# Supplementary material for: Genome-wide mapping of somatic mutation rates uncovers drivers of cancer
Source: Nat Biotechnol. 2022 Jun 20;40(11):1634–43. doi: 10.1038/s41587-022-01353-8 (PMC9646522; doi:10.1038/s41587-022-01353-8)
Supplement: Supplementary file 4 — Regions and model predictions for each fold of each cancer for which a deep learning model was trained. Regions that were filtered are also listed along with their respective model predictions. [file 41587_2022_1353_MOESM4_ESM.zip › kfold_results/Female_reproductive_system_tumors/fold_3.txt]

CHROM	START	END	Y_TRUE	Y_PRED	STD
1.0	790000.0	800000.0	7.0	6.505480766296387	0.6975958347320557
1.0	970000.0	980000.0	5.0	8.256040573120117	1.2091786861419678
1.0	980000.0	990000.0	14.0	7.735097408294678	1.0215476751327515
1.0	1050000.0	1060000.0	14.0	9.143689155578613	1.525106430053711
1.0	1090000.0	1100000.0	9.0	9.997314453125	1.8084232807159424
1.0	1100000.0	1110000.0	13.0	8.543453216552734	1.3131897449493408
1.0	1110000.0	1120000.0	8.0	9.719770431518555	1.7173144817352295
1.0	1130000.0	1140000.0	11.0	9.546243667602539	1.6607787609100342
1.0	1150000.0	1160000.0	8.0	7.236966133117676	0.8545980453491211
1.0	1220000.0	1230000.0	1.0	8.621469497680664	1.339901328086853
1.0	1330000.0	1340000.0	12.0	10.075677871704102	1.9102013111114502
1.0	1340000.0	1350000.0	5.0	9.230541229248047	1.586572289466858
1.0	1410000.0	1420000.0	4.0	7.648068904876709	0.9917411804199219
1.0	1510000.0	1520000.0	13.0	8.225071907043457	1.1953492164611816
1.0	1610000.0	1620000.0	3.0	6.715632438659668	0.7298508882522583
1.0	1740000.0	1750000.0	6.0	7.154055118560791	0.827176570892334
1.0	1780000.0	1790000.0	6.0	8.048388481140137	1.1343826055526733
1.0	1830000.0	1840000.0	12.0	10.872272491455078	2.0569007396698
1.0	1850000.0	1860000.0	6.0	12.089948654174805	2.355379581451416
1.0	1860000.0	1870000.0	19.0	11.950570106506348	2.3236045837402344
1.0	1870000.0	1880000.0	25.0	11.726823806762695	2.2732136249542236
1.0	1900000.0	1910000.0	14.0	12.183484077453613	2.3751590251922607
1.0	1910000.0	1920000.0	15.0	13.474658012390137	2.6190285682678223
1.0	1920000.0	1930000.0	16.0	10.954638481140137	2.0801734924316406
1.0	1950000.0	1960000.0	10.0	11.03108024597168	2.103896379470825
1.0	2120000.0	2130000.0	7.0	8.248044967651367	1.2060235738754272
1.0	2170000.0	2180000.0	4.0	7.388832092285156	0.904003918170929
1.0	2310000.0	2320000.0	10.0	8.094480514526367	1.1504966020584106
1.0	2350000.0	2360000.0	6.0	9.979536056518555	1.8002609014511108
1.0	2370000.0	2380000.0	7.0	9.243875503540039	1.5590078830718994
1.0	2420000.0	2430000.0	10.0	8.513331413269043	1.3015539646148682
1.0	2480000.0	2490000.0	4.0	8.841087341308594	1.4166104793548584
1.0	2500000.0	2510000.0	9.0	9.394552230834961	1.6108022928237915
1.0	2510000.0	2520000.0	10.0	7.218302249908447	0.8622229695320129
1.0	2690000.0	2700000.0	10.0	8.10391616821289	1.1539852619171143
1.0	2700000.0	2710000.0	12.0	9.691130638122559	1.7161619663238525
1.0	2770000.0	2780000.0	20.0	12.057134628295898	2.352342128753662
1.0	2850000.0	2860000.0	9.0	14.061302185058594	2.7119953632354736
1.0	2910000.0	2920000.0	15.0	13.669439315795898	2.652391195297241
1.0	2940000.0	2950000.0	11.0	13.002679824829102	2.5411221981048584
1.0	2950000.0	2960000.0	21.0	12.325286865234375	2.4095981121063232
1.0	3090000.0	3100000.0	12.0	12.27983570098877	2.400280714035034
1.0	3100000.0	3110000.0	17.0	11.702645301818848	2.2722549438476562
1.0	3130000.0	3140000.0	14.0	11.545888900756836	2.236097812652588
1.0	3210000.0	3220000.0	10.0	11.675646781921387	2.2665677070617676
1.0	3230000.0	3240000.0	8.0	12.176770210266113	2.3782992362976074
1.0	3240000.0	3250000.0	12.0	11.299638748168945	2.1735267639160156
1.0	3250000.0	3260000.0	18.0	10.84243106842041	2.0527234077453613
1.0	3270000.0	3280000.0	13.0	11.043390274047852	2.108783483505249
1.0	3290000.0	3300000.0	10.0	10.620304107666016	1.9904935359954834
1.0	3330000.0	3340000.0	14.0	9.820361137390137	1.7517547607421875
1.0	3510000.0	3520000.0	8.0	8.721261024475098	1.378031849861145
1.0	3650000.0	3660000.0	4.0	7.343554496765137	0.8890101313591003
1.0	3700000.0	3710000.0	9.0	6.644439697265625	0.7157027125358582
1.0	3710000.0	3720000.0	11.0	8.426549911499023	1.2857409715652466
1.0	3720000.0	3730000.0	14.0	8.50788688659668	1.2999837398529053
1.0	3750000.0	3760000.0	10.0	6.592472076416016	0.7152393460273743
1.0	3810000.0	3820000.0	5.0	5.425562858581543	0.8554879426956177
1.0	4010000.0	4020000.0	13.0	9.781962394714355	1.7469227313995361
1.0	4020000.0	4030000.0	20.0	10.505293846130371	1.9663560390472412
1.0	4060000.0	4070000.0	21.0	12.053243637084961	2.350036144256592
1.0	4080000.0	4090000.0	12.0	12.576531410217285	2.4607110023498535
1.0	4130000.0	4140000.0	14.0	13.238119125366211	2.5824763774871826
1.0	4250000.0	4260000.0	23.0	14.8323974609375	2.8110392093658447
1.0	4270000.0	4280000.0	14.0	15.817578315734863	2.9236371517181396
1.0	4280000.0	4290000.0	23.0	15.444643020629883	2.88744854927063
1.0	4360000.0	4370000.0	11.0	15.86755084991455	2.9335079193115234
1.0	4380000.0	4390000.0	15.0	14.739909172058105	2.800318479537964
1.0	4400000.0	4410000.0	16.0	14.154864311218262	2.722862482070923
1.0	4410000.0	4420000.0	18.0	14.174301147460938	2.7284371852874756
1.0	4470000.0	4480000.0	26.0	15.101435661315918	2.846351146697998
1.0	4490000.0	4500000.0	13.0	15.3109130859375	2.86659574508667
1.0	4610000.0	4620000.0	18.0	16.13591957092285	2.9533238410949707
1.0	4710000.0	4720000.0	16.0	14.816205024719238	2.81242036819458
1.0	4790000.0	4800000.0	22.0	15.07441520690918	2.8407723903656006
1.0	4830000.0	4840000.0	16.0	15.450460433959961	2.8830907344818115
1.0	5000000.0	5010000.0	16.0	16.700586318969727	3.0022454261779785
1.0	5050000.0	5060000.0	19.0	16.024011611938477	2.940556764602661
1.0	5180000.0	5190000.0	15.0	14.26324462890625	2.7384297847747803
1.0	5190000.0	5200000.0	14.0	14.296809196472168	2.7436599731445312
1.0	5200000.0	5210000.0	20.0	14.532689094543457	2.772739887237549
1.0	5260000.0	5270000.0	20.0	15.560827255249023	2.8954906463623047
1.0	5420000.0	5430000.0	15.0	14.209355354309082	2.7296085357666016
1.0	5450000.0	5460000.0	15.0	13.895814895629883	2.683590888977051
1.0	5480000.0	5490000.0	13.0	12.302092552185059	2.4045002460479736
1.0	5490000.0	5500000.0	15.0	13.063531875610352	2.5496270656585693
1.0	5530000.0	5540000.0	16.0	12.179644584655762	2.3783836364746094
1.0	5550000.0	5560000.0	12.0	12.309098243713379	2.4061920642852783
1.0	5650000.0	5660000.0	19.0	12.287853240966797	2.4011807441711426
1.0	5660000.0	5670000.0	16.0	12.61500358581543	2.468189239501953
1.0	5700000.0	5710000.0	15.0	12.506314277648926	2.445767879486084
1.0	5710000.0	5720000.0	14.0	12.257575035095215	2.3952713012695312
1.0	5750000.0	5760000.0	9.0	12.398683547973633	2.424887180328369
1.0	5840000.0	5850000.0	12.0	11.21229362487793	2.150280714035034
1.0	5930000.0	5940000.0	4.0	7.5234174728393555	0.9496273994445801
1.0	5980000.0	5990000.0	12.0	6.9832444190979	0.7875983119010925
1.0	6000000.0	6010000.0	5.0	7.084134101867676	0.8124305605888367
1.0	6030000.0	6040000.0	5.0	6.936364650726318	0.7723833322525024
1.0	6050000.0	6060000.0	9.0	7.142525672912598	0.846035361289978
1.0	6120000.0	6130000.0	7.0	8.52412223815918	1.3057353496551514
1.0	6150000.0	6160000.0	6.0	8.212434768676758	1.1931498050689697
1.0	6170000.0	6180000.0	10.0	10.173828125	1.8597418069839478
1.0	6250000.0	6260000.0	8.0	7.716315269470215	1.0156972408294678
1.0	6290000.0	6300000.0	7.0	7.333681583404541	0.8838597536087036
1.0	6320000.0	6330000.0	10.0	7.219620704650879	0.8501123189926147
1.0	6330000.0	6340000.0	4.0	7.006641387939453	0.7928279042243958
1.0	6360000.0	6370000.0	9.0	6.09844970703125	0.6988992691040039
1.0	6420000.0	6430000.0	4.0	7.622134208679199	0.9810245633125305
1.0	6440000.0	6450000.0	8.0	7.665696620941162	0.9948919415473938
1.0	6480000.0	6490000.0	4.0	8.23441219329834	1.201181173324585
1.0	6640000.0	6650000.0	8.0	7.377936363220215	0.9041967391967773
1.0	6650000.0	6660000.0	18.0	6.7675933837890625	0.7392885684967041
1.0	6760000.0	6770000.0	12.0	8.085225105285645	1.1600134372711182
1.0	6800000.0	6810000.0	10.0	8.651317596435547	1.3527603149414062
1.0	6850000.0	6860000.0	3.0	6.5630059242248535	0.7108415365219116
1.0	6920000.0	6930000.0	3.0	6.699038505554199	0.7250973582267761
1.0	6940000.0	6950000.0	3.0	6.714442253112793	0.7255817651748657
1.0	6950000.0	6960000.0	9.0	6.641146659851074	0.7117093801498413
1.0	7000000.0	7010000.0	11.0	8.940020561218262	1.4582433700561523
1.0	7040000.0	7050000.0	11.0	9.594927787780762	1.679591178894043
1.0	7080000.0	7090000.0	9.0	9.503605842590332	1.6471269130706787
1.0	7130000.0	7140000.0	11.0	9.014245986938477	1.4821802377700806
1.0	7240000.0	7250000.0	10.0	8.260887145996094	1.211185336112976
1.0	7360000.0	7370000.0	9.0	8.736140251159668	1.3825559616088867
1.0	7370000.0	7380000.0	14.0	8.184730529785156	1.1825002431869507
1.0	7410000.0	7420000.0	9.0	8.731602668762207	1.3806060552597046
1.0	7460000.0	7470000.0	6.0	8.704216957092285	1.371628761291504
1.0	7500000.0	7510000.0	6.0	8.146456718444824	1.1686723232269287
1.0	7570000.0	7580000.0	8.0	8.136696815490723	1.1648955345153809
1.0	7610000.0	7620000.0	8.0	7.968682765960693	1.10410475730896
1.0	7640000.0	7650000.0	7.0	8.521184921264648	1.304762601852417
1.0	7670000.0	7680000.0	10.0	8.749345779418945	1.3875423669815063
1.0	7810000.0	7820000.0	6.0	7.197274208068848	0.845665454864502
1.0	7880000.0	7890000.0	9.0	7.058139801025391	0.8019760251045227
1.0	7970000.0	7980000.0	17.0	9.097272872924805	1.5102494955062866
1.0	7980000.0	7990000.0	7.0	9.74006175994873	1.7240688800811768
1.0	8050000.0	8060000.0	7.0	8.140153884887695	1.16642165184021
1.0	8130000.0	8140000.0	6.0	8.188509941101074	1.1839849948883057
1.0	8170000.0	8180000.0	8.0	9.235784530639648	1.5572779178619385
1.0	8210000.0	8220000.0	13.0	9.228792190551758	1.5554172992706299
1.0	8340000.0	8350000.0	10.0	8.663469314575195	1.3571999073028564
1.0	8350000.0	8360000.0	6.0	8.86652660369873	1.4294030666351318
1.0	8500000.0	8510000.0	8.0	7.597168922424316	0.9729431867599487
1.0	8530000.0	8540000.0	8.0	7.29165506362915	0.8732724189758301
1.0	8560000.0	8570000.0	5.0	6.612580299377441	0.7249320149421692
1.0	8580000.0	8590000.0	7.0	7.20538330078125	0.847326934337616
1.0	8610000.0	8620000.0	9.0	7.273317813873291	0.868494987487793
1.0	8630000.0	8640000.0	4.0	7.310085296630859	0.8801673650741577
1.0	8650000.0	8660000.0	10.0	7.028836250305176	0.7983716726303101
1.0	8710000.0	8720000.0	9.0	7.199639797210693	0.8453647494316101
1.0	8720000.0	8730000.0	7.0	7.01980447769165	0.7971426844596863
1.0	8740000.0	8750000.0	6.0	6.947746276855469	0.776595950126648
1.0	8760000.0	8770000.0	6.0	7.788485527038574	1.0389654636383057
1.0	8770000.0	8780000.0	10.0	7.109289646148682	0.8205360174179077
1.0	8820000.0	8830000.0	4.0	6.978029727935791	0.7848506569862366
1.0	8870000.0	8880000.0	7.0	6.236328125	0.7414900064468384
1.0	8880000.0	8890000.0	7.0	8.517119407653809	1.3033279180526733
1.0	8900000.0	8910000.0	4.0	8.711370468139648	1.374975562095642
1.0	9010000.0	9020000.0	7.0	9.817840576171875	1.7482326030731201
1.0	9020000.0	9030000.0	11.0	9.471467971801758	1.6375961303710938
1.0	9050000.0	9060000.0	9.0	9.64587688446045	1.6925407648086548
1.0	9060000.0	9070000.0	8.0	9.831392288208008	1.75311279296875
1.0	9110000.0	9120000.0	10.0	8.097381591796875	1.1504133939743042
1.0	9180000.0	9190000.0	5.0	7.671322822570801	0.9992263913154602
1.0	9200000.0	9210000.0	5.0	7.9770917892456055	1.1073342561721802
1.0	9210000.0	9220000.0	12.0	7.045965671539307	0.8020938634872437
1.0	9220000.0	9230000.0	7.0	6.981531620025635	0.7843983173370361
1.0	9320000.0	9330000.0	7.0	6.821688175201416	0.7514215707778931
1.0	9380000.0	9390000.0	11.0	7.678422451019287	1.0009905099868774
1.0	9390000.0	9400000.0	4.0	8.027078628540039	1.1257655620574951
1.0	9430000.0	9440000.0	12.0	8.914297103881836	1.44621741771698
1.0	9450000.0	9460000.0	9.0	9.689224243164062	1.7091567516326904
1.0	9590000.0	9600000.0	8.0	9.097243309020996	1.5087393522262573
1.0	9610000.0	9620000.0	2.0	7.011593818664551	0.794384241104126
1.0	9620000.0	9630000.0	9.0	7.188004493713379	0.8428142666816711
1.0	9720000.0	9730000.0	16.0	8.520832061767578	1.3058631420135498
1.0	9750000.0	9760000.0	8.0	7.425595283508301	0.915976345539093
1.0	9880000.0	9890000.0	9.0	8.143533706665039	1.1720572710037231
1.0	9890000.0	9900000.0	7.0	7.397058010101318	0.9067987203598022
1.0	9920000.0	9930000.0	8.0	6.945797920227051	0.7733461260795593
1.0	9960000.0	9970000.0	6.0	7.447388648986816	0.9223529100418091
1.0	9980000.0	9990000.0	15.0	7.619904518127441	0.9809730648994446
1.0	10110000.0	10120000.0	4.0	6.772383689880371	0.7403865456581116
1.0	10130000.0	10140000.0	3.0	6.932090759277344	0.770750880241394
1.0	10190000.0	10200000.0	15.0	6.4245805740356445	0.6916123032569885
1.0	10240000.0	10250000.0	5.0	7.567338466644287	0.9632428884506226
1.0	10310000.0	10320000.0	2.0	7.562034606933594	0.9610807299613953
1.0	10380000.0	10390000.0	6.0	6.7328691482543945	0.7334396243095398
1.0	10460000.0	10470000.0	12.0	6.575137138366699	0.7085562348365784
1.0	10520000.0	10530000.0	8.0	6.661356449127197	0.7239916324615479
1.0	10620000.0	10630000.0	6.0	7.259612083435059	0.861227810382843
1.0	10630000.0	10640000.0	4.0	6.805938720703125	0.7468761205673218
1.0	10660000.0	10670000.0	12.0	6.415842533111572	0.6931661367416382
1.0	10670000.0	10680000.0	1.0	6.754387855529785	0.7378236055374146
1.0	10700000.0	10710000.0	3.0	6.756504058837891	0.7351678609848022
1.0	10710000.0	10720000.0	10.0	6.806954860687256	0.7460576295852661
1.0	10720000.0	10730000.0	11.0	7.013258457183838	0.7904677391052246
1.0	10770000.0	10780000.0	5.0	7.584743499755859	0.9679079055786133
1.0	10860000.0	10870000.0	13.0	8.446883201599121	1.2786343097686768
1.0	10880000.0	10890000.0	8.0	8.400106430053711	1.2608331441879272
1.0	10910000.0	10920000.0	10.0	8.973904609680176	1.4669990539550781
1.0	10920000.0	10930000.0	6.0	8.221179008483887	1.1956592798233032
1.0	10980000.0	10990000.0	7.0	9.979753494262695	1.801584243774414
1.0	11010000.0	11020000.0	11.0	9.967964172363281	1.7977033853530884
1.0	11110000.0	11120000.0	10.0	7.2605390548706055	0.8743118047714233
1.0	11140000.0	11150000.0	2.0	5.529925346374512	0.7962703704833984
1.0	11190000.0	11200000.0	6.0	6.492156028747559	0.6973910331726074
1.0	11210000.0	11220000.0	4.0	6.557962894439697	0.7066653966903687
1.0	11230000.0	11240000.0	7.0	6.549201965332031	0.704878568649292
1.0	11290000.0	11300000.0	9.0	6.7437286376953125	0.7306455969810486
1.0	11350000.0	11360000.0	3.0	7.186770439147949	0.8386354446411133
1.0	11370000.0	11380000.0	8.0	8.287027359008789	1.220215916633606
1.0	11390000.0	11400000.0	15.0	8.536822319030762	1.3111969232559204
1.0	11400000.0	11410000.0	6.0	8.827181816101074	1.4148638248443604
1.0	11410000.0	11420000.0	6.0	8.760857582092285	1.3922498226165771
1.0	11420000.0	11430000.0	9.0	9.009166717529297	1.478588581085205
1.0	11520000.0	11530000.0	6.0	9.957633018493652	1.7933893203735352
1.0	11600000.0	11610000.0	12.0	10.731287002563477	2.0198655128479004
1.0	11610000.0	11620000.0	11.0	11.079327583312988	2.117537260055542
1.0	11660000.0	11670000.0	11.0	10.439152717590332	1.9354575872421265
1.0	11670000.0	11680000.0	9.0	10.61190414428711	1.986433744430542
1.0	11750000.0	11760000.0	9.0	9.205924987792969	1.5468628406524658
1.0	11880000.0	11890000.0	6.0	7.261754035949707	0.864200234413147
1.0	11910000.0	11920000.0	10.0	10.030782699584961	1.8185230493545532
1.0	11960000.0	11970000.0	11.0	10.347587585449219	1.916547179222107
1.0	12160000.0	12170000.0	10.0	9.007218360900879	1.4782469272613525
1.0	12200000.0	12210000.0	2.0	9.108650207519531	1.514761209487915
1.0	12320000.0	12330000.0	3.0	6.453291893005371	0.6955670118331909
1.0	12330000.0	12340000.0	5.0	6.488020420074463	0.6950396299362183
1.0	12410000.0	12420000.0	2.0	6.576995849609375	0.7123865485191345
1.0	12570000.0	12580000.0	7.0	7.440550327301025	0.9181092977523804
1.0	12600000.0	12610000.0	11.0	8.315014839172363	1.2303138971328735
1.0	12640000.0	12650000.0	3.0	7.30233097076416	0.8773940205574036
1.0	12720000.0	12730000.0	5.0	9.13840389251709	1.5249955654144287
1.0	12750000.0	12760000.0	10.0	8.876023292541504	1.4343643188476562
1.0	12780000.0	12790000.0	4.0	9.317800521850586	1.587275743484497
1.0	12790000.0	12800000.0	12.0	9.6964750289917	1.7150598764419556
1.0	12820000.0	12830000.0	6.0	9.987031936645508	1.8067915439605713
1.0	12830000.0	12840000.0	15.0	9.900508880615234	1.7806593179702759
1.0	13790000.0	13800000.0	11.0	8.493115425109863	1.2992557287216187
1.0	13820000.0	13830000.0	11.0	9.184009552001953	1.5427417755126953
1.0	13860000.0	13870000.0	13.0	10.311315536499023	1.9043792486190796
1.0	13900000.0	13910000.0	18.0	10.543527603149414	1.9698013067245483
1.0	13910000.0	13920000.0	9.0	10.041528701782227	1.8198665380477905
1.0	13930000.0	13940000.0	12.0	9.645383834838867	1.6928415298461914
1.0	13960000.0	13970000.0	14.0	10.368680953979492	1.9210466146469116
1.0	14080000.0	14090000.0	6.0	7.2602715492248535	0.8638101816177368
1.0	14090000.0	14100000.0	9.0	7.02175760269165	0.7981142997741699
1.0	14100000.0	14110000.0	3.0	7.107629299163818	0.8192620277404785
1.0	14200000.0	14210000.0	7.0	9.424890518188477	1.623508095741272
1.0	14260000.0	14270000.0	11.0	9.631072998046875	1.6931126117706299
1.0	14380000.0	14390000.0	7.0	9.009712219238281	1.4824192523956299
1.0	14430000.0	14440000.0	9.0	9.222902297973633	1.553976058959961
1.0	14610000.0	14620000.0	11.0	10.09068489074707	1.8380476236343384
1.0	14640000.0	14650000.0	8.0	10.851749420166016	2.059083938598633
1.0	14650000.0	14660000.0	12.0	10.292413711547852	1.9004533290863037
1.0	14840000.0	14850000.0	10.0	8.710535049438477	1.373204231262207
1.0	14900000.0	14910000.0	9.0	9.250299453735352	1.5652859210968018
1.0	15030000.0	15040000.0	5.0	8.37353801727295	1.2512933015823364
1.0	15120000.0	15130000.0	11.0	8.145875930786133	1.1682902574539185
1.0	15200000.0	15210000.0	14.0	7.814383506774902	1.0485483407974243
1.0	15290000.0	15300000.0	10.0	7.555370330810547	0.9587846994400024
1.0	15320000.0	15330000.0	3.0	7.35546875	0.8932048082351685
1.0	15330000.0	15340000.0	9.0	7.423571586608887	0.9145227670669556
1.0	15340000.0	15350000.0	11.0	7.685266017913818	1.0029408931732178
1.0	15410000.0	15420000.0	6.0	8.29440975189209	1.2226752042770386
1.0	15440000.0	15450000.0	8.0	7.503936767578125	0.94010990858078
1.0	15490000.0	15500000.0	8.0	7.680417060852051	1.0017414093017578
1.0	15590000.0	15600000.0	11.0	7.9963579177856445	1.1136348247528076
1.0	15600000.0	15610000.0	6.0	8.533926010131836	1.3097708225250244
1.0	15650000.0	15660000.0	6.0	8.053187370300293	1.1344932317733765
1.0	15710000.0	15720000.0	8.0	7.8709235191345215	1.068895936012268
1.0	15810000.0	15820000.0	3.0	6.6310601234436035	0.718687117099762
1.0	15820000.0	15830000.0	8.0	6.594949245452881	0.7109106183052063
1.0	15860000.0	15870000.0	9.0	6.578179836273193	0.7075532674789429
1.0	15910000.0	15920000.0	7.0	8.800968170166016	1.4078330993652344
1.0	16010000.0	16020000.0	16.0	6.928892612457275	0.813106894493103
1.0	16050000.0	16060000.0	6.0	7.2119035720825195	0.8484837412834167
1.0	16230000.0	16240000.0	6.0	7.08583927154541	0.8104099035263062
1.0	16360000.0	16370000.0	3.0	10.356599807739258	1.9113800525665283
1.0	16370000.0	16380000.0	10.0	9.252484321594238	1.5616145133972168
1.0	16390000.0	16400000.0	7.0	8.281413078308105	1.217638611793518
1.0	16410000.0	16420000.0	11.0	8.100337982177734	1.1521369218826294
1.0	16440000.0	16450000.0	7.0	8.27910327911377	1.2170158624649048
1.0	16530000.0	16540000.0	3.0	7.550253391265869	0.9580812454223633
1.0	16550000.0	16560000.0	7.0	8.222428321838379	1.1962273120880127
1.0	16570000.0	16580000.0	6.0	7.219812870025635	0.8520156741142273
1.0	16640000.0	16650000.0	10.0	6.720593452453613	0.7319746017456055
1.0	16660000.0	16670000.0	3.0	6.762081146240234	0.7393978834152222
1.0	16700000.0	16710000.0	9.0	6.687717437744141	0.7241212129592896
1.0	16760000.0	16770000.0	8.0	7.0617547035217285	0.8253132700920105
1.0	17230000.0	17240000.0	17.0	7.260588645935059	0.8804958462715149
1.0	17340000.0	17350000.0	10.0	6.713431358337402	0.7275534272193909
1.0	17370000.0	17380000.0	6.0	6.3159613609313965	0.6837430000305176
1.0	17400000.0	17410000.0	11.0	7.0529584884643555	0.8003202676773071
1.0	17440000.0	17450000.0	4.0	7.9396867752075195	1.0934853553771973
1.0	17450000.0	17460000.0	4.0	8.050923347473145	1.1341161727905273
1.0	17530000.0	17540000.0	2.0	7.952455043792725	1.0984598398208618
1.0	17550000.0	17560000.0	9.0	8.243919372558594	1.2046762704849243
1.0	17590000.0	17600000.0	7.0	8.573751449584961	1.3245729207992554
1.0	17600000.0	17610000.0	10.0	8.718900680541992	1.3766101598739624
1.0	17630000.0	17640000.0	11.0	9.054586410522461	1.4947330951690674
1.0	17650000.0	17660000.0	12.0	9.582676887512207	1.673143744468689
1.0	17660000.0	17670000.0	12.0	9.731730461120605	1.7214103937149048
1.0	17740000.0	17750000.0	3.0	7.511797904968262	0.9450516700744629
1.0	17750000.0	17760000.0	6.0	7.334892272949219	0.8858629465103149
1.0	17910000.0	17920000.0	14.0	6.95025634765625	0.7770482301712036
1.0	18080000.0	18090000.0	11.0	9.740717887878418	1.7308628559112549
1.0	18090000.0	18100000.0	13.0	8.240425109863281	1.2030754089355469
1.0	18180000.0	18190000.0	7.0	9.707938194274902	1.7156410217285156
1.0	18290000.0	18300000.0	8.0	10.561059951782227	1.9769920110702515
1.0	18310000.0	18320000.0	7.0	11.096742630004883	2.1238045692443848
1.0	18390000.0	18400000.0	20.0	10.661720275878906	2.006887912750244
1.0	18580000.0	18590000.0	14.0	11.074689865112305	2.1182861328125
1.0	18620000.0	18630000.0	11.0	10.732961654663086	2.026390552520752
1.0	18640000.0	18650000.0	13.0	10.456153869628906	1.945440649986267
1.0	18760000.0	18770000.0	10.0	10.895454406738281	2.070312976837158
1.0	18880000.0	18890000.0	6.0	9.672402381896973	1.7024295330047607
1.0	18920000.0	18930000.0	9.0	10.335589408874512	1.9082549810409546
1.0	18940000.0	18950000.0	12.0	10.655580520629883	1.9996675252914429
1.0	18960000.0	18970000.0	5.0	10.988876342773438	2.09511137008667
1.0	18980000.0	18990000.0	7.0	9.805573463439941	1.746618628501892
1.0	19000000.0	19010000.0	6.0	10.412141799926758	1.930780053138733
1.0	19090000.0	19100000.0	13.0	10.874250411987305	2.060262680053711
1.0	19130000.0	19140000.0	10.0	10.367431640625	1.9176952838897705
1.0	19170000.0	19180000.0	12.0	10.128046035766602	1.8445909023284912
1.0	19200000.0	19210000.0	10.0	7.918569087982178	1.0871987342834473
1.0	19260000.0	19270000.0	6.0	7.508650779724121	0.9438824653625488
1.0	19270000.0	19280000.0	7.0	7.242661952972412	0.85773766040802
1.0	19310000.0	19320000.0	6.0	8.500754356384277	1.298005223274231
1.0	19320000.0	19330000.0	11.0	7.91204309463501	1.0832655429840088
1.0	19350000.0	19360000.0	6.0	8.266971588134766	1.212333083152771
1.0	19380000.0	19390000.0	6.0	7.961101531982422	1.101393699645996
1.0	19510000.0	19520000.0	9.0	6.229976654052734	0.6846750378608704
1.0	19570000.0	19580000.0	4.0	6.382188320159912	0.7617968320846558
1.0	19660000.0	19670000.0	4.0	6.822182655334473	0.7502143383026123
1.0	19700000.0	19710000.0	8.0	6.550288200378418	0.7087908983230591
1.0	19720000.0	19730000.0	6.0	6.602164268493652	0.7104249000549316
1.0	19910000.0	19920000.0	9.0	9.347755432128906	1.5946966409683228
1.0	20030000.0	20040000.0	6.0	6.409823417663574	0.6945044994354248
1.0	20040000.0	20050000.0	9.0	6.834672451019287	0.7526586055755615
1.0	20080000.0	20090000.0	3.0	7.194162845611572	0.8386839628219604
1.0	20100000.0	20110000.0	4.0	7.0163140296936035	0.7888741493225098
1.0	20130000.0	20140000.0	9.0	8.472352981567383	1.2879823446273804
1.0	20210000.0	20220000.0	7.0	7.075037479400635	0.806460976600647
1.0	20230000.0	20240000.0	8.0	7.132649898529053	0.8234906196594238
1.0	20480000.0	20490000.0	12.0	9.156744003295898	1.5308133363723755
1.0	20500000.0	20510000.0	9.0	9.080644607543945	1.502737283706665
1.0	20510000.0	20520000.0	8.0	9.040020942687988	1.4886770248413086
1.0	20530000.0	20540000.0	6.0	9.409528732299805	1.6147559881210327
1.0	20590000.0	20600000.0	8.0	9.232025146484375	1.5554845333099365
1.0	20600000.0	20610000.0	17.0	9.137777328491211	1.52431321144104
1.0	20640000.0	20650000.0	11.0	9.38487720489502	1.6069217920303345
1.0	20710000.0	20720000.0	5.0	9.754276275634766	1.7301769256591797
1.0	20880000.0	20890000.0	11.0	9.320663452148438	1.5866180658340454
1.0	20980000.0	20990000.0	7.0	7.195813179016113	0.879660427570343
1.0	20990000.0	21000000.0	11.0	9.42467212677002	1.620177984237671
1.0	21040000.0	21050000.0	9.0	8.905452728271484	1.4424384832382202
1.0	21050000.0	21060000.0	12.0	8.722270965576172	1.3775160312652588
1.0	21110000.0	21120000.0	6.0	9.510080337524414	1.6773830652236938
1.0	21180000.0	21190000.0	10.0	6.423325538635254	0.693539023399353
1.0	21250000.0	21260000.0	8.0	6.76071834564209	0.7373982667922974
1.0	21280000.0	21290000.0	11.0	6.731832981109619	0.7358257174491882
1.0	21290000.0	21300000.0	7.0	6.701998710632324	0.7296806573867798
1.0	21430000.0	21440000.0	5.0	7.1129045486450195	0.8170620203018188
1.0	21440000.0	21450000.0	12.0	7.221987724304199	0.8512366414070129
1.0	21450000.0	21460000.0	9.0	7.287601470947266	0.8715569376945496
1.0	21500000.0	21510000.0	6.0	8.522283554077148	1.3049070835113525
1.0	21520000.0	21530000.0	14.0	8.799997329711914	1.405264139175415
1.0	21560000.0	21570000.0	14.0	7.03015661239624	0.798815131187439
1.0	21600000.0	21610000.0	4.0	7.476552486419678	0.9321733713150024
1.0	21630000.0	21640000.0	8.0	7.062234401702881	0.8067029714584351
1.0	21820000.0	21830000.0	9.0	7.673608303070068	0.9976295232772827
1.0	21980000.0	21990000.0	8.0	8.175957679748535	1.179826259613037
1.0	22100000.0	22110000.0	11.0	8.284235000610352	1.214693307876587
1.0	22130000.0	22140000.0	10.0	10.17920207977295	1.8600435256958008
1.0	22140000.0	22150000.0	12.0	8.0276517868042	1.1258628368377686
1.0	22200000.0	22210000.0	7.0	7.9658050537109375	1.1037263870239258
1.0	22230000.0	22240000.0	7.0	7.9043869972229	1.0800800323486328
1.0	22280000.0	22290000.0	6.0	7.506625175476074	0.9423238635063171
1.0	22370000.0	22380000.0	5.0	7.648260593414307	0.9897753000259399
1.0	22390000.0	22400000.0	7.0	6.222283363342285	0.6807627081871033
1.0	22400000.0	22410000.0	11.0	6.016587257385254	0.688822865486145
1.0	22430000.0	22440000.0	10.0	6.341078758239746	0.6854202151298523
1.0	22440000.0	22450000.0	2.0	6.677281856536865	0.7218066453933716
1.0	22490000.0	22500000.0	6.0	8.147930145263672	1.1697452068328857
1.0	22510000.0	22520000.0	6.0	8.25739574432373	1.2100963592529297
1.0	22520000.0	22530000.0	10.0	8.645627975463867	1.352813720703125
1.0	22640000.0	22650000.0	5.0	8.542814254760742	1.3132233619689941
1.0	22680000.0	22690000.0	9.0	8.997334480285645	1.4754984378814697
1.0	22690000.0	22700000.0	6.0	8.960744857788086	1.4623790979385376
1.0	22760000.0	22770000.0	15.0	8.82545280456543	1.4159235954284668
1.0	22810000.0	22820000.0	10.0	6.908806800842285	0.7682627439498901
1.0	22830000.0	22840000.0	7.0	6.965855598449707	0.7820156216621399
1.0	22850000.0	22860000.0	6.0	7.36865758895874	0.8975875973701477
1.0	22860000.0	22870000.0	6.0	8.003996849060059	1.1171770095825195
1.0	22910000.0	22920000.0	12.0	8.718413352966309	1.3778537511825562
1.0	23030000.0	23040000.0	6.0	7.9348649978637695	1.092218041419983
1.0	23040000.0	23050000.0	8.0	7.853621006011963	1.0622999668121338
1.0	23140000.0	23150000.0	5.0	7.420619964599609	0.9132580757141113
1.0	23150000.0	23160000.0	5.0	7.585175514221191	0.9681146740913391
1.0	23200000.0	23210000.0	8.0	7.164069175720215	0.8315837979316711
1.0	23260000.0	23270000.0	6.0	7.818734645843506	1.0494064092636108
1.0	23340000.0	23350000.0	7.0	6.7047295570373535	0.7649006843566895
1.0	23350000.0	23360000.0	6.0	6.428281307220459	0.6967534422874451
1.0	23380000.0	23390000.0	5.0	6.1017680168151855	0.6870256662368774
1.0	23510000.0	23520000.0	6.0	9.13061237335205	1.5238358974456787
1.0	23550000.0	23560000.0	4.0	9.298942565917969	1.5806255340576172
1.0	23560000.0	23570000.0	23.0	9.277410507202148	1.5756584405899048
1.0	23580000.0	23590000.0	8.0	9.36852741241455	1.6029247045516968
1.0	23650000.0	23660000.0	3.0	7.40729284286499	0.9098770022392273
1.0	23660000.0	23670000.0	7.0	7.368067264556885	0.8952739834785461
1.0	23680000.0	23690000.0	11.0	8.11645793914795	1.1579971313476562
1.0	23900000.0	23910000.0	8.0	8.99968147277832	1.4755170345306396
1.0	23910000.0	23920000.0	5.0	9.284627914428711	1.5739116668701172
1.0	23940000.0	23950000.0	8.0	8.010741233825684	1.1193268299102783
1.0	23990000.0	24000000.0	14.0	8.769018173217773	1.3941760063171387
1.0	24000000.0	24010000.0	10.0	9.235042572021484	1.5578045845031738
1.0	24130000.0	24140000.0	7.0	7.374178886413574	0.8958198428153992
1.0	24150000.0	24160000.0	12.0	8.107168197631836	1.1617982387542725
1.0	24180000.0	24190000.0	12.0	6.509286403656006	0.70470130443573
1.0	24240000.0	24250000.0	11.0	7.022538661956787	0.7954786419868469
1.0	24370000.0	24380000.0	8.0	7.033422946929932	0.7930650115013123
1.0	24380000.0	24390000.0	6.0	7.550684452056885	0.956506073474884
1.0	24460000.0	24470000.0	6.0	7.921131134033203	1.0871696472167969
1.0	24490000.0	24500000.0	6.0	7.642773628234863	0.9899863004684448
1.0	24500000.0	24510000.0	6.0	7.556375980377197	0.9604608416557312
1.0	24600000.0	24610000.0	5.0	8.356315612792969	1.2450038194656372
1.0	24610000.0	24620000.0	5.0	8.033818244934082	1.1279951333999634
1.0	24720000.0	24730000.0	3.0	6.845612525939941	0.755529522895813
1.0	24740000.0	24750000.0	6.0	6.566836357116699	0.7445902228355408
1.0	24750000.0	24760000.0	7.0	6.261317253112793	0.6865395307540894
1.0	24810000.0	24820000.0	13.0	7.5950927734375	0.9687952995300293
1.0	24830000.0	24840000.0	3.0	6.840470314025879	0.7497361898422241
1.0	24930000.0	24940000.0	17.0	8.970620155334473	1.4679731130599976
1.0	24980000.0	24990000.0	5.0	7.1347455978393555	0.8251374959945679
1.0	25000000.0	25010000.0	5.0	8.06415843963623	1.1391842365264893
1.0	25030000.0	25040000.0	7.0	9.308305740356445	1.580283522605896
1.0	25110000.0	25120000.0	6.0	7.8686041831970215	1.0697028636932373
1.0	25300000.0	25310000.0	8.0	10.811413764953613	2.0433433055877686
1.0	25320000.0	25330000.0	7.0	10.787324905395508	2.036386013031006
1.0	25370000.0	25380000.0	7.0	9.997730255126953	1.8046939373016357
1.0	25420000.0	25430000.0	5.0	10.453245162963867	1.9418541193008423
1.0	25440000.0	25450000.0	7.0	9.61915111541748	1.6849796772003174
1.0	25580000.0	25590000.0	3.0	6.709192752838135	0.7349309921264648
1.0	25660000.0	25670000.0	9.0	6.6590752601623535	0.7536560297012329
1.0	25790000.0	25800000.0	7.0	6.756156921386719	0.7411862015724182
1.0	25930000.0	25940000.0	10.0	7.720951080322266	1.015876054763794
1.0	25960000.0	25970000.0	6.0	8.465141296386719	1.284676432609558
1.0	25980000.0	25990000.0	8.0	7.977270603179932	1.1073826551437378
1.0	25990000.0	26000000.0	8.0	7.756084442138672	1.0283207893371582
1.0	26010000.0	26020000.0	7.0	7.644931793212891	0.9889812469482422
1.0	26050000.0	26060000.0	11.0	7.188480377197266	0.8432394862174988
1.0	26070000.0	26080000.0	5.0	7.347916603088379	0.8907707929611206
1.0	26130000.0	26140000.0	9.0	6.622287750244141	0.7149546146392822
1.0	26170000.0	26180000.0	9.0	7.573657989501953	0.9625452160835266
1.0	26190000.0	26200000.0	6.0	6.616858005523682	0.7167644500732422
1.0	26200000.0	26210000.0	6.0	7.244293212890625	0.8588821291923523
1.0	26240000.0	26250000.0	4.0	8.332758903503418	1.2376407384872437
1.0	26260000.0	26270000.0	4.0	7.667791843414307	0.9957360029220581
1.0	26280000.0	26290000.0	7.0	6.763747215270996	0.7413488626480103
1.0	26380000.0	26390000.0	4.0	8.011847496032715	1.119799256324768
1.0	26410000.0	26420000.0	7.0	8.528829574584961	1.308190107345581
1.0	26480000.0	26490000.0	8.0	7.727414131164551	1.0174355506896973
1.0	26550000.0	26560000.0	6.0	8.447099685668945	1.2782447338104248
1.0	26580000.0	26590000.0	12.0	7.180590629577637	0.8403087854385376
1.0	26670000.0	26680000.0	9.0	9.119577407836914	1.5171946287155151
1.0	26750000.0	26760000.0	5.0	9.164631843566895	1.529849648475647
1.0	26770000.0	26780000.0	8.0	7.608023643493652	0.9779771566390991
1.0	26930000.0	26940000.0	13.0	9.207324028015137	1.5475831031799316
1.0	26990000.0	27000000.0	11.0	9.523520469665527	1.6535186767578125
1.0	27100000.0	27110000.0	15.0	6.817151069641113	0.7470226883888245
1.0	27110000.0	27120000.0	4.0	9.83857250213623	1.8341699838638306
1.0	27120000.0	27130000.0	7.0	7.000211238861084	0.7927092909812927
1.0	27240000.0	27250000.0	7.0	9.051153182983398	1.4861503839492798
1.0	27370000.0	27380000.0	8.0	9.052352905273438	1.492313027381897
1.0	27410000.0	27420000.0	6.0	8.82185173034668	1.4126746654510498
1.0	27430000.0	27440000.0	9.0	6.995873928070068	0.790634274482727
1.0	27440000.0	27450000.0	1.0	7.533607482910156	0.9520837664604187
1.0	27460000.0	27470000.0	7.0	7.366180419921875	0.8965765833854675
1.0	27550000.0	27560000.0	16.0	8.927980422973633	1.4515924453735352
1.0	27580000.0	27590000.0	4.0	7.051266670227051	0.8037101030349731
1.0	27710000.0	27720000.0	7.0	8.492094993591309	1.2947114706039429
1.0	27720000.0	27730000.0	6.0	7.0049028396606445	0.7931849360466003
1.0	27760000.0	27770000.0	4.0	7.248358249664307	0.8604620695114136
1.0	27800000.0	27810000.0	5.0	6.569007873535156	0.7053069472312927
1.0	27970000.0	27980000.0	13.0	9.75212574005127	1.726549744606018
1.0	27990000.0	28000000.0	16.0	9.25486946105957	1.562613606452942
1.0	28020000.0	28030000.0	18.0	11.081981658935547	2.1156563758850098
1.0	28040000.0	28050000.0	12.0	10.554342269897461	1.9682655334472656
1.0	28110000.0	28120000.0	4.0	8.260743141174316	1.2098511457443237
1.0	28160000.0	28170000.0	3.0	6.906547546386719	0.7669901251792908
1.0	28240000.0	28250000.0	13.0	8.139364242553711	1.1636502742767334
1.0	28310000.0	28320000.0	3.0	6.720263481140137	0.7304826974868774
1.0	28370000.0	28380000.0	8.0	6.9387664794921875	0.7752057909965515
1.0	28390000.0	28400000.0	6.0	7.020230770111084	0.7908853888511658
1.0	28400000.0	28410000.0	5.0	7.214810371398926	0.8474678993225098
1.0	28410000.0	28420000.0	4.0	9.3697509765625	1.6508991718292236
1.0	28430000.0	28440000.0	13.0	9.489189147949219	1.6435695886611938
1.0	28450000.0	28460000.0	13.0	9.520989418029785	1.6543376445770264
1.0	28610000.0	28620000.0	9.0	8.880468368530273	1.434328317642212
1.0	28760000.0	28770000.0	10.0	7.424355983734131	0.915061354637146
1.0	28830000.0	28840000.0	19.0	9.448853492736816	1.6816837787628174
1.0	28850000.0	28860000.0	7.0	7.5408782958984375	0.9537467956542969
1.0	28860000.0	28870000.0	5.0	7.9780683517456055	1.1082751750946045
1.0	28890000.0	28900000.0	12.0	7.517228126525879	0.9458574056625366
1.0	29030000.0	29040000.0	10.0	6.9185991287231445	0.7725265622138977
1.0	29060000.0	29070000.0	7.0	10.136449813842773	1.8785698413848877
1.0	29170000.0	29180000.0	6.0	9.252776145935059	1.566292643547058
1.0	29180000.0	29190000.0	7.0	8.047689437866211	1.1328665018081665
1.0	29300000.0	29310000.0	5.0	6.511694431304932	0.7041229009628296
1.0	29320000.0	29330000.0	9.0	6.437765598297119	0.7022087574005127
1.0	29340000.0	29350000.0	3.0	6.659826755523682	0.7256036996841431
1.0	29350000.0	29360000.0	4.0	6.48230504989624	0.7019351720809937
1.0	29730000.0	29740000.0	13.0	9.589254379272461	1.6740703582763672
1.0	29770000.0	29780000.0	9.0	9.950122833251953	1.790444016456604
1.0	29810000.0	29820000.0	12.0	8.601914405822754	1.3337173461914062
1.0	29850000.0	29860000.0	5.0	8.075284004211426	1.1423966884613037
1.0	30020000.0	30030000.0	1.0	10.105358123779297	3.782618999481201
1.0	30070000.0	30080000.0	11.0	8.5635404586792	1.325102686882019
1.0	30080000.0	30090000.0	10.0	9.572052955627441	1.6762468814849854
1.0	30090000.0	30100000.0	12.0	9.51606559753418	1.6551058292388916
1.0	30120000.0	30130000.0	11.0	10.348535537719727	1.9147974252700806
1.0	30130000.0	30140000.0	13.0	11.278032302856445	2.170095920562744
1.0	30140000.0	30150000.0	8.0	10.996808052062988	2.097287654876709
1.0	30150000.0	30160000.0	10.0	10.681174278259277	2.0092930793762207
1.0	30260000.0	30270000.0	12.0	10.779319763183594	2.038116455078125
1.0	30350000.0	30360000.0	9.0	10.029253005981445	1.8194106817245483
1.0	30430000.0	30440000.0	12.0	10.129233360290527	1.8512881994247437
1.0	30470000.0	30480000.0	9.0	10.146858215332031	1.8536323308944702
1.0	30550000.0	30560000.0	4.0	10.212456703186035	1.8720279932022095
1.0	30680000.0	30690000.0	9.0	10.25754451751709	1.8890864849090576
1.0	30700000.0	30710000.0	8.0	10.270797729492188	1.8923603296279907
1.0	30720000.0	30730000.0	11.0	9.691675186157227	1.711590051651001
1.0	30770000.0	30780000.0	8.0	9.925262451171875	1.786811113357544
1.0	31020000.0	31030000.0	6.0	11.454987525939941	2.2119102478027344
1.0	31080000.0	31090000.0	8.0	9.757123947143555	1.73114812374115
1.0	31100000.0	31110000.0	8.0	10.449377059936523	1.9410486221313477
1.0	31110000.0	31120000.0	16.0	9.784977912902832	1.7384490966796875
1.0	31160000.0	31170000.0	8.0	10.20478630065918	1.8679853677749634
1.0	31180000.0	31190000.0	8.0	10.240791320800781	1.8794864416122437
1.0	31220000.0	31230000.0	10.0	8.61523151397705	1.339804768562317
1.0	31240000.0	31250000.0	10.0	9.770658493041992	1.730863332748413
1.0	31270000.0	31280000.0	8.0	9.071310043334961	1.4981262683868408
1.0	31330000.0	31340000.0	12.0	9.275142669677734	1.5688331127166748
1.0	31390000.0	31400000.0	11.0	9.399267196655273	1.612186074256897
1.0	31480000.0	31490000.0	5.0	7.598453521728516	0.974311351776123
1.0	31500000.0	31510000.0	9.0	7.70871114730835	1.0128616094589233
1.0	31530000.0	31540000.0	7.0	7.962510585784912	1.1143606901168823
1.0	31540000.0	31550000.0	9.0	10.571524620056152	1.9747447967529297
1.0	31600000.0	31610000.0	11.0	10.88642692565918	2.061211347579956
1.0	31710000.0	31720000.0	17.0	9.655904769897461	1.695988655090332
1.0	31800000.0	31810000.0	5.0	7.507701873779297	0.9439390897750854
1.0	31830000.0	31840000.0	9.0	6.870405673980713	0.755982518196106
1.0	31910000.0	31920000.0	11.0	9.422999382019043	1.6212955713272095
1.0	31930000.0	31940000.0	5.0	9.902853965759277	1.7771275043487549
1.0	31960000.0	31970000.0	8.0	8.316434860229492	1.2298543453216553
1.0	31980000.0	31990000.0	11.0	10.114899635314941	1.8431274890899658
1.0	32050000.0	32060000.0	8.0	8.165959358215332	1.175583004951477
1.0	32090000.0	32100000.0	7.0	7.249849796295166	0.8607864379882812
1.0	32130000.0	32140000.0	5.0	7.733729362487793	1.019458532333374
1.0	32200000.0	32210000.0	12.0	8.354082107543945	1.2445642948150635
1.0	32220000.0	32230000.0	7.0	8.450368881225586	1.279188632965088
1.0	32300000.0	32310000.0	12.0	9.427311897277832	1.6214958429336548
1.0	32500000.0	32510000.0	10.0	6.837621212005615	0.7534046769142151
1.0	32570000.0	32580000.0	9.0	10.718483924865723	2.0843117237091064
1.0	32600000.0	32610000.0	9.0	6.921189785003662	0.77299565076828
1.0	32730000.0	32740000.0	10.0	7.848857879638672	1.0611438751220703
1.0	32740000.0	32750000.0	11.0	9.527847290039062	1.6612670421600342
1.0	32780000.0	32790000.0	7.0	7.038372993469238	0.801623523235321
1.0	32850000.0	32860000.0	8.0	6.581186771392822	0.7237571477890015
1.0	32870000.0	32880000.0	9.0	8.391798973083496	1.2601468563079834
1.0	32990000.0	33000000.0	10.0	9.916038513183594	1.7788368463516235
1.0	33060000.0	33070000.0	12.0	7.6681365966796875	0.9984027743339539
1.0	33090000.0	33100000.0	8.0	7.451846122741699	0.9252215623855591
1.0	33160000.0	33170000.0	11.0	8.921937942504883	1.4462223052978516
1.0	33170000.0	33180000.0	3.0	9.608755111694336	1.68026864528656
1.0	33180000.0	33190000.0	11.0	8.921892166137695	1.4484480619430542
1.0	33190000.0	33200000.0	14.0	8.547151565551758	1.313760757446289
1.0	33200000.0	33210000.0	11.0	8.932344436645508	1.451938271522522
1.0	33240000.0	33250000.0	7.0	7.341082572937012	0.8898279070854187
1.0	33410000.0	33420000.0	8.0	7.346072196960449	0.8896585702896118
1.0	33480000.0	33490000.0	6.0	6.932542324066162	0.7742511034011841
1.0	33540000.0	33550000.0	6.0	7.714555263519287	1.0134007930755615
1.0	33550000.0	33560000.0	4.0	7.0271806716918945	0.7970296144485474
1.0	33610000.0	33620000.0	7.0	7.0500383377075195	0.8016805648803711
1.0	33620000.0	33630000.0	5.0	7.113138675689697	0.8183752298355103
1.0	33770000.0	33780000.0	9.0	7.8749680519104	1.0701720714569092
1.0	33810000.0	33820000.0	6.0	8.146310806274414	1.1903702020645142
1.0	33840000.0	33850000.0	8.0	6.728871822357178	0.7344567775726318
1.0	33860000.0	33870000.0	7.0	7.424191474914551	0.9130142331123352
1.0	33960000.0	33970000.0	7.0	8.210748672485352	1.1929465532302856
1.0	34040000.0	34050000.0	14.0	9.744634628295898	1.7274929285049438
1.0	34060000.0	34070000.0	11.0	10.372480392456055	1.924146056175232
1.0	34150000.0	34160000.0	8.0	11.0728759765625	2.1178958415985107
1.0	34190000.0	34200000.0	21.0	10.763439178466797	2.0354063510894775
1.0	34200000.0	34210000.0	8.0	10.960850715637207	2.088470697402954
1.0	34230000.0	34240000.0	9.0	10.962152481079102	2.0887436866760254
1.0	34280000.0	34290000.0	10.0	9.659936904907227	1.7014728784561157
1.0	34360000.0	34370000.0	10.0	9.362042427062988	1.6022907495498657
1.0	34390000.0	34400000.0	11.0	9.603883743286133	1.6857330799102783
1.0	34440000.0	34450000.0	11.0	10.442228317260742	1.9432823657989502
1.0	34580000.0	34590000.0	12.0	12.461767196655273	2.437161922454834
1.0	34790000.0	34800000.0	11.0	12.22407341003418	2.3866915702819824
1.0	34810000.0	34820000.0	20.0	12.36112117767334	2.4166715145111084
1.0	34890000.0	34900000.0	12.0	12.40568733215332	2.426358222961426
1.0	34980000.0	34990000.0	14.0	12.892163276672363	2.5194015502929688
1.0	35020000.0	35030000.0	8.0	12.289861679077148	2.4029815196990967
1.0	35060000.0	35070000.0	16.0	11.005861282348633	2.098130702972412
1.0	35170000.0	35180000.0	12.0	10.105555534362793	1.8388147354125977
1.0	35190000.0	35200000.0	11.0	9.805562973022461	1.7454001903533936
1.0	35220000.0	35230000.0	9.0	8.929317474365234	1.4512341022491455
1.0	35330000.0	35340000.0	12.0	8.172664642333984	1.177769660949707
1.0	35360000.0	35370000.0	13.0	8.931785583496094	1.4518927335739136
1.0	35370000.0	35380000.0	10.0	9.190500259399414	1.5417695045471191
1.0	35430000.0	35440000.0	4.0	9.238897323608398	1.5576050281524658
1.0	35570000.0	35580000.0	3.0	7.432291507720947	0.9185870885848999
1.0	35580000.0	35590000.0	7.0	8.630866050720215	1.3442649841308594
1.0	35670000.0	35680000.0	16.0	9.082917213439941	1.503868818283081
1.0	35710000.0	35720000.0	11.0	10.18139362335205	1.8601388931274414
1.0	35780000.0	35790000.0	6.0	7.653075218200684	0.9940942525863647
1.0	35810000.0	35820000.0	7.0	7.576589107513428	0.9672809839248657
1.0	35910000.0	35920000.0	13.0	6.735594272613525	0.7329670190811157
1.0	35920000.0	35930000.0	9.0	6.8330535888671875	0.7532058954238892
1.0	35950000.0	35960000.0	6.0	7.2774176597595215	0.868739128112793
1.0	35970000.0	35980000.0	7.0	6.935718536376953	0.768783450126648
1.0	36010000.0	36020000.0	9.0	6.887824058532715	0.7570773959159851
1.0	36080000.0	36090000.0	4.0	6.932888031005859	0.7711577415466309
1.0	36090000.0	36100000.0	7.0	6.915090084075928	0.7683499455451965
1.0	36110000.0	36120000.0	17.0	9.48472785949707	1.6415265798568726
1.0	36120000.0	36130000.0	7.0	9.891294479370117	1.7726037502288818
1.0	36150000.0	36160000.0	5.0	9.868236541748047	1.7658458948135376
1.0	36170000.0	36180000.0	7.0	8.41260814666748	1.2653892040252686
1.0	36200000.0	36210000.0	15.0	6.928869724273682	0.7727969884872437
1.0	36220000.0	36230000.0	6.0	7.004870414733887	0.7919632792472839
1.0	36270000.0	36280000.0	10.0	8.614224433898926	1.3466198444366455
1.0	36300000.0	36310000.0	7.0	6.943135738372803	0.7771628499031067
1.0	36310000.0	36320000.0	5.0	6.7774810791015625	0.7384495735168457
1.0	36370000.0	36380000.0	11.0	6.599976539611816	0.7143458127975464
1.0	36410000.0	36420000.0	8.0	6.879843711853027	0.7595897316932678
1.0	36470000.0	36480000.0	5.0	7.149131774902344	0.8305999636650085
1.0	36480000.0	36490000.0	8.0	7.247300148010254	0.8580851554870605
1.0	36530000.0	36540000.0	10.0	8.4920654296875	1.2941172122955322
1.0	36560000.0	36570000.0	8.0	7.964698791503906	1.1036056280136108
1.0	36590000.0	36600000.0	6.0	8.894342422485352	1.4370969533920288
1.0	36620000.0	36630000.0	4.0	8.60743522644043	1.4087592363357544
1.0	36630000.0	36640000.0	10.0	7.776309013366699	1.0369672775268555
1.0	36680000.0	36690000.0	6.0	9.491128921508789	1.6385974884033203
1.0	36710000.0	36720000.0	10.0	7.2716474533081055	0.8659688234329224
1.0	36810000.0	36820000.0	7.0	7.192282199859619	0.8424545526504517
1.0	36860000.0	36870000.0	10.0	8.2597017288208	1.2216780185699463
1.0	36930000.0	36940000.0	6.0	9.004534721374512	1.4771629571914673
1.0	37020000.0	37030000.0	22.0	10.061807632446289	1.825087308883667
1.0	37040000.0	37050000.0	7.0	9.656877517700195	1.6948655843734741
1.0	37050000.0	37060000.0	14.0	9.577176094055176	1.6699460744857788
1.0	37150000.0	37160000.0	9.0	10.500998497009277	1.9584420919418335
1.0	37190000.0	37200000.0	9.0	10.255392074584961	1.8856828212738037
1.0	37220000.0	37230000.0	3.0	11.279050827026367	2.1691598892211914
1.0	37250000.0	37260000.0	18.0	10.929590225219727	2.0791420936584473
1.0	37300000.0	37310000.0	14.0	11.2088623046875	2.1524596214294434
1.0	37390000.0	37400000.0	17.0	12.12130355834961	2.3666133880615234
1.0	37450000.0	37460000.0	17.0	11.684309005737305	2.268317937850952
1.0	37500000.0	37510000.0	14.0	11.657271385192871	2.2620224952697754
1.0	37530000.0	37540000.0	23.0	11.471284866333008	2.2175917625427246
1.0	37570000.0	37580000.0	10.0	12.415270805358887	2.427759885787964
1.0	37580000.0	37590000.0	8.0	12.49817943572998	2.4447546005249023
1.0	37590000.0	37600000.0	19.0	12.04846477508545	2.3504581451416016
1.0	37600000.0	37610000.0	17.0	12.337357521057129	2.4117629528045654
1.0	37610000.0	37620000.0	10.0	12.40771198272705	2.426473617553711
1.0	37630000.0	37640000.0	17.0	11.806217193603516	2.296757936477661
1.0	37680000.0	37690000.0	12.0	12.312122344970703	2.407174587249756
1.0	37800000.0	37810000.0	12.0	12.369781494140625	2.4173264503479004
1.0	37810000.0	37820000.0	14.0	12.430866241455078	2.4291634559631348
1.0	37850000.0	37860000.0	10.0	12.27495002746582	2.3987040519714355
1.0	37870000.0	37880000.0	20.0	11.860986709594727	2.3075828552246094
1.0	37880000.0	37890000.0	9.0	12.471232414245605	2.4366049766540527
1.0	37890000.0	37900000.0	11.0	11.370617866516113	2.1885581016540527
1.0	37920000.0	37930000.0	8.0	10.062498092651367	1.821772813796997
1.0	37960000.0	37970000.0	6.0	8.082901000976562	1.1473842859268188
1.0	38110000.0	38120000.0	13.0	10.613698959350586	1.988010048866272
1.0	38120000.0	38130000.0	16.0	10.036722183227539	1.8170955181121826
1.0	38220000.0	38230000.0	12.0	10.461418151855469	1.9464133977890015
1.0	38280000.0	38290000.0	10.0	6.99216365814209	0.7880951762199402
1.0	38320000.0	38330000.0	11.0	8.725310325622559	1.4557087421417236
1.0	38380000.0	38390000.0	7.0	7.023100852966309	0.793205201625824
1.0	38390000.0	38400000.0	5.0	7.261938571929932	0.8651455044746399
1.0	38500000.0	38510000.0	12.0	9.461651802062988	1.631819725036621
1.0	38550000.0	38560000.0	13.0	9.850503921508789	1.7565752267837524
1.0	38590000.0	38600000.0	9.0	10.46219253540039	1.9436677694320679
1.0	38690000.0	38700000.0	10.0	11.074507713317871	2.113926410675049
1.0	38830000.0	38840000.0	16.0	11.518766403198242	2.229374408721924
1.0	38840000.0	38850000.0	14.0	11.453804016113281	2.213294744491577
1.0	38870000.0	38880000.0	10.0	12.275668144226074	2.399524211883545
1.0	38980000.0	38990000.0	11.0	11.945610046386719	2.3256213665008545
1.0	39030000.0	39040000.0	21.0	11.40973949432373	2.2003893852233887
1.0	39100000.0	39110000.0	12.0	13.203126907348633	2.5759193897247314
1.0	39160000.0	39170000.0	16.0	11.93918228149414	2.3258423805236816
1.0	39200000.0	39210000.0	11.0	11.676440238952637	2.264615297317505
1.0	39240000.0	39250000.0	8.0	10.887296676635742	2.0641398429870605
1.0	39300000.0	39310000.0	9.0	7.5036773681640625	0.9425676465034485
1.0	39360000.0	39370000.0	9.0	8.474456787109375	1.2867624759674072
1.0	39540000.0	39550000.0	12.0	8.140718460083008	1.1671210527420044
1.0	39690000.0	39700000.0	6.0	7.247496604919434	0.8597291111946106
1.0	39750000.0	39760000.0	8.0	7.087553977966309	0.8132655024528503
1.0	39770000.0	39780000.0	7.0	7.106900691986084	0.8185375928878784
1.0	39780000.0	39790000.0	4.0	6.837486267089844	0.7489497065544128
1.0	39830000.0	39840000.0	8.0	7.158046722412109	0.8340009450912476
1.0	39870000.0	39880000.0	7.0	7.408812046051025	0.9045768976211548
1.0	39910000.0	39920000.0	7.0	6.705308437347412	0.7305658459663391
1.0	39960000.0	39970000.0	13.0	8.08090877532959	1.1445140838623047
1.0	39980000.0	39990000.0	2.0	4.562530040740967	1.2006587982177734
1.0	40010000.0	40020000.0	10.0	7.465033531188965	0.9275287389755249
1.0	40020000.0	40030000.0	9.0	7.613823890686035	0.9786316156387329
1.0	40150000.0	40160000.0	10.0	8.612363815307617	1.3376306295394897
1.0	40200000.0	40210000.0	3.0	7.905269622802734	1.081257939338684
1.0	40220000.0	40230000.0	5.0	6.909047603607178	0.7680409550666809
1.0	40240000.0	40250000.0	7.0	8.542783737182617	1.3128942251205444
1.0	40270000.0	40280000.0	9.0	8.941282272338867	1.4558889865875244
1.0	40310000.0	40320000.0	11.0	6.929013729095459	0.769957423210144
1.0	40360000.0	40370000.0	8.0	7.946418762207031	1.095974326133728
1.0	40560000.0	40570000.0	6.0	10.158751487731934	1.843733549118042
1.0	40580000.0	40590000.0	18.0	10.409467697143555	1.9298770427703857
1.0	40640000.0	40650000.0	3.0	8.327573776245117	1.234905481338501
1.0	40660000.0	40670000.0	11.0	8.090109825134277	1.1496113538742065
1.0	40670000.0	40680000.0	7.0	8.220170974731445	1.1968482732772827
1.0	40680000.0	40690000.0	17.0	7.973822116851807	1.1078243255615234
1.0	41110000.0	41120000.0	8.0	7.638789176940918	0.9886449575424194
1.0	41130000.0	41140000.0	10.0	8.112905502319336	1.1561808586120605
1.0	41140000.0	41150000.0	3.0	8.426200866699219	1.2694722414016724
1.0	41180000.0	41190000.0	5.0	6.744453430175781	0.7320041656494141
1.0	41320000.0	41330000.0	7.0	8.874430656433105	1.4321458339691162
1.0	41360000.0	41370000.0	10.0	9.180577278137207	1.5373395681381226
1.0	41370000.0	41380000.0	12.0	10.098746299743652	1.8350979089736938
1.0	41380000.0	41390000.0	8.0	8.922096252441406	1.4470133781433105
1.0	41400000.0	41410000.0	12.0	9.42770767211914	1.6207510232925415
1.0	41450000.0	41460000.0	8.0	7.2504706382751465	0.8600974082946777
1.0	41460000.0	41470000.0	8.0	7.372917175292969	0.8990050554275513
1.0	41480000.0	41490000.0	8.0	7.2058515548706055	0.8484412431716919
1.0	41540000.0	41550000.0	5.0	6.26933479309082	0.7030657529830933
1.0	41560000.0	41570000.0	7.0	6.517518043518066	0.7092405557632446
1.0	41590000.0	41600000.0	7.0	6.7086052894592285	0.7291765213012695
1.0	41600000.0	41610000.0	8.0	6.507965087890625	0.6997894048690796
1.0	41610000.0	41620000.0	4.0	6.7288498878479	0.7311115860939026
1.0	41740000.0	41750000.0	15.0	8.57958698272705	1.3262773752212524
1.0	41780000.0	41790000.0	11.0	8.999526977539062	1.473428726196289
1.0	41800000.0	41810000.0	6.0	10.00131607055664	1.8061844110488892
1.0	41820000.0	41830000.0	10.0	9.90762710571289	1.779045820236206
1.0	41900000.0	41910000.0	9.0	8.464184761047363	1.2836925983428955
1.0	42040000.0	42050000.0	9.0	7.999792575836182	1.1156953573226929
1.0	42080000.0	42090000.0	5.0	7.93747615814209	1.0938161611557007
1.0	42150000.0	42160000.0	8.0	9.149286270141602	1.5262534618377686
1.0	42160000.0	42170000.0	10.0	8.731531143188477	1.37973153591156
1.0	42300000.0	42310000.0	13.0	8.984842300415039	1.4678514003753662
1.0	42330000.0	42340000.0	13.0	8.957140922546387	1.4582626819610596
1.0	42460000.0	42470000.0	5.0	9.313122749328613	1.582110047340393
1.0	42490000.0	42500000.0	8.0	10.504134178161621	1.9589687585830688
1.0	42590000.0	42600000.0	11.0	10.008800506591797	1.8083744049072266
1.0	42600000.0	42610000.0	6.0	9.765551567077637	1.7316398620605469
1.0	42660000.0	42670000.0	5.0	7.11544942855835	0.8226075172424316
1.0	42670000.0	42680000.0	10.0	7.123190402984619	0.8232837915420532
1.0	42690000.0	42700000.0	8.0	6.146636009216309	0.7006590962409973
1.0	42710000.0	42720000.0	8.0	6.261531829833984	0.6961333751678467
1.0	42720000.0	42730000.0	6.0	6.963303565979004	0.7810994386672974
1.0	42890000.0	42900000.0	14.0	8.768800735473633	1.392949104309082
1.0	42910000.0	42920000.0	15.0	9.157257080078125	1.5289547443389893
1.0	42960000.0	42970000.0	9.0	7.5917253494262695	0.9738610982894897
1.0	43040000.0	43050000.0	11.0	8.054866790771484	1.136055827140808
1.0	43120000.0	43130000.0	4.0	9.84831428527832	1.7771246433258057
1.0	43170000.0	43180000.0	4.0	7.696327209472656	1.0086824893951416
1.0	43250000.0	43260000.0	7.0	8.174306869506836	1.1787660121917725
1.0	43260000.0	43270000.0	14.0	8.704852104187012	1.3709661960601807
1.0	43390000.0	43400000.0	9.0	7.87737512588501	1.0729962587356567
1.0	43410000.0	43420000.0	6.0	7.879183769226074	1.0739940404891968
1.0	43450000.0	43460000.0	15.0	9.094056129455566	1.508124828338623
1.0	43490000.0	43500000.0	12.0	10.107664108276367	1.8379625082015991
1.0	43500000.0	43510000.0	8.0	9.214559555053711	1.5476194620132446
1.0	43540000.0	43550000.0	10.0	10.445500373840332	1.9377409219741821
1.0	43670000.0	43680000.0	8.0	9.68102741241455	1.7036240100860596
1.0	43770000.0	43780000.0	9.0	8.29361343383789	1.22257399559021
1.0	43790000.0	43800000.0	7.0	9.796465873718262	1.7411575317382812
1.0	44010000.0	44020000.0	13.0	8.694520950317383	1.3665705919265747
1.0	44060000.0	44070000.0	10.0	7.618636131286621	0.981155514717102
1.0	44080000.0	44090000.0	13.0	7.358128547668457	0.8934184908866882
1.0	44120000.0	44130000.0	20.0	7.041211128234863	0.7998488545417786
1.0	44150000.0	44160000.0	3.0	7.429569244384766	0.917912483215332
1.0	44190000.0	44200000.0	14.0	7.998862266540527	1.1155046224594116
1.0	44210000.0	44220000.0	12.0	7.5622358322143555	0.9615766406059265
1.0	44260000.0	44270000.0	7.0	7.05387020111084	0.8065707087516785
1.0	44410000.0	44420000.0	6.0	8.22787857055664	1.2332297563552856
1.0	44420000.0	44430000.0	9.0	7.638063907623291	0.987963080406189
1.0	44440000.0	44450000.0	10.0	7.411562919616699	0.9440229535102844
1.0	44450000.0	44460000.0	9.0	8.027748107910156	1.1260316371917725
1.0	44520000.0	44530000.0	11.0	10.391891479492188	1.9214553833007812
1.0	44530000.0	44540000.0	15.0	10.317768096923828	1.902096152305603
1.0	44580000.0	44590000.0	15.0	11.076047897338867	2.113823652267456
1.0	44610000.0	44620000.0	11.0	10.199923515319824	1.8670873641967773
1.0	44690000.0	44700000.0	8.0	7.42258358001709	0.9159456491470337
1.0	44740000.0	44750000.0	4.0	7.035611152648926	0.7938539385795593
1.0	44800000.0	44810000.0	6.0	7.458141326904297	0.9253423810005188
1.0	44840000.0	44850000.0	8.0	9.457616806030273	1.631386160850525
1.0	44880000.0	44890000.0	11.0	9.394186019897461	1.6113929748535156
1.0	44920000.0	44930000.0	4.0	10.335436820983887	1.9071455001831055
1.0	44930000.0	44940000.0	5.0	9.833383560180664	1.7523791790008545
1.0	45020000.0	45030000.0	12.0	9.182836532592773	1.5385830402374268
1.0	45080000.0	45090000.0	11.0	9.04708480834961	1.4903777837753296
1.0	45290000.0	45300000.0	9.0	8.035131454467773	1.128180742263794
1.0	45300000.0	45310000.0	10.0	8.147268295288086	1.1688976287841797
1.0	45340000.0	45350000.0	10.0	6.678308963775635	0.7297666668891907
1.0	45410000.0	45420000.0	4.0	7.094171047210693	0.8163570165634155
1.0	45450000.0	45460000.0	9.0	7.964913368225098	1.1057170629501343
1.0	45600000.0	45610000.0	8.0	8.795034408569336	1.4026527404785156
1.0	45620000.0	45630000.0	9.0	9.627603530883789	1.6879669427871704
1.0	45690000.0	45700000.0	15.0	10.012250900268555	1.8115863800048828
1.0	45720000.0	45730000.0	8.0	10.039896011352539	1.818713903427124
1.0	45800000.0	45810000.0	4.0	8.184083938598633	1.1999765634536743
1.0	45830000.0	45840000.0	7.0	7.932891845703125	1.0912916660308838
1.0	45890000.0	45900000.0	9.0	7.965812683105469	1.102746605873108
1.0	45960000.0	45970000.0	6.0	7.166874885559082	0.834446132183075
1.0	46220000.0	46230000.0	6.0	9.45776653289795	1.6324272155761719
1.0	46240000.0	46250000.0	9.0	9.723858833312988	1.7196044921875
1.0	46270000.0	46280000.0	10.0	7.205448150634766	0.8472942113876343
1.0	46340000.0	46350000.0	7.0	7.4421539306640625	0.9217674136161804
1.0	46410000.0	46420000.0	7.0	6.6732683181762695	0.7263196706771851
1.0	46490000.0	46500000.0	6.0	6.886450290679932	0.7625816464424133
1.0	46500000.0	46510000.0	4.0	7.010964870452881	0.7900524139404297
1.0	46540000.0	46550000.0	12.0	7.5256147384643555	0.9477130174636841
1.0	46560000.0	46570000.0	16.0	8.063608169555664	1.1384549140930176
1.0	46640000.0	46650000.0	6.0	9.246152877807617	1.5590771436691284
1.0	46750000.0	46760000.0	12.0	7.939192295074463	1.0951573848724365
1.0	46910000.0	46920000.0	13.0	9.588424682617188	1.6739981174468994
1.0	46930000.0	46940000.0	8.0	9.044477462768555	1.4900121688842773
1.0	46940000.0	46950000.0	11.0	9.10009479522705	1.5100176334381104
1.0	47000000.0	47010000.0	14.0	9.585058212280273	1.673571228981018
1.0	47010000.0	47020000.0	15.0	8.91920280456543	1.4462093114852905
1.0	47140000.0	47150000.0	10.0	6.787232875823975	0.7386994361877441
1.0	47260000.0	47270000.0	8.0	6.715461730957031	0.7468956112861633
1.0	47600000.0	47610000.0	10.0	10.300933837890625	1.8968833684921265
1.0	47650000.0	47660000.0	12.0	9.483757972717285	1.6396795511245728
1.0	47660000.0	47670000.0	9.0	10.256800651550293	1.8848209381103516
1.0	47670000.0	47680000.0	8.0	9.402702331542969	1.6130285263061523
1.0	47680000.0	47690000.0	6.0	9.647184371948242	1.6937665939331055
1.0	47750000.0	47760000.0	7.0	7.6696953773498535	1.0000464916229248
1.0	47770000.0	47780000.0	2.0	7.9682207107543945	1.1060817241668701
1.0	47850000.0	47860000.0	10.0	9.122980117797852	1.5184290409088135
1.0	47870000.0	47880000.0	8.0	9.52369499206543	1.6532777547836304
1.0	47940000.0	47950000.0	9.0	9.827013969421387	1.7514123916625977
1.0	48050000.0	48060000.0	8.0	9.822874069213867	1.7517868280410767
1.0	48130000.0	48140000.0	9.0	11.787964820861816	2.2909445762634277
1.0	48140000.0	48150000.0	9.0	11.1853666305542	2.1430163383483887
1.0	48160000.0	48170000.0	16.0	9.593748092651367	1.674816370010376
1.0	48190000.0	48200000.0	8.0	10.23758602142334	1.879888892173767
1.0	48340000.0	48350000.0	10.0	8.583489418029785	1.3263148069381714
1.0	48350000.0	48360000.0	10.0	8.550233840942383	1.314530372619629
1.0	48360000.0	48370000.0	1.0	8.559652328491211	1.3178768157958984
1.0	48380000.0	48390000.0	11.0	8.590348243713379	1.3296955823898315
1.0	48400000.0	48410000.0	9.0	8.900595664978027	1.4399235248565674
1.0	48480000.0	48490000.0	8.0	9.441917419433594	1.626542091369629
1.0	48510000.0	48520000.0	7.0	9.432707786560059	1.622483491897583
1.0	48520000.0	48530000.0	15.0	9.187291145324707	1.5389198064804077
1.0	48550000.0	48560000.0	13.0	10.724505424499512	2.0194973945617676
1.0	48600000.0	48610000.0	14.0	11.059320449829102	2.1132471561431885
1.0	48700000.0	48710000.0	20.0	8.9907808303833	1.4708991050720215
1.0	48750000.0	48760000.0	10.0	8.750157356262207	1.3879483938217163
1.0	48880000.0	48890000.0	17.0	8.633692741394043	1.3467600345611572
1.0	48920000.0	48930000.0	3.0	9.077075004577637	1.5039488077163696
1.0	48930000.0	48940000.0	7.0	8.986488342285156	1.470288872718811
1.0	49050000.0	49060000.0	11.0	10.976883888244629	2.090944290161133
1.0	49120000.0	49130000.0	8.0	11.77081298828125	2.2884716987609863
1.0	49130000.0	49140000.0	9.0	11.236349105834961	2.1595919132232666
1.0	49180000.0	49190000.0	11.0	11.323909759521484	2.181461811065674
1.0	49190000.0	49200000.0	13.0	9.951936721801758	1.7884910106658936
1.0	49290000.0	49300000.0	13.0	10.9696626663208	2.0894100666046143
1.0	49310000.0	49320000.0	11.0	11.074800491333008	2.118009567260742
1.0	49350000.0	49360000.0	17.0	11.204668998718262	2.152130603790283
1.0	49500000.0	49510000.0	18.0	13.588961601257324	2.637561798095703
1.0	49540000.0	49550000.0	12.0	14.826809883117676	2.812018632888794
1.0	49620000.0	49630000.0	12.0	13.189779281616211	2.5716779232025146
1.0	49630000.0	49640000.0	8.0	13.451156616210938	2.6145336627960205
1.0	49640000.0	49650000.0	14.0	12.885368347167969	2.5167176723480225
1.0	49650000.0	49660000.0	18.0	13.139616012573242	2.5614736080169678
1.0	49730000.0	49740000.0	16.0	14.658781051635742	2.7894492149353027
1.0	49820000.0	49830000.0	15.0	15.749534606933594	2.912750720977783
1.0	49910000.0	49920000.0	17.0	15.799160957336426	2.921377658843994
1.0	49920000.0	49930000.0	13.0	15.748333930969238	2.914991617202759
1.0	50050000.0	50060000.0	20.0	14.904890060424805	2.8262667655944824
1.0	50110000.0	50120000.0	13.0	15.68250846862793	2.9150478839874268
1.0	50160000.0	50170000.0	12.0	15.147844314575195	2.8502120971679688
1.0	50280000.0	50290000.0	13.0	13.388397216796875	2.6054086685180664
1.0	50290000.0	50300000.0	9.0	11.834757804870605	2.2981929779052734
1.0	50320000.0	50330000.0	8.0	13.759814262390137	2.667433261871338
1.0	50430000.0	50440000.0	15.0	13.209261894226074	2.5766801834106445
1.0	50520000.0	50530000.0	13.0	13.184045791625977	2.5720157623291016
1.0	50590000.0	50600000.0	13.0	13.18371295928955	2.570496082305908
1.0	50600000.0	50610000.0	12.0	13.284337043762207	2.5865063667297363
1.0	50630000.0	50640000.0	16.0	13.672201156616211	2.652462959289551
1.0	50640000.0	50650000.0	12.0	13.052217483520508	2.5491223335266113
1.0	50720000.0	50730000.0	18.0	14.127134323120117	2.7219386100769043
1.0	50750000.0	50760000.0	13.0	14.559873580932617	2.7817466259002686
1.0	50770000.0	50780000.0	15.0	14.135099411010742	2.722449779510498
1.0	50840000.0	50850000.0	15.0	12.514979362487793	2.4454452991485596
1.0	50850000.0	50860000.0	13.0	13.286890983581543	2.590688705444336
1.0	50980000.0	50990000.0	10.0	8.010346412658691	1.1200193166732788
1.0	51010000.0	51020000.0	6.0	7.943719387054443	1.0954135656356812
1.0	51050000.0	51060000.0	3.0	7.428663730621338	0.9183522462844849
1.0	51100000.0	51110000.0	10.0	7.451582431793213	0.9233182072639465
1.0	51190000.0	51200000.0	11.0	7.570531368255615	0.9648410081863403
1.0	51230000.0	51240000.0	15.0	7.550765037536621	0.9577325582504272
1.0	51270000.0	51280000.0	8.0	7.924414157867432	1.0890121459960938
1.0	51290000.0	51300000.0	8.0	7.999244689941406	1.116180181503296
1.0	51310000.0	51320000.0	11.0	7.421409606933594	0.9160542488098145
1.0	51420000.0	51430000.0	11.0	9.12959098815918	1.5280988216400146
1.0	51500000.0	51510000.0	10.0	12.13293743133545	2.365229368209839
1.0	51560000.0	51570000.0	19.0	11.63974380493164	2.2536418437957764
1.0	51650000.0	51660000.0	9.0	9.603158950805664	1.6777442693710327
1.0	51730000.0	51740000.0	7.0	7.007558345794678	0.7900232672691345
1.0	51740000.0	51750000.0	8.0	7.087981224060059	0.8136470913887024
1.0	51780000.0	51790000.0	15.0	7.740351676940918	1.0226678848266602
1.0	51880000.0	51890000.0	10.0	7.1927337646484375	0.842512309551239
1.0	52000000.0	52010000.0	7.0	8.883269309997559	1.4332501888275146
1.0	52050000.0	52060000.0	5.0	10.062524795532227	1.8240314722061157
1.0	52120000.0	52130000.0	6.0	6.809147834777832	0.7493056654930115
1.0	52360000.0	52370000.0	13.0	9.600379943847656	1.6799236536026
1.0	52460000.0	52470000.0	10.0	10.250752449035645	1.8817272186279297
1.0	52570000.0	52580000.0	14.0	9.318245887756348	1.5854235887527466
1.0	52600000.0	52610000.0	7.0	8.399980545043945	1.2569043636322021
1.0	52630000.0	52640000.0	5.0	6.388679027557373	0.7030019760131836
1.0	52660000.0	52670000.0	8.0	7.518318176269531	0.9477167129516602
1.0	52690000.0	52700000.0	9.0	6.651899814605713	0.7233195304870605
1.0	52710000.0	52720000.0	9.0	6.462014198303223	0.7026331424713135
1.0	52730000.0	52740000.0	4.0	6.672606468200684	0.723358690738678
1.0	52750000.0	52760000.0	9.0	6.955033779144287	0.7814121842384338
1.0	52890000.0	52900000.0	7.0	6.635577201843262	0.7162021994590759
1.0	52900000.0	52910000.0	10.0	6.632437229156494	0.7188090085983276
1.0	52920000.0	52930000.0	3.0	6.950334072113037	0.7794892191886902
1.0	52930000.0	52940000.0	4.0	6.778175354003906	0.7400113344192505
1.0	53010000.0	53020000.0	5.0	7.4692182540893555	0.93646639585495
1.0	53110000.0	53120000.0	10.0	9.764106750488281	1.7327041625976562
1.0	53160000.0	53170000.0	14.0	8.520895004272461	1.3047939538955688
1.0	53170000.0	53180000.0	9.0	9.647988319396973	1.6949024200439453
1.0	53180000.0	53190000.0	19.0	9.235730171203613	1.5571285486221313
1.0	53200000.0	53210000.0	12.0	7.380000114440918	0.9015036821365356
1.0	53250000.0	53260000.0	9.0	7.378706455230713	0.9012527465820312
1.0	53300000.0	53310000.0	9.0	9.276333808898926	1.5731985569000244
1.0	53320000.0	53330000.0	14.0	8.158331871032715	1.1729342937469482
1.0	53350000.0	53360000.0	9.0	8.602181434631348	1.333608627319336
1.0	53390000.0	53400000.0	5.0	8.445134162902832	1.2718870639801025
1.0	53430000.0	53440000.0	12.0	6.946099758148193	0.7790005803108215
1.0	53440000.0	53450000.0	7.0	7.286454677581787	0.8721297979354858
1.0	53490000.0	53500000.0	12.0	7.342877388000488	0.8888893127441406
1.0	53500000.0	53510000.0	5.0	7.714668273925781	1.0151695013046265
1.0	53570000.0	53580000.0	7.0	9.086517333984375	1.505218744277954
1.0	53630000.0	53640000.0	8.0	9.476832389831543	1.6363611221313477
1.0	53650000.0	53660000.0	5.0	8.88310718536377	1.432283639907837
1.0	53680000.0	53690000.0	4.0	7.927346706390381	1.0870236158370972
1.0	53710000.0	53720000.0	5.0	7.638304233551025	0.9877573251724243
1.0	53720000.0	53730000.0	10.0	7.3861188888549805	0.8996292352676392
1.0	53730000.0	53740000.0	5.0	7.5571441650390625	0.9577988386154175
1.0	53750000.0	53760000.0	11.0	7.642744541168213	0.987785816192627
1.0	53780000.0	53790000.0	10.0	8.335107803344727	1.2380404472351074
1.0	53820000.0	53830000.0	9.0	11.881837844848633	2.3102917671203613
1.0	53850000.0	53860000.0	10.0	11.110193252563477	2.122188091278076
1.0	53920000.0	53930000.0	11.0	11.631845474243164	2.2519636154174805
1.0	53970000.0	53980000.0	13.0	10.630266189575195	1.9945341348648071
1.0	53990000.0	54000000.0	8.0	10.805933952331543	2.0425264835357666
1.0	54010000.0	54020000.0	9.0	10.736772537231445	2.0242159366607666
1.0	54030000.0	54040000.0	9.0	9.636322975158691	1.6898990869522095
1.0	54100000.0	54110000.0	7.0	9.130302429199219	1.5203800201416016
1.0	54170000.0	54180000.0	10.0	8.906583786010742	1.443948745727539
1.0	54180000.0	54190000.0	4.0	9.50788688659668	1.6492664813995361
1.0	54350000.0	54360000.0	7.0	8.018586158752441	1.127394199371338
1.0	54410000.0	54420000.0	0.0	6.914842128753662	0.8119093179702759
1.0	54500000.0	54510000.0	10.0	6.737699031829834	0.7320989370346069
1.0	54540000.0	54550000.0	9.0	6.859070777893066	0.7573572397232056
1.0	54550000.0	54560000.0	4.0	6.952071189880371	0.7798906564712524
1.0	54570000.0	54580000.0	8.0	7.335294246673584	0.8866900205612183
1.0	54580000.0	54590000.0	10.0	7.353909969329834	0.8931618928909302
1.0	54630000.0	54640000.0	11.0	7.686083793640137	1.0042054653167725
1.0	54640000.0	54650000.0	8.0	7.168717384338379	0.8352271914482117
1.0	54700000.0	54710000.0	11.0	6.933741092681885	0.7743445634841919
1.0	54730000.0	54740000.0	13.0	6.986220359802246	0.7879451513290405
1.0	54780000.0	54790000.0	12.0	7.132796287536621	0.8268146514892578
1.0	54790000.0	54800000.0	4.0	7.452075958251953	0.9239276647567749
1.0	54830000.0	54840000.0	7.0	6.759424686431885	0.7353872060775757
1.0	54860000.0	54870000.0	9.0	7.096229553222656	0.8127378225326538
1.0	54950000.0	54960000.0	11.0	9.289299011230469	1.5774459838867188
1.0	54990000.0	55000000.0	14.0	10.144308090209961	1.8505531549453735
1.0	55020000.0	55030000.0	7.0	7.530728340148926	0.9531735181808472
1.0	55070000.0	55080000.0	13.0	7.629858493804932	0.9854713678359985
1.0	55080000.0	55090000.0	5.0	9.270380020141602	1.568020224571228
1.0	55130000.0	55140000.0	9.0	8.089107513427734	1.147768259048462
1.0	55150000.0	55160000.0	18.0	8.245124816894531	1.204638957977295
1.0	55160000.0	55170000.0	8.0	8.176664352416992	1.1795381307601929
1.0	55240000.0	55250000.0	8.0	7.788022518157959	1.0402486324310303
1.0	55250000.0	55260000.0	8.0	7.707581520080566	1.0122631788253784
1.0	55270000.0	55280000.0	13.0	7.811788082122803	1.0479977130889893
1.0	55340000.0	55350000.0	10.0	7.038887023925781	0.7982254028320312
1.0	55390000.0	55400000.0	4.0	8.185375213623047	1.1822046041488647
1.0	55400000.0	55410000.0	9.0	8.450544357299805	1.279905080795288
1.0	55460000.0	55470000.0	9.0	7.745258331298828	1.023489236831665
1.0	55480000.0	55490000.0	3.0	7.3685760498046875	0.8990064859390259
1.0	55510000.0	55520000.0	6.0	6.701751708984375	0.7326143980026245
1.0	55560000.0	55570000.0	8.0	6.220917701721191	0.6837378740310669
1.0	55570000.0	55580000.0	5.0	6.351317405700684	0.6858126521110535
1.0	55580000.0	55590000.0	7.0	6.332047939300537	0.6887391805648804
1.0	55630000.0	55640000.0	9.0	6.972546577453613	0.777138352394104
1.0	55670000.0	55680000.0	9.0	7.847772121429443	1.062135934829712
1.0	55680000.0	55690000.0	8.0	8.634044647216797	1.3444057703018188
1.0	55760000.0	55770000.0	17.0	10.213569641113281	1.8699051141738892
1.0	55820000.0	55830000.0	5.0	10.068513870239258	1.8260490894317627
1.0	55880000.0	55890000.0	11.0	9.47260570526123	1.6374584436416626
1.0	55920000.0	55930000.0	10.0	8.686800956726074	1.362975835800171
1.0	56040000.0	56050000.0	1.0	9.233381271362305	1.5557160377502441
1.0	56130000.0	56140000.0	13.0	9.21824836730957	1.5484676361083984
1.0	56250000.0	56260000.0	15.0	11.135520935058594	2.134385108947754
1.0	56310000.0	56320000.0	9.0	11.72059154510498	2.276684522628784
1.0	56360000.0	56370000.0	15.0	11.267646789550781	2.1676950454711914
1.0	56370000.0	56380000.0	24.0	10.614496231079102	1.9932197332382202
1.0	56430000.0	56440000.0	6.0	10.67186164855957	2.0091166496276855
1.0	56570000.0	56580000.0	10.0	10.127317428588867	1.850821852684021
1.0	56610000.0	56620000.0	11.0	9.163064956665039	1.5340936183929443
1.0	56620000.0	56630000.0	8.0	9.467077255249023	1.6379482746124268
1.0	56710000.0	56720000.0	9.0	9.340950965881348	1.5927814245224
1.0	56760000.0	56770000.0	15.0	9.07642650604248	1.5024425983428955
1.0	56790000.0	56800000.0	5.0	9.26215648651123	1.5674949884414673
1.0	56840000.0	56850000.0	6.0	8.722230911254883	1.3773491382598877
1.0	56860000.0	56870000.0	11.0	8.584320068359375	1.3281257152557373
1.0	57160000.0	57170000.0	10.0	8.250944137573242	1.2064440250396729
1.0	57220000.0	57230000.0	4.0	9.370741844177246	1.6039879322052002
1.0	57260000.0	57270000.0	9.0	8.983560562133789	1.4732084274291992
1.0	57290000.0	57300000.0	11.0	9.458581924438477	1.6338081359863281
1.0	57300000.0	57310000.0	11.0	9.574470520019531	1.6738102436065674
1.0	57350000.0	57360000.0	16.0	10.341825485229492	1.9124921560287476
1.0	57360000.0	57370000.0	7.0	10.277490615844727	1.8921544551849365
1.0	57500000.0	57510000.0	14.0	10.835662841796875	2.054342746734619
1.0	57570000.0	57580000.0	9.0	10.171472549438477	1.8643032312393188
1.0	57630000.0	57640000.0	16.0	10.044496536254883	1.825636625289917
1.0	57720000.0	57730000.0	9.0	10.912758827209473	2.0752158164978027
1.0	57760000.0	57770000.0	10.0	11.31904411315918	2.1784732341766357
1.0	57780000.0	57790000.0	10.0	11.897005081176758	2.316720485687256
1.0	57870000.0	57880000.0	15.0	11.674894332885742	2.2669172286987305
1.0	57950000.0	57960000.0	15.0	12.149604797363281	2.3720414638519287
1.0	57970000.0	57980000.0	11.0	12.525060653686523	2.449235439300537
1.0	58140000.0	58150000.0	11.0	14.5387601852417	2.7725906372070312
1.0	58160000.0	58170000.0	16.0	14.111047744750977	2.7193264961242676
1.0	58220000.0	58230000.0	11.0	13.75880241394043	2.6630802154541016
1.0	58280000.0	58290000.0	13.0	13.841877937316895	2.677882671356201
1.0	58300000.0	58310000.0	18.0	13.312294006347656	2.5895862579345703
1.0	58320000.0	58330000.0	12.0	12.078609466552734	2.3565993309020996
1.0	58400000.0	58410000.0	8.0	12.993978500366211	2.5370471477508545
1.0	58470000.0	58480000.0	12.0	11.363351821899414	2.1911447048187256
1.0	58540000.0	58550000.0	7.0	10.799839973449707	2.0447945594787598
1.0	58570000.0	58580000.0	14.0	10.844155311584473	2.056556463241577
1.0	58650000.0	58660000.0	8.0	11.318761825561523	2.1803877353668213
1.0	58680000.0	58690000.0	10.0	11.049394607543945	2.1104936599731445
1.0	58710000.0	58720000.0	8.0	10.877483367919922	2.0630602836608887
1.0	58760000.0	58770000.0	7.0	11.401479721069336	2.200758457183838
1.0	58770000.0	58780000.0	11.0	10.150253295898438	1.8568016290664673
1.0	58810000.0	58820000.0	16.0	10.350576400756836	1.9150441884994507
1.0	58830000.0	58840000.0	7.0	10.036706924438477	1.8192355632781982
1.0	58920000.0	58930000.0	12.0	9.273062705993652	1.570288062095642
1.0	58930000.0	58940000.0	9.0	8.300918579101562	1.2249475717544556
1.0	58970000.0	58980000.0	10.0	8.000017166137695	1.1170908212661743
1.0	58990000.0	59000000.0	13.0	8.05669116973877	1.1373798847198486
1.0	59030000.0	59040000.0	10.0	8.677762985229492	1.3608165979385376
1.0	59090000.0	59100000.0	16.0	9.133819580078125	1.5215657949447632
1.0	59100000.0	59110000.0	9.0	8.942078590393066	1.4547330141067505
1.0	59160000.0	59170000.0	14.0	7.9510650634765625	1.1401638984680176
1.0	59220000.0	59230000.0	5.0	8.632195472717285	1.3454596996307373
1.0	59240000.0	59250000.0	12.0	9.316008567810059	1.5784837007522583
1.0	59270000.0	59280000.0	8.0	7.866758823394775	1.0675560235977173
1.0	59330000.0	59340000.0	7.0	8.848458290100098	1.4215952157974243
1.0	59370000.0	59380000.0	16.0	8.411870956420898	1.265242576599121
1.0	59380000.0	59390000.0	17.0	9.253774642944336	1.5625063180923462
1.0	59460000.0	59470000.0	19.0	8.56138801574707	1.3187707662582397
1.0	59490000.0	59500000.0	4.0	8.718979835510254	1.3756382465362549
1.0	59500000.0	59510000.0	9.0	9.092741012573242	1.507401466369629
1.0	59510000.0	59520000.0	6.0	8.491926193237305	1.2944369316101074
1.0	59580000.0	59590000.0	12.0	8.762763023376465	1.3928110599517822
1.0	59700000.0	59710000.0	6.0	9.013336181640625	1.4821994304656982
1.0	59760000.0	59770000.0	9.0	8.025333404541016	1.12357759475708
1.0	59870000.0	59880000.0	8.0	7.930528163909912	1.0905864238739014
1.0	59900000.0	59910000.0	11.0	7.567587375640869	0.9640283584594727
1.0	59920000.0	59930000.0	5.0	7.845473289489746	1.0608423948287964
1.0	60040000.0	60050000.0	6.0	8.76860237121582	1.395458459854126
1.0	60090000.0	60100000.0	8.0	8.231447219848633	1.1996781826019287
1.0	60130000.0	60140000.0	5.0	7.88169002532959	1.072705626487732
1.0	60140000.0	60150000.0	10.0	7.938178062438965	1.0929605960845947
1.0	60170000.0	60180000.0	8.0	8.486448287963867	1.2924357652664185
1.0	60210000.0	60220000.0	7.0	8.370725631713867	1.2502435445785522
1.0	60220000.0	60230000.0	9.0	8.068450927734375	1.1409822702407837
1.0	60280000.0	60290000.0	14.0	7.898843288421631	1.0793933868408203
1.0	60350000.0	60360000.0	8.0	9.816664695739746	1.7519378662109375
1.0	60390000.0	60400000.0	10.0	9.260726928710938	1.5677659511566162
1.0	60400000.0	60410000.0	12.0	9.233199119567871	1.5592522621154785
1.0	60450000.0	60460000.0	7.0	9.023595809936523	1.4843591451644897
1.0	60540000.0	60550000.0	9.0	9.306594848632812	1.584384560585022
1.0	60550000.0	60560000.0	11.0	8.954867362976074	1.4622148275375366
1.0	60560000.0	60570000.0	18.0	9.085897445678711	1.5081907510757446
1.0	60670000.0	60680000.0	12.0	8.715619087219238	1.3742477893829346
1.0	60690000.0	60700000.0	13.0	9.17137622833252	1.5389585494995117
1.0	60760000.0	60770000.0	10.0	9.938863754272461	1.7933670282363892
1.0	60790000.0	60800000.0	7.0	10.659123420715332	2.006389856338501
1.0	60800000.0	60810000.0	10.0	9.826212882995605	1.7554054260253906
1.0	60830000.0	60840000.0	15.0	9.378479957580566	1.6111160516738892
1.0	60980000.0	60990000.0	13.0	9.315423965454102	1.5885660648345947
1.0	60990000.0	61000000.0	8.0	9.659772872924805	1.7026259899139404
1.0	61020000.0	61030000.0	11.0	9.575206756591797	1.6730769872665405
1.0	61170000.0	61180000.0	5.0	10.217503547668457	1.8789303302764893
1.0	61190000.0	61200000.0	5.0	9.077455520629883	1.506219506263733
1.0	61230000.0	61240000.0	9.0	9.371596336364746	1.6034135818481445
1.0	61300000.0	61310000.0	16.0	9.434880256652832	1.6253607273101807
1.0	61320000.0	61330000.0	7.0	9.092040061950684	1.508514642715454
1.0	61330000.0	61340000.0	15.0	8.719477653503418	1.3768304586410522
1.0	61390000.0	61400000.0	8.0	9.485218048095703	1.6411516666412354
1.0	61520000.0	61530000.0	9.0	8.925216674804688	1.4490602016448975
1.0	61570000.0	61580000.0	5.0	7.50951623916626	0.9429896473884583
1.0	61600000.0	61610000.0	8.0	7.283106327056885	0.8688037991523743
1.0	61620000.0	61630000.0	3.0	7.117815971374512	0.8223630785942078
1.0	61730000.0	61740000.0	10.0	7.749878883361816	1.025890588760376
1.0	61770000.0	61780000.0	11.0	7.673795223236084	1.0000633001327515
1.0	61790000.0	61800000.0	7.0	8.226654052734375	1.1976808309555054
1.0	61830000.0	61840000.0	6.0	7.981692314147949	1.1095259189605713
1.0	61840000.0	61850000.0	11.0	7.9399824142456055	1.0943249464035034
1.0	61850000.0	61860000.0	10.0	7.7482171058654785	1.0268290042877197
1.0	61870000.0	61880000.0	7.0	7.906899452209473	1.0832788944244385
1.0	61880000.0	61890000.0	10.0	7.776019096374512	1.0367496013641357
1.0	61930000.0	61940000.0	13.0	9.62324047088623	1.686288833618164
1.0	62040000.0	62050000.0	7.0	8.091825485229492	1.1481727361679077
1.0	62120000.0	62130000.0	8.0	9.81892204284668	1.750551462173462
1.0	62150000.0	62160000.0	11.0	7.39855432510376	0.9066755175590515
1.0	62160000.0	62170000.0	13.0	7.3372063636779785	0.8862507939338684
1.0	62190000.0	62200000.0	11.0	8.698254585266113	1.3623565435409546
1.0	62210000.0	62220000.0	7.0	7.214745998382568	0.8501003980636597
1.0	62270000.0	62280000.0	3.0	7.120094299316406	0.8213447332382202
1.0	62450000.0	62460000.0	12.0	7.462197303771973	0.9281344413757324
1.0	62530000.0	62540000.0	8.0	7.571563720703125	0.9650527834892273
1.0	62560000.0	62570000.0	8.0	7.448362827301025	0.9236815571784973
1.0	62700000.0	62710000.0	7.0	9.701388359069824	1.709869384765625
1.0	62720000.0	62730000.0	10.0	9.988107681274414	1.800447702407837
1.0	62750000.0	62760000.0	10.0	10.792891502380371	2.039126396179199
1.0	62770000.0	62780000.0	13.0	10.04503345489502	1.8170621395111084
1.0	62810000.0	62820000.0	12.0	9.664210319519043	1.6975069046020508
1.0	62820000.0	62830000.0	20.0	9.185873031616211	1.5380343198776245
1.0	62830000.0	62840000.0	8.0	9.736235618591309	1.719970703125
1.0	62900000.0	62910000.0	6.0	9.428715705871582	1.6713758707046509
1.0	62950000.0	62960000.0	11.0	6.590385437011719	0.7145339846611023
1.0	62970000.0	62980000.0	4.0	6.721014499664307	0.7307541966438293
1.0	63000000.0	63010000.0	9.0	6.55425500869751	0.7040344476699829
1.0	63010000.0	63020000.0	8.0	6.936185359954834	0.7747262716293335
1.0	63080000.0	63090000.0	13.0	6.475329399108887	0.7007640600204468
1.0	63150000.0	63160000.0	9.0	8.394693374633789	1.2639544010162354
1.0	63170000.0	63180000.0	6.0	7.893744468688965	1.0773563385009766
1.0	63190000.0	63200000.0	18.0	7.474465370178223	0.9296169281005859
1.0	63200000.0	63210000.0	7.0	8.875814437866211	1.432302474975586
1.0	63230000.0	63240000.0	7.0	9.221953392028809	1.5533969402313232
1.0	63240000.0	63250000.0	10.0	9.115034103393555	1.5157339572906494
1.0	63270000.0	63280000.0	8.0	7.425816535949707	0.9168265461921692
1.0	63290000.0	63300000.0	11.0	7.81674337387085	1.0513722896575928
1.0	63410000.0	63420000.0	11.0	10.940929412841797	2.0806612968444824
1.0	63510000.0	63520000.0	9.0	11.171552658081055	2.1389052867889404
1.0	63560000.0	63570000.0	10.0	10.944962501525879	2.081348419189453
1.0	63600000.0	63610000.0	9.0	10.595441818237305	1.9837566614151
1.0	63620000.0	63630000.0	14.0	10.831048011779785	2.048828125
1.0	63640000.0	63650000.0	14.0	11.455820083618164	2.21065092086792
1.0	63670000.0	63680000.0	10.0	12.03487777709961	2.346724271774292
1.0	63770000.0	63780000.0	12.0	11.40017032623291	2.197838544845581
1.0	63830000.0	63840000.0	7.0	9.643847465515137	1.6829551458358765
1.0	64060000.0	64070000.0	8.0	7.105587959289551	0.8184577822685242
1.0	64100000.0	64110000.0	10.0	7.591129302978516	0.9716802835464478
1.0	64110000.0	64120000.0	6.0	7.635644435882568	0.9870017170906067
1.0	64140000.0	64150000.0	12.0	8.514249801635742	1.303087592124939
1.0	64310000.0	64320000.0	8.0	7.303974151611328	0.8769136667251587
1.0	64330000.0	64340000.0	8.0	7.276950836181641	0.8685501217842102
1.0	64390000.0	64400000.0	4.0	6.814857482910156	0.7565271258354187
1.0	64400000.0	64410000.0	11.0	7.7567877769470215	1.0283199548721313
1.0	64410000.0	64420000.0	12.0	7.732539176940918	1.019392728805542
1.0	64450000.0	64460000.0	0.0	8.631708145141602	1.3450944423675537
1.0	64470000.0	64480000.0	11.0	8.311604499816895	1.2289372682571411
1.0	64520000.0	64530000.0	12.0	7.85608434677124	1.0632996559143066
1.0	64550000.0	64560000.0	8.0	7.96945333480835	1.10396146774292
1.0	64610000.0	64620000.0	11.0	7.896502494812012	1.0781172513961792
1.0	64650000.0	64660000.0	15.0	8.143865585327148	1.1680184602737427
1.0	64670000.0	64680000.0	9.0	9.367134094238281	1.6061954498291016
1.0	64710000.0	64720000.0	17.0	8.704610824584961	1.3716243505477905
1.0	64800000.0	64810000.0	12.0	10.159897804260254	1.8582016229629517
1.0	64970000.0	64980000.0	10.0	8.053543090820312	1.1349852085113525
1.0	65010000.0	65020000.0	7.0	7.300746917724609	0.8750673532485962
1.0	65030000.0	65040000.0	11.0	7.293143272399902	0.873528778553009
1.0	65060000.0	65070000.0	9.0	7.347086429595947	0.8904649615287781
1.0	65070000.0	65080000.0	9.0	7.363753318786621	0.8956694602966309
1.0	65110000.0	65120000.0	7.0	7.217767238616943	0.8517163991928101
1.0	65160000.0	65170000.0	10.0	8.052990913391113	1.1347784996032715
1.0	65190000.0	65200000.0	7.0	8.395354270935059	1.2598905563354492
1.0	65200000.0	65210000.0	7.0	8.417264938354492	1.2685755491256714
1.0	65210000.0	65220000.0	5.0	6.720944404602051	0.7597363591194153
1.0	65230000.0	65240000.0	5.0	6.526515960693359	0.7131327390670776
1.0	65250000.0	65260000.0	9.0	6.788043975830078	0.746476411819458
1.0	65260000.0	65270000.0	8.0	7.1677398681640625	0.8378106355667114
1.0	65290000.0	65300000.0	6.0	6.173123359680176	0.6888691186904907
1.0	65330000.0	65340000.0	2.0	6.564783573150635	0.7083933353424072
1.0	65370000.0	65380000.0	4.0	6.504456520080566	0.695813000202179
1.0	65400000.0	65410000.0	12.0	6.669284820556641	0.7162380218505859
1.0	65440000.0	65450000.0	11.0	7.180291652679443	0.8399038314819336
1.0	65530000.0	65540000.0	9.0	10.267849922180176	1.8742187023162842
1.0	65630000.0	65640000.0	2.0	7.384833335876465	0.9028424024581909
1.0	65640000.0	65650000.0	6.0	7.325154781341553	0.8845893144607544
1.0	65690000.0	65700000.0	3.0	6.549624443054199	0.7198982834815979
1.0	65760000.0	65770000.0	4.0	8.498525619506836	1.2984349727630615
1.0	65780000.0	65790000.0	14.0	7.709228515625	1.0104782581329346
1.0	65810000.0	65820000.0	16.0	8.023207664489746	1.1237893104553223
1.0	65850000.0	65860000.0	11.0	7.6040802001953125	0.976222813129425
1.0	65880000.0	65890000.0	5.0	6.964413642883301	0.8183022737503052
1.0	65960000.0	65970000.0	7.0	8.304567337036133	1.2267954349517822
1.0	65970000.0	65980000.0	11.0	8.37928581237793	1.2543857097625732
1.0	66060000.0	66070000.0	9.0	9.208972930908203	1.549259901046753
1.0	66100000.0	66110000.0	12.0	10.544097900390625	1.9695402383804321
1.0	66210000.0	66220000.0	17.0	12.381219863891602	2.4216747283935547
1.0	66250000.0	66260000.0	11.0	12.673820495605469	2.478557586669922
1.0	66260000.0	66270000.0	10.0	12.638204574584961	2.472133159637451
1.0	66290000.0	66300000.0	13.0	11.976119041442871	2.3339874744415283
1.0	66450000.0	66460000.0	15.0	10.689961433410645	2.0098605155944824
1.0	66510000.0	66520000.0	14.0	11.27212905883789	2.1688930988311768
1.0	66520000.0	66530000.0	12.0	11.344758033752441	2.186414957046509
1.0	66560000.0	66570000.0	12.0	10.81813907623291	2.049643039703369
1.0	66610000.0	66620000.0	9.0	10.562360763549805	1.9784446954727173
1.0	66710000.0	66720000.0	5.0	8.95508861541748	1.4590420722961426
1.0	66720000.0	66730000.0	11.0	8.709206581115723	1.3723253011703491
1.0	66810000.0	66820000.0	12.0	9.013461112976074	1.4793908596038818
1.0	66830000.0	66840000.0	13.0	9.1587495803833	1.5291941165924072
1.0	66840000.0	66850000.0	13.0	9.8323335647583	1.7530591487884521
1.0	67020000.0	67030000.0	13.0	9.948427200317383	1.7924998998641968
1.0	67030000.0	67040000.0	16.0	9.827707290649414	1.7544641494750977
1.0	67090000.0	67100000.0	12.0	10.616284370422363	1.993635892868042
1.0	67140000.0	67150000.0	14.0	11.127878189086914	2.1319987773895264
1.0	67160000.0	67170000.0	15.0	10.458916664123535	1.9492355585098267
1.0	67170000.0	67180000.0	10.0	10.48528003692627	1.9553439617156982
1.0	67180000.0	67190000.0	12.0	10.573298454284668	1.981676697731018
1.0	67190000.0	67200000.0	13.0	9.996163368225098	1.807774305343628
1.0	67210000.0	67220000.0	15.0	10.387677192687988	1.9247115850448608
1.0	67260000.0	67270000.0	8.0	10.585095405578613	1.9788261651992798
1.0	67320000.0	67330000.0	5.0	8.631080627441406	1.344536542892456
1.0	67360000.0	67370000.0	7.0	7.302070617675781	0.874580979347229
1.0	67410000.0	67420000.0	3.0	6.256640434265137	0.6907888650894165
1.0	67430000.0	67440000.0	5.0	6.450438499450684	0.693204402923584
1.0	67440000.0	67450000.0	5.0	6.359869956970215	0.6879652142524719
1.0	67530000.0	67540000.0	8.0	9.5714111328125	1.6750701665878296
1.0	67630000.0	67640000.0	3.0	8.154916763305664	1.1716943979263306
1.0	67700000.0	67710000.0	6.0	8.991264343261719	1.4714754819869995
1.0	67720000.0	67730000.0	10.0	8.553189277648926	1.317968726158142
1.0	67740000.0	67750000.0	13.0	9.417109489440918	1.6193984746932983
1.0	67840000.0	67850000.0	10.0	7.6525444984436035	0.9936290979385376
1.0	67860000.0	67870000.0	8.0	7.9836554527282715	1.1096316576004028
1.0	67870000.0	67880000.0	6.0	7.419445037841797	0.9128901362419128
1.0	67920000.0	67930000.0	13.0	8.922517776489258	1.4488637447357178
1.0	67940000.0	67950000.0	10.0	9.663042068481445	1.6984885931015015
1.0	67980000.0	67990000.0	5.0	10.472536087036133	1.9494774341583252
1.0	67990000.0	68000000.0	5.0	9.585290908813477	1.6719996929168701
1.0	68000000.0	68010000.0	10.0	9.215434074401855	1.5475423336029053
1.0	68050000.0	68060000.0	7.0	9.415891647338867	1.6174081563949585
1.0	68060000.0	68070000.0	9.0	9.367746353149414	1.6015018224716187
1.0	68100000.0	68110000.0	9.0	8.719727516174316	1.3748492002487183
1.0	68180000.0	68190000.0	8.0	7.088931083679199	0.8145413398742676
1.0	68260000.0	68270000.0	4.0	7.158032417297363	0.8306078910827637
1.0	68330000.0	68340000.0	9.0	9.577066421508789	1.673579454421997
1.0	68360000.0	68370000.0	5.0	9.557812690734863	1.6660606861114502
1.0	68400000.0	68410000.0	6.0	9.498259544372559	1.6469751596450806
1.0	68420000.0	68430000.0	10.0	9.43142318725586	1.6270148754119873
1.0	68440000.0	68450000.0	7.0	9.771390914916992	1.7374683618545532
1.0	68570000.0	68580000.0	8.0	8.250213623046875	1.2066631317138672
1.0	68640000.0	68650000.0	11.0	7.923220634460449	1.087767243385315
1.0	68690000.0	68700000.0	4.0	7.076746463775635	0.8283672332763672
1.0	68700000.0	68710000.0	7.0	9.191089630126953	1.5439964532852173
1.0	68740000.0	68750000.0	13.0	9.026308059692383	1.4875720739364624
1.0	68770000.0	68780000.0	6.0	8.857744216918945	1.4270159006118774
1.0	68800000.0	68810000.0	4.0	10.05517864227295	1.8247785568237305
1.0	68840000.0	68850000.0	13.0	9.217018127441406	1.5525352954864502
1.0	69020000.0	69030000.0	16.0	12.302939414978027	2.4053382873535156
1.0	69030000.0	69040000.0	10.0	11.935884475708008	2.326108932495117
1.0	69110000.0	69120000.0	14.0	14.01794719696045	2.701594114303589
1.0	69120000.0	69130000.0	14.0	13.106689453125	2.5575907230377197
1.0	69130000.0	69140000.0	12.0	13.570653915405273	2.6347246170043945
1.0	69150000.0	69160000.0	9.0	12.260638236999512	2.3934731483459473
1.0	69180000.0	69190000.0	14.0	14.101522445678711	2.7134900093078613
1.0	69190000.0	69200000.0	17.0	13.49792766571045	2.6217610836029053
1.0	69210000.0	69220000.0	15.0	14.03254222869873	2.703030824661255
1.0	69280000.0	69290000.0	24.0	14.077507019042969	2.711483955383301
1.0	69330000.0	69340000.0	17.0	14.358236312866211	2.7516627311706543
1.0	69360000.0	69370000.0	13.0	12.649394035339355	2.47558856010437
1.0	69370000.0	69380000.0	31.0	12.872668266296387	2.511636972427368
1.0	69410000.0	69420000.0	10.0	14.279535293579102	2.738223075866699
1.0	69440000.0	69450000.0	9.0	14.334182739257812	2.7447733879089355
1.0	69540000.0	69550000.0	11.0	15.467541694641113	2.8826282024383545
1.0	69570000.0	69580000.0	16.0	16.22474479675293	2.9592673778533936
1.0	69690000.0	69700000.0	16.0	17.914493560791016	3.090587615966797
1.0	69780000.0	69790000.0	25.0	17.034543991088867	3.026313066482544
1.0	69790000.0	69800000.0	30.0	17.205408096313477	3.042530059814453
1.0	69800000.0	69810000.0	24.0	17.418115615844727	3.0569865703582764
1.0	69810000.0	69820000.0	18.0	17.098514556884766	3.0345675945281982
1.0	69820000.0	69830000.0	10.0	17.743408203125	3.0799121856689453
1.0	69860000.0	69870000.0	16.0	17.47621726989746	3.0618386268615723
1.0	69870000.0	69880000.0	18.0	17.25159454345703	3.0452821254730225
1.0	69900000.0	69910000.0	19.0	15.939813613891602	2.93088960647583
1.0	69970000.0	69980000.0	14.0	14.03881549835205	2.7034385204315186
1.0	70010000.0	70020000.0	12.0	14.30860424041748	2.742915630340576
1.0	70020000.0	70030000.0	14.0	14.391607284545898	2.7565248012542725
1.0	70050000.0	70060000.0	18.0	12.783590316772461	2.496584415435791
1.0	70070000.0	70080000.0	10.0	13.299107551574707	2.587054491043091
1.0	70090000.0	70100000.0	17.0	12.737997055053711	2.4916090965270996
1.0	70190000.0	70200000.0	17.0	14.761533737182617	2.801645278930664
1.0	70360000.0	70370000.0	13.0	15.771870613098145	2.9165031909942627
1.0	70380000.0	70390000.0	19.0	13.758962631225586	2.664393901824951
1.0	70460000.0	70470000.0	8.0	11.700942993164062	2.264543056488037
1.0	70520000.0	70530000.0	11.0	14.141436576843262	2.7238404750823975
1.0	70550000.0	70560000.0	20.0	12.863624572753906	2.513815402984619
1.0	70600000.0	70610000.0	14.0	10.4893159866333	1.9499218463897705
1.0	70640000.0	70650000.0	8.0	8.880693435668945	1.4311460256576538
1.0	70720000.0	70730000.0	9.0	8.176179885864258	1.1800694465637207
1.0	70790000.0	70800000.0	12.0	7.756842613220215	1.0299400091171265
1.0	70850000.0	70860000.0	12.0	10.563036918640137	1.9741947650909424
1.0	70900000.0	70910000.0	10.0	8.635775566101074	1.345982313156128
1.0	70920000.0	70930000.0	13.0	10.767708778381348	2.031243324279785
1.0	70930000.0	70940000.0	10.0	11.560384750366211	2.235546827316284
1.0	70940000.0	70950000.0	11.0	11.829408645629883	2.2991740703582764
1.0	70970000.0	70980000.0	10.0	11.137887954711914	2.1311488151550293
1.0	70990000.0	71000000.0	12.0	11.685924530029297	2.2659995555877686
1.0	71000000.0	71010000.0	15.0	12.290166854858398	2.4015517234802246
1.0	71040000.0	71050000.0	15.0	13.1430082321167	2.5661628246307373
1.0	71170000.0	71180000.0	12.0	14.080798149108887	2.713230609893799
1.0	71190000.0	71200000.0	14.0	14.039268493652344	2.7081780433654785
1.0	71250000.0	71260000.0	10.0	13.817367553710938	2.6728456020355225
1.0	71330000.0	71340000.0	9.0	13.92027759552002	2.686089038848877
1.0	71370000.0	71380000.0	17.0	14.302495002746582	2.7434115409851074
1.0	71450000.0	71460000.0	17.0	12.498406410217285	2.443840980529785
1.0	71470000.0	71480000.0	16.0	12.480310440063477	2.4383974075317383
1.0	71510000.0	71520000.0	10.0	12.14197826385498	2.3710834980010986
1.0	71620000.0	71630000.0	12.0	11.357592582702637	2.1896419525146484
1.0	71640000.0	71650000.0	10.0	12.481742858886719	2.4398770332336426
1.0	71650000.0	71660000.0	9.0	11.767107963562012	2.287541389465332
1.0	71790000.0	71800000.0	12.0	13.350301742553711	2.601534843444824
1.0	71820000.0	71830000.0	10.0	13.2962646484375	2.5917983055114746
1.0	71830000.0	71840000.0	10.0	12.331320762634277	2.41007661819458
1.0	71930000.0	71940000.0	18.0	12.164840698242188	2.372170925140381
1.0	72080000.0	72090000.0	17.0	14.963905334472656	2.824526309967041
1.0	72210000.0	72220000.0	19.0	16.13400650024414	2.9496166706085205
1.0	72250000.0	72260000.0	19.0	14.769279479980469	2.8029491901397705
1.0	72260000.0	72270000.0	27.0	15.073870658874512	2.8375144004821777
1.0	72370000.0	72380000.0	11.0	14.266695976257324	2.735279083251953
1.0	72420000.0	72430000.0	12.0	14.05341625213623	2.705096960067749
1.0	72430000.0	72440000.0	17.0	14.156900405883789	2.7193517684936523
1.0	72450000.0	72460000.0	17.0	13.9865083694458	2.697878360748291
1.0	72520000.0	72530000.0	15.0	15.27709674835205	2.8610591888427734
1.0	72610000.0	72620000.0	22.0	15.969003677368164	2.9346203804016113
1.0	72630000.0	72640000.0	20.0	15.75597858428955	2.9115242958068848
1.0	72650000.0	72660000.0	22.0	14.96055793762207	2.8247876167297363
1.0	72670000.0	72680000.0	20.0	15.188253402709961	2.8503265380859375
1.0	72840000.0	72850000.0	14.0	14.865758895874023	2.8160481452941895
1.0	72900000.0	72910000.0	16.0	17.209304809570312	3.040688991546631
1.0	72970000.0	72980000.0	22.0	17.65293312072754	3.0746121406555176
1.0	72980000.0	72990000.0	17.0	17.048904418945312	3.0287022590637207
1.0	73140000.0	73150000.0	20.0	17.154727935791016	3.0387353897094727
1.0	73150000.0	73160000.0	20.0	17.53147315979004	3.0677881240844727
1.0	73180000.0	73190000.0	20.0	16.965198516845703	3.0244624614715576
1.0	73220000.0	73230000.0	25.0	18.041257858276367	3.1032395362854004
1.0	73230000.0	73240000.0	16.0	18.63044548034668	3.138540744781494
1.0	73370000.0	73380000.0	18.0	18.95780372619629	3.1596732139587402
1.0	73400000.0	73410000.0	24.0	19.171001434326172	3.1658339500427246
1.0	73510000.0	73520000.0	11.0	20.16183853149414	3.207550048828125
1.0	73650000.0	73660000.0	17.0	20.319120407104492	3.2096943855285645
1.0	73670000.0	73680000.0	26.0	20.327707290649414	3.2133872509002686
1.0	73700000.0	73710000.0	20.0	19.16681480407715	3.172682762145996
1.0	73720000.0	73730000.0	16.0	20.60099983215332	3.219113826751709
1.0	73730000.0	73740000.0	17.0	20.371503829956055	3.2129433155059814
1.0	73760000.0	73770000.0	26.0	19.272632598876953	3.172333240509033
1.0	73790000.0	73800000.0	20.0	18.665672302246094	3.1484053134918213
1.0	73830000.0	73840000.0	13.0	18.220821380615234	3.1124422550201416
1.0	73850000.0	73860000.0	22.0	17.626873016357422	3.072883129119873
1.0	73890000.0	73900000.0	15.0	15.60279655456543	2.9088029861450195
1.0	73910000.0	73920000.0	18.0	16.29275894165039	2.970168113708496
1.0	73980000.0	73990000.0	18.0	15.633306503295898	2.8996241092681885
1.0	74050000.0	74060000.0	15.0	17.12954330444336	3.034620523452759
1.0	74160000.0	74170000.0	19.0	17.564489364624023	3.068345546722412
1.0	74170000.0	74180000.0	16.0	17.98697853088379	3.0966522693634033
1.0	74190000.0	74200000.0	16.0	18.02088165283203	3.1011996269226074
1.0	74210000.0	74220000.0	20.0	17.611675262451172	3.072666645050049
1.0	74460000.0	74470000.0	13.0	14.878682136535645	2.8171005249023438
1.0	74490000.0	74500000.0	13.0	14.128089904785156	2.724137306213379
1.0	74580000.0	74590000.0	17.0	12.661170959472656	2.4759669303894043
1.0	74600000.0	74610000.0	8.0	13.19105339050293	2.5717854499816895
1.0	74680000.0	74690000.0	5.0	12.548393249511719	2.4521045684814453
1.0	74720000.0	74730000.0	16.0	11.806913375854492	2.2952561378479004
1.0	74750000.0	74760000.0	12.0	11.972318649291992	2.333120822906494
1.0	74770000.0	74780000.0	15.0	12.700910568237305	2.4805569648742676
1.0	74820000.0	74830000.0	16.0	12.247884750366211	2.392033100128174
1.0	74830000.0	74840000.0	13.0	12.390318870544434	2.4180941581726074
1.0	74860000.0	74870000.0	11.0	12.34509563446045	2.4125685691833496
1.0	74870000.0	74880000.0	15.0	11.95821762084961	2.330261707305908
1.0	75040000.0	75050000.0	13.0	14.140536308288574	2.720205307006836
1.0	75080000.0	75090000.0	16.0	14.075820922851562	2.7099621295928955
1.0	75140000.0	75150000.0	14.0	11.939582824707031	2.3253438472747803
1.0	75160000.0	75170000.0	6.0	11.892759323120117	2.313323736190796
1.0	75220000.0	75230000.0	2.0	10.574727058410645	1.9688141345977783
1.0	75300000.0	75310000.0	17.0	15.57874870300293	2.89735746383667
1.0	75310000.0	75320000.0	17.0	16.250247955322266	2.9635345935821533
1.0	75350000.0	75360000.0	23.0	17.812686920166016	3.0914676189422607
1.0	75440000.0	75450000.0	18.0	17.365869522094727	3.0553574562072754
1.0	75460000.0	75470000.0	13.0	17.523765563964844	3.069247007369995
1.0	75510000.0	75520000.0	23.0	16.549514770507812	2.9941182136535645
1.0	75540000.0	75550000.0	14.0	15.937788009643555	2.931771755218506
1.0	75630000.0	75640000.0	11.0	13.718412399291992	2.6584343910217285
1.0	75710000.0	75720000.0	7.0	13.2396879196167	2.5814576148986816
1.0	75780000.0	75790000.0	12.0	12.217554092407227	2.3858695030212402
1.0	75820000.0	75830000.0	12.0	12.528332710266113	2.4504778385162354
1.0	75890000.0	75900000.0	10.0	11.978239059448242	2.3343794345855713
1.0	75930000.0	75940000.0	16.0	11.73790454864502	2.2814602851867676
1.0	75970000.0	75980000.0	10.0	13.646466255187988	2.6503074169158936
1.0	75990000.0	76000000.0	19.0	12.479086875915527	2.4411473274230957
1.0	76000000.0	76010000.0	8.0	12.292652130126953	2.4027926921844482
1.0	76010000.0	76020000.0	11.0	13.140935897827148	2.5654709339141846
1.0	76100000.0	76110000.0	6.0	11.815349578857422	2.2953085899353027
1.0	76110000.0	76120000.0	12.0	11.611848831176758	2.2448654174804688
1.0	76130000.0	76140000.0	18.0	12.322446823120117	2.4093375205993652
1.0	76230000.0	76240000.0	11.0	9.754097938537598	1.727563500404358
1.0	76310000.0	76320000.0	15.0	11.435715675354004	2.207306385040283
1.0	76350000.0	76360000.0	16.0	11.198992729187012	2.1420769691467285
1.0	76370000.0	76380000.0	9.0	12.662435531616211	2.4774184226989746
1.0	76400000.0	76410000.0	10.0	12.047114372253418	2.3475022315979004
1.0	76520000.0	76530000.0	13.0	12.327221870422363	2.4097542762756348
1.0	76530000.0	76540000.0	11.0	11.584640502929688	2.2451064586639404
1.0	76560000.0	76570000.0	13.0	11.188572883605957	2.146920680999756
1.0	76570000.0	76580000.0	13.0	10.016817092895508	1.808140754699707
1.0	76600000.0	76610000.0	13.0	10.240700721740723	1.8818668127059937
1.0	76650000.0	76660000.0	10.0	10.900020599365234	2.0717670917510986
1.0	76690000.0	76700000.0	8.0	10.03266716003418	1.8219741582870483
1.0	76800000.0	76810000.0	9.0	9.795337677001953	1.7472655773162842
1.0	76850000.0	76860000.0	9.0	9.978487014770508	1.8054660558700562
1.0	76880000.0	76890000.0	9.0	9.739255905151367	1.7292953729629517
1.0	76940000.0	76950000.0	9.0	10.68455696105957	2.0095012187957764
1.0	76960000.0	76970000.0	11.0	11.598526000976562	2.246588945388794
1.0	76970000.0	76980000.0	10.0	11.261149406433105	2.1660213470458984
1.0	77000000.0	77010000.0	7.0	11.495673179626465	2.223076581954956
1.0	77010000.0	77020000.0	12.0	10.710256576538086	2.0203256607055664
1.0	77030000.0	77040000.0	17.0	10.776796340942383	2.0383758544921875
1.0	77110000.0	77120000.0	13.0	11.7427396774292	2.282478094100952
1.0	77140000.0	77150000.0	13.0	10.63310432434082	1.9973348379135132
1.0	77210000.0	77220000.0	11.0	10.896728515625	2.072094440460205
1.0	77330000.0	77340000.0	15.0	8.834610939025879	1.4177770614624023
1.0	77420000.0	77430000.0	9.0	8.927084922790527	1.4530425071716309
1.0	77440000.0	77450000.0	9.0	9.785801887512207	1.7426698207855225
1.0	77490000.0	77500000.0	6.0	8.522171020507812	1.3065329790115356
1.0	77730000.0	77740000.0	9.0	10.471380233764648	1.9494082927703857
1.0	77750000.0	77760000.0	10.0	10.215067863464355	1.8758313655853271
1.0	77820000.0	77830000.0	8.0	10.78094482421875	2.039931297302246
1.0	77830000.0	77840000.0	12.0	10.521431922912598	1.962472915649414
1.0	77840000.0	77850000.0	10.0	9.797525405883789	1.7434200048446655
1.0	77970000.0	77980000.0	9.0	9.231645584106445	1.5551174879074097
1.0	78010000.0	78020000.0	16.0	8.487425804138184	1.2925153970718384
1.0	78080000.0	78090000.0	10.0	7.098459720611572	0.8181318044662476
1.0	78090000.0	78100000.0	9.0	6.996819496154785	0.7879824638366699
1.0	78100000.0	78110000.0	6.0	7.094642639160156	0.815508246421814
1.0	78160000.0	78170000.0	8.0	7.424239158630371	0.9157528877258301
1.0	78190000.0	78200000.0	11.0	7.105910301208496	0.8156186938285828
1.0	78200000.0	78210000.0	7.0	7.319796562194824	0.8811055421829224
1.0	78290000.0	78300000.0	12.0	7.970040798187256	1.104567289352417
1.0	78320000.0	78330000.0	9.0	7.242708683013916	0.8594591021537781
1.0	78330000.0	78340000.0	3.0	6.796604156494141	0.7545944452285767
1.0	78380000.0	78390000.0	13.0	7.859640598297119	1.0642735958099365
1.0	78460000.0	78470000.0	8.0	7.375244140625	0.8970766067504883
1.0	78480000.0	78490000.0	13.0	8.01575756072998	1.12117600440979
1.0	78570000.0	78580000.0	9.0	9.652179718017578	1.6945899724960327
1.0	78740000.0	78750000.0	13.0	10.620851516723633	1.992007851600647
1.0	78760000.0	78770000.0	11.0	12.305925369262695	2.4057915210723877
1.0	78780000.0	78790000.0	9.0	11.315610885620117	2.17378568649292
1.0	78860000.0	78870000.0	21.0	11.592846870422363	2.243973970413208
1.0	78890000.0	78900000.0	15.0	12.065801620483398	2.3549065589904785
1.0	78930000.0	78940000.0	13.0	12.905484199523926	2.523200273513794
1.0	79090000.0	79100000.0	13.0	11.291522026062012	2.173785448074341
1.0	79110000.0	79120000.0	7.0	10.423673629760742	1.9336044788360596
1.0	79180000.0	79190000.0	14.0	12.636823654174805	2.471985340118408
1.0	79200000.0	79210000.0	12.0	13.136106491088867	2.5654661655426025
1.0	79260000.0	79270000.0	15.0	13.412005424499512	2.6104493141174316
1.0	79320000.0	79330000.0	13.0	13.131223678588867	2.5636343955993652
1.0	79350000.0	79360000.0	8.0	12.658114433288574	2.476256847381592
1.0	79380000.0	79390000.0	11.0	13.39782428741455	2.6081061363220215
1.0	79390000.0	79400000.0	11.0	13.649801254272461	2.649317502975464
1.0	79430000.0	79440000.0	14.0	14.150935173034668	2.7210445404052734
1.0	79460000.0	79470000.0	9.0	13.9801664352417	2.6987884044647217
1.0	79500000.0	79510000.0	13.0	13.542325019836426	2.6300933361053467
1.0	79540000.0	79550000.0	15.0	13.018086433410645	2.539670944213867
1.0	79610000.0	79620000.0	8.0	11.84882640838623	2.3052077293395996
1.0	79780000.0	79790000.0	14.0	10.713430404663086	2.020428419113159
1.0	79830000.0	79840000.0	15.0	12.575017929077148	2.459608793258667
1.0	79850000.0	79860000.0	12.0	12.537023544311523	2.4521079063415527
1.0	80070000.0	80080000.0	19.0	11.068424224853516	2.116509199142456
1.0	80090000.0	80100000.0	9.0	11.504485130310059	2.2254128456115723
1.0	80240000.0	80250000.0	20.0	11.762983322143555	2.286754608154297
1.0	80270000.0	80280000.0	10.0	12.365942001342773	2.4158170223236084
1.0	80280000.0	80290000.0	10.0	12.644444465637207	2.472655773162842
1.0	80290000.0	80300000.0	10.0	11.701752662658691	2.272423505783081
1.0	80310000.0	80320000.0	7.0	11.82032585144043	2.2990994453430176
1.0	80360000.0	80370000.0	12.0	11.685102462768555	2.266338586807251
1.0	80440000.0	80450000.0	4.0	13.186932563781738	2.56939959526062
1.0	80560000.0	80570000.0	7.0	14.127248764038086	2.7166600227355957
1.0	80620000.0	80630000.0	15.0	11.801814079284668	2.2929673194885254
1.0	80630000.0	80640000.0	15.0	11.664918899536133	2.262777328491211
1.0	80650000.0	80660000.0	13.0	11.91633129119873	2.3204007148742676
1.0	80660000.0	80670000.0	14.0	11.88156795501709	2.3117637634277344
1.0	80770000.0	80780000.0	15.0	11.708206176757812	2.2717936038970947
1.0	80870000.0	80880000.0	11.0	9.649900436401367	1.6938421726226807
1.0	80980000.0	80990000.0	11.0	12.01530647277832	2.3427963256835938
1.0	81000000.0	81010000.0	11.0	11.648716926574707	2.2601423263549805
1.0	81010000.0	81020000.0	22.0	12.083251953125	2.3546197414398193
1.0	81110000.0	81120000.0	10.0	12.613656997680664	2.4630191326141357
1.0	81160000.0	81170000.0	9.0	10.118793487548828	1.842797040939331
1.0	81230000.0	81240000.0	6.0	11.945651054382324	2.3248417377471924
1.0	81300000.0	81310000.0	12.0	11.108055114746094	2.1259865760803223
1.0	81310000.0	81320000.0	11.0	10.7813720703125	2.039452075958252
1.0	81320000.0	81330000.0	17.0	10.889927864074707	2.0688164234161377
1.0	81340000.0	81350000.0	13.0	10.733427047729492	2.0262908935546875
1.0	81350000.0	81360000.0	9.0	10.73875617980957	2.0268678665161133
1.0	81420000.0	81430000.0	14.0	11.360420227050781	2.1905734539031982
1.0	81430000.0	81440000.0	13.0	11.196660041809082	2.1493356227874756
1.0	81450000.0	81460000.0	6.0	10.697491645812988	2.0155367851257324
1.0	81520000.0	81530000.0	12.0	10.905394554138184	2.0725643634796143
1.0	81550000.0	81560000.0	9.0	11.245543479919434	2.16198992729187
1.0	81570000.0	81580000.0	11.0	10.733351707458496	2.026636838912964
1.0	81590000.0	81600000.0	10.0	10.390735626220703	1.9292510747909546
1.0	81620000.0	81630000.0	15.0	10.097234725952148	1.8412201404571533
1.0	81670000.0	81680000.0	10.0	10.502031326293945	1.960728406906128
1.0	81750000.0	81760000.0	11.0	10.169416427612305	1.8635139465332031
1.0	81790000.0	81800000.0	9.0	9.727609634399414	1.725208044052124
1.0	81800000.0	81810000.0	7.0	9.705360412597656	1.7185264825820923
1.0	81820000.0	81830000.0	5.0	10.016328811645508	1.817201852798462
1.0	81880000.0	81890000.0	12.0	9.514961242675781	1.6536381244659424
1.0	81890000.0	81900000.0	14.0	9.642293930053711	1.6983964443206787
1.0	81910000.0	81920000.0	7.0	9.878149032592773	1.7720388174057007
1.0	81930000.0	81940000.0	11.0	9.893465995788574	1.7756389379501343
1.0	81970000.0	81980000.0	10.0	9.672250747680664	1.7043635845184326
1.0	81990000.0	82000000.0	14.0	10.364282608032227	1.9198215007781982
1.0	82140000.0	82150000.0	8.0	10.599611282348633	1.9846770763397217
1.0	82220000.0	82230000.0	18.0	10.958247184753418	2.0861294269561768
1.0	82280000.0	82290000.0	12.0	9.89884090423584	1.778693437576294
1.0	82400000.0	82410000.0	6.0	9.130613327026367	1.520751953125
1.0	82440000.0	82450000.0	16.0	8.209870338439941	1.1915444135665894
1.0	82450000.0	82460000.0	8.0	8.467853546142578	1.285061240196228
1.0	82500000.0	82510000.0	9.0	9.343256950378418	1.598374843597412
1.0	82550000.0	82560000.0	6.0	9.93747329711914	1.7924468517303467
1.0	82580000.0	82590000.0	6.0	10.01048469543457	1.8144302368164062
1.0	82600000.0	82610000.0	10.0	8.641304969787598	1.3459032773971558
1.0	82640000.0	82650000.0	11.0	10.462623596191406	1.9498573541641235
1.0	82720000.0	82730000.0	9.0	9.88343334197998	1.7670856714248657
1.0	82740000.0	82750000.0	9.0	12.152889251708984	2.3719120025634766
1.0	82750000.0	82760000.0	3.0	12.238677978515625	2.3879151344299316
1.0	82790000.0	82800000.0	12.0	11.681536674499512	2.264988422393799
1.0	82840000.0	82850000.0	13.0	11.104595184326172	2.1254630088806152
1.0	83050000.0	83060000.0	9.0	9.742353439331055	1.725006103515625
1.0	83110000.0	83120000.0	12.0	10.591217041015625	1.9869502782821655
1.0	83170000.0	83180000.0	14.0	10.915743827819824	2.07643461227417
1.0	83190000.0	83200000.0	12.0	11.791479110717773	2.2935092449188232
1.0	83230000.0	83240000.0	18.0	11.682618141174316	2.2677865028381348
1.0	83290000.0	83300000.0	12.0	11.533409118652344	2.2325379848480225
1.0	83300000.0	83310000.0	19.0	10.421411514282227	1.936496376991272
1.0	83350000.0	83360000.0	6.0	12.084246635437012	2.357785701751709
1.0	83460000.0	83470000.0	19.0	10.249920845031738	1.8877731561660767
1.0	83510000.0	83520000.0	12.0	10.48330307006836	1.9561176300048828
1.0	83520000.0	83530000.0	14.0	9.250558853149414	1.5675241947174072
1.0	83790000.0	83800000.0	1.0	8.857999801635742	3.173920154571533
1.0	83880000.0	83890000.0	0.0	5.3940839767456055	0.8186740875244141
1.0	83990000.0	84000000.0	17.0	8.855051040649414	1.4295275211334229
1.0	84150000.0	84160000.0	4.0	8.02135944366455	1.1233950853347778
1.0	84190000.0	84200000.0	15.0	9.526777267456055	1.657792091369629
1.0	84210000.0	84220000.0	9.0	9.097500801086426	1.5117522478103638
1.0	84230000.0	84240000.0	7.0	8.648765563964844	1.3501907587051392
1.0	84340000.0	84350000.0	9.0	7.663678169250488	0.9951030611991882
1.0	84470000.0	84480000.0	17.0	8.239814758300781	1.203339695930481
1.0	84490000.0	84500000.0	6.0	8.624897956848145	1.3443598747253418
1.0	84510000.0	84520000.0	8.0	7.961569786071777	1.1017587184906006
1.0	84640000.0	84650000.0	7.0	8.29310131072998	1.2221145629882812
1.0	84830000.0	84840000.0	9.0	9.027264595031738	1.4866273403167725
1.0	84880000.0	84890000.0	18.0	9.248144149780273	1.5631978511810303
1.0	84980000.0	84990000.0	5.0	8.870613098144531	1.4289661645889282
1.0	85020000.0	85030000.0	8.0	7.211185455322266	0.8496145009994507
1.0	85040000.0	85050000.0	9.0	8.082745552062988	1.1452610492706299
1.0	85070000.0	85080000.0	11.0	8.572834014892578	1.3244072198867798
1.0	85160000.0	85170000.0	7.0	8.192106246948242	1.1855063438415527
1.0	85200000.0	85210000.0	9.0	8.307476043701172	1.227853536605835
1.0	85210000.0	85220000.0	7.0	8.70334243774414	1.3709081411361694
1.0	85240000.0	85250000.0	10.0	8.942770957946777	1.4563037157058716
1.0	85340000.0	85350000.0	5.0	9.066725730895996	1.4993791580200195
1.0	85350000.0	85360000.0	6.0	8.695104598999023	1.3677150011062622
1.0	85430000.0	85440000.0	8.0	9.961346626281738	1.7953927516937256
1.0	85450000.0	85460000.0	10.0	10.884618759155273	2.0630943775177
1.0	85640000.0	85650000.0	5.0	7.707961082458496	1.0129413604736328
1.0	85650000.0	85660000.0	7.0	6.524896144866943	0.7178932428359985
1.0	85740000.0	85750000.0	12.0	7.016432762145996	0.8712867498397827
1.0	85830000.0	85840000.0	4.0	7.139987945556641	0.8283662796020508
1.0	85960000.0	85970000.0	7.0	9.066593170166016	1.4985065460205078
1.0	85980000.0	85990000.0	21.0	9.314294815063477	1.5832464694976807
1.0	86040000.0	86050000.0	11.0	7.627732753753662	1.0112370252609253
1.0	86100000.0	86110000.0	8.0	7.223145484924316	0.8565460443496704
1.0	86120000.0	86130000.0	7.0	7.2139434814453125	0.8465120196342468
1.0	86180000.0	86190000.0	11.0	10.594594955444336	1.9895551204681396
1.0	86380000.0	86390000.0	8.0	11.299440383911133	2.17319917678833
1.0	86400000.0	86410000.0	15.0	10.834710121154785	2.0536794662475586
1.0	86420000.0	86430000.0	8.0	11.739103317260742	2.281665802001953
1.0	86430000.0	86440000.0	11.0	11.37878131866455	2.1952693462371826
1.0	86450000.0	86460000.0	13.0	11.075766563415527	2.1181585788726807
1.0	86500000.0	86510000.0	11.0	11.957206726074219	2.3304085731506348
1.0	86570000.0	86580000.0	15.0	11.499776840209961	2.225388526916504
1.0	86660000.0	86670000.0	8.0	11.173128128051758	2.1436500549316406
1.0	86770000.0	86780000.0	15.0	11.667577743530273	2.264538288116455
1.0	86800000.0	86810000.0	11.0	11.355698585510254	2.1866188049316406
1.0	86820000.0	86830000.0	5.0	8.734480857849121	1.379420518875122
1.0	86880000.0	86890000.0	13.0	9.186666488647461	1.5392650365829468
1.0	86890000.0	86900000.0	10.0	9.760918617248535	1.7312721014022827
1.0	86950000.0	86960000.0	13.0	10.445087432861328	1.9416437149047852
1.0	87010000.0	87020000.0	12.0	12.374837875366211	2.419227123260498
1.0	87030000.0	87040000.0	14.0	11.362076759338379	2.1900415420532227
1.0	87150000.0	87160000.0	10.0	9.272103309631348	1.5654313564300537
1.0	87160000.0	87170000.0	4.0	9.69094467163086	1.7060467004776
1.0	87170000.0	87180000.0	6.0	7.316735744476318	0.9380434155464172
1.0	87240000.0	87250000.0	11.0	8.523396492004395	1.3056968450546265
1.0	87440000.0	87450000.0	4.0	7.289891242980957	0.872427761554718
1.0	87520000.0	87530000.0	7.0	7.443134307861328	0.9206924438476562
1.0	87540000.0	87550000.0	11.0	7.47534704208374	0.931806743144989
1.0	87570000.0	87580000.0	7.0	8.493318557739258	1.2948005199432373
1.0	87740000.0	87750000.0	6.0	9.708772659301758	1.7162201404571533
1.0	87780000.0	87790000.0	6.0	9.833308219909668	1.754224181175232
1.0	87790000.0	87800000.0	1.0	9.187234878540039	1.5555793046951294
1.0	87860000.0	87870000.0	11.0	8.394335746765137	1.2593467235565186
1.0	87910000.0	87920000.0	9.0	9.268733024597168	1.5701862573623657
1.0	87990000.0	88000000.0	12.0	10.923685073852539	2.0779261589050293
1.0	88010000.0	88020000.0	11.0	11.225146293640137	2.157698631286621
1.0	88170000.0	88180000.0	7.0	9.683004379272461	1.7100870609283447
1.0	88180000.0	88190000.0	12.0	9.42916202545166	1.6253595352172852
1.0	88370000.0	88380000.0	18.0	9.941413879394531	1.7927354574203491
1.0	88420000.0	88430000.0	5.0	10.037351608276367	1.823947548866272
1.0	88490000.0	88500000.0	11.0	10.583671569824219	1.9855639934539795
1.0	88530000.0	88540000.0	11.0	11.099309921264648	2.1249613761901855
1.0	88580000.0	88590000.0	6.0	11.725543022155762	2.2777562141418457
1.0	88600000.0	88610000.0	8.0	11.446537017822266	2.211533784866333
1.0	88720000.0	88730000.0	7.0	11.439203262329102	2.210167646408081
1.0	88780000.0	88790000.0	19.0	10.477751731872559	1.9539859294891357
1.0	88800000.0	88810000.0	7.0	9.34709644317627	1.5905219316482544
1.0	88810000.0	88820000.0	13.0	7.682305812835693	1.007728934288025
1.0	88820000.0	88830000.0	13.0	11.119771957397461	2.129944324493408
1.0	88970000.0	88980000.0	9.0	10.466035842895508	1.9482433795928955
1.0	88990000.0	89000000.0	6.0	10.34814739227295	1.9130733013153076
1.0	89000000.0	89010000.0	14.0	10.200496673583984	1.8701026439666748
1.0	89010000.0	89020000.0	7.0	10.237263679504395	1.8816760778427124
1.0	89080000.0	89090000.0	11.0	10.98979377746582	2.094743013381958
1.0	89170000.0	89180000.0	7.0	7.9333977699279785	1.0929393768310547
1.0	89250000.0	89260000.0	9.0	6.940840721130371	0.7723616361618042
1.0	89330000.0	89340000.0	2.0	7.427575588226318	0.9175966382026672
1.0	89340000.0	89350000.0	10.0	6.974754333496094	0.7808569669723511
1.0	89470000.0	89480000.0	3.0	7.310582160949707	0.8784382939338684
1.0	89480000.0	89490000.0	7.0	7.409655570983887	0.909515380859375
1.0	89660000.0	89670000.0	7.0	8.966512680053711	1.4664701223373413
1.0	89770000.0	89780000.0	8.0	10.116338729858398	1.8453776836395264
1.0	89820000.0	89830000.0	17.0	9.190202713012695	1.540979027748108
1.0	89830000.0	89840000.0	14.0	8.398735046386719	1.2595382928848267
1.0	89910000.0	89920000.0	11.0	9.304896354675293	1.5798709392547607
1.0	89940000.0	89950000.0	7.0	9.315837860107422	1.5851266384124756
1.0	89960000.0	89970000.0	7.0	7.0308661460876465	0.8134446144104004
1.0	90000000.0	90010000.0	4.0	8.131918907165527	1.162657380104065
1.0	90060000.0	90070000.0	8.0	7.000826835632324	0.7875746488571167
1.0	90150000.0	90160000.0	7.0	8.418291091918945	1.2679007053375244
1.0	90220000.0	90230000.0	13.0	9.283037185668945	1.5719037055969238
1.0	90230000.0	90240000.0	10.0	10.729757308959961	2.0200133323669434
1.0	90290000.0	90300000.0	12.0	7.7437615394592285	1.0256853103637695
1.0	90300000.0	90310000.0	10.0	7.469586372375488	0.9390547871589661
1.0	90310000.0	90320000.0	8.0	7.293764591217041	0.8728103637695312
1.0	90320000.0	90330000.0	9.0	7.409726142883301	0.910869300365448
1.0	90340000.0	90350000.0	7.0	7.473720550537109	0.9326074719429016
1.0	90460000.0	90470000.0	3.0	6.566868782043457	0.785260021686554
1.0	90500000.0	90510000.0	7.0	8.53416919708252	1.3099771738052368
1.0	90600000.0	90610000.0	7.0	11.170827865600586	2.1389641761779785
1.0	90610000.0	90620000.0	15.0	11.402430534362793	2.198286533355713
1.0	90640000.0	90650000.0	11.0	10.681642532348633	2.008559226989746
1.0	90730000.0	90740000.0	13.0	11.169166564941406	2.1414008140563965
1.0	90740000.0	90750000.0	10.0	10.621511459350586	1.9949896335601807
1.0	90760000.0	90770000.0	10.0	11.386597633361816	2.1968142986297607
1.0	90820000.0	90830000.0	11.0	11.455343246459961	2.2142269611358643
1.0	90890000.0	90900000.0	12.0	12.340083122253418	2.4131858348846436
1.0	90900000.0	90910000.0	10.0	11.984682083129883	2.337010383605957
1.0	90910000.0	90920000.0	10.0	12.44946002960205	2.4350874423980713
1.0	90940000.0	90950000.0	7.0	11.7138090133667	2.2756714820861816
1.0	91050000.0	91060000.0	18.0	14.462915420532227	2.769681453704834
1.0	91070000.0	91080000.0	11.0	13.489542961120605	2.624525308609009
1.0	91270000.0	91280000.0	11.0	11.562158584594727	2.240389585494995
1.0	91380000.0	91390000.0	7.0	7.199530601501465	0.8441901206970215
1.0	91440000.0	91450000.0	9.0	7.604267120361328	0.9761640429496765
1.0	91500000.0	91510000.0	10.0	10.713876724243164	2.0175893306732178
1.0	91600000.0	91610000.0	10.0	11.276310920715332	2.1669535636901855
1.0	91690000.0	91700000.0	13.0	10.809585571289062	2.0451500415802
1.0	91900000.0	91910000.0	10.0	11.076086044311523	2.1148509979248047
1.0	91930000.0	91940000.0	20.0	10.99577522277832	2.094313144683838
1.0	91950000.0	91960000.0	10.0	11.046845436096191	2.1063005924224854
1.0	92010000.0	92020000.0	12.0	8.695182800292969	1.36716890335083
1.0	92030000.0	92040000.0	12.0	9.152688026428223	1.5287272930145264
1.0	92050000.0	92060000.0	7.0	8.479124069213867	1.289825439453125
1.0	92060000.0	92070000.0	8.0	8.501106262207031	1.2979756593704224
1.0	92140000.0	92150000.0	10.0	8.545530319213867	1.3144967555999756
1.0	92250000.0	92260000.0	8.0	7.978767395019531	1.1079037189483643
1.0	92260000.0	92270000.0	9.0	8.115917205810547	1.1575291156768799
1.0	92330000.0	92340000.0	6.0	7.793837070465088	1.0421416759490967
1.0	92370000.0	92380000.0	11.0	9.624120712280273	1.6869697570800781
1.0	92420000.0	92430000.0	10.0	9.799529075622559	1.743927001953125
1.0	92440000.0	92450000.0	14.0	9.320218086242676	1.5852854251861572
1.0	92460000.0	92470000.0	5.0	9.256564140319824	1.5632193088531494
1.0	92600000.0	92610000.0	7.0	7.884797096252441	1.0740206241607666
1.0	92620000.0	92630000.0	8.0	7.826871395111084	1.052950143814087
1.0	92650000.0	92660000.0	16.0	8.791741371154785	1.4038078784942627
1.0	92730000.0	92740000.0	4.0	7.5778937339782715	0.9681846499443054
1.0	92810000.0	92820000.0	6.0	7.763160705566406	1.0318772792816162
1.0	92840000.0	92850000.0	6.0	7.982818603515625	1.1108615398406982
1.0	92910000.0	92920000.0	14.0	10.468085289001465	1.9466755390167236
1.0	93080000.0	93090000.0	6.0	6.966925144195557	0.7837453484535217
1.0	93150000.0	93160000.0	8.0	7.0442304611206055	0.804400622844696
1.0	93210000.0	93220000.0	4.0	7.976847171783447	1.1078908443450928
1.0	93330000.0	93340000.0	11.0	8.744196891784668	1.3832647800445557
1.0	93520000.0	93530000.0	4.0	10.257174491882324	1.8828823566436768
1.0	93720000.0	93730000.0	9.0	7.108676910400391	0.8182477951049805
1.0	93740000.0	93750000.0	14.0	7.72201681137085	1.0160671472549438
1.0	93770000.0	93780000.0	9.0	7.530301570892334	0.9507131576538086
1.0	93820000.0	93830000.0	10.0	6.947605133056641	0.7716978192329407
1.0	93860000.0	93870000.0	6.0	7.713784694671631	1.0153958797454834
1.0	93880000.0	93890000.0	4.0	9.000322341918945	1.4755213260650635
1.0	93960000.0	93970000.0	6.0	6.88858699798584	0.7671294808387756
1.0	93980000.0	93990000.0	7.0	6.7156805992126465	0.7357381582260132
1.0	93990000.0	94000000.0	9.0	6.692832946777344	0.72868412733078
1.0	94050000.0	94060000.0	10.0	7.316971778869629	0.8790138959884644
1.0	94100000.0	94110000.0	7.0	7.272520542144775	0.8679086565971375
1.0	94110000.0	94120000.0	7.0	7.309372901916504	0.8780416250228882
1.0	94120000.0	94130000.0	9.0	7.6063947677612305	0.97648686170578
1.0	94240000.0	94250000.0	9.0	9.2029390335083	1.5458570718765259
1.0	94280000.0	94290000.0	6.0	8.832674026489258	1.4151432514190674
1.0	94310000.0	94320000.0	10.0	9.20313549041748	1.5535774230957031
1.0	94450000.0	94460000.0	9.0	9.36633014678955	1.601205587387085
1.0	94590000.0	94600000.0	6.0	8.731476783752441	1.379637598991394
1.0	94610000.0	94620000.0	7.0	8.986010551452637	1.4703586101531982
1.0	94650000.0	94660000.0	8.0	7.074654579162598	0.8120256662368774
1.0	94720000.0	94730000.0	8.0	8.001684188842773	1.1162636280059814
1.0	94860000.0	94870000.0	9.0	8.027949333190918	1.125138521194458
1.0	94940000.0	94950000.0	5.0	6.4404096603393555	0.7007704377174377
1.0	94960000.0	94970000.0	5.0	6.750621795654297	0.7359538078308105
1.0	95000000.0	95010000.0	8.0	6.464244842529297	0.714373767375946
1.0	95020000.0	95030000.0	4.0	8.037043571472168	1.1287646293640137
1.0	95100000.0	95110000.0	9.0	7.729548454284668	1.019221305847168
1.0	95130000.0	95140000.0	8.0	7.928274631500244	1.0895885229110718
1.0	95150000.0	95160000.0	3.0	7.967992305755615	1.1033833026885986
1.0	95180000.0	95190000.0	8.0	8.342318534851074	1.2398293018341064
1.0	95190000.0	95200000.0	6.0	7.608661651611328	0.9764527082443237
1.0	95260000.0	95270000.0	7.0	6.704352378845215	0.7323282361030579
1.0	95280000.0	95290000.0	3.0	7.386866569519043	0.9007437825202942
1.0	95380000.0	95390000.0	9.0	6.377280235290527	0.6894933581352234
1.0	95470000.0	95480000.0	5.0	7.662003517150879	0.9940894842147827
1.0	95500000.0	95510000.0	6.0	7.294892311096191	0.8742095828056335
1.0	95540000.0	95550000.0	9.0	8.805225372314453	1.410069227218628
1.0	95590000.0	95600000.0	12.0	7.443469047546387	0.9193977117538452
1.0	95640000.0	95650000.0	7.0	7.594470024108887	0.9712379574775696
1.0	95670000.0	95680000.0	1.0	6.897517204284668	0.7699868083000183
1.0	95690000.0	95700000.0	4.0	8.090272903442383	1.14756178855896
1.0	95790000.0	95800000.0	10.0	10.120565414428711	1.845206618309021
1.0	95800000.0	95810000.0	12.0	10.59537124633789	1.9853441715240479
1.0	95820000.0	95830000.0	10.0	10.648737907409668	2.003063440322876
1.0	95870000.0	95880000.0	10.0	10.475576400756836	1.9536030292510986
1.0	95900000.0	95910000.0	8.0	11.455747604370117	2.213737726211548
1.0	96070000.0	96080000.0	20.0	13.482900619506836	2.6192727088928223
1.0	96140000.0	96150000.0	22.0	13.777850151062012	2.6640570163726807
1.0	96230000.0	96240000.0	16.0	14.208419799804688	2.729806661605835
1.0	96470000.0	96480000.0	14.0	13.977209091186523	2.6942601203918457
1.0	96640000.0	96650000.0	11.0	14.320938110351562	2.7421188354492188
1.0	96710000.0	96720000.0	12.0	10.761076927185059	2.02628755569458
1.0	96740000.0	96750000.0	18.0	12.46077823638916	2.4367103576660156
1.0	96980000.0	96990000.0	5.0	12.336662292480469	2.409355878829956
1.0	97080000.0	97090000.0	14.0	12.671632766723633	2.478550672531128
1.0	97220000.0	97230000.0	12.0	8.115021705627441	1.1580569744110107
1.0	97230000.0	97240000.0	3.0	8.283004760742188	1.219826340675354
1.0	97280000.0	97290000.0	8.0	8.150708198547363	1.1708770990371704
1.0	97370000.0	97380000.0	20.0	12.287437438964844	2.401552200317383
1.0	97470000.0	97480000.0	20.0	13.268574714660645	2.5858635902404785
1.0	97510000.0	97520000.0	11.0	12.53105640411377	2.4511449337005615
1.0	97550000.0	97560000.0	12.0	11.212336540222168	2.152574062347412
1.0	97570000.0	97580000.0	9.0	10.906501770019531	2.072814702987671
1.0	97580000.0	97590000.0	17.0	10.676610946655273	2.0089173316955566
1.0	97630000.0	97640000.0	9.0	10.465187072753906	1.9503614902496338
1.0	97710000.0	97720000.0	12.0	9.714845657348633	1.716220498085022
1.0	97740000.0	97750000.0	15.0	9.666051864624023	1.7035353183746338
1.0	97780000.0	97790000.0	10.0	7.3046393394470215	0.8763474225997925
1.0	97830000.0	97840000.0	5.0	10.0086088180542	1.8110237121582031
1.0	97860000.0	97870000.0	9.0	9.54666805267334	1.6652214527130127
1.0	97890000.0	97900000.0	12.0	10.179088592529297	1.865950345993042
1.0	97970000.0	97980000.0	15.0	10.243139266967773	1.8854773044586182
1.0	98060000.0	98070000.0	7.0	9.499643325805664	1.6474307775497437
1.0	98110000.0	98120000.0	12.0	10.790735244750977	2.041754961013794
1.0	98160000.0	98170000.0	11.0	11.505938529968262	2.2255568504333496
1.0	98240000.0	98250000.0	10.0	11.429052352905273	2.206017017364502
1.0	98280000.0	98290000.0	12.0	12.006574630737305	2.3405563831329346
1.0	98290000.0	98300000.0	10.0	11.647943496704102	2.258357286453247
1.0	98300000.0	98310000.0	19.0	12.592219352722168	2.4597835540771484
1.0	98370000.0	98380000.0	12.0	11.669845581054688	2.262378454208374
1.0	98400000.0	98410000.0	19.0	13.57103443145752	2.6375319957733154
1.0	98410000.0	98420000.0	15.0	13.821807861328125	2.6764655113220215
1.0	98460000.0	98470000.0	17.0	14.042282104492188	2.706460475921631
1.0	98540000.0	98550000.0	29.0	14.082771301269531	2.713115692138672
1.0	98580000.0	98590000.0	17.0	14.586751937866211	2.7826664447784424
1.0	98670000.0	98680000.0	14.0	11.398923873901367	2.1926965713500977
1.0	98690000.0	98700000.0	16.0	14.606468200683594	2.7872729301452637
1.0	98700000.0	98710000.0	20.0	14.653735160827637	2.7933099269866943
1.0	98750000.0	98760000.0	8.0	14.769540786743164	2.8074088096618652
1.0	98770000.0	98780000.0	19.0	14.202754020690918	2.72963285446167
1.0	98930000.0	98940000.0	10.0	13.552179336547852	2.6345744132995605
1.0	98940000.0	98950000.0	15.0	14.737266540527344	2.799642562866211
1.0	98950000.0	98960000.0	24.0	14.423929214477539	2.7623026371002197
1.0	98990000.0	99000000.0	11.0	15.976704597473145	2.941016674041748
1.0	99000000.0	99010000.0	17.0	15.516077995300293	2.8928568363189697
1.0	99090000.0	99100000.0	20.0	12.744543075561523	2.494504451751709
1.0	99110000.0	99120000.0	11.0	13.634509086608887	2.647808790206909
1.0	99140000.0	99150000.0	5.0	10.459550857543945	1.944557547569275
1.0	99220000.0	99230000.0	4.0	9.89394760131836	1.77141535282135
1.0	99300000.0	99310000.0	19.0	11.454267501831055	2.2138874530792236
1.0	99310000.0	99320000.0	11.0	12.353487014770508	2.415740966796875
1.0	99420000.0	99430000.0	9.0	11.872034072875977	2.3118693828582764
1.0	99520000.0	99530000.0	12.0	12.20723819732666	2.3849337100982666
1.0	99570000.0	99580000.0	13.0	11.00984001159668	2.100140333175659
1.0	99580000.0	99590000.0	16.0	11.0748872756958	2.1177284717559814
1.0	99610000.0	99620000.0	6.0	10.907479286193848	2.0726771354675293
1.0	99680000.0	99690000.0	8.0	10.630820274353027	1.9956566095352173
1.0	99870000.0	99880000.0	8.0	9.993791580200195	1.8044993877410889
1.0	100050000.0	100060000.0	7.0	8.977910995483398	1.4670954942703247
1.0	100090000.0	100100000.0	10.0	9.43658447265625	1.6247053146362305
1.0	100100000.0	100110000.0	5.0	8.994709968566895	1.4727836847305298
1.0	100190000.0	100200000.0	5.0	7.7429304122924805	1.0242072343826294
1.0	100230000.0	100240000.0	6.0	9.253949165344238	1.5635484457015991
1.0	100240000.0	100250000.0	11.0	9.683650970458984	1.706618309020996
1.0	100250000.0	100260000.0	9.0	9.828970909118652	1.7530479431152344
1.0	100350000.0	100360000.0	9.0	7.644423007965088	0.9905263781547546
1.0	100370000.0	100380000.0	10.0	7.663442134857178	0.9974027872085571
1.0	100380000.0	100390000.0	9.0	7.4557294845581055	0.926144003868103
1.0	100420000.0	100430000.0	7.0	8.819875717163086	1.4124122858047485
1.0	100460000.0	100470000.0	7.0	6.850266933441162	0.7574409246444702
1.0	100490000.0	100500000.0	3.0	7.392716407775879	0.9059798121452332
1.0	100530000.0	100540000.0	5.0	6.585270881652832	0.7099035978317261
1.0	100560000.0	100570000.0	5.0	6.791990756988525	0.7421578764915466
1.0	100710000.0	100720000.0	6.0	9.027990341186523	1.5103437900543213
1.0	100720000.0	100730000.0	5.0	8.135412216186523	1.1635960340499878
1.0	100770000.0	100780000.0	13.0	9.290836334228516	1.579546332359314
1.0	100790000.0	100800000.0	9.0	9.23054313659668	1.5559303760528564
1.0	100870000.0	100880000.0	9.0	7.231087684631348	0.8567543029785156
1.0	100890000.0	100900000.0	9.0	7.267799377441406	0.8660240173339844
1.0	100910000.0	100920000.0	3.0	6.763739109039307	0.7422803044319153
1.0	100920000.0	100930000.0	8.0	6.669122219085693	0.7268480062484741
1.0	100940000.0	100950000.0	4.0	7.102756500244141	0.8183290362358093
1.0	100950000.0	100960000.0	9.0	7.3804030418396	0.897781491279602
1.0	100980000.0	100990000.0	6.0	7.468066215515137	0.9275262951850891
1.0	100990000.0	101000000.0	11.0	8.201676368713379	1.1894614696502686
1.0	101050000.0	101060000.0	12.0	9.116682052612305	1.517870545387268
1.0	101110000.0	101120000.0	10.0	10.986035346984863	2.0965726375579834
1.0	101200000.0	101210000.0	9.0	10.064489364624023	1.8282849788665771
1.0	101240000.0	101250000.0	17.0	10.504911422729492	1.9605363607406616
1.0	101330000.0	101340000.0	8.0	8.325398445129395	1.2328338623046875
1.0	101340000.0	101350000.0	6.0	7.838034152984619	1.0576024055480957
1.0	101390000.0	101400000.0	7.0	6.711153984069824	0.7229801416397095
1.0	101440000.0	101450000.0	4.0	6.748842716217041	0.7346940636634827
1.0	101470000.0	101480000.0	5.0	6.855279445648193	0.753937304019928
1.0	101530000.0	101540000.0	1.0	8.72704029083252	1.379523515701294
1.0	101540000.0	101550000.0	12.0	7.837538719177246	1.0566195249557495
1.0	101550000.0	101560000.0	6.0	8.783260345458984	1.3991763591766357
1.0	101590000.0	101600000.0	9.0	9.419629096984863	1.619370698928833
1.0	101610000.0	101620000.0	7.0	9.30264949798584	1.5809316635131836
1.0	101670000.0	101680000.0	13.0	9.515314102172852	1.6511446237564087
1.0	101680000.0	101690000.0	5.0	9.650562286376953	1.6960521936416626
1.0	101710000.0	101720000.0	7.0	9.210661888122559	1.5482618808746338
1.0	101740000.0	101750000.0	5.0	9.122030258178711	1.5207792520523071
1.0	101770000.0	101780000.0	12.0	10.006330490112305	1.8118454217910767
1.0	101790000.0	101800000.0	4.0	11.074785232543945	2.116600513458252
1.0	101810000.0	101820000.0	10.0	10.361140251159668	1.9178466796875
1.0	101830000.0	101840000.0	11.0	10.243606567382812	1.8827321529388428
1.0	101890000.0	101900000.0	15.0	11.584768295288086	2.2437262535095215
1.0	101980000.0	101990000.0	9.0	12.335180282592773	2.412062883377075
1.0	101990000.0	102000000.0	14.0	12.197219848632812	2.3827946186065674
1.0	102040000.0	102050000.0	8.0	13.163488388061523	2.5700206756591797
1.0	102050000.0	102060000.0	12.0	12.536221504211426	2.4526727199554443
1.0	102130000.0	102140000.0	16.0	13.210911750793457	2.579155921936035
1.0	102200000.0	102210000.0	15.0	12.589195251464844	2.461521625518799
1.0	102220000.0	102230000.0	17.0	12.422343254089355	2.429497241973877
1.0	102230000.0	102240000.0	9.0	12.95616340637207	2.5323235988616943
1.0	102310000.0	102320000.0	13.0	12.77458381652832	2.497858762741089
1.0	102340000.0	102350000.0	6.0	13.010213851928711	2.541628122329712
1.0	102360000.0	102370000.0	14.0	13.263734817504883	2.58489990234375
1.0	102370000.0	102380000.0	19.0	13.102086067199707	2.554715633392334
1.0	102390000.0	102400000.0	17.0	13.445439338684082	2.6141438484191895
1.0	102440000.0	102450000.0	11.0	14.05524730682373	2.70773983001709
1.0	102470000.0	102480000.0	14.0	14.35730266571045	2.7522692680358887
1.0	102480000.0	102490000.0	12.0	14.4431734085083	2.7655630111694336
1.0	102520000.0	102530000.0	21.0	14.5576171875	2.7798218727111816
1.0	102620000.0	102630000.0	13.0	14.083757400512695	2.713887929916382
1.0	102640000.0	102650000.0	18.0	14.517250061035156	2.7731316089630127
1.0	102670000.0	102680000.0	28.0	14.627996444702148	2.7874979972839355
1.0	102700000.0	102710000.0	21.0	14.467031478881836	2.768448829650879
1.0	102720000.0	102730000.0	15.0	15.2150239944458	2.8564352989196777
1.0	102740000.0	102750000.0	21.0	15.519495010375977	2.8905956745147705
1.0	102750000.0	102760000.0	9.0	16.87174415588379	3.0199151039123535
1.0	102760000.0	102770000.0	16.0	16.52455711364746	2.9886162281036377
1.0	102840000.0	102850000.0	21.0	15.22209644317627	2.858060121536255
1.0	102860000.0	102870000.0	16.0	15.373950004577637	2.87373685836792
1.0	102880000.0	102890000.0	11.0	14.995348930358887	2.8304953575134277
1.0	102910000.0	102920000.0	10.0	12.041940689086914	2.339334487915039
1.0	102930000.0	102940000.0	17.0	15.716714859008789	2.9100637435913086
1.0	102960000.0	102970000.0	17.0	16.247570037841797	2.9619085788726807
1.0	103050000.0	103060000.0	15.0	17.05812644958496	3.0302109718322754
1.0	103130000.0	103140000.0	17.0	17.289194107055664	3.0494613647460938
1.0	103150000.0	103160000.0	19.0	16.359172821044922	2.972435474395752
1.0	103180000.0	103190000.0	13.0	15.863360404968262	2.925222396850586
1.0	103210000.0	103220000.0	16.0	16.51564598083496	2.9864284992218018
1.0	103220000.0	103230000.0	21.0	16.218706130981445	2.957655429840088
1.0	103230000.0	103240000.0	13.0	16.576940536499023	2.9926841259002686
1.0	103260000.0	103270000.0	20.0	15.748522758483887	2.9126830101013184
1.0	103280000.0	103290000.0	20.0	15.888006210327148	2.927187442779541
1.0	103300000.0	103310000.0	17.0	16.01348114013672	2.944035530090332
1.0	103310000.0	103320000.0	24.0	15.463251113891602	2.8847081661224365
1.0	103320000.0	103330000.0	20.0	15.4581937789917	2.882603168487549
1.0	103350000.0	103360000.0	10.0	15.517911911010742	2.886101245880127
1.0	103370000.0	103380000.0	10.0	13.820169448852539	2.6768391132354736
1.0	103400000.0	103410000.0	15.0	14.518511772155762	2.767580032348633
1.0	103420000.0	103430000.0	16.0	13.84594440460205	2.6740946769714355
1.0	103520000.0	103530000.0	16.0	13.132527351379395	2.558767557144165
1.0	103540000.0	103550000.0	6.0	12.961095809936523	2.5276222229003906
1.0	103570000.0	103580000.0	15.0	11.590017318725586	2.243523597717285
1.0	103610000.0	103620000.0	16.0	14.317276000976562	2.747131109237671
1.0	103630000.0	103640000.0	17.0	14.017278671264648	2.704824924468994
1.0	103680000.0	103690000.0	15.0	14.1008939743042	2.713552951812744
1.0	103690000.0	103700000.0	14.0	13.615580558776855	2.6422746181488037
1.0	103760000.0	103770000.0	8.0	9.894400596618652	1.7786649465560913
1.0	104020000.0	104030000.0	6.0	6.863041877746582	0.7569263577461243
1.0	104030000.0	104040000.0	14.0	7.9159955978393555	1.0865185260772705
1.0	104060000.0	104070000.0	10.0	8.075952529907227	1.1404831409454346
1.0	104380000.0	104390000.0	14.0	15.337878227233887	2.872096300125122
1.0	104390000.0	104400000.0	13.0	16.307716369628906	2.972135066986084
1.0	104430000.0	104440000.0	26.0	16.642772674560547	2.9992592334747314
1.0	104450000.0	104460000.0	14.0	17.082189559936523	3.03328800201416
1.0	104470000.0	104480000.0	25.0	16.77060317993164	3.0090584754943848
1.0	104500000.0	104510000.0	26.0	17.978078842163086	3.1031131744384766
1.0	104680000.0	104690000.0	14.0	19.324481964111328	3.1714203357696533
1.0	104690000.0	104700000.0	20.0	19.67787742614746	3.190394163131714
1.0	104710000.0	104720000.0	21.0	19.680524826049805	3.1926283836364746
1.0	104780000.0	104790000.0	21.0	18.59999656677246	3.134425401687622
1.0	104900000.0	104910000.0	19.0	19.076005935668945	3.162700653076172
1.0	104930000.0	104940000.0	16.0	17.910053253173828	3.0945324897766113
1.0	104970000.0	104980000.0	23.0	17.653728485107422	3.0762763023376465
1.0	104980000.0	104990000.0	18.0	18.315876007080078	3.1222424507141113
1.0	104990000.0	105000000.0	18.0	18.198261260986328	3.115010976791382
1.0	105020000.0	105030000.0	14.0	16.973941802978516	3.0227627754211426
1.0	105050000.0	105060000.0	21.0	17.45374870300293	3.0647711753845215
1.0	105160000.0	105170000.0	13.0	15.67663288116455	2.909351110458374
1.0	105170000.0	105180000.0	14.0	15.366244316101074	2.8717119693756104
1.0	105190000.0	105200000.0	11.0	15.73198413848877	2.9108195304870605
1.0	105220000.0	105230000.0	16.0	15.111000061035156	2.844646692276001
1.0	105230000.0	105240000.0	21.0	15.296716690063477	2.866948366165161
1.0	105240000.0	105250000.0	10.0	15.647806167602539	2.9027740955352783
1.0	105250000.0	105260000.0	18.0	15.462020874023438	2.88344144821167
1.0	105270000.0	105280000.0	14.0	16.2564697265625	2.9630179405212402
1.0	105370000.0	105380000.0	23.0	16.285343170166016	2.96830153465271
1.0	105390000.0	105400000.0	20.0	13.740610122680664	2.660994052886963
1.0	105450000.0	105460000.0	15.0	17.024913787841797	3.0292763710021973
1.0	105490000.0	105500000.0	21.0	16.489242553710938	2.9858269691467285
1.0	105530000.0	105540000.0	14.0	16.033706665039062	2.9408206939697266
1.0	105570000.0	105580000.0	20.0	15.842846870422363	2.9225382804870605
1.0	105600000.0	105610000.0	9.0	16.844234466552734	3.0143799781799316
1.0	105850000.0	105860000.0	16.0	15.98768138885498	2.944204807281494
1.0	105930000.0	105940000.0	29.0	17.187108993530273	3.041851282119751
1.0	105950000.0	105960000.0	19.0	17.948116302490234	3.0973339080810547
1.0	106010000.0	106020000.0	14.0	18.58020782470703	3.1365206241607666
1.0	106020000.0	106030000.0	17.0	18.40729331970215	3.1229159832000732
1.0	106100000.0	106110000.0	17.0	16.983657836914062	3.0241434574127197
1.0	106110000.0	106120000.0	17.0	13.922653198242188	2.6853015422821045
1.0	106130000.0	106140000.0	17.0	16.544513702392578	2.987696409225464
1.0	106200000.0	106210000.0	15.0	13.20524787902832	2.576331377029419
1.0	106240000.0	106250000.0	19.0	15.590845108032227	2.8959174156188965
1.0	106280000.0	106290000.0	17.0	15.567094802856445	2.8950085639953613
1.0	106350000.0	106360000.0	15.0	15.982145309448242	2.9361493587493896
1.0	106410000.0	106420000.0	14.0	16.73760414123535	3.0061404705047607
1.0	106470000.0	106480000.0	28.0	16.479551315307617	2.98366117477417
1.0	106510000.0	106520000.0	14.0	17.227802276611328	3.0460405349731445
1.0	106520000.0	106530000.0	15.0	17.644174575805664	3.0774123668670654
1.0	106550000.0	106560000.0	14.0	16.569107055664062	2.988658905029297
1.0	106810000.0	106820000.0	15.0	16.960163116455078	3.0214762687683105
1.0	106820000.0	106830000.0	13.0	16.11539077758789	2.951254367828369
1.0	106980000.0	106990000.0	16.0	15.423069953918457	2.877960681915283
1.0	107030000.0	107040000.0	15.0	15.079553604125977	2.8387932777404785
1.0	107040000.0	107050000.0	18.0	14.977185249328613	2.826526165008545
1.0	107080000.0	107090000.0	13.0	15.366168022155762	2.8735604286193848
1.0	107100000.0	107110000.0	14.0	14.758630752563477	2.8017592430114746
1.0	107130000.0	107140000.0	18.0	14.307208061218262	2.7447657585144043
1.0	107200000.0	107210000.0	11.0	14.905752182006836	2.824531078338623
1.0	107240000.0	107250000.0	11.0	14.105280876159668	2.713421583175659
1.0	107350000.0	107360000.0	23.0	14.465948104858398	2.765340566635132
1.0	107560000.0	107570000.0	18.0	13.444003105163574	2.6169259548187256
1.0	107600000.0	107610000.0	8.0	11.170239448547363	2.13759183883667
[truncated: 47,571 more rows]
