# Supplementary material for: Genome-wide mapping of somatic mutation rates uncovers drivers of cancer
Source: Nat Biotechnol. 2022 Jun 20;40(11):1634–43. doi: 10.1038/s41587-022-01353-8 (PMC9646522; doi:10.1038/s41587-022-01353-8)
Supplement: Supplementary file 4 — Regions and model predictions for each fold of each cancer for which a deep learning model was trained. Regions that were filtered are also listed along with their respective model predictions. [file 41587_2022_1353_MOESM4_ESM.zip › kfold_results/Prost-AdenoCA/fold_1.txt]

CHROM	START	END	Y_TRUE	Y_PRED	STD
1.0	830000.0	840000.0	2.0	1.9383084774017334	1.1573972702026367
1.0	920000.0	930000.0	3.0	2.3275704383850098	1.4992549419403076
1.0	950000.0	960000.0	1.0	1.8624751567840576	1.0848795175552368
1.0	960000.0	970000.0	2.0	1.7310301065444946	0.9549466967582703
1.0	980000.0	990000.0	2.0	1.5219544172286987	0.739416241645813
1.0	990000.0	1000000.0	1.0	2.0786356925964355	1.2853405475616455
1.0	1020000.0	1030000.0	2.0	1.5464975833892822	0.7649850845336914
1.0	1080000.0	1090000.0	5.0	1.8444344997406006	1.0675528049468994
1.0	1110000.0	1120000.0	2.0	2.1789348125457764	1.3718559741973877
1.0	1140000.0	1150000.0	2.0	2.075498104095459	1.2826145887374878
1.0	1170000.0	1180000.0	0.0	1.8220914602279663	1.0456287860870361
1.0	1190000.0	1200000.0	0.0	1.376816749572754	0.5895615220069885
1.0	1280000.0	1290000.0	3.0	1.7558298110961914	0.9114952087402344
1.0	1290000.0	1300000.0	0.0	1.963108777999878	1.1671998500823975
1.0	1300000.0	1310000.0	0.0	1.653749704360962	0.876212477684021
1.0	1310000.0	1320000.0	4.0	1.3688693046569824	0.571138858795166
1.0	1370000.0	1380000.0	1.0	1.5662076473236084	0.7856353521347046
1.0	1470000.0	1480000.0	2.0	1.3258033990859985	0.5386574864387512
1.0	1490000.0	1500000.0	0.0	1.3088948726654053	0.5221472978591919
1.0	1530000.0	1540000.0	1.0	1.9268041849136353	1.1465407609939575
1.0	1730000.0	1740000.0	0.0	1.3169260025024414	0.5300573706626892
1.0	1740000.0	1750000.0	0.0	1.2955424785614014	0.5094140768051147
1.0	1760000.0	1770000.0	2.0	1.3629863262176514	0.5757074952125549
1.0	1810000.0	1820000.0	1.0	1.4552650451660156	0.6701985001564026
1.0	1870000.0	1880000.0	0.0	2.200582265853882	1.3899738788604736
1.0	1890000.0	1900000.0	4.0	2.203238010406494	1.3921867609024048
1.0	1910000.0	1920000.0	2.0	2.3306736946105957	1.5058330297470093
1.0	1920000.0	1930000.0	2.0	2.120159387588501	1.321682333946228
1.0	1990000.0	2000000.0	2.0	1.6106650829315186	0.8317204713821411
1.0	2030000.0	2040000.0	3.0	1.609328031539917	0.8303068280220032
1.0	2060000.0	2070000.0	2.0	1.6535608768463135	0.8758779764175415
1.0	2070000.0	2080000.0	2.0	1.4722954034805298	0.687808096408844
1.0	2130000.0	2140000.0	1.0	1.6320817470550537	0.8540069460868835
1.0	2190000.0	2200000.0	0.0	1.5529990196228027	0.7718449831008911
1.0	2210000.0	2220000.0	1.0	1.5250000953674316	0.7427235841751099
1.0	2220000.0	2230000.0	2.0	1.45973801612854	0.6747874021530151
1.0	2240000.0	2250000.0	4.0	1.5933001041412354	0.8138394355773926
1.0	2260000.0	2270000.0	2.0	2.072129011154175	1.279598593711853
1.0	2270000.0	2280000.0	1.0	2.070276975631714	1.2779754400253296
1.0	2300000.0	2310000.0	2.0	1.6834182739257812	0.9065297842025757
1.0	2360000.0	2370000.0	3.0	2.150841236114502	1.349053144454956
1.0	2480000.0	2490000.0	2.0	1.7989757061004639	1.6300973892211914
1.0	2530000.0	2540000.0	5.0	2.0678391456604004	1.2758617401123047
1.0	2780000.0	2790000.0	3.0	4.221375942230225	2.2887094020843506
1.0	2790000.0	2800000.0	3.0	3.8226516246795654	2.2343661785125732
1.0	2820000.0	2830000.0	5.0	3.7719783782958984	2.221592426300049
1.0	2980000.0	2990000.0	5.0	3.14042592048645	2.0188748836517334
1.0	3000000.0	3010000.0	4.0	2.9088549613952637	1.9003452062606812
1.0	3010000.0	3020000.0	3.0	2.8311991691589355	1.8552566766738892
1.0	3140000.0	3150000.0	3.0	2.5634913444519043	1.6804119348526
1.0	3160000.0	3170000.0	3.0	2.2549381256103516	1.4423139095306396
1.0	3320000.0	3330000.0	5.0	2.2921018600463867	1.4759068489074707
1.0	3330000.0	3340000.0	3.0	2.1416995525360107	1.3468424081802368
1.0	3370000.0	3380000.0	1.0	1.6529414653778076	0.875344455242157
1.0	3390000.0	3400000.0	1.0	1.4446980953216553	0.6592093706130981
1.0	3530000.0	3540000.0	1.0	1.592452883720398	0.81297767162323
1.0	3600000.0	3610000.0	4.0	1.9527870416641235	1.1709882020950317
1.0	3630000.0	3640000.0	2.0	2.1459248065948486	1.344805359840393
1.0	3660000.0	3670000.0	4.0	1.7093632221221924	0.932680606842041
1.0	3680000.0	3690000.0	1.0	1.9732675552368164	1.1899807453155518
1.0	3710000.0	3720000.0	0.0	1.890005111694336	1.0274174213409424
1.0	3720000.0	3730000.0	1.0	1.6239486932754517	0.8455621004104614
1.0	3750000.0	3760000.0	1.0	1.3391811847686768	0.5518128871917725
1.0	3760000.0	3770000.0	0.0	1.318426489830017	0.5313674211502075
1.0	3800000.0	3810000.0	1.0	1.2459908723831177	0.463442862033844
1.0	3820000.0	3830000.0	3.0	1.6016571521759033	0.8226539492607117
1.0	3990000.0	4000000.0	4.0	1.6454799175262451	0.8678761720657349
1.0	4160000.0	4170000.0	6.0	4.0280585289001465	2.2715611457824707
1.0	4310000.0	4320000.0	3.0	3.8451411724090576	2.2379868030548096
1.0	4320000.0	4330000.0	3.0	3.959420680999756	2.2623398303985596
1.0	4370000.0	4380000.0	3.0	3.982630491256714	2.2671701908111572
1.0	4380000.0	4390000.0	3.0	4.150935173034668	2.2874865531921387
1.0	4510000.0	4520000.0	3.0	4.019587516784668	2.272960662841797
1.0	4530000.0	4540000.0	2.0	3.4749233722686768	2.14705491065979
1.0	4540000.0	4550000.0	3.0	3.8892104625701904	2.251277446746826
1.0	4560000.0	4570000.0	6.0	3.35490083694458	2.1052052974700928
1.0	4570000.0	4580000.0	2.0	3.4128494262695312	2.1252124309539795
1.0	4610000.0	4620000.0	2.0	2.9268789291381836	1.914373755455017
1.0	4620000.0	4630000.0	2.0	3.0585808753967285	1.9793100357055664
1.0	4630000.0	4640000.0	5.0	3.0610973834991455	1.9816246032714844
1.0	4690000.0	4700000.0	3.0	2.806779623031616	1.8469560146331787
1.0	4710000.0	4720000.0	0.0	2.5650317668914795	1.6860491037368774
1.0	4720000.0	4730000.0	5.0	2.7044715881347656	1.7820463180541992
1.0	4740000.0	4750000.0	5.0	2.4443469047546387	1.6040632724761963
1.0	4750000.0	4760000.0	2.0	2.733121156692505	1.8035528659820557
1.0	4770000.0	4780000.0	2.0	2.7021281719207764	1.784277319908142
1.0	4820000.0	4830000.0	3.0	2.9629950523376465	1.9348170757293701
1.0	4830000.0	4840000.0	1.0	2.983610153198242	1.9446346759796143
1.0	4880000.0	4890000.0	1.0	2.937155246734619	1.9191381931304932
1.0	4950000.0	4960000.0	2.0	3.213982105255127	2.0511598587036133
1.0	5010000.0	5020000.0	0.0	3.1577632427215576	2.027224540710449
1.0	5020000.0	5030000.0	3.0	3.0216567516326904	1.9637641906738281
1.0	5030000.0	5040000.0	2.0	3.223203659057617	2.054140329360962
1.0	5040000.0	5050000.0	5.0	3.2330009937286377	2.0588908195495605
1.0	5070000.0	5080000.0	6.0	3.519486904144287	2.1612319946289062
1.0	5090000.0	5100000.0	0.0	3.654571533203125	2.199118137359619
1.0	5230000.0	5240000.0	3.0	4.0834174156188965	2.281421184539795
1.0	5330000.0	5340000.0	4.0	3.3517889976501465	2.1046810150146484
1.0	5340000.0	5350000.0	3.0	3.481299877166748	2.1475744247436523
1.0	5350000.0	5360000.0	5.0	3.418074369430542	2.125267505645752
1.0	5390000.0	5400000.0	1.0	3.259260892868042	2.0699219703674316
1.0	5440000.0	5450000.0	3.0	2.943589210510254	1.9227542877197266
1.0	5490000.0	5500000.0	3.0	2.7606863975524902	1.817487120628357
1.0	5500000.0	5510000.0	2.0	2.8590645790100098	1.875628113746643
1.0	5520000.0	5530000.0	6.0	2.6435694694519043	1.7457456588745117
1.0	5690000.0	5700000.0	1.0	2.4080557823181152	1.5785788297653198
1.0	5730000.0	5740000.0	5.0	2.5318751335144043	1.6625654697418213
1.0	5740000.0	5750000.0	6.0	1.7985413074493408	1.0282180309295654
1.0	5760000.0	5770000.0	1.0	2.016131639480591	1.2439568042755127
1.0	5790000.0	5800000.0	1.0	2.2801783084869385	1.473081111907959
1.0	5910000.0	5920000.0	3.0	1.720116376876831	0.9440063238143921
1.0	5940000.0	5950000.0	2.0	1.375490427017212	0.5882191061973572
1.0	5950000.0	5960000.0	1.0	1.4426066875457764	0.6569887399673462
1.0	6010000.0	6020000.0	1.0	1.3165699243545532	0.5295809507369995
1.0	6090000.0	6100000.0	2.0	1.8688468933105469	1.0912634134292603
1.0	6190000.0	6200000.0	1.0	2.0999550819396973	1.3061500787734985
1.0	6210000.0	6220000.0	2.0	2.0103344917297363	1.2254544496536255
1.0	6220000.0	6230000.0	0.0	2.2751717567443848	1.4529410600662231
1.0	6310000.0	6320000.0	2.0	1.6861013174057007	0.9094662666320801
1.0	6330000.0	6340000.0	3.0	1.3008588552474976	0.514449417591095
1.0	6350000.0	6360000.0	3.0	1.3048856258392334	0.5183534026145935
1.0	6380000.0	6390000.0	4.0	1.2607171535491943	0.47665977478027344
1.0	6390000.0	6400000.0	1.0	1.3140884637832642	0.5271427035331726
1.0	6620000.0	6630000.0	4.0	1.9316612482070923	1.1510568857192993
1.0	6650000.0	6660000.0	2.0	1.487518548965454	0.7035434246063232
1.0	6710000.0	6720000.0	1.0	1.4795656204223633	0.6797671318054199
1.0	6730000.0	6740000.0	0.0	1.4996839761734009	0.704456090927124
1.0	6740000.0	6750000.0	0.0	1.5069844722747803	0.7164582014083862
1.0	6750000.0	6760000.0	2.0	1.5132085084915161	0.7229809165000916
1.0	6760000.0	6770000.0	4.0	1.793516755104065	0.9442765116691589
1.0	6780000.0	6790000.0	4.0	1.9384361505508423	1.1574676036834717
1.0	6860000.0	6870000.0	0.0	1.5086745023727417	0.7255750298500061
1.0	6900000.0	6910000.0	3.0	1.400174856185913	0.6133333444595337
1.0	6910000.0	6920000.0	1.0	1.4042333364486694	0.6174520254135132
1.0	6920000.0	6930000.0	2.0	1.3864293098449707	0.5993186235427856
1.0	6980000.0	6990000.0	3.0	1.7048438787460327	0.9285114407539368
1.0	6990000.0	7000000.0	2.0	1.9432857036590576	1.1620652675628662
1.0	7030000.0	7040000.0	1.0	1.8188022375106812	1.0425009727478027
1.0	7230000.0	7240000.0	3.0	2.265209436416626	1.4571059942245483
1.0	7270000.0	7280000.0	0.0	2.121464252471924	1.3343095779418945
1.0	7280000.0	7290000.0	2.0	2.3746883869171143	1.5474555492401123
1.0	7460000.0	7470000.0	1.0	1.9609651565551758	1.1846927404403687
1.0	7520000.0	7530000.0	2.0	1.7940053939819336	1.018022060394287
1.0	7530000.0	7540000.0	1.0	1.797445297241211	1.0214722156524658
1.0	7610000.0	7620000.0	0.0	1.9403254985809326	1.159300446510315
1.0	7650000.0	7660000.0	3.0	2.0609049797058105	1.2714357376098633
1.0	7680000.0	7690000.0	1.0	2.0149757862091064	1.2294222116470337
1.0	7690000.0	7700000.0	2.0	2.016005277633667	1.229305624961853
1.0	7700000.0	7710000.0	2.0	1.8225805759429932	1.0462191104888916
1.0	7710000.0	7720000.0	3.0	1.8123623132705688	1.036224603652954
1.0	7720000.0	7730000.0	3.0	1.807212471961975	1.031051516532898
1.0	7780000.0	7790000.0	0.0	1.5600188970565796	0.779265284538269
1.0	7890000.0	7900000.0	0.0	1.3678234815597534	0.5804403424263
1.0	7910000.0	7920000.0	3.0	1.5296310186386108	0.7476491332054138
1.0	7920000.0	7930000.0	3.0	1.8479766845703125	1.071048617362976
1.0	7970000.0	7980000.0	2.0	1.8648452758789062	1.0873783826828003
1.0	8000000.0	8010000.0	1.0	1.701764702796936	0.9253004193305969
1.0	8060000.0	8070000.0	2.0	1.4058749675750732	0.619258463382721
1.0	8110000.0	8120000.0	0.0	1.5292435884475708	0.7471694350242615
1.0	8330000.0	8340000.0	2.0	1.7389545440673828	0.9629710912704468
1.0	8370000.0	8380000.0	1.0	1.5671350955963135	0.7865134477615356
1.0	8430000.0	8440000.0	1.0	1.6305835247039795	0.8524309992790222
1.0	8490000.0	8500000.0	2.0	1.5199525356292725	0.7373250722885132
1.0	8500000.0	8510000.0	3.0	1.6519520282745361	0.8743284940719604
1.0	8510000.0	8520000.0	1.0	1.5533866882324219	0.772170901298523
1.0	8660000.0	8670000.0	2.0	1.4969602823257446	0.7134977579116821
1.0	8720000.0	8730000.0	1.0	1.4543671607971191	0.6691309213638306
1.0	8770000.0	8780000.0	2.0	1.5348403453826904	0.7528769373893738
1.0	8780000.0	8790000.0	0.0	1.5964574813842773	0.8169736862182617
1.0	8840000.0	8850000.0	3.0	1.480556845664978	0.6962763071060181
1.0	8860000.0	8870000.0	4.0	1.4659302234649658	0.6811206936836243
1.0	8960000.0	8970000.0	2.0	1.6782596111297607	0.901229739189148
1.0	8980000.0	8990000.0	2.0	1.8107264041900635	1.0344327688217163
1.0	9030000.0	9040000.0	3.0	1.8374712467193604	1.0607151985168457
1.0	9130000.0	9140000.0	1.0	1.8314491510391235	1.0547462701797485
1.0	9150000.0	9160000.0	1.0	1.6776885986328125	0.9006907343864441
1.0	9180000.0	9190000.0	2.0	1.624037504196167	0.7894887924194336
1.0	9260000.0	9270000.0	0.0	1.9133647680282593	1.133787751197815
1.0	9280000.0	9290000.0	2.0	1.8252713680267334	1.0487958192825317
1.0	9380000.0	9390000.0	1.0	1.363349199295044	0.5761129260063171
1.0	9420000.0	9430000.0	1.0	1.377955675125122	0.5908663868904114
1.0	9430000.0	9440000.0	2.0	1.5707875490188599	0.7905788421630859
1.0	9440000.0	9450000.0	0.0	1.983386754989624	1.1993560791015625
1.0	9660000.0	9670000.0	5.0	1.2719178199768066	0.4869857728481293
1.0	9750000.0	9760000.0	1.0	1.5186980962753296	0.7362489700317383
1.0	9780000.0	9790000.0	4.0	1.564629316329956	0.7842318415641785
1.0	9810000.0	9820000.0	1.0	1.3592681884765625	0.5718669891357422
1.0	9850000.0	9860000.0	0.0	1.4808204174041748	0.6966814994812012
1.0	9920000.0	9930000.0	1.0	1.33185613155365	0.54460209608078
1.0	10020000.0	10030000.0	1.0	1.3453861474990845	0.5580512285232544
1.0	10050000.0	10060000.0	2.0	1.8039920330047607	1.027922511100769
1.0	10100000.0	10110000.0	1.0	1.2968292236328125	0.5105921626091003
1.0	10180000.0	10190000.0	2.0	1.3597033023834229	0.5723593831062317
1.0	10220000.0	10230000.0	2.0	1.3853857517242432	0.5982824563980103
1.0	10260000.0	10270000.0	1.0	1.8274110555648804	1.0509107112884521
1.0	10290000.0	10300000.0	1.0	1.3548946380615234	0.5674892663955688
1.0	10340000.0	10350000.0	0.0	1.2673351764678955	0.48292866349220276
1.0	10350000.0	10360000.0	1.0	1.3103232383728027	0.523704469203949
1.0	10410000.0	10420000.0	0.0	1.3458099365234375	0.5584293603897095
1.0	10420000.0	10430000.0	1.0	1.356182336807251	0.5687755346298218
1.0	10540000.0	10550000.0	1.0	1.358694314956665	0.5713614821434021
1.0	10550000.0	10560000.0	2.0	1.3736015558242798	0.5863208770751953
1.0	10570000.0	10580000.0	1.0	1.404863715171814	0.61817467212677
1.0	10710000.0	10720000.0	2.0	1.3551537990570068	0.5677319169044495
1.0	10760000.0	10770000.0	5.0	1.6988089084625244	0.9223292469978333
1.0	10820000.0	10830000.0	1.0	1.5503050088882446	0.7690274715423584
1.0	10870000.0	10880000.0	1.0	1.7176755666732788	0.9414443969726562
1.0	10890000.0	10900000.0	1.0	1.969254493713379	1.1862518787384033
1.0	10940000.0	10950000.0	3.0	1.9881160259246826	1.2036607265472412
1.0	11020000.0	11030000.0	1.0	1.7595036029815674	0.9836042523384094
1.0	11030000.0	11040000.0	2.0	1.5754269361495972	0.7952271699905396
1.0	11090000.0	11100000.0	0.0	1.4472366571426392	0.6619620323181152
1.0	11110000.0	11120000.0	0.0	1.4980418682098389	0.6764827966690063
1.0	11210000.0	11220000.0	0.0	1.211830496788025	0.43375152349472046
1.0	11290000.0	11300000.0	0.0	1.3002036809921265	0.5137913823127747
1.0	11360000.0	11370000.0	1.0	1.6868741512298584	0.9102289080619812
1.0	11440000.0	11450000.0	1.0	2.096623420715332	1.3021293878555298
1.0	11450000.0	11460000.0	2.0	2.149801731109619	1.3491779565811157
1.0	11490000.0	11500000.0	3.0	2.1630465984344482	1.3629896640777588
1.0	11510000.0	11520000.0	1.0	2.2999556064605713	1.4768342971801758
1.0	11520000.0	11530000.0	0.0	2.1342010498046875	1.3364207744598389
1.0	11530000.0	11540000.0	2.0	2.0353000164031982	1.2467427253723145
1.0	11570000.0	11580000.0	4.0	1.7380101680755615	0.9661540985107422
1.0	11640000.0	11650000.0	0.0	2.06974458694458	1.277834415435791
1.0	11680000.0	11690000.0	2.0	2.173842191696167	1.3678513765335083
1.0	11750000.0	11760000.0	2.0	2.118572473526001	1.320316195487976
1.0	11820000.0	11830000.0	1.0	2.0029897689819336	1.217339038848877
1.0	11850000.0	11860000.0	1.0	1.602634072303772	0.8235214948654175
1.0	11900000.0	11910000.0	0.0	1.3508245944976807	0.5634338855743408
1.0	11950000.0	11960000.0	0.0	2.0783400535583496	1.2850990295410156
1.0	11960000.0	11970000.0	0.0	1.6938495635986328	0.8940256237983704
1.0	12010000.0	12020000.0	1.0	1.3591797351837158	0.5718536376953125
1.0	12070000.0	12080000.0	2.0	1.649078369140625	0.8710289001464844
1.0	12190000.0	12200000.0	0.0	1.7762140035629272	1.0002115964889526
1.0	12260000.0	12270000.0	2.0	1.906661033630371	1.1351244449615479
1.0	12270000.0	12280000.0	1.0	2.0206358432769775	1.233475923538208
1.0	12370000.0	12380000.0	2.0	1.296120285987854	0.5098250508308411
1.0	12380000.0	12390000.0	0.0	1.351286768913269	0.5638605356216431
1.0	12420000.0	12430000.0	0.0	1.2392704486846924	0.4574064314365387
1.0	12460000.0	12470000.0	0.0	1.278280258178711	0.49304676055908203
1.0	12510000.0	12520000.0	0.0	1.3186423778533936	0.5317337512969971
1.0	12520000.0	12530000.0	2.0	1.2124464511871338	0.43423494696617126
1.0	12560000.0	12570000.0	1.0	1.2545015811920166	0.47109347581863403
1.0	12570000.0	12580000.0	0.0	1.3311105966567993	0.543984055519104
1.0	12600000.0	12610000.0	0.0	1.6430584192276	0.8653440475463867
1.0	12630000.0	12640000.0	0.0	1.2485857009887695	0.46567219495773315
1.0	12740000.0	12750000.0	4.0	1.9589951038360596	1.176802396774292
1.0	12820000.0	12830000.0	3.0	2.0108954906463623	1.2305052280426025
1.0	13780000.0	13790000.0	3.0	1.7842775583267212	1.0106836557388306
1.0	13840000.0	13850000.0	4.0	2.321668863296509	1.5052814483642578
1.0	13900000.0	13910000.0	0.0	2.7133848667144775	1.7852106094360352
1.0	14030000.0	14040000.0	0.0	1.4183317422866821	0.631989598274231
1.0	14040000.0	14050000.0	1.0	1.3170667886734009	0.5301626920700073
1.0	14180000.0	14190000.0	3.0	1.6993939876556396	0.9230815768241882
1.0	14200000.0	14210000.0	1.0	1.9154512882232666	1.1426842212677002
1.0	14230000.0	14240000.0	1.0	1.6925147771835327	0.9160887002944946
1.0	14420000.0	14430000.0	4.0	2.0259928703308105	1.255182147026062
1.0	14460000.0	14470000.0	3.0	1.9235925674438477	1.1539174318313599
1.0	14480000.0	14490000.0	2.0	2.196586847305298	1.4054961204528809
1.0	14560000.0	14570000.0	3.0	2.029104709625244	1.2572811841964722
1.0	14570000.0	14580000.0	4.0	1.9780288934707642	1.2080590724945068
1.0	14620000.0	14630000.0	2.0	2.0728774070739746	1.2974351644515991
1.0	14640000.0	14650000.0	4.0	1.9723360538482666	1.203852653503418
1.0	14760000.0	14770000.0	1.0	1.7388012409210205	0.9684958457946777
1.0	14790000.0	14800000.0	1.0	1.6123828887939453	0.8338438272476196
1.0	14800000.0	14810000.0	4.0	1.6378952264785767	0.8613500595092773
1.0	14840000.0	14850000.0	2.0	1.4702054262161255	0.6857644319534302
1.0	14900000.0	14910000.0	3.0	1.7903616428375244	1.017905354499817
1.0	14950000.0	14960000.0	4.0	1.6042277812957764	0.8252652883529663
1.0	14960000.0	14970000.0	1.0	1.7867071628570557	1.0162447690963745
1.0	14970000.0	14980000.0	1.0	1.959418535232544	1.1879469156265259
1.0	15030000.0	15040000.0	3.0	1.6873735189437866	0.910835862159729
1.0	15060000.0	15070000.0	3.0	1.5600782632827759	0.7794944047927856
1.0	15130000.0	15140000.0	1.0	1.7436174154281616	0.9678094983100891
1.0	15160000.0	15170000.0	1.0	1.7773056030273438	1.0015326738357544
1.0	15210000.0	15220000.0	1.0	1.607692003250122	0.8287975192070007
1.0	15310000.0	15320000.0	2.0	1.4629147052764893	0.6782231330871582
1.0	15350000.0	15360000.0	3.0	1.4148235321044922	0.6284786462783813
1.0	15470000.0	15480000.0	1.0	1.597854495048523	0.7738463282585144
1.0	15560000.0	15570000.0	2.0	1.6907364130020142	0.9141995310783386
1.0	15610000.0	15620000.0	1.0	1.6255371570587158	0.847217857837677
1.0	15630000.0	15640000.0	4.0	1.500288963317871	0.7170001864433289
1.0	15650000.0	15660000.0	3.0	1.497742772102356	0.714270293712616
1.0	15660000.0	15670000.0	1.0	1.6710084676742554	0.8939576148986816
1.0	15770000.0	15780000.0	2.0	1.6293847560882568	0.8511525392532349
1.0	15810000.0	15820000.0	0.0	1.2917982339859009	0.5057737231254578
1.0	15820000.0	15830000.0	2.0	1.306387186050415	0.5197652578353882
1.0	15890000.0	15900000.0	0.0	1.2686560153961182	0.4840144217014313
1.0	15990000.0	16000000.0	0.0	1.5319812297821045	0.7498809099197388
1.0	16020000.0	16030000.0	2.0	1.5587375164031982	0.7778409719467163
1.0	16070000.0	16080000.0	4.0	1.8647788763046265	1.087213397026062
1.0	16080000.0	16090000.0	0.0	1.91913640499115	1.1387794017791748
1.0	16090000.0	16100000.0	5.0	1.5472757816314697	0.7658907175064087
1.0	16150000.0	16160000.0	1.0	1.581337571144104	0.8012863397598267
1.0	16160000.0	16170000.0	1.0	2.5041747093200684	1.5692403316497803
1.0	16250000.0	16260000.0	1.0	1.3839536905288696	0.5967817306518555
1.0	16330000.0	16340000.0	2.0	1.6638023853302002	0.8865006566047668
1.0	16370000.0	16380000.0	1.0	1.9534498453140259	1.1715419292449951
1.0	16400000.0	16410000.0	1.0	1.5934497117996216	0.813929557800293
1.0	16420000.0	16430000.0	3.0	1.622249960899353	0.8438252210617065
1.0	16570000.0	16580000.0	1.0	1.2954806089401245	0.5092677474021912
1.0	16610000.0	16620000.0	4.0	1.2784833908081055	0.4931808412075043
1.0	16670000.0	16680000.0	1.0	1.6988626718521118	1.138431429862976
1.0	16710000.0	16720000.0	0.0	1.4586155414581299	0.6735445261001587
1.0	16740000.0	16750000.0	2.0	1.8933727741241455	1.114795446395874
1.0	16750000.0	16760000.0	4.0	1.615340232849121	0.8366734385490417
1.0	17030000.0	17040000.0	4.0	2.2469594478607178	1.4280622005462646
1.0	17040000.0	17050000.0	8.0	2.074458599090576	1.2816462516784668
1.0	17240000.0	17250000.0	1.0	1.6257989406585693	0.8221660852432251
1.0	17320000.0	17330000.0	2.0	1.4172486066818237	0.6307045817375183
1.0	17350000.0	17360000.0	2.0	1.38382887840271	0.5966227054595947
1.0	17380000.0	17390000.0	1.0	1.8035789728164673	0.9741255044937134
1.0	17490000.0	17500000.0	2.0	2.003500461578369	1.2243927717208862
1.0	17510000.0	17520000.0	1.0	1.7840543985366821	1.0081406831741333
1.0	17540000.0	17550000.0	1.0	2.1705594062805176	1.3647706508636475
1.0	17560000.0	17570000.0	2.0	1.9223579168319702	1.142261028289795
1.0	17680000.0	17690000.0	2.0	2.1130869388580322	1.3178499937057495
1.0	17690000.0	17700000.0	0.0	2.0702967643737793	1.2779948711395264
1.0	17740000.0	17750000.0	2.0	1.4382168054580688	0.6524559259414673
1.0	17760000.0	17770000.0	2.0	1.7589566707611084	0.9974578619003296
1.0	17830000.0	17840000.0	0.0	1.6804416179656982	0.9035574793815613
1.0	17990000.0	18000000.0	0.0	1.454604148864746	0.6694011092185974
1.0	18030000.0	18040000.0	4.0	1.7978556156158447	1.0218651294708252
1.0	18040000.0	18050000.0	0.0	2.0305097103118896	1.2440826892852783
1.0	18190000.0	18200000.0	7.0	1.8438446521759033	1.0694915056228638
1.0	18210000.0	18220000.0	2.0	2.1379446983337402	1.3440097570419312
1.0	18220000.0	18230000.0	3.0	1.909704566001892	1.1338361501693726
1.0	18300000.0	18310000.0	1.0	2.188192844390869	1.394289493560791
1.0	18370000.0	18380000.0	2.0	2.296917200088501	1.4895989894866943
1.0	18380000.0	18390000.0	3.0	2.4318432807922363	1.5932379961013794
1.0	18420000.0	18430000.0	2.0	2.217447280883789	1.4195852279663086
1.0	18540000.0	18550000.0	1.0	2.1146938800811768	1.3337072134017944
1.0	18570000.0	18580000.0	2.0	2.194183111190796	1.4045817852020264
1.0	18590000.0	18600000.0	4.0	2.07145619392395	1.2948591709136963
1.0	18620000.0	18630000.0	1.0	1.981845498085022	1.2080402374267578
1.0	18630000.0	18640000.0	2.0	1.8822122812271118	1.112993836402893
1.0	18660000.0	18670000.0	1.0	1.9691755771636963	1.1994550228118896
1.0	18690000.0	18700000.0	2.0	2.117478370666504	1.3376867771148682
1.0	18700000.0	18710000.0	2.0	2.0419979095458984	1.2682491540908813
1.0	18780000.0	18790000.0	5.0	1.9731948375701904	1.1997478008270264
1.0	18860000.0	18870000.0	0.0	2.2269275188446045	1.4198853969573975
1.0	18880000.0	18890000.0	2.0	2.4996378421783447	1.6346604824066162
1.0	18970000.0	18980000.0	0.0	2.232745409011841	1.4335153102874756
1.0	19030000.0	19040000.0	2.0	2.5840964317321777	1.6903064250946045
1.0	19060000.0	19070000.0	2.0	2.50535249710083	1.6369956731796265
1.0	19100000.0	19110000.0	1.0	2.46223783493042	1.6078640222549438
1.0	19190000.0	19200000.0	2.0	1.850428819656372	1.0732756853103638
1.0	19220000.0	19230000.0	3.0	1.6120383739471436	0.7763643264770508
1.0	19230000.0	19240000.0	2.0	1.4979526996612549	0.712123453617096
1.0	19240000.0	19250000.0	1.0	1.515716314315796	0.7328487634658813
1.0	19270000.0	19280000.0	1.0	1.5743944644927979	0.7591425180435181
1.0	19290000.0	19300000.0	2.0	1.6162573099136353	0.8375530242919922
1.0	19430000.0	19440000.0	0.0	1.3346192836761475	0.5472898483276367
1.0	19540000.0	19550000.0	3.0	1.4035718441009521	0.6167558431625366
1.0	19580000.0	19590000.0	0.0	1.4809989929199219	0.6880620718002319
1.0	19590000.0	19600000.0	1.0	1.4816547632217407	0.697433590888977
1.0	19600000.0	19610000.0	4.0	1.5723621845245361	0.7919703722000122
1.0	19640000.0	19650000.0	1.0	1.5010552406311035	0.7176098823547363
1.0	19750000.0	19760000.0	1.0	1.4806808233261108	0.6965109705924988
1.0	19770000.0	19780000.0	3.0	1.4686453342437744	0.6839761734008789
1.0	19890000.0	19900000.0	2.0	1.6476237773895264	0.8699594736099243
1.0	19930000.0	19940000.0	1.0	1.4128921031951904	0.6263524293899536
1.0	19940000.0	19950000.0	1.0	1.3829190731048584	0.5956087112426758
1.0	19950000.0	19960000.0	1.0	1.389375925064087	0.6022247076034546
1.0	19960000.0	19970000.0	1.0	1.4200063943862915	0.6337345242500305
1.0	19970000.0	19980000.0	2.0	1.511480689048767	0.6791797876358032
1.0	20080000.0	20090000.0	1.0	1.3229702711105347	0.5359505414962769
1.0	20090000.0	20100000.0	5.0	1.257535696029663	0.4738033711910248
1.0	20110000.0	20120000.0	1.0	1.2938956022262573	0.5077739953994751
1.0	20130000.0	20140000.0	2.0	1.5282987356185913	0.746170699596405
1.0	20210000.0	20220000.0	0.0	1.386845350265503	0.599678635597229
1.0	20220000.0	20230000.0	0.0	1.3868005275726318	0.5996871590614319
1.0	20390000.0	20400000.0	2.0	1.7500779628753662	0.9742590188980103
1.0	20460000.0	20470000.0	2.0	2.010725975036621	1.2291926145553589
1.0	20550000.0	20560000.0	2.0	1.9642372131347656	1.181640863418579
1.0	20610000.0	20620000.0	7.0	1.9953906536102295	1.2104341983795166
1.0	20760000.0	20770000.0	1.0	1.8954830169677734	1.1167104244232178
1.0	20890000.0	20900000.0	0.0	2.024160385131836	1.2365796566009521
1.0	21000000.0	21010000.0	3.0	1.663842797279358	0.8866857290267944
1.0	21100000.0	21110000.0	2.0	1.54774010181427	0.7663149237632751
1.0	21120000.0	21130000.0	2.0	1.457367181777954	0.672261118888855
1.0	21160000.0	21170000.0	1.0	1.3581606149673462	0.5707831382751465
1.0	21220000.0	21230000.0	2.0	1.3587692975997925	0.5713863968849182
1.0	21270000.0	21280000.0	1.0	1.3954253196716309	0.6084569692611694
1.0	21290000.0	21300000.0	3.0	1.3413238525390625	0.553972601890564
1.0	21320000.0	21330000.0	2.0	1.3671014308929443	0.5797175168991089
1.0	21350000.0	21360000.0	2.0	1.3663766384124756	0.5790282487869263
1.0	21400000.0	21410000.0	0.0	1.406593680381775	0.6199020147323608
1.0	21480000.0	21490000.0	1.0	1.3325027227401733	0.5452408194541931
1.0	21580000.0	21590000.0	3.0	1.5138119459152222	0.7310172319412231
1.0	21660000.0	21670000.0	1.0	1.5445979833602905	0.7630677223205566
1.0	21670000.0	21680000.0	3.0	1.6305723190307617	0.8014270663261414
1.0	21720000.0	21730000.0	1.0	1.7903697490692139	1.0143885612487793
1.0	21840000.0	21850000.0	2.0	1.5879417657852173	0.8082512021064758
1.0	21850000.0	21860000.0	3.0	1.730293869972229	0.9542986154556274
1.0	21860000.0	21870000.0	1.0	1.7870256900787354	1.0110535621643066
1.0	21900000.0	21910000.0	2.0	1.8879305124282837	1.1095480918884277
1.0	21930000.0	21940000.0	1.0	1.4486172199249268	0.6631655693054199
1.0	21960000.0	21970000.0	2.0	1.68699049949646	0.9102547764778137
1.0	21980000.0	21990000.0	2.0	1.89375901222229	1.1150459051132202
1.0	22000000.0	22010000.0	1.0	1.375016450881958	0.5876631736755371
1.0	22060000.0	22070000.0	0.0	1.3662738800048828	0.5789080858230591
1.0	22190000.0	22200000.0	3.0	1.3591384887695312	0.5717858672142029
1.0	22350000.0	22360000.0	1.0	2.1051697731018066	1.3249828815460205
1.0	22370000.0	22380000.0	0.0	1.6898224353790283	0.8565570116043091
1.0	22400000.0	22410000.0	4.0	1.3438502550125122	0.5565015077590942
1.0	22500000.0	22510000.0	0.0	1.9301551580429077	1.1496742963790894
1.0	22550000.0	22560000.0	1.0	1.9094232320785522	1.1301015615463257
1.0	22590000.0	22600000.0	3.0	1.887853980064392	1.1094856262207031
1.0	22660000.0	22670000.0	3.0	2.226586103439331	1.4149341583251953
1.0	22750000.0	22760000.0	3.0	1.8719265460968018	1.0941249132156372
1.0	22800000.0	22810000.0	1.0	1.5457206964492798	0.7605131268501282
1.0	22950000.0	22960000.0	2.0	2.5984764099121094	1.7020959854125977
1.0	22970000.0	22980000.0	2.0	2.3157711029052734	1.4918709993362427
1.0	22990000.0	23000000.0	2.0	2.4292402267456055	1.5783315896987915
1.0	23050000.0	23060000.0	1.0	1.7123451232910156	0.9360210299491882
1.0	23060000.0	23070000.0	1.0	1.7594598531723022	0.9835457801818848
1.0	23080000.0	23090000.0	1.0	1.8936160802841187	1.117958664894104
1.0	23150000.0	23160000.0	1.0	1.3666187524795532	0.5792235732078552
1.0	23230000.0	23240000.0	2.0	1.4260928630828857	0.6400455832481384
1.0	23240000.0	23250000.0	0.0	1.7879832983016968	1.0120975971221924
1.0	23250000.0	23260000.0	3.0	1.9869762659072876	1.2027091979980469
1.0	23260000.0	23270000.0	0.0	1.853601098060608	1.076440453529358
1.0	23270000.0	23280000.0	4.0	2.065364360809326	1.273653268814087
1.0	23340000.0	23350000.0	1.0	1.6470615863800049	1.0941007137298584
1.0	23390000.0	23400000.0	0.0	1.3958361148834229	0.6087926030158997
1.0	23400000.0	23410000.0	1.0	1.3987585306167603	0.6118046045303345
1.0	23420000.0	23430000.0	2.0	1.3658437728881836	0.5784506797790527
1.0	23440000.0	23450000.0	0.0	1.5169757604599	0.7343271970748901
1.0	23450000.0	23460000.0	1.0	1.4210262298583984	0.6346782445907593
1.0	23610000.0	23620000.0	1.0	1.31488835811615	0.5279077291488647
1.0	23640000.0	23650000.0	0.0	1.2642602920532227	0.4799872934818268
1.0	23670000.0	23680000.0	2.0	1.3089593648910522	0.5723139047622681
1.0	23700000.0	23710000.0	1.0	1.2332737445831299	0.4520999789237976
1.0	23820000.0	23830000.0	1.0	1.6780776977539062	0.9011299014091492
1.0	23830000.0	23840000.0	2.0	1.5737555027008057	0.7935312986373901
1.0	23850000.0	23860000.0	2.0	1.6750179529190063	0.8977552652359009
1.0	23990000.0	24000000.0	2.0	1.8158519268035889	1.03950035572052
1.0	24130000.0	24140000.0	0.0	1.3776429891586304	0.5903639793395996
1.0	24290000.0	24300000.0	0.0	1.2201447486877441	0.44075822830200195
1.0	24370000.0	24380000.0	2.0	1.2619377374649048	0.4779879152774811
1.0	24450000.0	24460000.0	0.0	1.4332733154296875	0.6473592519760132
1.0	24460000.0	24470000.0	2.0	1.4967714548110962	0.713206946849823
1.0	24520000.0	24530000.0	3.0	1.596282958984375	0.8168732523918152
1.0	24550000.0	24560000.0	3.0	1.8353338241577148	1.0586074590682983
1.0	24580000.0	24590000.0	4.0	1.773962378501892	0.9980210065841675
1.0	24650000.0	24660000.0	3.0	1.4558956623077393	0.6707835793495178
1.0	24720000.0	24730000.0	1.0	1.355831265449524	0.5684529542922974
1.0	24760000.0	24770000.0	2.0	1.365426778793335	0.5781723260879517
1.0	24770000.0	24780000.0	0.0	1.2983051538467407	0.5119293332099915
1.0	24810000.0	24820000.0	1.0	1.8236182928085327	1.0472534894943237
1.0	24910000.0	24920000.0	1.0	1.6382166147232056	0.8602513074874878
1.0	25060000.0	25070000.0	0.0	1.6973114013671875	0.9207493662834167
1.0	25110000.0	25120000.0	3.0	1.3730278015136719	0.5857810974121094
1.0	25130000.0	25140000.0	1.0	1.4201107025146484	0.6338110566139221
1.0	25190000.0	25200000.0	1.0	1.9262025356292725	1.1459779739379883
1.0	25280000.0	25290000.0	1.0	2.0946288108825684	1.3029041290283203
1.0	25290000.0	25300000.0	4.0	1.9653041362762451	1.1826263666152954
1.0	25410000.0	25420000.0	2.0	1.981542944908142	1.1976940631866455
1.0	25490000.0	25500000.0	1.0	1.5577220916748047	0.7768415212631226
1.0	25550000.0	25560000.0	4.0	1.7712676525115967	1.4066611528396606
1.0	25580000.0	25590000.0	1.0	1.3089622259140015	0.5222656726837158
1.0	25660000.0	25670000.0	2.0	1.7392017841339111	0.9773446321487427
1.0	25680000.0	25690000.0	1.0	1.3348171710968018	0.5475510954856873
1.0	25770000.0	25780000.0	1.0	1.3427417278289795	0.5553827881813049
1.0	25810000.0	25820000.0	3.0	1.3374836444854736	0.5501497387886047
1.0	25890000.0	25900000.0	2.0	1.5921465158462524	0.8126392364501953
1.0	25960000.0	25970000.0	1.0	1.5435079336166382	0.7620211839675903
1.0	25980000.0	25990000.0	4.0	1.434003472328186	0.6482244729995728
1.0	26050000.0	26060000.0	0.0	1.4624274969100952	0.6776114106178284
1.0	26170000.0	26180000.0	3.0	1.5146000385284424	0.7319430708885193
1.0	26260000.0	26270000.0	1.0	1.6281706094741821	0.8498634099960327
1.0	26290000.0	26300000.0	0.0	1.3857965469360352	0.5987058281898499
1.0	26380000.0	26390000.0	0.0	1.6939404010772705	0.9174183011054993
1.0	26460000.0	26470000.0	0.0	1.6678431034088135	0.8907210230827332
1.0	26480000.0	26490000.0	2.0	1.837564468383789	1.060937762260437
1.0	26520000.0	26530000.0	5.0	2.0209412574768066	1.2336735725402832
1.0	26610000.0	26620000.0	0.0	1.5439355373382568	0.7144907712936401
1.0	26640000.0	26650000.0	0.0	1.8537098169326782	1.0760520696640015
1.0	26710000.0	26720000.0	1.0	1.8396856784820557	1.0629225969314575
1.0	26720000.0	26730000.0	2.0	1.921960473060608	1.141972303390503
1.0	26740000.0	26750000.0	2.0	1.78633713722229	1.0103404521942139
1.0	26940000.0	26950000.0	0.0	2.1024937629699707	1.8508679866790771
1.0	26990000.0	27000000.0	1.0	1.6530729532241821	0.8755733370780945
1.0	27230000.0	27240000.0	3.0	1.2799612283706665	0.49457573890686035
1.0	27240000.0	27250000.0	4.0	1.4948899745941162	0.736223042011261
1.0	27270000.0	27280000.0	2.0	1.3481062650680542	0.5606766939163208
1.0	27320000.0	27330000.0	4.0	1.5588595867156982	0.7776781320571899
1.0	27340000.0	27350000.0	6.0	1.6447407007217407	0.8669552803039551
1.0	27400000.0	27410000.0	2.0	1.8975307941436768	1.1187127828598022
1.0	27440000.0	27450000.0	0.0	1.4873249530792236	0.7033617496490479
1.0	27710000.0	27720000.0	2.0	1.627052664756775	0.8487223386764526
1.0	27740000.0	27750000.0	3.0	1.4476627111434937	0.6622762680053711
1.0	27770000.0	27780000.0	1.0	1.3935117721557617	0.6065672039985657
1.0	27800000.0	27810000.0	2.0	1.4791018962860107	0.6949328184127808
1.0	27810000.0	27820000.0	6.0	1.7873014211654663	1.447763204574585
1.0	27830000.0	27840000.0	3.0	1.7320753335952759	0.9559513926506042
1.0	27880000.0	27890000.0	2.0	1.5740394592285156	0.7936437129974365
1.0	27890000.0	27900000.0	3.0	1.5929235219955444	0.8132665753364563
1.0	27950000.0	27960000.0	4.0	1.9509525299072266	1.169198751449585
1.0	27980000.0	27990000.0	3.0	1.6417639255523682	0.8638661503791809
1.0	28100000.0	28110000.0	3.0	1.2839481830596924	0.4767063558101654
1.0	28150000.0	28160000.0	0.0	1.756998062133789	1.5287744998931885
1.0	28170000.0	28180000.0	0.0	1.3151010274887085	0.5282198190689087
1.0	28230000.0	28240000.0	4.0	1.2542545795440674	0.47084465622901917
1.0	28270000.0	28280000.0	1.0	1.4884297847747803	0.704564094543457
1.0	28280000.0	28290000.0	2.0	1.3098247051239014	0.6162775158882141
1.0	28310000.0	28320000.0	1.0	1.3487837314605713	0.5613709092140198
1.0	28360000.0	28370000.0	0.0	1.280647873878479	0.49521175026893616
1.0	28370000.0	28380000.0	0.0	1.2477104663848877	0.46493831276893616
1.0	28450000.0	28460000.0	2.0	1.7564561367034912	0.980638325214386
1.0	28480000.0	28490000.0	2.0	1.678694725036621	0.9018157720565796
1.0	28530000.0	28540000.0	0.0	1.4235037565231323	0.6371851563453674
1.0	28560000.0	28570000.0	0.0	1.8752778768539429	1.1148605346679688
1.0	28580000.0	28590000.0	2.0	1.5904220342636108	1.0886861085891724
1.0	28590000.0	28600000.0	2.0	1.3864023685455322	0.5992628335952759
1.0	28620000.0	28630000.0	0.0	1.8241617679595947	1.0477097034454346
1.0	28720000.0	28730000.0	2.0	1.277047038078308	0.4918290972709656
1.0	28730000.0	28740000.0	1.0	1.3355743885040283	0.5482292175292969
1.0	28760000.0	28770000.0	2.0	1.3051049709320068	0.518474817276001
1.0	28780000.0	28790000.0	3.0	1.2895958423614502	0.503644585609436
1.0	28890000.0	28900000.0	2.0	1.341450810432434	0.554101824760437
1.0	28930000.0	28940000.0	0.0	1.3979756832122803	0.6110392212867737
1.0	28940000.0	28950000.0	2.0	1.346976637840271	0.5596151351928711
1.0	28960000.0	28970000.0	1.0	1.5799845457077026	0.817712664604187
1.0	29070000.0	29080000.0	1.0	1.4723453521728516	0.6878684759140015
1.0	29120000.0	29130000.0	3.0	1.8047101497650146	1.0285707712173462
1.0	29130000.0	29140000.0	1.0	2.0744106769561768	1.2816427946090698
1.0	29170000.0	29180000.0	3.0	1.8910245895385742	1.112475037574768
1.0	29230000.0	29240000.0	1.0	1.3908843994140625	0.6038725972175598
1.0	29300000.0	29310000.0	1.0	1.2930190563201904	0.5070258378982544
1.0	29310000.0	29320000.0	1.0	1.2985141277313232	0.5122624635696411
1.0	29330000.0	29340000.0	2.0	1.2508546113967896	0.4678193926811218
1.0	29460000.0	29470000.0	0.0	1.6637245416641235	0.8865682482719421
1.0	29470000.0	29480000.0	0.0	1.2370818853378296	0.4554530680179596
1.0	29550000.0	29560000.0	1.0	1.2312196493148804	0.52727210521698
1.0	29610000.0	29620000.0	3.0	1.3470226526260376	0.5596434473991394
1.0	29730000.0	29740000.0	4.0	2.537574052810669	1.664853811264038
1.0	29760000.0	29770000.0	1.0	2.5366837978363037	1.6645866632461548
1.0	29770000.0	29780000.0	3.0	2.5948898792266846	1.7028541564941406
1.0	29790000.0	29800000.0	2.0	1.9675123691558838	1.1874799728393555
1.0	29840000.0	29850000.0	4.0	2.535118818283081	1.6605907678604126
1.0	30050000.0	30060000.0	3.0	2.283834218978882	1.4746482372283936
1.0	30060000.0	30070000.0	1.0	2.3019015789031982	1.4899917840957642
1.0	30120000.0	30130000.0	3.0	2.508943557739258	1.6507360935211182
1.0	30150000.0	30160000.0	4.0	2.8940796852111816	1.8934770822525024
1.0	30170000.0	30180000.0	2.0	2.9493069648742676	1.9221811294555664
1.0	30180000.0	30190000.0	2.0	2.9623372554779053	1.9322315454483032
1.0	30200000.0	30210000.0	1.0	2.607445240020752	1.7177884578704834
1.0	30280000.0	30290000.0	1.0	3.090790271759033	1.9957835674285889
1.0	30410000.0	30420000.0	1.0	2.965299129486084	1.9332258701324463
1.0	30510000.0	30520000.0	2.0	2.632585287094116	1.7351570129394531
1.0	30580000.0	30590000.0	3.0	3.1233508586883545	2.0052084922790527
1.0	30660000.0	30670000.0	4.0	3.095818519592285	1.9982467889785767
1.0	30730000.0	30740000.0	2.0	3.7041916847229004	2.2072384357452393
1.0	30760000.0	30770000.0	2.0	3.303179979324341	2.084901809692383
1.0	30810000.0	30820000.0	4.0	3.5386745929718018	2.1617629528045654
1.0	30840000.0	30850000.0	5.0	2.917203903198242	1.903322458267212
1.0	30930000.0	30940000.0	1.0	3.3661766052246094	2.1075100898742676
1.0	30940000.0	30950000.0	6.0	2.785945415496826	1.8314443826675415
1.0	31150000.0	31160000.0	3.0	2.381577968597412	1.541877031326294
1.0	31180000.0	31190000.0	3.0	1.8047173023223877	1.028430461883545
1.0	31210000.0	31220000.0	1.0	1.7754857540130615	1.0018775463104248
1.0	31270000.0	31280000.0	2.0	1.7140613794326782	0.9377983808517456
1.0	31280000.0	31290000.0	1.0	1.7749006748199463	0.9989781379699707
1.0	31310000.0	31320000.0	1.0	1.8853317499160767	1.1070921421051025
1.0	31360000.0	31370000.0	0.0	1.6356321573257446	0.8575966954231262
1.0	31370000.0	31380000.0	0.0	1.5608409643173218	0.7800498008728027
1.0	31450000.0	31460000.0	1.0	1.4541232585906982	0.668838381767273
1.0	31560000.0	31570000.0	0.0	1.717503547668457	0.9413132667541504
1.0	31660000.0	31670000.0	1.0	1.7636486291885376	0.9877446889877319
1.0	31690000.0	31700000.0	1.0	1.8095123767852783	1.0332705974578857
1.0	31720000.0	31730000.0	4.0	1.4174985885620117	0.6311593055725098
1.0	31770000.0	31780000.0	3.0	1.3907674551010132	0.5663182735443115
1.0	31820000.0	31830000.0	1.0	1.3935118913650513	0.6064746379852295
1.0	31900000.0	31910000.0	0.0	1.5389598608016968	0.7572024464607239
1.0	32030000.0	32040000.0	0.0	1.5703493356704712	0.7898787260055542
1.0	32300000.0	32310000.0	2.0	1.70675528049469	0.9303783178329468
1.0	32320000.0	32330000.0	1.0	1.7008543014526367	0.9243909120559692
1.0	32440000.0	32450000.0	2.0	1.678871512413025	0.9019824266433716
1.0	32450000.0	32460000.0	1.0	1.7988075017929077	1.0227047204971313
1.0	32480000.0	32490000.0	1.0	1.5132780075073242	0.7241087555885315
1.0	32500000.0	32510000.0	1.0	1.4203773736953735	0.6340278387069702
1.0	32560000.0	32570000.0	0.0	1.4028303623199463	0.6159688830375671
1.0	32590000.0	32600000.0	0.0	1.4172985553741455	0.6309016346931458
1.0	32620000.0	32630000.0	2.0	1.3894554376602173	0.6023114323616028
1.0	32650000.0	32660000.0	2.0	1.3996888399124146	0.6127859950065613
1.0	32670000.0	32680000.0	2.0	1.5353120565414429	0.7076695561408997
1.0	32690000.0	32700000.0	0.0	1.4321115016937256	0.6460654139518738
1.0	32720000.0	32730000.0	1.0	1.91031813621521	1.1345136165618896
1.0	32760000.0	32770000.0	1.0	1.4174878597259521	0.6310514211654663
1.0	32860000.0	32870000.0	3.0	1.533056378364563	0.7159719467163086
1.0	32930000.0	32940000.0	2.0	1.9850797653198242	1.2008998394012451
1.0	32950000.0	32960000.0	3.0	1.5771689414978027	0.7969967126846313
1.0	33010000.0	33020000.0	1.0	1.4327929019927979	0.646858274936676
1.0	33020000.0	33030000.0	1.0	1.3621666431427002	0.5747278332710266
1.0	33030000.0	33040000.0	2.0	1.469570279121399	0.685005784034729
1.0	33080000.0	33090000.0	2.0	1.3135521411895752	0.5266774892807007
1.0	33170000.0	33180000.0	1.0	1.584259271621704	0.8044313192367554
1.0	33200000.0	33210000.0	0.0	1.3898112773895264	0.6343919634819031
1.0	33250000.0	33260000.0	1.0	1.284984827041626	0.49932605028152466
1.0	33280000.0	33290000.0	0.0	2.399789810180664	1.5172587633132935
1.0	33310000.0	33320000.0	0.0	1.4109586477279663	0.6243695616722107
1.0	33360000.0	33370000.0	1.0	1.3674938678741455	0.5799686312675476
1.0	33400000.0	33410000.0	0.0	1.3042213916778564	0.5176666378974915
1.0	33440000.0	33450000.0	1.0	1.6189136505126953	0.8403175473213196
1.0	33490000.0	33500000.0	2.0	1.2815520763397217	0.4960157871246338
1.0	33500000.0	33510000.0	0.0	1.720229148864746	0.881424605846405
1.0	33520000.0	33530000.0	7.0	1.5575432777404785	0.7767251133918762
1.0	33570000.0	33580000.0	0.0	1.4027297496795654	0.6159577369689941
1.0	33580000.0	33590000.0	0.0	1.3916020393371582	0.6045734286308289
1.0	33610000.0	33620000.0	3.0	1.4540075063705444	0.6688438653945923
1.0	33660000.0	33670000.0	0.0	1.55607008934021	0.7751661539077759
1.0	33680000.0	33690000.0	2.0	1.4203954935073853	0.6341537237167358
1.0	33700000.0	33710000.0	0.0	1.5975182056427002	0.8182026147842407
1.0	33730000.0	33740000.0	2.0	1.3714959621429443	0.5842137336730957
1.0	33890000.0	33900000.0	1.0	1.4888194799423218	0.7006875276565552
1.0	33930000.0	33940000.0	1.0	1.6302645206451416	0.8514240384101868
1.0	33940000.0	33950000.0	2.0	1.3431161642074585	0.5556892156600952
1.0	34010000.0	34020000.0	1.0	1.6447490453720093	0.8671618700027466
1.0	34030000.0	34040000.0	2.0	1.670649766921997	0.8937512636184692
1.0	34140000.0	34150000.0	2.0	2.155107021331787	1.3656995296478271
1.0	34160000.0	34170000.0	0.0	2.1030070781707764	1.326228141784668
1.0	34210000.0	34220000.0	0.0	1.851952314376831	1.0842957496643066
1.0	34270000.0	34280000.0	1.0	1.7296899557113647	0.9593276977539062
1.0	34280000.0	34290000.0	1.0	1.866079330444336	1.0998797416687012
1.0	34300000.0	34310000.0	0.0	1.634582281112671	0.8567396998405457
1.0	34310000.0	34320000.0	2.0	1.7480226755142212	0.9784787893295288
1.0	34320000.0	34330000.0	2.0	1.9304769039154053	1.16387140750885
1.0	34490000.0	34500000.0	0.0	2.384518623352051	1.563217043876648
1.0	34580000.0	34590000.0	1.0	2.2585487365722656	1.459338903427124
1.0	34600000.0	34610000.0	2.0	2.2417397499084473	1.4473809003829956
1.0	34670000.0	34680000.0	2.0	2.9138009548187256	1.9058860540390015
1.0	34720000.0	34730000.0	4.0	3.0256235599517822	1.958785057067871
1.0	34780000.0	34790000.0	1.0	3.0303845405578613	1.966819405555725
1.0	34860000.0	34870000.0	1.0	2.910168409347534	1.9046080112457275
1.0	34890000.0	34900000.0	6.0	2.8004162311553955	1.8438917398452759
1.0	34910000.0	34920000.0	2.0	2.854351758956909	1.8738601207733154
1.0	34970000.0	34980000.0	1.0	2.76893949508667	1.8225103616714478
1.0	35000000.0	35010000.0	4.0	2.595698118209839	1.7142175436019897
1.0	35010000.0	35020000.0	1.0	2.7317466735839844	1.8003308773040771
1.0	35070000.0	35080000.0	1.0	2.366847276687622	1.5466501712799072
1.0	35110000.0	35120000.0	4.0	2.4645514488220215	1.6132214069366455
1.0	35160000.0	35170000.0	1.0	2.160440683364868	1.3721563816070557
1.0	35310000.0	35320000.0	4.0	1.487005352973938	0.7030805349349976
1.0	35330000.0	35340000.0	4.0	2.032310724258423	1.2437033653259277
1.0	35340000.0	35350000.0	5.0	1.8710882663726807	1.0934126377105713
1.0	35360000.0	35370000.0	1.0	1.9272645711898804	1.1485315561294556
1.0	35370000.0	35380000.0	4.0	1.9532833099365234	1.1743075847625732
1.0	35390000.0	35400000.0	0.0	2.1650357246398926	1.3601109981536865
1.0	35400000.0	35410000.0	0.0	2.031888723373413	1.2485339641571045
1.0	35420000.0	35430000.0	1.0	1.7519676685333252	0.9760491251945496
1.0	35440000.0	35450000.0	2.0	1.4732475280761719	0.6887668371200562
1.0	35480000.0	35490000.0	1.0	1.2747271060943604	0.48970967531204224
1.0	35640000.0	35650000.0	2.0	1.2587305307388306	0.474963903427124
1.0	35660000.0	35670000.0	1.0	1.4398256540298462	0.654320478439331
1.0	35690000.0	35700000.0	0.0	1.6300503015518188	0.8519573211669922
1.0	35730000.0	35740000.0	0.0	1.3519067764282227	0.5953890085220337
1.0	35750000.0	35760000.0	1.0	1.2211037874221802	0.4415974020957947
1.0	35810000.0	35820000.0	0.0	1.1938676834106445	0.4190477728843689
1.0	35850000.0	35860000.0	0.0	1.1988331079483032	0.4230779707431793
1.0	35890000.0	35900000.0	0.0	1.1856311559677124	0.4124978184700012
1.0	36070000.0	36080000.0	0.0	1.4380285739898682	0.6522027254104614
1.0	36100000.0	36110000.0	1.0	1.7007465362548828	1.391039490699768
1.0	36150000.0	36160000.0	1.0	1.897869348526001	1.1190147399902344
1.0	36180000.0	36190000.0	0.0	1.6036310195922852	0.7636109590530396
1.0	36190000.0	36200000.0	0.0	1.4064433574676514	0.6198176145553589
1.0	36200000.0	36210000.0	1.0	1.3761969804763794	0.5889856219291687
1.0	36250000.0	36260000.0	1.0	1.6193774938583374	0.8408527374267578
1.0	36430000.0	36440000.0	1.0	1.3297990560531616	0.5425416827201843
1.0	36440000.0	36450000.0	1.0	1.326933741569519	0.5397298336029053
1.0	36520000.0	36530000.0	0.0	1.2891210317611694	0.5032364130020142
1.0	36580000.0	36590000.0	1.0	1.6806907653808594	0.9039111137390137
1.0	36620000.0	36630000.0	2.0	1.9979149103164673	1.2322475910186768
1.0	36800000.0	36810000.0	1.0	1.3796536922454834	0.5924390554428101
1.0	36810000.0	36820000.0	1.0	1.370732307434082	0.5833336114883423
1.0	36870000.0	36880000.0	1.0	1.532769799232483	0.7507513761520386
1.0	36920000.0	36930000.0	0.0	1.6207191944122314	0.7814540863037109
1.0	36960000.0	36970000.0	6.0	1.9272034168243408	1.1469007730484009
1.0	36980000.0	36990000.0	2.0	2.0164005756378174	1.2295572757720947
1.0	37020000.0	37030000.0	2.0	2.401451826095581	1.557197093963623
1.0	37040000.0	37050000.0	4.0	2.438424587249756	1.5851627588272095
1.0	37050000.0	37060000.0	5.0	2.6520047187805176	1.7353883981704712
1.0	37240000.0	37250000.0	1.0	2.7367215156555176	1.7950637340545654
1.0	37250000.0	37260000.0	4.0	3.2149498462677	2.04398512840271
1.0	37350000.0	37360000.0	2.0	3.3115506172180176	2.0893373489379883
1.0	37390000.0	37400000.0	3.0	3.0461552143096924	1.9746040105819702
1.0	37410000.0	37420000.0	3.0	2.996527671813965	1.9499375820159912
1.0	37430000.0	37440000.0	2.0	3.10772705078125	2.004210948944092
1.0	37440000.0	37450000.0	3.0	3.2273221015930176	2.0526535511016846
1.0	37470000.0	37480000.0	2.0	2.765258312225342	1.8195873498916626
1.0	37480000.0	37490000.0	2.0	2.8244643211364746	1.855786681175232
1.0	37510000.0	37520000.0	4.0	2.904106616973877	1.896660566329956
1.0	37570000.0	37580000.0	3.0	2.721921920776367	1.7961724996566772
1.0	37600000.0	37610000.0	3.0	2.511012077331543	1.6531636714935303
1.0	37740000.0	37750000.0	6.0	2.317858934402466	1.50238037109375
1.0	37890000.0	37900000.0	3.0	2.2376832962036133	1.4234732389450073
1.0	37910000.0	37920000.0	4.0	1.7709741592407227	0.9950105547904968
1.0	37940000.0	37950000.0	0.0	2.3137807846069336	1.5307954549789429
1.0	38170000.0	38180000.0	1.0	1.4581537246704102	0.6730608344078064
1.0	38190000.0	38200000.0	0.0	1.955527901649475	1.173482894897461
1.0	38220000.0	38230000.0	3.0	2.0111777782440186	1.225968599319458
1.0	38240000.0	38250000.0	3.0	1.9338375329971313	1.153207540512085
1.0	38250000.0	38260000.0	2.0	1.8727372884750366	1.0949376821517944
1.0	38270000.0	38280000.0	2.0	1.6806678771972656	0.9179431200027466
1.0	38280000.0	38290000.0	2.0	1.4107208251953125	0.624150276184082
1.0	38320000.0	38330000.0	2.0	1.9777278900146484	1.2637965679168701
1.0	38330000.0	38340000.0	1.0	1.4054555892944336	0.6186690330505371
1.0	38480000.0	38490000.0	0.0	1.5689985752105713	0.7883830070495605
1.0	38580000.0	38590000.0	2.0	1.8561747074127197	1.0789055824279785
1.0	38610000.0	38620000.0	3.0	2.0032458305358887	1.2177482843399048
1.0	38650000.0	38660000.0	4.0	2.2501678466796875	1.4432474374771118
1.0	38720000.0	38730000.0	2.0	2.298689365386963	1.4810912609100342
1.0	38880000.0	38890000.0	0.0	1.666273832321167	0.8891890645027161
1.0	38960000.0	38970000.0	0.0	2.0348668098449707	1.2571427822113037
1.0	39040000.0	39050000.0	2.0	2.1823573112487793	1.3873268365859985
1.0	39070000.0	39080000.0	1.0	2.24509596824646	1.441956639289856
1.0	39100000.0	39110000.0	3.0	2.1441071033477783	1.3543567657470703
1.0	39160000.0	39170000.0	1.0	2.0670089721679688	1.2848020792007446
1.0	39180000.0	39190000.0	0.0	2.057302474975586	1.2707351446151733
1.0	39200000.0	39210000.0	3.0	2.043130874633789	1.2549540996551514
1.0	39270000.0	39280000.0	2.0	2.2449584007263184	1.4318342208862305
1.0	39420000.0	39430000.0	1.0	1.7614672183990479	0.9854943156242371
1.0	39580000.0	39590000.0	0.0	1.2941534519195557	0.5079625844955444
1.0	39610000.0	39620000.0	2.0	1.2771050930023193	0.49196434020996094
1.0	39620000.0	39630000.0	1.0	1.2753221988677979	0.490305095911026
1.0	39680000.0	39690000.0	1.0	1.3936809301376343	0.6068876385688782
1.0	39690000.0	39700000.0	1.0	1.4219602346420288	0.6358524560928345
1.0	39750000.0	39760000.0	1.0	1.3455846309661865	0.5582417845726013
1.0	39830000.0	39840000.0	4.0	1.470569372177124	0.6860857009887695
1.0	39870000.0	39880000.0	4.0	1.5821956396102905	0.7468153238296509
1.0	39910000.0	39920000.0	4.0	1.417615294456482	0.6311960220336914
1.0	39950000.0	39960000.0	1.0	1.6120954751968384	0.8332748413085938
1.0	39990000.0	40000000.0	0.0	1.398156762123108	0.6112310886383057
1.0	40070000.0	40080000.0	5.0	1.7519443035125732	0.9760589599609375
1.0	40100000.0	40110000.0	1.0	1.9095500707626343	1.130192518234253
1.0	40130000.0	40140000.0	2.0	1.599762201309204	0.8206104040145874
1.0	40280000.0	40290000.0	1.0	1.6976497173309326	0.9211434125900269
1.0	40290000.0	40300000.0	0.0	1.659589409828186	0.8822587132453918
1.0	40330000.0	40340000.0	1.0	1.3765087127685547	0.5893231630325317
1.0	40340000.0	40350000.0	0.0	1.4534690380096436	0.6858136653900146
1.0	40380000.0	40390000.0	1.0	1.901336431503296	1.122352123260498
1.0	40510000.0	40520000.0	5.0	1.4019653797149658	0.6152468919754028
1.0	40610000.0	40620000.0	5.0	1.6351540088653564	0.8570783734321594
1.0	40620000.0	40630000.0	1.0	2.7005209922790527	2.167337656021118
1.0	40660000.0	40670000.0	2.0	1.3378827571868896	0.550520658493042
1.0	40690000.0	40700000.0	0.0	1.371291995048523	0.583980917930603
1.0	40900000.0	40910000.0	1.0	1.4557329416275024	0.6707674264907837
1.0	40910000.0	40920000.0	1.0	1.624917984008789	0.7834931015968323
1.0	40920000.0	40930000.0	2.0	1.3550167083740234	0.5677892565727234
1.0	40930000.0	40940000.0	0.0	1.6480181217193604	0.8705042004585266
1.0	40950000.0	40960000.0	1.0	1.4676119089126587	0.6830118894577026
1.0	41080000.0	41090000.0	2.0	1.775874376296997	0.9999686479568481
1.0	41150000.0	41160000.0	3.0	2.6346449851989746	2.1471877098083496
1.0	41170000.0	41180000.0	3.0	1.5124592781066895	0.6838305592536926
1.0	41180000.0	41190000.0	2.0	1.3321946859359741	0.5449062585830688
1.0	41220000.0	41230000.0	0.0	1.3715389966964722	0.5842126607894897
1.0	41270000.0	41280000.0	2.0	1.5885289907455444	0.8088801503181458
1.0	41300000.0	41310000.0	2.0	1.5699926614761353	0.7897015810012817
1.0	41320000.0	41330000.0	0.0	1.5874097347259521	0.8072738647460938
1.0	41380000.0	41390000.0	1.0	1.5838121175765991	0.8039402961730957
1.0	41400000.0	41410000.0	5.0	1.4630544185638428	0.6782748103141785
1.0	41450000.0	41460000.0	1.0	1.2725048065185547	0.48757848143577576
1.0	41460000.0	41470000.0	0.0	1.2947132587432861	0.5085184574127197
1.0	41560000.0	41570000.0	1.0	1.403136968612671	0.6163433194160461
1.0	41630000.0	41640000.0	2.0	1.492004632949829	0.7082083225250244
1.0	41660000.0	41670000.0	2.0	1.4383773803710938	0.652586042881012
1.0	41790000.0	41800000.0	1.0	1.6062705516815186	0.8273441195487976
1.0	41830000.0	41840000.0	1.0	1.8047962188720703	1.0287069082260132
1.0	41890000.0	41900000.0	2.0	1.6997096538543701	0.9233094453811646
1.0	41920000.0	41930000.0	2.0	1.4940258264541626	0.7104423642158508
1.0	42030000.0	42040000.0	0.0	1.4221709966659546	0.635914146900177
1.0	42050000.0	42060000.0	0.0	1.5613840818405151	0.7806941866874695
1.0	42110000.0	42120000.0	0.0	1.60415780544281	0.8251709938049316
1.0	42120000.0	42130000.0	4.0	1.746808409690857	0.9708530306816101
1.0	42140000.0	42150000.0	0.0	1.7590306997299194	0.9831652641296387
1.0	42150000.0	42160000.0	2.0	1.7328094244003296	0.9568977355957031
1.0	42170000.0	42180000.0	2.0	1.5864425897598267	0.8068219423294067
1.0	42210000.0	42220000.0	4.0	1.5196253061294556	0.7372649908065796
1.0	42220000.0	42230000.0	2.0	1.7096595764160156	0.9334152936935425
1.0	42250000.0	42260000.0	1.0	1.5585424900054932	0.7777382731437683
1.0	42330000.0	42340000.0	3.0	1.3590972423553467	0.5718660354614258
1.0	42360000.0	42370000.0	0.0	1.4662479162216187	0.6817304491996765
1.0	42390000.0	42400000.0	4.0	1.4646328687667847	0.6799944639205933
1.0	42400000.0	42410000.0	2.0	1.4427993297576904	0.6573382019996643
1.0	42490000.0	42500000.0	2.0	1.5083446502685547	0.7254219055175781
1.0	42500000.0	42510000.0	2.0	1.639173150062561	0.8591018915176392
1.0	42530000.0	42540000.0	1.0	1.7021642923355103	0.9258425831794739
1.0	42590000.0	42600000.0	1.0	1.7654507160186768	0.9895833134651184
1.0	42650000.0	42660000.0	3.0	1.3459796905517578	0.5585290193557739
1.0	42660000.0	42670000.0	0.0	1.4298222064971924	0.6437643766403198
1.0	42680000.0	42690000.0	2.0	1.377315640449524	0.5900914072990417
1.0	42730000.0	42740000.0	0.0	1.4051769971847534	0.618444561958313
1.0	42740000.0	42750000.0	1.0	1.4259569644927979	0.6397725939750671
1.0	42760000.0	42770000.0	2.0	1.383786916732788	0.596710205078125
1.0	42800000.0	42810000.0	1.0	1.5273345708847046	0.7668581604957581
1.0	42810000.0	42820000.0	2.0	1.7428849935531616	0.9669858813285828
1.0	42840000.0	42850000.0	3.0	1.7356607913970947	0.9597174525260925
1.0	42880000.0	42890000.0	1.0	1.538443922996521	0.7567015886306763
1.0	42900000.0	42910000.0	1.0	1.4371603727340698	0.6513762474060059
1.0	42980000.0	42990000.0	1.0	1.5973294973373413	0.8180187344551086
1.0	43000000.0	43010000.0	3.0	1.4266964197158813	0.6406405568122864
1.0	43030000.0	43040000.0	2.0	1.361477017402649	0.5741885900497437
1.0	43040000.0	43050000.0	0.0	1.3519307374954224	0.5645545721054077
1.0	43060000.0	43070000.0	4.0	1.4368470907211304	0.6512002944946289
1.0	43080000.0	43090000.0	0.0	1.4879831075668335	0.7041698694229126
1.0	43150000.0	43160000.0	0.0	1.3372218608856201	0.54991614818573
1.0	43180000.0	43190000.0	1.0	1.3182384967803955	0.5313416123390198
1.0	43240000.0	43250000.0	2.0	1.307276964187622	0.5206226110458374
1.0	43380000.0	43390000.0	1.0	1.5787056684494019	0.798661470413208
1.0	43400000.0	43410000.0	2.0	1.3353137969970703	0.5479850769042969
1.0	43460000.0	43470000.0	0.0	1.4539529085159302	0.6688159704208374
1.0	43500000.0	43510000.0	0.0	1.4249972105026245	0.6390255093574524
1.0	43680000.0	43690000.0	3.0	1.5280826091766357	0.7460280656814575
1.0	43750000.0	43760000.0	0.0	1.6485191583633423	0.8708740472793579
1.0	43800000.0	43810000.0	4.0	1.4813807010650635	0.6972862482070923
1.0	43810000.0	43820000.0	0.0	1.6265548467636108	0.8310203552246094
1.0	43820000.0	43830000.0	2.0	1.5225886106491089	0.703630805015564
1.0	43830000.0	43840000.0	1.0	1.727226972579956	0.9651608467102051
1.0	43920000.0	43930000.0	1.0	1.5763102769851685	0.7961317896842957
1.0	43940000.0	43950000.0	1.0	1.6355531215667725	0.8575005531311035
1.0	44000000.0	44010000.0	0.0	1.372420072555542	0.5851913690567017
1.0	44020000.0	44030000.0	1.0	1.403857946395874	0.6171157956123352
1.0	44030000.0	44040000.0	2.0	1.4698355197906494	0.6852439641952515
1.0	44050000.0	44060000.0	2.0	1.3782083988189697	0.590912938117981
1.0	44130000.0	44140000.0	2.0	1.3917471170425415	0.6046852469444275
1.0	44160000.0	44170000.0	1.0	1.3601958751678467	0.5728009343147278
1.0	44280000.0	44290000.0	3.0	1.4000520706176758	0.613244354724884
1.0	44310000.0	44320000.0	1.0	1.4330686330795288	0.6471079587936401
1.0	44330000.0	44340000.0	1.0	1.3994653224945068	0.612525999546051
1.0	44340000.0	44350000.0	2.0	1.3984019756317139	0.611427903175354
1.0	44380000.0	44390000.0	2.0	1.4362777471542358	0.6504225134849548
1.0	44480000.0	44490000.0	3.0	1.6264293193817139	0.8480423092842102
1.0	44510000.0	44520000.0	0.0	1.5662968158721924	0.7856459617614746
1.0	44580000.0	44590000.0	2.0	1.9891622066497803	1.2046153545379639
1.0	44620000.0	44630000.0	2.0	1.8303697109222412	1.0537679195404053
1.0	44630000.0	44640000.0	2.0	2.0071747303009033	1.2211740016937256
1.0	44690000.0	44700000.0	1.0	1.2950443029403687	0.508836030960083
1.0	44750000.0	44760000.0	3.0	1.3134844303131104	0.5265373587608337
1.0	44770000.0	44780000.0	1.0	1.3655264377593994	0.5780577659606934
1.0	44780000.0	44790000.0	2.0	1.3883163928985596	0.6011360287666321
1.0	44820000.0	44830000.0	3.0	1.6977741718292236	0.8829264640808105
1.0	44920000.0	44930000.0	5.0	2.0956759452819824	1.300352931022644
1.0	44940000.0	44950000.0	2.0	2.0281693935394287	1.2401858568191528
1.0	44950000.0	44960000.0	2.0	1.9945707321166992	1.2095937728881836
1.0	45030000.0	45040000.0	2.0	2.032285213470459	1.2439062595367432
1.0	45120000.0	45130000.0	1.0	1.4114843606948853	0.6249433159828186
1.0	45150000.0	45160000.0	3.0	1.4014891386032104	0.6147103309631348
1.0	45260000.0	45270000.0	1.0	1.4798505306243896	0.7373009920120239
1.0	45270000.0	45280000.0	2.0	2.1853601932525635	1.3865889310836792
1.0	45490000.0	45500000.0	4.0	1.4286925792694092	0.6426204442977905
1.0	45520000.0	45530000.0	0.0	1.473484754562378	0.6889607906341553
1.0	45570000.0	45580000.0	1.0	1.5674247741699219	0.7869309186935425
1.0	45580000.0	45590000.0	0.0	1.587846279144287	0.8081815838813782
1.0	45620000.0	45630000.0	2.0	1.6333706378936768	0.8553093671798706
1.0	45660000.0	45670000.0	1.0	1.4867031574249268	0.7028512954711914
1.0	45860000.0	45870000.0	3.0	1.3386799097061157	0.5513874888420105
1.0	45900000.0	45910000.0	0.0	1.4948750734329224	0.7113034129142761
1.0	45980000.0	45990000.0	1.0	1.7359157800674438	1.5143234729766846
1.0	46100000.0	46110000.0	1.0	1.4337294101715088	0.6477689743041992
1.0	46180000.0	46190000.0	1.0	1.4541664123535156	0.6688469052314758
1.0	46230000.0	46240000.0	3.0	1.6856666803359985	0.9088430404663086
1.0	46240000.0	46250000.0	1.0	1.9179093837738037	1.1380478143692017
1.0	46250000.0	46260000.0	2.0	1.901024580001831	1.122051477432251
1.0	46290000.0	46300000.0	1.0	1.4055179357528687	0.618742048740387
1.0	46320000.0	46330000.0	2.0	1.4636285305023193	0.678784966468811
1.0	46350000.0	46360000.0	3.0	1.422130823135376	0.6358705163002014
1.0	46430000.0	46440000.0	3.0	1.3532971143722534	0.5658779740333557
1.0	46540000.0	46550000.0	0.0	1.4016510248184204	0.6148410439491272
1.0	46570000.0	46580000.0	1.0	1.4266936779022217	0.6405482292175293
1.0	46580000.0	46590000.0	0.0	1.4240065813064575	0.6378003358840942
1.0	46600000.0	46610000.0	1.0	1.6298109292984009	0.851596474647522
1.0	46660000.0	46670000.0	3.0	1.7176936864852905	0.8820268511772156
1.0	46760000.0	46770000.0	3.0	1.7652294635772705	1.6073402166366577
1.0	47060000.0	47070000.0	2.0	1.6148433685302734	0.8223038911819458
1.0	47080000.0	47090000.0	3.0	1.6340229511260986	0.8066080808639526
1.0	47110000.0	47120000.0	2.0	1.3958877325057983	0.6089162826538086
1.0	47120000.0	47130000.0	3.0	1.3633862733840942	0.5759956240653992
1.0	47200000.0	47210000.0	4.0	1.8598763942718506	1.0825611352920532
1.0	47370000.0	47380000.0	1.0	1.8048213720321655	1.02875554561615
1.0	47480000.0	47490000.0	2.0	2.0200893878936768	1.2419567108154297
1.0	47840000.0	47850000.0	0.0	1.4391639232635498	0.653335452079773
1.0	47900000.0	47910000.0	3.0	1.7189340591430664	0.942404568195343
1.0	47930000.0	47940000.0	3.0	1.9858968257904053	1.20171320438385
1.0	47940000.0	47950000.0	3.0	1.673391342163086	0.8964115977287292
1.0	48050000.0	48060000.0	1.0	1.8482952117919922	1.0714046955108643
1.0	48130000.0	48140000.0	2.0	1.736580491065979	0.9607170224189758
1.0	48140000.0	48150000.0	0.0	1.8253180980682373	1.0489537715911865
1.0	48170000.0	48180000.0	2.0	1.8412511348724365	1.064537525177002
1.0	48210000.0	48220000.0	4.0	1.5969436168670654	0.8176895380020142
1.0	48220000.0	48230000.0	0.0	1.7155845165252686	0.9394807815551758
1.0	48280000.0	48290000.0	1.0	1.6076533794403076	0.8288079500198364
1.0	48320000.0	48330000.0	0.0	1.505519151687622	0.7225872278213501
1.0	48520000.0	48530000.0	0.0	1.6704050302505493	0.8933553695678711
1.0	48530000.0	48540000.0	1.0	1.7153648138046265	0.9391692280769348
1.0	48570000.0	48580000.0	1.0	1.695867896080017	0.9207577705383301
1.0	48620000.0	48630000.0	1.0	1.590277075767517	0.8109008073806763
1.0	48650000.0	48660000.0	2.0	1.6318390369415283	0.8537694215774536
1.0	48720000.0	48730000.0	0.0	1.5913070440292358	0.8118522763252258
1.0	48840000.0	48850000.0	3.0	1.373019814491272	0.5857729315757751
1.0	48850000.0	48860000.0	2.0	1.4023282527923584	0.6157384514808655
1.0	48910000.0	48920000.0	0.0	1.4388060569763184	0.6531788110733032
1.0	49030000.0	49040000.0	2.0	1.9539644718170166	1.1855875253677368
1.0	49120000.0	49130000.0	0.0	1.92998468875885	1.1647778749465942
1.0	49190000.0	49200000.0	0.0	1.3700848817825317	0.5827707052230835
1.0	49270000.0	49280000.0	1.0	1.579048752784729	0.79916912317276
1.0	49280000.0	49290000.0	0.0	1.5272810459136963	0.7453147172927856
1.0	49400000.0	49410000.0	1.0	1.7103954553604126	0.9413706660270691
1.0	49410000.0	49420000.0	1.0	1.8606773614883423	1.0950889587402344
1.0	49440000.0	49450000.0	6.0	1.807165503501892	1.0414916276931763
1.0	49510000.0	49520000.0	2.0	2.0249526500701904	1.2522481679916382
1.0	49550000.0	49560000.0	1.0	2.174555540084839	1.3875683546066284
1.0	49570000.0	49580000.0	5.0	1.9435592889785767	1.1716769933700562
1.0	49590000.0	49600000.0	7.0	1.9575843811035156	1.1896988153457642
1.0	49680000.0	49690000.0	3.0	1.8291451930999756	1.0632007122039795
1.0	49780000.0	49790000.0	2.0	1.9656368494033813	1.2002290487289429
1.0	49950000.0	49960000.0	2.0	2.147183895111084	1.364198923110962
1.0	49960000.0	49970000.0	2.0	2.3053059577941895	1.4954259395599365
1.0	49980000.0	49990000.0	1.0	2.5504860877990723	1.6814451217651367
1.0	50080000.0	50090000.0	4.0	3.0306310653686523	1.9623817205429077
1.0	50190000.0	50200000.0	1.0	2.6818556785583496	1.7701349258422852
1.0	50230000.0	50240000.0	0.0	2.7738869190216064	1.826643705368042
1.0	50240000.0	50250000.0	2.0	2.569098949432373	1.6944561004638672
1.0	50260000.0	50270000.0	4.0	2.4212734699249268	1.5876491069793701
1.0	50300000.0	50310000.0	2.0	3.4841513633728027	2.1519460678100586
1.0	50350000.0	50360000.0	0.0	2.2715694904327393	1.469215750694275
1.0	50470000.0	50480000.0	2.0	2.1772847175598145	1.3887728452682495
1.0	50480000.0	50490000.0	0.0	2.0568878650665283	1.2828409671783447
1.0	50490000.0	50500000.0	1.0	1.9506046772003174	1.1822272539138794
1.0	50580000.0	50590000.0	3.0	1.9561195373535156	1.190281629562378
1.0	50610000.0	50620000.0	5.0	2.025646686553955	1.2555525302886963
1.0	50640000.0	50650000.0	2.0	2.2296581268310547	1.4348434209823608
1.0	50650000.0	50660000.0	3.0	2.1295530796051025	1.349012017250061
1.0	50900000.0	50910000.0	3.0	1.5157687664031982	0.7223247289657593
1.0	50930000.0	50940000.0	3.0	1.3972244262695312	0.6102685332298279
1.0	50950000.0	50960000.0	1.0	1.432045340538025	0.646041989326477
1.0	50970000.0	50980000.0	2.0	1.4845472574234009	0.7005814909934998
1.0	50980000.0	50990000.0	1.0	1.3756256103515625	0.5883603096008301
1.0	51030000.0	51040000.0	2.0	1.275396466255188	0.49026116728782654
1.0	51110000.0	51120000.0	1.0	1.3863723278045654	0.5994628667831421
1.0	51130000.0	51140000.0	1.0	1.3925825357437134	0.6057242155075073
1.0	51230000.0	51240000.0	2.0	1.3558275699615479	0.5684827566146851
1.0	51270000.0	51280000.0	2.0	1.4101413488388062	0.6236369013786316
1.0	51330000.0	51340000.0	0.0	1.4732134342193604	0.6888187527656555
1.0	51500000.0	51510000.0	4.0	1.758156418800354	0.9823017120361328
1.0	51510000.0	51520000.0	3.0	1.7310791015625	0.9550753831863403
1.0	51520000.0	51530000.0	0.0	1.8539068698883057	1.0767297744750977
1.0	51560000.0	51570000.0	1.0	1.9138710498809814	1.1343066692352295
1.0	51590000.0	51600000.0	2.0	1.854735016822815	1.077545404434204
1.0	51720000.0	51730000.0	1.0	1.4399564266204834	0.6541760563850403
1.0	51800000.0	51810000.0	0.0	1.662122130393982	0.8848792314529419
1.0	51810000.0	51820000.0	5.0	1.4326817989349365	0.6467670202255249
1.0	51820000.0	51830000.0	1.0	1.3100054264068604	0.5232585668563843
1.0	51860000.0	51870000.0	1.0	1.3841979503631592	0.5970605611801147
1.0	51970000.0	51980000.0	0.0	1.5347611904144287	0.7528795599937439
1.0	52010000.0	52020000.0	4.0	1.6085193157196045	0.8295577168464661
1.0	52080000.0	52090000.0	1.0	1.7856929302215576	0.9625313878059387
1.0	52150000.0	52160000.0	0.0	1.3468892574310303	0.5594843626022339
1.0	52200000.0	52210000.0	1.0	1.4421308040618896	0.656499981880188
1.0	52230000.0	52240000.0	0.0	1.357055425643921	0.5696374773979187
1.0	52270000.0	52280000.0	1.0	1.320583462715149	0.5335570573806763
1.0	52310000.0	52320000.0	1.0	1.3741202354431152	0.5869128704071045
1.0	52410000.0	52420000.0	2.0	1.5919291973114014	0.8124066591262817
1.0	52460000.0	52470000.0	2.0	1.9785610437393188	1.1948398351669312
1.0	52550000.0	52560000.0	1.0	1.5448230504989624	0.7632985711097717
1.0	52570000.0	52580000.0	0.0	1.6522247791290283	0.87469482421875
1.0	52730000.0	52740000.0	0.0	1.3191516399383545	0.5321423411369324
1.0	52750000.0	52760000.0	1.0	1.2859054803848267	0.5002025365829468
1.0	52860000.0	52870000.0	1.0	1.4839292764663696	0.6993402242660522
1.0	52880000.0	52890000.0	2.0	1.206717848777771	0.42953434586524963
1.0	52910000.0	52920000.0	1.0	1.179858922958374	0.40803417563438416
1.0	52980000.0	52990000.0	0.0	1.2772371768951416	0.4920395314693451
1.0	53070000.0	53080000.0	1.0	1.3681243658065796	0.580797016620636
1.0	53220000.0	53230000.0	3.0	1.3960130214691162	0.6090775728225708
1.0	53230000.0	53240000.0	2.0	1.416752576828003	0.6302849650382996
1.0	53240000.0	53250000.0	2.0	1.4305427074432373	0.6444979906082153
1.0	53280000.0	53290000.0	4.0	1.42181396484375	0.6355137228965759
1.0	53300000.0	53310000.0	4.0	2.0695090293884277	1.2773072719573975
1.0	53310000.0	53320000.0	1.0	2.089595317840576	1.2950360774993896
1.0	53350000.0	53360000.0	0.0	1.574553370475769	0.7943416237831116
1.0	53360000.0	53370000.0	0.0	1.3849650621414185	0.5977948904037476
1.0	53390000.0	53400000.0	3.0	1.5805449485778809	0.7429021596908569
1.0	53510000.0	53520000.0	1.0	1.2532167434692383	0.4699118733406067
1.0	53520000.0	53530000.0	0.0	1.5227571725845337	0.7404866218566895
1.0	53530000.0	53540000.0	4.0	1.4304674863815308	0.6445972323417664
1.0	53540000.0	53550000.0	2.0	1.4408570528030396	0.6552859544754028
1.0	53570000.0	53580000.0	2.0	1.6078819036483765	0.8288995623588562
1.0	53620000.0	53630000.0	5.0	1.6862361431121826	0.9095864295959473
1.0	53630000.0	53640000.0	0.0	1.6661760807037354	0.8889935612678528
1.0	53670000.0	53680000.0	1.0	1.3635928630828857	0.5761662721633911
1.0	53820000.0	53830000.0	1.0	1.7870515584945679	1.0110841989517212
1.0	53860000.0	53870000.0	1.0	1.8781359195709229	1.1001014709472656
1.0	53880000.0	53890000.0	2.0	1.9413589239120483	1.1602474451065063
1.0	53910000.0	53920000.0	4.0	1.8871009349822998	1.1092767715454102
1.0	54010000.0	54020000.0	2.0	2.008119821548462	1.2291139364242554
1.0	54030000.0	54040000.0	1.0	1.681525468826294	0.9046571850776672
1.0	54070000.0	54080000.0	1.0	1.8168550729751587	1.0405471324920654
1.0	54140000.0	54150000.0	2.0	1.8092743158340454	1.033118486404419
1.0	54170000.0	54180000.0	0.0	1.7089731693267822	0.9326880574226379
1.0	54190000.0	54200000.0	1.0	1.5566068887710571	0.7757266163825989
1.0	54200000.0	54210000.0	0.0	1.7209352254867554	0.9449006915092468
1.0	54210000.0	54220000.0	1.0	1.733691930770874	0.9577035903930664
1.0	54400000.0	54410000.0	3.0	1.3828619718551636	0.595693051815033
1.0	54430000.0	54440000.0	0.0	1.3834556341171265	0.5962666869163513
1.0	54450000.0	54460000.0	3.0	1.5383274555206299	0.7566608786582947
1.0	54480000.0	54490000.0	2.0	1.5027247667312622	0.7195234298706055
1.0	54500000.0	54510000.0	1.0	1.3677442073822021	0.5803747177124023
1.0	54550000.0	54560000.0	1.0	1.3536648750305176	0.5661908388137817
1.0	54580000.0	54590000.0	1.0	1.3903779983520508	0.6034371256828308
1.0	54600000.0	54610000.0	4.0	1.6048688888549805	0.8258865475654602
1.0	54620000.0	54630000.0	2.0	1.394958257675171	0.6081039905548096
1.0	54640000.0	54650000.0	1.0	1.3267265558242798	0.5395221710205078
1.0	54690000.0	54700000.0	4.0	1.309160590171814	0.52243572473526
1.0	54700000.0	54710000.0	2.0	1.320299506187439	0.5332496166229248
1.0	54720000.0	54730000.0	1.0	1.2926065921783447	0.5064665079116821
1.0	54820000.0	54830000.0	0.0	1.3426605463027954	0.555284857749939
1.0	54920000.0	54930000.0	1.0	1.6334775686264038	0.8554244041442871
1.0	54950000.0	54960000.0	0.0	1.6730295419692993	0.828720211982727
1.0	54960000.0	54970000.0	1.0	1.8150866031646729	1.0387622117996216
1.0	55180000.0	55190000.0	1.0	1.6742630004882812	0.8330764770507812
1.0	55410000.0	55420000.0	1.0	1.494765043258667	0.7112996578216553
1.0	55610000.0	55620000.0	0.0	1.2870713472366333	0.5013108253479004
1.0	55640000.0	55650000.0	0.0	1.3602619171142578	0.572933554649353
1.0	55760000.0	55770000.0	0.0	2.9353251457214355	1.913231611251831
1.0	55790000.0	55800000.0	1.0	1.9410879611968994	1.1606144905090332
1.0	55800000.0	55810000.0	1.0	1.8064451217651367	1.0302374362945557
1.0	55840000.0	55850000.0	1.0	1.8179452419281006	1.0416194200515747
1.0	55920000.0	55930000.0	2.0	2.872309923171997	1.8843719959259033
1.0	55970000.0	55980000.0	3.0	1.7787262201309204	1.0028417110443115
1.0	56090000.0	56100000.0	0.0	1.8044555187225342	1.0308003425598145
1.0	56100000.0	56110000.0	3.0	1.8454567193984985	1.0744612216949463
1.0	56220000.0	56230000.0	1.0	2.925096035003662	1.9100301265716553
1.0	56430000.0	56440000.0	0.0	1.8450599908828735	1.0757591724395752
1.0	56440000.0	56450000.0	3.0	1.6550239324569702	0.8777084350585938
1.0	56470000.0	56480000.0	3.0	1.9702047109603882	1.1959593296051025
1.0	56530000.0	56540000.0	4.0	1.512000322341919	0.7292672395706177
1.0	56540000.0	56550000.0	2.0	1.8184597492218018	1.0453712940216064
1.0	56580000.0	56590000.0	1.0	1.8072547912597656	1.034706711769104
1.0	56650000.0	56660000.0	0.0	1.70806884765625	0.9319340586662292
1.0	56720000.0	56730000.0	2.0	1.575941562652588	0.795870304107666
1.0	56840000.0	56850000.0	1.0	1.549668550491333	0.7685848474502563
1.0	56880000.0	56890000.0	0.0	1.5890098810195923	0.8095133900642395
1.0	56940000.0	56950000.0	6.0	1.5506269931793213	0.7696244120597839
1.0	56960000.0	56970000.0	1.0	1.49720299243927	0.7138124704360962
1.0	56980000.0	56990000.0	1.0	1.5360968112945557	0.7543842196464539
1.0	57000000.0	57010000.0	1.0	1.6502883434295654	0.8726614713668823
1.0	57060000.0	57070000.0	0.0	2.467822551727295	1.6191184520721436
1.0	57110000.0	57120000.0	2.0	1.7819671630859375	1.0058276653289795
1.0	57130000.0	57140000.0	1.0	1.7567905187606812	0.9882510304450989
1.0	57260000.0	57270000.0	1.0	1.607356071472168	0.8285492658615112
1.0	57290000.0	57300000.0	3.0	1.7040643692016602	0.9282747507095337
1.0	57310000.0	57320000.0	3.0	1.702353835105896	0.9261116981506348
1.0	57330000.0	57340000.0	1.0	1.5553680658340454	0.7745473980903625
1.0	57440000.0	57450000.0	0.0	1.6927783489227295	0.9185041189193726
1.0	57450000.0	57460000.0	2.0	1.5762121677398682	0.7963157296180725
1.0	57460000.0	57470000.0	0.0	1.592254877090454	0.8129254579544067
1.0	57480000.0	57490000.0	1.0	1.7763429880142212	1.0105092525482178
1.0	57490000.0	57500000.0	1.0	1.726043939590454	0.9521807432174683
1.0	57500000.0	57510000.0	3.0	1.6975656747817993	0.9232433438301086
1.0	57540000.0	57550000.0	0.0	1.683356523513794	0.9125194549560547
1.0	57610000.0	57620000.0	2.0	1.755639672279358	0.987592339515686
1.0	57680000.0	57690000.0	1.0	1.8126598596572876	1.0460915565490723
1.0	57720000.0	57730000.0	1.0	2.011234998703003	1.241701364517212
1.0	57940000.0	57950000.0	4.0	1.824318289756775	1.0588041543960571
1.0	58000000.0	58010000.0	0.0	1.8644434213638306	1.098235845565796
1.0	58060000.0	58070000.0	2.0	1.7567449808120728	0.9876893162727356
1.0	58110000.0	58120000.0	2.0	1.799332857131958	1.0331288576126099
1.0	58200000.0	58210000.0	0.0	2.083653450012207	1.3090875148773193
1.0	58300000.0	58310000.0	1.0	2.146780490875244	1.3653591871261597
1.0	58330000.0	58340000.0	0.0	2.094545364379883	1.3194721937179565
1.0	58340000.0	58350000.0	1.0	2.0629777908325195	1.2910420894622803
1.0	58550000.0	58560000.0	0.0	1.9272788763046265	1.1607425212860107
1.0	58610000.0	58620000.0	2.0	1.6887054443359375	0.9127752184867859
1.0	58640000.0	58650000.0	2.0	1.6460644006729126	0.869167685508728
1.0	58800000.0	58810000.0	3.0	1.7537533044815063	0.9814449548721313
1.0	58860000.0	58870000.0	1.0	1.6469316482543945	0.8694526553153992
1.0	58900000.0	58910000.0	3.0	1.5837624073028564	0.8039480447769165
1.0	58920000.0	58930000.0	1.0	1.5057485103607178	0.7227789759635925
1.0	58970000.0	58980000.0	0.0	1.3230873346328735	0.5360294580459595
1.0	58980000.0	58990000.0	1.0	1.3065237998962402	0.5198649764060974
1.0	59020000.0	59030000.0	2.0	1.7386232614517212	0.9627645611763
1.0	59080000.0	59090000.0	1.0	1.500404953956604	0.7170910239219666
1.0	59120000.0	59130000.0	0.0	1.3078469038009644	0.5211609601974487
1.0	59130000.0	59140000.0	4.0	1.300008773803711	0.5136348009109497
1.0	59190000.0	59200000.0	2.0	1.5328493118286133	0.7509540915489197
1.0	59230000.0	59240000.0	4.0	1.4544060230255127	0.6693102717399597
1.0	59270000.0	59280000.0	0.0	1.366811990737915	0.5794969797134399
1.0	59290000.0	59300000.0	1.0	1.3486813306808472	0.5613904595375061
1.0	59320000.0	59330000.0	0.0	1.3773747682571411	0.5902020335197449
1.0	59340000.0	59350000.0	1.0	1.3550736904144287	0.5677664279937744
1.0	59430000.0	59440000.0	1.0	1.2372487783432007	0.4557461738586426
1.0	59520000.0	59530000.0	0.0	1.3313140869140625	0.5441498756408691
1.0	59580000.0	59590000.0	2.0	1.3094398975372314	0.5229949355125427
1.0	59640000.0	59650000.0	0.0	1.616737961769104	0.8380993604660034
1.0	59680000.0	59690000.0	2.0	1.5768989324569702	0.7968642115592957
1.0	59710000.0	59720000.0	1.0	1.613782286643982	0.8351152539253235
1.0	59730000.0	59740000.0	4.0	1.6563847064971924	0.8791130185127258
1.0	59790000.0	59800000.0	0.0	1.447130560874939	0.6616836786270142
1.0	59810000.0	59820000.0	1.0	1.40640389919281	0.61970454454422
1.0	59880000.0	59890000.0	1.0	1.3875216245651245	0.600547730922699
1.0	59900000.0	59910000.0	1.0	1.3614416122436523	0.5741338133811951
1.0	59940000.0	59950000.0	3.0	1.4325225353240967	0.646604061126709
1.0	59950000.0	59960000.0	2.0	1.476799726486206	0.6926127672195435
1.0	59960000.0	59970000.0	2.0	1.5379531383514404	0.756192684173584
1.0	60120000.0	60130000.0	0.0	1.4096448421478271	0.6231217980384827
1.0	60160000.0	60170000.0	2.0	1.2804063558578491	0.4949738085269928
1.0	60240000.0	60250000.0	0.0	1.5308961868286133	0.7489927411079407
1.0	60250000.0	60260000.0	1.0	1.5517234802246094	0.7706433534622192
1.0	60270000.0	60280000.0	1.0	1.6484394073486328	0.8709594011306763
1.0	60280000.0	60290000.0	3.0	1.5470689535140991	0.7657970786094666
1.0	60290000.0	60300000.0	2.0	1.3393001556396484	0.5520679354667664
1.0	60350000.0	60360000.0	0.0	1.5634353160858154	0.782859206199646
1.0	60370000.0	60380000.0	0.0	1.3702255487442017	0.5829941034317017
1.0	60390000.0	60400000.0	1.0	1.6185967922210693	0.8401739001274109
1.0	60430000.0	60440000.0	1.0	1.5341917276382446	0.7524663209915161
1.0	60490000.0	60500000.0	1.0	1.5912119150161743	0.8118732571601868
1.0	60510000.0	60520000.0	4.0	1.6102737188339233	0.8316265940666199
1.0	60560000.0	60570000.0	2.0	1.6716787815093994	0.8968804478645325
1.0	60570000.0	60580000.0	1.0	1.6815208196640015	0.9061751365661621
1.0	60650000.0	60660000.0	1.0	1.828200101852417	1.0591673851013184
1.0	60660000.0	60670000.0	1.0	1.685804009437561	0.9126979112625122
1.0	60670000.0	60680000.0	2.0	1.6490700244903564	0.8725827932357788
1.0	60690000.0	60700000.0	2.0	1.6530309915542603	0.879801869392395
1.0	60740000.0	60750000.0	0.0	1.5810195207595825	0.8011407852172852
1.0	60750000.0	60760000.0	2.0	1.8258991241455078	1.0600807666778564
1.0	60770000.0	60780000.0	1.0	1.9576269388198853	1.1908296346664429
1.0	60860000.0	60870000.0	3.0	1.8373432159423828	1.0726845264434814
1.0	60920000.0	60930000.0	2.0	2.112312078475952	1.3313268423080444
1.0	60960000.0	60970000.0	0.0	1.7353477478027344	0.9594759941101074
1.0	61070000.0	61080000.0	3.0	3.2549049854278564	2.0695278644561768
1.0	61080000.0	61090000.0	3.0	1.7130237817764282	0.9432281255722046
1.0	61150000.0	61160000.0	3.0	2.11913800239563	1.3340229988098145
1.0	61160000.0	61170000.0	1.0	2.032883882522583	1.2609899044036865
1.0	61180000.0	61190000.0	3.0	1.8581148386001587	1.0878868103027344
1.0	61220000.0	61230000.0	3.0	2.3134047985076904	1.5039620399475098
1.0	61310000.0	61320000.0	4.0	2.135448932647705	1.3503551483154297
1.0	61320000.0	61330000.0	1.0	2.2593257427215576	1.4594178199768066
1.0	61410000.0	61420000.0	2.0	2.091212511062622	1.308244228363037
1.0	61480000.0	61490000.0	1.0	1.8498680591583252	1.074789047241211
1.0	61500000.0	61510000.0	1.0	1.7800096273422241	1.0042603015899658
1.0	61530000.0	61540000.0	3.0	1.5254141092300415	0.7431446313858032
1.0	61540000.0	61550000.0	0.0	1.7823165655136108	1.0212303400039673
1.0	61580000.0	61590000.0	1.0	1.483644962310791	0.6997021436691284
1.0	61720000.0	61730000.0	2.0	1.404578685760498	0.6179959774017334
1.0	61790000.0	61800000.0	0.0	1.4119913578033447	0.6255362629890442
1.0	61800000.0	61810000.0	0.0	1.424370527267456	0.638250470161438
1.0	61890000.0	61900000.0	1.0	1.3798816204071045	0.5926828384399414
1.0	62070000.0	62080000.0	0.0	1.5246652364730835	0.7424551844596863
1.0	62090000.0	62100000.0	0.0	1.6302894353866577	0.852141261100769
1.0	62100000.0	62110000.0	1.0	1.576432228088379	0.7963520288467407
1.0	62230000.0	62240000.0	4.0	1.3681223392486572	0.5807214975357056
1.0	62260000.0	62270000.0	1.0	1.369126558303833	0.5817165970802307
1.0	62280000.0	62290000.0	0.0	1.3890535831451416	0.6018818020820618
1.0	62380000.0	62390000.0	1.0	1.3763529062271118	0.5891209840774536
1.0	62400000.0	62410000.0	2.0	1.4176504611968994	0.6313310861587524
1.0	62430000.0	62440000.0	5.0	1.4403575658798218	0.6547617316246033
1.0	62460000.0	62470000.0	4.0	1.440649390220642	0.655004620552063
1.0	62490000.0	62500000.0	5.0	1.392282247543335	0.6052824854850769
1.0	62510000.0	62520000.0	2.0	1.4163990020751953	0.6299287676811218
1.0	62560000.0	62570000.0	1.0	1.401906132698059	0.6151754260063171
1.0	62590000.0	62600000.0	2.0	1.3319053649902344	0.5446293950080872
1.0	62660000.0	62670000.0	1.0	1.920128583908081	1.1500780582427979
1.0	62770000.0	62780000.0	3.0	1.729910135269165	0.9538205862045288
1.0	62780000.0	62790000.0	3.0	1.8170890808105469	1.0407912731170654
1.0	62860000.0	62870000.0	3.0	1.6072533130645752	0.828180193901062
1.0	62890000.0	62900000.0	1.0	1.5161612033843994	0.7335866689682007
1.0	62960000.0	62970000.0	0.0	1.3798686265945435	0.5926375985145569
1.0	63080000.0	63090000.0	4.0	1.3397964239120483	0.5524473786354065
1.0	63100000.0	63110000.0	4.0	1.3192437887191772	0.5322569012641907
1.0	63210000.0	63220000.0	1.0	1.488948106765747	0.7052448987960815
1.0	63250000.0	63260000.0	0.0	1.615628957748413	0.8369441032409668
1.0	63280000.0	63290000.0	2.0	1.3353302478790283	0.5480674505233765
1.0	63340000.0	63350000.0	1.0	1.589559555053711	0.8100147247314453
1.0	63430000.0	63440000.0	1.0	2.354170560836792	1.5298824310302734
1.0	63450000.0	63460000.0	3.0	2.1534957885742188	1.363802194595337
1.0	63530000.0	63540000.0	5.0	1.9957067966461182	1.2202187776565552
1.0	63550000.0	63560000.0	0.0	2.2377467155456543	1.4386875629425049
1.0	63590000.0	63600000.0	4.0	1.8868911266326904	1.1140304803848267
1.0	63620000.0	63630000.0	1.0	2.4121673107147217	1.5818469524383545
1.0	63690000.0	63700000.0	1.0	2.2938082218170166	1.4866135120391846
1.0	63700000.0	63710000.0	0.0	2.148817539215088	1.364127516746521
1.0	63740000.0	63750000.0	1.0	2.206451654434204	1.411402940750122
1.0	63750000.0	63760000.0	4.0	2.4144110679626465	1.5787250995635986
1.0	63790000.0	63800000.0	3.0	2.255728006362915	1.4377632141113281
1.0	63810000.0	63820000.0	4.0	2.1144025325775146	1.3246142864227295
1.0	63830000.0	63840000.0	1.0	2.0395679473876953	1.1576813459396362
1.0	63850000.0	63860000.0	2.0	1.8068993091583252	1.0313245058059692
1.0	63890000.0	63900000.0	1.0	1.5939199924468994	0.8144279718399048
1.0	63940000.0	63950000.0	4.0	1.3256257772445679	0.5385792255401611
1.0	64100000.0	64110000.0	2.0	1.2813823223114014	0.49589115381240845
1.0	64120000.0	64130000.0	0.0	1.3838696479797363	0.5968260765075684
1.0	64150000.0	64160000.0	1.0	1.5419970750808716	0.7605829238891602
1.0	64180000.0	64190000.0	2.0	1.4295474290847778	0.6436465382575989
1.0	64260000.0	64270000.0	0.0	1.3761237859725952	0.5889530777931213
1.0	64350000.0	64360000.0	2.0	1.3373199701309204	0.5502464771270752
1.0	64400000.0	64410000.0	1.0	1.3504745960235596	0.563282310962677
1.0	64550000.0	64560000.0	0.0	1.533956527709961	0.7521436810493469
1.0	64590000.0	64600000.0	2.0	1.481109380722046	0.6970947980880737
1.0	64890000.0	64900000.0	3.0	1.8866220712661743	1.1153388023376465
1.0	64910000.0	64920000.0	3.0	2.144043207168579	1.3610742092132568
1.0	64970000.0	64980000.0	2.0	1.6073846817016602	0.8282532691955566
1.0	64980000.0	64990000.0	1.0	1.536426305770874	0.7474707365036011
1.0	65010000.0	65020000.0	2.0	1.5686434507369995	0.788152277469635
1.0	65050000.0	65060000.0	3.0	1.4910287857055664	0.707324206829071
1.0	65130000.0	65140000.0	3.0	1.468590497970581	0.6839278340339661
1.0	65450000.0	65460000.0	1.0	1.3504165410995483	0.5630553364753723
1.0	65510000.0	65520000.0	3.0	1.4233779907226562	0.6371634006500244
1.0	65640000.0	65650000.0	0.0	1.5001697540283203	0.7168362736701965
1.0	65760000.0	65770000.0	4.0	1.6313304901123047	0.8532963991165161
1.0	65810000.0	65820000.0	2.0	1.5524331331253052	0.7714315056800842
1.0	65860000.0	65870000.0	0.0	1.472943902015686	0.6884723901748657
1.0	65880000.0	65890000.0	0.0	1.730282187461853	1.4489333629608154
1.0	65920000.0	65930000.0	2.0	2.1584198474884033	1.3639692068099976
1.0	65960000.0	65970000.0	3.0	1.4927752017974854	0.7092597484588623
1.0	65980000.0	65990000.0	2.0	1.7526925802230835	0.976856529712677
1.0	66080000.0	66090000.0	3.0	1.596354365348816	0.8169876933097839
1.0	66140000.0	66150000.0	2.0	2.0783121585845947	1.2973253726959229
1.0	66290000.0	66300000.0	1.0	1.9058725833892822	1.1385453939437866
1.0	66480000.0	66490000.0	0.0	2.462263584136963	1.6164271831512451
1.0	66500000.0	66510000.0	1.0	1.642465353012085	0.8654054403305054
1.0	66560000.0	66570000.0	1.0	2.42897367477417	1.592039942741394
1.0	66610000.0	66620000.0	0.0	2.1810390949249268	1.3926904201507568
1.0	66620000.0	66630000.0	1.0	2.2381272315979004	1.4421155452728271
1.0	66690000.0	66700000.0	0.0	2.0481276512145996	1.2739431858062744
1.0	66740000.0	66750000.0	0.0	1.7236135005950928	0.9475575685501099
1.0	66760000.0	66770000.0	0.0	1.5334193706512451	0.7516104578971863
1.0	66810000.0	66820000.0	1.0	1.6364341974258423	0.8586657643318176
1.0	66820000.0	66830000.0	2.0	1.7023872137069702	0.9267269372940063
1.0	66870000.0	66880000.0	2.0	3.466975450515747	2.1350150108337402
1.0	66900000.0	66910000.0	0.0	1.553078055381775	0.7721568942070007
1.0	66920000.0	66930000.0	6.0	1.7458038330078125	0.9700902700424194
1.0	66950000.0	66960000.0	1.0	1.6794764995574951	0.9027732014656067
1.0	67040000.0	67050000.0	0.0	2.284132480621338	1.4794515371322632
1.0	67070000.0	67080000.0	2.0	2.2249083518981934	1.4319489002227783
1.0	67080000.0	67090000.0	4.0	2.0208654403686523	1.2498435974121094
1.0	67100000.0	67110000.0	0.0	2.0719521045684814	1.2972943782806396
1.0	67140000.0	67150000.0	5.0	1.582951545715332	0.803207516670227
1.0	67160000.0	67170000.0	1.0	1.6767895221710205	0.9001585245132446
1.0	67180000.0	67190000.0	1.0	1.5839036703109741	0.8041750192642212
1.0	67190000.0	67200000.0	1.0	1.5764424800872803	0.7963649034500122
1.0	67230000.0	67240000.0	1.0	1.6247518062591553	0.8465408086776733
1.0	67350000.0	67360000.0	1.0	1.4708921909332275	0.686602771282196
1.0	67370000.0	67380000.0	2.0	1.3629682064056396	0.5757544040679932
1.0	67410000.0	67420000.0	0.0	1.270123839378357	0.48546892404556274
1.0	67580000.0	67590000.0	1.0	1.6528946161270142	0.8755252957344055
1.0	67610000.0	67620000.0	2.0	2.129793643951416	1.3421183824539185
1.0	67670000.0	67680000.0	4.0	1.9517971277236938	1.1780343055725098
1.0	67680000.0	67690000.0	1.0	1.9838135242462158	1.2062991857528687
1.0	67740000.0	67750000.0	3.0	2.4106407165527344	1.5757286548614502
1.0	67790000.0	67800000.0	0.0	1.8325777053833008	1.0620230436325073
1.0	67810000.0	67820000.0	1.0	1.5639374256134033	0.7832760810852051
1.0	67860000.0	67870000.0	0.0	1.472975492477417	0.6885837316513062
1.0	67920000.0	67930000.0	1.0	1.5044965744018555	0.7213448286056519
1.0	67980000.0	67990000.0	2.0	1.495522379875183	0.7120410799980164
1.0	68050000.0	68060000.0	2.0	1.5437201261520386	0.7622374296188354
1.0	68140000.0	68150000.0	3.0	1.393644094467163	0.606721043586731
1.0	68240000.0	68250000.0	0.0	1.376754879951477	0.5896291732788086
1.0	68290000.0	68300000.0	1.0	1.5099281072616577	0.9025173187255859
1.0	68310000.0	68320000.0	1.0	1.6648145914077759	0.8877246975898743
1.0	68320000.0	68330000.0	1.0	1.6999136209487915	0.9236053228378296
1.0	68350000.0	68360000.0	1.0	1.6659265756607056	0.8896775245666504
1.0	68400000.0	68410000.0	2.0	2.099510669708252	1.3195651769638062
1.0	68470000.0	68480000.0	6.0	4.005837917327881	2.271857500076294
1.0	68520000.0	68530000.0	1.0	1.90852952003479	1.1350593566894531
1.0	68640000.0	68650000.0	3.0	1.2702381610870361	0.4855981767177582
1.0	68660000.0	68670000.0	1.0	1.311280608177185	0.5245567560195923
1.0	68700000.0	68710000.0	2.0	1.7108795642852783	0.9347442388534546
1.0	68750000.0	68760000.0	0.0	1.6432387828826904	0.8655924797058105
1.0	68760000.0	68770000.0	1.0	1.7697360515594482	1.000059723854065
1.0	68790000.0	68800000.0	1.0	1.6489976644515991	0.8733943104743958
1.0	68860000.0	68870000.0	4.0	2.132863759994507	1.3498226404190063
1.0	68920000.0	68930000.0	0.0	2.108213186264038	1.327836275100708
1.0	69070000.0	69080000.0	4.0	2.7523386478424072	1.8125698566436768
1.0	69080000.0	69090000.0	3.0	2.258484363555908	1.4575556516647339
1.0	69180000.0	69190000.0	1.0	2.692246913909912	1.777936339378357
1.0	69230000.0	69240000.0	4.0	2.5140528678894043	1.6577997207641602
1.0	69250000.0	69260000.0	3.0	2.7895102500915527	1.8360313177108765
1.0	69270000.0	69280000.0	1.0	2.946195602416992	1.9251302480697632
1.0	69280000.0	69290000.0	2.0	2.9051711559295654	1.9031803607940674
1.0	69330000.0	69340000.0	11.0	2.849210739135742	1.8707681894302368
1.0	69350000.0	69360000.0	1.0	2.867361068725586	1.8832019567489624
1.0	69440000.0	69450000.0	1.0	2.3184750080108643	1.5100092887878418
1.0	69460000.0	69470000.0	2.0	2.366377830505371	1.5468132495880127
1.0	69550000.0	69560000.0	2.0	2.2304165363311768	1.438738465309143
1.0	69600000.0	69610000.0	2.0	2.538003444671631	1.6763296127319336
1.0	69810000.0	69820000.0	1.0	3.7729415893554688	2.2268786430358887
1.0	69870000.0	69880000.0	2.0	3.1251299381256104	2.0125746726989746
1.0	69880000.0	69890000.0	11.0	4.784556865692139	2.2551655769348145
1.0	70040000.0	70050000.0	1.0	2.853627920150757	1.8742237091064453
1.0	70080000.0	70090000.0	3.0	2.232593297958374	1.439753532409668
1.0	70110000.0	70120000.0	7.0	2.0876212120056152	1.3135199546813965
1.0	70310000.0	70320000.0	2.0	3.483081102371216	2.150709629058838
1.0	70320000.0	70330000.0	2.0	3.6418559551239014	2.2035536766052246
1.0	70400000.0	70410000.0	2.0	2.1292262077331543	1.3480098247528076
1.0	70420000.0	70430000.0	3.0	2.3005332946777344	1.4931018352508545
1.0	70450000.0	70460000.0	2.0	1.9315710067749023	1.1652454137802124
1.0	70540000.0	70550000.0	3.0	2.023341417312622	1.2543221712112427
1.0	70660000.0	70670000.0	1.0	1.4676486253738403	0.683024525642395
1.0	70820000.0	70830000.0	4.0	1.5914669036865234	0.820475697517395
1.0	70840000.0	70850000.0	2.0	1.8971922397613525	1.1210801601409912
1.0	70880000.0	70890000.0	0.0	1.5689258575439453	0.7695351839065552
1.0	71020000.0	71030000.0	4.0	2.423440456390381	1.5868148803710938
1.0	71140000.0	71150000.0	2.0	1.960314154624939	1.1925429105758667
1.0	71180000.0	71190000.0	3.0	2.0976319313049316	1.3191962242126465
1.0	71210000.0	71220000.0	1.0	1.956438422203064	1.1814712285995483
1.0	71270000.0	71280000.0	5.0	1.9185664653778076	1.1523692607879639
1.0	71290000.0	71300000.0	0.0	2.090684413909912	1.3159592151641846
1.0	71350000.0	71360000.0	2.0	2.038604259490967	1.2686406373977661
1.0	71490000.0	71500000.0	2.0	2.1432080268859863	1.3636133670806885
1.0	71520000.0	71530000.0	2.0	1.4639232158660889	0.6790801286697388
1.0	71600000.0	71610000.0	2.0	1.7725017070770264	1.004248857498169
1.0	71630000.0	71640000.0	1.0	1.7266452312469482	0.9595505595207214
1.0	71650000.0	71660000.0	0.0	2.097276210784912	1.3184144496917725
1.0	71830000.0	71840000.0	3.0	1.7020031213760376	0.9322056770324707
1.0	71880000.0	71890000.0	2.0	1.7472336292266846	0.9793764352798462
1.0	71900000.0	71910000.0	2.0	1.9034255743026733	1.1399741172790527
1.0	71910000.0	71920000.0	0.0	2.029651641845703	1.2588462829589844
1.0	71940000.0	71950000.0	3.0	1.7896976470947266	1.024226427078247
1.0	71960000.0	71970000.0	3.0	1.893505334854126	1.1284849643707275
1.0	71990000.0	72000000.0	1.0	2.004671573638916	1.236781358718872
1.0	72030000.0	72040000.0	2.0	2.21797776222229	1.426405906677246
1.0	72050000.0	72060000.0	0.0	2.3516807556152344	1.5361731052398682
1.0	72150000.0	72160000.0	1.0	3.3427886962890625	2.101659059524536
1.0	72190000.0	72200000.0	4.0	3.8336994647979736	2.243494749069214
1.0	72320000.0	72330000.0	9.0	3.786661148071289	2.2364189624786377
1.0	72380000.0	72390000.0	1.0	3.5280394554138184	2.1649365425109863
1.0	72460000.0	72470000.0	6.0	3.368072986602783	2.111210584640503
1.0	72480000.0	72490000.0	2.0	3.8076300621032715	2.237426280975342
1.0	72490000.0	72500000.0	4.0	3.908294677734375	2.255679130554199
1.0	72660000.0	72670000.0	7.0	4.602665901184082	2.283003568649292
1.0	72680000.0	72690000.0	14.0	4.708873748779297	2.296823024749756
1.0	72710000.0	72720000.0	4.0	4.465555191040039	2.296799659729004
1.0	72800000.0	72810000.0	3.0	5.0879316329956055	2.296746015548706
1.0	72820000.0	72830000.0	9.0	4.083487510681152	2.277432441711426
1.0	72900000.0	72910000.0	3.0	4.464199542999268	2.29597806930542
1.0	72910000.0	72920000.0	3.0	4.1759538650512695	2.2878432273864746
1.0	72960000.0	72970000.0	4.0	3.359076976776123	2.1093409061431885
1.0	72970000.0	72980000.0	3.0	3.410346508026123	2.1262388229370117
1.0	73070000.0	73080000.0	4.0	3.460906982421875	2.1425719261169434
1.0	73080000.0	73090000.0	8.0	3.128605842590332	2.013009548187256
1.0	73090000.0	73100000.0	3.0	3.4349141120910645	2.134162425994873
1.0	73220000.0	73230000.0	6.0	3.877321243286133	2.250375270843506
1.0	73270000.0	73280000.0	5.0	3.7538692951202393	2.2256760597229004
1.0	73300000.0	73310000.0	7.0	3.8511784076690674	2.245115280151367
1.0	73400000.0	73410000.0	1.0	3.8812415599823	2.2524638175964355
1.0	73410000.0	73420000.0	2.0	3.6372714042663574	2.1989188194274902
1.0	73470000.0	73480000.0	3.0	4.368984699249268	2.2863681316375732
1.0	73500000.0	73510000.0	4.0	4.022543430328369	2.272510051727295
1.0	73520000.0	73530000.0	3.0	4.082663536071777	2.280101776123047
1.0	73560000.0	73570000.0	6.0	3.827230453491211	2.24383282661438
1.0	73570000.0	73580000.0	0.0	3.9807441234588623	2.266451835632324
1.0	73580000.0	73590000.0	2.0	3.924706220626831	2.2587738037109375
1.0	73600000.0	73610000.0	5.0	3.7314116954803467	2.2196059226989746
1.0	73670000.0	73680000.0	2.0	3.60258412361145	2.1842410564422607
1.0	73700000.0	73710000.0	4.0	4.520686149597168	2.287770986557007
1.0	73820000.0	73830000.0	3.0	4.669525623321533	2.289151668548584
1.0	73860000.0	73870000.0	7.0	4.7006635665893555	2.279252767562866
1.0	73870000.0	73880000.0	6.0	4.6971845626831055	2.2806999683380127
1.0	73880000.0	73890000.0	7.0	4.448564529418945	2.2872042655944824
1.0	73940000.0	73950000.0	6.0	4.798462867736816	2.276536464691162
1.0	74030000.0	74040000.0	6.0	4.560492038726807	2.2906887531280518
1.0	74070000.0	74080000.0	6.0	4.466281890869141	2.287928581237793
1.0	74090000.0	74100000.0	3.0	4.775610446929932	2.285238027572632
1.0	74130000.0	74140000.0	3.0	4.681250095367432	2.2927212715148926
1.0	74160000.0	74170000.0	1.0	4.68276834487915	2.2886765003204346
1.0	74170000.0	74180000.0	4.0	4.628368854522705	2.283740520477295
1.0	74210000.0	74220000.0	5.0	4.340834617614746	2.2966716289520264
1.0	74220000.0	74230000.0	6.0	4.289366722106934	2.2864890098571777
1.0	74330000.0	74340000.0	5.0	4.832347869873047	2.2838082313537598
1.0	74380000.0	74390000.0	5.0	4.7500104904174805	2.282717704772949
1.0	74390000.0	74400000.0	5.0	4.695258140563965	2.284026622772217
1.0	74410000.0	74420000.0	7.0	4.864199638366699	2.27750825881958
1.0	74490000.0	74500000.0	1.0	5.4779953956604	2.3167386054992676
1.0	74580000.0	74590000.0	1.0	4.548851013183594	2.3034539222717285
1.0	74610000.0	74620000.0	5.0	4.115115165710449	2.284191370010376
1.0	74620000.0	74630000.0	1.0	3.9830055236816406	2.268615245819092
1.0	74660000.0	74670000.0	6.0	2.6775593757629395	1.644618272781372
1.0	74710000.0	74720000.0	4.0	3.0589442253112793	1.9795410633087158
1.0	74760000.0	74770000.0	5.0	3.111851215362549	2.007166624069214
1.0	74790000.0	74800000.0	1.0	3.226505994796753	2.0552542209625244
1.0	74820000.0	74830000.0	6.0	2.9769909381866455	1.9404700994491577
1.0	74840000.0	74850000.0	3.0	3.424531936645508	2.1295506954193115
1.0	75000000.0	75010000.0	5.0	4.694188594818115	2.2859935760498047
1.0	75020000.0	75030000.0	10.0	5.0554094314575195	2.310314655303955
1.0	75030000.0	75040000.0	2.0	5.099823951721191	2.287071943283081
1.0	75100000.0	75110000.0	1.0	3.708644390106201	2.217313051223755
1.0	75140000.0	75150000.0	1.0	2.899383068084717	1.9017490148544312
1.0	75180000.0	75190000.0	1.0	1.5287559032440186	0.7126510143280029
1.0	75190000.0	75200000.0	1.0	1.7570810317993164	0.9955476522445679
1.0	75220000.0	75230000.0	1.0	1.6501495838165283	0.8395833969116211
1.0	75240000.0	75250000.0	1.0	3.1061978340148926	2.0043351650238037
1.0	75260000.0	75270000.0	9.0	3.097707986831665	1.9997749328613281
1.0	75270000.0	75280000.0	5.0	3.437434673309326	2.133479118347168
1.0	75290000.0	75300000.0	3.0	3.75675630569458	2.2274398803710938
1.0	75310000.0	75320000.0	4.0	4.872218608856201	2.2836596965789795
1.0	75360000.0	75370000.0	5.0	5.252224922180176	2.295607566833496
1.0	75440000.0	75450000.0	2.0	4.932758331298828	2.2837610244750977
1.0	75480000.0	75490000.0	9.0	4.872494697570801	2.2916927337646484
1.0	75490000.0	75500000.0	3.0	5.036794662475586	2.2906455993652344
1.0	75510000.0	75520000.0	4.0	4.489656448364258	2.2963056564331055
1.0	75520000.0	75530000.0	2.0	4.401108741760254	2.305480718612671
1.0	75530000.0	75540000.0	2.0	4.61145544052124	2.2901601791381836
1.0	75550000.0	75560000.0	3.0	4.519664764404297	2.2873075008392334
1.0	75580000.0	75590000.0	7.0	4.445879936218262	2.292130470275879
1.0	75590000.0	75600000.0	4.0	5.506682395935059	2.3149967193603516
1.0	75630000.0	75640000.0	5.0	4.420467376708984	2.2971179485321045
1.0	75670000.0	75680000.0	3.0	4.391599655151367	2.2887425422668457
1.0	75730000.0	75740000.0	0.0	4.159420490264893	2.285736322402954
1.0	75740000.0	75750000.0	4.0	3.9819412231445312	2.2676992416381836
1.0	75770000.0	75780000.0	6.0	3.8898138999938965	2.2543578147888184
1.0	75830000.0	75840000.0	2.0	3.6971938610076904	2.2077908515930176
1.0	75980000.0	75990000.0	1.0	3.281390428543091	2.0778236389160156
1.0	76130000.0	76140000.0	2.0	2.3415188789367676	1.523785948753357
1.0	76190000.0	76200000.0	2.0	1.558000922203064	0.7677748203277588
1.0	76230000.0	76240000.0	1.0	2.220777988433838	1.4240903854370117
1.0	76330000.0	76340000.0	1.0	2.7811551094055176	1.8305304050445557
1.0	76400000.0	76410000.0	7.0	2.531723976135254	1.6696707010269165
1.0	76430000.0	76440000.0	3.0	2.2346904277801514	1.4395873546600342
1.0	76450000.0	76460000.0	2.0	2.2115349769592285	1.4195280075073242
1.0	76480000.0	76490000.0	3.0	2.31351900100708	1.505448818206787
1.0	76510000.0	76520000.0	1.0	2.3539366722106934	1.5367461442947388
1.0	76560000.0	76570000.0	3.0	2.060896396636963	1.2884609699249268
1.0	76640000.0	76650000.0	3.0	2.6810059547424316	1.7711061239242554
1.0	76720000.0	76730000.0	4.0	2.3894639015197754	1.562558889389038
1.0	76810000.0	76820000.0	1.0	2.051964282989502	1.2811205387115479
1.0	76820000.0	76830000.0	1.0	1.9822219610214233	1.2167789936065674
1.0	76850000.0	76860000.0	2.0	1.6089900732040405	0.8318902850151062
1.0	76890000.0	76900000.0	0.0	1.5380316972732544	0.7565556764602661
1.0	76900000.0	76910000.0	2.0	1.6335399150848389	0.8598030805587769
1.0	76910000.0	76920000.0	0.0	1.8140466213226318	1.0434162616729736
1.0	76930000.0	76940000.0	0.0	1.7087491750717163	0.9390481114387512
1.0	76950000.0	76960000.0	3.0	1.9909801483154297	1.2180538177490234
1.0	76960000.0	76970000.0	0.0	1.8123371601104736	1.043912649154663
1.0	77020000.0	77030000.0	4.0	2.0918307304382324	1.3170301914215088
1.0	77070000.0	77080000.0	4.0	2.0376598834991455	1.2666195631027222
1.0	77090000.0	77100000.0	0.0	2.010347604751587	1.240077257156372
1.0	77130000.0	77140000.0	2.0	2.0959558486938477	1.3190438747406006
1.0	77210000.0	77220000.0	2.0	2.197962999343872	1.4074580669403076
1.0	77420000.0	77430000.0	2.0	1.591247797012329	0.8118780851364136
1.0	77550000.0	77560000.0	1.0	1.437733769416809	0.6520746946334839
1.0	77560000.0	77570000.0	0.0	1.469904899597168	0.6855919361114502
1.0	77580000.0	77590000.0	0.0	1.409985899925232	0.6235505938529968
1.0	77640000.0	77650000.0	0.0	1.4112342596054077	0.6247773170471191
1.0	77690000.0	77700000.0	0.0	1.5337587594985962	0.7520545125007629
1.0	77710000.0	77720000.0	1.0	1.5973230600357056	0.8181293606758118
1.0	77740000.0	77750000.0	1.0	1.6285829544067383	0.8498250842094421
1.0	77860000.0	77870000.0	2.0	1.6510597467422485	0.8735980987548828
1.0	77870000.0	77880000.0	0.0	1.6657886505126953	0.8887122869491577
1.0	77990000.0	78000000.0	5.0	1.6203234195709229	0.8418744206428528
1.0	78020000.0	78030000.0	1.0	1.484824776649475	0.7007215619087219
1.0	78060000.0	78070000.0	0.0	1.508629322052002	0.7243530750274658
1.0	78090000.0	78100000.0	0.0	1.432450294494629	0.6464235186576843
1.0	78150000.0	78160000.0	1.0	1.4757657051086426	0.6914979219436646
1.0	78240000.0	78250000.0	1.0	1.6401214599609375	0.8583062887191772
1.0	78300000.0	78310000.0	1.0	1.3788211345672607	0.5916281938552856
1.0	78340000.0	78350000.0	1.0	1.4098851680755615	0.6234303116798401
1.0	78390000.0	78400000.0	0.0	1.439537763595581	0.6539872884750366
1.0	78420000.0	78430000.0	0.0	1.4122483730316162	0.6257078051567078
1.0	78490000.0	78500000.0	1.0	1.6941883563995361	0.9177058935165405
1.0	78500000.0	78510000.0	3.0	1.5943849086761475	0.8149226903915405
1.0	78510000.0	78520000.0	3.0	1.7880134582519531	1.0118144750595093
1.0	78580000.0	78590000.0	2.0	1.6365082263946533	0.8584581613540649
1.0	78610000.0	78620000.0	2.0	1.78446364402771	1.008542776107788
1.0	78690000.0	78700000.0	1.0	1.9621795415878296	1.1912668943405151
1.0	78830000.0	78840000.0	1.0	2.174013376235962	1.3892569541931152
1.0	78860000.0	78870000.0	4.0	4.041856288909912	2.2756879329681396
1.0	78920000.0	78930000.0	1.0	1.8156015872955322	1.0394337177276611
1.0	78950000.0	78960000.0	2.0	2.1204864978790283	1.3371623754501343
1.0	79200000.0	79210000.0	4.0	2.380491018295288	1.5554172992706299
1.0	79320000.0	79330000.0	3.0	2.3686234951019287	1.5455583333969116
1.0	79400000.0	79410000.0	3.0	2.5637102127075195	1.6939518451690674
1.0	79430000.0	79440000.0	2.0	2.955462694168091	1.9280704259872437
1.0	79460000.0	79470000.0	3.0	2.601825714111328	1.7164323329925537
1.0	79480000.0	79490000.0	2.0	2.6832194328308105	1.772109031677246
1.0	79500000.0	79510000.0	6.0	2.0558667182922363	1.2810745239257812
1.0	79540000.0	79550000.0	2.0	2.383875846862793	1.5615547895431519
1.0	79680000.0	79690000.0	0.0	2.295999765396118	1.4891369342803955
1.0	79780000.0	79790000.0	1.0	2.042353868484497	1.2692219018936157
1.0	79800000.0	79810000.0	3.0	2.4340319633483887	1.5988497734069824
1.0	79900000.0	79910000.0	4.0	2.3514389991760254	1.535503625869751
1.0	79940000.0	79950000.0	6.0	2.486426591873169	1.638170599937439
1.0	80050000.0	80060000.0	3.0	2.3901820182800293	1.5670268535614014
1.0	80430000.0	80440000.0	7.0	4.168545722961426	2.288398265838623
1.0	80450000.0	80460000.0	1.0	3.8912339210510254	2.255019426345825
1.0	80530000.0	80540000.0	6.0	3.703632354736328	2.2104597091674805
1.0	80590000.0	80600000.0	6.0	3.6620616912841797	2.1997616291046143
1.0	80630000.0	80640000.0	5.0	3.5701851844787598	2.1765332221984863
1.0	80670000.0	80680000.0	2.0	3.5312564373016357	2.164498805999756
1.0	80810000.0	80820000.0	2.0	3.0227177143096924	1.9650179147720337
1.0	80820000.0	80830000.0	2.0	2.966196060180664	1.9359948635101318
1.0	80840000.0	80850000.0	4.0	2.8859405517578125	1.894039511680603
1.0	80960000.0	80970000.0	3.0	2.8029959201812744	1.8462918996810913
1.0	80980000.0	80990000.0	6.0	2.2086644172668457	1.4185614585876465
1.0	81000000.0	81010000.0	2.0	2.21030855178833	1.4181764125823975
1.0	81020000.0	81030000.0	3.0	2.313297748565674	1.5062694549560547
1.0	81100000.0	81110000.0	1.0	2.053642988204956	1.281362771987915
1.0	81140000.0	81150000.0	0.0	2.1124777793884277	1.3357731103897095
1.0	81150000.0	81160000.0	4.0	2.165147542953491	1.381490707397461
1.0	81210000.0	81220000.0	1.0	3.2731194496154785	2.0752439498901367
1.0	81310000.0	81320000.0	1.0	3.3169257640838623	2.0924079418182373
1.0	81370000.0	81380000.0	2.0	3.459376573562622	2.1427736282348633
1.0	81450000.0	81460000.0	4.0	2.9456305503845215	1.9264061450958252
1.0	81500000.0	81510000.0	2.0	2.903162717819214	1.9013992547988892
1.0	81540000.0	81550000.0	4.0	3.2382495403289795	2.0599138736724854
1.0	81550000.0	81560000.0	2.0	3.528729200363159	2.162083387374878
1.0	81560000.0	81570000.0	2.0	3.0873751640319824	1.9958159923553467
1.0	81620000.0	81630000.0	3.0	2.7251923084259033	1.7992655038833618
1.0	81680000.0	81690000.0	1.0	2.2114574909210205	1.4229013919830322
1.0	81760000.0	81770000.0	3.0	1.692480444908142	0.9223896265029907
1.0	81840000.0	81850000.0	2.0	1.7052886486053467	0.934929370880127
1.0	81850000.0	81860000.0	3.0	1.6496403217315674	0.8770626187324524
1.0	81890000.0	81900000.0	1.0	1.756374716758728	0.9879182577133179
1.0	82040000.0	82050000.0	1.0	1.7819864749908447	1.0150256156921387
1.0	82050000.0	82060000.0	1.0	1.7856296300888062	1.0173553228378296
1.0	82060000.0	82070000.0	0.0	1.8950035572052002	1.130918264389038
1.0	82120000.0	82130000.0	1.0	1.845741868019104	1.0795300006866455
1.0	82150000.0	82160000.0	2.0	1.978609323501587	1.2080401182174683
1.0	82160000.0	82170000.0	1.0	1.6104886531829834	0.8345017433166504
1.0	82170000.0	82180000.0	1.0	1.6944395303726196	0.9249067306518555
1.0	82210000.0	82220000.0	3.0	1.7078063488006592	0.9370588064193726
1.0	82230000.0	82240000.0	0.0	1.7756637334823608	1.006975531578064
1.0	82280000.0	82290000.0	0.0	1.550228238105774	0.769269585609436
1.0	82340000.0	82350000.0	1.0	1.4842851161956787	0.700539231300354
1.0	82370000.0	82380000.0	1.0	1.4582995176315308	0.6735178232192993
1.0	82390000.0	82400000.0	3.0	1.540398359298706	0.7589985728263855
1.0	82430000.0	82440000.0	1.0	1.5113928318023682	0.7287167310714722
1.0	82460000.0	82470000.0	0.0	1.623988151550293	0.8491461873054504
1.0	82510000.0	82520000.0	0.0	1.7298667430877686	0.9611822962760925
1.0	82580000.0	82590000.0	0.0	1.6850898265838623	0.9143506288528442
1.0	82650000.0	82660000.0	3.0	1.7209869623184204	0.9516259431838989
1.0	82690000.0	82700000.0	1.0	1.6592544317245483	0.8820511102676392
1.0	82730000.0	82740000.0	4.0	1.7121467590332031	0.9419848322868347
1.0	82780000.0	82790000.0	3.0	1.8445396423339844	1.0807240009307861
1.0	82790000.0	82800000.0	3.0	1.841139554977417	1.0769293308258057
1.0	82800000.0	82810000.0	1.0	1.8801469802856445	1.116588830947876
1.0	82810000.0	82820000.0	2.0	1.864151954650879	1.098909616470337
1.0	82830000.0	82840000.0	0.0	1.8272167444229126	1.0629773139953613
1.0	82920000.0	82930000.0	2.0	1.703758955001831	0.9344671964645386
1.0	83000000.0	83010000.0	0.0	1.8032360076904297	1.0378410816192627
1.0	83010000.0	83020000.0	2.0	1.7663977146148682	0.9967158436775208
1.0	83060000.0	83070000.0	2.0	1.789736032485962	1.0238956212997437
1.0	83090000.0	83100000.0	2.0	1.6690750122070312	0.8921834826469421
1.0	83110000.0	83120000.0	0.0	1.7020994424819946	0.9316346049308777
1.0	83140000.0	83150000.0	4.0	1.7400537729263306	0.9725899696350098
1.0	83170000.0	83180000.0	2.0	1.6590394973754883	0.8827078938484192
1.0	83180000.0	83190000.0	1.0	1.7328819036483765	0.9636591672897339
1.0	83200000.0	83210000.0	1.0	1.7729238271713257	1.0050139427185059
1.0	83230000.0	83240000.0	3.0	1.678210973739624	0.9058926701545715
1.0	83260000.0	83270000.0	0.0	1.711438775062561	0.9414570927619934
1.0	83280000.0	83290000.0	2.0	1.554054856300354	0.7732973098754883
1.0	83300000.0	83310000.0	1.0	1.5840013027191162	0.8044335246086121
1.0	83360000.0	83370000.0	2.0	1.7072969675064087	0.9371368288993835
1.0	83380000.0	83390000.0	1.0	1.7289164066314697	0.9618105888366699
1.0	83550000.0	83560000.0	0.0	1.5660617351531982	0.7857879400253296
1.0	83950000.0	83960000.0	1.0	1.376440167427063	0.5896100401878357
1.0	83990000.0	84000000.0	2.0	1.5602009296417236	0.779682993888855
1.0	84060000.0	84070000.0	2.0	1.5418140888214111	0.7604934573173523
1.0	84070000.0	84080000.0	1.0	1.6430327892303467	0.8680344820022583
1.0	84220000.0	84230000.0	1.0	1.6066293716430664	0.8278864026069641
1.0	84320000.0	84330000.0	2.0	1.473629355430603	0.6893512606620789
1.0	84400000.0	84410000.0	2.0	1.4223994016647339	0.6363521814346313
1.0	84480000.0	84490000.0	2.0	1.567927360534668	0.787589430809021
1.0	84540000.0	84550000.0	1.0	1.6774942874908447	0.8853669166564941
1.0	84580000.0	84590000.0	2.0	1.4545592069625854	0.6695767641067505
1.0	84610000.0	84620000.0	1.0	1.3910928964614868	0.6043061017990112
1.0	84630000.0	84640000.0	2.0	1.5769485235214233	0.7969649434089661
1.0	84740000.0	84750000.0	0.0	1.680240273475647	0.9034836888313293
1.0	84760000.0	84770000.0	1.0	1.6248352527618408	0.8619498014450073
1.0	84850000.0	84860000.0	1.0	1.6605939865112305	0.8833521604537964
1.0	84900000.0	84910000.0	1.0	1.6593525409698486	0.8821030855178833
1.0	84950000.0	84960000.0	1.0	1.410291314125061	0.6236605644226074
1.0	85050000.0	85060000.0	2.0	1.6679105758666992	0.8909074068069458
1.0	85090000.0	85100000.0	1.0	1.5719295740127563	0.7917596101760864
1.0	85100000.0	85110000.0	1.0	1.5857012271881104	0.8060098886489868
1.0	85120000.0	85130000.0	0.0	1.3089966773986816	0.5222572088241577
1.0	85170000.0	85180000.0	1.0	1.5929588079452515	0.8135673403739929
1.0	85300000.0	85310000.0	3.0	1.504622459411621	0.7216278314590454
1.0	85330000.0	85340000.0	0.0	1.7031170129776	0.9268091320991516
1.0	85450000.0	85460000.0	1.0	1.8448402881622314	1.0680222511291504
1.0	85490000.0	85500000.0	0.0	1.46637761592865	0.6817479729652405
1.0	85530000.0	85540000.0	1.0	1.5594727993011475	0.7787834405899048
1.0	85570000.0	85580000.0	1.0	1.4961611032485962	0.7126965522766113
1.0	85590000.0	85600000.0	1.0	1.4647200107574463	0.6800503730773926
1.0	85650000.0	85660000.0	2.0	1.4178708791732788	0.6315233707427979
1.0	85730000.0	85740000.0	0.0	1.3549087047576904	0.5674813985824585
1.0	85740000.0	85750000.0	1.0	1.9911377429962158	1.2260377407073975
1.0	85840000.0	85850000.0	1.0	1.3000357151031494	0.5137469172477722
1.0	85880000.0	85890000.0	1.0	1.503403902053833	0.7202957272529602
1.0	85900000.0	85910000.0	1.0	1.7705917358398438	0.9951184391975403
1.0	85910000.0	85920000.0	1.0	1.3689998388290405	0.581689715385437
1.0	85940000.0	85950000.0	0.0	1.5794674158096313	0.7996119260787964
1.0	85960000.0	85970000.0	6.0	1.4932982921600342	0.7098625898361206
1.0	85990000.0	86000000.0	2.0	1.6028430461883545	0.8237571716308594
1.0	86040000.0	86050000.0	1.0	1.7783933877944946	1.0668795108795166
1.0	86090000.0	86100000.0	1.0	1.501876950263977	0.7187075614929199
1.0	86140000.0	86150000.0	3.0	1.3999251127243042	0.6130803823471069
1.0	86160000.0	86170000.0	0.0	1.4870418310165405	0.7031158208847046
1.0	86220000.0	86230000.0	1.0	1.8197479248046875	1.0434895753860474
1.0	86270000.0	86280000.0	2.0	1.9519195556640625	1.1702966690063477
1.0	86330000.0	86340000.0	4.0	2.9574809074401855	1.9228185415267944
1.0	86380000.0	86390000.0	5.0	3.4292216300964355	2.1266911029815674
1.0	86460000.0	86470000.0	3.0	2.8037285804748535	1.8428122997283936
1.0	86560000.0	86570000.0	0.0	3.1724917888641357	2.031604051589966
1.0	86660000.0	86670000.0	1.0	2.0760724544525146	1.301177978515625
1.0	86770000.0	86780000.0	3.0	1.8922464847564697	1.1245741844177246
1.0	86840000.0	86850000.0	2.0	1.4443204402923584	0.65874183177948
1.0	86850000.0	86860000.0	0.0	1.5929608345031738	0.8135204315185547
1.0	86860000.0	86870000.0	3.0	1.7248560190200806	0.9600383043289185
1.0	86920000.0	86930000.0	0.0	1.6512632369995117	0.8737842440605164
1.0	86950000.0	86960000.0	3.0	1.5581474304199219	0.7773348689079285
1.0	86960000.0	86970000.0	0.0	1.7143703699111938	0.9381729364395142
1.0	86980000.0	86990000.0	3.0	1.6847270727157593	0.9081002473831177
1.0	87010000.0	87020000.0	2.0	1.9162788391113281	1.1366839408874512
1.0	87020000.0	87030000.0	2.0	1.8603061437606812	1.084922194480896
1.0	87030000.0	87040000.0	2.0	1.7973835468292236	1.0272141695022583
1.0	87080000.0	87090000.0	1.0	1.775586485862732	0.9997075796127319
1.0	87100000.0	87110000.0	1.0	1.7635055780410767	0.9934623837471008
1.0	87300000.0	87310000.0	2.0	1.5687694549560547	0.7883785963058472
1.0	87310000.0	87320000.0	0.0	1.5757325887680054	0.7956319451332092
1.0	87320000.0	87330000.0	1.0	1.4172688722610474	0.6309165954589844
1.0	87370000.0	87380000.0	1.0	1.6108675003051758	0.8480905294418335
1.0	87420000.0	87430000.0	1.0	1.40244460105896	0.6157211065292358
1.0	87440000.0	87450000.0	1.0	1.3450915813446045	0.5578089952468872
1.0	87460000.0	87470000.0	0.0	1.3789242506027222	0.5918606519699097
1.0	87510000.0	87520000.0	0.0	1.4800511598587036	0.696019172668457
1.0	87620000.0	87630000.0	2.0	1.8071237802505493	1.0317010879516602
1.0	87680000.0	87690000.0	3.0	2.241507053375244	1.4384620189666748
1.0	87690000.0	87700000.0	1.0	2.2534234523773193	1.4467792510986328
1.0	87700000.0	87710000.0	2.0	2.2900991439819336	1.482743263244629
1.0	87750000.0	87760000.0	1.0	2.1266207695007324	1.3417526483535767
1.0	87770000.0	87780000.0	5.0	1.9377460479736328	1.162803292274475
1.0	87780000.0	87790000.0	3.0	2.0661463737487793	1.287070631980896
1.0	87830000.0	87840000.0	3.0	3.2924582958221436	2.083890199661255
1.0	87910000.0	87920000.0	3.0	1.9661319255828857	1.1930110454559326
1.0	87990000.0	88000000.0	5.0	2.035888671875	1.261779546737671
1.0	88020000.0	88030000.0	1.0	1.9756072759628296	1.2076640129089355
1.0	88110000.0	88120000.0	1.0	1.8642442226409912	1.0956990718841553
1.0	88130000.0	88140000.0	1.0	2.4132044315338135	1.580578088760376
1.0	88160000.0	88170000.0	2.0	2.0332412719726562	1.2587801218032837
1.0	88220000.0	88230000.0	2.0	2.0213406085968018	1.2475483417510986
1.0	88320000.0	88330000.0	2.0	1.8036305904388428	1.0357043743133545
1.0	88460000.0	88470000.0	1.0	2.9454751014709473	1.9247487783432007
1.0	88530000.0	88540000.0	2.0	2.828299045562744	1.859559416770935
1.0	88580000.0	88590000.0	5.0	2.6735615730285645	1.766794204711914
1.0	88590000.0	88600000.0	2.0	2.7587618827819824	1.8195682764053345
1.0	88650000.0	88660000.0	1.0	2.9248878955841064	1.9135268926620483
1.0	88720000.0	88730000.0	1.0	2.3252549171447754	1.514801263809204
1.0	88820000.0	88830000.0	6.0	2.5775351524353027	1.702056884765625
1.0	88880000.0	88890000.0	6.0	2.573329210281372	1.6933149099349976
1.0	88900000.0	88910000.0	1.0	2.6534790992736816	1.747757911682129
1.0	88920000.0	88930000.0	2.0	2.6206798553466797	1.7252452373504639
1.0	89000000.0	89010000.0	2.0	2.4723198413848877	1.6241153478622437
1.0	89070000.0	89080000.0	1.0	2.08414626121521	1.3044041395187378
1.0	89150000.0	89160000.0	2.0	1.626302719116211	0.8634077310562134
1.0	89170000.0	89180000.0	2.0	2.2367637157440186	1.4293153285980225
1.0	89190000.0	89200000.0	2.0	1.5580114126205444	0.7769936323165894
1.0	89250000.0	89260000.0	3.0	1.3688517808914185	0.58149254322052
1.0	89290000.0	89300000.0	1.0	1.3392283916473389	0.551876962184906
1.0	89300000.0	89310000.0	1.0	1.4296324253082275	0.6437228918075562
1.0	89310000.0	89320000.0	1.0	1.3897275924682617	0.6027085185050964
1.0	89430000.0	89440000.0	1.0	1.3060129880905151	0.5194141268730164
1.0	89440000.0	89450000.0	1.0	1.4211333990097046	0.6348546743392944
1.0	89450000.0	89460000.0	2.0	1.6706302165985107	1.2135816812515259
1.0	89480000.0	89490000.0	1.0	1.5253666639328003	0.7067062258720398
1.0	89500000.0	89510000.0	0.0	1.7072343826293945	0.9310989379882812
1.0	89770000.0	89780000.0	2.0	1.8283412456512451	1.0539264678955078
1.0	89820000.0	89830000.0	1.0	1.6742801666259766	0.8972312808036804
1.0	89950000.0	89960000.0	2.0	1.790607213973999	1.014615774154663
1.0	89970000.0	89980000.0	1.0	1.604222059249878	0.8252192735671997
1.0	89990000.0	90000000.0	0.0	1.4325759410858154	0.6788109540939331
1.0	90000000.0	90010000.0	1.0	1.3882436752319336	0.601353108882904
1.0	90070000.0	90080000.0	0.0	1.3996750116348267	0.6131661534309387
1.0	90180000.0	90190000.0	1.0	1.575638771057129	0.7955442667007446
1.0	90260000.0	90270000.0	1.0	1.805729866027832	1.0294524431228638
1.0	90280000.0	90290000.0	5.0	1.5471919775009155	0.7858903408050537
1.0	90290000.0	90300000.0	4.0	1.6530768871307373	0.875396728515625
1.0	90310000.0	90320000.0	3.0	1.6208873987197876	0.8421943783760071
1.0	90330000.0	90340000.0	2.0	1.6423622369766235	0.8644132614135742
1.0	90420000.0	90430000.0	1.0	1.652831792831421	0.8753198385238647
1.0	90430000.0	90440000.0	1.0	1.6992204189300537	0.9227635264396667
1.0	90490000.0	90500000.0	2.0	1.34451425075531	0.5571540594100952
1.0	90540000.0	90550000.0	3.0	2.166053056716919	1.3695913553237915
1.0	90650000.0	90660000.0	3.0	2.518794536590576	1.6544244289398193
1.0	90700000.0	90710000.0	1.0	2.3512561321258545	1.5313576459884644
1.0	90720000.0	90730000.0	2.0	2.4484357833862305	1.6066722869873047
1.0	90740000.0	90750000.0	3.0	2.2914042472839355	1.4865893125534058
1.0	90750000.0	90760000.0	5.0	2.338655710220337	1.522953987121582
1.0	90790000.0	90800000.0	3.0	2.461615562438965	1.6173460483551025
1.0	90810000.0	90820000.0	0.0	2.646265983581543	1.746016263961792
1.0	90820000.0	90830000.0	6.0	2.590620756149292	1.7103153467178345
1.0	90830000.0	90840000.0	1.0	2.6409988403320312	1.7413604259490967
1.0	90880000.0	90890000.0	1.0	2.436337471008301	1.5981638431549072
1.0	90920000.0	90930000.0	2.0	2.918428897857666	1.9100338220596313
1.0	90960000.0	90970000.0	1.0	2.9626657962799072	1.9339243173599243
1.0	91030000.0	91040000.0	2.0	3.2563018798828125	2.0671591758728027
1.0	91050000.0	91060000.0	2.0	3.162025213241577	2.02690052986145
1.0	91090000.0	91100000.0	2.0	3.2423698902130127	2.0625526905059814
1.0	91150000.0	91160000.0	1.0	3.0760750770568848	1.988492727279663
1.0	91160000.0	91170000.0	3.0	3.15806245803833	2.0247085094451904
1.0	91300000.0	91310000.0	3.0	1.939842939376831	1.1615442037582397
1.0	91360000.0	91370000.0	1.0	1.432335376739502	0.6464369893074036
1.0	91370000.0	91380000.0	2.0	1.49551260471344	0.7121373414993286
1.0	91390000.0	91400000.0	2.0	1.6309369802474976	0.8548167943954468
1.0	91440000.0	91450000.0	4.0	1.3444859981536865	0.5572236776351929
1.0	91470000.0	91480000.0	1.0	1.5461013317108154	0.7648283243179321
1.0	91480000.0	91490000.0	1.0	1.8415591716766357	1.6506935358047485
1.0	91490000.0	91500000.0	2.0	1.6439588069915771	0.8663187026977539
1.0	91510000.0	91520000.0	1.0	1.6560570001602173	0.8788077235221863
1.0	91550000.0	91560000.0	3.0	1.7398344278335571	0.9640524983406067
1.0	91590000.0	91600000.0	1.0	1.9485441446304321	1.1755449771881104
1.0	91610000.0	91620000.0	0.0	1.9450633525848389	1.1767245531082153
1.0	91620000.0	91630000.0	0.0	1.7672102451324463	0.9976112246513367
1.0	91720000.0	91730000.0	1.0	2.3744053840637207	1.5509061813354492
1.0	91790000.0	91800000.0	5.0	2.3074662685394287	1.4990079402923584
1.0	91930000.0	91940000.0	4.0	2.1346819400787354	1.3470878601074219
1.0	92090000.0	92100000.0	0.0	1.7857749462127686	1.0099376440048218
1.0	92180000.0	92190000.0	2.0	1.3837811946868896	0.596810519695282
1.0	92240000.0	92250000.0	3.0	1.262221336364746	0.4781627058982849
1.0	92250000.0	92260000.0	0.0	1.4626896381378174	0.6779880523681641
1.0	92330000.0	92340000.0	2.0	1.5857174396514893	0.8060574531555176
1.0	92490000.0	92500000.0	3.0	2.2501988410949707	1.4484310150146484
1.0	92620000.0	92630000.0	3.0	1.5246601104736328	0.742395281791687
1.0	92860000.0	92870000.0	1.0	1.7567564249038696	0.9808618426322937
1.0	92950000.0	92960000.0	3.0	2.0733017921447754	1.2877624034881592
1.0	93060000.0	93070000.0	0.0	1.3966290950775146	0.6097317337989807
1.0	93220000.0	93230000.0	0.0	1.6455605030059814	0.8676926493644714
1.0	93230000.0	93240000.0	1.0	1.5866066217422485	0.8068441152572632
1.0	93330000.0	93340000.0	0.0	1.548892855644226	0.767564594745636
1.0	93450000.0	93460000.0	0.0	1.5466371774673462	0.7653585076332092
1.0	93470000.0	93480000.0	2.0	1.6717907190322876	0.894793689250946
1.0	93480000.0	93490000.0	0.0	1.6499541997909546	0.8723694682121277
1.0	93510000.0	93520000.0	1.0	1.7397934198379517	0.9638422131538391
1.0	93520000.0	93530000.0	5.0	1.8004000186920166	1.0243149995803833
1.0	93590000.0	93600000.0	1.0	1.3254181146621704	0.5382186770439148
1.0	93710000.0	93720000.0	1.0	1.2206262350082397	0.44128575921058655
1.0	93770000.0	93780000.0	0.0	1.2198034524917603	0.440542608499527
1.0	93830000.0	93840000.0	0.0	1.2617064714431763	0.4776614308357239
1.0	93860000.0	93870000.0	0.0	1.3514878749847412	0.5642357468605042
1.0	93890000.0	93900000.0	0.0	1.4615081548690796	0.6767395734786987
1.0	93900000.0	93910000.0	1.0	1.478492021560669	0.6942856907844543
1.0	93950000.0	93960000.0	0.0	1.3453419208526611	0.5580056309700012
1.0	94000000.0	94010000.0	1.0	1.2656960487365723	0.4813254475593567
1.0	94060000.0	94070000.0	0.0	1.350843906402588	0.5634253621101379
1.0	94090000.0	94100000.0	1.0	1.3419170379638672	0.5545159578323364
1.0	94140000.0	94150000.0	1.0	1.2291810512542725	0.520527720451355
1.0	94270000.0	94280000.0	0.0	1.3573201894760132	0.5699254870414734
1.0	94380000.0	94390000.0	0.0	1.6124954223632812	0.8337289094924927
1.0	94430000.0	94440000.0	1.0	1.3758552074432373	0.58868008852005
1.0	94440000.0	94450000.0	2.0	1.349207878112793	0.561870276927948
1.0	94460000.0	94470000.0	0.0	1.5004334449768066	0.7172027230262756
1.0	94490000.0	94500000.0	0.0	1.5358316898345947	0.7540767788887024
1.0	94520000.0	94530000.0	1.0	1.377656102180481	0.5905274152755737
1.0	94640000.0	94650000.0	0.0	1.4278478622436523	0.6418430209159851
1.0	94650000.0	94660000.0	0.0	1.520226001739502	0.7377699017524719
1.0	94660000.0	94670000.0	1.0	1.532387614250183	0.7504441142082214
1.0	94740000.0	94750000.0	2.0	1.6536848545074463	0.8761776089668274
1.0	94770000.0	94780000.0	0.0	1.7034826278686523	0.9269922375679016
1.0	94800000.0	94810000.0	3.0	1.7437832355499268	0.9677842855453491
1.0	94810000.0	94820000.0	3.0	1.7746524810791016	0.9987184405326843
1.0	94820000.0	94830000.0	1.0	1.8015918731689453	1.0254828929901123
1.0	94850000.0	94860000.0	1.0	1.8267993927001953	1.0502344369888306
1.0	94880000.0	94890000.0	3.0	1.8714866638183594	1.1110938787460327
1.0	94890000.0	94900000.0	0.0	1.4420487880706787	0.6563445329666138
1.0	94980000.0	94990000.0	2.0	1.3382259607315063	0.5509028434753418
1.0	95010000.0	95020000.0	1.0	1.430903673171997	0.6449463963508606
1.0	95110000.0	95120000.0	2.0	1.545363426208496	0.7641655206680298
1.0	95180000.0	95190000.0	1.0	1.5222277641296387	0.7399060130119324
1.0	95220000.0	95230000.0	4.0	1.7345244884490967	0.9585024118423462
1.0	95260000.0	95270000.0	3.0	1.5204321146011353	0.7378910779953003
1.0	95280000.0	95290000.0	1.0	1.6032350063323975	0.788198709487915
1.0	95370000.0	95380000.0	0.0	1.4349956512451172	0.6490927934646606
1.0	95420000.0	95430000.0	0.0	1.5745000839233398	0.7942306399345398
1.0	95440000.0	95450000.0	2.0	1.5014564990997314	0.7182140350341797
1.0	95510000.0	95520000.0	1.0	1.3834770917892456	0.5963627099990845
1.0	95520000.0	95530000.0	1.0	1.3947880268096924	0.6079255938529968
1.0	95540000.0	95550000.0	1.0	1.6630198955535889	0.8857963681221008
1.0	95570000.0	95580000.0	2.0	1.668920874595642	0.8919556736946106
1.0	95630000.0	95640000.0	1.0	1.456915259361267	0.6719542741775513
1.0	95700000.0	95710000.0	8.0	1.3313230276107788	0.5441290140151978
1.0	95760000.0	95770000.0	3.0	1.6313358545303345	0.8532314300537109
1.0	95780000.0	95790000.0	1.0	1.8194873332977295	1.0488115549087524
1.0	95790000.0	95800000.0	0.0	1.77022385597229	1.0017045736312866
1.0	95820000.0	95830000.0	0.0	1.7031513452529907	0.9301537275314331
1.0	95840000.0	95850000.0	2.0	1.7116302251815796	0.939123272895813
1.0	95860000.0	95870000.0	0.0	1.8281227350234985	1.0589970350265503
1.0	96080000.0	96090000.0	1.0	2.349562168121338	1.5351804494857788
1.0	96150000.0	96160000.0	2.0	2.453673839569092	1.6142032146453857
1.0	96190000.0	96200000.0	3.0	2.392543315887451	1.5669708251953125
1.0	96250000.0	96260000.0	3.0	2.4085144996643066	1.5789026021957397
1.0	96270000.0	96280000.0	5.0	2.351055383682251	1.5349128246307373
1.0	96370000.0	96380000.0	1.0	3.240532636642456	2.0606865882873535
1.0	96400000.0	96410000.0	4.0	3.199361562728882	2.0448050498962402
1.0	96410000.0	96420000.0	3.0	3.1441879272460938	2.0197691917419434
1.0	96560000.0	96570000.0	2.0	4.123931884765625	2.283266067504883
1.0	96640000.0	96650000.0	2.0	3.469106674194336	2.1453146934509277
1.0	96650000.0	96660000.0	3.0	3.403719425201416	2.123016834259033
1.0	96680000.0	96690000.0	1.0	3.3377068042755127	2.099747896194458
1.0	96710000.0	96720000.0	3.0	2.2921013832092285	1.480579137802124
1.0	96740000.0	96750000.0	1.0	2.6020405292510986	1.7144502401351929
1.0	96750000.0	96760000.0	7.0	2.023949146270752	1.2481024265289307
1.0	96920000.0	96930000.0	3.0	2.7855801582336426	1.8317005634307861
1.0	96950000.0	96960000.0	3.0	2.628211259841919	1.7341111898422241
1.0	97040000.0	97050000.0	2.0	3.183307409286499	2.036417007446289
1.0	97100000.0	97110000.0	3.0	2.9567131996154785	1.928483009338379
1.0	97140000.0	97150000.0	4.0	2.780487060546875	1.8289954662322998
1.0	97160000.0	97170000.0	1.0	2.681323289871216	1.7681787014007568
1.0	97180000.0	97190000.0	1.0	1.7266286611557007	1.5014913082122803
1.0	97220000.0	97230000.0	0.0	1.5942051410675049	0.8146451711654663
1.0	97260000.0	97270000.0	2.0	1.426544189453125	0.640540599822998
1.0	97400000.0	97410000.0	3.0	2.4686739444732666	1.622513771057129
1.0	97440000.0	97450000.0	3.0	2.7531185150146484	1.8155295848846436
1.0	97450000.0	97460000.0	1.0	2.8772165775299072	1.8856531381607056
1.0	97460000.0	97470000.0	2.0	2.8502306938171387	1.8701518774032593
1.0	97490000.0	97500000.0	2.0	2.892312526702881	1.8939893245697021
1.0	97540000.0	97550000.0	3.0	1.952684760093689	1.1730154752731323
1.0	97550000.0	97560000.0	2.0	1.9690536260604858	1.1943495273590088
1.0	97590000.0	97600000.0	2.0	1.7994422912597656	1.0243672132492065
1.0	97600000.0	97610000.0	3.0	1.8252607583999634	1.0495893955230713
1.0	97620000.0	97630000.0	2.0	2.0110793113708496	1.2368836402893066
1.0	97810000.0	97820000.0	1.0	1.8191086053848267	1.0503062009811401
1.0	97830000.0	97840000.0	3.0	1.677939772605896	0.9013403654098511
1.0	97880000.0	97890000.0	1.0	2.297060966491699	1.4905787706375122
1.0	97890000.0	97900000.0	5.0	2.0556623935699463	1.2797958850860596
1.0	97910000.0	97920000.0	3.0	2.231274366378784	1.4334131479263306
1.0	97920000.0	97930000.0	3.0	2.1954758167266846	1.4026575088500977
1.0	97940000.0	97950000.0	0.0	2.32384991645813	1.510362148284912
1.0	97960000.0	97970000.0	3.0	2.01863169670105	1.2457183599472046
1.0	98130000.0	98140000.0	0.0	2.0922303199768066	1.3150640726089478
1.0	98220000.0	98230000.0	2.0	1.6105546951293945	0.8317729234695435
1.0	98230000.0	98240000.0	3.0	1.6163924932479858	0.8378639221191406
1.0	98260000.0	98270000.0	3.0	1.6772210597991943	0.9006893038749695
1.0	98280000.0	98290000.0	0.0	1.7618141174316406	0.990757167339325
1.0	98320000.0	98330000.0	2.0	1.750511884689331	0.9752683639526367
1.0	98330000.0	98340000.0	2.0	1.7609584331512451	0.9855037927627563
1.0	98340000.0	98350000.0	0.0	1.9995191097259521	1.2247651815414429
1.0	98350000.0	98360000.0	5.0	1.922752022743225	1.1500754356384277
1.0	98390000.0	98400000.0	5.0	2.4554593563079834	1.6110389232635498
1.0	98430000.0	98440000.0	6.0	2.4708330631256104	1.625915288925171
1.0	98450000.0	98460000.0	3.0	2.8890483379364014	1.8943647146224976
1.0	98460000.0	98470000.0	4.0	2.5594139099121094	1.689396619796753
1.0	98470000.0	98480000.0	2.0	2.7492475509643555	1.8116403818130493
1.0	98540000.0	98550000.0	5.0	2.9725093841552734	1.9374504089355469
1.0	98570000.0	98580000.0	3.0	2.8675284385681152	1.8781402111053467
1.0	98610000.0	98620000.0	9.0	2.6251442432403564	1.7313587665557861
1.0	98670000.0	98680000.0	2.0	2.778141975402832	1.8287827968597412
1.0	98690000.0	98700000.0	5.0	3.0113110542297363	1.9587671756744385
1.0	98760000.0	98770000.0	5.0	2.419257640838623	1.5869035720825195
1.0	98880000.0	98890000.0	5.0	2.0873894691467285	1.3126039505004883
1.0	98960000.0	98970000.0	6.0	2.8148727416992188	1.8518911600112915
1.0	99120000.0	99130000.0	2.0	1.6979749202728271	0.9354530572891235
1.0	99130000.0	99140000.0	1.0	2.283041477203369	1.457424283027649
1.0	99140000.0	99150000.0	0.0	2.38541316986084	1.537761926651001
1.0	99170000.0	99180000.0	1.0	1.9812326431274414	1.161665678024292
1.0	99200000.0	99210000.0	2.0	2.0275325775146484	1.2491464614868164
1.0	99210000.0	99220000.0	1.0	1.9951454401016235	1.2097580432891846
1.0	99250000.0	99260000.0	5.0	3.241180896759033	2.057080030441284
1.0	99260000.0	99270000.0	4.0	3.025574207305908	1.9628994464874268
1.0	99270000.0	99280000.0	6.0	2.7174830436706543	1.7907707691192627
1.0	99280000.0	99290000.0	6.0	3.0368361473083496	1.970715880393982
1.0	99380000.0	99390000.0	4.0	3.673884868621826	2.207228660583496
1.0	99410000.0	99420000.0	3.0	3.9746546745300293	2.2529172897338867
1.0	99450000.0	99460000.0	2.0	3.9234511852264404	2.2351574897766113
1.0	99510000.0	99520000.0	7.0	5.043055057525635	2.2944514751434326
1.0	99550000.0	99560000.0	4.0	4.7219953536987305	2.3017537593841553
1.0	99560000.0	99570000.0	11.0	4.526111602783203	2.30719256401062
1.0	99670000.0	99680000.0	4.0	3.208218812942505	2.0471854209899902
1.0	99700000.0	99710000.0	5.0	2.555077075958252	1.6858108043670654
1.0	99770000.0	99780000.0	2.0	2.4527029991149902	1.611670732498169
1.0	99850000.0	99860000.0	2.0	2.1733174324035645	1.3853174448013306
1.0	99940000.0	99950000.0	3.0	2.1065521240234375	1.3232417106628418
1.0	99990000.0	100000000.0	1.0	1.7190433740615845	0.9428712725639343
1.0	100000000.0	100010000.0	3.0	1.7788394689559937	1.0029537677764893
1.0	100020000.0	100030000.0	0.0	1.8192964792251587	1.0430490970611572
1.0	100040000.0	100050000.0	8.0	1.638373613357544	0.8605705499649048
1.0	100110000.0	100120000.0	2.0	1.7749210596084595	1.0074870586395264
1.0	100180000.0	100190000.0	2.0	1.2692582607269287	0.48470014333724976
1.0	100190000.0	100200000.0	0.0	1.29587721824646	0.5097213983535767
1.0	100220000.0	100230000.0	3.0	1.3013591766357422	0.5149248838424683
1.0	100350000.0	100360000.0	2.0	1.3347299098968506	0.5473887920379639
1.0	100410000.0	100420000.0	3.0	1.5681641101837158	0.7877675294876099
1.0	100470000.0	100480000.0	2.0	1.2936923503875732	0.5075463056564331
1.0	100480000.0	100490000.0	0.0	1.3079440593719482	0.5212129354476929
1.0	100490000.0	100500000.0	0.0	1.391808271408081	0.604939341545105
1.0	100520000.0	100530000.0	1.0	1.2872436046600342	0.5014292001724243
1.0	100580000.0	100590000.0	1.0	1.274207353591919	0.4892283082008362
1.0	100620000.0	100630000.0	0.0	1.3531310558319092	0.5658358335494995
1.0	100640000.0	100650000.0	3.0	1.4881850481033325	0.7045003175735474
1.0	100670000.0	100680000.0	2.0	1.3917806148529053	0.6047712564468384
1.0	100710000.0	100720000.0	3.0	1.6803518533706665	0.917621910572052
1.0	100720000.0	100730000.0	1.0	1.6673082113265991	0.8901470899581909
1.0	100750000.0	100760000.0	2.0	1.4345448017120361	0.6486679911613464
1.0	100760000.0	100770000.0	2.0	1.4932661056518555	0.7096129059791565
1.0	100800000.0	100810000.0	0.0	1.6679556369781494	0.8909093737602234
1.0	100810000.0	100820000.0	7.0	2.2567830085754395	1.9354664087295532
1.0	100830000.0	100840000.0	2.0	1.4179391860961914	0.6317191123962402
1.0	100870000.0	100880000.0	2.0	1.4040300846099854	0.6175032258033752
1.0	100890000.0	100900000.0	1.0	1.36171293258667	0.5744996070861816
1.0	100980000.0	100990000.0	3.0	1.267517328262329	0.4830782413482666
1.0	101000000.0	101010000.0	1.0	1.6937627792358398	0.9173247218132019
1.0	101050000.0	101060000.0	0.0	1.8393646478652954	1.0626689195632935
1.0	101190000.0	101200000.0	8.0	2.7136683464050293	1.789263129234314
1.0	101230000.0	101240000.0	4.0	3.292278289794922	2.0792012214660645
1.0	101240000.0	101250000.0	1.0	3.2560646533966064	2.063002109527588
1.0	101250000.0	101260000.0	3.0	3.2556281089782715	2.064289093017578
1.0	101260000.0	101270000.0	3.0	4.241976737976074	2.285159111022949
1.0	101380000.0	101390000.0	2.0	1.6287826299667358	0.830623984336853
1.0	101430000.0	101440000.0	0.0	1.4026925563812256	0.616012692451477
1.0	101460000.0	101470000.0	1.0	1.398798942565918	0.6119967699050903
1.0	101510000.0	101520000.0	3.0	1.5102630853652954	0.727532684803009
1.0	101630000.0	101640000.0	0.0	2.18385648727417	1.3898853063583374
1.0	101680000.0	101690000.0	4.0	2.2576560974121094	1.4536992311477661
1.0	101700000.0	101710000.0	3.0	2.14475679397583	1.3050458431243896
1.0	101810000.0	101820000.0	3.0	3.108466625213623	2.001690149307251
1.0	101830000.0	101840000.0	0.0	3.4012813568115234	2.115368366241455
1.0	101910000.0	101920000.0	4.0	3.9098269939422607	2.2495663166046143
1.0	101990000.0	102000000.0	6.0	4.544768333435059	2.304985284805298
1.0	102000000.0	102010000.0	5.0	4.560739994049072	2.308525562286377
1.0	102150000.0	102160000.0	4.0	4.583846092224121	2.302112340927124
1.0	102210000.0	102220000.0	4.0	4.238274574279785	2.2961318492889404
1.0	102240000.0	102250000.0	7.0	4.168118953704834	2.28882098197937
1.0	102300000.0	102310000.0	6.0	4.6308441162109375	2.289158344268799
1.0	102350000.0	102360000.0	7.0	4.769801139831543	2.2979390621185303
1.0	102380000.0	102390000.0	4.0	4.935551643371582	2.280846357345581
1.0	102450000.0	102460000.0	3.0	5.2571492195129395	2.292379379272461
1.0	102460000.0	102470000.0	2.0	5.22278356552124	2.297295093536377
1.0	102480000.0	102490000.0	10.0	4.840721130371094	2.296020984649658
1.0	102490000.0	102500000.0	6.0	5.085995674133301	2.291390895843506
1.0	102510000.0	102520000.0	5.0	5.052674293518066	2.2860219478607178
1.0	102530000.0	102540000.0	6.0	5.533794403076172	2.3329806327819824
1.0	102550000.0	102560000.0	6.0	4.969984531402588	2.2835075855255127
1.0	102600000.0	102610000.0	11.0	5.596431732177734	2.333650827407837
1.0	102620000.0	102630000.0	8.0	5.08725118637085	2.2882394790649414
1.0	102670000.0	102680000.0	5.0	5.253479480743408	2.2972843647003174
1.0	102700000.0	102710000.0	7.0	5.208273410797119	2.3004002571105957
1.0	102740000.0	102750000.0	3.0	4.93225622177124	2.2878940105438232
1.0	102760000.0	102770000.0	2.0	5.122147560119629	2.2895824909210205
1.0	102790000.0	102800000.0	3.0	5.113363742828369	2.28627610206604
1.0	102830000.0	102840000.0	8.0	4.973499298095703	2.282360553741455
1.0	102890000.0	102900000.0	10.0	5.576907157897949	2.3496530055999756
1.0	102920000.0	102930000.0	7.0	5.2840800285339355	2.289339542388916
1.0	103080000.0	103090000.0	6.0	5.216123580932617	2.2944326400756836
1.0	103160000.0	103170000.0	5.0	5.473965644836426	2.297354221343994
1.0	103210000.0	103220000.0	4.0	5.147440433502197	2.2972092628479004
1.0	103220000.0	103230000.0	6.0	4.783417701721191	2.2897982597351074
1.0	103240000.0	103250000.0	5.0	5.010322570800781	2.286930561065674
1.0	103330000.0	103340000.0	7.0	4.8763651847839355	2.284607410430908
1.0	103340000.0	103350000.0	1.0	5.133980751037598	2.279783010482788
1.0	103410000.0	103420000.0	10.0	4.651540279388428	2.2871522903442383
1.0	103550000.0	103560000.0	5.0	5.747170925140381	2.4112348556518555
1.0	103610000.0	103620000.0	4.0	5.615178108215332	2.3698606491088867
1.0	103640000.0	103650000.0	6.0	5.423667907714844	2.2784411907196045
1.0	103690000.0	103700000.0	2.0	5.225798606872559	2.2830557823181152
1.0	103730000.0	103740000.0	9.0	3.2722136974334717	2.0713706016540527
1.0	103770000.0	103780000.0	3.0	2.455845355987549	1.6165046691894531
1.0	104000000.0	104010000.0	2.0	1.6809558868408203	0.9042927026748657
1.0	104040000.0	104050000.0	3.0	1.8309158086776733	1.0680255889892578
1.0	104100000.0	104110000.0	5.0	1.7414350509643555	0.9740913510322571
1.0	104110000.0	104120000.0	1.0	1.649815320968628	0.8726325035095215
1.0	104340000.0	104350000.0	6.0	4.416773796081543	2.3000006675720215
1.0	104360000.0	104370000.0	6.0	4.464755058288574	2.297929525375366
1.0	104370000.0	104380000.0	4.0	5.0707292556762695	2.286555290222168
1.0	104420000.0	104430000.0	5.0	5.7097086906433105	2.3429577350616455
1.0	104440000.0	104450000.0	3.0	4.894443511962891	2.285576820373535
1.0	104520000.0	104530000.0	6.0	5.120477199554443	2.2827975749969482
1.0	104580000.0	104590000.0	7.0	5.454836845397949	2.322507858276367
1.0	104660000.0	104670000.0	3.0	5.30396032333374	2.2945566177368164
1.0	104670000.0	104680000.0	4.0	5.307819366455078	2.2889320850372314
1.0	104680000.0	104690000.0	7.0	5.137725353240967	2.2831203937530518
1.0	104750000.0	104760000.0	5.0	5.510650634765625	2.3435986042022705
1.0	104800000.0	104810000.0	9.0	5.442700386047363	2.317685127258301
1.0	104820000.0	104830000.0	5.0	5.6074724197387695	2.373076915740967
1.0	104860000.0	104870000.0	5.0	5.439940452575684	2.3189656734466553
1.0	104950000.0	104960000.0	1.0	5.122007846832275	2.284848690032959
1.0	105080000.0	105090000.0	4.0	4.980557441711426	2.293121099472046
1.0	105090000.0	105100000.0	6.0	5.022790431976318	2.300217390060425
1.0	105170000.0	105180000.0	6.0	4.73422384262085	2.2830352783203125
1.0	105220000.0	105230000.0	5.0	4.218424320220947	2.2923178672790527
1.0	105380000.0	105390000.0	1.0	2.6010053157806396	1.7161014080047607
1.0	105400000.0	105410000.0	2.0	3.433307647705078	2.1317038536071777
1.0	105480000.0	105490000.0	5.0	2.3022372722625732	1.4937732219696045
1.0	105520000.0	105530000.0	1.0	3.0259313583374023	1.9655755758285522
1.0	105530000.0	105540000.0	2.0	2.8771424293518066	1.8881158828735352
1.0	105640000.0	105650000.0	2.0	2.7910709381103516	1.8395675420761108
1.0	105700000.0	105710000.0	2.0	3.787532091140747	2.22800612449646
1.0	105760000.0	105770000.0	6.0	3.8278915882110596	2.2387070655822754
1.0	105780000.0	105790000.0	5.0	3.582362413406372	2.179539918899536
1.0	105850000.0	105860000.0	1.0	3.88545560836792	2.248422622680664
1.0	105900000.0	105910000.0	4.0	3.4386184215545654	2.1360793113708496
1.0	105910000.0	105920000.0	4.0	3.45074200630188	2.1394097805023193
1.0	105970000.0	105980000.0	2.0	3.523012638092041	2.1622090339660645
1.0	105980000.0	105990000.0	11.0	3.1594247817993164	2.028033971786499
1.0	106030000.0	106040000.0	6.0	3.2481448650360107	2.0667226314544678
1.0	106100000.0	106110000.0	2.0	3.4426045417785645	2.1360297203063965
1.0	106110000.0	106120000.0	1.0	3.336397171020508	2.0969860553741455
1.0	106160000.0	106170000.0	9.0	3.0296473503112793	1.9680109024047852
1.0	106290000.0	106300000.0	4.0	3.522212505340576	2.1614456176757812
1.0	106300000.0	106310000.0	0.0	3.5383217334747314	2.167558193206787
1.0	106340000.0	106350000.0	5.0	3.8290438652038574	2.242816925048828
1.0	106350000.0	106360000.0	3.0	4.781752109527588	2.2734735012054443
[truncated: 47,579 more rows]
