# Supplementary material for: Genome-wide mapping of somatic mutation rates uncovers drivers of cancer
Source: Nat Biotechnol. 2022 Jun 20;40(11):1634–43. doi: 10.1038/s41587-022-01353-8 (PMC9646522; doi:10.1038/s41587-022-01353-8)
Supplement: Supplementary file 4 — Regions and model predictions for each fold of each cancer for which a deep learning model was trained. Regions that were filtered are also listed along with their respective model predictions. [file 41587_2022_1353_MOESM4_ESM.zip › kfold_results/Prost-AdenoCA/fold_0.txt]

CHROM	START	END	Y_TRUE	Y_PRED	STD
1.0	790000.0	800000.0	0.0	1.4325555562973022	0.6887565851211548
1.0	870000.0	880000.0	2.0	2.180997610092163	1.2812676429748535
1.0	890000.0	900000.0	4.0	1.3149305582046509	0.5566460490226746
1.0	970000.0	980000.0	4.0	1.5411542654037476	0.7976281046867371
1.0	1000000.0	1010000.0	2.0	2.0438599586486816	1.1951711177825928
1.0	1100000.0	1110000.0	2.0	1.8784363269805908	1.0760051012039185
1.0	1150000.0	1160000.0	1.0	1.425540566444397	0.6816830635070801
1.0	1160000.0	1170000.0	0.0	1.4628502130508423	0.7070416212081909
1.0	1180000.0	1190000.0	2.0	1.6678638458251953	0.9131985902786255
1.0	1210000.0	1220000.0	0.0	1.4847276210784912	0.7404618859291077
1.0	1250000.0	1260000.0	1.0	1.3899399042129517	0.643791675567627
1.0	1320000.0	1330000.0	3.0	1.479836106300354	0.7366477847099304
1.0	1350000.0	1360000.0	2.0	1.4500572681427002	0.7051416635513306
1.0	1480000.0	1490000.0	0.0	1.3431837558746338	0.5936150550842285
1.0	1560000.0	1570000.0	2.0	1.2896497249603271	0.5365781188011169
1.0	1590000.0	1600000.0	1.0	1.3459548950195312	0.5942867994308472
1.0	1610000.0	1620000.0	1.0	1.263270616531372	0.508198618888855
1.0	1780000.0	1790000.0	1.0	1.318150281906128	0.5667177438735962
1.0	1820000.0	1830000.0	0.0	1.4489233493804932	0.692996621131897
1.0	1900000.0	1910000.0	2.0	2.0497565269470215	1.1981221437454224
1.0	2000000.0	2010000.0	2.0	1.543023705482483	0.7985438704490662
1.0	2020000.0	2030000.0	2.0	1.6807739734649658	0.921022891998291
1.0	2040000.0	2050000.0	2.0	1.689949631690979	0.9280031323432922
1.0	2160000.0	2170000.0	3.0	1.3981609344482422	0.6441217660903931
1.0	2200000.0	2210000.0	2.0	1.4468040466308594	0.7007193565368652
1.0	2290000.0	2300000.0	2.0	1.5102216005325317	0.7665940523147583
1.0	2310000.0	2320000.0	0.0	1.506282091140747	0.76170414686203
1.0	2400000.0	2410000.0	0.0	2.0033655166625977	1.1676687002182007
1.0	2520000.0	2530000.0	1.0	1.6122629642486572	0.8634098172187805
1.0	2760000.0	2770000.0	6.0	3.337275743484497	1.8061621189117432
1.0	2800000.0	2810000.0	3.0	4.0413665771484375	1.9831005334854126
1.0	2830000.0	2840000.0	6.0	3.5031018257141113	1.8547292947769165
1.0	2840000.0	2850000.0	3.0	3.881213665008545	1.9493623971939087
1.0	2850000.0	2860000.0	3.0	3.624054431915283	1.887674331665039
1.0	2930000.0	2940000.0	2.0	3.6169333457946777	1.885520577430725
1.0	3020000.0	3030000.0	2.0	2.638695478439331	1.5327609777450562
1.0	3050000.0	3060000.0	2.0	2.6819939613342285	1.5550628900527954
1.0	3130000.0	3140000.0	3.0	1.9740527868270874	1.1503660678863525
1.0	3200000.0	3210000.0	1.0	1.8204214572906494	1.0312612056732178
1.0	3230000.0	3240000.0	4.0	1.7465922832489014	0.982439398765564
1.0	3290000.0	3300000.0	0.0	1.855162262916565	1.0577961206436157
1.0	3350000.0	3360000.0	1.0	2.157628297805786	1.2682013511657715
1.0	3470000.0	3480000.0	0.0	1.679125428199768	0.9189273118972778
1.0	3510000.0	3520000.0	2.0	1.8225250244140625	1.0333309173583984
1.0	3540000.0	3550000.0	2.0	1.3733444213867188	0.623275101184845
1.0	3620000.0	3630000.0	2.0	1.9016058444976807	1.0933678150177002
1.0	3640000.0	3650000.0	1.0	1.9081764221191406	1.0984523296356201
1.0	3690000.0	3700000.0	1.0	1.5388787984848022	0.7944780588150024
1.0	3730000.0	3740000.0	3.0	1.3900024890899658	0.6430398225784302
1.0	3790000.0	3800000.0	0.0	1.2830562591552734	0.5297693014144897
1.0	4070000.0	4080000.0	4.0	3.0818896293640137	1.7194846868515015
1.0	4150000.0	4160000.0	3.0	4.0350565910339355	1.981957197189331
1.0	4210000.0	4220000.0	3.0	4.062861442565918	1.9871413707733154
1.0	4230000.0	4240000.0	6.0	3.934889316558838	1.9606777429580688
1.0	4250000.0	4260000.0	1.0	3.5904884338378906	1.878827691078186
1.0	4280000.0	4290000.0	2.0	3.923738956451416	1.9582561254501343
1.0	4390000.0	4400000.0	6.0	4.09688663482666	1.993992567062378
1.0	4430000.0	4440000.0	2.0	4.534594535827637	2.0700671672821045
1.0	4590000.0	4600000.0	1.0	3.1866872310638428	1.7560898065567017
1.0	4640000.0	4650000.0	2.0	2.8286032676696777	1.6186094284057617
1.0	4650000.0	4660000.0	1.0	2.918656826019287	1.6556895971298218
1.0	4760000.0	4770000.0	2.0	2.778636932373047	1.5960590839385986
1.0	4840000.0	4850000.0	4.0	2.7758212089538574	1.5946035385131836
1.0	4900000.0	4910000.0	9.0	2.2997448444366455	1.350597858428955
1.0	4910000.0	4920000.0	5.0	2.3851535320281982	1.3999212980270386
1.0	4930000.0	4940000.0	2.0	3.158541202545166	1.7465531826019287
1.0	4940000.0	4950000.0	4.0	2.7477598190307617	1.5827710628509521
1.0	5060000.0	5070000.0	6.0	3.2877964973449707	1.7897993326187134
1.0	5110000.0	5120000.0	2.0	3.4631590843200684	1.843631386756897
1.0	5170000.0	5180000.0	4.0	3.389230728149414	1.8220012187957764
1.0	5190000.0	5200000.0	4.0	3.6120033264160156	1.884019136428833
1.0	5240000.0	5250000.0	3.0	4.00216007232666	1.974901795387268
1.0	5280000.0	5290000.0	4.0	3.797088146209717	1.9294872283935547
1.0	5290000.0	5300000.0	3.0	3.454829692840576	1.8408489227294922
1.0	5400000.0	5410000.0	2.0	3.118922233581543	1.7322218418121338
1.0	5570000.0	5580000.0	4.0	2.6590867042541504	1.5425834655761719
1.0	5610000.0	5620000.0	1.0	2.264451742172241	1.3310883045196533
1.0	5630000.0	5640000.0	8.0	2.2754950523376465	1.3376237154006958
1.0	5680000.0	5690000.0	1.0	2.3190715312957764	1.3624444007873535
1.0	5710000.0	5720000.0	1.0	2.2805593013763428	1.3411611318588257
1.0	5770000.0	5780000.0	2.0	2.009160280227661	1.1671793460845947
1.0	5780000.0	5790000.0	1.0	1.9108997583389282	1.0955455303192139
1.0	5970000.0	5980000.0	0.0	1.4304497241973877	0.685564398765564
1.0	5990000.0	6000000.0	0.0	1.4460471868515015	0.7015191316604614
1.0	6070000.0	6080000.0	2.0	1.5443122386932373	0.8009020686149597
1.0	6120000.0	6130000.0	5.0	1.683161973953247	0.9168127179145813
1.0	6130000.0	6140000.0	3.0	1.6162803173065186	0.8618718385696411
1.0	6180000.0	6190000.0	1.0	1.846398115158081	1.050949215888977
1.0	6290000.0	6300000.0	1.0	1.4376928806304932	0.6916288733482361
1.0	6370000.0	6380000.0	2.0	1.315032958984375	0.5628685355186462
1.0	6400000.0	6410000.0	1.0	1.3021366596221924	0.5490801930427551
1.0	6460000.0	6470000.0	1.0	1.740426778793335	0.9686128497123718
1.0	6490000.0	6500000.0	2.0	1.8482412099838257	1.0550001859664917
1.0	6580000.0	6590000.0	3.0	1.4105654954910278	0.665160059928894
1.0	6610000.0	6620000.0	1.0	1.4410717487335205	0.6832941770553589
1.0	6680000.0	6690000.0	2.0	1.4671437740325928	0.7168546915054321
1.0	6790000.0	6800000.0	2.0	1.9396026134490967	1.120237946510315
1.0	6800000.0	6810000.0	2.0	1.8334518671035767	1.0427806377410889
1.0	6820000.0	6830000.0	3.0	1.8386144638061523	1.0443394184112549
1.0	6970000.0	6980000.0	2.0	1.6843996047973633	0.9235992431640625
1.0	7020000.0	7030000.0	1.0	2.1609833240509033	1.271752119064331
1.0	7080000.0	7090000.0	1.0	2.0023107528686523	1.1618893146514893
1.0	7180000.0	7190000.0	4.0	1.7873443365097046	1.0045191049575806
1.0	7240000.0	7250000.0	1.0	1.9499012231826782	1.1272262334823608
1.0	7350000.0	7360000.0	2.0	1.6726471185684204	0.9139992594718933
1.0	7400000.0	7410000.0	2.0	1.8237361907958984	1.0323737859725952
1.0	7420000.0	7430000.0	2.0	1.8200700283050537	1.027403712272644
1.0	7440000.0	7450000.0	2.0	1.7433878183364868	0.9704667329788208
1.0	7490000.0	7500000.0	1.0	1.9583442211151123	1.13138747215271
1.0	7500000.0	7510000.0	2.0	1.8059879541397095	1.0169888734817505
1.0	7540000.0	7550000.0	3.0	1.6327842473983765	0.8747499585151672
1.0	7620000.0	7630000.0	1.0	1.7921953201293945	1.0073355436325073
1.0	7670000.0	7680000.0	1.0	1.7529770135879517	0.9740228652954102
1.0	7760000.0	7770000.0	0.0	1.4665056467056274	0.7231809496879578
1.0	7800000.0	7810000.0	0.0	1.3784624338150024	0.6319157481193542
1.0	7820000.0	7830000.0	1.0	1.405658483505249	0.6609649658203125
1.0	7900000.0	7910000.0	2.0	1.3774960041046143	0.6295863389968872
1.0	7940000.0	7950000.0	2.0	1.795593500137329	1.0107085704803467
1.0	8010000.0	8020000.0	0.0	1.4400131702423096	0.6816478371620178
1.0	8090000.0	8100000.0	0.0	1.3898082971572876	0.6431699991226196
1.0	8170000.0	8180000.0	4.0	1.615412950515747	0.8651840090751648
1.0	8180000.0	8190000.0	2.0	1.9309524297714233	1.1154510974884033
1.0	8240000.0	8250000.0	1.0	1.6088993549346924	0.8607363700866699
1.0	8270000.0	8280000.0	1.0	1.731074571609497	0.9689726829528809
1.0	8300000.0	8310000.0	0.0	1.9500726461410522	1.1318293809890747
1.0	8380000.0	8390000.0	1.0	1.6032752990722656	0.8567401766777039
1.0	8400000.0	8410000.0	2.0	1.4913527965545654	0.7479375600814819
1.0	8420000.0	8430000.0	2.0	1.4902855157852173	0.7473443150520325
1.0	8470000.0	8480000.0	1.0	1.4349253177642822	0.6896186470985413
1.0	8540000.0	8550000.0	3.0	1.481778621673584	0.7380601763725281
1.0	8550000.0	8560000.0	4.0	1.508265733718872	0.764844536781311
1.0	8570000.0	8580000.0	1.0	1.5545921325683594	0.8101850748062134
1.0	8640000.0	8650000.0	1.0	1.4302709102630615	0.6845225095748901
1.0	8650000.0	8660000.0	0.0	1.411173939704895	0.6646126508712769
1.0	8700000.0	8710000.0	3.0	1.4248077869415283	0.679293692111969
1.0	8830000.0	8840000.0	1.0	1.5117518901824951	0.7682009339332581
1.0	8880000.0	8890000.0	3.0	1.596987247467041	0.8493828773498535
1.0	8910000.0	8920000.0	0.0	1.5212976932525635	0.7772694826126099
1.0	8990000.0	9000000.0	2.0	1.8911434412002563	1.086531400680542
1.0	9070000.0	9080000.0	2.0	2.039156198501587	1.190767526626587
1.0	9120000.0	9130000.0	0.0	1.746453046798706	0.9770004153251648
1.0	9140000.0	9150000.0	1.0	1.649942398071289	0.8975878953933716
1.0	9190000.0	9200000.0	4.0	1.6871687173843384	0.92388516664505
1.0	9220000.0	9230000.0	4.0	1.4289659261703491	0.6840564608573914
1.0	9250000.0	9260000.0	3.0	1.7410247325897217	0.9662870168685913
1.0	9270000.0	9280000.0	2.0	1.7591909170150757	0.9828394651412964
1.0	9330000.0	9340000.0	0.0	1.440417766571045	0.695574164390564
1.0	9410000.0	9420000.0	3.0	1.3447251319885254	0.5964217185974121
1.0	9450000.0	9460000.0	1.0	1.8325157165527344	1.0408605337142944
1.0	9470000.0	9480000.0	2.0	1.5836021900177002	0.8328900337219238
1.0	9600000.0	9610000.0	2.0	1.470113754272461	0.727127194404602
1.0	9650000.0	9660000.0	2.0	1.4132261276245117	0.6668649315834045
1.0	9690000.0	9700000.0	0.0	1.8781009912490845	1.0723457336425781
1.0	9710000.0	9720000.0	1.0	1.6469230651855469	0.8838937878608704
1.0	9740000.0	9750000.0	0.0	1.4871809482574463	0.7447201609611511
1.0	9880000.0	9890000.0	2.0	1.3271888494491577	0.5703522562980652
1.0	9930000.0	9940000.0	0.0	1.3464744091033936	0.5964783430099487
1.0	9940000.0	9950000.0	1.0	1.3657591342926025	0.6177893280982971
1.0	10090000.0	10100000.0	0.0	1.3976103067398071	0.645218551158905
1.0	10110000.0	10120000.0	2.0	1.3038479089736938	0.5518564581871033
1.0	10120000.0	10130000.0	2.0	1.3196890354156494	0.5679377317428589
1.0	10140000.0	10150000.0	2.0	1.334347128868103	0.5839053988456726
1.0	10170000.0	10180000.0	0.0	1.3781341314315796	0.6312614679336548
1.0	10270000.0	10280000.0	1.0	1.3749504089355469	0.6352406740188599
1.0	10390000.0	10400000.0	0.0	1.3273667097091675	0.5770694613456726
1.0	10400000.0	10410000.0	1.0	1.338173508644104	0.5881306529045105
1.0	10430000.0	10440000.0	1.0	1.3274284601211548	0.5767560005187988
1.0	10500000.0	10510000.0	2.0	1.4304087162017822	0.6865555644035339
1.0	10510000.0	10520000.0	3.0	1.4024631977081299	0.6572734117507935
1.0	10600000.0	10610000.0	2.0	1.3724552392959595	0.6248823404312134
1.0	10620000.0	10630000.0	0.0	1.4394166469573975	0.6959200501441956
1.0	10680000.0	10690000.0	1.0	1.3737189769744873	0.6261852383613586
1.0	10700000.0	10710000.0	4.0	1.3536475896835327	0.6037114858627319
1.0	10770000.0	10780000.0	1.0	1.4902241230010986	0.746760368347168
1.0	10790000.0	10800000.0	1.0	1.4702829122543335	0.725871205329895
1.0	10990000.0	11000000.0	1.0	1.8021358251571655	1.016719937324524
1.0	11070000.0	11080000.0	2.0	1.415090799331665	0.6611153483390808
1.0	11100000.0	11110000.0	4.0	1.5966813564300537	0.8456668853759766
1.0	11160000.0	11170000.0	1.0	1.2999505996704102	0.5478500127792358
1.0	11190000.0	11200000.0	1.0	1.2344801425933838	0.4787709712982178
1.0	11240000.0	11250000.0	1.0	1.2749536037445068	0.5210481882095337
1.0	11280000.0	11290000.0	0.0	1.334338903427124	0.5848970413208008
1.0	11310000.0	11320000.0	3.0	1.3628644943237305	0.6160017251968384
1.0	11500000.0	11510000.0	1.0	2.0481679439544678	1.1961078643798828
1.0	11560000.0	11570000.0	1.0	1.9482320547103882	1.1290576457977295
1.0	11580000.0	11590000.0	0.0	1.6062148809432983	0.8483319282531738
1.0	11590000.0	11600000.0	1.0	1.931923270225525	1.1109535694122314
1.0	11630000.0	11640000.0	2.0	1.9090379476547241	1.0981886386871338
1.0	11720000.0	11730000.0	1.0	1.4248559474945068	0.6792045831680298
1.0	11740000.0	11750000.0	1.0	1.69417405128479	0.9125176668167114
1.0	11800000.0	11810000.0	0.0	1.4199243783950806	0.6754335165023804
1.0	11830000.0	11840000.0	1.0	1.8368717432022095	1.0453927516937256
1.0	11870000.0	11880000.0	0.0	1.4356396198272705	0.6907623410224915
1.0	11890000.0	11900000.0	1.0	1.4079759120941162	0.6631975173950195
1.0	11910000.0	11920000.0	5.0	1.8336913585662842	1.0426329374313354
1.0	11980000.0	11990000.0	1.0	1.3066387176513672	0.553986668586731
1.0	12040000.0	12050000.0	2.0	2.0121326446533203	2.4529356956481934
1.0	12090000.0	12100000.0	1.0	1.5295679569244385	0.7854480743408203
1.0	12110000.0	12120000.0	1.0	1.649492859840393	0.8947322964668274
1.0	12200000.0	12210000.0	1.0	1.7202465534210205	0.9590094685554504
1.0	12250000.0	12260000.0	1.0	1.8104212284088135	1.0185844898223877
1.0	12340000.0	12350000.0	1.0	1.3627264499664307	0.6145216226577759
1.0	12400000.0	12410000.0	0.0	1.337791919708252	0.5876014828681946
1.0	12410000.0	12420000.0	1.0	1.3327137231826782	0.5831047892570496
1.0	12540000.0	12550000.0	2.0	1.22520112991333	0.46831780672073364
1.0	12610000.0	12620000.0	1.0	1.528515100479126	0.7836611866950989
1.0	12640000.0	12650000.0	2.0	1.31379234790802	0.5622568130493164
1.0	12680000.0	12690000.0	1.0	1.376705527305603	0.6295881271362305
1.0	12730000.0	12740000.0	0.0	1.8495947122573853	1.054030418395996
1.0	12750000.0	12760000.0	0.0	1.8528363704681396	1.054893970489502
1.0	12780000.0	12790000.0	1.0	1.9966462850570679	1.159242868423462
1.0	12830000.0	12840000.0	2.0	2.0613224506378174	1.2036360502243042
1.0	12860000.0	12870000.0	1.0	2.3149094581604004	1.3622887134552002
1.0	13810000.0	13820000.0	7.0	1.852286696434021	1.051983118057251
1.0	13870000.0	13880000.0	2.0	2.197493076324463	1.2897040843963623
1.0	13920000.0	13930000.0	3.0	1.7429609298706055	0.968455970287323
1.0	13950000.0	13960000.0	4.0	2.056650161743164	1.198407769203186
1.0	13960000.0	13970000.0	1.0	1.8201385736465454	1.0272786617279053
1.0	13970000.0	13980000.0	1.0	1.7707087993621826	0.9879231452941895
1.0	14010000.0	14020000.0	1.0	1.8980566263198853	1.086952805519104
1.0	14020000.0	14030000.0	1.0	1.5985420942306519	0.8293245434761047
1.0	14160000.0	14170000.0	1.0	1.8167474269866943	1.0237632989883423
1.0	14250000.0	14260000.0	2.0	1.662786841392517	0.8960099220275879
1.0	14270000.0	14280000.0	2.0	1.629125952720642	0.8695103526115417
1.0	14340000.0	14350000.0	1.0	1.8961079120635986	1.0845236778259277
1.0	14410000.0	14420000.0	2.0	2.110975742340088	1.2344809770584106
1.0	14490000.0	14500000.0	0.0	2.2138288021087646	1.2999123334884644
1.0	14500000.0	14510000.0	4.0	2.0739893913269043	1.2077877521514893
1.0	14520000.0	14530000.0	1.0	2.142054796218872	1.254119634628296
1.0	14590000.0	14600000.0	2.0	2.0382654666900635	1.1857178211212158
1.0	14610000.0	14620000.0	2.0	2.8147366046905518	1.614057183265686
1.0	14660000.0	14670000.0	0.0	2.07145357131958	1.2083021402359009
1.0	14690000.0	14700000.0	3.0	1.8992019891738892	1.0853679180145264
1.0	14730000.0	14740000.0	0.0	1.6808722019195557	0.9139690399169922
1.0	14820000.0	14830000.0	0.0	1.5336936712265015	0.7845656275749207
1.0	14910000.0	14920000.0	1.0	1.6709715127944946	0.9048478007316589
1.0	15020000.0	15030000.0	0.0	1.6911455392837524	0.9232501983642578
1.0	15040000.0	15050000.0	2.0	1.7273530960083008	0.9519773721694946
1.0	15050000.0	15060000.0	0.0	1.58734130859375	0.8325058221817017
1.0	15070000.0	15080000.0	1.0	1.5212410688400269	0.7745224237442017
1.0	15090000.0	15100000.0	1.0	1.5465519428253174	0.7961264252662659
1.0	15110000.0	15120000.0	1.0	1.456308364868164	0.7132372856140137
1.0	15220000.0	15230000.0	0.0	1.5418771505355835	0.7967812418937683
1.0	15280000.0	15290000.0	1.0	1.4011350870132446	0.6556507349014282
1.0	15300000.0	15310000.0	1.0	1.4958410263061523	0.752730131149292
1.0	15410000.0	15420000.0	1.0	1.4164317846298218	0.6719253063201904
1.0	15520000.0	15530000.0	3.0	1.2544825077056885	0.49931034445762634
1.0	15540000.0	15550000.0	0.0	1.4554188251495361	0.7110491991043091
1.0	15570000.0	15580000.0	1.0	1.479551911354065	0.7357551455497742
1.0	15600000.0	15610000.0	1.0	1.5547235012054443	0.8096602559089661
1.0	15620000.0	15630000.0	1.0	1.624746561050415	0.8710805773735046
1.0	15690000.0	15700000.0	2.0	1.4727013111114502	0.7286381721496582
1.0	15700000.0	15710000.0	4.0	1.5290400981903076	0.7853266596794128
1.0	15720000.0	15730000.0	3.0	1.4867719411849976	0.743007481098175
1.0	15800000.0	15810000.0	2.0	1.4128620624542236	0.6672662496566772
1.0	15850000.0	15860000.0	1.0	1.3934330940246582	0.6436036229133606
1.0	15870000.0	15880000.0	0.0	1.347088098526001	0.5986498594284058
1.0	15880000.0	15890000.0	3.0	1.2816040515899658	0.5281856060028076
1.0	15940000.0	15950000.0	0.0	1.1262036561965942	0.38128596544265747
1.0	15970000.0	15980000.0	2.0	1.4359121322631836	0.6915559768676758
1.0	16000000.0	16010000.0	1.0	1.5528260469436646	0.8075288534164429
1.0	16010000.0	16020000.0	6.0	1.4213182926177979	0.6700810790061951
1.0	16050000.0	16060000.0	1.0	1.5504844188690186	0.8063658475875854
1.0	16100000.0	16110000.0	0.0	1.5531957149505615	0.8088384866714478
1.0	16180000.0	16190000.0	1.0	1.4181368350982666	0.6725616455078125
1.0	16220000.0	16230000.0	4.0	1.3628194332122803	0.6144894361495972
1.0	16310000.0	16320000.0	3.0	1.6399799585342407	0.8863729238510132
1.0	16320000.0	16330000.0	3.0	1.620627999305725	0.8705375790596008
1.0	16350000.0	16360000.0	3.0	1.6825993061065674	0.9212480783462524
1.0	16390000.0	16400000.0	2.0	1.4709268808364868	0.7266858816146851
1.0	16410000.0	16420000.0	0.0	1.488250494003296	0.7440129518508911
1.0	16450000.0	16460000.0	0.0	1.3722667694091797	0.6254658699035645
1.0	16500000.0	16510000.0	0.0	1.4204285144805908	0.6743741035461426
1.0	16510000.0	16520000.0	0.0	1.4038255214691162	0.6575518250465393
1.0	16540000.0	16550000.0	0.0	1.4569871425628662	0.712306559085846
1.0	16580000.0	16590000.0	4.0	1.286046028137207	0.5324498414993286
1.0	16590000.0	16600000.0	2.0	1.3032536506652832	0.5505282878875732
1.0	16650000.0	16660000.0	0.0	1.4158648252487183	0.6700074076652527
1.0	17010000.0	17020000.0	2.0	1.8364307880401611	1.0447564125061035
1.0	17230000.0	17240000.0	0.0	1.6066814661026	0.8591233491897583
1.0	17290000.0	17300000.0	4.0	1.4713000059127808	0.7263209819793701
1.0	17300000.0	17310000.0	0.0	1.5901212692260742	0.842890739440918
1.0	17310000.0	17320000.0	0.0	1.4561750888824463	0.7119745016098022
1.0	17340000.0	17350000.0	2.0	1.448004961013794	0.7033798098564148
1.0	17420000.0	17430000.0	0.0	1.6237030029296875	0.8716875314712524
1.0	17470000.0	17480000.0	1.0	2.079007387161255	1.2182960510253906
1.0	17600000.0	17610000.0	0.0	2.0949654579162598	1.2294737100601196
1.0	17630000.0	17640000.0	3.0	2.0173287391662598	1.1776565313339233
1.0	17640000.0	17650000.0	1.0	1.852590560913086	1.0574581623077393
1.0	17660000.0	17670000.0	3.0	1.9822241067886353	1.1499290466308594
1.0	17750000.0	17760000.0	0.0	1.4712203741073608	0.7280396223068237
1.0	17770000.0	17780000.0	2.0	1.6162910461425781	0.8623208999633789
1.0	17860000.0	17870000.0	1.0	1.4891111850738525	0.7434967756271362
1.0	17910000.0	17920000.0	3.0	1.3030258417129517	0.5507006645202637
1.0	17950000.0	17960000.0	0.0	1.3527095317840576	0.6022922992706299
1.0	18080000.0	18090000.0	4.0	2.020642042160034	1.178696632385254
1.0	18100000.0	18110000.0	5.0	2.0438899993896484	1.1930243968963623
1.0	18170000.0	18180000.0	2.0	2.1200051307678223	1.2428423166275024
1.0	18250000.0	18260000.0	0.0	2.1663451194763184	1.2721229791641235
1.0	18260000.0	18270000.0	2.0	1.9059127569198608	1.0934990644454956
1.0	18330000.0	18340000.0	2.0	2.203758716583252	1.2943768501281738
1.0	18340000.0	18350000.0	4.0	2.2529516220092773	1.3253520727157593
1.0	18440000.0	18450000.0	3.0	2.2527520656585693	1.3250035047531128
1.0	18460000.0	18470000.0	1.0	1.910306692123413	1.095569133758545
1.0	18480000.0	18490000.0	2.0	1.9698692560195923	1.1383224725723267
1.0	18560000.0	18570000.0	2.0	1.9303789138793945	1.1090600490570068
1.0	18760000.0	18770000.0	0.0	1.8805420398712158	1.075629472732544
1.0	18890000.0	18900000.0	3.0	2.0916476249694824	1.2241506576538086
1.0	18930000.0	18940000.0	1.0	2.2248282432556152	1.3094730377197266
1.0	18960000.0	18970000.0	2.0	2.2815206050872803	1.3406068086624146
1.0	19020000.0	19030000.0	0.0	2.403406858444214	1.4135446548461914
1.0	19090000.0	19100000.0	2.0	2.2273223400115967	1.3111854791641235
1.0	19150000.0	19160000.0	4.0	2.1744747161865234	1.2790447473526
1.0	19170000.0	19180000.0	3.0	2.0515384674072266	1.1986396312713623
1.0	19200000.0	19210000.0	2.0	1.5346736907958984	0.7912437915802002
1.0	19250000.0	19260000.0	2.0	1.4717085361480713	0.7266184687614441
1.0	19280000.0	19290000.0	0.0	1.4731580018997192	0.7153482437133789
1.0	19310000.0	19320000.0	1.0	1.7551262378692627	0.979266345500946
1.0	19340000.0	19350000.0	2.0	1.466257095336914	0.722272515296936
1.0	19390000.0	19400000.0	2.0	1.3698586225509644	0.6224006414413452
1.0	19420000.0	19430000.0	0.0	1.4533730745315552	0.7104253768920898
1.0	19630000.0	19640000.0	2.0	1.4615187644958496	0.7067463994026184
1.0	19670000.0	19680000.0	2.0	1.4678268432617188	0.7239543795585632
1.0	19690000.0	19700000.0	0.0	1.4109450578689575	0.6639350652694702
1.0	19760000.0	19770000.0	0.0	1.433144211769104	0.6868053674697876
1.0	19790000.0	19800000.0	1.0	1.3525930643081665	0.6014002561569214
1.0	19820000.0	19830000.0	0.0	1.5179399251937866	0.7741535902023315
1.0	19880000.0	19890000.0	3.0	1.5880482196807861	0.8410563468933105
1.0	19980000.0	19990000.0	1.0	1.4241764545440674	0.67802894115448
1.0	20020000.0	20030000.0	0.0	1.344726324081421	0.5958215594291687
1.0	20120000.0	20130000.0	0.0	1.3212289810180664	0.5626739859580994
1.0	20170000.0	20180000.0	0.0	1.5671958923339844	0.8220562934875488
1.0	20200000.0	20210000.0	0.0	1.6302940845489502	0.8655157089233398
1.0	20270000.0	20280000.0	3.0	1.7027103900909424	0.9341157674789429
1.0	20280000.0	20290000.0	3.0	1.866371512413025	1.0649442672729492
1.0	20300000.0	20310000.0	2.0	1.4943594932556152	0.7518569231033325
1.0	20380000.0	20390000.0	0.0	1.5956244468688965	0.8446732759475708
1.0	20450000.0	20460000.0	2.0	1.8151248693466187	1.026251196861267
1.0	20600000.0	20610000.0	1.0	1.921769380569458	1.106252908706665
1.0	20680000.0	20690000.0	4.0	1.6252963542938232	0.873573899269104
1.0	20750000.0	20760000.0	3.0	1.8846509456634521	1.0801492929458618
1.0	20790000.0	20800000.0	1.0	2.024787425994873	1.1805553436279297
1.0	20810000.0	20820000.0	3.0	1.534489393234253	0.774043083190918
1.0	20900000.0	20910000.0	0.0	1.9354578256607056	1.11708664894104
1.0	20930000.0	20940000.0	0.0	1.8270623683929443	1.0387917757034302
1.0	20940000.0	20950000.0	2.0	1.8126052618026733	1.0255979299545288
1.0	20960000.0	20970000.0	0.0	1.4714641571044922	0.7227370142936707
1.0	21010000.0	21020000.0	3.0	1.7515361309051514	0.9794182777404785
1.0	21090000.0	21100000.0	0.0	1.520373821258545	0.7772004008293152
1.0	21140000.0	21150000.0	2.0	1.3983521461486816	0.6528188586235046
1.0	21210000.0	21220000.0	0.0	1.416261076927185	0.6710187792778015
1.0	21390000.0	21400000.0	2.0	1.4048305749893188	0.6589691042900085
1.0	21430000.0	21440000.0	1.0	1.333275318145752	0.5826033353805542
1.0	21470000.0	21480000.0	2.0	1.3932193517684937	0.6466119885444641
1.0	21560000.0	21570000.0	1.0	1.4190880060195923	0.6744913458824158
1.0	21600000.0	21610000.0	1.0	1.4464139938354492	0.7026652097702026
1.0	21620000.0	21630000.0	0.0	1.3640539646148682	0.6140559911727905
1.0	21680000.0	21690000.0	3.0	1.506669044494629	0.7627232074737549
1.0	21700000.0	21710000.0	2.0	1.5787159204483032	0.8324532508850098
1.0	21830000.0	21840000.0	0.0	1.7382065057754517	0.96550053358078
1.0	21880000.0	21890000.0	5.0	1.7859299182891846	1.0030407905578613
1.0	21920000.0	21930000.0	2.0	1.5091354846954346	0.7652438282966614
1.0	21990000.0	22000000.0	1.0	1.5953953266143799	0.8476220965385437
1.0	22010000.0	22020000.0	1.0	1.4030827283859253	0.657860517501831
1.0	22030000.0	22040000.0	1.0	1.403247356414795	0.6569415330886841
1.0	22050000.0	22060000.0	1.0	1.4020931720733643	0.6561349630355835
1.0	22070000.0	22080000.0	1.0	1.367290735244751	0.6195990443229675
1.0	22170000.0	22180000.0	1.0	1.4292805194854736	0.6859866380691528
1.0	22240000.0	22250000.0	1.0	1.3705707788467407	0.6229139566421509
1.0	22260000.0	22270000.0	1.0	1.4463835954666138	0.691630482673645
1.0	22440000.0	22450000.0	1.0	1.3560431003570557	0.606900691986084
1.0	22520000.0	22530000.0	2.0	1.7452881336212158	0.9713161587715149
1.0	22560000.0	22570000.0	1.0	1.7547595500946045	0.9805276989936829
1.0	22600000.0	22610000.0	3.0	1.7443459033966064	0.971714198589325
1.0	22620000.0	22630000.0	1.0	1.9308595657348633	1.1133216619491577
1.0	22630000.0	22640000.0	1.0	1.9601609706878662	1.1345880031585693
1.0	22650000.0	22660000.0	5.0	1.8693650960922241	1.0684393644332886
1.0	22670000.0	22680000.0	2.0	2.084343671798706	1.2213529348373413
1.0	22690000.0	22700000.0	3.0	2.107905864715576	1.236042857170105
1.0	22730000.0	22740000.0	1.0	1.859470009803772	1.0626697540283203
1.0	22820000.0	22830000.0	3.0	1.444784164428711	0.6988233327865601
1.0	22850000.0	22860000.0	1.0	1.5581591129302979	0.8130971193313599
1.0	22880000.0	22890000.0	2.0	2.4462764263153076	1.4374678134918213
1.0	22930000.0	22940000.0	5.0	2.5391688346862793	1.4856336116790771
1.0	23140000.0	23150000.0	0.0	1.4068012237548828	0.6609864830970764
1.0	23160000.0	23170000.0	0.0	1.4703588485717773	0.7273556590080261
1.0	23220000.0	23230000.0	2.0	1.4523299932479858	0.7099840641021729
1.0	23300000.0	23310000.0	4.0	1.7540334463119507	0.9773808717727661
1.0	23350000.0	23360000.0	3.0	1.397900938987732	0.6512262225151062
1.0	23480000.0	23490000.0	1.0	1.4055005311965942	0.659643292427063
1.0	23490000.0	23500000.0	2.0	1.2553606033325195	0.495694637298584
1.0	23500000.0	23510000.0	3.0	1.4858953952789307	0.7421244382858276
1.0	23510000.0	23520000.0	3.0	1.5086429119110107	0.7648420333862305
1.0	23560000.0	23570000.0	2.0	1.8135154247283936	1.025231122970581
1.0	23690000.0	23700000.0	0.0	1.088697910308838	0.362594336271286
1.0	23720000.0	23730000.0	1.0	1.3030188083648682	0.5504642724990845
1.0	23790000.0	23800000.0	1.0	1.4059333801269531	0.6606073975563049
1.0	23870000.0	23880000.0	4.0	1.5858566761016846	0.8389097452163696
1.0	23890000.0	23900000.0	4.0	1.6172935962677002	0.8685301542282104
1.0	23920000.0	23930000.0	3.0	1.6870836019515991	0.9254450798034668
1.0	23930000.0	23940000.0	2.0	1.8117622137069702	1.0221960544586182
1.0	23950000.0	23960000.0	3.0	1.616485834121704	0.8646537065505981
1.0	23970000.0	23980000.0	2.0	1.6127116680145264	0.8632241487503052
1.0	24040000.0	24050000.0	1.0	1.3891465663909912	0.6418826580047607
1.0	24060000.0	24070000.0	2.0	1.419475793838501	0.6736840009689331
1.0	24100000.0	24110000.0	4.0	1.0784966945648193	0.3534224033355713
1.0	24140000.0	24150000.0	1.0	1.425527811050415	0.6807639002799988
1.0	24150000.0	24160000.0	6.0	1.5819274187088013	0.8201896548271179
1.0	24170000.0	24180000.0	0.0	1.4314669370651245	0.6860545873641968
1.0	24280000.0	24290000.0	0.0	1.5224016904830933	0.7557068467140198
1.0	24530000.0	24540000.0	3.0	1.7092832326889038	0.9445992708206177
1.0	24690000.0	24700000.0	0.0	1.308111310005188	0.5559136271476746
1.0	24730000.0	24740000.0	2.0	1.3895370960235596	0.6442328691482544
1.0	24740000.0	24750000.0	2.0	1.553417444229126	0.7948853373527527
1.0	24750000.0	24760000.0	0.0	1.2958606481552124	0.5418725609779358
1.0	24790000.0	24800000.0	0.0	1.3126957416534424	0.5598980188369751
1.0	24840000.0	24850000.0	1.0	1.3667919635772705	0.6198725700378418
1.0	24850000.0	24860000.0	2.0	1.3384402990341187	0.5894258618354797
1.0	24890000.0	24900000.0	1.0	1.4640651941299438	0.7198907136917114
1.0	24950000.0	24960000.0	1.0	1.6617788076400757	0.9040279388427734
1.0	25000000.0	25010000.0	1.0	1.3882144689559937	0.6416951417922974
1.0	25010000.0	25020000.0	2.0	1.4939134120941162	0.7499595880508423
1.0	25020000.0	25030000.0	3.0	1.5597712993621826	0.8134878873825073
1.0	25080000.0	25090000.0	2.0	1.4138485193252563	0.6686083674430847
1.0	25140000.0	25150000.0	1.0	1.4381309747695923	0.6947749853134155
1.0	25160000.0	25170000.0	2.0	1.42495858669281	0.6805089116096497
1.0	25210000.0	25220000.0	1.0	1.7026561498641968	0.9418560862541199
1.0	25390000.0	25400000.0	1.0	1.7233879566192627	0.9497324824333191
1.0	25420000.0	25430000.0	0.0	1.679093360900879	0.9125512838363647
1.0	25450000.0	25460000.0	2.0	1.7253797054290771	0.9540712237358093
1.0	25470000.0	25480000.0	2.0	1.6627658605575562	0.9011979103088379
1.0	25530000.0	25540000.0	1.0	1.4836344718933105	0.7403742074966431
1.0	25560000.0	25570000.0	0.0	1.359891653060913	0.6016003489494324
1.0	25790000.0	25800000.0	1.0	1.3577415943145752	0.6089360117912292
1.0	25840000.0	25850000.0	0.0	1.6749286651611328	0.9142398834228516
1.0	25900000.0	25910000.0	3.0	1.490232229232788	0.7470729947090149
1.0	25910000.0	25920000.0	1.0	1.653233528137207	0.8982954025268555
1.0	25940000.0	25950000.0	1.0	1.3881371021270752	0.6405940055847168
1.0	26010000.0	26020000.0	0.0	1.3606832027435303	0.6122772693634033
1.0	26070000.0	26080000.0	1.0	1.4602272510528564	0.7169967889785767
1.0	26080000.0	26090000.0	0.0	1.427526831626892	0.6834400296211243
1.0	26100000.0	26110000.0	1.0	1.3170517683029175	0.5653559565544128
1.0	26110000.0	26120000.0	1.0	1.3335938453674316	0.5826425552368164
1.0	26190000.0	26200000.0	1.0	1.3657740354537964	0.6164628267288208
1.0	26200000.0	26210000.0	0.0	1.4384254217147827	0.6929854154586792
1.0	26250000.0	26260000.0	1.0	1.5924686193466187	0.8447017669677734
1.0	26340000.0	26350000.0	2.0	1.6296684741973877	0.8758333325386047
1.0	26360000.0	26370000.0	2.0	1.4841068983078003	0.7270801663398743
1.0	26410000.0	26420000.0	1.0	1.6135406494140625	0.8598288297653198
1.0	26430000.0	26440000.0	1.0	1.4252680540084839	0.681946337223053
1.0	26550000.0	26560000.0	2.0	1.7435280084609985	0.974148154258728
1.0	26620000.0	26630000.0	1.0	1.492165207862854	0.7487500309944153
1.0	26690000.0	26700000.0	3.0	1.5739072561264038	0.8235446214675903
1.0	26750000.0	26760000.0	0.0	1.6768686771392822	0.9056990742683411
1.0	26770000.0	26780000.0	1.0	1.4364404678344727	0.6927157640457153
1.0	26800000.0	26810000.0	3.0	1.3552414178848267	0.6064552068710327
1.0	26870000.0	26880000.0	2.0	1.405871033668518	0.6603175401687622
1.0	26880000.0	26890000.0	1.0	1.4314682483673096	0.6872418522834778
1.0	26890000.0	26900000.0	0.0	1.4411075115203857	0.6978222131729126
1.0	26950000.0	26960000.0	3.0	1.5626556873321533	0.8163073658943176
1.0	26980000.0	26990000.0	1.0	1.6613963842391968	0.9021140336990356
1.0	27010000.0	27020000.0	4.0	1.6087710857391357	0.8464326858520508
1.0	27040000.0	27050000.0	1.0	1.336958885192871	0.5856765508651733
1.0	27050000.0	27060000.0	0.0	1.4022505283355713	0.6555448770523071
1.0	27160000.0	27170000.0	1.0	1.3630750179290771	0.616012454032898
1.0	27170000.0	27180000.0	0.0	1.368250846862793	0.6208269596099854
1.0	27220000.0	27230000.0	1.0	1.3708264827728271	0.615204393863678
1.0	27310000.0	27320000.0	1.0	1.75830078125	0.9860442876815796
1.0	27370000.0	27380000.0	2.0	1.5637855529785156	0.8177177309989929
1.0	27380000.0	27390000.0	4.0	1.525835394859314	0.7813340425491333
1.0	27570000.0	27580000.0	2.0	1.3964312076568604	0.6500810384750366
1.0	27580000.0	27590000.0	0.0	1.3878873586654663	0.6409097909927368
1.0	27590000.0	27600000.0	1.0	1.3953256607055664	0.6489118933677673
1.0	27650000.0	27660000.0	3.0	1.304616928100586	0.5514577031135559
1.0	27670000.0	27680000.0	1.0	1.3634799718856812	0.6154733896255493
1.0	27680000.0	27690000.0	0.0	1.3225758075714111	0.5708823800086975
1.0	27690000.0	27700000.0	3.0	1.4234720468521118	0.6674526333808899
1.0	27750000.0	27760000.0	0.0	1.4118684530258179	0.664258599281311
1.0	27790000.0	27800000.0	0.0	1.424907922744751	0.6795986890792847
1.0	27850000.0	27860000.0	0.0	1.3652572631835938	0.6169403195381165
1.0	27870000.0	27880000.0	3.0	1.4816590547561646	0.7377099990844727
1.0	27900000.0	27910000.0	3.0	1.5258805751800537	0.7802175879478455
1.0	27910000.0	27920000.0	1.0	1.5099636316299438	0.7642641067504883
1.0	27960000.0	27970000.0	2.0	1.7960922718048096	1.0163190364837646
1.0	28010000.0	28020000.0	1.0	1.6413094997406006	0.8902527093887329
1.0	28050000.0	28060000.0	3.0	1.5487470626831055	0.7889581918716431
1.0	28060000.0	28070000.0	0.0	1.3539397716522217	0.6054189205169678
1.0	28070000.0	28080000.0	0.0	1.3187822103500366	0.5674375891685486
1.0	28080000.0	28090000.0	0.0	1.2875664234161377	0.5340702533721924
1.0	28120000.0	28130000.0	0.0	1.3384935855865479	0.5896468162536621
1.0	28330000.0	28340000.0	0.0	1.3603169918060303	0.6123941540718079
1.0	28380000.0	28390000.0	2.0	1.288818597793579	0.5356886386871338
1.0	28420000.0	28430000.0	0.0	1.5008354187011719	0.7574846148490906
1.0	28430000.0	28440000.0	1.0	1.576504111289978	0.8296698331832886
1.0	28500000.0	28510000.0	2.0	1.572166919708252	0.8257516622543335
1.0	28510000.0	28520000.0	0.0	1.4741437435150146	0.7303508520126343
1.0	28600000.0	28610000.0	2.0	1.4407038688659668	0.6978710293769836
1.0	28690000.0	28700000.0	2.0	1.4795000553131104	0.7172210216522217
1.0	28740000.0	28750000.0	0.0	1.3866095542907715	0.6399509310722351
1.0	28810000.0	28820000.0	1.0	1.343292474746704	0.5942413210868835
1.0	28850000.0	28860000.0	1.0	1.3560389280319214	0.6070444583892822
1.0	28900000.0	28910000.0	0.0	1.4270509481430054	0.6870107054710388
1.0	28920000.0	28930000.0	1.0	1.415616750717163	0.6709660291671753
1.0	29030000.0	29040000.0	2.0	1.4040299654006958	0.6590021252632141
1.0	29140000.0	29150000.0	4.0	1.9181426763534546	1.1061478853225708
1.0	29200000.0	29210000.0	2.0	1.5154616832733154	0.7710444331169128
1.0	29210000.0	29220000.0	0.0	1.3891202211380005	0.633019745349884
1.0	29220000.0	29230000.0	1.0	1.3455064296722412	0.5949170589447021
1.0	29270000.0	29280000.0	0.0	1.3583555221557617	0.610489010810852
1.0	29340000.0	29350000.0	3.0	1.293252944946289	0.5406891107559204
1.0	29360000.0	29370000.0	2.0	1.2606966495513916	0.5063809752464294
1.0	29490000.0	29500000.0	0.0	1.2906233072280884	0.5368341207504272
1.0	29580000.0	29590000.0	2.0	1.3922474384307861	0.6470848917961121
1.0	29670000.0	29680000.0	2.0	2.0305421352386475	1.1842153072357178
1.0	29680000.0	29690000.0	2.0	2.016529083251953	1.173864483833313
1.0	29700000.0	29710000.0	4.0	2.0662686824798584	1.209407091140747
1.0	29720000.0	29730000.0	1.0	2.68812894821167	1.558139443397522
1.0	29820000.0	29830000.0	1.0	1.9603207111358643	1.1333544254302979
1.0	29870000.0	29880000.0	1.0	1.6693694591522217	0.905791163444519
1.0	30030000.0	30040000.0	1.0	1.6571271419525146	0.897347092628479
1.0	30080000.0	30090000.0	3.0	1.9741899967193604	1.142134428024292
1.0	30100000.0	30110000.0	5.0	2.1558034420013428	1.2644765377044678
1.0	30130000.0	30140000.0	0.0	2.244446039199829	1.3202623128890991
1.0	30250000.0	30260000.0	5.0	2.766369342803955	1.591539978981018
1.0	30300000.0	30310000.0	0.0	3.327629804611206	1.8025035858154297
1.0	30380000.0	30390000.0	2.0	2.3606467247009277	1.3867243528366089
1.0	30450000.0	30460000.0	4.0	2.1628596782684326	1.2695391178131104
1.0	30490000.0	30500000.0	4.0	1.9377319812774658	1.1173630952835083
1.0	30520000.0	30530000.0	3.0	2.2797350883483887	1.340374231338501
1.0	30630000.0	30640000.0	4.0	2.8323469161987305	1.6205966472625732
1.0	30780000.0	30790000.0	3.0	2.9649593830108643	1.6759586334228516
1.0	30830000.0	30840000.0	2.0	2.3280110359191895	1.3676841259002686
1.0	30870000.0	30880000.0	2.0	2.6982975006103516	1.5603954792022705
1.0	30900000.0	30910000.0	1.0	2.4647622108459473	1.4455225467681885
1.0	30950000.0	30960000.0	3.0	2.6822571754455566	1.5544633865356445
1.0	30990000.0	31000000.0	2.0	2.713151216506958	1.5671848058700562
1.0	31040000.0	31050000.0	0.0	2.455622911453247	1.440240502357483
1.0	31090000.0	31100000.0	5.0	2.1851093769073486	1.2839552164077759
1.0	31110000.0	31120000.0	1.0	2.321460485458374	1.3665047883987427
1.0	31230000.0	31240000.0	4.0	1.8382558822631836	1.0389373302459717
1.0	31260000.0	31270000.0	1.0	1.700861930847168	0.9390124082565308
1.0	31290000.0	31300000.0	3.0	1.5762383937835693	0.8302213549613953
1.0	31400000.0	31410000.0	1.0	1.4662601947784424	0.7229142189025879
1.0	31460000.0	31470000.0	1.0	1.3980387449264526	0.6500087380409241
1.0	31480000.0	31490000.0	0.0	1.4590518474578857	0.7131264209747314
1.0	31520000.0	31530000.0	1.0	1.4267551898956299	0.6813629865646362
1.0	31530000.0	31540000.0	3.0	1.477536916732788	0.7317633628845215
1.0	31590000.0	31600000.0	3.0	1.4504039287567139	0.7060970664024353
1.0	31740000.0	31750000.0	2.0	1.4016687870025635	0.6565254330635071
1.0	31810000.0	31820000.0	1.0	1.4234246015548706	0.6779600977897644
1.0	31830000.0	31840000.0	2.0	1.3738658428192139	0.6264882683753967
1.0	31860000.0	31870000.0	2.0	1.499767541885376	0.7560252547264099
1.0	31870000.0	31880000.0	0.0	1.6170142889022827	0.8650256991386414
1.0	31920000.0	31930000.0	1.0	1.7736883163452148	0.9972419738769531
1.0	31970000.0	31980000.0	1.0	2.1711483001708984	1.287556529045105
1.0	32140000.0	32150000.0	0.0	1.5293452739715576	0.7820299863815308
1.0	32160000.0	32170000.0	5.0	1.5494939088821411	0.8020223379135132
1.0	32220000.0	32230000.0	1.0	1.4966474771499634	0.753361701965332
1.0	32270000.0	32280000.0	0.0	1.6169878244400024	0.865591824054718
1.0	32310000.0	32320000.0	0.0	1.7208969593048096	0.9515490531921387
1.0	32350000.0	32360000.0	3.0	1.6202237606048584	0.870505154132843
1.0	32400000.0	32410000.0	3.0	1.4852912425994873	0.7308429479598999
1.0	32550000.0	32560000.0	3.0	1.3835738897323608	0.6371877789497375
1.0	32570000.0	32580000.0	1.0	1.2730867862701416	0.5186527371406555
1.0	32600000.0	32610000.0	2.0	1.380800485610962	0.6333214640617371
1.0	32610000.0	32620000.0	2.0	1.4582836627960205	0.7146502733230591
1.0	32680000.0	32690000.0	0.0	1.479803442955017	0.7348767518997192
1.0	32810000.0	32820000.0	1.0	1.5083030462265015	0.7578960657119751
1.0	32920000.0	32930000.0	2.0	1.8006120920181274	1.0167356729507446
1.0	32970000.0	32980000.0	3.0	1.7110910415649414	0.9449653625488281
1.0	32990000.0	33000000.0	2.0	1.6812324523925781	0.9192712903022766
1.0	33050000.0	33060000.0	0.0	1.3964471817016602	0.6503841876983643
1.0	33060000.0	33070000.0	1.0	1.3531830310821533	0.6049796342849731
1.0	33070000.0	33080000.0	2.0	1.4117486476898193	0.6670360565185547
1.0	33120000.0	33130000.0	0.0	1.355794072151184	0.6080864667892456
1.0	33140000.0	33150000.0	1.0	1.3213354349136353	0.5711689591407776
1.0	33160000.0	33170000.0	0.0	1.4441649913787842	0.6999381184577942
1.0	33460000.0	33470000.0	1.0	1.5458850860595703	0.800508975982666
1.0	33540000.0	33550000.0	2.0	1.3842649459838867	0.6331854462623596
1.0	33560000.0	33570000.0	2.0	1.3740437030792236	0.626039981842041
1.0	33650000.0	33660000.0	0.0	1.4806379079818726	0.7378302812576294
1.0	33740000.0	33750000.0	0.0	1.3696401119232178	0.6224716901779175
1.0	33760000.0	33770000.0	1.0	1.3658242225646973	0.6183945536613464
1.0	33840000.0	33850000.0	2.0	1.3858493566513062	0.6375486850738525
1.0	33910000.0	33920000.0	0.0	1.515604853630066	0.7720362544059753
1.0	33970000.0	33980000.0	0.0	1.6754735708236694	0.9102492332458496
1.0	33990000.0	34000000.0	2.0	1.715658187866211	0.9408990144729614
1.0	34080000.0	34090000.0	3.0	1.9730857610702515	1.1394370794296265
1.0	34090000.0	34100000.0	3.0	1.8997989892959595	1.0882591009140015
1.0	34100000.0	34110000.0	3.0	1.926682472229004	1.1052978038787842
1.0	34150000.0	34160000.0	2.0	2.0028860569000244	1.1597857475280762
1.0	34250000.0	34260000.0	2.0	1.7775676250457764	0.9899520874023438
1.0	34350000.0	34360000.0	3.0	2.0315911769866943	1.1806981563568115
1.0	34360000.0	34370000.0	2.0	2.0661609172821045	1.2032411098480225
1.0	34380000.0	34390000.0	1.0	2.2761006355285645	1.3352718353271484
1.0	34410000.0	34420000.0	5.0	2.1729273796081543	1.2726867198944092
1.0	34420000.0	34430000.0	2.0	2.336304187774658	1.3712389469146729
1.0	34430000.0	34440000.0	3.0	2.286994695663452	1.3418123722076416
1.0	34440000.0	34450000.0	1.0	2.5010690689086914	1.4622021913528442
1.0	34640000.0	34650000.0	3.0	2.692857027053833	1.5576913356781006
1.0	34660000.0	34670000.0	5.0	2.402557373046875	1.409151315689087
1.0	34680000.0	34690000.0	5.0	2.5112433433532715	1.467602252960205
1.0	34710000.0	34720000.0	1.0	2.6768012046813965	1.5539512634277344
1.0	34740000.0	34750000.0	4.0	2.836091995239258	1.6216049194335938
1.0	34790000.0	34800000.0	3.0	2.8875725269317627	1.6430470943450928
1.0	34820000.0	34830000.0	1.0	3.133635997772217	1.737889289855957
1.0	34930000.0	34940000.0	3.0	2.748814344406128	1.5831243991851807
1.0	34980000.0	34990000.0	1.0	3.0470023155212402	1.7059205770492554
1.0	35040000.0	35050000.0	4.0	2.414520740509033	1.4167678356170654
1.0	35060000.0	35070000.0	1.0	2.2331125736236572	1.312179684638977
1.0	35140000.0	35150000.0	2.0	1.7697855234146118	0.9912368059158325
1.0	35220000.0	35230000.0	2.0	1.4452472925186157	0.7022845149040222
1.0	35230000.0	35240000.0	1.0	1.7747474908828735	0.9928725957870483
1.0	35430000.0	35440000.0	0.0	1.8030201196670532	1.0186249017715454
1.0	35510000.0	35520000.0	1.0	1.5180250406265259	0.7724582552909851
1.0	35530000.0	35540000.0	2.0	1.6797916889190674	0.9157952070236206
1.0	35570000.0	35580000.0	1.0	1.3248106241226196	0.575287401676178
1.0	35680000.0	35690000.0	1.0	1.3939980268478394	0.6486228704452515
1.0	35700000.0	35710000.0	3.0	1.4907360076904297	0.7474437355995178
1.0	35760000.0	35770000.0	0.0	1.2457187175750732	0.4901493191719055
1.0	35930000.0	35940000.0	0.0	1.3273369073867798	0.5771358609199524
1.0	35940000.0	35950000.0	3.0	1.3135948181152344	0.5628324747085571
1.0	35970000.0	35980000.0	2.0	1.3375619649887085	0.5878652334213257
1.0	35990000.0	36000000.0	0.0	1.37277090549469	0.6255682706832886
1.0	36020000.0	36030000.0	3.0	1.4916571378707886	0.7398163676261902
1.0	36030000.0	36040000.0	3.0	1.3664289712905884	0.6184411644935608
1.0	36060000.0	36070000.0	4.0	1.3934606313705444	0.6463985443115234
1.0	36110000.0	36120000.0	2.0	1.7513554096221924	0.9778082966804504
1.0	36120000.0	36130000.0	3.0	1.6444053649902344	0.8896080851554871
1.0	36140000.0	36150000.0	1.0	1.809696912765503	1.0224368572235107
1.0	36240000.0	36250000.0	0.0	1.498442530632019	0.7551504969596863
1.0	36290000.0	36300000.0	1.0	1.418230414390564	0.6747894883155823
1.0	36350000.0	36360000.0	2.0	1.4076846837997437	0.6603838801383972
1.0	36400000.0	36410000.0	0.0	1.4187724590301514	0.6737315058708191
1.0	36450000.0	36460000.0	0.0	1.377140760421753	0.6299353837966919
1.0	36690000.0	36700000.0	1.0	1.9749877452850342	2.5393524169921875
1.0	36700000.0	36710000.0	1.0	1.3670117855072021	0.6187265515327454
1.0	36710000.0	36720000.0	1.0	1.3755296468734741	0.6275204420089722
1.0	36730000.0	36740000.0	0.0	1.3263700008392334	0.5749508142471313
1.0	36740000.0	36750000.0	3.0	1.3397789001464844	0.5902028679847717
1.0	36780000.0	36790000.0	0.0	1.3864094018936157	0.6394995450973511
1.0	36820000.0	36830000.0	1.0	1.4196338653564453	0.675054669380188
1.0	36850000.0	36860000.0	3.0	1.648069143295288	0.884905993938446
1.0	36860000.0	36870000.0	2.0	1.4683587551116943	0.7122217416763306
1.0	36930000.0	36940000.0	3.0	1.7918258905410767	1.0073401927947998
1.0	37100000.0	37110000.0	6.0	2.2784030437469482	1.3410104513168335
1.0	37110000.0	37120000.0	2.0	2.2597293853759766	1.3301169872283936
1.0	37140000.0	37150000.0	3.0	2.3874282836914062	1.4034950733184814
1.0	37160000.0	37170000.0	1.0	2.261824607849121	1.3310050964355469
1.0	37180000.0	37190000.0	4.0	2.4690942764282227	1.4478886127471924
1.0	37220000.0	37230000.0	1.0	2.5567574501037598	1.4922521114349365
1.0	37300000.0	37310000.0	3.0	3.2732994556427	1.7852236032485962
1.0	37330000.0	37340000.0	2.0	3.086629629135132	1.7209678888320923
1.0	37340000.0	37350000.0	10.0	2.734856128692627	1.5771691799163818
1.0	37450000.0	37460000.0	2.0	2.697694778442383	1.5599300861358643
1.0	37460000.0	37470000.0	4.0	2.505899429321289	1.4654133319854736
1.0	37560000.0	37570000.0	3.0	2.883812665939331	1.641749620437622
1.0	37610000.0	37620000.0	3.0	2.5348458290100098	1.4805612564086914
1.0	37640000.0	37650000.0	3.0	2.6679580211639404	1.5467106103897095
1.0	37810000.0	37820000.0	4.0	2.5496973991394043	1.4887773990631104
1.0	37820000.0	37830000.0	0.0	2.6424951553344727	1.5347524881362915
1.0	37860000.0	37870000.0	0.0	2.405075788497925	1.4144322872161865
1.0	38020000.0	38030000.0	3.0	1.4955826997756958	0.7510910034179688
1.0	38040000.0	38050000.0	3.0	1.4647767543792725	0.7211591005325317
1.0	38060000.0	38070000.0	3.0	1.6523370742797852	0.8790997266769409
1.0	38100000.0	38110000.0	3.0	1.7349189519882202	0.9614350199699402
1.0	38140000.0	38150000.0	0.0	1.5120147466659546	0.7685432434082031
1.0	38150000.0	38160000.0	2.0	1.2957048416137695	0.5448043346405029
1.0	38290000.0	38300000.0	0.0	1.4350073337554932	0.690319299697876
1.0	38300000.0	38310000.0	4.0	1.424696922302246	0.6799890398979187
1.0	38420000.0	38430000.0	1.0	1.4514542818069458	0.7075750231742859
1.0	38450000.0	38460000.0	2.0	1.5715129375457764	0.7981721758842468
1.0	38460000.0	38470000.0	4.0	1.6524372100830078	0.8957050442695618
1.0	38550000.0	38560000.0	3.0	1.9873850345611572	1.1545039415359497
1.0	38640000.0	38650000.0	3.0	2.2314658164978027	1.3130697011947632
1.0	38670000.0	38680000.0	2.0	2.1959896087646484	1.2917163372039795
1.0	38940000.0	38950000.0	1.0	1.669288992881775	0.9108635187149048
1.0	38970000.0	38980000.0	0.0	1.9978049993515015	1.159541368484497
1.0	39030000.0	39040000.0	3.0	1.9361149072647095	1.1157667636871338
1.0	39050000.0	39060000.0	4.0	1.8352457284927368	1.0405776500701904
1.0	39280000.0	39290000.0	1.0	2.267475128173828	1.336061716079712
1.0	39290000.0	39300000.0	2.0	2.083728075027466	1.2203474044799805
1.0	39340000.0	39350000.0	2.0	1.540630578994751	0.7968196868896484
1.0	39350000.0	39360000.0	3.0	1.4839500188827515	0.7400569915771484
1.0	39390000.0	39400000.0	4.0	1.5045124292373657	0.7615119814872742
1.0	39470000.0	39480000.0	1.0	1.4718611240386963	0.7292258739471436
1.0	39540000.0	39550000.0	0.0	1.47268545627594	0.729660153388977
1.0	39550000.0	39560000.0	0.0	1.4146372079849243	0.6699290871620178
1.0	39570000.0	39580000.0	2.0	1.3767766952514648	0.6204640865325928
1.0	39760000.0	39770000.0	1.0	1.4583202600479126	0.7153738737106323
1.0	39770000.0	39780000.0	0.0	1.44635009765625	0.7029392123222351
1.0	39860000.0	39870000.0	4.0	1.3773212432861328	0.6286576986312866
1.0	39880000.0	39890000.0	1.0	1.4534251689910889	0.7091145515441895
1.0	39940000.0	39950000.0	2.0	1.4128607511520386	0.6674712896347046
1.0	39970000.0	39980000.0	1.0	1.5464941263198853	0.8023074269294739
1.0	40050000.0	40060000.0	4.0	1.5525509119033813	0.8070952296257019
1.0	40090000.0	40100000.0	1.0	1.9106404781341553	1.0983896255493164
1.0	40160000.0	40170000.0	2.0	1.5022343397140503	0.760669469833374
1.0	40180000.0	40190000.0	1.0	1.5204836130142212	0.774811327457428
1.0	40220000.0	40230000.0	2.0	1.4079605340957642	0.6619657278060913
1.0	40240000.0	40250000.0	2.0	1.709998369216919	0.9427322149276733
1.0	40250000.0	40260000.0	1.0	1.6443641185760498	0.8851004838943481
1.0	40260000.0	40270000.0	1.0	1.5932704210281372	0.8464805483818054
1.0	40310000.0	40320000.0	2.0	1.3243592977523804	0.5720786452293396
1.0	40320000.0	40330000.0	4.0	1.337751865386963	0.5871392488479614
1.0	40350000.0	40360000.0	1.0	1.5377483367919922	0.7925475239753723
1.0	40430000.0	40440000.0	1.0	1.4482090473175049	0.7026181817054749
1.0	40440000.0	40450000.0	0.0	1.586346983909607	0.8408061861991882
1.0	40530000.0	40540000.0	3.0	1.463184118270874	0.7199158072471619
1.0	40560000.0	40570000.0	2.0	1.5816371440887451	0.8204442262649536
1.0	40580000.0	40590000.0	0.0	1.8141838312149048	1.026823878288269
1.0	40600000.0	40610000.0	0.0	1.7351462841033936	0.9668334126472473
1.0	40680000.0	40690000.0	1.0	1.3429348468780518	0.5930418968200684
1.0	40720000.0	40730000.0	1.0	1.296900987625122	0.5437592267990112
1.0	40840000.0	40850000.0	1.0	1.380090355873108	0.6492084264755249
1.0	40870000.0	40880000.0	0.0	1.3752480745315552	0.6287202835083008
1.0	40890000.0	40900000.0	2.0	1.400028109550476	0.6561035513877869
1.0	40990000.0	41000000.0	0.0	1.5957305431365967	0.8329145312309265
1.0	41000000.0	41010000.0	0.0	1.4403228759765625	0.697365939617157
1.0	41010000.0	41020000.0	1.0	1.4671173095703125	0.7241321802139282
1.0	41020000.0	41030000.0	3.0	1.697542428970337	0.9294430613517761
1.0	41030000.0	41040000.0	3.0	1.7389981746673584	0.9639765620231628
1.0	41100000.0	41110000.0	2.0	1.5013645887374878	0.7586901783943176
1.0	41110000.0	41120000.0	1.0	1.4612146615982056	0.7174393534660339
1.0	41120000.0	41130000.0	1.0	1.5349370241165161	0.7913193702697754
1.0	41190000.0	41200000.0	2.0	1.304888367652893	0.5520802140235901
1.0	41260000.0	41270000.0	1.0	1.561529517173767	0.817365825176239
1.0	41360000.0	41370000.0	2.0	1.4251811504364014	0.6795340776443481
1.0	41430000.0	41440000.0	1.0	1.4592704772949219	0.7158254384994507
1.0	41470000.0	41480000.0	1.0	1.3282047510147095	0.5782384276390076
1.0	41500000.0	41510000.0	1.0	1.3842029571533203	0.6372252106666565
1.0	41550000.0	41560000.0	0.0	1.4606908559799194	0.7175730466842651
1.0	41600000.0	41610000.0	3.0	1.417252540588379	0.6713525056838989
1.0	41620000.0	41630000.0	3.0	1.4100242853164673	0.6632863879203796
1.0	41710000.0	41720000.0	1.0	1.473653793334961	0.7308323979377747
1.0	41720000.0	41730000.0	2.0	1.4668877124786377	0.7245368957519531
1.0	41910000.0	41920000.0	0.0	1.5134813785552979	0.7699558734893799
1.0	41930000.0	41940000.0	2.0	1.342380166053772	0.5922533869743347
1.0	41960000.0	41970000.0	4.0	1.4069550037384033	0.6604335904121399
1.0	42100000.0	42110000.0	3.0	1.3755862712860107	0.6308992505073547
1.0	42160000.0	42170000.0	1.0	1.4533066749572754	0.7109707593917847
1.0	42230000.0	42240000.0	1.0	1.570547342300415	0.8236746788024902
1.0	42310000.0	42320000.0	0.0	1.3956658840179443	0.6502752304077148
1.0	42320000.0	42330000.0	2.0	1.36358642578125	0.6164319515228271
1.0	42340000.0	42350000.0	1.0	1.4111707210540771	0.6669834852218628
1.0	42540000.0	42550000.0	0.0	1.6178096532821655	0.8677374720573425
1.0	42570000.0	42580000.0	3.0	1.6801172494888306	0.914869487285614
1.0	42580000.0	42590000.0	4.0	1.6142162084579468	0.8604523539543152
1.0	42600000.0	42610000.0	1.0	1.7448381185531616	0.9704571962356567
1.0	42620000.0	42630000.0	1.0	1.7074216604232788	0.9439544677734375
1.0	42820000.0	42830000.0	3.0	1.6325886249542236	0.8768633008003235
1.0	42830000.0	42840000.0	3.0	1.5582020282745361	0.8134479522705078
1.0	42920000.0	42930000.0	4.0	1.793225884437561	1.0080358982086182
1.0	42930000.0	42940000.0	1.0	1.3989744186401367	0.6524684429168701
1.0	42990000.0	43000000.0	1.0	1.4574609994888306	0.713668704032898
1.0	43160000.0	43170000.0	0.0	1.3378971815109253	0.5884348154067993
1.0	43200000.0	43210000.0	0.0	1.3623487949371338	0.6145967841148376
1.0	43270000.0	43280000.0	5.0	1.4164148569107056	0.6714073419570923
1.0	43450000.0	43460000.0	0.0	1.4303443431854248	0.6852267980575562
1.0	43560000.0	43570000.0	3.0	1.572042465209961	0.82203608751297
1.0	43610000.0	43620000.0	0.0	1.6129703521728516	0.8591035008430481
1.0	43630000.0	43640000.0	1.0	1.4200496673583984	0.671458899974823
1.0	43660000.0	43670000.0	2.0	1.5919132232666016	0.8405254483222961
1.0	43670000.0	43680000.0	2.0	1.456443190574646	0.7132300734519958
1.0	43720000.0	43730000.0	0.0	1.5682131052017212	0.8224824070930481
1.0	43760000.0	43770000.0	3.0	1.4557931423187256	0.712598443031311
1.0	43960000.0	43970000.0	1.0	1.5146281719207764	0.7707830667495728
1.0	44060000.0	44070000.0	0.0	1.386053442955017	0.6381460428237915
1.0	44070000.0	44080000.0	1.0	1.3707749843597412	0.6219956874847412
1.0	44120000.0	44130000.0	4.0	1.4468727111816406	0.7035743594169617
1.0	44180000.0	44190000.0	2.0	1.409793496131897	0.6639544367790222
1.0	44220000.0	44230000.0	1.0	1.3792089223861694	0.631240725517273
1.0	44250000.0	44260000.0	2.0	1.3798600435256958	0.6321799159049988
1.0	44320000.0	44330000.0	4.0	1.389587640762329	0.6428163051605225
1.0	44370000.0	44380000.0	0.0	1.480625033378601	0.7368975877761841
1.0	44400000.0	44410000.0	2.0	1.3564565181732178	0.6070542931556702
1.0	44440000.0	44450000.0	2.0	1.9803972244262695	2.542301654815674
1.0	44680000.0	44690000.0	2.0	1.3300647735595703	0.5790814161300659
1.0	44720000.0	44730000.0	0.0	1.3434267044067383	0.592859148979187
1.0	44740000.0	44750000.0	1.0	1.2724149227142334	0.5174576044082642
1.0	44810000.0	44820000.0	1.0	1.4069249629974365	0.6614190340042114
1.0	44860000.0	44870000.0	2.0	2.040480375289917	1.1917126178741455
1.0	44870000.0	44880000.0	2.0	2.195805788040161	1.2926161289215088
1.0	44960000.0	44970000.0	1.0	1.9100558757781982	1.0984508991241455
1.0	44990000.0	45000000.0	2.0	1.7971597909927368	1.0141394138336182
1.0	45020000.0	45030000.0	3.0	1.8794240951538086	1.0744413137435913
1.0	45060000.0	45070000.0	1.0	1.7109668254852295	0.944135844707489
1.0	45070000.0	45080000.0	3.0	1.6138050556182861	0.8607575297355652
1.0	45080000.0	45090000.0	3.0	1.5498390197753906	0.8054316639900208
1.0	45090000.0	45100000.0	1.0	1.4103672504425049	0.6547343134880066
1.0	45100000.0	45110000.0	0.0	1.3585028648376465	0.6089547276496887
1.0	45130000.0	45140000.0	1.0	1.4424736499786377	0.695022702217102
1.0	45140000.0	45150000.0	0.0	1.550856113433838	0.7993532419204712
1.0	45170000.0	45180000.0	0.0	1.456243872642517	0.711654782295227
1.0	45240000.0	45250000.0	2.0	1.5127222537994385	0.7585712671279907
1.0	45310000.0	45320000.0	0.0	1.3998744487762451	0.6540104746818542
1.0	45320000.0	45330000.0	1.0	1.372939109802246	0.6252953410148621
1.0	45370000.0	45380000.0	2.0	1.4010320901870728	0.6544014811515808
1.0	45400000.0	45410000.0	4.0	1.441237211227417	0.6969830989837646
1.0	45410000.0	45420000.0	1.0	1.4701979160308838	0.7261484265327454
1.0	45420000.0	45430000.0	3.0	1.4582573175430298	0.7146223783493042
1.0	45500000.0	45510000.0	2.0	1.3625338077545166	0.6129677295684814
1.0	45510000.0	45520000.0	2.0	1.4280145168304443	0.6830465197563171
1.0	45550000.0	45560000.0	2.0	1.381407380104065	0.634385883808136
1.0	45560000.0	45570000.0	1.0	1.4589799642562866	0.7160682678222656
1.0	45670000.0	45680000.0	0.0	1.3889106512069702	0.6429244875907898
1.0	45690000.0	45700000.0	3.0	1.4969854354858398	0.7534721493721008
1.0	45840000.0	45850000.0	0.0	1.3692638874053955	0.6217613816261292
1.0	45920000.0	45930000.0	1.0	1.4045897722244263	0.6586734652519226
1.0	45930000.0	45940000.0	2.0	1.4540979862213135	0.7105010151863098
1.0	46020000.0	46030000.0	6.0	1.3097026348114014	0.5579110383987427
1.0	46030000.0	46040000.0	0.0	1.3596179485321045	0.6113192439079285
1.0	46080000.0	46090000.0	4.0	1.417535424232483	0.6726750731468201
1.0	46110000.0	46120000.0	2.0	1.4232622385025024	0.6776043176651001
1.0	46130000.0	46140000.0	2.0	1.3877049684524536	0.6400871276855469
1.0	46150000.0	46160000.0	1.0	1.7566465139389038	0.9845720529556274
1.0	46190000.0	46200000.0	1.0	1.4624764919281006	0.7184131741523743
1.0	46210000.0	46220000.0	2.0	1.528432011604309	0.7645593881607056
1.0	46310000.0	46320000.0	3.0	1.4340708255767822	0.6888225674629211
1.0	46380000.0	46390000.0	1.0	1.4041430950164795	0.6588752269744873
1.0	46410000.0	46420000.0	2.0	1.373103380203247	0.6260906457901001
1.0	46470000.0	46480000.0	0.0	1.4159491062164307	0.67059326171875
1.0	46610000.0	46620000.0	3.0	1.5845197439193726	0.8379585146903992
1.0	46680000.0	46690000.0	2.0	1.482344150543213	0.7389574646949768
1.0	46710000.0	46720000.0	1.0	1.473341464996338	0.7154418230056763
1.0	46730000.0	46740000.0	0.0	1.4173461198806763	0.6719799637794495
1.0	46740000.0	46750000.0	3.0	1.4047304391860962	0.6587177515029907
1.0	46750000.0	46760000.0	3.0	1.4343457221984863	0.6891360282897949
1.0	46860000.0	46870000.0	1.0	1.3837006092071533	0.637140154838562
1.0	46960000.0	46970000.0	0.0	1.8663320541381836	1.067056655883789
1.0	47010000.0	47020000.0	2.0	1.8216054439544678	1.0318012237548828
1.0	47100000.0	47110000.0	1.0	1.3895092010498047	0.6419181823730469
1.0	47130000.0	47140000.0	1.0	1.309520959854126	0.551680862903595
1.0	47140000.0	47150000.0	0.0	1.4186275005340576	0.6737154722213745
1.0	47160000.0	47170000.0	0.0	1.4751111268997192	0.7310898900032043
1.0	47210000.0	47220000.0	3.0	1.7386999130249023	0.9660840034484863
1.0	47220000.0	47230000.0	0.0	1.5002949237823486	0.7552990913391113
1.0	47430000.0	47440000.0	3.0	1.8384921550750732	1.0412901639938354
1.0	47600000.0	47610000.0	2.0	2.157654285430908	1.2676550149917603
1.0	47650000.0	47660000.0	2.0	1.5822153091430664	0.8356078863143921
1.0	47700000.0	47710000.0	2.0	1.9083538055419922	1.0966176986694336
1.0	47720000.0	47730000.0	0.0	1.4873374700546265	0.74424147605896
1.0	47760000.0	47770000.0	0.0	1.416130781173706	0.6717388033866882
1.0	47780000.0	47790000.0	2.0	1.769876480102539	0.9900301694869995
1.0	47800000.0	47810000.0	0.0	1.5582903623580933	0.8087275624275208
1.0	47810000.0	47820000.0	2.0	1.3985693454742432	0.6522232890129089
1.0	47830000.0	47840000.0	2.0	1.443387746810913	0.6998745203018188
1.0	47850000.0	47860000.0	2.0	1.4951426982879639	0.7511495351791382
1.0	47880000.0	47890000.0	2.0	1.7696969509124756	0.9864898920059204
1.0	47910000.0	47920000.0	0.0	1.7898880243301392	0.9994288682937622
1.0	47920000.0	47930000.0	0.0	2.0019326210021973	1.1644611358642578
1.0	47960000.0	47970000.0	2.0	1.7633424997329712	0.9841062426567078
1.0	48000000.0	48010000.0	0.0	1.487584114074707	0.7440186142921448
1.0	48030000.0	48040000.0	3.0	1.6673619747161865	0.9050472974777222
1.0	48200000.0	48210000.0	2.0	1.686041235923767	0.9199493527412415
1.0	48240000.0	48250000.0	3.0	1.430077075958252	0.6873890161514282
1.0	48290000.0	48300000.0	1.0	1.4594166278839111	0.7164302468299866
1.0	48300000.0	48310000.0	1.0	1.4228466749191284	0.6788676977157593
1.0	48370000.0	48380000.0	0.0	1.4847952127456665	0.7425417900085449
1.0	48410000.0	48420000.0	1.0	1.5136080980300903	0.770179808139801
1.0	48430000.0	48440000.0	2.0	1.48599374294281	0.7438499927520752
1.0	48480000.0	48490000.0	2.0	1.5962834358215332	0.8441429138183594
1.0	48500000.0	48510000.0	1.0	1.6287250518798828	0.8730455636978149
1.0	48510000.0	48520000.0	3.0	1.4879744052886963	0.7458995580673218
1.0	48550000.0	48560000.0	0.0	1.863311529159546	1.062544822692871
1.0	48700000.0	48710000.0	1.0	1.5681562423706055	0.8208044767379761
1.0	48810000.0	48820000.0	1.0	1.5234419107437134	0.7760241627693176
1.0	48880000.0	48890000.0	0.0	1.4777907133102417	0.734906017780304
1.0	48990000.0	49000000.0	3.0	1.7356455326080322	0.9589719772338867
1.0	49060000.0	49070000.0	5.0	1.7241737842559814	0.9526664018630981
1.0	49140000.0	49150000.0	4.0	1.6036961078643799	0.8503917455673218
1.0	49150000.0	49160000.0	1.0	1.6670920848846436	0.9031816720962524
1.0	49220000.0	49230000.0	1.0	1.3982292413711548	0.6542150378227234
1.0	49240000.0	49250000.0	3.0	1.4998127222061157	0.7519271373748779
1.0	49250000.0	49260000.0	1.0	1.4793996810913086	0.7341625690460205
1.0	49290000.0	49300000.0	3.0	1.5379035472869873	0.7873795628547668
1.0	49320000.0	49330000.0	1.0	1.6564193964004517	0.8913716077804565
1.0	49350000.0	49360000.0	2.0	1.652728796005249	0.8881151080131531
1.0	49380000.0	49390000.0	0.0	1.6440786123275757	0.8819896578788757
1.0	49390000.0	49400000.0	0.0	1.740199327468872	0.9636465311050415
1.0	49540000.0	49550000.0	1.0	2.3688905239105225	1.3900368213653564
1.0	49560000.0	49570000.0	2.0	2.4271862506866455	1.4229251146316528
1.0	49600000.0	49610000.0	1.0	2.287432909011841	1.342714548110962
1.0	49620000.0	49630000.0	1.0	3.1889901161193848	1.7570407390594482
1.0	49790000.0	49800000.0	3.0	1.8790181875228882	1.0692954063415527
1.0	49810000.0	49820000.0	3.0	1.9450900554656982	1.1186158657073975
1.0	49870000.0	49880000.0	1.0	2.295408010482788	1.347259283065796
1.0	49890000.0	49900000.0	2.0	2.10732364654541	1.2297260761260986
1.0	49900000.0	49910000.0	4.0	1.9934160709381104	1.1538689136505127
1.0	49910000.0	49920000.0	2.0	2.325639009475708	1.3651124238967896
1.0	49990000.0	50000000.0	0.0	2.680891752243042	1.5514194965362549
1.0	50000000.0	50010000.0	2.0	2.824793815612793	1.6164385080337524
1.0	50070000.0	50080000.0	3.0	2.545553684234619	1.4848579168319702
1.0	50140000.0	50150000.0	0.0	2.976179599761963	1.6785800457000732
1.0	50250000.0	50260000.0	5.0	2.580411911010742	1.5029569864273071
1.0	50270000.0	50280000.0	0.0	2.9913201332092285	1.6844470500946045
1.0	50280000.0	50290000.0	1.0	2.892786979675293	1.6449029445648193
1.0	50310000.0	50320000.0	2.0	2.5877907276153564	1.506988286972046
1.0	50330000.0	50340000.0	5.0	2.5128180980682373	1.4679715633392334
1.0	50410000.0	50420000.0	2.0	2.2681214809417725	1.3311121463775635
1.0	50460000.0	50470000.0	3.0	2.249662160873413	1.3208987712860107
1.0	50540000.0	50550000.0	4.0	1.8897327184677124	1.0776417255401611
1.0	50550000.0	50560000.0	2.0	2.073735475540161	1.2082829475402832
1.0	50560000.0	50570000.0	1.0	2.0232224464416504	1.1745407581329346
1.0	50620000.0	50630000.0	2.0	2.0506858825683594	1.1926634311676025
1.0	50680000.0	50690000.0	0.0	2.673192262649536	1.548021674156189
1.0	50770000.0	50780000.0	2.0	2.5544567108154297	1.4901869297027588
1.0	50810000.0	50820000.0	5.0	2.47835636138916	1.4524434804916382
1.0	50830000.0	50840000.0	2.0	2.73585844039917	1.5780245065689087
1.0	50910000.0	50920000.0	1.0	1.5061277151107788	0.7622939348220825
1.0	50940000.0	50950000.0	3.0	1.393837809562683	0.647504448890686
1.0	50990000.0	51000000.0	0.0	1.422397494316101	0.6783944368362427
1.0	51040000.0	51050000.0	0.0	1.3540394306182861	0.6060758829116821
1.0	51090000.0	51100000.0	2.0	1.3771024942398071	0.6311646103858948
1.0	51120000.0	51130000.0	0.0	1.40767502784729	0.6634982824325562
1.0	51170000.0	51180000.0	2.0	1.422621488571167	0.6790784001350403
1.0	51190000.0	51200000.0	1.0	1.3819265365600586	0.6352298855781555
1.0	51240000.0	51250000.0	0.0	1.4002610445022583	0.6543481945991516
1.0	51280000.0	51290000.0	0.0	1.4357327222824097	0.6935961842536926
1.0	51390000.0	51400000.0	2.0	1.3652678728103638	0.6171523928642273
1.0	51420000.0	51430000.0	0.0	1.4241478443145752	0.6612697243690491
1.0	51430000.0	51440000.0	4.0	1.1046072244644165	0.3678579032421112
1.0	51480000.0	51490000.0	3.0	1.8054929971694946	1.0171945095062256
1.0	51550000.0	51560000.0	1.0	1.8535181283950806	1.056923270225525
1.0	51650000.0	51660000.0	2.0	1.5557820796966553	0.8112069964408875
1.0	51660000.0	51670000.0	1.0	1.6978323459625244	0.932674765586853
1.0	51730000.0	51740000.0	1.0	1.3808181285858154	0.6329083442687988
1.0	51830000.0	51840000.0	2.0	1.3220115900039673	0.571079432964325
1.0	51920000.0	51930000.0	1.0	1.3963197469711304	0.6504126787185669
1.0	51980000.0	51990000.0	3.0	1.2484852075576782	0.49020472168922424
1.0	52030000.0	52040000.0	0.0	1.447110891342163	0.7013294100761414
1.0	52040000.0	52050000.0	2.0	1.5645990371704102	0.8197182416915894
1.0	52070000.0	52080000.0	0.0	1.6752879619598389	0.9189968109130859
1.0	52280000.0	52290000.0	2.0	1.3388919830322266	0.5901485681533813
1.0	52360000.0	52370000.0	1.0	1.950369119644165	1.1277438402175903
1.0	52370000.0	52380000.0	2.0	1.9025598764419556	1.0923703908920288
1.0	52380000.0	52390000.0	2.0	1.80832040309906	1.0207399129867554
1.0	52430000.0	52440000.0	3.0	1.575814962387085	0.8278233408927917
1.0	52440000.0	52450000.0	0.0	1.6456518173217773	0.8890129923820496
1.0	52510000.0	52520000.0	1.0	1.4235036373138428	0.6775299310684204
1.0	52530000.0	52540000.0	1.0	1.4345495700836182	0.6900983452796936
1.0	52540000.0	52550000.0	0.0	1.4027554988861084	0.6568136215209961
1.0	52580000.0	52590000.0	3.0	1.4885733127593994	0.7452178597450256
1.0	52590000.0	52600000.0	1.0	1.6000125408172607	0.8491432070732117
1.0	52630000.0	52640000.0	2.0	1.3814414739608765	0.6338745951652527
1.0	52780000.0	52790000.0	2.0	1.3016531467437744	0.5498616099357605
1.0	52790000.0	52800000.0	4.0	1.2707258462905884	0.5169010162353516
1.0	52850000.0	52860000.0	0.0	1.3054184913635254	0.5541204810142517
1.0	52920000.0	52930000.0	0.0	1.2823524475097656	0.529886782169342
1.0	52930000.0	52940000.0	1.0	1.2753862142562866	0.5220257043838501
1.0	52950000.0	52960000.0	1.0	1.2994987964630127	0.5477136373519897
1.0	53090000.0	53100000.0	3.0	1.5424851179122925	0.7963131666183472
1.0	53160000.0	53170000.0	0.0	1.3507235050201416	0.5936781764030457
1.0	53250000.0	53260000.0	0.0	1.4508920907974243	0.7066313028335571
1.0	53260000.0	53270000.0	1.0	1.4250156879425049	0.6804343461990356
1.0	53340000.0	53350000.0	1.0	1.5502235889434814	0.8063047528266907
1.0	53430000.0	53440000.0	0.0	1.3146146535873413	0.5630316138267517
1.0	53450000.0	53460000.0	0.0	1.3295326232910156	0.579371452331543
1.0	53580000.0	53590000.0	0.0	1.615901231765747	0.8665264248847961
1.0	53610000.0	53620000.0	1.0	1.4868295192718506	0.7439355254173279
1.0	53640000.0	53650000.0	3.0	1.4354490041732788	0.6908237338066101
1.0	53740000.0	53750000.0	3.0	1.354360818862915	0.6060633063316345
1.0	53840000.0	53850000.0	3.0	1.9364173412322998	1.1176074743270874
1.0	53930000.0	53940000.0	3.0	2.0062954425811768	1.1669902801513672
1.0	53990000.0	54000000.0	5.0	2.0791850090026855	1.2153223752975464
1.0	54090000.0	54100000.0	2.0	1.8847875595092773	1.0790338516235352
1.0	54120000.0	54130000.0	2.0	1.797515630722046	1.0111130475997925
1.0	54180000.0	54190000.0	1.0	1.723518967628479	0.9507521390914917
1.0	54250000.0	54260000.0	0.0	1.328110933303833	0.5779380202293396
1.0	54270000.0	54280000.0	3.0	1.3075937032699585	0.5560468435287476
1.0	54330000.0	54340000.0	0.0	1.3103548288345337	0.5584931969642639
1.0	54490000.0	54500000.0	1.0	1.4145677089691162	0.6691933870315552
1.0	54510000.0	54520000.0	2.0	1.397701621055603	0.6653529405593872
1.0	54530000.0	54540000.0	1.0	1.3763681650161743	0.628520131111145
1.0	54540000.0	54550000.0	1.0	1.3746060132980347	0.6259652376174927
1.0	54650000.0	54660000.0	0.0	1.3565852642059326	0.6076017618179321
1.0	54730000.0	54740000.0	0.0	1.423630714416504	0.6781044006347656
1.0	54780000.0	54790000.0	2.0	1.2913788557052612	0.5377962589263916
1.0	54800000.0	54810000.0	0.0	1.3498343229293823	0.6004588603973389
1.0	54830000.0	54840000.0	3.0	1.309348702430725	0.5567469000816345
1.0	54880000.0	54890000.0	2.0	1.5963462591171265	0.8491185307502747
1.0	54930000.0	54940000.0	1.0	1.5945793390274048	0.8445016741752625
1.0	54980000.0	54990000.0	0.0	1.7609498500823975	0.9847387075424194
1.0	55050000.0	55060000.0	0.0	1.4874247312545776	0.7451268434524536
1.0	55060000.0	55070000.0	2.0	1.4322134256362915	0.6878253221511841
1.0	55140000.0	55150000.0	2.0	1.4875624179840088	0.7447080016136169
1.0	55170000.0	55180000.0	2.0	1.551372766494751	0.8070322275161743
1.0	55220000.0	55230000.0	1.0	1.4267218112945557	0.6815117597579956
1.0	55310000.0	55320000.0	2.0	1.3650459051132202	0.6166532039642334
1.0	55330000.0	55340000.0	0.0	1.3023402690887451	0.548407256603241
1.0	55340000.0	55350000.0	0.0	1.3097264766693115	0.5566000938415527
1.0	55400000.0	55410000.0	1.0	1.487330436706543	0.7437623739242554
1.0	55420000.0	55430000.0	2.0	1.3998116254806519	0.6544467806816101
1.0	55440000.0	55450000.0	1.0	1.5462974309921265	0.8000649213790894
1.0	55450000.0	55460000.0	0.0	1.4817512035369873	0.738693356513977
1.0	55460000.0	55470000.0	2.0	1.672515630722046	0.909317672252655
1.0	55510000.0	55520000.0	1.0	1.3913040161132812	0.6458351016044617
1.0	55530000.0	55540000.0	1.0	1.3140281438827515	0.5635308623313904
1.0	55540000.0	55550000.0	0.0	1.3174989223480225	0.5672242045402527
1.0	55630000.0	55640000.0	1.0	1.3222897052764893	0.571978747844696
1.0	55740000.0	55750000.0	4.0	1.4987026453018188	0.7561261653900146
1.0	55810000.0	55820000.0	0.0	1.792189359664917	1.0059525966644287
1.0	55850000.0	55860000.0	1.0	1.7366180419921875	0.9622297286987305
1.0	55980000.0	55990000.0	1.0	1.7188470363616943	0.9467867612838745
1.0	56000000.0	56010000.0	3.0	1.6361591815948486	0.8772310018539429
1.0	56020000.0	56030000.0	1.0	1.6723015308380127	0.9125698208808899
1.0	56080000.0	56090000.0	1.0	1.7836440801620483	0.9997391700744629
1.0	56140000.0	56150000.0	3.0	2.182526111602783	1.2804644107818604
1.0	56190000.0	56200000.0	3.0	2.0604305267333984	1.2015079259872437
1.0	56250000.0	56260000.0	2.0	2.3444385528564453	1.376997947692871
1.0	56260000.0	56270000.0	0.0	1.9713932275772095	1.1403290033340454
1.0	56300000.0	56310000.0	2.0	1.7962608337402344	1.0087429285049438
1.0	56510000.0	56520000.0	5.0	1.9853757619857788	1.1487069129943848
1.0	56560000.0	56570000.0	2.0	1.7940441370010376	1.0057450532913208
1.0	56620000.0	56630000.0	1.0	1.701854944229126	0.9295060038566589
1.0	56680000.0	56690000.0	1.0	1.666933298110962	0.9019411206245422
1.0	56710000.0	56720000.0	1.0	1.7359628677368164	0.960067629814148
1.0	56750000.0	56760000.0	2.0	1.5008211135864258	0.7583804726600647
1.0	56790000.0	56800000.0	1.0	1.5904232263565063	0.8440787196159363
1.0	56890000.0	56900000.0	1.0	1.480008840560913	0.7386167645454407
1.0	56920000.0	56930000.0	0.0	1.5586645603179932	0.8105681538581848
1.0	56950000.0	56960000.0	2.0	1.5529991388320923	0.8059704899787903
1.0	57010000.0	57020000.0	2.0	1.5373369455337524	0.794256329536438
1.0	57150000.0	57160000.0	1.0	1.570199728012085	0.8206149935722351
1.0	57350000.0	57360000.0	1.0	1.657525658607483	0.8920552134513855
1.0	57410000.0	57420000.0	2.0	1.568934440612793	0.8134005665779114
1.0	57580000.0	57590000.0	2.0	1.6265159845352173	0.8660289645195007
1.0	57600000.0	57610000.0	1.0	1.6686038970947266	0.9010862112045288
1.0	57660000.0	57670000.0	0.0	1.6788723468780518	0.9104964137077332
1.0	57690000.0	57700000.0	2.0	1.5955528020858765	0.8413395881652832
1.0	57730000.0	57740000.0	2.0	1.7908737659454346	1.003705382347107
1.0	57750000.0	57760000.0	1.0	1.766797661781311	0.9846452474594116
1.0	57770000.0	57780000.0	0.0	1.8332231044769287	1.0434644222259521
1.0	57790000.0	57800000.0	1.0	1.8670543432235718	1.0636069774627686
1.0	57840000.0	57850000.0	2.0	2.1085782051086426	1.2308536767959595
1.0	57880000.0	57890000.0	1.0	2.256255626678467	1.3249168395996094
1.0	57910000.0	57920000.0	1.0	1.8968565464019775	1.0835949182510376
1.0	58050000.0	58060000.0	2.0	1.6704069375991821	0.9012877345085144
1.0	58070000.0	58080000.0	2.0	1.6029176712036133	0.8430637121200562
1.0	58290000.0	58300000.0	4.0	1.7852132320404053	0.9975413084030151
1.0	58310000.0	58320000.0	1.0	1.8648302555084229	1.0597764253616333
1.0	58320000.0	58330000.0	2.0	1.8476154804229736	1.0465123653411865
1.0	58360000.0	58370000.0	1.0	1.8367083072662354	1.0370070934295654
1.0	58390000.0	58400000.0	3.0	1.8285887241363525	1.0316617488861084
1.0	58470000.0	58480000.0	2.0	1.7109549045562744	0.9360213279724121
1.0	58500000.0	58510000.0	2.0	1.7011219263076782	0.9282852411270142
1.0	58510000.0	58520000.0	0.0	2.2533905506134033	1.3253142833709717
1.0	58520000.0	58530000.0	2.0	1.8490679264068604	1.0468356609344482
1.0	58600000.0	58610000.0	0.0	1.6916186809539795	0.921291708946228
1.0	58670000.0	58680000.0	1.0	1.6850837469100952	0.9152160882949829
1.0	58720000.0	58730000.0	2.0	1.696575403213501	0.926854133605957
1.0	58760000.0	58770000.0	1.0	1.688960313796997	0.9193118810653687
1.0	58770000.0	58780000.0	3.0	1.5177223682403564	0.7729891538619995
1.0	58790000.0	58800000.0	2.0	1.6792484521865845	0.9145109057426453
1.0	58820000.0	58830000.0	4.0	1.5106624364852905	0.76689612865448
1.0	58870000.0	58880000.0	1.0	1.534867525100708	0.791986882686615
1.0	58930000.0	58940000.0	1.0	1.3708317279815674	0.6242039203643799
1.0	58960000.0	58970000.0	1.0	1.3545538187026978	0.6063897609710693
1.0	59140000.0	59150000.0	1.0	1.396837592124939	0.651436984539032
1.0	59160000.0	59170000.0	1.0	1.3902660608291626	0.6279900670051575
1.0	59180000.0	59190000.0	0.0	1.4365794658660889	0.6924837231636047
1.0	59260000.0	59270000.0	2.0	1.3019821643829346	0.5497898459434509
1.0	59330000.0	59340000.0	0.0	1.369560718536377	0.622795581817627
1.0	59360000.0	59370000.0	0.0	1.4188416004180908	0.667715311050415
1.0	59390000.0	59400000.0	1.0	1.2844845056533813	0.530775249004364
1.0	59400000.0	59410000.0	2.0	1.3132152557373047	0.5646772980690002
1.0	59440000.0	59450000.0	2.0	1.205655813217163	0.4502115249633789
1.0	59500000.0	59510000.0	0.0	1.3673670291900635	0.6221629977226257
1.0	59510000.0	59520000.0	2.0	1.2894728183746338	0.5372487306594849
1.0	59590000.0	59600000.0	0.0	1.4007072448730469	0.65727698802948
1.0	59650000.0	59660000.0	0.0	1.4831129312515259	0.7409384250640869
1.0	59850000.0	59860000.0	1.0	1.4992533922195435	0.7567282915115356
1.0	59890000.0	59900000.0	2.0	1.3656076192855835	0.6185407042503357
1.0	60030000.0	60040000.0	0.0	1.5568519830703735	0.8101846575737
1.0	60260000.0	60270000.0	1.0	1.6294269561767578	0.8697954416275024
1.0	60360000.0	60370000.0	1.0	1.3816697597503662	0.635841965675354
1.0	60450000.0	60460000.0	0.0	1.7229067087173462	0.9479753375053406
1.0	60460000.0	60470000.0	1.0	1.6948884725570679	0.9250070452690125
1.0	60470000.0	60480000.0	2.0	1.634385347366333	0.8721160888671875
1.0	60520000.0	60530000.0	0.0	1.6733853816986084	0.9048360586166382
1.0	60580000.0	60590000.0	1.0	1.6718692779541016	0.9035506248474121
1.0	60590000.0	60600000.0	2.0	1.602587103843689	0.8460773229598999
1.0	60610000.0	60620000.0	0.0	1.7454105615615845	0.9659126400947571
1.0	60620000.0	60630000.0	1.0	1.7102746963500977	0.936781108379364
1.0	60680000.0	60690000.0	2.0	1.7598421573638916	0.9799330830574036
1.0	60700000.0	60710000.0	4.0	1.962400197982788	1.1324161291122437
1.0	60830000.0	60840000.0	3.0	1.7475950717926025	0.9665228128433228
1.0	60870000.0	60880000.0	0.0	1.8760020732879639	1.0684950351715088
1.0	61000000.0	61010000.0	0.0	1.774543046951294	0.9894176721572876
1.0	61020000.0	61030000.0	3.0	1.7566242218017578	0.9748112559318542
1.0	61110000.0	61120000.0	1.0	1.780879020690918	0.9969600439071655
1.0	61120000.0	61130000.0	1.0	2.019601583480835	1.1713052988052368
1.0	61190000.0	61200000.0	2.0	1.823546051979065	1.0286693572998047
1.0	61210000.0	61220000.0	2.0	2.377394914627075	1.3954105377197266
1.0	61260000.0	61270000.0	2.0	2.497434616088867	1.4606339931488037
1.0	61270000.0	61280000.0	1.0	2.3955421447753906	1.4081854820251465
1.0	61280000.0	61290000.0	2.0	2.164612293243408	1.2696959972381592
1.0	61330000.0	61340000.0	3.0	1.880336046218872	1.0759258270263672
1.0	61350000.0	61360000.0	2.0	2.0065062046051025	1.1656745672225952
1.0	61370000.0	61380000.0	4.0	1.883195161819458	1.0788737535476685
1.0	61390000.0	61400000.0	2.0	1.8198312520980835	1.032551646232605
1.0	61420000.0	61430000.0	0.0	1.8581342697143555	1.0586860179901123
1.0	61430000.0	61440000.0	2.0	1.766950249671936	0.9949577450752258
1.0	61570000.0	61580000.0	0.0	1.4256365299224854	0.6815919876098633
1.0	61600000.0	61610000.0	1.0	1.3737491369247437	0.6267493367195129
1.0	61620000.0	61630000.0	0.0	1.3569629192352295	0.6084516048431396
1.0	61640000.0	61650000.0	3.0	1.3883519172668457	0.6430933475494385
1.0	61660000.0	61670000.0	0.0	1.4248064756393433	0.6813121438026428
1.0	61770000.0	61780000.0	1.0	1.4057284593582153	0.6605271100997925
1.0	61840000.0	61850000.0	2.0	1.3794128894805908	0.632581353187561
1.0	61880000.0	61890000.0	3.0	1.3772138357162476	0.6301010251045227
1.0	61940000.0	61950000.0	0.0	1.7522836923599243	0.9725313186645508
1.0	61990000.0	62000000.0	2.0	1.487652063369751	0.7447057366371155
1.0	62000000.0	62010000.0	1.0	1.843579649925232	1.0505777597427368
1.0	62050000.0	62060000.0	1.0	1.5106792449951172	0.7673492431640625
1.0	62130000.0	62140000.0	2.0	1.4426099061965942	0.698431134223938
1.0	62150000.0	62160000.0	1.0	1.3945494890213013	0.6484888195991516
1.0	62160000.0	62170000.0	0.0	1.431235909461975	0.6871379613876343
1.0	62170000.0	62180000.0	2.0	1.4173954725265503	0.6726847290992737
1.0	62200000.0	62210000.0	2.0	1.5363715887069702	0.7831957936286926
1.0	62210000.0	62220000.0	4.0	1.4029860496520996	0.657153308391571
1.0	62220000.0	62230000.0	0.0	1.444177269935608	0.6995197534561157
1.0	62240000.0	62250000.0	1.0	1.4318217039108276	0.6869739294052124
1.0	62320000.0	62330000.0	1.0	1.3029725551605225	0.5501000285148621
1.0	62330000.0	62340000.0	1.0	1.3508222103118896	0.6015521287918091
1.0	62390000.0	62400000.0	1.0	1.448999047279358	0.7051031589508057
1.0	62470000.0	62480000.0	0.0	1.463549017906189	0.7199255228042603
1.0	62530000.0	62540000.0	1.0	1.4825427532196045	0.7393037676811218
1.0	62540000.0	62550000.0	0.0	1.4508098363876343	0.7072354555130005
1.0	62580000.0	62590000.0	0.0	1.4122812747955322	0.6671730279922485
1.0	62670000.0	62680000.0	1.0	1.9154465198516846	1.0999525785446167
1.0	62710000.0	62720000.0	0.0	1.5942847728729248	0.8470600247383118
1.0	62720000.0	62730000.0	3.0	1.5210394859313965	0.7781327366828918
1.0	62750000.0	62760000.0	2.0	1.552133321762085	0.8072723150253296
1.0	62800000.0	62810000.0	0.0	1.8917789459228516	1.0858408212661743
1.0	62830000.0	62840000.0	0.0	1.7804899215698242	1.000037670135498
1.0	62850000.0	62860000.0	3.0	1.5360702276229858	0.7922384142875671
1.0	62900000.0	62910000.0	1.0	1.7776472568511963	0.9980952143669128
1.0	62950000.0	62960000.0	3.0	1.381047248840332	0.633804202079773
1.0	63000000.0	63010000.0	1.0	1.4410802125930786	0.6967916488647461
1.0	63020000.0	63030000.0	1.0	1.4616750478744507	0.7181435823440552
1.0	63200000.0	63210000.0	1.0	1.490052342414856	0.7465730905532837
1.0	63230000.0	63240000.0	0.0	1.532240867614746	0.7872172594070435
1.0	63260000.0	63270000.0	0.0	1.4456348419189453	0.703478217124939
1.0	63370000.0	63380000.0	2.0	1.883474588394165	1.076258659362793
1.0	63400000.0	63410000.0	3.0	1.8794580698013306	1.0731412172317505
1.0	63410000.0	63420000.0	1.0	1.9539778232574463	1.1281087398529053
1.0	63470000.0	63480000.0	0.0	2.14119291305542	1.255765676498413
1.0	63510000.0	63520000.0	1.0	2.1095213890075684	1.2340459823608398
1.0	63560000.0	63570000.0	11.0	1.9026209115982056	1.089315414428711
1.0	63650000.0	63660000.0	4.0	2.014622449874878	1.1689121723175049
1.0	63710000.0	63720000.0	3.0	2.0451691150665283	1.1911550760269165
1.0	63800000.0	63810000.0	4.0	2.152113914489746	1.262826919555664
1.0	63840000.0	63850000.0	2.0	1.6808239221572876	0.9198005795478821
1.0	63970000.0	63980000.0	3.0	1.3694489002227783	0.622792661190033
1.0	64020000.0	64030000.0	2.0	1.3511923551559448	0.6032885313034058
1.0	64090000.0	64100000.0	0.0	1.3062602281570435	0.5547908544540405
1.0	64110000.0	64120000.0	1.0	1.3539832830429077	0.6067920327186584
1.0	64220000.0	64230000.0	0.0	1.5243196487426758	0.7768893241882324
1.0	64270000.0	64280000.0	0.0	1.3754618167877197	0.629254162311554
1.0	64280000.0	64290000.0	2.0	1.3716671466827393	0.6251447796821594
1.0	64330000.0	64340000.0	0.0	1.311107873916626	0.5604922771453857
1.0	64370000.0	64380000.0	2.0	1.3222534656524658	0.5724062919616699
1.0	64420000.0	64430000.0	0.0	1.428283452987671	0.6856271624565125
1.0	64460000.0	64470000.0	3.0	1.3574535846710205	0.6112162470817566
1.0	64470000.0	64480000.0	2.0	1.3821395635604858	0.6379965543746948
1.0	64500000.0	64510000.0	1.0	1.466272234916687	0.7227962613105774
1.0	64570000.0	64580000.0	2.0	1.6051801443099976	0.8500164151191711
1.0	64680000.0	64690000.0	3.0	2.0232346057891846	1.1762301921844482
1.0	64700000.0	64710000.0	1.0	1.6938025951385498	0.932235836982727
1.0	64730000.0	64740000.0	3.0	1.7021491527557373	0.9391549229621887
1.0	64780000.0	64790000.0	5.0	1.9123156070709229	1.1006922721862793
1.0	64790000.0	64800000.0	1.0	1.961584448814392	1.1355688571929932
1.0	64810000.0	64820000.0	1.0	1.9732286930084229	1.1473705768585205
1.0	64820000.0	64830000.0	1.0	2.0476391315460205	1.1954233646392822
1.0	64870000.0	64880000.0	1.0	2.138348340988159	1.2527071237564087
1.0	65090000.0	65100000.0	2.0	1.4605484008789062	0.7167268991470337
1.0	65170000.0	65180000.0	2.0	1.5557119846343994	0.8097861409187317
1.0	65290000.0	65300000.0	2.0	1.4232070446014404	0.6781865358352661
1.0	65320000.0	65330000.0	1.0	1.4486727714538574	0.7059940099716187
1.0	65360000.0	65370000.0	0.0	1.4015575647354126	0.656518280506134
1.0	65370000.0	65380000.0	2.0	1.360624074935913	0.6127931475639343
1.0	65380000.0	65390000.0	1.0	1.3592792749404907	0.6105294823646545
1.0	65410000.0	65420000.0	2.0	1.3422551155090332	0.5932441353797913
1.0	65460000.0	65470000.0	0.0	1.4441721439361572	0.6984883546829224
1.0	65480000.0	65490000.0	0.0	1.5200655460357666	0.7778558135032654
1.0	65490000.0	65500000.0	1.0	1.4150229692459106	0.669620931148529
1.0	65520000.0	65530000.0	1.0	1.4150028228759766	0.6691144704818726
1.0	65540000.0	65550000.0	3.0	1.5126762390136719	0.7693593502044678
1.0	65620000.0	65630000.0	0.0	1.4485582113265991	0.7048487663269043
1.0	65660000.0	65670000.0	0.0	1.4429928064346313	0.6993641257286072
1.0	65700000.0	65710000.0	3.0	1.479821801185608	0.736798882484436
1.0	65720000.0	65730000.0	2.0	1.4505599737167358	0.7071897387504578
1.0	65780000.0	65790000.0	2.0	1.576170802116394	0.8223492503166199
1.0	65790000.0	65800000.0	0.0	1.6530637741088867	0.8892149925231934
1.0	65850000.0	65860000.0	1.0	1.4363101720809937	0.6927990913391113
1.0	65870000.0	65880000.0	0.0	1.4356456995010376	0.692503809928894
1.0	65900000.0	65910000.0	4.0	1.428152322769165	0.6840903162956238
1.0	65990000.0	66000000.0	0.0	1.775141954421997	0.9935972094535828
1.0	66050000.0	66060000.0	3.0	1.650156021118164	0.8925908803939819
1.0	66060000.0	66070000.0	1.0	1.5716469287872314	0.8271439671516418
1.0	66120000.0	66130000.0	6.0	3.734043598175049	1.9145485162734985
1.0	66170000.0	66180000.0	1.0	2.1900410652160645	1.2841113805770874
1.0	66350000.0	66360000.0	0.0	1.9983453750610352	1.1585028171539307
1.0	66410000.0	66420000.0	1.0	1.5060118436813354	0.7620412111282349
1.0	66420000.0	66430000.0	1.0	1.534555435180664	0.7853878736495972
1.0	66470000.0	66480000.0	1.0	1.6219650506973267	0.8583985567092896
1.0	66490000.0	66500000.0	1.0	1.7525113821029663	0.9704510569572449
1.0	66510000.0	66520000.0	1.0	1.629879355430603	0.8657037019729614
1.0	66630000.0	66640000.0	4.0	2.0066497325897217	1.1628735065460205
1.0	66770000.0	66780000.0	1.0	1.4386411905288696	0.6972835063934326
1.0	66780000.0	66790000.0	1.0	1.5842559337615967	0.8288849592208862
1.0	66910000.0	66920000.0	1.0	1.5363844633102417	0.7912739515304565
1.0	66980000.0	66990000.0	2.0	2.2335925102233887	1.3105225563049316
1.0	67000000.0	67010000.0	0.0	1.6685974597930908	0.9067538976669312
1.0	67090000.0	67100000.0	2.0	2.0823044776916504	1.2126718759536743
1.0	67120000.0	67130000.0	1.0	2.2233994007110596	1.3032922744750977
1.0	67240000.0	67250000.0	2.0	1.6529725790023804	0.8897179365158081
1.0	67260000.0	67270000.0	1.0	1.6782236099243164	0.9092219471931458
1.0	67270000.0	67280000.0	0.0	1.5586206912994385	0.8071693181991577
1.0	67320000.0	67330000.0	1.0	1.6158180236816406	0.8561589121818542
1.0	67340000.0	67350000.0	3.0	1.5534191131591797	0.8016567230224609
1.0	67490000.0	67500000.0	0.0	1.317622423171997	0.5672637224197388
1.0	67500000.0	67510000.0	1.0	1.312300443649292	0.5621639490127563
1.0	67590000.0	67600000.0	2.0	1.447880506515503	0.7056781053543091
1.0	67600000.0	67610000.0	3.0	1.4485633373260498	0.7053805589675903
1.0	67620000.0	67630000.0	1.0	1.995507836341858	1.1579694747924805
1.0	67660000.0	67670000.0	1.0	1.991721749305725	1.1529452800750732
1.0	67690000.0	67700000.0	0.0	1.8609936237335205	1.0605520009994507
1.0	67730000.0	67740000.0	2.0	1.8143752813339233	1.0240064859390259
1.0	67820000.0	67830000.0	2.0	1.5323234796524048	0.7838239073753357
1.0	67870000.0	67880000.0	1.0	1.399993658065796	0.6541738510131836
1.0	67910000.0	67920000.0	3.0	1.563119649887085	0.816555380821228
1.0	67930000.0	67940000.0	3.0	1.516736388206482	0.7733834385871887
1.0	67960000.0	67970000.0	1.0	1.7269973754882812	0.9556897878646851
1.0	68080000.0	68090000.0	2.0	1.5911747217178345	0.8406354784965515
1.0	68120000.0	68130000.0	3.0	1.5935721397399902	0.8409205675125122
1.0	68150000.0	68160000.0	0.0	1.6493313312530518	0.8872829675674438
1.0	68160000.0	68170000.0	1.0	1.4328325986862183	0.6897950768470764
1.0	68250000.0	68260000.0	0.0	1.3732002973556519	0.6259995102882385
1.0	68340000.0	68350000.0	2.0	1.5840940475463867	0.8322151303291321
1.0	68420000.0	68430000.0	0.0	1.8005974292755127	1.0143922567367554
1.0	68430000.0	68440000.0	3.0	1.931850790977478	1.1091530323028564
1.0	68450000.0	68460000.0	2.0	1.8150312900543213	1.021774172782898
1.0	68570000.0	68580000.0	2.0	1.4142001867294312	0.6706007719039917
1.0	68580000.0	68590000.0	0.0	1.3663647174835205	0.6199871301651001
1.0	68590000.0	68600000.0	0.0	1.302021861076355	0.5499075651168823
1.0	68630000.0	68640000.0	2.0	1.3433468341827393	0.5953050851821899
1.0	68670000.0	68680000.0	2.0	1.2822538614273071	0.5284308791160583
1.0	68680000.0	68690000.0	0.0	1.2827894687652588	0.5288699269294739
1.0	68690000.0	68700000.0	1.0	1.2982556819915771	0.541373074054718
1.0	68780000.0	68790000.0	1.0	1.508041262626648	0.7656543254852295
1.0	68870000.0	68880000.0	0.0	1.9967758655548096	1.1559497117996216
1.0	68910000.0	68920000.0	5.0	1.7982900142669678	1.008299469947815
1.0	68960000.0	68970000.0	3.0	2.3972506523132324	1.4089323282241821
1.0	68980000.0	68990000.0	2.0	2.2156858444213867	1.29990816116333
1.0	68990000.0	69000000.0	0.0	2.4175636768341064	1.4171425104141235
1.0	69160000.0	69170000.0	1.0	2.486841917037964	1.4542967081069946
1.0	69170000.0	69180000.0	5.0	2.6788887977600098	1.5520764589309692
1.0	69470000.0	69480000.0	2.0	2.189358949661255	1.2831871509552002
1.0	69490000.0	69500000.0	0.0	2.2046916484832764	1.293569803237915
1.0	69520000.0	69530000.0	2.0	2.071249485015869	1.2056074142456055
1.0	69570000.0	69580000.0	3.0	2.0091350078582764	1.1625959873199463
1.0	69640000.0	69650000.0	2.0	2.116455316543579	1.235635757446289
1.0	69650000.0	69660000.0	0.0	2.2551493644714355	1.3236899375915527
1.0	69670000.0	69680000.0	1.0	2.1852571964263916	1.280711054801941
1.0	69680000.0	69690000.0	3.0	2.202880859375	1.2909702062606812
1.0	69700000.0	69710000.0	2.0	2.4581782817840576	1.4392353296279907
1.0	69790000.0	69800000.0	3.0	2.87125825881958	1.6365808248519897
1.0	69820000.0	69830000.0	0.0	3.183783531188965	1.7548030614852905
1.0	69900000.0	69910000.0	2.0	2.7605810165405273	1.5878612995147705
1.0	70000000.0	70010000.0	2.0	2.1738152503967285	1.2727696895599365
1.0	70090000.0	70100000.0	2.0	2.7456562519073486	1.5805227756500244
1.0	70100000.0	70110000.0	1.0	2.1255240440368652	1.24195396900177
1.0	70150000.0	70160000.0	2.0	2.4282615184783936	1.4230310916900635
1.0	70170000.0	70180000.0	4.0	3.283848524093628	1.7891881465911865
1.0	70230000.0	70240000.0	2.0	3.2386302947998047	1.7736396789550781
1.0	70240000.0	70250000.0	4.0	3.251591444015503	1.7776672840118408
1.0	70250000.0	70260000.0	2.0	3.3480923175811768	1.8086858987808228
1.0	70260000.0	70270000.0	3.0	3.6186981201171875	1.8857091665267944
1.0	70280000.0	70290000.0	3.0	3.4620635509490967	1.842603325843811
1.0	70330000.0	70340000.0	0.0	3.430429458618164	1.833452582359314
1.0	70390000.0	70400000.0	1.0	2.4164910316467285	1.419128179550171
1.0	70500000.0	70510000.0	3.0	2.152477741241455	1.2599327564239502
1.0	70520000.0	70530000.0	1.0	2.0633718967437744	1.2014027833938599
1.0	70610000.0	70620000.0	2.0	1.4733272790908813	0.7301983833312988
1.0	70620000.0	70630000.0	0.0	1.4489561319351196	0.7051372528076172
1.0	70630000.0	70640000.0	0.0	1.438188910484314	0.6937733888626099
1.0	70680000.0	70690000.0	1.0	1.5092281103134155	0.7547652125358582
1.0	70690000.0	70700000.0	4.0	1.4387444257736206	0.6953624486923218
1.0	70780000.0	70790000.0	1.0	1.537248969078064	0.7940322160720825
1.0	70810000.0	70820000.0	2.0	1.5928939580917358	0.8403334617614746
1.0	70870000.0	70880000.0	5.0	1.9222958087921143	1.094209909439087
1.0	70970000.0	70980000.0	4.0	1.8542420864105225	1.0567246675491333
1.0	70980000.0	70990000.0	2.0	1.915398359298706	1.100319266319275
1.0	71130000.0	71140000.0	3.0	1.721558928489685	0.9492231607437134
1.0	71170000.0	71180000.0	1.0	2.0062451362609863	1.1628682613372803
1.0	71200000.0	71210000.0	2.0	1.9549615383148193	1.1274454593658447
1.0	71240000.0	71250000.0	1.0	1.9038785696029663	1.0883620977401733
1.0	71330000.0	71340000.0	3.0	2.388582706451416	1.4017322063446045
1.0	71360000.0	71370000.0	1.0	1.8682868480682373	1.06479811668396
1.0	71390000.0	71400000.0	4.0	1.8462622165679932	1.044704556465149
1.0	71430000.0	71440000.0	2.0	1.8538293838500977	1.0503418445587158
1.0	71470000.0	71480000.0	1.0	1.6792417764663696	0.9094576835632324
1.0	71510000.0	71520000.0	1.0	1.9201358556747437	1.1018059253692627
1.0	71530000.0	71540000.0	0.0	1.5517866611480713	0.8016151189804077
1.0	71550000.0	71560000.0	0.0	1.523486852645874	0.7770751118659973
1.0	71590000.0	71600000.0	3.0	1.6698497533798218	0.9058987498283386
1.0	71620000.0	71630000.0	0.0	1.6235383749008179	0.8625301122665405
1.0	71710000.0	71720000.0	0.0	1.6195809841156006	0.8564714193344116
1.0	71720000.0	71730000.0	3.0	1.5691946744918823	0.8118937611579895
1.0	71770000.0	71780000.0	3.0	1.8055156469345093	1.0126677751541138
1.0	71800000.0	71810000.0	1.0	1.889174461364746	1.0782612562179565
1.0	72010000.0	72020000.0	1.0	2.0202436447143555	1.170921802520752
1.0	72020000.0	72030000.0	1.0	2.0438148975372314	1.1891568899154663
1.0	72080000.0	72090000.0	5.0	2.3063855171203613	1.353794813156128
1.0	72110000.0	72120000.0	5.0	2.353031635284424	1.3819350004196167
1.0	72120000.0	72130000.0	2.0	2.7141995429992676	1.567363977432251
1.0	72140000.0	72150000.0	3.0	2.7552764415740967	1.5858534574508667
1.0	72160000.0	72170000.0	6.0	2.9208061695098877	1.6565961837768555
1.0	72210000.0	72220000.0	5.0	3.7408676147460938	1.9163652658462524
1.0	72260000.0	72270000.0	0.0	4.375081539154053	2.044529438018799
1.0	72290000.0	72300000.0	5.0	3.848083972930908	1.9414303302764893
1.0	72310000.0	72320000.0	6.0	3.8997066020965576	1.9531853199005127
1.0	72330000.0	72340000.0	4.0	3.7929375171661377	1.9287220239639282
1.0	72390000.0	72400000.0	2.0	3.206881284713745	1.762955904006958
1.0	72410000.0	72420000.0	3.0	3.089672565460205	1.721704125404358
1.0	72430000.0	72440000.0	3.0	2.9827160835266113	1.6809991598129272
1.0	72510000.0	72520000.0	4.0	3.6332507133483887	1.8895721435546875
1.0	72530000.0	72540000.0	4.0	3.6960206031799316	1.9056425094604492
1.0	72560000.0	72570000.0	5.0	4.087193965911865	1.9919770956039429
1.0	72590000.0	72600000.0	5.0	4.771570205688477	2.1027672290802
1.0	72650000.0	72660000.0	5.0	4.2629804611206055	2.0231106281280518
1.0	72700000.0	72710000.0	4.0	4.155136585235596	2.004925012588501
1.0	72720000.0	72730000.0	6.0	4.2632622718811035	2.023946762084961
1.0	72740000.0	72750000.0	2.0	3.2669677734375	1.7925970554351807
1.0	72790000.0	72800000.0	0.0	4.151061058044434	2.0037808418273926
1.0	72890000.0	72900000.0	8.0	6.161979675292969	2.207298755645752
1.0	72940000.0	72950000.0	4.0	3.8086788654327393	1.932702660560608
1.0	72950000.0	72960000.0	2.0	3.693035125732422	1.904860258102417
1.0	72990000.0	73000000.0	5.0	3.359389543533325	1.8122673034667969
1.0	73130000.0	73140000.0	7.0	3.185575008392334	1.7551920413970947
1.0	73140000.0	73150000.0	6.0	3.3904964923858643	1.8217912912368774
1.0	73180000.0	73190000.0	2.0	3.715364933013916	1.9101288318634033
1.0	73200000.0	73210000.0	1.0	3.8838019371032715	1.9493408203125
1.0	73210000.0	73220000.0	3.0	3.7302422523498535	1.913612961769104
1.0	73240000.0	73250000.0	6.0	3.5660293102264404	1.8715741634368896
1.0	73250000.0	73260000.0	4.0	3.3998680114746094	1.8242887258529663
1.0	73490000.0	73500000.0	6.0	3.522099256515503	1.8594396114349365
1.0	73610000.0	73620000.0	1.0	3.747577667236328	1.9177860021591187
1.0	73660000.0	73670000.0	2.0	3.371756076812744	1.8157587051391602
1.0	73770000.0	73780000.0	6.0	4.1779632568359375	2.0091350078582764
1.0	73790000.0	73800000.0	3.0	4.693024635314941	2.0937530994415283
1.0	74000000.0	74010000.0	4.0	4.7492475509643555	2.1015141010284424
1.0	74040000.0	74050000.0	6.0	4.636929988861084	2.0855114459991455
1.0	74110000.0	74120000.0	3.0	4.454377174377441	2.057312250137329
1.0	74120000.0	74130000.0	4.0	4.471580505371094	2.060045003890991
1.0	74140000.0	74150000.0	3.0	4.309954643249512	2.0325827598571777
1.0	74200000.0	74210000.0	3.0	4.404943943023682	2.049213171005249
1.0	74250000.0	74260000.0	5.0	4.347929954528809	2.0395753383636475
1.0	74270000.0	74280000.0	4.0	4.729595184326172	2.098846912384033
1.0	74290000.0	74300000.0	5.0	4.025458812713623	1.979468584060669
1.0	74360000.0	74370000.0	1.0	4.422732830047607	2.0517454147338867
1.0	74400000.0	74410000.0	3.0	4.585580348968506	2.077235698699951
1.0	74480000.0	74490000.0	3.0	5.517991065979004	2.179732084274292
1.0	74500000.0	74510000.0	4.0	5.4335036277771	2.178508758544922
1.0	74520000.0	74530000.0	5.0	4.828088283538818	2.1105751991271973
1.0	74550000.0	74560000.0	4.0	4.338800430297852	2.038181781768799
1.0	74590000.0	74600000.0	3.0	5.010012149810791	2.1359972953796387
1.0	74630000.0	74640000.0	2.0	3.7347779273986816	1.9147504568099976
1.0	74640000.0	74650000.0	5.0	3.070298671722412	1.7151877880096436
1.0	74690000.0	74700000.0	3.0	2.9334936141967773	1.6619014739990234
1.0	74700000.0	74710000.0	1.0	2.753537178039551	1.587450623512268
1.0	74720000.0	74730000.0	5.0	2.8445019721984863	1.6246029138565063
1.0	74750000.0	74760000.0	2.0	3.021026611328125	1.6957813501358032
1.0	74860000.0	74870000.0	4.0	3.5010933876037598	1.8539435863494873
1.0	74960000.0	74970000.0	4.0	4.442484378814697	2.0551798343658447
1.0	74970000.0	74980000.0	5.0	4.50935173034668	2.066071033477783
1.0	75040000.0	75050000.0	2.0	4.481329441070557	2.061519145965576
1.0	75080000.0	75090000.0	3.0	3.849754810333252	1.9415727853775024
1.0	75160000.0	75170000.0	1.0	2.1673481464385986	1.2749242782592773
1.0	75230000.0	75240000.0	2.0	2.2538108825683594	1.3256428241729736
1.0	75300000.0	75310000.0	5.0	4.5620832443237305	2.0741984844207764
1.0	75320000.0	75330000.0	5.0	5.038982391357422	2.1381309032440186
1.0	75330000.0	75340000.0	3.0	5.423586845397949	2.1751205921173096
1.0	75350000.0	75360000.0	3.0	5.400155544281006	2.173125743865967
1.0	75660000.0	75670000.0	3.0	4.295271873474121	2.0306358337402344
1.0	75680000.0	75690000.0	5.0	4.230978965759277	2.018980026245117
1.0	75700000.0	75710000.0	2.0	4.197811603546143	2.0128931999206543
1.0	75750000.0	75760000.0	2.0	3.5521786212921143	1.8678483963012695
1.0	75790000.0	75800000.0	6.0	3.3766121864318848	1.8175115585327148
1.0	75900000.0	75910000.0	3.0	3.4608044624328613	1.84237802028656
1.0	75910000.0	75920000.0	8.0	3.3149924278259277	1.7984492778778076
1.0	75930000.0	75940000.0	4.0	3.3334267139434814	1.8040307760238647
1.0	75950000.0	75960000.0	3.0	3.38090443611145	1.8191299438476562
1.0	75970000.0	75980000.0	4.0	3.5985214710235596	1.8803867101669312
1.0	76040000.0	76050000.0	3.0	2.425597667694092	1.4217073917388916
1.0	76070000.0	76080000.0	5.0	2.420276165008545	1.4189043045043945
1.0	76170000.0	76180000.0	5.0	1.806257963180542	1.0164495706558228
1.0	76200000.0	76210000.0	1.0	1.651346206665039	0.8974706530570984
1.0	76220000.0	76230000.0	0.0	2.4203619956970215	1.4222383499145508
1.0	76270000.0	76280000.0	2.0	1.9317762851715088	1.11717689037323
1.0	76280000.0	76290000.0	4.0	1.917913794517517	1.102637529373169
1.0	76410000.0	76420000.0	1.0	2.263287305831909	1.3292787075042725
1.0	76470000.0	76480000.0	1.0	1.964111089706421	1.136267900466919
1.0	76540000.0	76550000.0	2.0	1.934602975845337	1.1106936931610107
1.0	76620000.0	76630000.0	2.0	2.0593535900115967	1.2042518854141235
1.0	76650000.0	76660000.0	1.0	2.6747140884399414	1.5484846830368042
1.0	76670000.0	76680000.0	3.0	2.756709098815918	1.5863940715789795
1.0	76760000.0	76770000.0	0.0	2.434375762939453	1.4266135692596436
1.0	76770000.0	76780000.0	6.0	2.1308696269989014	1.2462514638900757
1.0	76870000.0	76880000.0	1.0	1.6545257568359375	0.8868001699447632
1.0	76970000.0	76980000.0	1.0	1.9397445917129517	1.1161879301071167
1.0	76980000.0	76990000.0	3.0	1.927720069885254	1.1061893701553345
1.0	77000000.0	77010000.0	3.0	2.0723254680633545	1.2077540159225464
1.0	77030000.0	77040000.0	1.0	1.9821094274520874	1.1458433866500854
1.0	77080000.0	77090000.0	1.0	1.8108562231063843	1.020169973373413
1.0	77180000.0	77190000.0	1.0	1.711381196975708	0.9362594485282898
1.0	77300000.0	77310000.0	6.0	2.034374952316284	1.1824605464935303
1.0	77310000.0	77320000.0	3.0	1.773260474205017	0.9869393110275269
1.0	77410000.0	77420000.0	1.0	1.6415526866912842	0.8825723528862
1.0	77450000.0	77460000.0	6.0	3.0866947174072266	1.7208940982818604
1.0	77500000.0	77510000.0	1.0	1.7834813594818115	0.995097815990448
1.0	77670000.0	77680000.0	3.0	1.378148078918457	0.6329219937324524
1.0	77720000.0	77730000.0	0.0	1.6742445230484009	0.9064655303955078
1.0	77780000.0	77790000.0	0.0	1.4866678714752197	0.7359288930892944
1.0	77910000.0	77920000.0	1.0	1.6474933624267578	0.8865224719047546
1.0	78030000.0	78040000.0	2.0	1.4795840978622437	0.736444354057312
1.0	78080000.0	78090000.0	2.0	1.4350955486297607	0.6909544467926025
1.0	78100000.0	78110000.0	3.0	1.372357726097107	0.6248120069503784
1.0	78190000.0	78200000.0	1.0	1.4211552143096924	0.6772336959838867
1.0	78260000.0	78270000.0	0.0	1.3801727294921875	0.6330174207687378
1.0	78270000.0	78280000.0	2.0	1.3897148370742798	0.6441956758499146
1.0	78410000.0	78420000.0	3.0	1.444772481918335	0.7017917633056641
1.0	78540000.0	78550000.0	2.0	1.5506823062896729	0.8064752817153931
1.0	78680000.0	78690000.0	2.0	2.5276410579681396	1.4792828559875488
1.0	78720000.0	78730000.0	1.0	2.9898107051849365	1.6851556301116943
1.0	78730000.0	78740000.0	6.0	2.728196382522583	1.5736147165298462
1.0	78770000.0	78780000.0	1.0	3.1892154216766357	1.7568849325180054
1.0	78840000.0	78850000.0	0.0	1.9794756174087524	1.1434881687164307
1.0	78850000.0	78860000.0	1.0	2.3915863037109375	1.4054958820343018
1.0	79120000.0	79130000.0	1.0	1.5526052713394165	0.8061733245849609
1.0	79160000.0	79170000.0	3.0	2.363835096359253	1.3883635997772217
1.0	79170000.0	79180000.0	2.0	2.1541497707366943	1.2610623836517334
1.0	79260000.0	79270000.0	2.0	2.091974973678589	1.219968557357788
1.0	79300000.0	79310000.0	1.0	1.7130683660507202	0.9469183683395386
1.0	79330000.0	79340000.0	0.0	2.176805019378662	1.2759758234024048
1.0	79380000.0	79390000.0	4.0	1.8010838031768799	1.0085448026657104
1.0	79410000.0	79420000.0	2.0	2.0531208515167236	1.1937518119812012
1.0	79420000.0	79430000.0	0.0	2.660360097885132	1.5413821935653687
1.0	79470000.0	79480000.0	1.0	2.6210074424743652	1.5227572917938232
1.0	79530000.0	79540000.0	2.0	2.425100803375244	1.421148657798767
1.0	79570000.0	79580000.0	0.0	2.5357019901275635	1.4794938564300537
1.0	79580000.0	79590000.0	2.0	2.432126522064209	1.4251899719238281
1.0	79700000.0	79710000.0	2.0	1.9606164693832397	1.1314430236816406
1.0	79850000.0	79860000.0	0.0	2.376673460006714	1.3942031860351562
1.0	79860000.0	79870000.0	1.0	2.255300521850586	1.3231854438781738
1.0	79960000.0	79970000.0	0.0	2.681567668914795	1.5523390769958496
1.0	79970000.0	79980000.0	1.0	2.5522396564483643	1.4915964603424072
1.0	80030000.0	80040000.0	2.0	2.2816388607025146	1.340674638748169
1.0	80070000.0	80080000.0	2.0	2.394098997116089	1.4038269519805908
1.0	80130000.0	80140000.0	2.0	2.900613307952881	1.648037314414978
1.0	80220000.0	80230000.0	3.0	3.471384048461914	1.8451114892959595
1.0	80230000.0	80240000.0	5.0	3.399183750152588	1.824155569076538
1.0	80280000.0	80290000.0	8.0	3.5238776206970215	1.8600690364837646
1.0	80290000.0	80300000.0	4.0	3.631143569946289	1.8888992071151733
1.0	80300000.0	80310000.0	4.0	3.483427047729492	1.84869384765625
1.0	80340000.0	80350000.0	1.0	4.101874351501465	1.9948316812515259
1.0	80360000.0	80370000.0	4.0	3.7270655632019043	1.912962555885315
1.0	80410000.0	80420000.0	5.0	3.4042840003967285	1.8255813121795654
1.0	80460000.0	80470000.0	8.0	3.652529239654541	1.894794225692749
1.0	80490000.0	80500000.0	1.0	3.779323101043701	1.9254319667816162
1.0	80540000.0	80550000.0	4.0	3.5693747997283936	1.87246835231781
1.0	80560000.0	80570000.0	1.0	3.790229082107544	1.9282798767089844
1.0	80610000.0	80620000.0	7.0	4.005866050720215	1.9755210876464844
1.0	80620000.0	80630000.0	3.0	3.461932420730591	1.8427836894989014
1.0	80700000.0	80710000.0	5.0	3.1933083534240723	1.7580385208129883
1.0	80770000.0	80780000.0	3.0	2.6524465084075928	1.538023829460144
1.0	80790000.0	80800000.0	3.0	2.750535011291504	1.5833203792572021
1.0	80830000.0	80840000.0	2.0	2.7362968921661377	1.5771723985671997
1.0	80850000.0	80860000.0	4.0	2.6190743446350098	1.5218766927719116
1.0	80870000.0	80880000.0	1.0	2.4158902168273926	1.418870210647583
1.0	81010000.0	81020000.0	0.0	2.2902770042419434	1.3442928791046143
1.0	81040000.0	81050000.0	2.0	1.9698978662490845	1.1362440586090088
1.0	81170000.0	81180000.0	1.0	2.1193315982818604	1.2380993366241455
1.0	81180000.0	81190000.0	3.0	2.1763274669647217	1.2742297649383545
1.0	81270000.0	81280000.0	3.0	3.0812840461730957	1.7184776067733765
1.0	81290000.0	81300000.0	2.0	3.0077855587005615	1.6914030313491821
1.0	81340000.0	81350000.0	2.0	3.136425495147705	1.7389466762542725
1.0	81360000.0	81370000.0	2.0	3.2725796699523926	1.7846359014511108
1.0	81420000.0	81430000.0	3.0	2.3855555057525635	1.399168848991394
1.0	81440000.0	81450000.0	7.0	2.6402554512023926	1.5319920778274536
1.0	81590000.0	81600000.0	1.0	2.354224681854248	1.3838156461715698
1.0	81600000.0	81610000.0	3.0	2.466190814971924	1.445061206817627
1.0	81610000.0	81620000.0	5.0	2.4088385105133057	1.4121593236923218
1.0	81630000.0	81640000.0	3.0	2.3839974403381348	1.4004985094070435
1.0	81650000.0	81660000.0	6.0	1.919564962387085	1.0997909307479858
1.0	81750000.0	81760000.0	1.0	1.7735650539398193	0.986418604850769
1.0	81780000.0	81790000.0	0.0	1.7169609069824219	0.9406630396842957
1.0	81880000.0	81890000.0	2.0	1.6322307586669922	0.8701282739639282
1.0	81940000.0	81950000.0	0.0	1.791114091873169	1.00260329246521
1.0	82000000.0	82010000.0	1.0	1.500091791152954	0.7554314732551575
1.0	82010000.0	82020000.0	4.0	1.4226062297821045	0.6802459955215454
1.0	82200000.0	82210000.0	0.0	1.5425496101379395	0.7921281456947327
1.0	82310000.0	82320000.0	1.0	1.3803167343139648	0.6347039937973022
1.0	82380000.0	82390000.0	1.0	1.427101492881775	0.6840847730636597
1.0	82420000.0	82430000.0	0.0	1.4641468524932861	0.7218654751777649
1.0	82440000.0	82450000.0	1.0	1.4305293560028076	0.6873925924301147
1.0	82480000.0	82490000.0	2.0	1.6176284551620483	0.8555828332901001
1.0	82540000.0	82550000.0	1.0	1.5579004287719727	0.8037759065628052
1.0	82570000.0	82580000.0	3.0	1.6167585849761963	0.8583433032035828
1.0	82590000.0	82600000.0	1.0	1.4397609233856201	0.6983025670051575
1.0	82600000.0	82610000.0	1.0	1.595893144607544	0.8382601737976074
1.0	82640000.0	82650000.0	1.0	1.6913089752197266	0.920920729637146
1.0	82660000.0	82670000.0	1.0	1.6761738061904907	0.9085115194320679
1.0	82670000.0	82680000.0	2.0	1.6461308002471924	0.8826779127120972
1.0	82890000.0	82900000.0	1.0	1.908278226852417	1.0926659107208252
1.0	82910000.0	82920000.0	2.0	1.6335948705673218	0.8733798861503601
1.0	83220000.0	83230000.0	0.0	1.6011784076690674	0.8421741724014282
1.0	83310000.0	83320000.0	0.0	1.6211614608764648	0.8593600392341614
1.0	83350000.0	83360000.0	2.0	1.6295108795166016	0.8661371469497681
1.0	83390000.0	83400000.0	3.0	1.6036278009414673	0.8467378616333008
1.0	83410000.0	83420000.0	2.0	1.624139428138733	0.8662068247795105
1.0	83430000.0	83440000.0	1.0	1.683206558227539	0.9133089184761047
1.0	83470000.0	83480000.0	3.0	1.581166386604309	0.8244748115539551
1.0	83480000.0	83490000.0	0.0	1.7331440448760986	0.9568454027175903
1.0	83530000.0	83540000.0	1.0	1.4765108823776245	0.7285051941871643
1.0	83610000.0	83620000.0	0.0	1.3223451375961304	0.5749972462654114
1.0	83860000.0	83870000.0	0.0	1.527880311012268	0.7768979072570801
1.0	83890000.0	83900000.0	0.0	1.504164218902588	0.757388710975647
1.0	83920000.0	83930000.0	0.0	1.3364237546920776	0.5900365114212036
1.0	84020000.0	84030000.0	1.0	1.5168960094451904	0.7648934721946716
1.0	84050000.0	84060000.0	0.0	1.5860230922698975	0.8268252611160278
1.0	84080000.0	84090000.0	1.0	1.5094777345657349	0.7589362263679504
1.0	84110000.0	84120000.0	1.0	1.532597541809082	0.7782623767852783
1.0	84130000.0	84140000.0	0.0	1.4694961309432983	0.7227229475975037
1.0	84180000.0	84190000.0	0.0	1.6104446649551392	0.8495680093765259
1.0	84200000.0	84210000.0	3.0	1.3828940391540527	0.6393386125564575
1.0	84210000.0	84220000.0	0.0	1.415342092514038	0.6721280217170715
1.0	84290000.0	84300000.0	1.0	1.599327802658081	0.845120906829834
1.0	84300000.0	84310000.0	0.0	1.4478254318237305	0.7054773569107056
1.0	84430000.0	84440000.0	1.0	1.5544865131378174	0.8030460476875305
1.0	84560000.0	84570000.0	1.0	1.3589593172073364	0.6118298768997192
1.0	84620000.0	84630000.0	1.0	1.3789631128311157	0.6336942911148071
1.0	84640000.0	84650000.0	2.0	1.3886741399765015	0.6443751454353333
1.0	84660000.0	84670000.0	0.0	1.4202971458435059	0.6775163412094116
1.0	84720000.0	84730000.0	0.0	1.5234050750732422	0.7809146642684937
1.0	84830000.0	84840000.0	3.0	1.5093859434127808	0.7664836645126343
1.0	84860000.0	84870000.0	2.0	1.5543770790100098	0.8093945384025574
1.0	84870000.0	84880000.0	0.0	1.550835371017456	0.8077089190483093
1.0	84920000.0	84930000.0	2.0	1.7421932220458984	0.9655294418334961
1.0	85000000.0	85010000.0	2.0	1.4310343265533447	0.6867073774337769
1.0	85020000.0	85030000.0	1.0	1.4007443189620972	0.6562994718551636
1.0	85110000.0	85120000.0	0.0	1.3395500183105469	0.5897441506385803
1.0	85180000.0	85190000.0	2.0	1.3771979808807373	0.6310763359069824
1.0	85220000.0	85230000.0	0.0	1.4656621217727661	0.7233474850654602
1.0	85250000.0	85260000.0	2.0	1.4963876008987427	0.7529648542404175
1.0	85260000.0	85270000.0	1.0	1.5777931213378906	0.8263028264045715
1.0	85320000.0	85330000.0	1.0	1.4322826862335205	0.6889768838882446
1.0	85400000.0	85410000.0	2.0	1.3980491161346436	0.6527106761932373
1.0	85510000.0	85520000.0	0.0	1.535076379776001	0.787047266960144
1.0	85550000.0	85560000.0	6.0	1.4315077066421509	0.6889995336532593
1.0	85630000.0	85640000.0	3.0	1.3623993396759033	0.6148027181625366
1.0	85760000.0	85770000.0	0.0	1.4108253717422485	0.6660326719284058
1.0	85780000.0	85790000.0	1.0	1.361614465713501	0.6140204668045044
1.0	85870000.0	85880000.0	0.0	1.4497344493865967	0.7068861722946167
1.0	85890000.0	85900000.0	2.0	1.5511934757232666	0.8089109659194946
1.0	85950000.0	85960000.0	1.0	1.4215905666351318	0.6785895228385925
1.0	86000000.0	86010000.0	0.0	1.598508358001709	0.8470896482467651
1.0	86010000.0	86020000.0	0.0	1.4609248638153076	0.7176598310470581
1.0	86060000.0	86070000.0	1.0	1.5137760639190674	0.7709154486656189
1.0	86110000.0	86120000.0	1.0	1.5355396270751953	0.7936767339706421
1.0	86170000.0	86180000.0	0.0	1.509291410446167	0.7516461610794067
1.0	86240000.0	86250000.0	3.0	1.9302387237548828	1.1085108518600464
1.0	86280000.0	86290000.0	1.0	1.8564631938934326	1.0527828931808472
1.0	86300000.0	86310000.0	0.0	2.01692271232605	1.1702044010162354
1.0	86360000.0	86370000.0	3.0	2.026170015335083	1.1772459745407104
1.0	86490000.0	86500000.0	2.0	3.0939419269561768	1.723139762878418
1.0	86550000.0	86560000.0	6.0	2.827678680419922	1.618181586265564
1.0	86570000.0	86580000.0	5.0	3.028808832168579	1.698765516281128
1.0	86710000.0	86720000.0	2.0	1.8795419931411743	1.071815013885498
1.0	86780000.0	86790000.0	1.0	1.832925796508789	1.0368192195892334
1.0	86800000.0	86810000.0	2.0	1.9906730651855469	1.1541659832000732
1.0	86820000.0	86830000.0	2.0	1.4467884302139282	0.7029064893722534
1.0	87000000.0	87010000.0	0.0	1.559496521949768	0.8098843693733215
1.0	87040000.0	87050000.0	2.0	1.6910362243652344	0.9271194338798523
1.0	87160000.0	87170000.0	3.0	1.5386289358139038	0.7915161848068237
1.0	87170000.0	87180000.0	2.0	1.9395967721939087	2.5528171062469482
1.0	87200000.0	87210000.0	0.0	1.4903854131698608	0.7485365867614746
1.0	87260000.0	87270000.0	1.0	1.5535484552383423	0.8076378703117371
1.0	87410000.0	87420000.0	2.0	1.3500595092773438	0.6015713214874268
1.0	87450000.0	87460000.0	1.0	1.3539855480194092	0.6062723398208618
1.0	87500000.0	87510000.0	3.0	1.383981466293335	0.6383583545684814
1.0	87520000.0	87530000.0	0.0	1.3880889415740967	0.6416630744934082
1.0	87540000.0	87550000.0	1.0	1.4068981409072876	0.6614607572555542
1.0	87550000.0	87560000.0	1.0	1.4248497486114502	0.6800992488861084
1.0	87560000.0	87570000.0	1.0	1.4424622058868408	0.6994211077690125
1.0	87600000.0	87610000.0	1.0	1.7460594177246094	0.9730411767959595
1.0	87800000.0	87810000.0	1.0	1.6794483661651611	0.9150625467300415
1.0	87820000.0	87830000.0	2.0	1.6469814777374268	0.8922197222709656
1.0	88010000.0	88020000.0	3.0	1.9038337469100952	1.0921430587768555
1.0	88060000.0	88070000.0	0.0	1.7079288959503174	0.9400720596313477
1.0	88070000.0	88080000.0	1.0	2.2278971672058105	1.3084533214569092
1.0	88120000.0	88130000.0	0.0	2.007169246673584	1.1634056568145752
1.0	88180000.0	88190000.0	3.0	1.6945035457611084	0.9287600517272949
1.0	88200000.0	88210000.0	0.0	1.8751475811004639	1.0686229467391968
1.0	88210000.0	88220000.0	7.0	1.7105432748794556	0.9405291676521301
1.0	88230000.0	88240000.0	4.0	2.011471748352051	1.1667401790618896
1.0	88300000.0	88310000.0	2.0	1.9566519260406494	1.1269474029541016
1.0	88310000.0	88320000.0	1.0	1.8437528610229492	1.047541856765747
1.0	88340000.0	88350000.0	0.0	1.8326228857040405	1.0352296829223633
1.0	88370000.0	88380000.0	3.0	1.7477153539657593	0.9692208170890808
1.0	88390000.0	88400000.0	0.0	1.7942653894424438	1.0097410678863525
1.0	88400000.0	88410000.0	0.0	1.7918508052825928	1.0111331939697266
1.0	88480000.0	88490000.0	3.0	2.599961042404175	1.5136187076568604
1.0	88490000.0	88500000.0	5.0	2.594574213027954	1.5102756023406982
1.0	88500000.0	88510000.0	2.0	2.6873512268066406	1.5558850765228271
1.0	88510000.0	88520000.0	3.0	2.707493782043457	1.5651843547821045
1.0	88640000.0	88650000.0	3.0	1.7918541431427002	1.0141656398773193
1.0	88660000.0	88670000.0	0.0	2.240633726119995	1.3156964778900146
1.0	88680000.0	88690000.0	1.0	2.017637252807617	1.173450231552124
1.0	88730000.0	88740000.0	2.0	2.138052463531494	1.2509900331497192
1.0	88790000.0	88800000.0	2.0	2.0746376514434814	1.2141034603118896
1.0	88830000.0	88840000.0	3.0	2.5275485515594482	1.4771192073822021
1.0	88840000.0	88850000.0	1.0	2.459023952484131	1.4411745071411133
1.0	88860000.0	88870000.0	3.0	2.483358860015869	1.4535236358642578
1.0	88870000.0	88880000.0	1.0	2.710312604904175	1.5659714937210083
1.0	88890000.0	88900000.0	3.0	2.610452651977539	1.519782543182373
1.0	89080000.0	89090000.0	2.0	1.9860836267471313	1.1525912284851074
1.0	89110000.0	89120000.0	1.0	1.6776291131973267	0.9207767248153687
1.0	89140000.0	89150000.0	2.0	1.6144874095916748	0.8499079942703247
1.0	89160000.0	89170000.0	1.0	1.5350669622421265	0.7911360263824463
1.0	89380000.0	89390000.0	0.0	1.397514820098877	0.6522122621536255
1.0	89530000.0	89540000.0	1.0	1.6624377965927124	0.8929643630981445
1.0	89580000.0	89590000.0	2.0	1.5809369087219238	0.8288657069206238
1.0	89590000.0	89600000.0	2.0	1.8190205097198486	1.0172350406646729
1.0	89610000.0	89620000.0	1.0	1.707537293434143	0.9400590658187866
1.0	89700000.0	89710000.0	0.0	2.1104793548583984	1.2337323427200317
1.0	89800000.0	89810000.0	2.0	2.039306640625	1.186080813407898
1.0	89930000.0	89940000.0	1.0	1.768953561782837	0.9860378503799438
1.0	89960000.0	89970000.0	0.0	1.6293785572052002	0.8731196522712708
1.0	90040000.0	90050000.0	0.0	1.3062280416488647	0.5554317831993103
1.0	90050000.0	90060000.0	0.0	1.2753181457519531	0.5224847197532654
1.0	90190000.0	90200000.0	2.0	1.5539360046386719	0.8096981048583984
1.0	90220000.0	90230000.0	1.0	1.7134130001068115	0.9487878084182739
1.0	90230000.0	90240000.0	3.0	1.9213485717773438	1.1058913469314575
1.0	90250000.0	90260000.0	3.0	1.8230102062225342	1.0345714092254639
1.0	90340000.0	90350000.0	2.0	1.5536340475082397	0.8093538284301758
1.0	90510000.0	90520000.0	2.0	1.5273215770721436	0.7826474905014038
1.0	90530000.0	90540000.0	1.0	1.8663161993026733	1.0640729665756226
1.0	90640000.0	90650000.0	6.0	1.8781936168670654	1.0722241401672363
1.0	90660000.0	90670000.0	1.0	2.0337605476379395	1.1857084035873413
1.0	90670000.0	90680000.0	1.0	2.347226858139038	1.3787578344345093
1.0	90730000.0	90740000.0	0.0	2.46547269821167	1.443610429763794
1.0	90760000.0	90770000.0	1.0	2.416198968887329	1.416622281074524
1.0	90870000.0	90880000.0	1.0	2.8023924827575684	1.6072057485580444
1.0	90900000.0	90910000.0	5.0	2.25496244430542	1.3233144283294678
1.0	90910000.0	90920000.0	2.0	2.4473817348480225	1.4341036081314087
1.0	90980000.0	90990000.0	1.0	2.734920024871826	1.577265739440918
1.0	91010000.0	91020000.0	7.0	2.540825366973877	1.4829202890396118
1.0	91110000.0	91120000.0	5.0	2.5356650352478027	1.4810469150543213
1.0	91120000.0	91130000.0	5.0	2.4482667446136475	1.4344485998153687
1.0	91180000.0	91190000.0	0.0	2.960142135620117	1.6721071004867554
1.0	91190000.0	91200000.0	3.0	2.789602756500244	1.6016089916229248
1.0	91200000.0	91210000.0	0.0	2.455015182495117	1.4391037225723267
1.0	91210000.0	91220000.0	1.0	2.2763123512268066	1.3385530710220337
1.0	91220000.0	91230000.0	1.0	2.314431667327881	1.359987497329712
1.0	91280000.0	91290000.0	1.0	1.8104565143585205	1.0199427604675293
1.0	91290000.0	91300000.0	3.0	1.7622616291046143	0.9841957092285156
1.0	91500000.0	91510000.0	2.0	1.6318445205688477	0.8724744915962219
1.0	91630000.0	91640000.0	1.0	1.6465495824813843	0.8863884210586548
1.0	91640000.0	91650000.0	2.0	2.632240056991577	1.5299017429351807
1.0	91660000.0	91670000.0	2.0	1.9124975204467773	1.095422387123108
1.0	91730000.0	91740000.0	3.0	1.914341688156128	1.1008647680282593
1.0	91740000.0	91750000.0	4.0	1.7608871459960938	0.9843231439590454
1.0	91780000.0	91790000.0	3.0	1.76786208152771	0.9866674542427063
1.0	91940000.0	91950000.0	2.0	1.9406429529190063	1.117118239402771
1.0	91980000.0	91990000.0	3.0	1.499523401260376	0.7570017576217651
1.0	92060000.0	92070000.0	1.0	1.5571800470352173	0.8072988390922546
1.0	92070000.0	92080000.0	4.0	1.5560503005981445	0.8113158941268921
1.0	92100000.0	92110000.0	2.0	1.8997806310653687	1.0879805088043213
1.0	92120000.0	92130000.0	1.0	1.9870389699935913	1.1529818773269653
1.0	92150000.0	92160000.0	0.0	1.4081103801727295	0.6627308130264282
1.0	92170000.0	92180000.0	2.0	1.444948434829712	0.7021569013595581
1.0	92200000.0	92210000.0	1.0	1.3481435775756836	0.5991445779800415
1.0	92260000.0	92270000.0	2.0	1.3193764686584473	0.5684937238693237
1.0	92280000.0	92290000.0	0.0	1.342286229133606	0.5934047698974609
1.0	92350000.0	92360000.0	1.0	1.4371354579925537	0.6892536878585815
1.0	92360000.0	92370000.0	2.0	1.645330786705017	0.8893926739692688
1.0	92370000.0	92380000.0	1.0	1.9169381856918335	1.1049823760986328
1.0	92380000.0	92390000.0	1.0	1.72335946559906	0.9505701065063477
1.0	92400000.0	92410000.0	2.0	2.230708360671997	1.3122373819351196
1.0	92480000.0	92490000.0	1.0	2.1946537494659424	1.2886788845062256
1.0	92510000.0	92520000.0	2.0	1.7718067169189453	0.9913226962089539
1.0	92520000.0	92530000.0	2.0	1.8422257900238037	1.0459892749786377
1.0	92540000.0	92550000.0	2.0	2.115215301513672	1.2192233800888062
1.0	92650000.0	92660000.0	0.0	1.6258596181869507	0.8678244352340698
1.0	92680000.0	92690000.0	2.0	1.826606035232544	1.0313007831573486
1.0	92870000.0	92880000.0	0.0	2.110698938369751	1.2347233295440674
1.0	92920000.0	92930000.0	1.0	2.4792826175689697	1.453194499015808
1.0	92970000.0	92980000.0	3.0	1.6199452877044678	0.8708904981613159
1.0	92980000.0	92990000.0	1.0	1.5568082332611084	0.8122674822807312
1.0	93020000.0	93030000.0	3.0	1.4635350704193115	0.7205358743667603
1.0	93070000.0	93080000.0	1.0	1.3805906772613525	0.6339370608329773
1.0	93110000.0	93120000.0	0.0	1.4221456050872803	0.6778480410575867
1.0	93120000.0	93130000.0	4.0	1.3244602680206299	0.573638916015625
1.0	93250000.0	93260000.0	1.0	1.659641981124878	0.9112354516983032
1.0	93280000.0	93290000.0	2.0	1.5599972009658813	0.8148897290229797
1.0	93310000.0	93320000.0	3.0	1.4722559452056885	0.7280835509300232
1.0	93370000.0	93380000.0	3.0	1.4885952472686768	0.745140016078949
1.0	93390000.0	93400000.0	1.0	1.516122817993164	0.7728725671768188
1.0	93440000.0	93450000.0	2.0	1.5044349431991577	0.7604856491088867
1.0	93500000.0	93510000.0	2.0	1.680384874343872	0.917159378528595
1.0	93530000.0	93540000.0	0.0	1.7153139114379883	0.9463985562324524
1.0	93560000.0	93570000.0	1.0	1.3932615518569946	0.6471009850502014
1.0	93580000.0	93590000.0	4.0	1.3214882612228394	0.5709542036056519
1.0	93610000.0	93620000.0	0.0	1.3397308588027954	0.5899813175201416
1.0	93620000.0	93630000.0	1.0	1.3474315404891968	0.599194347858429
1.0	93670000.0	93680000.0	0.0	1.2789241075515747	0.5257655382156372
1.0	93700000.0	93710000.0	0.0	1.2830641269683838	0.5298786163330078
1.0	93750000.0	93760000.0	0.0	1.2732055187225342	0.5197275876998901
1.0	93800000.0	93810000.0	1.0	1.2539490461349487	0.4986584782600403
1.0	93920000.0	93930000.0	0.0	1.3199443817138672	0.5692585110664368
1.0	93930000.0	93940000.0	2.0	1.4210045337677002	0.6780400276184082
1.0	94040000.0	94050000.0	2.0	1.351078748703003	0.6011018753051758
1.0	94100000.0	94110000.0	0.0	1.429060697555542	0.6847594976425171
1.0	94120000.0	94130000.0	2.0	1.2970808744430542	0.5434898138046265
1.0	94160000.0	94170000.0	2.0	1.370762586593628	0.6238445043563843
1.0	94170000.0	94180000.0	1.0	1.3661181926727295	0.6179614663124084
1.0	94200000.0	94210000.0	1.0	1.4088025093078613	0.6635642051696777
1.0	94230000.0	94240000.0	0.0	1.394782304763794	0.6479364633560181
1.0	94240000.0	94250000.0	2.0	1.3624029159545898	0.6146357655525208
1.0	94290000.0	94300000.0	2.0	1.3884958028793335	0.6403912305831909
1.0	94370000.0	94380000.0	1.0	1.2853111028671265	0.5253950357437134
1.0	94470000.0	94480000.0	0.0	1.3796619176864624	0.6330732107162476
1.0	94540000.0	94550000.0	1.0	1.4742604494094849	0.7313867807388306
1.0	94550000.0	94560000.0	0.0	1.5401122570037842	0.7949268817901611
1.0	94580000.0	94590000.0	2.0	1.4056166410446167	0.6596838235855103
1.0	94620000.0	94630000.0	0.0	1.6599633693695068	0.9002816081047058
1.0	94680000.0	94690000.0	1.0	1.4954174757003784	0.7526890635490417
1.0	94930000.0	94940000.0	1.0	1.3741672039031982	0.625914454460144
1.0	95080000.0	95090000.0	0.0	1.423457384109497	0.6790277361869812
1.0	95120000.0	95130000.0	1.0	1.4133394956588745	0.6687366962432861
1.0	95130000.0	95140000.0	2.0	1.4365077018737793	0.6926152110099792
1.0	95210000.0	95220000.0	4.0	1.4844262599945068	0.7412799000740051
1.0	95230000.0	95240000.0	2.0	1.4591574668884277	0.7155618071556091
1.0	95240000.0	95250000.0	3.0	1.4920607805252075	0.74894118309021
1.0	95270000.0	95280000.0	2.0	1.4409801959991455	0.6964594125747681
1.0	95360000.0	95370000.0	0.0	1.4302635192871094	0.6852639317512512
1.0	95390000.0	95400000.0	4.0	1.484224557876587	0.7294120192527771
1.0	95400000.0	95410000.0	2.0	1.4240643978118896	0.6790636777877808
1.0	95430000.0	95440000.0	2.0	1.5022419691085815	0.7599794864654541
1.0	95480000.0	95490000.0	1.0	1.4347947835922241	0.6892725825309753
1.0	95530000.0	95540000.0	0.0	1.4085687398910522	0.6620557904243469
1.0	95560000.0	95570000.0	2.0	1.5762643814086914	0.8238598108291626
1.0	95640000.0	95650000.0	0.0	1.4566175937652588	0.7144221663475037
1.0	95750000.0	95760000.0	0.0	1.5117772817611694	0.7677028179168701
1.0	95850000.0	95860000.0	0.0	1.7302141189575195	0.9538860321044922
1.0	95870000.0	95880000.0	2.0	1.7148878574371338	0.9425650835037231
1.0	95890000.0	95900000.0	1.0	1.778611421585083	0.9932392239570618
1.0	95960000.0	95970000.0	4.0	1.9715286493301392	1.1394376754760742
1.0	95970000.0	95980000.0	5.0	1.968401312828064	1.1386730670928955
1.0	96030000.0	96040000.0	2.0	2.3206629753112793	1.363618016242981
1.0	96040000.0	96050000.0	1.0	2.253297805786133	1.3245289325714111
1.0	96060000.0	96070000.0	4.0	2.3202013969421387	1.3635141849517822
1.0	96070000.0	96080000.0	2.0	2.1208038330078125	1.2411284446716309
1.0	96100000.0	96110000.0	3.0	1.8947139978408813	1.0859901905059814
1.0	96110000.0	96120000.0	3.0	1.9399521350860596	1.1160352230072021
1.0	96130000.0	96140000.0	1.0	2.0989842414855957	1.2263396978378296
1.0	96300000.0	96310000.0	4.0	2.2812118530273438	1.3419855833053589
1.0	96390000.0	96400000.0	6.0	2.6554367542266846	1.5405476093292236
1.0	96470000.0	96480000.0	2.0	3.43376088142395	1.8348652124404907
1.0	96500000.0	96510000.0	3.0	3.6036829948425293	1.8826090097427368
1.0	96520000.0	96530000.0	4.0	3.542938709259033	1.8656578063964844
1.0	96540000.0	96550000.0	3.0	3.770557403564453	1.9239670038223267
1.0	96570000.0	96580000.0	3.0	3.865297794342041	1.9454723596572876
1.0	96590000.0	96600000.0	6.0	3.6692543029785156	1.8990150690078735
1.0	96630000.0	96640000.0	7.0	3.027297258377075	1.6992108821868896
1.0	96730000.0	96740000.0	3.0	2.4882214069366455	1.4566454887390137
1.0	96770000.0	96780000.0	1.0	2.267014741897583	1.3324649333953857
1.0	96800000.0	96810000.0	3.0	2.79888916015625	1.6053577661514282
1.0	96980000.0	96990000.0	1.0	2.755153179168701	1.588608741760254
1.0	96990000.0	97000000.0	2.0	2.6539974212646484	1.5409291982650757
1.0	97090000.0	97100000.0	5.0	2.510819911956787	1.4700329303741455
1.0	97130000.0	97140000.0	3.0	2.387504816055298	1.404731035232544
1.0	97190000.0	97200000.0	2.0	1.5826456546783447	0.8374425172805786
1.0	97210000.0	97220000.0	1.0	1.5581328868865967	0.8141136169433594
1.0	97270000.0	97280000.0	1.0	1.4956445693969727	0.7525590658187866
1.0	97280000.0	97290000.0	3.0	1.4755525588989258	0.732629120349884
1.0	97310000.0	97320000.0	2.0	1.9489799737930298	1.1256176233291626
1.0	97350000.0	97360000.0	0.0	2.04109525680542	1.1878780126571655
1.0	97380000.0	97390000.0	1.0	2.4337480068206787	1.4272866249084473
1.0	97390000.0	97400000.0	3.0	2.0011982917785645	1.1631581783294678
1.0	97470000.0	97480000.0	9.0	2.1095645427703857	1.234155297279358
1.0	97500000.0	97510000.0	4.0	2.338958263397217	1.3740277290344238
1.0	97570000.0	97580000.0	3.0	1.7444480657577515	0.9756219983100891
1.0	97580000.0	97590000.0	1.0	1.7462745904922485	0.973369300365448
1.0	97700000.0	97710000.0	6.0	1.5521539449691772	0.8050338625907898
1.0	97770000.0	97780000.0	1.0	1.732682466506958	0.9591997861862183
1.0	97870000.0	97880000.0	2.0	1.9012916088104248	1.0907649993896484
1.0	97930000.0	97940000.0	3.0	1.9392521381378174	1.1188712120056152
1.0	97990000.0	98000000.0	2.0	1.9102342128753662	1.098209023475647
1.0	98000000.0	98010000.0	2.0	1.8686294555664062	1.0687525272369385
1.0	98020000.0	98030000.0	1.0	1.7896697521209717	1.0098706483840942
1.0	98050000.0	98060000.0	5.0	1.9540315866470337	1.128854751586914
1.0	98100000.0	98110000.0	4.0	2.5098719596862793	1.4727528095245361
1.0	98110000.0	98120000.0	3.0	1.7059860229492188	0.938501238822937
1.0	98150000.0	98160000.0	2.0	2.4704723358154297	1.4493961334228516
1.0	98200000.0	98210000.0	0.0	1.5724955797195435	0.8282132148742676
1.0	98240000.0	98250000.0	1.0	1.5393975973129272	0.7963342070579529
1.0	98300000.0	98310000.0	5.0	1.5822640657424927	0.8339214324951172
1.0	98440000.0	98450000.0	6.0	2.086888074874878	1.2216250896453857
1.0	98500000.0	98510000.0	5.0	2.144521474838257	1.257806658744812
1.0	98510000.0	98520000.0	0.0	2.5981204509735107	1.516533613204956
1.0	98550000.0	98560000.0	4.0	2.6118102073669434	1.5195810794830322
1.0	98560000.0	98570000.0	2.0	2.7901625633239746	1.6026484966278076
1.0	98580000.0	98590000.0	1.0	2.8880276679992676	1.6434109210968018
1.0	98630000.0	98640000.0	5.0	2.7665584087371826	1.5909847021102905
1.0	98640000.0	98650000.0	1.0	2.615809202194214	1.523496389389038
1.0	98650000.0	98660000.0	3.0	2.681674003601074	1.5519468784332275
1.0	98740000.0	98750000.0	1.0	2.017251968383789	1.1726458072662354
1.0	98750000.0	98760000.0	2.0	2.817444324493408	1.6139280796051025
1.0	98780000.0	98790000.0	4.0	1.9464218616485596	1.1230568885803223
1.0	98800000.0	98810000.0	5.0	2.14292049407959	1.2533562183380127
1.0	98870000.0	98880000.0	2.0	1.8070285320281982	1.0188848972320557
1.0	98900000.0	98910000.0	1.0	2.106938600540161	1.2308558225631714
1.0	99060000.0	99070000.0	5.0	3.4471518993377686	1.8384689092636108
1.0	99100000.0	99110000.0	4.0	3.057302474975586	1.7100423574447632
1.0	99110000.0	99120000.0	3.0	3.0588126182556152	1.7105998992919922
1.0	99150000.0	99160000.0	4.0	1.7715721130371094	1.0018126964569092
1.0	99160000.0	99170000.0	5.0	1.8306376934051514	1.0484925508499146
1.0	99180000.0	99190000.0	0.0	2.4564807415008545	1.4452002048492432
1.0	99290000.0	99300000.0	0.0	3.2914340496063232	1.791200041770935
1.0	99310000.0	99320000.0	6.0	3.3927245140075684	1.8224483728408813
1.0	99350000.0	99360000.0	4.0	3.1184608936309814	1.7345523834228516
1.0	99400000.0	99410000.0	6.0	3.4631855487823486	1.8439388275146484
1.0	99420000.0	99430000.0	4.0	3.7312653064727783	1.914534568786621
1.0	99430000.0	99440000.0	5.0	3.7633864879608154	1.922292709350586
1.0	99460000.0	99470000.0	6.0	4.006760120391846	1.976200819015503
1.0	99490000.0	99500000.0	3.0	4.913717746734619	2.1208386421203613
1.0	99640000.0	99650000.0	2.0	3.4816207885742188	1.8500487804412842
1.0	99690000.0	99700000.0	2.0	2.181530714035034	1.2799240350723267
1.0	99810000.0	99820000.0	1.0	2.1966326236724854	1.2886042594909668
1.0	99860000.0	99870000.0	0.0	2.312025547027588	1.361032247543335
1.0	99880000.0	99890000.0	3.0	2.4678962230682373	1.4456452131271362
1.0	99900000.0	99910000.0	2.0	2.3511745929718018	1.3816008567810059
1.0	99980000.0	99990000.0	1.0	2.0594897270202637	1.2021615505218506
1.0	100070000.0	100080000.0	3.0	1.624841332435608	0.8696754574775696
1.0	100080000.0	100090000.0	0.0	1.623238205909729	0.8667814135551453
1.0	100130000.0	100140000.0	1.0	1.4739711284637451	0.7314256429672241
1.0	100200000.0	100210000.0	2.0	1.3067865371704102	0.5544307827949524
1.0	100210000.0	100220000.0	2.0	1.3429293632507324	0.5936959981918335
1.0	100270000.0	100280000.0	1.0	1.46975576877594	0.7267965078353882
1.0	100310000.0	100320000.0	1.0	1.4191080331802368	0.6576097011566162
1.0	100340000.0	100350000.0	0.0	1.3763453960418701	0.6292482614517212
1.0	100560000.0	100570000.0	0.0	1.3246277570724487	0.5744236707687378
1.0	100600000.0	100610000.0	2.0	1.31551194190979	0.5644422769546509
1.0	100650000.0	100660000.0	1.0	1.3688586950302124	0.6213801503181458
1.0	100680000.0	100690000.0	2.0	1.3926494121551514	0.6460461020469666
1.0	100690000.0	100700000.0	3.0	1.3847541809082031	0.6377606391906738
1.0	100780000.0	100790000.0	1.0	1.5905729532241821	0.8442609906196594
1.0	100790000.0	100800000.0	0.0	1.5907304286956787	0.8403831720352173
1.0	100880000.0	100890000.0	1.0	1.3689820766448975	0.6230320930480957
1.0	100910000.0	100920000.0	0.0	1.4377765655517578	0.6936410665512085
1.0	100920000.0	100930000.0	1.0	1.2753288745880127	0.5216266512870789
1.0	100930000.0	100940000.0	1.0	1.2753641605377197	0.522066593170166
1.0	101020000.0	101030000.0	2.0	1.6368268728256226	0.8763226270675659
1.0	101040000.0	101050000.0	0.0	1.7220582962036133	0.9468026161193848
1.0	101070000.0	101080000.0	2.0	1.7285072803497314	0.9570579528808594
1.0	101270000.0	101280000.0	0.0	3.540984630584717	1.8650281429290771
1.0	101310000.0	101320000.0	3.0	2.8122477531433105	1.6117674112319946
1.0	101320000.0	101330000.0	0.0	2.7961585521698	1.605238676071167
1.0	101330000.0	101340000.0	1.0	1.9156732559204102	1.1071851253509521
1.0	101340000.0	101350000.0	2.0	1.6327464580535889	0.88279789686203
1.0	101350000.0	101360000.0	2.0	1.748119592666626	0.9786517024040222
1.0	101410000.0	101420000.0	5.0	1.5317468643188477	0.7828809022903442
1.0	101480000.0	101490000.0	3.0	1.4205825328826904	0.6779274940490723
1.0	101500000.0	101510000.0	1.0	1.4701330661773682	0.7279199361801147
1.0	101550000.0	101560000.0	1.0	1.70145583152771	0.9326363801956177
1.0	101570000.0	101580000.0	0.0	2.2086730003356934	1.2966092824935913
1.0	101580000.0	101590000.0	5.0	2.119957447052002	1.2398964166641235
1.0	101590000.0	101600000.0	2.0	2.0322749614715576	1.182445764541626
1.0	101640000.0	101650000.0	5.0	2.0653955936431885	1.2049434185028076
1.0	101650000.0	101660000.0	2.0	2.612730026245117	1.519235372543335
1.0	101690000.0	101700000.0	4.0	3.5081334114074707	1.856532335281372
1.0	101720000.0	101730000.0	1.0	2.0352606773376465	1.1902787685394287
1.0	101950000.0	101960000.0	7.0	4.107213020324707	1.9964933395385742
1.0	102010000.0	102020000.0	1.0	4.405737400054932	2.049708843231201
1.0	102050000.0	102060000.0	6.0	4.218483924865723	2.0167343616485596
1.0	102100000.0	102110000.0	3.0	4.420490264892578	2.0517048835754395
1.0	102110000.0	102120000.0	4.0	4.271041393280029	2.026366949081421
1.0	102130000.0	102140000.0	0.0	4.974043369293213	2.1311588287353516
1.0	102140000.0	102150000.0	3.0	4.606707572937012	2.08089017868042
1.0	102160000.0	102170000.0	4.0	4.010985374450684	1.976495385169983
1.0	102190000.0	102200000.0	5.0	3.899366855621338	1.9528751373291016
1.0	102420000.0	102430000.0	8.0	4.682121276855469	2.0906567573547363
1.0	102430000.0	102440000.0	7.0	5.097714424133301	2.1440908908843994
1.0	102500000.0	102510000.0	7.0	5.270211219787598	2.1609506607055664
1.0	102680000.0	102690000.0	5.0	5.5141777992248535	2.180501937866211
1.0	102770000.0	102780000.0	1.0	5.244200706481934	2.1597988605499268
1.0	102780000.0	102790000.0	6.0	4.796576499938965	2.107163667678833
1.0	102800000.0	102810000.0	4.0	5.059727668762207	2.1385345458984375
1.0	102840000.0	102850000.0	2.0	5.122804164886475	2.1474125385284424
1.0	102850000.0	102860000.0	7.0	5.132191181182861	2.149059534072876
1.0	102870000.0	102880000.0	4.0	5.422873020172119	2.1743757724761963
1.0	102980000.0	102990000.0	4.0	5.578052520751953	2.182025194168091
1.0	103020000.0	103030000.0	7.0	5.501143455505371	2.1785829067230225
1.0	103030000.0	103040000.0	4.0	5.284722328186035	2.1590466499328613
1.0	103050000.0	103060000.0	5.0	5.318116664886475	2.1633267402648926
1.0	103060000.0	103070000.0	2.0	5.336983680725098	2.163986921310425
1.0	103100000.0	103110000.0	2.0	5.393340110778809	2.172961950302124
1.0	103110000.0	103120000.0	9.0	5.765803337097168	2.202916383743286
1.0	103120000.0	103130000.0	4.0	5.2800140380859375	2.1634793281555176
1.0	103150000.0	103160000.0	3.0	5.018023490905762	2.135650396347046
1.0	103260000.0	103270000.0	4.0	4.714763164520264	2.095311403274536
1.0	103300000.0	103310000.0	5.0	4.695889472961426	2.0942866802215576
1.0	103360000.0	103370000.0	1.0	5.016875743865967	2.1329452991485596
1.0	103460000.0	103470000.0	4.0	4.643428802490234	2.0850043296813965
1.0	103480000.0	103490000.0	4.0	5.006609916687012	2.1313540935516357
1.0	103570000.0	103580000.0	7.0	5.3950910568237305	2.165017604827881
1.0	103580000.0	103590000.0	11.0	5.955987930297852	2.197190046310425
1.0	103650000.0	103660000.0	2.0	5.973360538482666	2.194397211074829
1.0	104010000.0	104020000.0	1.0	1.9256798028945923	1.1041449308395386
1.0	104020000.0	104030000.0	7.0	2.602938413619995	1.5159037113189697
1.0	104310000.0	104320000.0	2.0	3.826566219329834	1.9364674091339111
1.0	104330000.0	104340000.0	9.0	4.288548946380615	2.029391050338745
1.0	104410000.0	104420000.0	4.0	4.970852851867676	2.129639148712158
1.0	104500000.0	104510000.0	9.0	4.988936424255371	2.1326346397399902
1.0	104540000.0	104550000.0	7.0	5.454420566558838	2.1765787601470947
1.0	104570000.0	104580000.0	4.0	5.283095836639404	2.1605896949768066
1.0	104600000.0	104610000.0	3.0	5.693579196929932	2.187641143798828
1.0	104630000.0	104640000.0	8.0	5.528712272644043	2.1796367168426514
1.0	104690000.0	104700000.0	4.0	5.399263381958008	2.1722540855407715
1.0	104700000.0	104710000.0	1.0	5.645122528076172	2.1876769065856934
1.0	104720000.0	104730000.0	6.0	5.542492389678955	2.1823413372039795
1.0	104880000.0	104890000.0	6.0	5.792674541473389	2.197439670562744
1.0	104930000.0	104940000.0	1.0	5.254037380218506	2.159637928009033
1.0	104940000.0	104950000.0	4.0	5.053311347961426	2.137760639190674
1.0	104960000.0	104970000.0	7.0	4.709117412567139	2.0956339836120605
1.0	104990000.0	105000000.0	3.0	4.82639217376709	2.1121230125427246
1.0	105020000.0	105030000.0	2.0	4.467973232269287	2.0594353675842285
1.0	105130000.0	105140000.0	12.0	6.03684139251709	2.2078213691711426
1.0	105180000.0	105190000.0	5.0	4.575106143951416	2.076084613800049
1.0	105230000.0	105240000.0	5.0	5.42562198638916	2.1790809631347656
1.0	105240000.0	105250000.0	2.0	5.073967456817627	2.1437692642211914
1.0	105250000.0	105260000.0	3.0	3.91705322265625	1.956597089767456
1.0	105330000.0	105340000.0	7.0	2.6159508228302	1.5201102495193481
1.0	105420000.0	105430000.0	2.0	2.853325605392456	1.6284267902374268
1.0	105430000.0	105440000.0	1.0	2.7361786365509033	1.5766998529434204
1.0	105440000.0	105450000.0	3.0	2.3909056186676025	1.40236496925354
1.0	105600000.0	105610000.0	2.0	2.3932526111602783	1.4033406972885132
1.0	105670000.0	105680000.0	1.0	2.775958299636841	1.59489107131958
1.0	105710000.0	105720000.0	4.0	3.835991621017456	1.9387977123260498
1.0	105860000.0	105870000.0	4.0	3.495823383331299	1.8522239923477173
1.0	105890000.0	105900000.0	3.0	3.8218960762023926	1.9353196620941162
1.0	105950000.0	105960000.0	2.0	3.2844696044921875	1.7882604598999023
1.0	106090000.0	106100000.0	4.0	3.2354366779327393	1.7723312377929688
1.0	106140000.0	106150000.0	2.0	2.8869709968566895	1.6423534154891968
1.0	106170000.0	106180000.0	0.0	3.393798828125	1.822357177734375
1.0	106210000.0	106220000.0	2.0	3.117366075515747	1.7313909530639648
1.0	106220000.0	106230000.0	2.0	3.2173755168914795	1.7660716772079468
1.0	106240000.0	106250000.0	2.0	3.2377078533172607	1.7728774547576904
1.0	106250000.0	106260000.0	5.0	3.0477447509765625	1.7058379650115967
1.0	106260000.0	106270000.0	4.0	4.310872554779053	2.0328640937805176
1.0	106360000.0	106370000.0	3.0	4.220579624176025	2.0172646045684814
1.0	106440000.0	106450000.0	1.0	4.3597283363342285	2.0415596961975098
1.0	106490000.0	106500000.0	3.0	4.196141719818115	2.0127923488616943
1.0	106600000.0	106610000.0	1.0	3.2107253074645996	1.7640098333358765
1.0	106620000.0	106630000.0	5.0	3.3752636909484863	1.816826581954956
1.0	106720000.0	106730000.0	1.0	3.590658187866211	1.8781572580337524
1.0	106900000.0	106910000.0	4.0	2.164093494415283	1.2667044401168823
1.0	106920000.0	106930000.0	1.0	2.229400634765625	1.3075193166732788
1.0	106950000.0	106960000.0	1.0	2.0975489616394043	1.2239707708358765
1.0	107030000.0	107040000.0	1.0	2.209965229034424	1.2955785989761353
1.0	107070000.0	107080000.0	3.0	2.475510597229004	1.4486477375030518
1.0	107180000.0	107190000.0	5.0	2.630065679550171	1.5272315740585327
1.0	107200000.0	107210000.0	1.0	2.742910861968994	1.5803934335708618
1.0	107210000.0	107220000.0	2.0	2.576603412628174	1.5010613203048706
1.0	107240000.0	107250000.0	1.0	2.606895923614502	1.5156667232513428
1.0	107270000.0	107280000.0	2.0	2.051988363265991	1.1926950216293335
1.0	107320000.0	107330000.0	2.0	2.364340305328369	1.3874540328979492
1.0	107370000.0	107380000.0	2.0	2.2649214267730713	1.3289788961410522
1.0	107470000.0	107480000.0	4.0	2.3653767108917236	1.3894799947738647
1.0	107480000.0	107490000.0	3.0	2.1575396060943604	1.2625333070755005
1.0	107680000.0	107690000.0	0.0	1.6201673746109009	0.8612144589424133
1.0	107730000.0	107740000.0	3.0	1.5930414199829102	0.8349804878234863
1.0	107760000.0	107770000.0	1.0	1.7674195766448975	0.9830276370048523
1.0	107910000.0	107920000.0	3.0	1.9832559823989868	1.1475613117218018
1.0	108020000.0	108030000.0	2.0	1.6889371871948242	0.9239903688430786
1.0	108090000.0	108100000.0	1.0	1.6754534244537354	0.9116023778915405
1.0	108140000.0	108150000.0	0.0	1.4888252019882202	0.7461910247802734
1.0	108150000.0	108160000.0	3.0	1.4994871616363525	0.7574647665023804
1.0	108160000.0	108170000.0	2.0	1.4800430536270142	0.7377623319625854
1.0	108190000.0	108200000.0	1.0	1.5990464687347412	0.8500755429267883
1.0	108200000.0	108210000.0	2.0	1.527317762374878	0.7849109172821045
1.0	108210000.0	108220000.0	3.0	1.5096696615219116	0.766997218132019
1.0	108220000.0	108230000.0	3.0	1.4750908613204956	0.7321768999099731
1.0	108250000.0	108260000.0	2.0	1.9030603170394897	1.0897358655929565
1.0	108270000.0	108280000.0	2.0	2.7912745475769043	1.6059337854385376
[truncated: 47,578 more rows]
