# Supplementary material for: Genome-wide mapping of somatic mutation rates uncovers drivers of cancer
Source: Nat Biotechnol. 2022 Jun 20;40(11):1634–43. doi: 10.1038/s41587-022-01353-8 (PMC9646522; doi:10.1038/s41587-022-01353-8)
Supplement: Supplementary file 4 — Regions and model predictions for each fold of each cancer for which a deep learning model was trained. Regions that were filtered are also listed along with their respective model predictions. [file 41587_2022_1353_MOESM4_ESM.zip › kfold_results/Prost-AdenoCA/fold_4.txt]

CHROM	START	END	Y_TRUE	Y_PRED	STD
1.0	840000.0	850000.0	3.0	1.8033987283706665	1.1066926717758179
1.0	930000.0	940000.0	2.0	2.4598631858825684	1.6613136529922485
1.0	1040000.0	1050000.0	0.0	1.6879678964614868	0.8527066111564636
1.0	1060000.0	1070000.0	1.0	1.9134353399276733	1.0970854759216309
1.0	1120000.0	1130000.0	3.0	1.7260761260986328	0.9826540946960449
1.0	1130000.0	1140000.0	1.0	1.8419002294540405	1.1197030544281006
1.0	1200000.0	1210000.0	3.0	1.5202544927597046	0.6984065771102905
1.0	1220000.0	1230000.0	1.0	1.661903738975525	0.8745495080947876
1.0	1270000.0	1280000.0	1.0	1.316615343093872	0.33700019121170044
1.0	1330000.0	1340000.0	1.0	1.6801809072494507	1.0014437437057495
1.0	1360000.0	1370000.0	0.0	1.8040714263916016	1.4291346073150635
1.0	1450000.0	1460000.0	3.0	1.2994658946990967	0.3180635869503021
1.0	1540000.0	1550000.0	0.0	1.42899751663208	0.5359718203544617
1.0	1550000.0	1560000.0	0.0	1.5691368579864502	1.1446186304092407
1.0	1710000.0	1720000.0	2.0	1.4156506061553955	0.5540815591812134
1.0	1720000.0	1730000.0	1.0	1.3655452728271484	0.4036598801612854
1.0	1840000.0	1850000.0	1.0	1.7024204730987549	1.0015454292297363
1.0	1850000.0	1860000.0	4.0	1.77621591091156	1.0337275266647339
1.0	1970000.0	1980000.0	1.0	2.0189948081970215	1.2758384943008423
1.0	2050000.0	2060000.0	0.0	1.8549938201904297	1.1465332508087158
1.0	2140000.0	2150000.0	0.0	2.7438533306121826	2.1322150230407715
1.0	2150000.0	2160000.0	3.0	1.6968997716903687	1.0109208822250366
1.0	2340000.0	2350000.0	3.0	1.6480481624603271	0.8436403274536133
1.0	2370000.0	2380000.0	3.0	1.8793312311172485	1.146937608718872
1.0	2390000.0	2400000.0	3.0	2.012403964996338	1.286907434463501
1.0	2410000.0	2420000.0	5.0	1.6564054489135742	0.8480479121208191
1.0	2440000.0	2450000.0	0.0	1.437862753868103	0.4800571799278259
1.0	2570000.0	2580000.0	0.0	1.5381885766983032	0.7180191874504089
1.0	2730000.0	2740000.0	4.0	2.9632275104522705	1.763007402420044
1.0	2770000.0	2780000.0	2.0	3.8995919227600098	1.9658100605010986
1.0	2920000.0	2930000.0	0.0	3.57025146484375	1.9263181686401367
1.0	2950000.0	2960000.0	3.0	2.959439754486084	1.766730546951294
1.0	2970000.0	2980000.0	1.0	3.1439833641052246	1.8066343069076538
1.0	3030000.0	3040000.0	0.0	2.9297919273376465	1.7380155324935913
1.0	3070000.0	3080000.0	4.0	3.610157012939453	1.9265468120574951
1.0	3080000.0	3090000.0	3.0	1.8848278522491455	0.973567008972168
1.0	3090000.0	3100000.0	3.0	2.080193281173706	1.184902310371399
1.0	3120000.0	3130000.0	2.0	2.3662269115448	1.4792044162750244
1.0	3170000.0	3180000.0	2.0	2.2328548431396484	1.349709153175354
1.0	3190000.0	3200000.0	0.0	2.211965560913086	1.3476970195770264
1.0	3240000.0	3250000.0	0.0	2.1624162197113037	1.3310604095458984
1.0	3260000.0	3270000.0	4.0	1.8525168895721436	1.1217201948165894
1.0	3340000.0	3350000.0	2.0	1.7789640426635742	0.9701240658760071
1.0	3430000.0	3440000.0	0.0	1.4529955387115479	0.528372585773468
1.0	3480000.0	3490000.0	0.0	1.8007023334503174	1.0521600246429443
1.0	3590000.0	3600000.0	3.0	1.7881559133529663	1.0914485454559326
1.0	3700000.0	3710000.0	1.0	1.3720030784606934	0.4037610590457916
1.0	3830000.0	3840000.0	4.0	1.5112298727035522	0.6422024965286255
1.0	3840000.0	3850000.0	0.0	1.2087897062301636	0.26397454738616943
1.0	4000000.0	4010000.0	7.0	2.236889123916626	1.4368188381195068
1.0	4040000.0	4050000.0	0.0	2.7753214836120605	1.688238501548767
1.0	4050000.0	4060000.0	3.0	2.758371114730835	1.6788244247436523
1.0	4140000.0	4150000.0	4.0	4.107968330383301	1.9135373830795288
1.0	4190000.0	4200000.0	4.0	4.05441951751709	1.9443715810775757
1.0	4220000.0	4230000.0	5.0	3.9448723793029785	1.962820053100586
1.0	4270000.0	4280000.0	5.0	3.9040234088897705	1.941176176071167
1.0	4340000.0	4350000.0	3.0	3.68205189704895	1.838616967201233
1.0	4350000.0	4360000.0	5.0	3.8142178058624268	1.9248287677764893
1.0	4470000.0	4480000.0	5.0	4.022459506988525	1.8990299701690674
1.0	4500000.0	4510000.0	5.0	3.7073497772216797	1.8959760665893555
1.0	4600000.0	4610000.0	1.0	2.8564515113830566	1.6825326681137085
1.0	4660000.0	4670000.0	3.0	2.6686313152313232	1.6281206607818604
1.0	4700000.0	4710000.0	1.0	2.496272325515747	1.5238689184188843
1.0	4800000.0	4810000.0	3.0	2.501767158508301	1.5299433469772339
1.0	4850000.0	4860000.0	1.0	2.6386256217956543	1.5889254808425903
1.0	4860000.0	4870000.0	3.0	2.5129146575927734	1.474346399307251
1.0	4890000.0	4900000.0	2.0	2.7374284267425537	1.5875871181488037
1.0	4960000.0	4970000.0	3.0	3.126154661178589	1.7739168405532837
1.0	4980000.0	4990000.0	1.0	3.3428382873535156	1.8226467370986938
1.0	4990000.0	5000000.0	2.0	3.2100577354431152	1.8102428913116455
1.0	5260000.0	5270000.0	3.0	3.563546657562256	1.8309446573257446
1.0	5270000.0	5280000.0	2.0	3.77360200881958	1.8731104135513306
1.0	5300000.0	5310000.0	4.0	3.31890869140625	1.8421995639801025
1.0	5310000.0	5320000.0	4.0	3.3016955852508545	1.803307294845581
1.0	5410000.0	5420000.0	3.0	2.650561571121216	1.527747392654419
1.0	5420000.0	5430000.0	2.0	2.8931357860565186	1.6987282037734985
1.0	5450000.0	5460000.0	1.0	2.6665196418762207	1.5912325382232666
1.0	5460000.0	5470000.0	1.0	2.583000659942627	1.557244062423706
1.0	5530000.0	5540000.0	2.0	2.981907367706299	1.7363773584365845
1.0	5550000.0	5560000.0	1.0	2.831291913986206	1.6314395666122437
1.0	5590000.0	5600000.0	5.0	2.364797353744507	1.3548352718353271
1.0	5720000.0	5730000.0	1.0	2.3635776042938232	1.4886962175369263
1.0	5830000.0	5840000.0	1.0	2.1406452655792236	1.29519784450531
1.0	5840000.0	5850000.0	0.0	2.1260523796081543	1.2851663827896118
1.0	5860000.0	5870000.0	2.0	1.7908799648284912	0.97413569688797
1.0	6000000.0	6010000.0	4.0	1.3459399938583374	0.36962777376174927
1.0	6020000.0	6030000.0	0.0	1.3590000867843628	0.38433170318603516
1.0	6040000.0	6050000.0	0.0	1.3850692510604858	0.4167190492153168
1.0	6110000.0	6120000.0	1.0	1.5534894466400146	0.7007628679275513
1.0	6170000.0	6180000.0	2.0	1.8123022317886353	1.0660884380340576
1.0	6200000.0	6210000.0	1.0	1.9846302270889282	1.2617640495300293
1.0	6270000.0	6280000.0	2.0	1.3905069828033447	0.4429064393043518
1.0	6280000.0	6290000.0	1.0	1.368262529373169	0.3998168408870697
1.0	6360000.0	6370000.0	0.0	1.3551534414291382	0.3814736604690552
1.0	6440000.0	6450000.0	1.0	1.6436700820922852	0.8545838594436646
1.0	6510000.0	6520000.0	0.0	1.8473260402679443	1.1613842248916626
1.0	6530000.0	6540000.0	2.0	1.6837806701660156	0.8590826988220215
1.0	6670000.0	6680000.0	0.0	1.562984824180603	0.7267135381698608
1.0	6690000.0	6700000.0	6.0	1.4728367328643799	0.5467131733894348
1.0	6700000.0	6710000.0	3.0	1.4755332469940186	0.5428226590156555
1.0	6850000.0	6860000.0	2.0	1.455316185951233	0.5145047307014465
1.0	6890000.0	6900000.0	0.0	1.4100896120071411	0.45025381445884705
1.0	6930000.0	6940000.0	2.0	1.3298618793487549	0.3489212095737457
1.0	6940000.0	6950000.0	1.0	1.3314080238342285	0.3517604470252991
1.0	7040000.0	7050000.0	3.0	1.8569793701171875	1.062341332435608
1.0	7050000.0	7060000.0	1.0	1.8818025588989258	1.043492078781128
1.0	7070000.0	7080000.0	3.0	2.0303828716278076	1.2292299270629883
1.0	7090000.0	7100000.0	3.0	1.9873517751693726	1.1297805309295654
1.0	7100000.0	7110000.0	0.0	2.166234254837036	1.3193823099136353
1.0	7120000.0	7130000.0	0.0	2.3269119262695312	1.4390032291412354
1.0	7190000.0	7200000.0	5.0	1.9493324756622314	1.0259252786636353
1.0	7220000.0	7230000.0	2.0	2.0941195487976074	1.1886745691299438
1.0	7250000.0	7260000.0	2.0	1.9989925622940063	1.1388057470321655
1.0	7310000.0	7320000.0	1.0	1.7835006713867188	0.9439611434936523
1.0	7320000.0	7330000.0	2.0	1.542695164680481	0.6325182914733887
1.0	7340000.0	7350000.0	3.0	1.746376633644104	0.9031581878662109
1.0	7510000.0	7520000.0	0.0	1.863710641860962	1.0896618366241455
1.0	7550000.0	7560000.0	2.0	1.9140856266021729	1.1676948070526123
1.0	7580000.0	7590000.0	2.0	1.6473817825317383	0.8106711506843567
1.0	7640000.0	7650000.0	0.0	2.0006816387176514	1.2390962839126587
1.0	7740000.0	7750000.0	1.0	1.6940934658050537	0.9305064082145691
1.0	7770000.0	7780000.0	0.0	1.5077791213989258	0.6094961166381836
1.0	7810000.0	7820000.0	1.0	1.4220384359359741	0.48407524824142456
1.0	7850000.0	7860000.0	2.0	1.3041865825653076	0.32008227705955505
1.0	7950000.0	7960000.0	1.0	1.6401180028915405	0.7927500009536743
1.0	8050000.0	8060000.0	0.0	1.5375921726226807	0.6625760197639465
1.0	8100000.0	8110000.0	3.0	1.6958258152008057	0.9251320958137512
1.0	8120000.0	8130000.0	1.0	1.7674970626831055	0.9537018537521362
1.0	8130000.0	8140000.0	1.0	1.620621919631958	0.8027003407478333
1.0	8140000.0	8150000.0	1.0	1.5120351314544678	0.6065428853034973
1.0	8210000.0	8220000.0	3.0	1.767209768295288	0.9858736991882324
1.0	8250000.0	8260000.0	1.0	1.917490005493164	1.1292145252227783
1.0	8260000.0	8270000.0	3.0	1.796748399734497	0.9692987203598022
1.0	8280000.0	8290000.0	2.0	1.838399887084961	1.1131340265274048
1.0	8290000.0	8300000.0	4.0	1.683508276939392	0.8913482427597046
1.0	8340000.0	8350000.0	2.0	1.6948829889297485	0.8834515810012817
1.0	8350000.0	8360000.0	2.0	1.7878773212432861	0.9946553111076355
1.0	8390000.0	8400000.0	0.0	1.7271225452423096	0.9034461975097656
1.0	8440000.0	8450000.0	0.0	1.5204938650131226	0.6239274740219116
1.0	8450000.0	8460000.0	3.0	1.535115361213684	0.6566028594970703
1.0	8460000.0	8470000.0	3.0	1.628297209739685	0.8480583429336548
1.0	8530000.0	8540000.0	2.0	1.610725998878479	0.7489121556282043
1.0	8590000.0	8600000.0	3.0	1.4621161222457886	0.5289823412895203
1.0	8600000.0	8610000.0	2.0	1.4966052770614624	0.5757642984390259
1.0	8610000.0	8620000.0	3.0	1.4497268199920654	0.5084201693534851
1.0	8680000.0	8690000.0	2.0	1.5587620735168457	0.68973708152771
1.0	8710000.0	8720000.0	2.0	1.5017951726913452	0.6011191606521606
1.0	8740000.0	8750000.0	3.0	1.5003098249435425	0.5984890460968018
1.0	8820000.0	8830000.0	4.0	1.4565980434417725	0.5211833715438843
1.0	8930000.0	8940000.0	1.0	2.1087465286254883	1.6536247730255127
1.0	9040000.0	9050000.0	2.0	1.9100053310394287	1.1569371223449707
1.0	9050000.0	9060000.0	2.0	1.8299564123153687	1.0141680240631104
1.0	9080000.0	9090000.0	3.0	1.524684190750122	0.6226421594619751
1.0	9090000.0	9100000.0	3.0	1.9068660736083984	1.1515934467315674
1.0	9110000.0	9120000.0	3.0	1.759399652481079	0.9482506513595581
1.0	9360000.0	9370000.0	0.0	1.3493854999542236	0.37501752376556396
1.0	9500000.0	9510000.0	3.0	1.5325440168380737	0.6688796281814575
1.0	9510000.0	9520000.0	0.0	1.5437943935394287	0.6779287457466125
1.0	9540000.0	9550000.0	5.0	1.6609513759613037	0.9075456857681274
1.0	9630000.0	9640000.0	3.0	1.3686593770980835	0.39709708094596863
1.0	9680000.0	9690000.0	2.0	1.7722572088241577	1.004997968673706
1.0	9700000.0	9710000.0	2.0	1.7688255310058594	1.0356864929199219
1.0	9730000.0	9740000.0	1.0	1.6058437824249268	0.8024164438247681
1.0	9800000.0	9810000.0	3.0	1.3252637386322021	0.3441612124443054
1.0	9830000.0	9840000.0	0.0	1.4114278554916382	0.4667809009552002
1.0	9860000.0	9870000.0	2.0	1.442868947982788	0.5329052209854126
1.0	9900000.0	9910000.0	1.0	1.4867099523544312	0.6189445853233337
1.0	9950000.0	9960000.0	3.0	1.409597635269165	0.4692651629447937
1.0	9990000.0	10000000.0	2.0	1.336385726928711	0.35764580965042114
1.0	10000000.0	10010000.0	3.0	1.4047939777374268	0.4946388602256775
1.0	10150000.0	10160000.0	0.0	1.381962537765503	0.4191616177558899
1.0	10160000.0	10170000.0	2.0	1.4229987859725952	0.48627883195877075
1.0	10200000.0	10210000.0	2.0	1.4159826040267944	0.47418394684791565
1.0	10240000.0	10250000.0	2.0	1.4426454305648804	0.5373238325119019
1.0	10280000.0	10290000.0	1.0	1.411565899848938	0.4686972498893738
1.0	10380000.0	10390000.0	3.0	1.3302733898162842	0.3502962589263916
1.0	10460000.0	10470000.0	0.0	1.6353206634521484	0.8261792063713074
1.0	10580000.0	10590000.0	1.0	1.4113104343414307	0.46149197220802307
1.0	10590000.0	10600000.0	1.0	1.386339783668518	0.42305201292037964
1.0	10650000.0	10660000.0	3.0	1.3586219549179077	0.38596662878990173
1.0	10720000.0	10730000.0	2.0	1.4538577795028687	0.5391786694526672
1.0	10730000.0	10740000.0	0.0	1.556278109550476	0.6988016963005066
1.0	10810000.0	10820000.0	1.0	1.5773565769195557	0.7479009032249451
1.0	10840000.0	10850000.0	3.0	1.834825873374939	1.1382391452789307
1.0	10850000.0	10860000.0	1.0	1.8856689929962158	1.176926851272583
1.0	10860000.0	10870000.0	2.0	1.9454456567764282	1.2377879619598389
1.0	10960000.0	10970000.0	2.0	1.7090765237808228	0.9647053480148315
1.0	10970000.0	10980000.0	0.0	1.8509165048599243	1.1520910263061523
1.0	11000000.0	11010000.0	0.0	1.7980308532714844	1.0648905038833618
1.0	11010000.0	11020000.0	1.0	1.7436048984527588	0.9928936958312988
1.0	11080000.0	11090000.0	1.0	1.384783387184143	0.4377179741859436
1.0	11120000.0	11130000.0	1.0	1.3902251720428467	0.4662230610847473
1.0	11140000.0	11150000.0	0.0	1.3390223979949951	0.36443665623664856
1.0	11150000.0	11160000.0	1.0	1.3075268268585205	0.32262665033340454
1.0	11300000.0	11310000.0	2.0	1.3688251972198486	0.40651267766952515
1.0	11430000.0	11440000.0	2.0	1.8514961004257202	1.07578706741333
1.0	11460000.0	11470000.0	1.0	1.7292110919952393	0.9029328227043152
1.0	11480000.0	11490000.0	0.0	1.823704481124878	1.021929383277893
1.0	11610000.0	11620000.0	1.0	1.8167927265167236	1.096603512763977
1.0	11620000.0	11630000.0	3.0	1.9213216304779053	1.1958599090576172
1.0	11660000.0	11670000.0	1.0	1.856418251991272	1.091212272644043
1.0	11670000.0	11680000.0	2.0	1.854355812072754	1.1136085987091064
1.0	11760000.0	11770000.0	2.0	1.8546392917633057	1.185983657836914
1.0	11840000.0	11850000.0	3.0	1.5631893873214722	0.7038353681564331
1.0	11880000.0	11890000.0	1.0	1.364223837852478	0.3911712169647217
1.0	11930000.0	11940000.0	1.0	1.8620774745941162	1.1493829488754272
1.0	11940000.0	11950000.0	2.0	1.7205480337142944	0.9908515810966492
1.0	12000000.0	12010000.0	0.0	1.4641987085342407	0.5613400936126709
1.0	12020000.0	12030000.0	2.0	1.4928841590881348	0.6085911989212036
1.0	12120000.0	12130000.0	3.0	1.8952295780181885	1.1989142894744873
1.0	12160000.0	12170000.0	1.0	1.9422305822372437	1.1986545324325562
1.0	12240000.0	12250000.0	1.0	1.6334044933319092	0.872917652130127
1.0	12280000.0	12290000.0	4.0	1.5258234739303589	0.6579200625419617
1.0	12360000.0	12370000.0	2.0	1.3479400873184204	0.3725084364414215
1.0	12450000.0	12460000.0	0.0	1.3249194622039795	0.34293463826179504
1.0	12490000.0	12500000.0	0.0	1.3198857307434082	0.3374632000923157
1.0	12500000.0	12510000.0	3.0	1.3380796909332275	0.3667668402194977
1.0	12530000.0	12540000.0	1.0	1.4349960088729858	0.5484892725944519
1.0	12620000.0	12630000.0	1.0	1.425140380859375	0.505890429019928
1.0	12700000.0	12710000.0	3.0	1.7539665699005127	0.9952850341796875
1.0	12710000.0	12720000.0	6.0	1.473541021347046	0.5596445202827454
1.0	12770000.0	12780000.0	0.0	1.9007333517074585	1.1397640705108643
1.0	12800000.0	12810000.0	1.0	1.7887367010116577	0.9422292709350586
1.0	12810000.0	12820000.0	3.0	1.829502820968628	0.9647916555404663
1.0	13820000.0	13830000.0	1.0	2.19744873046875	1.3928734064102173
1.0	13850000.0	13860000.0	3.0	2.223371982574463	1.3780252933502197
1.0	13940000.0	13950000.0	1.0	1.7423827648162842	0.8199560046195984
1.0	13980000.0	13990000.0	1.0	1.581067681312561	0.6840602159500122
1.0	14080000.0	14090000.0	2.0	1.3847631216049194	0.4292362332344055
1.0	14110000.0	14120000.0	2.0	1.298543095588684	0.31358060240745544
1.0	14140000.0	14150000.0	0.0	1.3727346658706665	0.40764331817626953
1.0	14150000.0	14160000.0	1.0	1.458380937576294	0.5217717885971069
1.0	14210000.0	14220000.0	0.0	1.5929813385009766	0.7012951970100403
1.0	14220000.0	14230000.0	2.0	1.5540850162506104	0.6682535409927368
1.0	14240000.0	14250000.0	1.0	1.613477349281311	0.7209125757217407
1.0	14280000.0	14290000.0	0.0	1.7644290924072266	0.9165982007980347
1.0	14350000.0	14360000.0	1.0	1.8212286233901978	0.939757227897644
1.0	14390000.0	14400000.0	2.0	1.9663734436035156	1.122161626815796
1.0	14430000.0	14440000.0	3.0	1.9914888143539429	1.0962473154067993
1.0	14470000.0	14480000.0	2.0	1.9485530853271484	1.0854779481887817
1.0	14510000.0	14520000.0	2.0	1.9514812231063843	1.0230576992034912
1.0	14530000.0	14540000.0	2.0	2.0547776222229004	1.1893699169158936
1.0	14580000.0	14590000.0	2.0	2.022254467010498	1.1826822757720947
1.0	14770000.0	14780000.0	1.0	1.6616369485855103	0.8069474101066589
1.0	14870000.0	14880000.0	0.0	1.631976842880249	0.7340527772903442
1.0	14880000.0	14890000.0	2.0	1.5605599880218506	0.6334038972854614
1.0	14890000.0	14900000.0	2.0	1.5680091381072998	0.6544799208641052
1.0	14920000.0	14930000.0	2.0	1.6447324752807617	0.8294170498847961
1.0	15000000.0	15010000.0	2.0	1.6678493022918701	0.7653099298477173
1.0	15080000.0	15090000.0	3.0	1.4844474792480469	0.5820099115371704
1.0	15150000.0	15160000.0	1.0	1.5114872455596924	0.5764254331588745
1.0	15180000.0	15190000.0	1.0	1.5570043325424194	0.6456318497657776
1.0	15200000.0	15210000.0	5.0	1.3868844509124756	0.4318784773349762
1.0	15260000.0	15270000.0	4.0	1.5206753015518188	0.6329167485237122
1.0	15320000.0	15330000.0	1.0	1.5087864398956299	0.605176568031311
1.0	15380000.0	15390000.0	1.0	1.3584179878234863	0.3896682858467102
1.0	15430000.0	15440000.0	2.0	1.436435341835022	0.5144045948982239
1.0	15460000.0	15470000.0	0.0	1.4996507167816162	0.6256053447723389
1.0	15590000.0	15600000.0	0.0	1.5415436029434204	0.6685279607772827
1.0	15670000.0	15680000.0	1.0	1.5006930828094482	0.6054357290267944
1.0	15760000.0	15770000.0	2.0	1.5427863597869873	0.6960895657539368
1.0	15780000.0	15790000.0	0.0	1.6468117237091064	0.8478085398674011
1.0	15790000.0	15800000.0	0.0	1.6634076833724976	0.8969526290893555
1.0	15830000.0	15840000.0	3.0	1.3274073600769043	0.3465575575828552
1.0	15900000.0	15910000.0	0.0	1.381540060043335	0.4271245002746582
1.0	15910000.0	15920000.0	2.0	1.525294542312622	0.6666825413703918
1.0	16040000.0	16050000.0	2.0	1.4641163349151611	0.5228246450424194
1.0	16120000.0	16130000.0	1.0	1.9290183782577515	1.1513171195983887
1.0	16210000.0	16220000.0	0.0	1.3650670051574707	0.3994753360748291
1.0	16260000.0	16270000.0	3.0	1.3944308757781982	0.4395386576652527
1.0	16270000.0	16280000.0	0.0	1.6814000606536865	0.9438681602478027
1.0	16280000.0	16290000.0	2.0	1.4365812540054321	0.5021039247512817
1.0	16360000.0	16370000.0	1.0	2.0238404273986816	1.281548261642456
1.0	16440000.0	16450000.0	2.0	1.5452220439910889	0.7592843770980835
1.0	16460000.0	16470000.0	2.0	1.399579405784607	0.46844252943992615
1.0	16480000.0	16490000.0	1.0	1.5328203439712524	0.6953510642051697
1.0	16520000.0	16530000.0	0.0	1.4309338331222534	0.4935551583766937
1.0	16560000.0	16570000.0	0.0	1.4475653171539307	0.5449452996253967
1.0	16600000.0	16610000.0	0.0	1.36953866481781	0.40206828713417053
1.0	16660000.0	16670000.0	3.0	1.4096689224243164	0.45704254508018494
1.0	16700000.0	16710000.0	1.0	1.4539698362350464	0.5246192812919617
1.0	16720000.0	16730000.0	0.0	1.4195525646209717	0.47238701581954956
1.0	16730000.0	16740000.0	3.0	1.675022840499878	0.9138269424438477
1.0	16760000.0	16770000.0	0.0	1.6936275959014893	1.135199785232544
1.0	16770000.0	16780000.0	1.0	1.3821666240692139	0.42766958475112915
1.0	17020000.0	17030000.0	2.0	1.9679276943206787	1.24941086769104
1.0	17330000.0	17340000.0	1.0	1.4724725484848022	0.5622642040252686
1.0	17390000.0	17400000.0	2.0	1.686407446861267	0.9083531498908997
1.0	17430000.0	17440000.0	0.0	1.7625377178192139	0.9949440956115723
1.0	17440000.0	17450000.0	1.0	1.67059326171875	0.8884180784225464
1.0	17460000.0	17470000.0	3.0	1.8729255199432373	1.1224610805511475
1.0	17520000.0	17530000.0	3.0	1.8301725387573242	1.0662471055984497
1.0	17580000.0	17590000.0	2.0	1.9819514751434326	1.2144842147827148
1.0	17590000.0	17600000.0	3.0	1.810471773147583	0.9939812421798706
1.0	17610000.0	17620000.0	1.0	2.018728733062744	1.3057352304458618
1.0	17650000.0	17660000.0	3.0	1.8721879720687866	1.1023389101028442
1.0	17670000.0	17680000.0	0.0	2.135495901107788	1.381565809249878
1.0	17850000.0	17860000.0	0.0	1.653072714805603	0.8520181775093079
1.0	17870000.0	17880000.0	0.0	1.483983039855957	0.5952723622322083
1.0	17880000.0	17890000.0	0.0	1.5982602834701538	0.750518798828125
1.0	17980000.0	17990000.0	3.0	1.4235483407974243	0.4822709560394287
1.0	18000000.0	18010000.0	2.0	1.4764907360076904	0.5572162866592407
1.0	18010000.0	18020000.0	0.0	1.4730688333511353	0.5442416667938232
1.0	18020000.0	18030000.0	2.0	1.5608707666397095	0.6764119863510132
1.0	18110000.0	18120000.0	1.0	2.09914493560791	1.2019799947738647
1.0	18290000.0	18300000.0	1.0	2.396637439727783	1.4756314754486084
1.0	18350000.0	18360000.0	7.0	2.038006544113159	1.239399790763855
1.0	18580000.0	18590000.0	2.0	2.0921316146850586	1.2347218990325928
1.0	18650000.0	18660000.0	3.0	1.8591434955596924	0.9789149165153503
1.0	18710000.0	18720000.0	0.0	2.0945353507995605	1.250340223312378
1.0	18730000.0	18740000.0	2.0	1.833890676498413	0.9663739204406738
1.0	18750000.0	18760000.0	1.0	1.9826921224594116	1.03495192527771
1.0	18790000.0	18800000.0	2.0	1.8717015981674194	1.0025255680084229
1.0	18810000.0	18820000.0	2.0	1.6794023513793945	0.7663857936859131
1.0	18820000.0	18830000.0	0.0	1.942371129989624	1.042280673980713
1.0	18830000.0	18840000.0	1.0	1.9365565776824951	1.0307077169418335
1.0	18900000.0	18910000.0	0.0	2.061060667037964	1.256912112236023
1.0	18940000.0	18950000.0	1.0	2.206773281097412	1.3913891315460205
1.0	19010000.0	19020000.0	3.0	2.368792772293091	1.5512514114379883
1.0	19260000.0	19270000.0	1.0	1.605748176574707	0.785396933555603
1.0	19360000.0	19370000.0	0.0	1.707683801651001	0.9856728315353394
1.0	19400000.0	19410000.0	2.0	1.4071142673492432	0.46567386388778687
1.0	19440000.0	19450000.0	1.0	1.4363102912902832	0.5180329084396362
1.0	19460000.0	19470000.0	1.0	1.4277117252349854	0.5061792135238647
1.0	19490000.0	19500000.0	1.0	1.4495723247528076	0.542289137840271
1.0	19510000.0	19520000.0	1.0	1.4370019435882568	0.505944013595581
1.0	19530000.0	19540000.0	0.0	1.6997697353363037	1.1953678131103516
1.0	19560000.0	19570000.0	1.0	1.427647352218628	0.4753183424472809
1.0	19610000.0	19620000.0	2.0	1.4638001918792725	0.5378714799880981
1.0	19680000.0	19690000.0	3.0	1.4234648942947388	0.4795498847961426
1.0	19850000.0	19860000.0	5.0	1.6166585683822632	0.7837629914283752
1.0	19920000.0	19930000.0	2.0	1.803377389907837	1.2428784370422363
1.0	19990000.0	20000000.0	0.0	1.8160998821258545	1.1457993984222412
1.0	20000000.0	20010000.0	1.0	1.4358408451080322	0.5269666910171509
1.0	20010000.0	20020000.0	2.0	1.361131191253662	0.3978343904018402
1.0	20070000.0	20080000.0	0.0	1.3922232389450073	0.43523675203323364
1.0	20140000.0	20150000.0	1.0	1.3916254043579102	0.42734378576278687
1.0	20290000.0	20300000.0	0.0	1.7066600322723389	0.8568790555000305
1.0	20410000.0	20420000.0	5.0	1.6360975503921509	0.7630807757377625
1.0	20440000.0	20450000.0	4.0	2.000833511352539	1.209554672241211
1.0	20520000.0	20530000.0	1.0	1.599485993385315	0.7431920170783997
1.0	20540000.0	20550000.0	2.0	1.7364752292633057	0.9184538722038269
1.0	20570000.0	20580000.0	4.0	1.6507389545440674	0.7632046937942505
1.0	20580000.0	20590000.0	1.0	1.7519092559814453	0.9009596705436707
1.0	20620000.0	20630000.0	0.0	2.013723611831665	1.2059425115585327
1.0	20640000.0	20650000.0	2.0	1.8119312524795532	1.0051372051239014
1.0	20670000.0	20680000.0	0.0	2.1401710510253906	1.3474342823028564
1.0	20780000.0	20790000.0	2.0	1.998386025428772	1.2158541679382324
1.0	20800000.0	20810000.0	0.0	1.7692439556121826	0.9389222264289856
1.0	20830000.0	20840000.0	2.0	1.6939197778701782	0.938451886177063
1.0	20850000.0	20860000.0	4.0	1.8642181158065796	1.153767466545105
1.0	20880000.0	20890000.0	5.0	1.7980201244354248	1.116046667098999
1.0	20910000.0	20920000.0	1.0	2.086104154586792	1.3211787939071655
1.0	20950000.0	20960000.0	1.0	1.792093276977539	1.0027310848236084
1.0	20970000.0	20980000.0	0.0	1.451160192489624	0.5274857878684998
1.0	21070000.0	21080000.0	2.0	1.4503508806228638	0.5177939534187317
1.0	21130000.0	21140000.0	2.0	1.418939232826233	0.4720768928527832
1.0	21180000.0	21190000.0	2.0	1.3779785633087158	0.41526421904563904
1.0	21200000.0	21210000.0	1.0	1.3953431844711304	0.435284286737442
1.0	21240000.0	21250000.0	1.0	1.4003080129623413	0.44789981842041016
1.0	21260000.0	21270000.0	0.0	1.3775615692138672	0.4085889458656311
1.0	21280000.0	21290000.0	2.0	1.3842109441757202	0.422631174325943
1.0	21360000.0	21370000.0	1.0	1.339015007019043	0.35986337065696716
1.0	21370000.0	21380000.0	3.0	1.387654423713684	0.42522382736206055
1.0	21380000.0	21390000.0	0.0	1.3843634128570557	0.41878876090049744
1.0	21410000.0	21420000.0	3.0	1.4298057556152344	0.5013943910598755
1.0	21460000.0	21470000.0	0.0	1.3649325370788574	0.3941951394081116
1.0	21500000.0	21510000.0	1.0	1.3648935556411743	0.40398532152175903
1.0	21510000.0	21520000.0	0.0	1.533277153968811	0.663284957408905
1.0	21590000.0	21600000.0	1.0	1.4831607341766357	0.569743812084198
1.0	21630000.0	21640000.0	4.0	1.4848370552062988	0.5859403610229492
1.0	21640000.0	21650000.0	1.0	1.5378717184066772	0.6780264973640442
1.0	21690000.0	21700000.0	2.0	1.675472617149353	0.8983999490737915
1.0	21730000.0	21740000.0	0.0	1.6542165279388428	0.8755429983139038
1.0	21810000.0	21820000.0	0.0	1.4727319478988647	0.5913196802139282
1.0	21890000.0	21900000.0	2.0	1.8413292169570923	1.0672669410705566
1.0	21940000.0	21950000.0	2.0	1.5253862142562866	0.6479230523109436
1.0	21950000.0	21960000.0	2.0	1.6840293407440186	0.9504050016403198
1.0	21970000.0	21980000.0	2.0	1.7106584310531616	0.9751465916633606
1.0	22020000.0	22030000.0	1.0	1.4015495777130127	0.4432295262813568
1.0	22040000.0	22050000.0	2.0	1.3739105463027954	0.4040033221244812
1.0	22130000.0	22140000.0	2.0	1.7427263259887695	0.9970949292182922
1.0	22140000.0	22150000.0	1.0	1.4392993450164795	0.5258942246437073
1.0	22200000.0	22210000.0	1.0	1.4119962453842163	0.4670165479183197
1.0	22220000.0	22230000.0	1.0	1.5789990425109863	0.774712085723877
1.0	22280000.0	22290000.0	2.0	1.458362340927124	0.5514670610427856
1.0	22380000.0	22390000.0	1.0	1.4973903894424438	0.6319063901901245
1.0	22390000.0	22400000.0	2.0	1.4169352054595947	0.4739965796470642
1.0	22460000.0	22470000.0	1.0	1.6928939819335938	0.980579674243927
1.0	22480000.0	22490000.0	1.0	1.6875412464141846	0.9558879733085632
1.0	22510000.0	22520000.0	0.0	1.7095329761505127	0.9798700213432312
1.0	22530000.0	22540000.0	2.0	1.6932685375213623	1.012432336807251
1.0	22540000.0	22550000.0	1.0	1.7060387134552002	0.967587947845459
1.0	22610000.0	22620000.0	0.0	2.023758888244629	1.250234603881836
1.0	22680000.0	22690000.0	0.0	2.0247251987457275	1.2204039096832275
1.0	22740000.0	22750000.0	3.0	2.059565305709839	1.2849526405334473
1.0	22770000.0	22780000.0	1.0	1.9534422159194946	1.4083157777786255
1.0	22790000.0	22800000.0	3.0	1.4397798776626587	0.4915798306465149
1.0	22810000.0	22820000.0	2.0	1.4496314525604248	0.5006260275840759
1.0	22830000.0	22840000.0	2.0	1.4740111827850342	0.528813362121582
1.0	22840000.0	22850000.0	6.0	1.469300389289856	0.521529495716095
1.0	22860000.0	22870000.0	0.0	1.8062231540679932	0.9525855183601379
1.0	22870000.0	22880000.0	2.0	2.5121350288391113	1.5884671211242676
1.0	22890000.0	22900000.0	2.0	2.4649243354797363	1.5601953268051147
1.0	23000000.0	23010000.0	1.0	2.216726064682007	1.3749125003814697
1.0	23070000.0	23080000.0	0.0	1.7870181798934937	0.9584566354751587
1.0	23100000.0	23110000.0	3.0	1.7841612100601196	1.0531617403030396
1.0	23130000.0	23140000.0	2.0	1.661110520362854	0.8582119941711426
1.0	23180000.0	23190000.0	0.0	1.7679020166397095	0.9830290079116821
1.0	23290000.0	23300000.0	2.0	1.8020236492156982	1.0891623497009277
1.0	23370000.0	23380000.0	0.0	1.39081609249115	0.4243065416812897
1.0	23380000.0	23390000.0	3.0	1.3329882621765137	0.3532559871673584
1.0	23430000.0	23440000.0	1.0	1.441894769668579	0.5019351243972778
1.0	23460000.0	23470000.0	1.0	1.4278500080108643	0.4831647276878357
1.0	23470000.0	23480000.0	2.0	1.4290117025375366	0.4940551221370697
1.0	23530000.0	23540000.0	4.0	1.689390778541565	0.9435718655586243
1.0	23590000.0	23600000.0	2.0	1.791264533996582	1.0450191497802734
1.0	23600000.0	23610000.0	0.0	1.4474035501480103	0.5183322429656982
1.0	23620000.0	23630000.0	0.0	1.354254961013794	0.3809175193309784
1.0	23630000.0	23640000.0	0.0	1.3516771793365479	0.3786267638206482
1.0	23650000.0	23660000.0	1.0	1.345047950744629	0.3732849955558777
1.0	23680000.0	23690000.0	1.0	1.268115758895874	0.2946797013282776
1.0	23780000.0	23790000.0	2.0	1.46029794216156	0.5535836219787598
1.0	23840000.0	23850000.0	1.0	1.5521717071533203	0.6773990392684937
1.0	23880000.0	23890000.0	1.0	2.559091806411743	1.980669617652893
1.0	23910000.0	23920000.0	1.0	1.875077486038208	1.1116465330123901
1.0	24000000.0	24010000.0	0.0	1.8207252025604248	1.101628065109253
1.0	24120000.0	24130000.0	1.0	1.5507185459136963	0.8061375617980957
1.0	24190000.0	24200000.0	0.0	1.52255380153656	0.6652644872665405
1.0	24210000.0	24220000.0	2.0	1.649595022201538	0.916487991809845
1.0	24230000.0	24240000.0	2.0	1.5404258966445923	0.7751472592353821
1.0	24410000.0	24420000.0	1.0	1.5220649242401123	0.6784424781799316
1.0	24430000.0	24440000.0	3.0	1.257224202156067	0.31624215841293335
1.0	24480000.0	24490000.0	3.0	1.5334641933441162	0.652096152305603
1.0	24500000.0	24510000.0	1.0	1.4967128038406372	0.5830819606781006
1.0	24600000.0	24610000.0	1.0	1.7195160388946533	0.9067710638046265
1.0	24630000.0	24640000.0	2.0	1.6538162231445312	0.8549644351005554
1.0	24680000.0	24690000.0	0.0	1.3680479526519775	0.39760348200798035
1.0	24960000.0	24970000.0	1.0	1.754003882408142	1.4132314920425415
1.0	25070000.0	25080000.0	2.0	1.388303518295288	0.4388399124145508
1.0	25100000.0	25110000.0	0.0	1.4263801574707031	0.4838449954986572
1.0	25180000.0	25190000.0	0.0	1.7288990020751953	0.9319359064102173
1.0	25220000.0	25230000.0	5.0	1.6609172821044922	0.8517869114875793
1.0	25230000.0	25240000.0	1.0	1.5812252759933472	0.7388370037078857
1.0	25260000.0	25270000.0	2.0	1.7828384637832642	1.027658224105835
1.0	25270000.0	25280000.0	3.0	1.7149442434310913	0.930134654045105
1.0	25300000.0	25310000.0	2.0	1.797398567199707	1.032809853553772
1.0	25310000.0	25320000.0	2.0	1.7808862924575806	1.0310463905334473
1.0	25370000.0	25380000.0	1.0	1.8753750324249268	1.1255439519882202
1.0	25440000.0	25450000.0	1.0	1.6641407012939453	0.8857086300849915
1.0	25460000.0	25470000.0	1.0	1.6457239389419556	0.8561195135116577
1.0	25540000.0	25550000.0	1.0	1.4296458959579468	0.5021389722824097
1.0	25570000.0	25580000.0	1.0	2.0036497116088867	1.53498113155365
1.0	25670000.0	25680000.0	0.0	1.3879585266113281	0.42887917160987854
1.0	25760000.0	25770000.0	1.0	1.3848296403884888	0.4247708320617676
1.0	25780000.0	25790000.0	0.0	1.3431364297866821	0.36478930711746216
1.0	25850000.0	25860000.0	1.0	1.6953598260879517	0.938191294670105
1.0	25870000.0	25880000.0	1.0	1.4180543422698975	0.48859158158302307
1.0	25930000.0	25940000.0	0.0	1.469872236251831	0.5772086977958679
1.0	25950000.0	25960000.0	0.0	1.6004359722137451	0.7230527997016907
1.0	25990000.0	26000000.0	1.0	1.423710584640503	0.4930623471736908
1.0	26120000.0	26130000.0	3.0	1.3526567220687866	0.3780515491962433
1.0	26130000.0	26140000.0	2.0	1.3602573871612549	0.3923892080783844
1.0	26150000.0	26160000.0	2.0	1.3738280534744263	0.4146118760108948
1.0	26180000.0	26190000.0	0.0	1.6631498336791992	0.8322163820266724
1.0	26280000.0	26290000.0	2.0	1.3765456676483154	0.4110192656517029
1.0	26300000.0	26310000.0	4.0	1.322745680809021	0.3409278392791748
1.0	26350000.0	26360000.0	0.0	1.653184175491333	0.8715060353279114
1.0	26440000.0	26450000.0	1.0	1.379873514175415	0.4095380902290344
1.0	26490000.0	26500000.0	4.0	1.5461264848709106	0.6680022478103638
1.0	26510000.0	26520000.0	2.0	1.5372812747955322	0.6364312767982483
1.0	26540000.0	26550000.0	3.0	1.8784013986587524	1.1470749378204346
1.0	26680000.0	26690000.0	0.0	1.707929253578186	0.951531708240509
1.0	26760000.0	26770000.0	2.0	1.4394397735595703	0.5070605874061584
1.0	26910000.0	26920000.0	3.0	1.7308743000030518	0.993830680847168
1.0	26930000.0	26940000.0	1.0	1.587927222251892	0.7861355543136597
1.0	27020000.0	27030000.0	1.0	1.5519108772277832	0.8760226964950562
1.0	27120000.0	27130000.0	2.0	1.3459455966949463	0.3709455132484436
1.0	27150000.0	27160000.0	1.0	1.3459419012069702	0.3737504184246063
1.0	27190000.0	27200000.0	1.0	1.4418094158172607	0.5804486870765686
1.0	27210000.0	27220000.0	0.0	1.4195019006729126	0.521023690700531
1.0	27260000.0	27270000.0	0.0	1.3821613788604736	0.41705378890037537
1.0	27290000.0	27300000.0	0.0	1.7122472524642944	0.9557874798774719
1.0	27330000.0	27340000.0	0.0	1.3802543878555298	0.40863847732543945
1.0	27350000.0	27360000.0	0.0	1.7054697275161743	0.9318379163742065
1.0	27360000.0	27370000.0	1.0	1.6972166299819946	0.9398277997970581
1.0	27460000.0	27470000.0	0.0	1.3981609344482422	0.45069894194602966
1.0	27470000.0	27480000.0	2.0	1.360964059829712	0.38732343912124634
1.0	27640000.0	27650000.0	2.0	1.543513536453247	0.8427656292915344
1.0	27780000.0	27790000.0	2.0	1.4379907846450806	0.5080638527870178
1.0	27990000.0	28000000.0	0.0	1.58958899974823	0.780508816242218
1.0	28040000.0	28050000.0	0.0	1.6424232721328735	0.8311243057250977
1.0	28090000.0	28100000.0	1.0	1.347103238105774	0.3856167495250702
1.0	28180000.0	28190000.0	1.0	1.5119359493255615	0.6389842629432678
1.0	28190000.0	28200000.0	2.0	1.548535943031311	0.7049146890640259
1.0	28240000.0	28250000.0	2.0	1.5724189281463623	0.8895473480224609
1.0	28250000.0	28260000.0	2.0	1.5780514478683472	0.7770997285842896
1.0	28320000.0	28330000.0	0.0	1.3736286163330078	0.40666741132736206
1.0	28460000.0	28470000.0	2.0	1.5965694189071655	0.7947230339050293
1.0	28540000.0	28550000.0	1.0	1.3888452053070068	0.4252835810184479
1.0	28570000.0	28580000.0	3.0	1.4745593070983887	0.5678545832633972
1.0	28650000.0	28660000.0	3.0	1.5915801525115967	0.777682900428772
1.0	28660000.0	28670000.0	2.0	1.4781630039215088	0.5759456157684326
1.0	28680000.0	28690000.0	2.0	1.7273969650268555	0.9649365544319153
1.0	28750000.0	28760000.0	0.0	1.3867895603179932	0.42393654584884644
1.0	28820000.0	28830000.0	0.0	1.3654102087020874	0.3951930105686188
1.0	28990000.0	29000000.0	3.0	2.057401180267334	1.5786898136138916
1.0	29010000.0	29020000.0	2.0	1.3714234828948975	0.40298008918762207
1.0	29080000.0	29090000.0	3.0	1.4211992025375366	0.47663426399230957
1.0	29160000.0	29170000.0	3.0	1.838221788406372	1.1360526084899902
1.0	29180000.0	29190000.0	1.0	1.7582203149795532	1.0073795318603516
1.0	29190000.0	29200000.0	2.0	1.7329623699188232	0.9927603602409363
1.0	29240000.0	29250000.0	1.0	1.5410765409469604	0.6720670461654663
1.0	29320000.0	29330000.0	0.0	1.317540168762207	0.33401623368263245
1.0	29370000.0	29380000.0	0.0	1.3193271160125732	0.33654484152793884
1.0	29400000.0	29410000.0	0.0	1.3295934200286865	0.34876182675361633
1.0	29420000.0	29430000.0	0.0	1.3166801929473877	0.3329806923866272
1.0	29430000.0	29440000.0	2.0	1.3709766864776611	0.41644611954689026
1.0	29440000.0	29450000.0	2.0	1.380103349685669	0.4351431429386139
1.0	29500000.0	29510000.0	3.0	2.2048308849334717	1.6943185329437256
1.0	29520000.0	29530000.0	0.0	1.315871000289917	0.33200424909591675
1.0	29570000.0	29580000.0	1.0	1.466671347618103	0.5785343050956726
1.0	29590000.0	29600000.0	0.0	1.4947192668914795	0.6222355365753174
1.0	29620000.0	29630000.0	0.0	1.457566499710083	0.5280994176864624
1.0	29640000.0	29650000.0	2.0	1.3974709510803223	0.435220330953598
1.0	29690000.0	29700000.0	3.0	2.224890947341919	1.4231932163238525
1.0	29740000.0	29750000.0	3.0	2.3541817665100098	1.435964822769165
1.0	29780000.0	29790000.0	4.0	2.1932532787323	1.3400638103485107
1.0	30020000.0	30030000.0	0.0	1.257716417312622	0.3398060202598572
1.0	30040000.0	30050000.0	2.0	1.662634253501892	0.7949306964874268
1.0	30210000.0	30220000.0	3.0	2.6389667987823486	1.618014931678772
1.0	30220000.0	30230000.0	3.0	2.6122868061065674	1.5564806461334229
1.0	30230000.0	30240000.0	1.0	2.433912515640259	1.4249409437179565
1.0	30290000.0	30300000.0	2.0	2.824953317642212	1.6516640186309814
1.0	30320000.0	30330000.0	4.0	2.8160030841827393	1.696974515914917
1.0	30360000.0	30370000.0	3.0	2.5697031021118164	1.5885921716690063
1.0	30370000.0	30380000.0	2.0	2.549527645111084	1.569148302078247
1.0	30420000.0	30430000.0	1.0	2.5661940574645996	1.5434916019439697
1.0	30470000.0	30480000.0	2.0	2.041193962097168	1.1542478799819946
1.0	30480000.0	30490000.0	1.0	2.337766170501709	1.4323680400848389
1.0	30500000.0	30510000.0	3.0	2.10370135307312	1.191389799118042
1.0	30590000.0	30600000.0	2.0	2.909909725189209	1.6959540843963623
1.0	30610000.0	30620000.0	7.0	2.8034024238586426	1.6789662837982178
1.0	30650000.0	30660000.0	0.0	3.1879491806030273	1.764984130859375
1.0	30720000.0	30730000.0	5.0	3.039215564727783	1.7922990322113037
1.0	30750000.0	30760000.0	3.0	3.1572353839874268	1.7365649938583374
1.0	30860000.0	30870000.0	3.0	2.610191822052002	1.4947693347930908
1.0	30880000.0	30890000.0	1.0	2.847410202026367	1.722357988357544
1.0	30890000.0	30900000.0	1.0	2.695246458053589	1.5977799892425537
1.0	30920000.0	30930000.0	3.0	2.824923276901245	1.683445692062378
1.0	30960000.0	30970000.0	5.0	2.670942544937134	1.6243537664413452
1.0	31070000.0	31080000.0	3.0	2.394364833831787	1.4932626485824585
1.0	31120000.0	31130000.0	2.0	2.1179041862487793	1.3297563791275024
1.0	31130000.0	31140000.0	0.0	2.02632212638855	1.2161916494369507
1.0	31330000.0	31340000.0	1.0	1.76287043094635	0.9768441319465637
1.0	31440000.0	31450000.0	1.0	1.4475387334823608	0.5042463541030884
1.0	31540000.0	31550000.0	1.0	1.7394294738769531	0.9537212252616882
1.0	31620000.0	31630000.0	1.0	1.66290283203125	0.9194574356079102
1.0	31680000.0	31690000.0	0.0	1.7510621547698975	0.9855225682258606
1.0	31800000.0	31810000.0	2.0	1.4498291015625	0.5114142894744873
1.0	31840000.0	31850000.0	1.0	1.6511741876602173	0.9117075800895691
1.0	31850000.0	31860000.0	3.0	1.6523717641830444	0.8460432291030884
1.0	31930000.0	31940000.0	1.0	1.707193374633789	0.911393940448761
1.0	31950000.0	31960000.0	1.0	1.6175216436386108	0.791547417640686
1.0	31960000.0	31970000.0	2.0	1.5856249332427979	0.7392469048500061
1.0	32000000.0	32010000.0	4.0	1.4563168287277222	0.5517260432243347
1.0	32020000.0	32030000.0	4.0	1.6040741205215454	0.7743064761161804
1.0	32040000.0	32050000.0	0.0	1.5199394226074219	0.6276330947875977
1.0	32070000.0	32080000.0	1.0	1.741476058959961	0.9644260406494141
1.0	32090000.0	32100000.0	3.0	1.4493471384048462	0.5079489350318909
1.0	32100000.0	32110000.0	0.0	1.419708490371704	0.46536970138549805
1.0	32120000.0	32130000.0	0.0	1.6613677740097046	0.8751257658004761
1.0	32200000.0	32210000.0	0.0	1.6672241687774658	0.8766176104545593
1.0	32240000.0	32250000.0	1.0	1.8192389011383057	1.0953874588012695
1.0	32280000.0	32290000.0	3.0	1.7755651473999023	1.0390056371688843
1.0	32330000.0	32340000.0	3.0	1.7911865711212158	1.0177525281906128
1.0	32340000.0	32350000.0	0.0	1.6972442865371704	0.8796073198318481
1.0	32360000.0	32370000.0	1.0	1.7255977392196655	0.9381493330001831
1.0	32370000.0	32380000.0	2.0	1.4458482265472412	0.5174206495285034
1.0	32470000.0	32480000.0	1.0	1.6671444177627563	1.0317766666412354
1.0	32490000.0	32500000.0	2.0	1.399864912033081	0.4426895081996918
1.0	32530000.0	32540000.0	1.0	1.8224999904632568	1.3403704166412354
1.0	32630000.0	32640000.0	1.0	1.4215480089187622	0.47563356161117554
1.0	32730000.0	32740000.0	0.0	1.721656084060669	0.9697960019111633
1.0	32870000.0	32880000.0	2.0	1.5400505065917969	0.6691774129867554
1.0	33000000.0	33010000.0	2.0	1.419358253479004	0.46777716279029846
1.0	33130000.0	33140000.0	1.0	1.3859775066375732	0.4403969645500183
1.0	33190000.0	33200000.0	0.0	1.5475629568099976	0.7225506901741028
1.0	33240000.0	33250000.0	1.0	1.3938910961151123	0.44945016503334045
1.0	33270000.0	33280000.0	4.0	1.3651447296142578	0.3983837068080902
1.0	33370000.0	33380000.0	6.0	1.452887773513794	0.5619280338287354
1.0	33390000.0	33400000.0	2.0	1.3924243450164795	0.44379758834838867
1.0	33410000.0	33420000.0	1.0	1.3765615224838257	0.4224345088005066
1.0	33470000.0	33480000.0	3.0	1.359572172164917	0.3857390284538269
1.0	33510000.0	33520000.0	1.0	1.4274786710739136	0.49762099981307983
1.0	33640000.0	33650000.0	3.0	1.416414499282837	0.4831550717353821
1.0	33710000.0	33720000.0	1.0	1.487109899520874	0.5956454277038574
1.0	33720000.0	33730000.0	2.0	1.2936170101165771	0.3084179759025574
1.0	33750000.0	33760000.0	1.0	1.3362444639205933	0.3572564423084259
1.0	33810000.0	33820000.0	2.0	1.6710097789764404	1.0426533222198486
1.0	33830000.0	33840000.0	1.0	1.418026328086853	0.49201926589012146
1.0	33860000.0	33870000.0	3.0	1.3993266820907593	0.43944793939590454
1.0	33920000.0	33930000.0	2.0	1.562023401260376	0.7130438089370728
1.0	33950000.0	33960000.0	1.0	1.3396599292755127	0.3607003092765808
1.0	33960000.0	33970000.0	0.0	1.405106782913208	0.4498162865638733
1.0	34050000.0	34060000.0	2.0	1.7756452560424805	0.9197176694869995
1.0	34060000.0	34070000.0	0.0	1.7513082027435303	0.8683163523674011
1.0	34130000.0	34140000.0	3.0	1.9332866668701172	1.0921655893325806
1.0	34170000.0	34180000.0	2.0	1.8468360900878906	0.9964084625244141
1.0	34190000.0	34200000.0	2.0	1.7427780628204346	0.8595279455184937
1.0	34220000.0	34230000.0	1.0	1.681511640548706	0.7861611247062683
1.0	34240000.0	34250000.0	1.0	1.7013108730316162	0.8473066091537476
1.0	34290000.0	34300000.0	1.0	1.417388677597046	0.4561399519443512
1.0	34330000.0	34340000.0	3.0	1.7650601863861084	0.8778955340385437
1.0	34340000.0	34350000.0	0.0	1.7770284414291382	0.879137396812439
1.0	34370000.0	34380000.0	2.0	2.1070404052734375	1.2622625827789307
1.0	34400000.0	34410000.0	2.0	2.177156925201416	1.2649013996124268
1.0	34460000.0	34470000.0	3.0	2.159409761428833	1.2613344192504883
1.0	34570000.0	34580000.0	1.0	2.042970657348633	1.1911123991012573
1.0	34610000.0	34620000.0	1.0	2.1705689430236816	1.3181191682815552
1.0	34630000.0	34640000.0	1.0	2.3069546222686768	1.3944261074066162
1.0	34650000.0	34660000.0	1.0	2.488311290740967	1.5308653116226196
1.0	34750000.0	34760000.0	3.0	2.887734889984131	1.7036011219024658
1.0	34900000.0	34910000.0	3.0	2.78812837600708	1.6604928970336914
1.0	34940000.0	34950000.0	3.0	2.6681132316589355	1.6150615215301514
1.0	34950000.0	34960000.0	4.0	2.607712745666504	1.5153992176055908
1.0	34960000.0	34970000.0	2.0	2.6389617919921875	1.5321314334869385
1.0	34990000.0	35000000.0	4.0	2.717268466949463	1.655362844467163
1.0	35080000.0	35090000.0	4.0	2.1557910442352295	1.228367805480957
1.0	35090000.0	35100000.0	3.0	1.8750076293945312	0.9709674119949341
1.0	35100000.0	35110000.0	3.0	1.8973991870880127	1.0463709831237793
1.0	35150000.0	35160000.0	1.0	1.8321359157562256	0.9984733462333679
1.0	35240000.0	35250000.0	1.0	1.6318261623382568	0.7770439386367798
1.0	35260000.0	35270000.0	1.0	1.5286645889282227	0.6087431907653809
1.0	35280000.0	35290000.0	1.0	1.5322946310043335	0.6212114095687866
1.0	35300000.0	35310000.0	0.0	1.5132280588150024	0.5919750928878784
1.0	35380000.0	35390000.0	2.0	1.8211196660995483	1.0458489656448364
1.0	35410000.0	35420000.0	1.0	1.9542458057403564	1.1041806936264038
1.0	35550000.0	35560000.0	1.0	1.3523428440093994	0.37903350591659546
1.0	35620000.0	35630000.0	2.0	1.50608229637146	0.6225389838218689
1.0	35710000.0	35720000.0	3.0	1.4837676286697388	0.6001588702201843
1.0	35720000.0	35730000.0	1.0	1.412879228591919	0.47719335556030273
1.0	35740000.0	35750000.0	0.0	1.3229749202728271	0.34062907099723816
1.0	35800000.0	35810000.0	0.0	1.3079588413238525	0.3225255012512207
1.0	35820000.0	35830000.0	0.0	1.2911345958709717	0.30249008536338806
1.0	35840000.0	35850000.0	2.0	1.2725478410720825	0.2849874496459961
1.0	35920000.0	35930000.0	2.0	1.2953860759735107	0.308454692363739
1.0	35950000.0	35960000.0	0.0	1.3482671976089478	0.37330713868141174
1.0	36010000.0	36020000.0	0.0	1.403936743736267	0.44808369874954224
1.0	36080000.0	36090000.0	1.0	1.3757750988006592	0.4049558639526367
1.0	36230000.0	36240000.0	1.0	1.5104568004608154	0.6451442241668701
1.0	36280000.0	36290000.0	1.0	1.398646593093872	0.4433717727661133
1.0	36320000.0	36330000.0	1.0	1.4531861543655396	0.5388932228088379
1.0	36340000.0	36350000.0	1.0	1.5095704793930054	0.682837724685669
1.0	36360000.0	36370000.0	1.0	1.3921772241592407	0.4317771792411804
1.0	36370000.0	36380000.0	4.0	1.362563133239746	0.39284732937812805
1.0	36390000.0	36400000.0	0.0	1.6595709323883057	1.0694547891616821
1.0	36560000.0	36570000.0	0.0	1.4434854984283447	0.5405917167663574
1.0	36590000.0	36600000.0	0.0	1.6065857410430908	0.811745285987854
1.0	36600000.0	36610000.0	1.0	1.3356448411941528	0.3559116721153259
1.0	36610000.0	36620000.0	1.0	2.049180746078491	1.6503989696502686
1.0	36680000.0	36690000.0	3.0	1.4894288778305054	0.7747167348861694
1.0	36750000.0	36760000.0	1.0	1.430283784866333	0.4969162344932556
1.0	36760000.0	36770000.0	1.0	1.412339210510254	0.4614001214504242
1.0	36840000.0	36850000.0	3.0	1.5270050764083862	0.7665754556655884
1.0	36910000.0	36920000.0	1.0	1.7991220951080322	1.0422598123550415
1.0	36970000.0	36980000.0	1.0	2.084892988204956	1.325866937637329
1.0	36990000.0	37000000.0	3.0	2.055065631866455	1.2724084854125977
1.0	37010000.0	37020000.0	1.0	2.1176767349243164	1.3288477659225464
1.0	37130000.0	37140000.0	1.0	2.48686146736145	1.5397919416427612
1.0	37200000.0	37210000.0	4.0	2.5222175121307373	1.5538561344146729
1.0	37210000.0	37220000.0	3.0	2.4611475467681885	1.4824126958847046
1.0	37260000.0	37270000.0	1.0	3.1095945835113525	1.793326735496521
1.0	37270000.0	37280000.0	6.0	3.0123238563537598	1.7501342296600342
1.0	37370000.0	37380000.0	5.0	3.393263578414917	1.8919219970703125
1.0	37380000.0	37390000.0	2.0	3.0028183460235596	1.7342087030410767
1.0	37420000.0	37430000.0	3.0	2.9080333709716797	1.7325252294540405
1.0	37500000.0	37510000.0	1.0	2.3576653003692627	1.543757677078247
1.0	37520000.0	37530000.0	3.0	2.7433769702911377	1.6516857147216797
1.0	37550000.0	37560000.0	3.0	2.780925750732422	1.6632153987884521
1.0	37620000.0	37630000.0	5.0	2.195570707321167	1.2496922016143799
1.0	37630000.0	37640000.0	5.0	2.38633394241333	1.4125112295150757
1.0	37650000.0	37660000.0	1.0	2.582740545272827	1.5167768001556396
1.0	37660000.0	37670000.0	2.0	2.3292691707611084	1.315112829208374
1.0	37690000.0	37700000.0	1.0	2.5112056732177734	1.446922779083252
1.0	37700000.0	37710000.0	1.0	2.6614890098571777	1.6266247034072876
1.0	37870000.0	37880000.0	1.0	2.1122329235076904	1.2929742336273193
1.0	37900000.0	37910000.0	1.0	1.9524351358413696	1.2184298038482666
1.0	37970000.0	37980000.0	2.0	1.3979976177215576	0.43237003684043884
1.0	37980000.0	37990000.0	3.0	1.86185622215271	1.239790439605713
1.0	37990000.0	38000000.0	1.0	1.7620751857757568	0.9509676098823547
1.0	38130000.0	38140000.0	0.0	1.910461664199829	1.187778115272522
1.0	38210000.0	38220000.0	1.0	1.7723114490509033	1.0361721515655518
1.0	38230000.0	38240000.0	3.0	1.7323135137557983	1.0128650665283203
1.0	38350000.0	38360000.0	2.0	1.41200852394104	0.45976749062538147
1.0	38400000.0	38410000.0	4.0	1.4364564418792725	0.4997332990169525
1.0	38490000.0	38500000.0	3.0	1.5717262029647827	0.6942982077598572
1.0	38520000.0	38530000.0	4.0	1.901634931564331	1.1656473875045776
1.0	38540000.0	38550000.0	2.0	1.9205843210220337	1.1618503332138062
1.0	38560000.0	38570000.0	4.0	1.8752496242523193	1.1036745309829712
1.0	38570000.0	38580000.0	1.0	1.7087078094482422	0.8698797225952148
1.0	38600000.0	38610000.0	2.0	2.0599005222320557	1.3731657266616821
1.0	38680000.0	38690000.0	3.0	1.932215690612793	1.1185271739959717
1.0	38790000.0	38800000.0	3.0	1.718597412109375	0.8389522433280945
1.0	38850000.0	38860000.0	2.0	1.5469754934310913	0.6244397163391113
1.0	38860000.0	38870000.0	3.0	1.4873288869857788	0.5490638017654419
1.0	38870000.0	38880000.0	2.0	1.48398756980896	0.5275768041610718
1.0	38990000.0	39000000.0	3.0	1.8200666904449463	0.9418861269950867
1.0	39120000.0	39130000.0	2.0	1.927976369857788	1.088901400566101
1.0	39130000.0	39140000.0	1.0	1.924189805984497	1.026253342628479
1.0	39170000.0	39180000.0	1.0	1.6953274011611938	0.8131272196769714
1.0	39190000.0	39200000.0	5.0	1.6218856573104858	0.7874884605407715
1.0	39210000.0	39220000.0	0.0	2.0673975944519043	1.227042555809021
1.0	39240000.0	39250000.0	2.0	2.046949863433838	1.2788550853729248
1.0	39260000.0	39270000.0	4.0	1.801910638809204	1.0140471458435059
1.0	39310000.0	39320000.0	2.0	1.4820575714111328	0.5444668531417847
1.0	39590000.0	39600000.0	0.0	1.4768011569976807	0.5975644588470459
1.0	39600000.0	39610000.0	2.0	1.4222575426101685	0.4988626539707184
1.0	39660000.0	39670000.0	1.0	1.3488829135894775	0.3759468197822571
1.0	39710000.0	39720000.0	1.0	1.3742713928222656	0.41021156311035156
1.0	39730000.0	39740000.0	2.0	1.479127049446106	0.6005558967590332
1.0	39740000.0	39750000.0	1.0	1.3939220905303955	0.44224971532821655
1.0	39790000.0	39800000.0	2.0	1.4183164834976196	0.47196364402770996
1.0	39810000.0	39820000.0	2.0	1.4061086177825928	0.4493400454521179
1.0	39820000.0	39830000.0	1.0	1.4030520915985107	0.4401327073574066
1.0	39850000.0	39860000.0	2.0	1.4895572662353516	0.5729462504386902
1.0	39900000.0	39910000.0	0.0	1.5560758113861084	0.695703387260437
1.0	39920000.0	39930000.0	2.0	1.5278419256210327	0.6565795540809631
1.0	39980000.0	39990000.0	0.0	1.4362330436706543	0.4942905306816101
1.0	40000000.0	40010000.0	3.0	1.4247806072235107	0.484954297542572
1.0	40010000.0	40020000.0	3.0	1.352898359298706	0.37647321820259094
1.0	40040000.0	40050000.0	0.0	1.6559827327728271	0.8377629518508911
1.0	40080000.0	40090000.0	0.0	1.7897891998291016	1.0350801944732666
1.0	40110000.0	40120000.0	2.0	1.7055978775024414	0.9138976335525513
1.0	40140000.0	40150000.0	1.0	1.482611060142517	0.5580931901931763
1.0	40410000.0	40420000.0	1.0	1.541357398033142	0.6679812669754028
1.0	40420000.0	40430000.0	1.0	1.5559966564178467	0.688010573387146
1.0	40470000.0	40480000.0	2.0	1.7245010137557983	0.9223669767379761
1.0	40640000.0	40650000.0	3.0	1.413953423500061	0.47544726729393005
1.0	40700000.0	40710000.0	1.0	1.3882976770401	0.4232350289821625
1.0	40800000.0	40810000.0	2.0	1.5893032550811768	0.7932500243186951
1.0	40850000.0	40860000.0	1.0	1.2703406810760498	0.2923266291618347
1.0	40860000.0	40870000.0	0.0	1.4130709171295166	0.4820637106895447
1.0	41060000.0	41070000.0	2.0	1.7563616037368774	0.9268484115600586
1.0	41130000.0	41140000.0	1.0	1.6861896514892578	0.8902179002761841
1.0	41160000.0	41170000.0	1.0	1.4054452180862427	0.45802003145217896
1.0	41210000.0	41220000.0	0.0	1.3622591495513916	0.38893091678619385
1.0	41240000.0	41250000.0	0.0	1.462567925453186	0.5517174601554871
1.0	41290000.0	41300000.0	0.0	1.4485499858856201	0.5423795580863953
1.0	41310000.0	41320000.0	4.0	1.471758484840393	0.575564980506897
1.0	41350000.0	41360000.0	1.0	1.6911399364471436	0.944933295249939
1.0	41370000.0	41380000.0	2.0	1.647705078125	0.8455440402030945
1.0	41440000.0	41450000.0	0.0	1.6306709051132202	0.9555784463882446
1.0	41480000.0	41490000.0	0.0	1.3319742679595947	0.3518902659416199
1.0	41520000.0	41530000.0	0.0	1.3735311031341553	0.40329617261886597
1.0	41540000.0	41550000.0	1.0	1.415049433708191	0.46104687452316284
1.0	41680000.0	41690000.0	2.0	1.3690434694290161	0.3956831395626068
1.0	41700000.0	41710000.0	1.0	1.4913970232009888	0.6183522343635559
1.0	41730000.0	41740000.0	0.0	1.5458624362945557	0.6829952001571655
1.0	41940000.0	41950000.0	1.0	1.4479079246520996	0.5392868518829346
1.0	41970000.0	41980000.0	0.0	1.4057061672210693	0.4560234546661377
1.0	41990000.0	42000000.0	1.0	1.5768879652023315	0.7200473546981812
1.0	42020000.0	42030000.0	0.0	1.4614742994308472	0.5467951893806458
1.0	42040000.0	42050000.0	3.0	1.4272855520248413	0.4953351616859436
1.0	42060000.0	42070000.0	1.0	1.3930495977401733	0.4357840120792389
1.0	42090000.0	42100000.0	1.0	1.4549188613891602	0.5341656804084778
1.0	42290000.0	42300000.0	2.0	1.374809741973877	0.4080824851989746
1.0	42350000.0	42360000.0	0.0	1.3846445083618164	0.42679089307785034
1.0	42370000.0	42380000.0	2.0	1.3906118869781494	0.43861645460128784
1.0	42380000.0	42390000.0	2.0	1.3514922857284546	0.3779584765434265
1.0	42430000.0	42440000.0	1.0	1.4007976055145264	0.440568745136261
1.0	42440000.0	42450000.0	2.0	1.3735488653182983	0.4073377251625061
1.0	42630000.0	42640000.0	0.0	1.503615140914917	0.6212863922119141
1.0	42670000.0	42680000.0	1.0	1.3783400058746338	0.4082588255405426
1.0	42700000.0	42710000.0	0.0	1.3368752002716064	0.3573422133922577
1.0	42790000.0	42800000.0	0.0	1.4456703662872314	0.5093618631362915
1.0	42860000.0	42870000.0	0.0	1.5507580041885376	0.6543610692024231
1.0	42890000.0	42900000.0	5.0	1.3765751123428345	0.41325536370277405
1.0	42940000.0	42950000.0	1.0	1.380605936050415	0.41446298360824585
1.0	42970000.0	42980000.0	0.0	1.4264787435531616	0.47447293996810913
1.0	43100000.0	43110000.0	1.0	1.3696620464324951	0.4058515131473541
1.0	43130000.0	43140000.0	1.0	1.2634409666061401	0.2854977548122406
1.0	43170000.0	43180000.0	1.0	1.323617935180664	0.3413744866847992
1.0	43370000.0	43380000.0	6.0	1.4726064205169678	0.580644428730011
1.0	43410000.0	43420000.0	0.0	1.38895845413208	0.4340755045413971
1.0	43420000.0	43430000.0	0.0	1.639326810836792	0.9170438647270203
1.0	43430000.0	43440000.0	1.0	1.4572147130966187	0.554036557674408
1.0	43490000.0	43500000.0	0.0	1.5544424057006836	0.7385553121566772
1.0	43540000.0	43550000.0	1.0	1.433698296546936	0.5188466310501099
1.0	43590000.0	43600000.0	0.0	1.4870847463607788	0.6157722473144531
1.0	43600000.0	43610000.0	0.0	1.4760503768920898	0.605542004108429
1.0	43650000.0	43660000.0	0.0	1.5949451923370361	0.7610135078430176
1.0	43710000.0	43720000.0	4.0	1.4115649461746216	0.4765774607658386
1.0	43730000.0	43740000.0	1.0	1.4910986423492432	0.5944869518280029
1.0	43770000.0	43780000.0	3.0	1.5326728820800781	0.662348747253418
1.0	43780000.0	43790000.0	0.0	1.6427643299102783	0.809221625328064
1.0	43880000.0	43890000.0	2.0	1.3583214282989502	0.385365754365921
1.0	43900000.0	43910000.0	1.0	1.4293667078018188	0.4965584874153137
1.0	43910000.0	43920000.0	1.0	1.3714473247528076	0.4098834991455078
1.0	44170000.0	44180000.0	2.0	1.4439597129821777	0.5221174359321594
1.0	44230000.0	44240000.0	0.0	1.4174200296401978	0.47488608956336975
1.0	44350000.0	44360000.0	4.0	1.3962986469268799	0.4406962990760803
1.0	44390000.0	44400000.0	0.0	1.5003807544708252	0.6141705513000488
1.0	44420000.0	44430000.0	2.0	1.46998131275177	0.5656909942626953
1.0	44460000.0	44470000.0	0.0	1.6741129159927368	0.8465837240219116
1.0	44470000.0	44480000.0	4.0	1.6205976009368896	0.7973006367683411
1.0	44490000.0	44500000.0	1.0	1.8413547277450562	1.1327002048492432
1.0	44520000.0	44530000.0	4.0	1.5620830059051514	0.6933823227882385
1.0	44610000.0	44620000.0	1.0	1.800797700881958	1.0115777254104614
1.0	44640000.0	44650000.0	0.0	1.8320163488388062	1.041598916053772
1.0	44650000.0	44660000.0	1.0	1.8406665325164795	1.0639921426773071
1.0	44670000.0	44680000.0	1.0	1.4367598295211792	0.5256767868995667
1.0	44700000.0	44710000.0	2.0	1.3859927654266357	0.4294722080230713
1.0	44710000.0	44720000.0	1.0	1.3487977981567383	0.37312644720077515
1.0	44790000.0	44800000.0	1.0	1.4202325344085693	0.4677657186985016
1.0	44800000.0	44810000.0	1.0	1.38535475730896	0.41602128744125366
1.0	44850000.0	44860000.0	3.0	1.9848213195800781	1.2023522853851318
1.0	44980000.0	44990000.0	4.0	1.8893331289291382	1.1836003065109253
1.0	45180000.0	45190000.0	1.0	1.5157626867294312	0.650205135345459
1.0	45350000.0	45360000.0	2.0	1.3591026067733765	0.38365739583969116
1.0	45430000.0	45440000.0	2.0	1.433948278427124	0.4850550591945648
1.0	45470000.0	45480000.0	1.0	1.538389801979065	0.7086007595062256
1.0	45590000.0	45600000.0	0.0	1.4531075954437256	0.5129538774490356
1.0	45600000.0	45610000.0	2.0	1.422329068183899	0.4846525192260742
1.0	45630000.0	45640000.0	2.0	1.8070926666259766	1.0254621505737305
1.0	45650000.0	45660000.0	2.0	1.3987563848495483	0.44647255539894104
1.0	45680000.0	45690000.0	2.0	1.4632855653762817	0.569855272769928
1.0	45710000.0	45720000.0	2.0	1.5208327770233154	0.6429620385169983
1.0	45720000.0	45730000.0	1.0	1.4637383222579956	0.5609622597694397
1.0	45730000.0	45740000.0	0.0	1.4213056564331055	0.481195867061615
1.0	45740000.0	45750000.0	3.0	1.4331295490264893	0.5208085775375366
1.0	45760000.0	45770000.0	0.0	1.442864179611206	0.5332233905792236
1.0	45820000.0	45830000.0	0.0	1.398407220840454	0.44930028915405273
1.0	45830000.0	45840000.0	2.0	1.453843116760254	0.5477229356765747
1.0	45850000.0	45860000.0	5.0	1.405383825302124	0.4766874313354492
1.0	45880000.0	45890000.0	2.0	1.4225414991378784	0.49644404649734497
1.0	46000000.0	46010000.0	1.0	1.4669573307037354	0.5911539196968079
1.0	46050000.0	46060000.0	2.0	1.4764683246612549	0.6255909204483032
1.0	46070000.0	46080000.0	0.0	1.4335925579071045	0.4873875081539154
1.0	46090000.0	46100000.0	0.0	1.4917335510253906	0.5924711227416992
1.0	46170000.0	46180000.0	2.0	1.4191097021102905	0.4637667238712311
1.0	46220000.0	46230000.0	4.0	1.6282262802124023	0.7814041376113892
1.0	46270000.0	46280000.0	2.0	1.439721703529358	0.5021024942398071
1.0	46370000.0	46380000.0	0.0	1.4152480363845825	0.468890517950058
1.0	46440000.0	46450000.0	0.0	1.4109872579574585	0.46222934126853943
1.0	46460000.0	46470000.0	2.0	1.399322748184204	0.4437057375907898
1.0	46480000.0	46490000.0	1.0	1.425270676612854	0.4778073728084564
1.0	46490000.0	46500000.0	2.0	1.453240990638733	0.5328835248947144
1.0	46520000.0	46530000.0	1.0	1.3637688159942627	0.3900701105594635
1.0	46630000.0	46640000.0	0.0	1.8580331802368164	1.1421984434127808
1.0	46690000.0	46700000.0	6.0	1.65011727809906	0.8507122993469238
1.0	46770000.0	46780000.0	1.0	1.466584324836731	0.5443715453147888
1.0	46800000.0	46810000.0	2.0	1.8526121377944946	1.4456775188446045
1.0	46840000.0	46850000.0	2.0	1.4637852907180786	0.5552582144737244
1.0	46870000.0	46880000.0	2.0	1.4163734912872314	0.48597732186317444
1.0	46890000.0	46900000.0	2.0	1.6272532939910889	0.8756027221679688
1.0	46950000.0	46960000.0	3.0	1.6355984210968018	0.7663150429725647
1.0	46970000.0	46980000.0	3.0	1.6962026357650757	0.9587621688842773
1.0	46990000.0	47000000.0	0.0	1.7165104150772095	1.0203452110290527
1.0	47000000.0	47010000.0	2.0	1.540482759475708	0.7170684337615967
1.0	47040000.0	47050000.0	0.0	1.3650877475738525	0.39229705929756165
1.0	47050000.0	47060000.0	3.0	1.347169280052185	0.3699694275856018
1.0	47070000.0	47080000.0	1.0	1.38364839553833	0.4264259338378906
1.0	47250000.0	47260000.0	3.0	1.4485939741134644	0.5061691999435425
1.0	47390000.0	47400000.0	3.0	2.023475170135498	1.2362964153289795
1.0	47510000.0	47520000.0	1.0	1.8503973484039307	0.9695161581039429
1.0	47670000.0	47680000.0	2.0	1.9541574716567993	1.224631905555725
1.0	47680000.0	47690000.0	0.0	1.8024418354034424	1.0300922393798828
1.0	47710000.0	47720000.0	2.0	1.5033501386642456	0.6007193326950073
1.0	47730000.0	47740000.0	1.0	1.4077565670013428	0.45782074332237244
1.0	47770000.0	47780000.0	5.0	1.362420916557312	0.3900016248226166
1.0	47950000.0	47960000.0	1.0	1.681619644165039	0.8463912010192871
1.0	47980000.0	47990000.0	0.0	1.6029618978500366	0.7340754270553589
1.0	47990000.0	48000000.0	1.0	1.5247176885604858	0.6563407182693481
1.0	48010000.0	48020000.0	0.0	1.4719007015228271	0.5651314854621887
1.0	48020000.0	48030000.0	1.0	1.5032391548156738	0.6159802675247192
1.0	48040000.0	48050000.0	2.0	1.6548044681549072	0.853951096534729
1.0	48080000.0	48090000.0	3.0	1.5058722496032715	0.5948814153671265
1.0	48100000.0	48110000.0	2.0	1.7448021173477173	0.9428000450134277
1.0	48190000.0	48200000.0	3.0	1.5660583972930908	0.7276884317398071
1.0	48330000.0	48340000.0	1.0	1.381317377090454	0.4195309579372406
1.0	48390000.0	48400000.0	2.0	1.4657845497131348	0.541441798210144
1.0	48660000.0	48670000.0	0.0	1.5874656438827515	0.6975293755531311
1.0	48730000.0	48740000.0	1.0	1.7713607549667358	0.8978034853935242
1.0	48760000.0	48770000.0	2.0	1.3806571960449219	0.412090003490448
1.0	48770000.0	48780000.0	3.0	1.7228310108184814	0.8798406720161438
1.0	48820000.0	48830000.0	2.0	1.3650541305541992	0.39179205894470215
1.0	48860000.0	48870000.0	2.0	1.3655354976654053	0.3937995135784149
1.0	48870000.0	48880000.0	1.0	1.3926035165786743	0.43221792578697205
1.0	48920000.0	48930000.0	0.0	1.4613168239593506	0.5155320763587952
1.0	48940000.0	48950000.0	3.0	1.4146190881729126	0.45026031136512756
1.0	49000000.0	49010000.0	1.0	1.8871076107025146	1.0229357481002808
1.0	49020000.0	49030000.0	1.0	1.8268886804580688	0.9229997396469116
1.0	49040000.0	49050000.0	3.0	1.8368927240371704	0.9556716680526733
1.0	49050000.0	49060000.0	1.0	1.9481608867645264	1.048624038696289
1.0	49070000.0	49080000.0	1.0	1.7758591175079346	0.9090906381607056
1.0	49100000.0	49110000.0	2.0	1.8735662698745728	1.0274244546890259
1.0	49110000.0	49120000.0	3.0	1.8812158107757568	1.0444138050079346
1.0	49200000.0	49210000.0	0.0	1.3125680685043335	0.33391281962394714
1.0	49300000.0	49310000.0	1.0	1.5533543825149536	0.6393154263496399
1.0	49310000.0	49320000.0	3.0	1.5100581645965576	0.5820378661155701
1.0	49340000.0	49350000.0	3.0	1.6331455707550049	0.7496583461761475
1.0	49430000.0	49440000.0	2.0	1.6300573348999023	0.7368308305740356
1.0	49460000.0	49470000.0	3.0	1.7823021411895752	0.936305820941925
1.0	49490000.0	49500000.0	1.0	2.1829752922058105	1.2647747993469238
1.0	49520000.0	49530000.0	0.0	2.236544609069824	1.3119791746139526
1.0	49610000.0	49620000.0	2.0	2.129413604736328	1.2163472175598145
1.0	49640000.0	49650000.0	2.0	1.9534305334091187	1.0605756044387817
1.0	49670000.0	49680000.0	1.0	2.0352983474731445	1.16361403465271
1.0	49690000.0	49700000.0	1.0	1.9683603048324585	1.10736083984375
1.0	49700000.0	49710000.0	2.0	1.7726898193359375	0.9094258546829224
1.0	49750000.0	49760000.0	1.0	1.595914602279663	0.6901187300682068
1.0	49920000.0	49930000.0	3.0	2.2664287090301514	1.3530809879302979
1.0	50100000.0	50110000.0	2.0	2.7868001461029053	1.6462018489837646
1.0	50130000.0	50140000.0	3.0	2.808138370513916	1.665226936340332
1.0	50160000.0	50170000.0	1.0	3.07863450050354	1.75596022605896
1.0	50170000.0	50180000.0	5.0	2.9860072135925293	1.7739830017089844
1.0	50180000.0	50190000.0	5.0	4.311570167541504	2.0041332244873047
1.0	50360000.0	50370000.0	4.0	2.1283841133117676	1.2559683322906494
1.0	50370000.0	50380000.0	5.0	1.9524457454681396	1.086330771446228
1.0	50390000.0	50400000.0	3.0	1.9254169464111328	1.0227670669555664
1.0	50420000.0	50430000.0	3.0	2.3898026943206787	1.436405897140503
1.0	50430000.0	50440000.0	4.0	2.0498204231262207	1.2086821794509888
1.0	50440000.0	50450000.0	0.0	2.07816743850708	1.2081111669540405
1.0	50500000.0	50510000.0	4.0	1.9370695352554321	1.125126838684082
1.0	50520000.0	50530000.0	1.0	1.8653501272201538	0.9792863726615906
1.0	50570000.0	50580000.0	2.0	1.9303544759750366	1.0790679454803467
1.0	50590000.0	50600000.0	0.0	1.9741131067276	1.0511343479156494
1.0	50660000.0	50670000.0	3.0	2.1922848224639893	1.2354317903518677
1.0	50690000.0	50700000.0	4.0	2.1781728267669678	1.2559841871261597
1.0	50720000.0	50730000.0	3.0	2.796046733856201	1.6195920705795288
1.0	50740000.0	50750000.0	2.0	2.6085073947906494	1.5371824502944946
1.0	50780000.0	50790000.0	4.0	2.6917927265167236	1.6175121068954468
1.0	50800000.0	50810000.0	4.0	2.5824334621429443	1.5664799213409424
1.0	50850000.0	50860000.0	3.0	2.2859368324279785	1.3275446891784668
1.0	50870000.0	50880000.0	1.0	2.022129774093628	1.1357550621032715
1.0	50960000.0	50970000.0	1.0	1.3654205799102783	0.39347726106643677
1.0	51020000.0	51030000.0	0.0	1.3180105686187744	0.3361908495426178
1.0	51050000.0	51060000.0	1.0	1.3049781322479248	0.3217615485191345
1.0	51060000.0	51070000.0	0.0	1.3508009910583496	0.3752254843711853
1.0	51140000.0	51150000.0	2.0	1.3548729419708252	0.38049882650375366
1.0	51150000.0	51160000.0	3.0	1.3705120086669922	0.40550440549850464
1.0	51200000.0	51210000.0	2.0	1.3476836681365967	0.3704478144645691
1.0	51290000.0	51300000.0	1.0	1.3376317024230957	0.3583526611328125
1.0	51300000.0	51310000.0	2.0	1.3535802364349365	0.3798125386238098
1.0	51310000.0	51320000.0	1.0	1.38115656375885	0.42048031091690063
1.0	51380000.0	51390000.0	1.0	1.3562452793121338	0.3813961148262024
1.0	51400000.0	51410000.0	1.0	1.3860970735549927	0.4198576807975769
1.0	51450000.0	51460000.0	1.0	1.738792061805725	0.9228795170783997
1.0	51490000.0	51500000.0	2.0	1.5708239078521729	0.6695051193237305
1.0	51600000.0	51610000.0	4.0	1.6709480285644531	0.8139830827713013
1.0	51610000.0	51620000.0	0.0	1.7508659362792969	0.9148643612861633
1.0	51670000.0	51680000.0	3.0	1.7711776494979858	0.9786211252212524
1.0	51690000.0	51700000.0	0.0	1.7229483127593994	0.9092766046524048
1.0	51760000.0	51770000.0	0.0	1.4152168035507202	0.4729194641113281
1.0	51840000.0	51850000.0	2.0	1.3426148891448975	0.3650229573249817
1.0	51930000.0	51940000.0	1.0	1.3908345699310303	0.42623385787010193
1.0	52050000.0	52060000.0	0.0	1.7640787363052368	0.9818593263626099
1.0	52140000.0	52150000.0	6.0	1.3448925018310547	0.37007561326026917
1.0	52180000.0	52190000.0	0.0	1.380134105682373	0.416719526052475
1.0	52190000.0	52200000.0	0.0	1.453744888305664	0.5229314565658569
1.0	52220000.0	52230000.0	2.0	1.3414303064346313	0.36272844672203064
1.0	52240000.0	52250000.0	0.0	1.3529616594314575	0.3774110674858093
1.0	52250000.0	52260000.0	1.0	1.3549801111221313	0.38769081234931946
1.0	52260000.0	52270000.0	4.0	1.3256022930145264	0.34441444277763367
1.0	52300000.0	52310000.0	0.0	1.3790231943130493	0.41484004259109497
1.0	52330000.0	52340000.0	1.0	1.4495761394500732	0.5143855214118958
1.0	52350000.0	52360000.0	1.0	1.8520832061767578	1.097173810005188
1.0	52390000.0	52400000.0	1.0	1.7388179302215576	0.9514795541763306
1.0	52450000.0	52460000.0	1.0	1.8726774454116821	1.1502453088760376
1.0	52480000.0	52490000.0	3.0	1.500340461730957	0.6035405397415161
1.0	52500000.0	52510000.0	6.0	1.4065030813217163	0.4506677985191345
1.0	52560000.0	52570000.0	2.0	1.5784223079681396	0.7155969738960266
1.0	52600000.0	52610000.0	2.0	1.6364675760269165	0.9607973098754883
1.0	52670000.0	52680000.0	4.0	1.3641436100006104	0.39605462551116943
1.0	52690000.0	52700000.0	0.0	1.34075129032135	0.362781822681427
1.0	52770000.0	52780000.0	1.0	1.3074678182601929	0.3230704963207245
1.0	52830000.0	52840000.0	0.0	1.3545204401016235	0.441129595041275
1.0	52900000.0	52910000.0	0.0	1.2913720607757568	0.3040224611759186
1.0	52960000.0	52970000.0	0.0	1.3286266326904297	0.3477044105529785
1.0	53000000.0	53010000.0	4.0	1.3700549602508545	0.4121182858943939
1.0	53030000.0	53040000.0	2.0	1.544723629951477	0.6963300704956055
1.0	53130000.0	53140000.0	0.0	1.534149408340454	0.6399793028831482
1.0	53140000.0	53150000.0	0.0	1.4412930011749268	0.5059314370155334
1.0	53150000.0	53160000.0	3.0	1.3521863222122192	0.37752726674079895
1.0	53200000.0	53210000.0	3.0	1.4589465856552124	0.5292977094650269
1.0	53210000.0	53220000.0	0.0	1.4535709619522095	0.5203375816345215
1.0	53320000.0	53330000.0	2.0	1.7644126415252686	0.9784418344497681
1.0	53400000.0	53410000.0	2.0	1.3703117370605469	0.4055379033088684
1.0	53420000.0	53430000.0	0.0	1.3589253425598145	0.3909808099269867
1.0	53460000.0	53470000.0	1.0	1.3461463451385498	0.3701159656047821
1.0	53480000.0	53490000.0	0.0	1.4105008840560913	0.46625882387161255
1.0	53560000.0	53570000.0	2.0	1.9793708324432373	1.2330341339111328
1.0	53600000.0	53610000.0	1.0	1.5975546836853027	0.7461894750595093
1.0	53660000.0	53670000.0	1.0	1.2416218519210815	0.2706563472747803
1.0	53690000.0	53700000.0	1.0	1.4007437229156494	0.4475737512111664
1.0	53730000.0	53740000.0	2.0	1.3113667964935303	0.32864198088645935
1.0	53760000.0	53770000.0	0.0	1.4501270055770874	0.5492691993713379
1.0	53780000.0	53790000.0	0.0	1.3827673196792603	0.42814749479293823
1.0	53790000.0	53800000.0	1.0	1.3967149257659912	0.4451959729194641
1.0	53830000.0	53840000.0	1.0	2.011270046234131	1.2537198066711426
1.0	53950000.0	53960000.0	3.0	2.1696619987487793	1.3522381782531738
1.0	53970000.0	53980000.0	2.0	2.2706732749938965	1.418819546699524
1.0	53980000.0	53990000.0	2.0	2.0954480171203613	1.2492039203643799
1.0	54020000.0	54030000.0	0.0	2.0090718269348145	1.1931073665618896
1.0	54050000.0	54060000.0	1.0	1.7826988697052002	0.9853230714797974
1.0	54060000.0	54070000.0	2.0	1.8969948291778564	1.0824848413467407
1.0	54100000.0	54110000.0	2.0	1.6931686401367188	0.8770816922187805
1.0	54110000.0	54120000.0	2.0	1.6632808446884155	0.8176054954528809
1.0	54130000.0	54140000.0	0.0	1.5620014667510986	0.6856812834739685
1.0	54150000.0	54160000.0	5.0	1.6832170486450195	0.9250894784927368
1.0	54230000.0	54240000.0	0.0	1.2995193004608154	0.3158283829689026
1.0	54290000.0	54300000.0	2.0	1.3358598947525024	0.3563458025455475
1.0	54310000.0	54320000.0	1.0	1.3882986307144165	0.4332509934902191
1.0	54340000.0	54350000.0	3.0	1.3640735149383545	0.39497533440589905
1.0	54350000.0	54360000.0	2.0	1.5703946352005005	0.7442675828933716
1.0	54370000.0	54380000.0	1.0	1.4174420833587646	0.4720507264137268
1.0	54410000.0	54420000.0	0.0	1.4368255138397217	0.5467362403869629
1.0	54440000.0	54450000.0	2.0	1.4639819860458374	0.5538551211357117
1.0	54460000.0	54470000.0	2.0	1.67959725856781	0.9061943888664246
1.0	54570000.0	54580000.0	2.0	1.4329859018325806	0.5052851438522339
1.0	54660000.0	54670000.0	0.0	1.474391222000122	0.5806670188903809
1.0	54710000.0	54720000.0	0.0	1.3649518489837646	0.39451590180397034
1.0	54750000.0	54760000.0	1.0	1.3551429510116577	0.3851391673088074
1.0	54760000.0	54770000.0	2.0	1.4137859344482422	0.49147850275039673
1.0	54770000.0	54780000.0	0.0	1.4215819835662842	0.490833580493927
1.0	54990000.0	55000000.0	0.0	1.755871057510376	0.9442639350891113
1.0	55000000.0	55010000.0	4.0	1.6984676122665405	0.9158023595809937
1.0	55070000.0	55080000.0	3.0	1.6142209768295288	0.7709148526191711
1.0	55080000.0	55090000.0	3.0	1.73564875125885	0.9103635549545288
1.0	55130000.0	55140000.0	4.0	1.4462475776672363	0.5206013917922974
1.0	55150000.0	55160000.0	0.0	1.6628742218017578	0.815203845500946
1.0	55200000.0	55210000.0	1.0	1.378420114517212	0.40812429785728455
1.0	55240000.0	55250000.0	3.0	1.4103761911392212	0.48214632272720337
1.0	55250000.0	55260000.0	1.0	1.3757221698760986	0.41747918725013733
1.0	55290000.0	55300000.0	0.0	1.4725630283355713	0.5710951685905457
1.0	55300000.0	55310000.0	4.0	1.4339990615844727	0.5147197246551514
1.0	55390000.0	55400000.0	3.0	1.4093763828277588	0.472717821598053
1.0	55570000.0	55580000.0	4.0	1.2668163776397705	0.28304511308670044
1.0	55670000.0	55680000.0	2.0	1.4373183250427246	0.5077542662620544
1.0	55750000.0	55760000.0	2.0	1.5930273532867432	0.7063451409339905
1.0	55770000.0	55780000.0	2.0	1.639945387840271	0.7782414555549622
1.0	55780000.0	55790000.0	2.0	1.5695774555206299	0.6769629716873169
1.0	55830000.0	55840000.0	2.0	1.712571382522583	0.8238029479980469
1.0	55860000.0	55870000.0	0.0	1.589931607246399	0.6766413450241089
1.0	55890000.0	55900000.0	1.0	1.600137710571289	0.7077749967575073
1.0	55910000.0	55920000.0	4.0	1.6473228931427002	0.7417457103729248
1.0	55950000.0	55960000.0	1.0	1.5628610849380493	0.626427412033081
1.0	55990000.0	56000000.0	2.0	1.620653510093689	0.7048627734184265
1.0	56010000.0	56020000.0	1.0	1.6801273822784424	0.7414141893386841
1.0	56120000.0	56130000.0	4.0	1.8230111598968506	0.9449009895324707
1.0	56230000.0	56240000.0	2.0	2.988008499145508	1.753394365310669
1.0	56240000.0	56250000.0	2.0	2.1907901763916016	1.2395354509353638
1.0	56270000.0	56280000.0	2.0	1.9118884801864624	0.9683488011360168
1.0	56400000.0	56410000.0	1.0	1.7919925451278687	0.9253943562507629
1.0	56420000.0	56430000.0	0.0	1.7379539012908936	0.830287754535675
1.0	56460000.0	56470000.0	2.0	1.6543487310409546	0.720638632774353
1.0	56550000.0	56560000.0	1.0	1.7259759902954102	0.8406069874763489
1.0	56570000.0	56580000.0	4.0	1.5308696031570435	0.6045898199081421
1.0	56630000.0	56640000.0	0.0	1.8151756525039673	0.9327658414840698
1.0	56640000.0	56650000.0	3.0	1.5698336362838745	0.6519218683242798
1.0	56670000.0	56680000.0	1.0	1.561279535293579	0.6280331611633301
1.0	56690000.0	56700000.0	2.0	1.6245594024658203	0.709783136844635
1.0	56760000.0	56770000.0	0.0	1.554976224899292	0.6501203775405884
1.0	56780000.0	56790000.0	1.0	1.4779093265533447	0.5331737995147705
1.0	56820000.0	56830000.0	2.0	1.456421136856079	0.5194897055625916
1.0	56870000.0	56880000.0	2.0	1.5589368343353271	0.6311008334159851
1.0	56930000.0	56940000.0	2.0	1.4278700351715088	0.49250882863998413
1.0	56990000.0	57000000.0	0.0	1.7681888341903687	0.932479739189148
1.0	57020000.0	57030000.0	1.0	1.7537286281585693	0.87763911485672
1.0	57040000.0	57050000.0	2.0	1.81753671169281	1.191851019859314
1.0	57050000.0	57060000.0	3.0	1.59651517868042	0.6861571669578552
1.0	57090000.0	57100000.0	2.0	1.60991632938385	0.7199316024780273
1.0	57120000.0	57130000.0	0.0	1.5385186672210693	0.6083906292915344
1.0	57170000.0	57180000.0	2.0	1.4993021488189697	0.5745892524719238
1.0	57190000.0	57200000.0	1.0	1.6630141735076904	0.7735695242881775
1.0	57300000.0	57310000.0	0.0	1.539797306060791	0.6065744161605835
1.0	57360000.0	57370000.0	0.0	1.451050877571106	0.5064096450805664
1.0	57670000.0	57680000.0	2.0	1.6872841119766235	0.819078266620636
1.0	57700000.0	57710000.0	1.0	1.715304970741272	0.8031997680664062
1.0	57780000.0	57790000.0	4.0	1.7991361618041992	0.9231947064399719
1.0	57810000.0	57820000.0	2.0	1.8819944858551025	0.9766240119934082
1.0	57820000.0	57830000.0	3.0	1.9288997650146484	1.0240404605865479
1.0	57930000.0	57940000.0	3.0	1.641315221786499	0.7393916845321655
1.0	57990000.0	58000000.0	1.0	1.8129781484603882	0.9351564645767212
1.0	58040000.0	58050000.0	2.0	1.584277629852295	0.688400387763977
1.0	58190000.0	58200000.0	0.0	1.9810348749160767	1.1536613702774048
1.0	58240000.0	58250000.0	0.0	1.9404504299163818	1.1008944511413574
1.0	58410000.0	58420000.0	1.0	1.8529176712036133	1.0228077173233032
1.0	58430000.0	58440000.0	4.0	1.6947581768035889	0.8337400555610657
1.0	58440000.0	58450000.0	2.0	1.8296102285385132	0.9779840707778931
1.0	58530000.0	58540000.0	0.0	1.9047625064849854	1.0850149393081665
1.0	58560000.0	58570000.0	2.0	1.7294292449951172	0.8769424557685852
1.0	58680000.0	58690000.0	0.0	1.6883138418197632	0.7980051636695862
1.0	58710000.0	58720000.0	1.0	1.7396862506866455	0.9049513936042786
1.0	58740000.0	58750000.0	0.0	1.6149879693984985	0.7008998990058899
1.0	58750000.0	58760000.0	4.0	1.6160621643066406	0.7297062277793884
1.0	58810000.0	58820000.0	3.0	1.8233410120010376	0.9732532501220703
1.0	58990000.0	59000000.0	2.0	1.3137075901031494	0.3307284414768219
1.0	59030000.0	59040000.0	0.0	1.3998606204986572	0.4552375376224518
1.0	59060000.0	59070000.0	2.0	1.448833703994751	0.5037475228309631
1.0	59100000.0	59110000.0	0.0	1.3937876224517822	0.43438369035720825
1.0	59110000.0	59120000.0	2.0	1.3504000902175903	0.378608763217926
1.0	59170000.0	59180000.0	2.0	1.563445806503296	0.6793848276138306
1.0	59210000.0	59220000.0	1.0	1.4487711191177368	0.5157281756401062
1.0	59220000.0	59230000.0	0.0	1.5152181386947632	0.5887552499771118
1.0	59280000.0	59290000.0	1.0	1.3574868440628052	0.45306745171546936
1.0	59350000.0	59360000.0	0.0	1.3359187841415405	0.35898593068122864
1.0	59410000.0	59420000.0	0.0	1.3959859609603882	0.44343242049217224
1.0	59470000.0	59480000.0	0.0	1.333178162574768	0.36506205797195435
1.0	59530000.0	59540000.0	1.0	1.3662031888961792	0.40659695863723755
1.0	59540000.0	59550000.0	0.0	1.324411392211914	0.34269097447395325
1.0	59620000.0	59630000.0	1.0	1.4389475584030151	0.49877914786338806
1.0	59910000.0	59920000.0	1.0	1.437503457069397	0.49590975046157837
1.0	59970000.0	59980000.0	1.0	1.4157978296279907	0.4584062099456787
1.0	60000000.0	60010000.0	1.0	1.3758074045181274	0.4036710858345032
1.0	60020000.0	60030000.0	6.0	1.4465795755386353	0.514290452003479
1.0	60080000.0	60090000.0	0.0	1.6484546661376953	0.7973958849906921
1.0	60090000.0	60100000.0	0.0	1.4039236307144165	0.4452403485774994
1.0	60130000.0	60140000.0	1.0	1.3585889339447021	0.38790565729141235
1.0	60150000.0	60160000.0	3.0	1.2961037158966064	0.31261616945266724
1.0	60170000.0	60180000.0	1.0	1.3292458057403564	0.3481201231479645
1.0	60320000.0	60330000.0	3.0	1.3205487728118896	0.33764249086380005
1.0	60330000.0	60340000.0	2.0	1.3064111471176147	0.3229209780693054
1.0	60380000.0	60390000.0	3.0	1.366448163986206	0.4039532244205475
1.0	60440000.0	60450000.0	1.0	1.4255949258804321	0.47715815901756287
1.0	60500000.0	60510000.0	0.0	1.4474670886993408	0.4938807487487793
1.0	60550000.0	60560000.0	4.0	1.3796601295471191	0.41169705986976624
1.0	60710000.0	60720000.0	1.0	1.6435123682022095	0.7433837056159973
1.0	60730000.0	60740000.0	1.0	1.6337811946868896	0.693320631980896
1.0	60780000.0	60790000.0	0.0	1.795270562171936	0.9089792370796204
1.0	60850000.0	60860000.0	2.0	1.697835922241211	0.7968803644180298
1.0	60940000.0	60950000.0	3.0	1.6042540073394775	0.6697010397911072
1.0	60990000.0	61000000.0	0.0	1.8694932460784912	1.0039989948272705
1.0	61010000.0	61020000.0	1.0	1.6464414596557617	0.7275930643081665
1.0	61060000.0	61070000.0	1.0	1.9038152694702148	1.0116206407546997
1.0	61090000.0	61100000.0	1.0	1.8469330072402954	1.0044617652893066
1.0	61170000.0	61180000.0	3.0	1.8809665441513062	0.9655842781066895
1.0	61200000.0	61210000.0	2.0	2.0935416221618652	1.1522924900054932
1.0	61250000.0	61260000.0	1.0	2.440112829208374	1.4154161214828491
1.0	61450000.0	61460000.0	2.0	1.4598026275634766	0.5221921801567078
1.0	61470000.0	61480000.0	2.0	1.505445122718811	0.6102771759033203
1.0	61550000.0	61560000.0	1.0	1.4298455715179443	0.4909597337245941
1.0	61650000.0	61660000.0	0.0	1.3907229900360107	0.4403071403503418
1.0	61670000.0	61680000.0	1.0	1.3454971313476562	0.36864444613456726
1.0	61680000.0	61690000.0	3.0	1.4304944276809692	0.47726941108703613
1.0	61710000.0	61720000.0	0.0	1.3870805501937866	0.4260348379611969
1.0	61750000.0	61760000.0	0.0	1.3889399766921997	0.4294954240322113
1.0	61820000.0	61830000.0	1.0	1.381251573562622	0.41115957498550415
1.0	61830000.0	61840000.0	2.0	1.387078046798706	0.4196797311306
1.0	61860000.0	61870000.0	1.0	1.3954493999481201	0.43147897720336914
1.0	61910000.0	61920000.0	3.0	1.5076183080673218	0.6391154527664185
1.0	61920000.0	61930000.0	2.0	1.3486449718475342	0.3713264465332031
1.0	61930000.0	61940000.0	2.0	1.4187793731689453	0.47234421968460083
1.0	61950000.0	61960000.0	1.0	1.5107381343841553	0.6135481595993042
1.0	61980000.0	61990000.0	1.0	1.4381349086761475	0.5004451870918274
1.0	62020000.0	62030000.0	0.0	1.4233585596084595	0.4762316644191742
1.0	62030000.0	62040000.0	3.0	1.581658124923706	0.7145903706550598
1.0	62040000.0	62050000.0	4.0	1.8249785900115967	1.0701911449432373
1.0	62060000.0	62070000.0	1.0	1.4532166719436646	0.5200901031494141
1.0	62080000.0	62090000.0	2.0	1.5596675872802734	0.6696921586990356
1.0	62120000.0	62130000.0	3.0	1.5976207256317139	0.7320059537887573
1.0	62440000.0	62450000.0	1.0	1.4200313091278076	0.47283902764320374
1.0	62520000.0	62530000.0	0.0	1.4143071174621582	0.4532317519187927
1.0	62550000.0	62560000.0	4.0	1.36686110496521	0.39404237270355225
1.0	62610000.0	62620000.0	2.0	1.3139318227767944	0.3306293189525604
1.0	62760000.0	62770000.0	4.0	1.636174201965332	0.793831467628479
1.0	62870000.0	62880000.0	0.0	1.6683416366577148	0.8357871174812317
1.0	62930000.0	62940000.0	1.0	1.360126256942749	0.38662979006767273
1.0	63050000.0	63060000.0	2.0	1.3878055810928345	0.4258553087711334
1.0	63060000.0	63070000.0	1.0	1.387838363647461	0.4271475672721863
1.0	63070000.0	63080000.0	1.0	1.4080383777618408	0.4544908404350281
1.0	63130000.0	63140000.0	1.0	1.4182419776916504	0.4703606963157654
1.0	63140000.0	63150000.0	1.0	1.3961776494979858	0.43685370683670044
1.0	63180000.0	63190000.0	2.0	1.5768169164657593	0.7114068269729614
1.0	63240000.0	63250000.0	1.0	1.5037626028060913	0.62362140417099
1.0	63310000.0	63320000.0	1.0	1.3944352865219116	0.4330907464027405
1.0	63350000.0	63360000.0	3.0	1.5597705841064453	0.6672569513320923
1.0	63360000.0	63370000.0	1.0	1.7741953134536743	0.903224766254425
1.0	63460000.0	63470000.0	3.0	2.0163841247558594	1.1729662418365479
1.0	63480000.0	63490000.0	1.0	2.2070393562316895	1.2894723415374756
1.0	63540000.0	63550000.0	2.0	2.087014675140381	1.2325456142425537
1.0	63570000.0	63580000.0	1.0	1.943576455116272	1.0773155689239502
1.0	63580000.0	63590000.0	2.0	1.983407974243164	1.06272292137146
1.0	63640000.0	63650000.0	3.0	1.9565433263778687	1.0858170986175537
1.0	63670000.0	63680000.0	0.0	2.055180072784424	1.2083293199539185
1.0	63720000.0	63730000.0	3.0	2.122831344604492	1.2441264390945435
1.0	63860000.0	63870000.0	0.0	1.471419334411621	0.5255855321884155
1.0	63900000.0	63910000.0	1.0	1.393507719039917	0.4251128137111664
1.0	63910000.0	63920000.0	0.0	1.38791024684906	0.4180983006954193
1.0	63920000.0	63930000.0	5.0	1.3794641494750977	0.4115850031375885
1.0	63960000.0	63970000.0	1.0	1.4010441303253174	0.44677966833114624
1.0	64010000.0	64020000.0	0.0	1.3503246307373047	0.3746579885482788
1.0	64230000.0	64240000.0	0.0	1.3761844635009766	0.4081416130065918
1.0	64250000.0	64260000.0	1.0	1.3955250978469849	0.4377177357673645
1.0	64300000.0	64310000.0	1.0	1.3428140878677368	0.36595049500465393
1.0	64320000.0	64330000.0	2.0	1.2695200443267822	0.2889539301395416
1.0	64340000.0	64350000.0	2.0	1.303210973739624	0.31680944561958313
1.0	64360000.0	64370000.0	0.0	1.3425509929656982	0.36610978841781616
1.0	64410000.0	64420000.0	1.0	1.399184226989746	0.4350888729095459
1.0	64440000.0	64450000.0	0.0	1.3351325988769531	0.3551843762397766
1.0	64520000.0	64530000.0	2.0	1.4822160005569458	0.5359765291213989
1.0	64580000.0	64590000.0	1.0	1.5825605392456055	0.6638344526290894
1.0	64630000.0	64640000.0	2.0	1.8828668594360352	0.9824864268302917
1.0	64650000.0	64660000.0	1.0	1.79644775390625	0.8937045931816101
1.0	64670000.0	64680000.0	2.0	2.042703151702881	1.1555817127227783
1.0	64710000.0	64720000.0	0.0	1.831831932067871	0.945785641670227
1.0	64720000.0	64730000.0	9.0	1.6797218322753906	0.7893270254135132
1.0	64760000.0	64770000.0	4.0	2.302492618560791	1.3075034618377686
1.0	64770000.0	64780000.0	1.0	2.218900203704834	1.2836635112762451
1.0	64800000.0	64810000.0	0.0	1.993750810623169	1.0902795791625977
1.0	64860000.0	64870000.0	4.0	2.111647129058838	1.171112298965454
1.0	64900000.0	64910000.0	4.0	1.9019426107406616	1.0157209634780884
1.0	64990000.0	65000000.0	1.0	1.7505378723144531	0.8799258470535278
1.0	65060000.0	65070000.0	3.0	1.4489076137542725	0.5083719491958618
1.0	65080000.0	65090000.0	1.0	1.47092866897583	0.5411648750305176
1.0	65120000.0	65130000.0	1.0	1.4643930196762085	0.5272069573402405
1.0	65140000.0	65150000.0	1.0	1.4167033433914185	0.45422619581222534
1.0	65160000.0	65170000.0	3.0	1.5005007982254028	0.5810560584068298
1.0	65240000.0	65250000.0	4.0	1.4585567712783813	0.5278843641281128
1.0	65270000.0	65280000.0	0.0	1.3971447944641113	0.43385806679725647
1.0	65300000.0	65310000.0	1.0	1.4105762243270874	0.45879530906677246
1.0	65340000.0	65350000.0	1.0	1.3650230169296265	0.3932625949382782
1.0	65430000.0	65440000.0	2.0	1.4843425750732422	0.6483270525932312
1.0	65440000.0	65450000.0	1.0	1.382498860359192	0.4186771810054779
1.0	65670000.0	65680000.0	0.0	1.3926897048950195	0.4352452754974365
1.0	65690000.0	65700000.0	2.0	1.3017128705978394	0.3214847445487976
1.0	65740000.0	65750000.0	3.0	1.4495443105697632	0.5137519836425781
1.0	65800000.0	65810000.0	3.0	1.459298014640808	0.5017274618148804
1.0	65890000.0	65900000.0	2.0	1.4371585845947266	0.4969998002052307
1.0	65940000.0	65950000.0	2.0	1.4350351095199585	0.48317059874534607
1.0	66070000.0	66080000.0	3.0	1.6284223794937134	0.7366638779640198
1.0	66240000.0	66250000.0	0.0	2.2440268993377686	1.2825043201446533
1.0	66250000.0	66260000.0	2.0	2.053732395172119	1.1342527866363525
1.0	66260000.0	66270000.0	1.0	1.9291961193084717	1.0818239450454712
1.0	66270000.0	66280000.0	2.0	1.7985795736312866	0.9014061093330383
1.0	66310000.0	66320000.0	1.0	1.7061541080474854	0.7968640923500061
1.0	66380000.0	66390000.0	2.0	1.5208265781402588	0.5819278955459595
1.0	66400000.0	66410000.0	1.0	1.5191237926483154	0.5818288922309875
1.0	66450000.0	66460000.0	0.0	1.6063076257705688	0.7267048358917236
1.0	66460000.0	66470000.0	0.0	1.550229549407959	0.6267094612121582
1.0	66530000.0	66540000.0	0.0	1.503342628479004	0.5598025918006897
1.0	66580000.0	66590000.0	3.0	1.8048717975616455	0.9172048568725586
1.0	66590000.0	66600000.0	0.0	1.9084831476211548	1.0274813175201416
1.0	66670000.0	66680000.0	5.0	1.5119199752807617	0.5853396654129028
1.0	66710000.0	66720000.0	2.0	1.6468498706817627	0.7686022520065308
1.0	66720000.0	66730000.0	1.0	1.4264265298843384	0.47291937470436096
1.0	66730000.0	66740000.0	2.0	1.6253557205200195	0.9071578979492188
1.0	66790000.0	66800000.0	1.0	1.5599839687347412	0.8318861722946167
1.0	66830000.0	66840000.0	1.0	1.323541283607483	0.34135890007019043
1.0	66850000.0	66860000.0	1.0	1.4764714241027832	0.5509195923805237
1.0	66930000.0	66940000.0	0.0	1.9428958892822266	1.1061952114105225
1.0	66960000.0	66970000.0	1.0	1.8545242547988892	0.9950082898139954
1.0	67060000.0	67070000.0	3.0	1.9327396154403687	1.0737262964248657
1.0	67110000.0	67120000.0	4.0	1.7124302387237549	0.8059307932853699
1.0	67130000.0	67140000.0	3.0	2.12600040435791	1.195275068283081
1.0	67210000.0	67220000.0	0.0	1.686201810836792	0.8527103662490845
1.0	67300000.0	67310000.0	1.0	1.4330213069915771	0.4854872226715088
1.0	67330000.0	67340000.0	0.0	1.4965260028839111	0.5604293942451477
1.0	67380000.0	67390000.0	2.0	1.332215666770935	0.35213667154312134
1.0	67430000.0	67440000.0	2.0	1.3013378381729126	0.31501156091690063
1.0	67440000.0	67450000.0	1.0	1.3182331323623657	0.33528023958206177
1.0	67450000.0	67460000.0	0.0	1.2736660242080688	0.2937304377555847
1.0	67460000.0	67470000.0	0.0	1.2673804759979248	0.28868627548217773
1.0	67480000.0	67490000.0	1.0	1.3032238483428955	0.317363440990448
1.0	67550000.0	67560000.0	1.0	1.46286141872406	0.5165616273880005
1.0	67630000.0	67640000.0	6.0	1.634866714477539	0.7336384057998657
1.0	67780000.0	67790000.0	2.0	1.5331709384918213	0.6114208698272705
1.0	67850000.0	67860000.0	2.0	1.3754726648330688	0.4074564576148987
1.0	68040000.0	68050000.0	2.0	1.474279761314392	0.5399733185768127
1.0	68090000.0	68100000.0	3.0	1.3784029483795166	0.41133028268814087
1.0	68100000.0	68110000.0	6.0	1.3831431865692139	0.42007869482040405
1.0	68110000.0	68120000.0	0.0	1.4733681678771973	0.549386203289032
1.0	68200000.0	68210000.0	0.0	1.4112894535064697	0.45245280861854553
1.0	68230000.0	68240000.0	0.0	1.3525282144546509	0.3764877915382385
1.0	68280000.0	68290000.0	2.0	1.3878192901611328	0.4282069802284241
1.0	68300000.0	68310000.0	3.0	1.377974510192871	0.41506513953208923
1.0	68330000.0	68340000.0	2.0	1.5193846225738525	0.581505298614502
1.0	68360000.0	68370000.0	2.0	1.7890936136245728	0.9316631555557251
1.0	68370000.0	68380000.0	3.0	2.2575340270996094	1.3324697017669678
1.0	68380000.0	68390000.0	1.0	1.8603732585906982	0.9593262672424316
1.0	68410000.0	68420000.0	2.0	1.7399895191192627	0.8551651239395142
1.0	68440000.0	68450000.0	1.0	1.786219835281372	0.8998974561691284
1.0	68460000.0	68470000.0	3.0	1.8279422521591187	0.954564094543457
1.0	68500000.0	68510000.0	2.0	1.5939816236495972	0.6788995862007141
1.0	68560000.0	68570000.0	0.0	1.4165103435516357	0.4597369134426117
1.0	68610000.0	68620000.0	1.0	1.252955436706543	0.2853786051273346
1.0	68710000.0	68720000.0	2.0	1.5393978357315063	0.6188788414001465
1.0	68830000.0	68840000.0	4.0	1.650753378868103	0.7785361409187317
1.0	68840000.0	68850000.0	0.0	1.5733592510223389	0.6420179009437561
1.0	68880000.0	68890000.0	2.0	2.043564558029175	1.1866117715835571
1.0	69090000.0	69100000.0	1.0	2.3521504402160645	1.4165074825286865
1.0	69140000.0	69150000.0	4.0	3.0008552074432373	1.7777338027954102
1.0	69240000.0	69250000.0	1.0	2.5794856548309326	1.4875307083129883
1.0	69300000.0	69310000.0	3.0	3.3244056701660156	1.8674099445343018
1.0	69320000.0	69330000.0	3.0	2.6280956268310547	1.6028587818145752
1.0	69360000.0	69370000.0	8.0	3.028867721557617	1.794184684753418
1.0	69390000.0	69400000.0	1.0	1.9777252674102783	1.055740475654602
1.0	69410000.0	69420000.0	3.0	2.288729429244995	1.387281894683838
1.0	69590000.0	69600000.0	2.0	2.0987911224365234	1.2488768100738525
1.0	69610000.0	69620000.0	2.0	2.154390335083008	1.2891474962234497
1.0	69620000.0	69630000.0	1.0	2.3637683391571045	1.4378654956817627
1.0	69630000.0	69640000.0	2.0	2.2076683044433594	1.2943899631500244
1.0	69720000.0	69730000.0	3.0	2.3414254188537598	1.426270842552185
1.0	69760000.0	69770000.0	8.0	2.433340311050415	1.4946541786193848
1.0	69780000.0	69790000.0	2.0	3.1005234718322754	1.7455017566680908
1.0	69800000.0	69810000.0	6.0	2.8022758960723877	1.647782325744629
1.0	69840000.0	69850000.0	3.0	3.0419840812683105	1.7472944259643555
1.0	69860000.0	69870000.0	3.0	3.071701765060425	1.7738053798675537
1.0	69920000.0	69930000.0	0.0	2.723043441772461	1.6264171600341797
1.0	69940000.0	69950000.0	3.0	2.566925525665283	1.5104577541351318
1.0	69950000.0	69960000.0	4.0	3.1278722286224365	1.7913888692855835
1.0	69980000.0	69990000.0	2.0	2.4049839973449707	1.4660027027130127
1.0	70010000.0	70020000.0	1.0	2.367926836013794	1.4345893859863281
1.0	70070000.0	70080000.0	1.0	2.3254036903381348	1.3999830484390259
1.0	70120000.0	70130000.0	2.0	2.4242959022521973	1.4801263809204102
1.0	70160000.0	70170000.0	1.0	2.3338706493377686	1.3599497079849243
1.0	70180000.0	70190000.0	1.0	3.7012882232666016	1.8651914596557617
1.0	70200000.0	70210000.0	2.0	3.348994493484497	1.7905021905899048
1.0	70290000.0	70300000.0	3.0	3.1979682445526123	1.806012511253357
1.0	70300000.0	70310000.0	3.0	3.1773159503936768	1.76548171043396
1.0	70410000.0	70420000.0	3.0	1.9039771556854248	1.0477098226547241
1.0	70440000.0	70450000.0	1.0	1.8923143148422241	1.013517141342163
1.0	70490000.0	70500000.0	1.0	2.003408432006836	1.1102861166000366
1.0	70510000.0	70520000.0	1.0	2.1929073333740234	1.2742646932601929
1.0	70580000.0	70590000.0	4.0	1.6514418125152588	0.7526998519897461
1.0	70590000.0	70600000.0	4.0	1.5597277879714966	0.6371986865997314
1.0	70640000.0	70650000.0	1.0	1.3942046165466309	0.4275747239589691
1.0	70730000.0	70740000.0	0.0	1.3926905393600464	0.42854928970336914
1.0	70750000.0	70760000.0	1.0	1.4193007946014404	0.4633456766605377
1.0	70770000.0	70780000.0	4.0	1.4500271081924438	0.5056803822517395
1.0	70850000.0	70860000.0	3.0	2.114375591278076	1.19644296169281
1.0	70910000.0	70920000.0	2.0	2.0989346504211426	1.1838693618774414
1.0	70940000.0	70950000.0	2.0	2.401050329208374	1.4030193090438843
1.0	71040000.0	71050000.0	4.0	1.9854710102081299	1.063330888748169
1.0	71090000.0	71100000.0	3.0	1.8080602884292603	0.9016915559768677
1.0	71100000.0	71110000.0	1.0	1.9519555568695068	1.0460362434387207
1.0	71160000.0	71170000.0	0.0	1.8696413040161133	1.0020930767059326
1.0	71230000.0	71240000.0	1.0	1.8147857189178467	0.9589464068412781
1.0	71300000.0	71310000.0	2.0	1.8197638988494873	0.9398670196533203
1.0	71310000.0	71320000.0	2.0	1.8381855487823486	0.9600542783737183
1.0	71340000.0	71350000.0	1.0	2.110203504562378	1.2057629823684692
1.0	71400000.0	71410000.0	3.0	1.7649799585342407	0.8749915957450867
1.0	71420000.0	71430000.0	3.0	1.863080382347107	0.9901708364486694
1.0	71480000.0	71490000.0	1.0	1.831775426864624	0.9213484525680542
1.0	71580000.0	71590000.0	8.0	2.856499195098877	1.7113144397735596
1.0	71660000.0	71670000.0	1.0	1.7095654010772705	0.8292833566665649
1.0	71670000.0	71680000.0	5.0	1.7581593990325928	0.8960714340209961
1.0	71760000.0	71770000.0	3.0	1.6632871627807617	0.7591950297355652
1.0	71790000.0	71800000.0	0.0	1.9130938053131104	1.0802040100097656
1.0	71850000.0	71860000.0	3.0	1.6680570840835571	0.756069540977478
1.0	71930000.0	71940000.0	0.0	1.829857587814331	0.9754022359848022
1.0	71950000.0	71960000.0	3.0	1.7486517429351807	0.8876517415046692
1.0	72000000.0	72010000.0	4.0	1.9357722997665405	1.088919997215271
1.0	72090000.0	72100000.0	3.0	3.05094838142395	1.7607433795928955
1.0	72100000.0	72110000.0	3.0	2.5000665187835693	1.4576408863067627
1.0	72130000.0	72140000.0	1.0	2.9045298099517822	1.7182748317718506
1.0	72180000.0	72190000.0	4.0	3.496851682662964	1.8268043994903564
1.0	72230000.0	72240000.0	1.0	4.341893196105957	1.9424760341644287
1.0	72250000.0	72260000.0	7.0	3.0136542320251465	1.7225234508514404
1.0	72340000.0	72350000.0	3.0	3.169921875	1.7674363851547241
1.0	72400000.0	72410000.0	4.0	2.7695887088775635	1.6090116500854492
1.0	72440000.0	72450000.0	0.0	3.1636033058166504	1.7884597778320312
1.0	72540000.0	72550000.0	5.0	3.952763080596924	1.9070409536361694
1.0	72620000.0	72630000.0	3.0	5.084889888763428	2.025930166244507
1.0	72670000.0	72680000.0	5.0	4.679055213928223	1.9706993103027344
1.0	72750000.0	72760000.0	7.0	4.365622520446777	1.9777473211288452
1.0	72760000.0	72770000.0	6.0	4.389025688171387	1.9478282928466797
1.0	72810000.0	72820000.0	4.0	3.947597026824951	1.897979736328125
1.0	72840000.0	72850000.0	2.0	4.578403472900391	1.9668619632720947
1.0	72860000.0	72870000.0	4.0	4.142630577087402	1.9177768230438232
1.0	72870000.0	72880000.0	1.0	4.168277263641357	1.9160960912704468
1.0	72880000.0	72890000.0	6.0	4.0272321701049805	1.937182068824768
1.0	73010000.0	73020000.0	1.0	3.1791293621063232	1.7758369445800781
1.0	73040000.0	73050000.0	2.0	3.100940227508545	1.7627122402191162
1.0	73170000.0	73180000.0	5.0	3.8434784412384033	1.922107458114624
1.0	73230000.0	73240000.0	3.0	3.978569746017456	1.919320821762085
1.0	73290000.0	73300000.0	4.0	4.704637050628662	2.0253357887268066
1.0	73350000.0	73360000.0	1.0	3.372188091278076	1.8487703800201416
1.0	73380000.0	73390000.0	2.0	3.3995048999786377	1.8759607076644897
1.0	73430000.0	73440000.0	5.0	3.5056357383728027	1.9049373865127563
1.0	73530000.0	73540000.0	5.0	3.7772293090820312	1.9284703731536865
1.0	73730000.0	73740000.0	2.0	4.02787446975708	1.9173939228057861
1.0	73760000.0	73770000.0	8.0	4.163679599761963	1.9749679565429688
1.0	73800000.0	73810000.0	6.0	4.57135534286499	1.9810316562652588
1.0	73930000.0	73940000.0	1.0	4.584659576416016	1.954563856124878
1.0	73990000.0	74000000.0	7.0	4.451938629150391	1.9586124420166016
1.0	74020000.0	74030000.0	5.0	4.6366472244262695	1.9706493616104126
1.0	74080000.0	74090000.0	6.0	4.507353782653809	1.9520267248153687
1.0	74260000.0	74270000.0	3.0	4.0433244705200195	1.8975051641464233
1.0	74340000.0	74350000.0	2.0	4.578774452209473	1.9585968255996704
1.0	74350000.0	74360000.0	6.0	4.63527774810791	1.9734890460968018
1.0	74440000.0	74450000.0	2.0	4.890366554260254	1.9926729202270508
1.0	74670000.0	74680000.0	2.0	2.2398605346679688	1.3003472089767456
1.0	74740000.0	74750000.0	1.0	2.671621799468994	1.5586106777191162
1.0	74880000.0	74890000.0	2.0	3.530496597290039	1.8534663915634155
1.0	74950000.0	74960000.0	2.0	4.508949279785156	1.9520008563995361
1.0	75010000.0	75020000.0	6.0	4.576085567474365	1.9587905406951904
1.0	75060000.0	75070000.0	7.0	3.887800693511963	1.883933424949646
1.0	75070000.0	75080000.0	6.0	3.757115125656128	1.8735910654067993
1.0	75150000.0	75160000.0	0.0	2.173004627227783	1.2416176795959473
1.0	75210000.0	75220000.0	1.0	1.6213443279266357	0.7198403477668762
1.0	75250000.0	75260000.0	4.0	2.92915940284729	1.7099201679229736
1.0	75280000.0	75290000.0	6.0	3.1636710166931152	1.7949405908584595
1.0	75370000.0	75380000.0	3.0	5.067221164703369	2.0200772285461426
1.0	75390000.0	75400000.0	7.0	5.159223556518555	2.0428714752197266
1.0	75540000.0	75550000.0	3.0	4.380383491516113	1.9438823461532593
1.0	75610000.0	75620000.0	6.0	4.011490821838379	1.9400584697723389
1.0	75620000.0	75630000.0	3.0	4.407586097717285	1.9387178421020508
1.0	75650000.0	75660000.0	4.0	4.393512725830078	1.9628727436065674
1.0	75760000.0	75770000.0	4.0	3.418966770172119	1.8325064182281494
1.0	75780000.0	75790000.0	4.0	3.5969860553741455	1.8337007761001587
1.0	75860000.0	75870000.0	5.0	3.6567063331604004	1.853839635848999
1.0	75870000.0	75880000.0	12.0	5.875446319580078	2.1718192100524902
1.0	75880000.0	75890000.0	0.0	3.3712196350097656	1.7757318019866943
1.0	75890000.0	75900000.0	2.0	3.533508777618408	1.8238872289657593
1.0	76010000.0	76020000.0	5.0	2.7217214107513428	1.5693166255950928
1.0	76030000.0	76040000.0	0.0	2.5391266345977783	1.5134412050247192
1.0	76060000.0	76070000.0	4.0	2.1067702770233154	1.1973894834518433
1.0	76090000.0	76100000.0	1.0	2.0025482177734375	1.0732507705688477
1.0	76100000.0	76110000.0	1.0	2.0322089195251465	1.101858377456665
1.0	76310000.0	76320000.0	2.0	2.1507914066314697	1.2241291999816895
1.0	76420000.0	76430000.0	1.0	2.1322274208068848	1.1852580308914185
1.0	76440000.0	76450000.0	3.0	2.1742091178894043	1.2725509405136108
1.0	76500000.0	76510000.0	3.0	1.9928054809570312	1.1016649007797241
1.0	76600000.0	76610000.0	3.0	1.9521147012710571	1.0296357870101929
1.0	76660000.0	76670000.0	1.0	2.4326884746551514	1.4150497913360596
1.0	76730000.0	76740000.0	4.0	2.1572659015655518	1.2489064931869507
1.0	76750000.0	76760000.0	3.0	2.128981590270996	1.206472396850586
1.0	76840000.0	76850000.0	3.0	1.6449754238128662	0.7677927613258362
1.0	76880000.0	76890000.0	1.0	1.435561180114746	0.48347559571266174
1.0	76920000.0	76930000.0	1.0	1.5217630863189697	0.5762253999710083
1.0	76940000.0	76950000.0	2.0	1.6582263708114624	0.7563401460647583
1.0	77010000.0	77020000.0	5.0	1.8347828388214111	0.9389058947563171
1.0	77100000.0	77110000.0	0.0	2.3283839225769043	1.3968746662139893
1.0	77260000.0	77270000.0	0.0	1.8974660634994507	1.0045616626739502
1.0	77270000.0	77280000.0	3.0	1.9299627542495728	1.0771852731704712
1.0	77400000.0	77410000.0	2.0	1.569242238998413	0.6482006907463074
1.0	77480000.0	77490000.0	1.0	1.7028096914291382	0.8297394514083862
1.0	77520000.0	77530000.0	1.0	1.509911060333252	0.5797997117042542
1.0	77600000.0	77610000.0	2.0	1.3519649505615234	0.37540608644485474
1.0	77630000.0	77640000.0	3.0	1.2955615520477295	0.31097349524497986
1.0	77820000.0	77830000.0	1.0	1.3121978044509888	0.32857853174209595
1.0	77840000.0	77850000.0	0.0	1.3783636093139648	0.4125223159790039
1.0	77950000.0	77960000.0	0.0	1.5588634014129639	0.6505857706069946
1.0	77980000.0	77990000.0	1.0	1.5131120681762695	0.6679861545562744
1.0	78000000.0	78010000.0	6.0	1.4006694555282593	0.44220685958862305
1.0	78050000.0	78060000.0	2.0	1.42775297164917	0.4766099452972412
1.0	78070000.0	78080000.0	1.0	1.4373176097869873	0.4898659288883209
1.0	78160000.0	78170000.0	2.0	1.3684097528457642	0.4011095464229584
1.0	78170000.0	78180000.0	1.0	1.37270188331604	0.40313801169395447
1.0	78210000.0	78220000.0	3.0	1.423462152481079	0.4804023802280426
1.0	78280000.0	78290000.0	1.0	1.3551442623138428	0.3804236054420471
1.0	78310000.0	78320000.0	2.0	1.3813034296035767	0.4161544442176819
1.0	78320000.0	78330000.0	0.0	1.3669854402542114	0.3959263861179352
1.0	78380000.0	78390000.0	0.0	1.53926682472229	0.6499773263931274
1.0	78400000.0	78410000.0	3.0	1.3858028650283813	0.42798176407814026
1.0	78460000.0	78470000.0	1.0	1.4923102855682373	0.5664830803871155
1.0	78550000.0	78560000.0	1.0	1.589092493057251	0.7030068635940552
1.0	78700000.0	78710000.0	3.0	1.5954278707504272	0.682289183139801
1.0	78710000.0	78720000.0	2.0	1.8275680541992188	0.9285391569137573
1.0	78750000.0	78760000.0	1.0	2.0409317016601562	1.1238830089569092
1.0	78780000.0	78790000.0	5.0	3.0660529136657715	1.8017088174819946
1.0	78800000.0	78810000.0	6.0	2.4437527656555176	1.506753921508789
1.0	78870000.0	78880000.0	2.0	1.7410281896591187	0.860542893409729
1.0	78930000.0	78940000.0	1.0	1.6684280633926392	0.7885929346084595
1.0	78980000.0	78990000.0	2.0	1.4503353834152222	0.4957372546195984
1.0	79020000.0	79030000.0	1.0	1.5014938116073608	0.5500944256782532
1.0	79100000.0	79110000.0	1.0	1.5604275465011597	0.6467545628547668
1.0	79130000.0	79140000.0	4.0	1.5651721954345703	0.6583889722824097
1.0	79150000.0	79160000.0	3.0	1.7865362167358398	0.8960803747177124
1.0	79230000.0	79240000.0	2.0	2.158113479614258	1.283389925956726
1.0	79240000.0	79250000.0	4.0	2.031243085861206	1.1885966062545776
1.0	79270000.0	79280000.0	3.0	2.2367231845855713	1.3661412000656128
1.0	79290000.0	79300000.0	2.0	1.9782689809799194	1.0961517095565796
1.0	79360000.0	79370000.0	0.0	1.9610862731933594	1.1194698810577393
1.0	79440000.0	79450000.0	2.0	2.285719394683838	1.3777960538864136
1.0	79490000.0	79500000.0	3.0	2.360412120819092	1.476604700088501
1.0	79550000.0	79560000.0	2.0	2.149995803833008	1.2888953685760498
1.0	79560000.0	79570000.0	4.0	2.1158578395843506	1.2641977071762085
1.0	79630000.0	79640000.0	2.0	2.024538278579712	1.182114601135254
1.0	79640000.0	79650000.0	1.0	2.0507121086120605	1.2026240825653076
1.0	79650000.0	79660000.0	0.0	2.051567554473877	1.1987731456756592
1.0	79670000.0	79680000.0	4.0	1.9001390933990479	1.0796226263046265
1.0	79690000.0	79700000.0	1.0	2.0742721557617188	1.2437845468521118
1.0	79760000.0	79770000.0	2.0	1.889443039894104	1.0641992092132568
1.0	79790000.0	79800000.0	1.0	2.1998095512390137	1.3032746315002441
1.0	79810000.0	79820000.0	1.0	2.164222002029419	1.2711803913116455
1.0	79820000.0	79830000.0	2.0	2.3561055660247803	1.4645169973373413
1.0	79870000.0	79880000.0	4.0	2.1093344688415527	1.2721436023712158
1.0	79910000.0	79920000.0	0.0	2.235482692718506	1.3751895427703857
1.0	79930000.0	79940000.0	1.0	2.2898356914520264	1.4051833152770996
1.0	79980000.0	79990000.0	1.0	2.4704902172088623	1.4989023208618164
1.0	80020000.0	80030000.0	4.0	2.540076732635498	1.574005126953125
1.0	80080000.0	80090000.0	2.0	2.5507988929748535	1.5668973922729492
1.0	80090000.0	80100000.0	2.0	2.546877861022949	1.5302594900131226
1.0	80120000.0	80130000.0	2.0	2.6850223541259766	1.5921974182128906
1.0	80140000.0	80150000.0	2.0	3.6735148429870605	1.9401929378509521
1.0	80150000.0	80160000.0	5.0	2.608699321746826	1.5325285196304321
1.0	80170000.0	80180000.0	0.0	2.891615152359009	1.672011137008667
1.0	80180000.0	80190000.0	4.0	3.02427339553833	1.738731026649475
1.0	80250000.0	80260000.0	5.0	3.4962704181671143	1.8398845195770264
1.0	80310000.0	80320000.0	1.0	3.8011748790740967	1.9156917333602905
1.0	80330000.0	80340000.0	7.0	5.397699356079102	2.1039562225341797
1.0	80520000.0	80530000.0	3.0	3.536120891571045	1.869990587234497
1.0	80550000.0	80560000.0	5.0	4.008544921875	1.9171943664550781
1.0	80660000.0	80670000.0	2.0	3.109851837158203	1.7300970554351807
1.0	80720000.0	80730000.0	1.0	2.9449288845062256	1.6653324365615845
1.0	80890000.0	80900000.0	2.0	2.4949278831481934	1.5021345615386963
1.0	80910000.0	80920000.0	2.0	2.348217487335205	1.3868519067764282
1.0	80930000.0	80940000.0	1.0	2.432969331741333	1.4638258218765259
1.0	80940000.0	80950000.0	2.0	2.3734569549560547	1.4426590204238892
1.0	80950000.0	80960000.0	1.0	2.2302281856536865	1.325844168663025
1.0	80990000.0	81000000.0	2.0	2.077138900756836	1.1992671489715576
1.0	81060000.0	81070000.0	4.0	2.036353588104248	1.1535067558288574
1.0	81070000.0	81080000.0	3.0	2.510272741317749	1.555540680885315
1.0	81130000.0	81140000.0	2.0	1.9701194763183594	1.1239577531814575
1.0	81220000.0	81230000.0	3.0	2.890738010406494	1.6770784854888916
1.0	81240000.0	81250000.0	1.0	2.897181987762451	1.6745706796646118
1.0	81320000.0	81330000.0	1.0	3.2451164722442627	1.786548376083374
1.0	81470000.0	81480000.0	5.0	2.3474979400634766	1.3978378772735596
1.0	81490000.0	81500000.0	3.0	2.5814642906188965	1.5488957166671753
1.0	81530000.0	81540000.0	8.0	2.7273576259613037	1.6275246143341064
1.0	81570000.0	81580000.0	1.0	3.069354772567749	1.7789480686187744
1.0	81660000.0	81670000.0	1.0	2.151026964187622	1.2808741331100464
1.0	81690000.0	81700000.0	0.0	1.7995920181274414	0.9274535179138184
1.0	81740000.0	81750000.0	0.0	1.7966171503067017	0.9547775983810425
1.0	81800000.0	81810000.0	2.0	1.716275930404663	0.8336343765258789
1.0	81830000.0	81840000.0	0.0	1.7826875448226929	0.9408146142959595
1.0	81860000.0	81870000.0	3.0	1.6962206363677979	0.8230571746826172
1.0	81930000.0	81940000.0	0.0	1.8713937997817993	1.032816767692566
1.0	81960000.0	81970000.0	3.0	1.767033338546753	0.9292974472045898
1.0	81980000.0	81990000.0	1.0	1.7238514423370361	0.8703993558883667
1.0	81990000.0	82000000.0	2.0	1.73147714138031	0.9114057421684265
1.0	82020000.0	82030000.0	3.0	1.5806145668029785	0.6809670329093933
1.0	82080000.0	82090000.0	0.0	1.8417056798934937	0.9812377691268921
1.0	82100000.0	82110000.0	1.0	1.7353426218032837	0.8722273111343384
1.0	82130000.0	82140000.0	5.0	1.4940489530563354	0.5677950978279114
1.0	82250000.0	82260000.0	1.0	1.5892856121063232	0.7126046419143677
1.0	82260000.0	82270000.0	1.0	1.6370136737823486	1.0394920110702515
1.0	82320000.0	82330000.0	3.0	1.3779624700546265	0.40865764021873474
1.0	82350000.0	82360000.0	3.0	1.4272109270095825	0.4686668813228607
1.0	82410000.0	82420000.0	2.0	1.5482760667800903	0.6244753003120422
1.0	82450000.0	82460000.0	3.0	1.4165629148483276	0.4612833857536316
1.0	82490000.0	82500000.0	2.0	1.7014131546020508	0.8554115295410156
1.0	82500000.0	82510000.0	3.0	1.6562391519546509	0.8023179769515991
1.0	82520000.0	82530000.0	1.0	2.5230867862701416	1.571913480758667
1.0	82610000.0	82620000.0	1.0	1.5669739246368408	0.6768852472305298
1.0	82680000.0	82690000.0	1.0	1.6761672496795654	0.798040509223938
1.0	82710000.0	82720000.0	2.0	1.3389999866485596	0.36411213874816895
1.0	82740000.0	82750000.0	1.0	1.9160505533218384	1.0815290212631226
1.0	82760000.0	82770000.0	2.0	1.6821601390838623	0.7814079523086548
1.0	82770000.0	82780000.0	0.0	1.8817754983901978	1.0300325155258179
1.0	82840000.0	82850000.0	2.0	2.0370535850524902	1.2523823976516724
1.0	82850000.0	82860000.0	2.0	1.6947301626205444	0.8309658169746399
1.0	82930000.0	82940000.0	0.0	1.4598041772842407	0.5127906203269958
1.0	82970000.0	82980000.0	3.0	1.7428497076034546	0.9121782183647156
1.0	82990000.0	83000000.0	3.0	2.1051037311553955	1.3234894275665283
1.0	83020000.0	83030000.0	0.0	1.6790597438812256	0.8081114888191223
1.0	83100000.0	83110000.0	3.0	1.6545727252960205	0.8001325726509094
1.0	83120000.0	83130000.0	3.0	1.4654159545898438	0.5281542539596558
1.0	83160000.0	83170000.0	1.0	1.66750967502594	0.8046108484268188
1.0	83240000.0	83250000.0	1.0	1.5677058696746826	0.6612903475761414
1.0	83290000.0	83300000.0	3.0	1.5530102252960205	0.6612547039985657
1.0	83330000.0	83340000.0	2.0	1.861543893814087	1.033049464225769
1.0	83340000.0	83350000.0	1.0	1.6659343242645264	0.7958957552909851
1.0	83540000.0	83550000.0	2.0	1.4466694593429565	0.5085835456848145
1.0	83570000.0	83580000.0	0.0	1.4921753406524658	0.5816556215286255
1.0	83580000.0	83590000.0	2.0	1.438644289970398	0.5223382711410522
1.0	83780000.0	83790000.0	0.0	1.5938220024108887	0.7784066200256348
1.0	83870000.0	83880000.0	0.0	1.2481459379196167	0.2700658440589905
1.0	83880000.0	83890000.0	0.0	1.223305344581604	0.271682471036911
1.0	83980000.0	83990000.0	5.0	1.3061057329177856	0.32274338603019714
1.0	84090000.0	84100000.0	3.0	1.4347240924835205	0.4892965853214264
1.0	84150000.0	84160000.0	0.0	3.1735610961914062	1.8518279790878296
1.0	84270000.0	84280000.0	2.0	1.4210389852523804	0.46618008613586426
1.0	84280000.0	84290000.0	2.0	1.3267338275909424	0.3454723358154297
1.0	84330000.0	84340000.0	0.0	1.4806280136108398	0.5410523414611816
1.0	84340000.0	84350000.0	1.0	1.4546092748641968	0.5082108974456787
1.0	84420000.0	84430000.0	3.0	1.4834169149398804	0.5520476698875427
1.0	84530000.0	84540000.0	2.0	1.3225384950637817	0.3437330424785614
1.0	84570000.0	84580000.0	1.0	1.3470683097839355	0.37208637595176697
1.0	84730000.0	84740000.0	5.0	1.578136920928955	0.6755615472793579
1.0	84750000.0	84760000.0	2.0	1.4924193620681763	0.5509716272354126
1.0	84780000.0	84790000.0	2.0	1.4017937183380127	0.44871315360069275
1.0	84790000.0	84800000.0	4.0	1.3523426055908203	0.37582090497016907
1.0	84800000.0	84810000.0	2.0	1.4141534566879272	0.4649546146392822
1.0	85010000.0	85020000.0	1.0	1.4192346334457397	0.4632224142551422
1.0	85040000.0	85050000.0	2.0	1.411982774734497	0.466377317905426
1.0	85060000.0	85070000.0	0.0	1.4190975427627563	0.4744865894317627
1.0	85150000.0	85160000.0	0.0	1.4829241037368774	0.577346682548523
1.0	85160000.0	85170000.0	0.0	1.3939024209976196	0.4341144561767578
1.0	85240000.0	85250000.0	3.0	1.4739758968353271	0.5460593700408936
1.0	85270000.0	85280000.0	0.0	1.6229302883148193	0.7210593223571777
1.0	85310000.0	85320000.0	1.0	1.4214112758636475	0.4737050533294678
1.0	85350000.0	85360000.0	1.0	1.5110094547271729	0.6009129881858826
1.0	85380000.0	85390000.0	1.0	1.4265543222427368	0.47459715604782104
1.0	85390000.0	85400000.0	0.0	1.4289445877075195	0.48812833428382874
1.0	85410000.0	85420000.0	2.0	1.3535099029541016	0.379011332988739
1.0	85420000.0	85430000.0	4.0	1.340455174446106	0.3624716103076935
1.0	85560000.0	85570000.0	1.0	1.468560814857483	0.5468034744262695
1.0	85620000.0	85630000.0	1.0	1.4187774658203125	0.47385159134864807
1.0	85670000.0	85680000.0	1.0	1.6172592639923096	0.7891742587089539
1.0	85680000.0	85690000.0	3.0	1.439453363418579	0.5164399147033691
1.0	85700000.0	85710000.0	3.0	1.4438321590423584	0.5154239535331726
1.0	85710000.0	85720000.0	1.0	1.3474082946777344	0.37119168043136597
1.0	85720000.0	85730000.0	2.0	1.440556287765503	0.5507897138595581
1.0	85750000.0	85760000.0	3.0	1.3881393671035767	0.43267908692359924
1.0	85790000.0	85800000.0	0.0	1.5282814502716064	0.702772319316864
1.0	86070000.0	86080000.0	4.0	1.5057452917099	0.6594346165657043
1.0	86100000.0	86110000.0	2.0	1.4220538139343262	0.4740494191646576
1.0	86200000.0	86210000.0	1.0	1.592087984085083	0.6688064336776733
1.0	86250000.0	86260000.0	3.0	1.7348172664642334	0.8802973031997681
1.0	86430000.0	86440000.0	1.0	2.338676929473877	1.3434937000274658
1.0	86480000.0	86490000.0	4.0	2.6835453510284424	1.5564730167388916
1.0	86510000.0	86520000.0	3.0	2.818432331085205	1.6378343105316162
1.0	86620000.0	86630000.0	2.0	3.8886139392852783	1.9207279682159424
1.0	86750000.0	86760000.0	3.0	1.7017250061035156	0.7983030080795288
1.0	86790000.0	86800000.0	1.0	2.719285011291504	1.652438759803772
1.0	86810000.0	86820000.0	5.0	1.6695067882537842	0.8090265989303589
1.0	86990000.0	87000000.0	0.0	1.6067962646484375	0.6812812685966492
1.0	87050000.0	87060000.0	3.0	1.6240460872650146	0.7075529098510742
1.0	87060000.0	87070000.0	2.0	1.5415947437286377	0.6124646663665771
1.0	87110000.0	87120000.0	1.0	1.7334750890731812	0.8418002128601074
1.0	87220000.0	87230000.0	1.0	1.525438666343689	0.6498081684112549
1.0	87230000.0	87240000.0	0.0	1.4545167684555054	0.5298658609390259
1.0	87250000.0	87260000.0	1.0	1.5823018550872803	0.714195728302002
1.0	87290000.0	87300000.0	3.0	1.415600299835205	0.48765191435813904
1.0	87360000.0	87370000.0	0.0	1.3949029445648193	0.4365687966346741
1.0	87470000.0	87480000.0	2.0	1.3613723516464233	0.3941618502140045
1.0	87480000.0	87490000.0	1.0	1.3725231885910034	0.4064478278160095
1.0	87490000.0	87500000.0	1.0	1.3894847631454468	0.4323190748691559
1.0	87580000.0	87590000.0	1.0	1.5760643482208252	0.6685280203819275
1.0	87610000.0	87620000.0	2.0	1.7514597177505493	0.8896799087524414
1.0	87650000.0	87660000.0	3.0	1.770825982093811	0.8709940910339355
1.0	87660000.0	87670000.0	3.0	1.699157953262329	0.8135150671005249
1.0	87720000.0	87730000.0	0.0	2.201390266418457	1.2231426239013672
1.0	87730000.0	87740000.0	2.0	2.2941577434539795	1.3002521991729736
1.0	87840000.0	87850000.0	4.0	2.2611210346221924	1.3142094612121582
1.0	87850000.0	87860000.0	3.0	1.78738272190094	0.9042984247207642
1.0	87890000.0	87900000.0	3.0	1.8088182210922241	0.9324256777763367
1.0	88030000.0	88040000.0	2.0	1.8158540725708008	0.9454220533370972
1.0	88040000.0	88050000.0	3.0	1.7487297058105469	0.8672261238098145
1.0	88050000.0	88060000.0	1.0	1.6873632669448853	0.7883033752441406
1.0	88140000.0	88150000.0	2.0	1.8202431201934814	0.8975181579589844
1.0	88170000.0	88180000.0	6.0	1.7470662593841553	0.8141870498657227
1.0	88190000.0	88200000.0	0.0	1.8810272216796875	0.9896005392074585
1.0	88240000.0	88250000.0	2.0	1.777674913406372	0.8839086294174194
1.0	88270000.0	88280000.0	1.0	1.7754395008087158	0.879115104675293
1.0	88280000.0	88290000.0	2.0	1.8444654941558838	0.9558899998664856
1.0	88360000.0	88370000.0	4.0	1.491000771522522	0.5621242523193359
1.0	88380000.0	88390000.0	4.0	1.7332731485366821	0.8356706500053406
1.0	88420000.0	88430000.0	2.0	2.040858030319214	1.143038034439087
1.0	88520000.0	88530000.0	2.0	2.4706695079803467	1.4478284120559692
1.0	88630000.0	88640000.0	0.0	2.5046298503875732	1.461983323097229
1.0	88690000.0	88700000.0	3.0	1.9578332901000977	1.0558700561523438
1.0	88780000.0	88790000.0	3.0	2.1937615871429443	1.265856385231018
1.0	88980000.0	88990000.0	3.0	1.9768640995025635	1.0702950954437256
1.0	89020000.0	89030000.0	0.0	2.087709903717041	1.1722795963287354
1.0	89030000.0	89040000.0	3.0	2.315481185913086	1.3450111150741577
1.0	89220000.0	89230000.0	1.0	1.423241376876831	0.47100991010665894
1.0	89230000.0	89240000.0	2.0	1.441852331161499	0.4988870620727539
1.0	89260000.0	89270000.0	3.0	1.3665771484375	0.3945789933204651
1.0	89280000.0	89290000.0	0.0	1.5122112035751343	0.5982969999313354
1.0	89350000.0	89360000.0	0.0	1.5127395391464233	0.6962080597877502
1.0	89410000.0	89420000.0	2.0	1.321387529373169	0.33910122513771057
1.0	89420000.0	89430000.0	4.0	1.3177413940429688	0.33475354313850403
1.0	89570000.0	89580000.0	2.0	1.5427844524383545	0.6494561433792114
1.0	89650000.0	89660000.0	2.0	1.5974926948547363	0.6998146176338196
1.0	89670000.0	89680000.0	0.0	1.5652705430984497	0.6573023796081543
1.0	89680000.0	89690000.0	3.0	1.5848901271820068	0.6734524965286255
1.0	89760000.0	89770000.0	3.0	1.9489567279815674	1.0759004354476929
1.0	89780000.0	89790000.0	1.0	1.7884447574615479	0.8922964930534363
1.0	89890000.0	89900000.0	1.0	1.5733046531677246	0.6708942651748657
1.0	89940000.0	89950000.0	3.0	1.425960898399353	0.4862399101257324
1.0	89980000.0	89990000.0	1.0	1.4434486627578735	0.5205134153366089
1.0	90090000.0	90100000.0	2.0	1.4721720218658447	0.7219075560569763
1.0	90120000.0	90130000.0	1.0	1.539540410041809	0.669783890247345
1.0	90130000.0	90140000.0	0.0	1.3986684083938599	0.4613417983055115
1.0	90140000.0	90150000.0	0.0	1.4495230913162231	0.5232204794883728
1.0	90320000.0	90330000.0	2.0	1.5914998054504395	0.688140869140625
1.0	90350000.0	90360000.0	0.0	1.4830336570739746	0.5503008961677551
1.0	90380000.0	90390000.0	4.0	1.4230388402938843	0.47426605224609375
1.0	90390000.0	90400000.0	3.0	1.3892066478729248	0.4262198805809021
1.0	90440000.0	90450000.0	1.0	1.6471481323242188	0.8330873250961304
1.0	90460000.0	90470000.0	0.0	1.5786044597625732	0.9751126170158386
1.0	90550000.0	90560000.0	2.0	2.111569881439209	1.2506144046783447
1.0	90610000.0	90620000.0	3.0	1.9643598794937134	1.042564868927002
1.0	90690000.0	90700000.0	1.0	2.141916036605835	1.1820982694625854
1.0	90780000.0	90790000.0	2.0	2.1909961700439453	1.2563949823379517
1.0	90840000.0	90850000.0	5.0	2.065861463546753	1.1297457218170166
1.0	90860000.0	90870000.0	1.0	2.0884368419647217	1.1675370931625366
1.0	91000000.0	91010000.0	2.0	2.739011764526367	1.6054083108901978
1.0	91040000.0	91050000.0	5.0	2.856726884841919	1.6580501794815063
1.0	91060000.0	91070000.0	11.0	3.63663911819458	1.9332475662231445
1.0	91140000.0	91150000.0	3.0	2.6611716747283936	1.5682413578033447
1.0	91170000.0	91180000.0	1.0	2.277052402496338	1.359592318534851
1.0	91240000.0	91250000.0	2.0	2.0089783668518066	1.144322156906128
1.0	91260000.0	91270000.0	1.0	1.7678606510162354	0.8936762809753418
1.0	91270000.0	91280000.0	1.0	1.7673308849334717	0.869366466999054
1.0	91330000.0	91340000.0	2.0	1.9034723043441772	1.0352100133895874
1.0	91350000.0	91360000.0	0.0	1.818451166152954	0.9265590906143188
1.0	91580000.0	91590000.0	1.0	1.684328317642212	0.8440388441085815
1.0	91600000.0	91610000.0	0.0	1.7890212535858154	0.9391579627990723
1.0	91690000.0	91700000.0	5.0	1.9974666833877563	1.1650469303131104
1.0	91820000.0	91830000.0	2.0	1.9170968532562256	0.9834052324295044
1.0	91840000.0	91850000.0	0.0	1.7590789794921875	0.8464199900627136
1.0	91850000.0	91860000.0	3.0	1.3650237321853638	0.3960060179233551
1.0	91880000.0	91890000.0	0.0	2.775794506072998	1.6527750492095947
1.0	91900000.0	91910000.0	0.0	2.764439105987549	1.6660339832305908
1.0	91970000.0	91980000.0	0.0	1.4181585311889648	0.45468878746032715
1.0	92040000.0	92050000.0	0.0	1.702663779258728	0.8433923721313477
1.0	92080000.0	92090000.0	2.0	1.59939444065094	0.6957178711891174
1.0	92110000.0	92120000.0	2.0	1.5148414373397827	0.6050431132316589
1.0	92190000.0	92200000.0	1.0	1.383332371711731	0.42300739884376526
1.0	92230000.0	92240000.0	1.0	1.3529142141342163	0.3841399848461151
1.0	92270000.0	92280000.0	1.0	1.3594412803649902	0.38914769887924194
1.0	92320000.0	92330000.0	0.0	1.3796831369400024	0.4163695275783539
1.0	92420000.0	92430000.0	2.0	1.9609076976776123	1.1146377325057983
1.0	92460000.0	92470000.0	6.0	1.7794005870819092	0.9224894642829895
1.0	92500000.0	92510000.0	1.0	1.9790809154510498	1.061834454536438
1.0	92530000.0	92540000.0	4.0	1.7093318700790405	0.8365982174873352
1.0	92550000.0	92560000.0	1.0	1.4644297361373901	0.5282325744628906
1.0	92560000.0	92570000.0	1.0	1.4287338256835938	0.4768078923225403
1.0	92570000.0	92580000.0	2.0	1.4209978580474854	0.4708189368247986
1.0	92590000.0	92600000.0	1.0	1.4766138792037964	0.5512023568153381
1.0	92600000.0	92610000.0	1.0	1.4537333250045776	0.5190362930297852
1.0	92670000.0	92680000.0	3.0	1.5706876516342163	0.6717551350593567
1.0	92690000.0	92700000.0	4.0	1.67147696018219	0.8167230486869812
1.0	92730000.0	92740000.0	0.0	1.3610347509384155	0.38884031772613525
1.0	92780000.0	92790000.0	0.0	1.4283676147460938	0.48843321204185486
1.0	92830000.0	92840000.0	1.0	1.4236292839050293	0.47041425108909607
1.0	92840000.0	92850000.0	0.0	2.3930835723876953	1.4964749813079834
1.0	92940000.0	92950000.0	4.0	2.06435227394104	1.2457544803619385
1.0	92960000.0	92970000.0	1.0	1.9510529041290283	1.0998108386993408
1.0	92990000.0	93000000.0	3.0	1.565434217453003	0.6655879020690918
1.0	93000000.0	93010000.0	2.0	1.5547987222671509	0.6540476083755493
1.0	93040000.0	93050000.0	1.0	1.4303796291351318	0.48077550530433655
1.0	93160000.0	93170000.0	0.0	1.3682496547698975	0.39786070585250854
1.0	93170000.0	93180000.0	1.0	1.4157180786132812	0.46848782896995544
1.0	93210000.0	93220000.0	2.0	1.4885364770889282	0.5739826560020447
1.0	93320000.0	93330000.0	5.0	1.4700119495391846	0.5522983074188232
1.0	93360000.0	93370000.0	0.0	1.456284523010254	0.5167402029037476
1.0	93490000.0	93500000.0	2.0	1.8408511877059937	1.0859053134918213
1.0	93550000.0	93560000.0	2.0	1.389786958694458	0.4328371584415436
1.0	93600000.0	93610000.0	0.0	1.3713281154632568	0.405505508184433
1.0	93660000.0	93670000.0	2.0	1.2727924585342407	0.2862870991230011
1.0	93740000.0	93750000.0	1.0	1.2771278619766235	0.28758326172828674
1.0	93760000.0	93770000.0	0.0	1.3096762895584106	0.3250034749507904
1.0	93940000.0	93950000.0	0.0	1.392492651939392	0.437044233083725
1.0	93990000.0	94000000.0	3.0	1.3092619180679321	0.3240717053413391
1.0	94010000.0	94020000.0	0.0	1.362835168838501	0.3951110243797302
1.0	94030000.0	94040000.0	3.0	1.3444492816925049	0.37018758058547974
1.0	94080000.0	94090000.0	1.0	1.4326350688934326	0.496539831161499
1.0	94130000.0	94140000.0	2.0	1.4146108627319336	0.475336492061615
1.0	94150000.0	94160000.0	2.0	1.4934945106506348	0.6246455907821655
1.0	94210000.0	94220000.0	1.0	1.475659966468811	0.5733827948570251
1.0	94350000.0	94360000.0	2.0	1.3930708169937134	0.43594369292259216
1.0	94360000.0	94370000.0	0.0	1.359317660331726	0.3869010806083679
1.0	94480000.0	94490000.0	2.0	1.3818600177764893	0.43160468339920044
1.0	94510000.0	94520000.0	0.0	1.545911431312561	0.6834523677825928
1.0	94530000.0	94540000.0	1.0	1.35707688331604	0.3910239338874817
1.0	94560000.0	94570000.0	0.0	1.5664761066436768	0.7845109105110168
1.0	94610000.0	94620000.0	3.0	1.5250025987625122	0.6241073608398438
1.0	94710000.0	94720000.0	4.0	1.4180190563201904	0.46605363488197327
1.0	94790000.0	94800000.0	0.0	1.7539851665496826	0.9120302200317383
1.0	94860000.0	94870000.0	3.0	1.505811333656311	0.6148862838745117
1.0	94940000.0	94950000.0	1.0	1.354591727256775	0.37859585881233215
1.0	94960000.0	94970000.0	2.0	1.3388639688491821	0.3596673011779785
1.0	95040000.0	95050000.0	3.0	1.4809430837631226	0.5677644610404968
1.0	95060000.0	95070000.0	1.0	1.4384957551956177	0.5342904329299927
1.0	95070000.0	95080000.0	0.0	1.4519540071487427	0.5265088081359863
1.0	95140000.0	95150000.0	1.0	1.5385005474090576	0.6398865580558777
1.0	95150000.0	95160000.0	1.0	1.5157983303070068	0.6303128004074097
1.0	95160000.0	95170000.0	1.0	1.4768520593643188	0.5504694581031799
1.0	95170000.0	95180000.0	1.0	1.4462608098983765	0.5213040113449097
1.0	95290000.0	95300000.0	1.0	1.483252763748169	0.561303973197937
1.0	95300000.0	95310000.0	1.0	1.491006851196289	0.5760122537612915
1.0	95320000.0	95330000.0	1.0	1.473859429359436	0.5826103091239929
1.0	95350000.0	95360000.0	1.0	1.427499532699585	0.4844788908958435
1.0	95410000.0	95420000.0	2.0	1.4379498958587646	0.4972148537635803
1.0	95450000.0	95460000.0	3.0	1.3805420398712158	0.4143525958061218
1.0	95470000.0	95480000.0	1.0	1.4402060508728027	0.4969486594200134
1.0	95490000.0	95500000.0	3.0	1.3807592391967773	0.41577452421188354
1.0	95610000.0	95620000.0	0.0	1.4891960620880127	0.5554289221763611
1.0	95680000.0	95690000.0	3.0	1.563320279121399	0.6395553946495056
1.0	95740000.0	95750000.0	0.0	1.6648495197296143	0.7708486318588257
1.0	95910000.0	95920000.0	2.0	1.76986825466156	0.8513148427009583
1.0	95950000.0	95960000.0	5.0	2.786139488220215	1.6939080953598022
1.0	96010000.0	96020000.0	1.0	2.5420076847076416	1.4613064527511597
1.0	96160000.0	96170000.0	3.0	1.8486506938934326	0.9246596097946167
1.0	96210000.0	96220000.0	2.0	2.4449448585510254	1.4376866817474365
1.0	96360000.0	96370000.0	3.0	2.988229751586914	1.6593902111053467
1.0	96430000.0	96440000.0	8.0	5.100922584533691	2.0976662635803223
1.0	96480000.0	96490000.0	2.0	3.951604127883911	1.9074809551239014
1.0	96580000.0	96590000.0	7.0	3.556330919265747	1.8236992359161377
1.0	96620000.0	96630000.0	1.0	3.2477526664733887	1.7523113489151
1.0	96760000.0	96770000.0	3.0	2.643395185470581	1.6202545166015625
1.0	96780000.0	96790000.0	2.0	2.5572004318237305	1.4732882976531982
1.0	96820000.0	96830000.0	3.0	2.5725388526916504	1.478360891342163
1.0	96860000.0	96870000.0	3.0	2.670010805130005	1.5234911441802979
1.0	96870000.0	96880000.0	5.0	2.3705475330352783	1.3460060358047485
1.0	97020000.0	97030000.0	3.0	3.096649646759033	1.732215166091919
1.0	97120000.0	97130000.0	3.0	5.458972930908203	2.099419355392456
1.0	97170000.0	97180000.0	1.0	2.4334628582000732	1.4270399808883667
1.0	97230000.0	97240000.0	3.0	1.4031625986099243	0.44073566794395447
1.0	97240000.0	97250000.0	2.0	1.3975193500518799	0.43241390585899353
1.0	97300000.0	97310000.0	2.0	1.7371013164520264	0.8235654830932617
1.0	97340000.0	97350000.0	3.0	2.1534104347229004	1.2033523321151733
1.0	97370000.0	97380000.0	8.0	2.1817715167999268	1.2199071645736694
1.0	97420000.0	97430000.0	3.0	2.4678311347961426	1.416763186454773
1.0	97520000.0	97530000.0	4.0	1.9663951396942139	1.0590283870697021
1.0	97660000.0	97670000.0	2.0	1.5034531354904175	0.5748567581176758
1.0	97680000.0	97690000.0	3.0	1.6094249486923218	0.7100321054458618
1.0	97720000.0	97730000.0	1.0	1.5732861757278442	0.6563085317611694
1.0	97730000.0	97740000.0	1.0	1.578869104385376	0.6717703938484192
1.0	97790000.0	97800000.0	1.0	1.6417869329452515	0.7512656450271606
1.0	97840000.0	97850000.0	3.0	1.4874088764190674	0.5506070852279663
1.0	97850000.0	97860000.0	4.0	1.7102487087249756	0.7813364267349243
1.0	97860000.0	97870000.0	4.0	2.05804181098938	1.1621431112289429
1.0	97950000.0	97960000.0	4.0	1.8066914081573486	0.9316058158874512
1.0	98040000.0	98050000.0	2.0	1.6537692546844482	0.7671664953231812
1.0	98070000.0	98080000.0	3.0	1.6817290782928467	0.796454906463623
1.0	98160000.0	98170000.0	3.0	1.5856060981750488	0.6716405153274536
1.0	98190000.0	98200000.0	2.0	1.6440818309783936	0.7380778193473816
1.0	98250000.0	98260000.0	2.0	1.6416699886322021	0.7378912568092346
1.0	98370000.0	98380000.0	4.0	2.0019919872283936	1.1042191982269287
1.0	98520000.0	98530000.0	1.0	3.1526143550872803	1.7716386318206787
1.0	98590000.0	98600000.0	3.0	3.047222137451172	1.7085494995117188
1.0	98660000.0	98670000.0	4.0	4.192473411560059	2.0085060596466064
1.0	98680000.0	98690000.0	2.0	2.837412118911743	1.6885627508163452
1.0	98770000.0	98780000.0	2.0	2.096569299697876	1.1728160381317139
1.0	98830000.0	98840000.0	2.0	2.158435344696045	1.2383865118026733
1.0	98840000.0	98850000.0	2.0	1.9498478174209595	1.0344011783599854
1.0	98850000.0	98860000.0	1.0	1.8162330389022827	0.9445164799690247
1.0	98860000.0	98870000.0	3.0	2.063771963119507	1.1217429637908936
1.0	98920000.0	98930000.0	2.0	2.469336986541748	1.441602110862732
1.0	98950000.0	98960000.0	2.0	2.560657262802124	1.5364694595336914
1.0	98970000.0	98980000.0	1.0	2.522169589996338	1.4303488731384277
1.0	98980000.0	98990000.0	2.0	2.9809303283691406	1.6485761404037476
1.0	98990000.0	99000000.0	4.0	3.0999972820281982	1.7409788370132446
1.0	99020000.0	99030000.0	7.0	3.2241711616516113	1.7488477230072021
1.0	99040000.0	99050000.0	2.0	3.2976698875427246	1.8089561462402344
1.0	99240000.0	99250000.0	2.0	2.8726322650909424	1.6415694952011108
1.0	99330000.0	99340000.0	3.0	3.1289031505584717	1.759344458580017
1.0	99360000.0	99370000.0	3.0	2.768282413482666	1.6167857646942139
1.0	99520000.0	99530000.0	4.0	4.788712978363037	1.9791574478149414
1.0	99540000.0	99550000.0	3.0	4.67604923248291	1.9688169956207275
1.0	99580000.0	99590000.0	3.0	4.0177001953125	1.902477502822876
1.0	99630000.0	99640000.0	2.0	3.568361282348633	1.8343324661254883
1.0	99710000.0	99720000.0	5.0	2.305992841720581	1.3123130798339844
1.0	99760000.0	99770000.0	0.0	2.0597426891326904	1.1243516206741333
1.0	99870000.0	99880000.0	6.0	2.1345748901367188	1.2340285778045654
1.0	99920000.0	99930000.0	1.0	1.947234869003296	1.023772954940796
1.0	99930000.0	99940000.0	5.0	1.5924204587936401	0.6889210343360901
1.0	100010000.0	100020000.0	3.0	1.665911078453064	0.769342303276062
1.0	100060000.0	100070000.0	2.0	2.166691303253174	1.2757123708724976
1.0	100120000.0	100130000.0	1.0	1.704707145690918	0.826185405254364
1.0	100240000.0	100250000.0	1.0	1.4674469232559204	0.5603860020637512
1.0	100250000.0	100260000.0	1.0	1.535027027130127	0.6635159254074097
1.0	100300000.0	100310000.0	3.0	1.406280755996704	0.46434348821640015
1.0	100390000.0	100400000.0	2.0	1.4965742826461792	0.5886732935905457
1.0	100450000.0	100460000.0	3.0	1.3633434772491455	0.39446690678596497
1.0	100460000.0	100470000.0	2.0	1.3431386947631836	0.36530932784080505
1.0	100510000.0	100520000.0	2.0	1.3715193271636963	0.40663450956344604
1.0	100590000.0	100600000.0	1.0	1.5672950744628906	0.7856017351150513
1.0	100630000.0	100640000.0	1.0	1.4246442317962646	0.4850006103515625
1.0	100700000.0	100710000.0	0.0	1.3813331127166748	0.41270771622657776
1.0	100730000.0	100740000.0	1.0	1.5071887969970703	0.6183305978775024
1.0	100740000.0	100750000.0	3.0	1.4440405368804932	0.5057769417762756
1.0	100820000.0	100830000.0	1.0	1.4063303470611572	0.4588569700717926
1.0	100840000.0	100850000.0	1.0	1.3842108249664307	0.425790935754776
1.0	100940000.0	100950000.0	0.0	1.2901490926742554	0.3031623661518097
1.0	100950000.0	100960000.0	0.0	1.2794806957244873	0.2932572364807129
1.0	101090000.0	101100000.0	2.0	3.47528076171875	1.9125778675079346
1.0	101100000.0	101110000.0	1.0	2.9062249660491943	1.7214210033416748
1.0	101160000.0	101170000.0	0.0	2.755924701690674	1.5992085933685303
1.0	101360000.0	101370000.0	1.0	1.8522964715957642	1.4996592998504639
1.0	101390000.0	101400000.0	1.0	1.8700720071792603	0.9862020611763
1.0	101450000.0	101460000.0	0.0	1.344109296798706	0.3663397431373596
1.0	101490000.0	101500000.0	0.0	1.403221845626831	0.4670700132846832
1.0	101560000.0	101570000.0	2.0	1.6524757146835327	0.7720621824264526
1.0	101600000.0	101610000.0	3.0	1.9067904949188232	1.034102201461792
1.0	101610000.0	101620000.0	2.0	1.9622570276260376	1.0639464855194092
1.0	101660000.0	101670000.0	2.0	2.154221296310425	1.2279611825942993
1.0	101670000.0	101680000.0	0.0	2.25567889213562	1.3068385124206543
1.0	101710000.0	101720000.0	2.0	2.348742961883545	1.4198569059371948
1.0	101740000.0	101750000.0	1.0	2.204362154006958	1.323082685470581
1.0	101780000.0	101790000.0	3.0	2.8829710483551025	1.7274115085601807
1.0	101880000.0	101890000.0	4.0	3.14809513092041	1.7252366542816162
1.0	101900000.0	101910000.0	4.0	3.7985992431640625	1.8958847522735596
1.0	101920000.0	101930000.0	4.0	3.509962558746338	1.8134849071502686
1.0	101940000.0	101950000.0	5.0	3.7979652881622314	1.8723684549331665
1.0	101970000.0	101980000.0	4.0	3.6288814544677734	1.8695576190948486
1.0	102040000.0	102050000.0	10.0	4.015301704406738	1.9113794565200806
1.0	102120000.0	102130000.0	4.0	4.296031475067139	1.9264386892318726
1.0	102170000.0	102180000.0	4.0	3.9410481452941895	1.8971954584121704
1.0	102200000.0	102210000.0	6.0	3.7048346996307373	1.8604377508163452
1.0	102280000.0	102290000.0	1.0	4.372337341308594	1.9355106353759766
1.0	102310000.0	102320000.0	9.0	4.16345739364624	1.9306316375732422
1.0	102320000.0	102330000.0	1.0	4.6103596687316895	1.9684455394744873
1.0	102340000.0	102350000.0	0.0	4.820707321166992	1.9848394393920898
1.0	102440000.0	102450000.0	9.0	5.041574001312256	2.018282413482666
1.0	102570000.0	102580000.0	1.0	5.127082347869873	2.0196423530578613
1.0	102580000.0	102590000.0	7.0	5.194693088531494	2.043431282043457
1.0	102590000.0	102600000.0	7.0	5.232654571533203	2.053872585296631
1.0	102710000.0	102720000.0	4.0	5.065025806427002	2.021070957183838
1.0	102750000.0	102760000.0	9.0	5.425191879272461	2.107210159301758
1.0	102810000.0	102820000.0	4.0	5.156040668487549	2.038158893585205
1.0	102820000.0	102830000.0	4.0	6.475948333740234	2.180175542831421
1.0	102940000.0	102950000.0	7.0	6.50469970703125	2.19441294670105
1.0	102950000.0	102960000.0	7.0	5.47657585144043	2.0836806297302246
1.0	103000000.0	103010000.0	8.0	5.225485801696777	2.0593647956848145
1.0	103070000.0	103080000.0	4.0	5.414425849914551	2.0908162593841553
1.0	103170000.0	103180000.0	14.0	4.349185943603516	1.9367926120758057
1.0	103230000.0	103240000.0	5.0	5.036258220672607	2.0235533714294434
1.0	103320000.0	103330000.0	3.0	5.505698204040527	2.1251754760742188
1.0	103400000.0	103410000.0	4.0	4.873835563659668	1.993557333946228
1.0	103450000.0	103460000.0	6.0	4.905583381652832	2.0011863708496094
1.0	103490000.0	103500000.0	7.0	5.490418910980225	2.1012442111968994
1.0	103540000.0	103550000.0	3.0	5.934369087219238	2.1631722450256348
1.0	103620000.0	103630000.0	4.0	6.132562160491943	2.197110652923584
1.0	104060000.0	104070000.0	1.0	1.904266119003296	1.3874152898788452
1.0	104080000.0	104090000.0	0.0	1.7287756204605103	0.8489989042282104
1.0	104430000.0	104440000.0	7.0	5.062263488769531	2.025731086730957
1.0	104460000.0	104470000.0	2.0	4.5906219482421875	1.9389286041259766
1.0	104480000.0	104490000.0	1.0	5.5911359786987305	2.123805522918701
1.0	104510000.0	104520000.0	7.0	5.160694122314453	2.036147117614746
1.0	104530000.0	104540000.0	6.0	5.2775349617004395	2.061192035675049
1.0	104560000.0	104570000.0	12.0	5.262565612792969	2.0549368858337402
1.0	104740000.0	104750000.0	8.0	5.362027168273926	2.073585033416748
1.0	104830000.0	104840000.0	8.0	5.713849067687988	2.149137020111084
1.0	104840000.0	104850000.0	5.0	5.608624458312988	2.12872052192688
1.0	104900000.0	104910000.0	5.0	5.367502689361572	2.0775349140167236
1.0	105000000.0	105010000.0	4.0	4.607619285583496	1.9665409326553345
1.0	105010000.0	105020000.0	4.0	4.7395758628845215	1.9770939350128174
1.0	105040000.0	105050000.0	7.0	4.481860637664795	1.9560343027114868
1.0	105050000.0	105060000.0	3.0	5.2817840576171875	2.0777339935302734
1.0	105060000.0	105070000.0	3.0	4.949114799499512	2.004554271697998
1.0	105100000.0	105110000.0	6.0	4.991276741027832	2.0140466690063477
1.0	105120000.0	105130000.0	4.0	4.931979179382324	2.004152774810791
1.0	105150000.0	105160000.0	10.0	5.822081565856934	2.161921739578247
1.0	105160000.0	105170000.0	4.0	4.450307846069336	1.9503309726715088
1.0	105290000.0	105300000.0	2.0	3.219379425048828	1.838416337966919
1.0	105350000.0	105360000.0	1.0	2.862920045852661	1.7263332605361938
1.0	105370000.0	105380000.0	5.0	6.274724960327148	2.2061498165130615
1.0	105540000.0	105550000.0	1.0	2.7317700386047363	1.65915048122406
1.0	105580000.0	105590000.0	2.0	2.3247554302215576	1.4205913543701172
1.0	105620000.0	105630000.0	4.0	2.2989001274108887	1.416866660118103
1.0	105680000.0	105690000.0	3.0	2.7043380737304688	1.6421756744384766
1.0	105690000.0	105700000.0	2.0	3.216150999069214	1.8370373249053955
1.0	105730000.0	105740000.0	3.0	3.1692309379577637	1.7591278553009033
1.0	105750000.0	105760000.0	2.0	2.90283203125	1.6865803003311157
1.0	105770000.0	105780000.0	3.0	3.4355998039245605	1.8887277841567993
1.0	105810000.0	105820000.0	1.0	3.7921500205993652	1.9235433340072632
1.0	105820000.0	105830000.0	2.0	3.599895477294922	1.9109840393066406
1.0	105930000.0	105940000.0	1.0	3.574021100997925	1.884639024734497
1.0	106000000.0	106010000.0	4.0	3.143450975418091	1.8135967254638672
1.0	106010000.0	106020000.0	5.0	2.908400297164917	1.738925576210022
1.0	106070000.0	106080000.0	5.0	3.452549457550049	1.8818902969360352
1.0	106200000.0	106210000.0	5.0	2.6057610511779785	1.5348440408706665
1.0	106230000.0	106240000.0	2.0	3.1961171627044678	1.8326165676116943
1.0	106410000.0	106420000.0	5.0	4.5526275634765625	1.9689420461654663
1.0	106430000.0	106440000.0	8.0	4.258279323577881	1.9640077352523804
1.0	106470000.0	106480000.0	0.0	4.638199806213379	1.9749221801757812
1.0	106560000.0	106570000.0	5.0	3.9004721641540527	1.9252259731292725
1.0	106590000.0	106600000.0	3.0	3.169625759124756	1.816393256187439
1.0	106650000.0	106660000.0	4.0	4.0715532302856445	1.9775127172470093
1.0	106670000.0	106680000.0	1.0	3.5047428607940674	1.8936220407485962
1.0	106730000.0	106740000.0	4.0	3.40388822555542	1.8645334243774414
1.0	106850000.0	106860000.0	2.0	5.450767517089844	2.161284923553467
1.0	106910000.0	106920000.0	2.0	2.3787364959716797	1.4546295404434204
1.0	106940000.0	106950000.0	2.0	2.1586174964904785	1.3062481880187988
1.0	107000000.0	107010000.0	1.0	2.2741966247558594	1.417468786239624
1.0	107120000.0	107130000.0	5.0	2.402524948120117	1.4815247058868408
1.0	107160000.0	107170000.0	4.0	5.426022529602051	2.165292739868164
1.0	107280000.0	107290000.0	3.0	2.0889532566070557	1.2437713146209717
1.0	107310000.0	107320000.0	1.0	2.3502564430236816	1.3843294382095337
1.0	107330000.0	107340000.0	3.0	2.1925785541534424	1.3228957653045654
1.0	107350000.0	107360000.0	1.0	2.1892616748809814	1.3034926652908325
1.0	107380000.0	107390000.0	2.0	2.233452558517456	1.347437858581543
1.0	107500000.0	107510000.0	1.0	2.0179662704467773	1.177059531211853
1.0	107580000.0	107590000.0	3.0	1.7874714136123657	0.9490492939949036
1.0	107600000.0	107610000.0	0.0	1.4390668869018555	0.4860785901546478
1.0	107610000.0	107620000.0	4.0	1.6192976236343384	0.7436591386795044
1.0	107670000.0	107680000.0	2.0	1.7817331552505493	0.9609371423721313
1.0	107690000.0	107700000.0	0.0	1.6794164180755615	0.793858528137207
1.0	107800000.0	107810000.0	1.0	1.8159641027450562	0.941485583782196
1.0	107830000.0	107840000.0	3.0	1.834478735923767	0.9561799764633179
1.0	107850000.0	107860000.0	1.0	1.9752397537231445	1.1311781406402588
1.0	107860000.0	107870000.0	3.0	1.8875706195831299	0.9797025918960571
1.0	107870000.0	107880000.0	2.0	1.898058533668518	1.02530837059021
1.0	107900000.0	107910000.0	1.0	1.7109367847442627	0.8354159593582153
1.0	107920000.0	107930000.0	3.0	1.8511005640029907	0.9611598253250122
1.0	107950000.0	107960000.0	2.0	1.9342676401138306	1.0493204593658447
1.0	108000000.0	108010000.0	0.0	1.7694774866104126	0.8880068063735962
1.0	108050000.0	108060000.0	0.0	1.7272443771362305	0.838171660900116
1.0	108070000.0	108080000.0	2.0	1.4592366218566895	0.5308830142021179
1.0	108100000.0	108110000.0	3.0	1.5275946855545044	0.6120423078536987
[truncated: 47,579 more rows]
