# Supplementary material for: Genome-wide mapping of somatic mutation rates uncovers drivers of cancer
Source: Nat Biotechnol. 2022 Jun 20;40(11):1634–43. doi: 10.1038/s41587-022-01353-8 (PMC9646522; doi:10.1038/s41587-022-01353-8)
Supplement: Supplementary file 4 — Regions and model predictions for each fold of each cancer for which a deep learning model was trained. Regions that were filtered are also listed along with their respective model predictions. [file 41587_2022_1353_MOESM4_ESM.zip › kfold_results/Prost-AdenoCA/fold_3.txt]

CHROM	START	END	Y_TRUE	Y_PRED	STD
1.0	880000.0	890000.0	1.0	1.5063198804855347	1.10475754737854
1.0	940000.0	950000.0	2.0	1.714909553527832	1.2524272203445435
1.0	1010000.0	1020000.0	5.0	1.6680285930633545	1.2200491428375244
1.0	1030000.0	1040000.0	3.0	1.5005784034729004	1.1005618572235107
1.0	1050000.0	1060000.0	0.0	1.7892309427261353	1.3027929067611694
1.0	1230000.0	1240000.0	4.0	1.4923006296157837	1.0945008993148804
1.0	1340000.0	1350000.0	0.0	1.404392957687378	1.029253602027893
1.0	1410000.0	1420000.0	0.0	1.4615176916122437	1.0718353986740112
1.0	1460000.0	1470000.0	3.0	1.4734776020050049	1.080664873123169
1.0	1680000.0	1690000.0	2.0	1.3688981533050537	1.0024625062942505
1.0	1690000.0	1700000.0	2.0	1.4202492237091064	1.0411399602890015
1.0	1750000.0	1760000.0	0.0	1.560770034790039	1.1442006826400757
1.0	1770000.0	1780000.0	1.0	1.3848497867584229	1.0145347118377686
1.0	1800000.0	1810000.0	1.0	1.4447290897369385	1.0593903064727783
1.0	1830000.0	1840000.0	0.0	1.7157135009765625	1.2529783248901367
1.0	1860000.0	1870000.0	1.0	2.101701021194458	1.5018142461776733
1.0	1880000.0	1890000.0	3.0	1.754657506942749	1.279509425163269
1.0	2080000.0	2090000.0	1.0	1.567100167274475	1.1487452983856201
1.0	2110000.0	2120000.0	2.0	1.4625976085662842	1.072633147239685
1.0	2120000.0	2130000.0	1.0	1.3840163946151733	0.9994891881942749
1.0	2280000.0	2290000.0	1.0	1.6456029415130615	1.204393982887268
1.0	2330000.0	2340000.0	0.0	1.5567409992218018	1.1413040161132812
1.0	2420000.0	2430000.0	2.0	1.771681547164917	1.291006326675415
1.0	2450000.0	2460000.0	0.0	1.5184820890426636	1.1136225461959839
1.0	2470000.0	2480000.0	0.0	1.7958252429962158	1.307204246520996
1.0	2560000.0	2570000.0	1.0	2.093621015548706	1.496922492980957
1.0	2690000.0	2700000.0	3.0	1.9774444103240967	1.4251067638397217
1.0	2710000.0	2720000.0	3.0	2.652987241744995	1.8052343130111694
1.0	2720000.0	2730000.0	5.0	2.887812852859497	1.9171260595321655
1.0	2740000.0	2750000.0	4.0	2.940350294113159	1.940802812576294
1.0	2750000.0	2760000.0	4.0	2.6929686069488525	1.8249938488006592
1.0	2870000.0	2880000.0	3.0	2.65999436378479	1.7947070598602295
1.0	2880000.0	2890000.0	6.0	2.862133741378784	1.9053748846054077
1.0	2890000.0	2900000.0	2.0	3.112792730331421	1.9130668640136719
1.0	2900000.0	2910000.0	3.0	3.2335174083709717	2.056259870529175
1.0	2940000.0	2950000.0	6.0	2.6859936714172363	1.8215675354003906
1.0	2990000.0	3000000.0	7.0	2.475583553314209	1.6962311267852783
1.0	3040000.0	3050000.0	2.0	2.4293322563171387	1.6892051696777344
1.0	3060000.0	3070000.0	3.0	2.5787711143493652	1.7677723169326782
1.0	3110000.0	3120000.0	2.0	2.6450905799865723	1.8012968301773071
1.0	3180000.0	3190000.0	3.0	2.346719741821289	1.6439425945281982
1.0	3210000.0	3220000.0	5.0	1.9092702865600586	1.381662368774414
1.0	3220000.0	3230000.0	0.0	2.273422956466675	1.6026729345321655
1.0	3380000.0	3390000.0	1.0	1.383108139038086	1.0132185220718384
1.0	3400000.0	3410000.0	3.0	1.5092296600341797	1.1068811416625977
1.0	3420000.0	3430000.0	3.0	1.5443122386932373	1.1323450803756714
1.0	3440000.0	3450000.0	2.0	1.593773603439331	1.1678016185760498
1.0	3500000.0	3510000.0	0.0	1.9891910552978516	1.4324944019317627
1.0	3520000.0	3530000.0	0.0	1.9688879251480103	1.4197068214416504
1.0	3550000.0	3560000.0	0.0	1.4111790657043457	1.0343471765518188
1.0	3560000.0	3570000.0	0.0	1.3655126094818115	0.9998941421508789
1.0	3580000.0	3590000.0	2.0	1.6970659494400024	1.2401587963104248
1.0	3670000.0	3680000.0	2.0	2.1412434577941895	1.5255639553070068
1.0	3810000.0	3820000.0	1.0	1.127553105354309	0.8066247701644897
1.0	4030000.0	4040000.0	1.0	2.5754237174987793	1.766058325767517
1.0	4060000.0	4070000.0	9.0	2.25372576713562	1.5914030075073242
1.0	4090000.0	4100000.0	3.0	3.394808292388916	1.976373314857483
1.0	4110000.0	4120000.0	5.0	3.5427958965301514	2.0660738945007324
1.0	4120000.0	4130000.0	3.0	3.778937578201294	2.1013758182525635
1.0	4170000.0	4180000.0	6.0	3.9277350902557373	2.100036144256592
1.0	4180000.0	4190000.0	3.0	4.050448417663574	2.148297071456909
1.0	4260000.0	4270000.0	6.0	3.6663405895233154	2.066103458404541
1.0	4360000.0	4370000.0	7.0	3.8821029663085938	2.1399450302124023
1.0	4400000.0	4410000.0	4.0	4.201935291290283	2.1571192741394043
1.0	4410000.0	4420000.0	10.0	4.083474636077881	2.1594958305358887
1.0	4450000.0	4460000.0	3.0	4.4568772315979	2.2034614086151123
1.0	4460000.0	4470000.0	5.0	4.327731132507324	2.194044589996338
1.0	4490000.0	4500000.0	6.0	3.9085917472839355	2.135333776473999
1.0	4670000.0	4680000.0	5.0	2.3801801204681396	1.6624342203140259
1.0	4680000.0	4690000.0	3.0	2.5212759971618652	1.738044023513794
1.0	4780000.0	4790000.0	1.0	2.5328547954559326	1.7440805435180664
1.0	4970000.0	4980000.0	6.0	3.1203975677490234	1.9843957424163818
1.0	5000000.0	5010000.0	3.0	3.1023924350738525	1.989078164100647
1.0	5050000.0	5060000.0	4.0	3.078334331512451	1.8936412334442139
1.0	5120000.0	5130000.0	1.0	3.5922598838806152	2.0141091346740723
1.0	5130000.0	5140000.0	4.0	3.5028953552246094	1.9980446100234985
1.0	5160000.0	5170000.0	4.0	3.3590874671936035	1.9784972667694092
1.0	5180000.0	5190000.0	3.0	3.5679192543029785	2.0505576133728027
1.0	5220000.0	5230000.0	4.0	3.928412675857544	2.1375534534454346
1.0	5360000.0	5370000.0	2.0	2.857820987701416	1.90338933467865
1.0	5370000.0	5380000.0	5.0	2.7497808933258057	1.8525676727294922
1.0	5380000.0	5390000.0	2.0	2.5167593955993652	1.7356821298599243
1.0	5430000.0	5440000.0	2.0	2.8372628688812256	1.8938812017440796
1.0	5470000.0	5480000.0	5.0	2.45465350151062	1.7028160095214844
1.0	5480000.0	5490000.0	4.0	2.61561918258667	1.7864993810653687
1.0	5540000.0	5550000.0	3.0	2.6741273403167725	1.8157188892364502
1.0	5600000.0	5610000.0	1.0	2.090658664703369	1.4951255321502686
1.0	5620000.0	5630000.0	3.0	2.2473955154418945	1.5877647399902344
1.0	5650000.0	5660000.0	2.0	2.362812042236328	1.6528631448745728
1.0	5660000.0	5670000.0	1.0	2.277574300765991	1.6050390005111694
1.0	5670000.0	5680000.0	3.0	2.5186843872070312	1.7366889715194702
1.0	5700000.0	5710000.0	0.0	2.419179916381836	1.6837135553359985
1.0	5810000.0	5820000.0	0.0	2.36562180519104	1.6544157266616821
1.0	5870000.0	5880000.0	1.0	1.8944082260131836	1.3720629215240479
1.0	5880000.0	5890000.0	3.0	1.9029070138931274	1.377558708190918
1.0	5890000.0	5900000.0	6.0	1.8264013528823853	1.3275407552719116
1.0	5900000.0	5910000.0	3.0	1.9926612377166748	1.434671401977539
1.0	5930000.0	5940000.0	1.0	1.3753347396850586	1.0073397159576416
1.0	5960000.0	5970000.0	0.0	1.3818763494491577	1.0122873783111572
1.0	6030000.0	6040000.0	2.0	1.3563921451568604	0.992963969707489
1.0	6080000.0	6090000.0	1.0	1.5483169555664062	1.135235071182251
1.0	6100000.0	6110000.0	3.0	1.4720659255981445	1.0796239376068115
1.0	6150000.0	6160000.0	0.0	1.6799170970916748	1.22830331325531
1.0	6230000.0	6240000.0	3.0	1.9075267314910889	1.3805382251739502
1.0	6240000.0	6250000.0	0.0	1.4771993160247803	1.0834065675735474
1.0	6250000.0	6260000.0	0.0	1.4645006656646729	1.0740406513214111
1.0	6420000.0	6430000.0	0.0	1.4877859354019165	1.0911891460418701
1.0	6430000.0	6440000.0	0.0	1.465893030166626	1.075068712234497
1.0	6450000.0	6460000.0	3.0	1.343589425086975	0.9832078218460083
1.0	6480000.0	6490000.0	0.0	1.4565045833587646	1.0681253671646118
1.0	6560000.0	6570000.0	2.0	1.9853423833847046	1.430077314376831
1.0	6570000.0	6580000.0	2.0	1.736281156539917	1.2670307159423828
1.0	6590000.0	6600000.0	2.0	1.4718984365463257	1.0795009136199951
1.0	6600000.0	6610000.0	2.0	1.5445725917816162	1.1325328350067139
1.0	6660000.0	6670000.0	2.0	1.7570749521255493	1.2811458110809326
1.0	6720000.0	6730000.0	1.0	1.5998446941375732	1.1721174716949463
1.0	6880000.0	6890000.0	0.0	1.4731061458587646	1.0803905725479126
1.0	7010000.0	7020000.0	1.0	1.7014434337615967	1.2431750297546387
1.0	7060000.0	7070000.0	1.0	1.9683879613876343	1.4193909168243408
1.0	7110000.0	7120000.0	2.0	1.9968528747558594	1.4372978210449219
1.0	7130000.0	7140000.0	5.0	2.1135571002960205	1.5089685916900635
1.0	7150000.0	7160000.0	4.0	1.7839161157608032	1.2992303371429443
1.0	7210000.0	7220000.0	0.0	2.069197177886963	1.4820544719696045
1.0	7290000.0	7300000.0	1.0	2.045548915863037	1.4675428867340088
1.0	7300000.0	7310000.0	3.0	1.8086779117584229	1.31577730178833
1.0	7360000.0	7370000.0	5.0	1.5396592617034912	1.1289827823638916
1.0	7390000.0	7400000.0	2.0	1.6075063943862915	1.1775531768798828
1.0	7450000.0	7460000.0	1.0	1.71091628074646	1.2496874332427979
1.0	7480000.0	7490000.0	2.0	1.7614940404891968	1.2841343879699707
1.0	7560000.0	7570000.0	2.0	1.8294321298599243	1.3295459747314453
1.0	7590000.0	7600000.0	2.0	1.743360161781311	1.2718465328216553
1.0	7750000.0	7760000.0	3.0	1.58673894405365	1.1627905368804932
1.0	7830000.0	7840000.0	1.0	1.3629467487335205	0.9852555394172668
1.0	7930000.0	7940000.0	1.0	1.6354421377182007	1.1972657442092896
1.0	8070000.0	8080000.0	1.0	1.3781639337539673	1.0094813108444214
1.0	8080000.0	8090000.0	3.0	1.2503159046173096	0.9013789892196655
1.0	8150000.0	8160000.0	4.0	1.506732702255249	1.1050584316253662
1.0	8160000.0	8170000.0	1.0	1.625588059425354	1.1903316974639893
1.0	8190000.0	8200000.0	2.0	1.7881362438201904	1.302059531211853
1.0	8230000.0	8240000.0	1.0	1.736615538597107	1.2672582864761353
1.0	8310000.0	8320000.0	1.0	1.6637051105499268	1.2170391082763672
1.0	8320000.0	8330000.0	1.0	1.591630220413208	1.1662756204605103
1.0	8360000.0	8370000.0	5.0	1.5915322303771973	1.166205644607544
1.0	8410000.0	8420000.0	2.0	1.5241975784301758	1.1177772283554077
1.0	8620000.0	8630000.0	1.0	1.4184439182281494	1.0397897958755493
1.0	8730000.0	8740000.0	1.0	1.3774964809417725	1.0089762210845947
1.0	8760000.0	8770000.0	2.0	1.6282501220703125	1.1922065019607544
1.0	8790000.0	8800000.0	4.0	1.5432908535003662	1.131607174873352
1.0	8800000.0	8810000.0	3.0	1.484965205192566	1.0891176462173462
1.0	8920000.0	8930000.0	1.0	1.6702702045440674	1.2216074466705322
1.0	9000000.0	9010000.0	1.0	1.6553256511688232	1.211194634437561
1.0	9060000.0	9070000.0	3.0	1.901150107383728	1.3764228820800781
1.0	9100000.0	9110000.0	2.0	1.6872644424438477	1.2333908081054688
1.0	9200000.0	9210000.0	1.0	1.573168396949768	1.1530940532684326
1.0	9210000.0	9220000.0	0.0	1.5825819969177246	1.159824252128601
1.0	9240000.0	9250000.0	0.0	1.4478676319122314	1.061720609664917
1.0	9290000.0	9300000.0	0.0	1.5081079006195068	1.1060625314712524
1.0	9300000.0	9310000.0	1.0	1.385332703590393	1.0148985385894775
1.0	9310000.0	9320000.0	2.0	1.3714464902877808	1.0043951272964478
1.0	9320000.0	9330000.0	0.0	1.368225336074829	1.0019524097442627
1.0	9340000.0	9350000.0	0.0	1.5472698211669922	1.1344798803329468
1.0	9350000.0	9360000.0	1.0	1.2457942962646484	0.9076754450798035
1.0	9370000.0	9380000.0	3.0	1.4250445365905762	1.044724702835083
1.0	9390000.0	9400000.0	1.0	1.4489352703094482	1.0625135898590088
1.0	9480000.0	9490000.0	1.0	1.5413854122161865	1.13023042678833
1.0	9490000.0	9500000.0	2.0	1.4701471328735352	1.0782091617584229
1.0	9520000.0	9530000.0	1.0	1.566258192062378	1.1481415033340454
1.0	9590000.0	9600000.0	2.0	1.6505950689315796	1.2078882455825806
1.0	9610000.0	9620000.0	1.0	1.4691672325134277	1.0774859189987183
1.0	9620000.0	9630000.0	1.0	1.4818509817123413	1.0868284702301025
1.0	9670000.0	9680000.0	1.0	1.5867817401885986	1.1628214120864868
1.0	9760000.0	9770000.0	1.0	1.418413519859314	1.039766788482666
1.0	9770000.0	9780000.0	1.0	1.4007947444915771	1.0265493392944336
1.0	9790000.0	9800000.0	2.0	1.38446843624115	1.0142464637756348
1.0	9820000.0	9830000.0	1.0	1.4485960006713867	1.0622622966766357
1.0	9890000.0	9900000.0	4.0	1.4574264287948608	1.0688074827194214
1.0	9910000.0	9920000.0	1.0	1.5159231424331665	1.1117595434188843
1.0	9960000.0	9970000.0	0.0	1.4405171871185303	1.0562589168548584
1.0	9970000.0	9980000.0	2.0	1.465409517288208	1.0556825399398804
1.0	10030000.0	10040000.0	0.0	1.416308045387268	1.0381906032562256
1.0	10130000.0	10140000.0	1.0	1.3710613250732422	1.0041028261184692
1.0	10230000.0	10240000.0	2.0	1.4537158012390137	1.0660591125488281
1.0	10310000.0	10320000.0	0.0	1.4854462146759033	1.089470624923706
1.0	10320000.0	10330000.0	2.0	1.379908800125122	1.0108006000518799
1.0	10360000.0	10370000.0	1.0	1.3843562602996826	1.0141620635986328
1.0	10470000.0	10480000.0	2.0	1.6286041736602783	1.192455530166626
1.0	10530000.0	10540000.0	1.0	1.2782175540924072	0.9329083561897278
1.0	10560000.0	10570000.0	1.0	1.4312150478363037	1.0493299961090088
1.0	10640000.0	10650000.0	1.0	1.4082353115081787	1.032138466835022
1.0	10660000.0	10670000.0	0.0	1.3927929401397705	1.0205259323120117
1.0	10670000.0	10680000.0	3.0	1.408535361289978	1.032364010810852
1.0	10830000.0	10840000.0	2.0	1.5596412420272827	1.1433897018432617
1.0	10880000.0	10890000.0	3.0	1.8619139194488525	1.3509117364883423
1.0	10900000.0	10910000.0	0.0	2.0164687633514404	1.4495397806167603
1.0	10910000.0	10920000.0	2.0	1.7771234512329102	1.2946680784225464
1.0	11130000.0	11140000.0	0.0	1.4211437702178955	1.0418094396591187
1.0	11170000.0	11180000.0	0.0	1.3172792196273804	0.9630590677261353
1.0	11200000.0	11210000.0	1.0	1.2821109294891357	0.9359262585639954
1.0	11250000.0	11260000.0	2.0	1.3168351650238037	0.9627178907394409
1.0	11260000.0	11270000.0	0.0	1.3866453170776367	1.0158898830413818
1.0	11270000.0	11280000.0	1.0	1.3492863178253174	0.9875530004501343
1.0	11320000.0	11330000.0	0.0	1.3675622940063477	1.0014498233795166
1.0	11330000.0	11340000.0	6.0	1.3285562992095947	0.9717113375663757
1.0	11370000.0	11380000.0	0.0	1.5749378204345703	1.1543601751327515
1.0	11380000.0	11390000.0	3.0	1.711061716079712	1.2497870922088623
1.0	11390000.0	11400000.0	2.0	1.9273531436920166	1.3932806253433228
1.0	11400000.0	11410000.0	1.0	1.9810069799423218	1.4273505210876465
1.0	11410000.0	11420000.0	2.0	2.1908702850341797	1.5549232959747314
1.0	11470000.0	11480000.0	6.0	1.9254522323608398	1.392062783241272
1.0	11540000.0	11550000.0	0.0	1.7182611227035522	1.2547239065170288
1.0	11550000.0	11560000.0	1.0	1.8952468633651733	1.3726059198379517
1.0	11700000.0	11710000.0	2.0	1.4710462093353271	1.078871726989746
1.0	11710000.0	11720000.0	0.0	1.46304452419281	1.0729639530181885
1.0	11770000.0	11780000.0	2.0	1.9383127689361572	1.4002882242202759
1.0	11780000.0	11790000.0	3.0	1.8481963872909546	1.3419153690338135
1.0	11810000.0	11820000.0	3.0	1.6111549139022827	1.1801373958587646
1.0	11860000.0	11870000.0	3.0	1.0554431676864624	0.7505629062652588
1.0	11920000.0	11930000.0	1.0	1.748236060142517	1.2751572132110596
1.0	11970000.0	11980000.0	1.0	1.4031226634979248	1.02829909324646
1.0	11990000.0	12000000.0	0.0	1.4377946853637695	1.0542337894439697
1.0	12030000.0	12040000.0	1.0	1.4378423690795898	1.0542693138122559
1.0	12050000.0	12060000.0	1.0	1.4656808376312256	1.0749120712280273
1.0	12130000.0	12140000.0	3.0	1.996295690536499	1.4369490146636963
1.0	12210000.0	12220000.0	2.0	1.831730842590332	1.3310651779174805
1.0	12350000.0	12360000.0	1.0	1.3348219394683838	0.9765075445175171
1.0	12390000.0	12400000.0	1.0	1.3909871578216553	1.0191655158996582
1.0	12430000.0	12440000.0	1.0	1.3127868175506592	0.9596063494682312
1.0	12480000.0	12490000.0	3.0	1.2397912740707397	0.9029836654663086
1.0	12550000.0	12560000.0	0.0	1.290008544921875	0.9420378804206848
1.0	12580000.0	12590000.0	2.0	1.3704755306243896	1.0036588907241821
1.0	12590000.0	12600000.0	0.0	1.403247594833374	1.028393030166626
1.0	12650000.0	12660000.0	0.0	1.4438977241516113	1.0587724447250366
1.0	12720000.0	12730000.0	1.0	1.6853069067001343	1.2320367097854614
1.0	13830000.0	13840000.0	1.0	2.399351119995117	1.6729310750961304
1.0	13910000.0	13920000.0	3.0	1.904700517654419	1.3787152767181396
1.0	13930000.0	13940000.0	4.0	1.4425513744354248	1.057771921157837
1.0	13990000.0	14000000.0	2.0	1.6310421228408813	1.194171667098999
1.0	14000000.0	14010000.0	2.0	1.7141727209091187	1.2519220113754272
1.0	14060000.0	14070000.0	1.0	1.316311001777649	0.9623154401779175
1.0	14090000.0	14100000.0	1.0	1.348555326461792	0.9869958758354187
1.0	14120000.0	14130000.0	1.0	1.3200793266296387	0.9652099609375
1.0	14290000.0	14300000.0	1.0	1.969952940940857	1.4203797578811646
1.0	14400000.0	14410000.0	2.0	2.1245980262756348	1.5156052112579346
1.0	14440000.0	14450000.0	2.0	1.95211923122406	1.409081220626831
1.0	14550000.0	14560000.0	1.0	2.083362579345703	1.4906927347183228
1.0	14650000.0	14660000.0	0.0	1.9070287942886353	1.380217432975769
1.0	14720000.0	14730000.0	1.0	1.9098749160766602	1.3820521831512451
1.0	14750000.0	14760000.0	0.0	1.7882044315338135	1.302105188369751
1.0	14850000.0	14860000.0	0.0	1.9314851760864258	1.3959256410598755
1.0	14860000.0	14870000.0	0.0	1.8174632787704468	1.321616768836975
1.0	14940000.0	14950000.0	4.0	1.7145211696624756	1.252160668373108
1.0	15010000.0	15020000.0	0.0	1.9024317264556885	1.3772509098052979
1.0	15100000.0	15110000.0	1.0	1.591414213180542	1.166121482849121
1.0	15120000.0	15130000.0	0.0	1.6125799417495728	1.181145429611206
1.0	15140000.0	15150000.0	0.0	1.7091163396835327	1.2484514713287354
1.0	15270000.0	15280000.0	1.0	1.711055040359497	1.2497825622558594
1.0	15290000.0	15300000.0	0.0	1.481214165687561	1.086359977722168
1.0	15440000.0	15450000.0	2.0	1.3933322429656982	1.020932674407959
1.0	15510000.0	15520000.0	2.0	1.3575108051300049	0.9938138127326965
1.0	15550000.0	15560000.0	1.0	1.6764085292816162	1.2258700132369995
1.0	15680000.0	15690000.0	3.0	1.531851887702942	1.12333083152771
1.0	15740000.0	15750000.0	1.0	1.4338524341583252	1.0512964725494385
1.0	15750000.0	15760000.0	1.0	1.4480040073394775	1.0618218183517456
1.0	15840000.0	15850000.0	0.0	1.3407341241836548	0.9810279011726379
1.0	15860000.0	15870000.0	0.0	1.352164626121521	0.9897457361221313
1.0	15960000.0	15970000.0	1.0	1.454680323600769	1.0667744874954224
1.0	16030000.0	16040000.0	3.0	1.5757391452789307	1.1549338102340698
1.0	16060000.0	16070000.0	3.0	1.7024152278900146	1.2438435554504395
1.0	16190000.0	16200000.0	0.0	1.461104154586792	1.0715291500091553
1.0	16230000.0	16240000.0	2.0	1.4379254579544067	1.054330825805664
1.0	16240000.0	16250000.0	0.0	1.4302219152450562	1.048590064048767
1.0	16290000.0	16300000.0	2.0	1.4567546844482422	1.0683109760284424
1.0	16300000.0	16310000.0	1.0	1.4798595905303955	1.0853641033172607
1.0	16380000.0	16390000.0	3.0	1.7367832660675049	1.267372727394104
1.0	16780000.0	16790000.0	2.0	1.4426383972167969	1.057836890220642
1.0	16790000.0	16800000.0	1.0	1.3156219720840454	0.9617851376533508
1.0	17250000.0	17260000.0	3.0	1.4806289672851562	1.0859301090240479
1.0	17360000.0	17370000.0	1.0	1.4651745557785034	1.0745378732681274
1.0	17370000.0	17380000.0	0.0	1.4476308822631836	1.0615452527999878
1.0	17500000.0	17510000.0	3.0	1.604821801185608	1.175649881362915
1.0	17620000.0	17630000.0	3.0	1.932995080947876	1.3968915939331055
1.0	17710000.0	17720000.0	2.0	1.9871597290039062	1.4312191009521484
1.0	17720000.0	17730000.0	0.0	1.892015814781189	1.3705132007598877
1.0	17730000.0	17740000.0	1.0	1.6313623189926147	1.1943975687026978
1.0	17900000.0	17910000.0	2.0	1.5373550653457642	1.1273162364959717
1.0	17930000.0	17940000.0	1.0	1.4327069520950317	1.0504423379898071
1.0	17960000.0	17970000.0	1.0	1.3993380069732666	1.0254536867141724
1.0	18050000.0	18060000.0	2.0	1.9114898443222046	1.3830925226211548
1.0	18070000.0	18080000.0	1.0	1.8122494220733643	1.3181533813476562
1.0	18120000.0	18130000.0	2.0	2.027050256729126	1.4561102390289307
1.0	18130000.0	18140000.0	1.0	2.09683895111084	1.4988720417022705
1.0	18160000.0	18170000.0	2.0	2.0883095264434814	1.4936996698379517
1.0	18180000.0	18190000.0	0.0	2.1697583198547363	1.5424940586090088
1.0	18200000.0	18210000.0	1.0	2.222313404083252	1.5732696056365967
1.0	18230000.0	18240000.0	1.0	1.7955611944198608	1.3070284128189087
1.0	18240000.0	18250000.0	3.0	2.1127607822418213	1.5084890127182007
1.0	18320000.0	18330000.0	2.0	2.064073085784912	1.4789199829101562
1.0	18360000.0	18370000.0	3.0	1.9990644454956055	1.4386813640594482
1.0	18390000.0	18400000.0	1.0	2.166456699371338	1.5405420064926147
1.0	18450000.0	18460000.0	1.0	2.203082799911499	1.56207275390625
1.0	18490000.0	18500000.0	2.0	2.086480140686035	1.4925878047943115
1.0	18510000.0	18520000.0	4.0	2.013155698776245	1.4474773406982422
1.0	18520000.0	18530000.0	0.0	2.0889744758605957	1.4941034317016602
1.0	18530000.0	18540000.0	1.0	1.949378252029419	1.4073386192321777
1.0	18640000.0	18650000.0	2.0	1.9135186672210693	1.3843982219696045
1.0	18740000.0	18750000.0	4.0	1.7196731567382812	1.255690336227417
1.0	18770000.0	18780000.0	2.0	2.1282851696014404	1.5178163051605225
1.0	18800000.0	18810000.0	2.0	1.8805824518203735	1.3630906343460083
1.0	18840000.0	18850000.0	2.0	1.8606640100479126	1.3500934839248657
1.0	18870000.0	18880000.0	3.0	2.0819735527038574	1.4898477792739868
1.0	18920000.0	18930000.0	5.0	1.8760734796524048	1.3601558208465576
1.0	18950000.0	18960000.0	6.0	1.9485737085342407	1.4068272113800049
1.0	18980000.0	18990000.0	2.0	2.204864978790283	1.5631135702133179
1.0	19000000.0	19010000.0	0.0	2.129765748977661	1.5187029838562012
1.0	19050000.0	19060000.0	0.0	2.3521220684051514	1.6469428539276123
1.0	19110000.0	19120000.0	3.0	2.0729825496673584	1.4843671321868896
1.0	19130000.0	19140000.0	4.0	2.067610263824463	1.4810845851898193
1.0	19160000.0	19170000.0	3.0	2.216824769973755	1.5700814723968506
1.0	19180000.0	19190000.0	2.0	2.086768627166748	1.4927632808685303
1.0	19300000.0	19310000.0	1.0	1.7594372034072876	1.2827438116073608
1.0	19380000.0	19390000.0	2.0	1.665367841720581	1.2181980609893799
1.0	19410000.0	19420000.0	0.0	1.5280393362045288	1.1205657720565796
1.0	19450000.0	19460000.0	1.0	1.4496042728424072	1.0630099773406982
1.0	19620000.0	19630000.0	3.0	1.5509639978408813	1.1371431350708008
1.0	19660000.0	19670000.0	2.0	1.49338698387146	1.09529709815979
1.0	19700000.0	19710000.0	1.0	1.4581674337387085	1.069356918334961
1.0	19710000.0	19720000.0	1.0	1.4269473552703857	1.0461450815200806
1.0	19720000.0	19730000.0	1.0	1.4405152797698975	1.056257963180542
1.0	19730000.0	19740000.0	1.0	1.5084856748580933	1.1063382625579834
1.0	19780000.0	19790000.0	5.0	1.3411650657653809	0.981357216835022
1.0	19800000.0	19810000.0	2.0	1.399695634841919	1.0257225036621094
1.0	19840000.0	19850000.0	1.0	1.7225406169891357	1.2576526403427124
1.0	19900000.0	19910000.0	4.0	1.489321231842041	1.092315912246704
1.0	19910000.0	19920000.0	0.0	1.5308730602264404	1.1226212978363037
1.0	20040000.0	20050000.0	1.0	1.3501625061035156	0.9882206916809082
1.0	20050000.0	20060000.0	1.0	1.3707311153411865	1.0038520097732544
1.0	20100000.0	20110000.0	0.0	1.2931737899780273	0.9444859623908997
1.0	20150000.0	20160000.0	1.0	1.6077730655670166	1.1777421236038208
1.0	20180000.0	20190000.0	1.0	1.6330976486206055	1.1956177949905396
1.0	20240000.0	20250000.0	4.0	1.55304753780365	1.1386446952819824
1.0	20250000.0	20260000.0	2.0	1.8669811487197876	1.3542249202728271
1.0	20340000.0	20350000.0	2.0	1.8585271835327148	1.3486945629119873
1.0	20430000.0	20440000.0	1.0	1.7292325496673584	1.2622246742248535
1.0	20480000.0	20490000.0	3.0	1.8956434726715088	1.372862458229065
1.0	20510000.0	20520000.0	3.0	1.7981960773468018	1.3087886571884155
1.0	20690000.0	20700000.0	1.0	1.6760690212249756	1.2256349325180054
1.0	20710000.0	20720000.0	2.0	1.7328741550445557	1.264709234237671
1.0	20720000.0	20730000.0	3.0	1.642456293106079	1.2021888494491577
1.0	20740000.0	20750000.0	1.0	1.7246907949447632	1.2591232061386108
1.0	20770000.0	20780000.0	2.0	1.7831237316131592	1.2986986637115479
1.0	20860000.0	20870000.0	3.0	1.719294786453247	1.2554314136505127
1.0	20870000.0	20880000.0	1.0	1.6885652542114258	1.2342900037765503
1.0	20920000.0	20930000.0	2.0	1.7254676818847656	1.2596536874771118
1.0	21030000.0	21040000.0	4.0	1.8085581064224243	1.3156975507736206
1.0	21040000.0	21050000.0	3.0	1.7341108322143555	1.2655526399612427
1.0	21050000.0	21060000.0	2.0	1.7494205236434937	1.2759605646133423
1.0	21080000.0	21090000.0	2.0	1.5823829174041748	1.159682035446167
1.0	21110000.0	21120000.0	2.0	1.877511978149414	1.3610923290252686
1.0	21150000.0	21160000.0	0.0	1.3157740831375122	0.9619026184082031
1.0	21230000.0	21240000.0	1.0	1.3741897344589233	1.0064729452133179
1.0	21250000.0	21260000.0	2.0	1.3502159118652344	0.9882611036300659
1.0	21300000.0	21310000.0	2.0	1.326338291168213	0.9700111150741577
1.0	21340000.0	21350000.0	3.0	1.428023099899292	1.0469491481781006
1.0	21520000.0	21530000.0	0.0	1.5802593231201172	1.1581653356552124
1.0	21530000.0	21540000.0	1.0	1.5856783390045166	1.1620334386825562
1.0	21610000.0	21620000.0	4.0	1.3740708827972412	1.0063836574554443
1.0	21650000.0	21660000.0	0.0	1.5694010257720947	1.1408922672271729
1.0	21910000.0	21920000.0	1.0	1.6279003620147705	1.191960096359253
1.0	22080000.0	22090000.0	1.0	1.4018347263336182	1.0273314714431763
1.0	22090000.0	22100000.0	2.0	1.4919941425323486	1.094275712966919
1.0	22100000.0	22110000.0	3.0	1.412109613418579	1.0350449085235596
1.0	22150000.0	22160000.0	1.0	1.430732011795044	1.048970103263855
1.0	22160000.0	22170000.0	0.0	1.5046110153198242	1.1035091876983643
1.0	22210000.0	22220000.0	0.0	1.4811320304870605	1.0863006114959717
1.0	22270000.0	22280000.0	1.0	1.7258065938949585	1.259885549545288
1.0	22410000.0	22420000.0	1.0	1.3750423192977905	1.0071182250976562
1.0	22420000.0	22430000.0	4.0	1.3614780902862549	0.9968306422233582
1.0	22580000.0	22590000.0	1.0	1.6788113117218018	1.2275370359420776
1.0	22700000.0	22710000.0	2.0	1.8160374164581299	1.3206698894500732
1.0	22710000.0	22720000.0	1.0	1.7643845081329346	1.2860865592956543
1.0	22720000.0	22730000.0	2.0	1.7010078430175781	1.2428746223449707
1.0	22780000.0	22790000.0	2.0	1.4221652746200562	1.0425729751586914
1.0	22900000.0	22910000.0	5.0	2.027691602706909	1.456507921218872
1.0	22920000.0	22930000.0	2.0	2.383786678314209	1.6644141674041748
1.0	22940000.0	22950000.0	6.0	2.5337893962860107	1.7445671558380127
1.0	23010000.0	23020000.0	1.0	2.1167125701904297	1.510867714881897
1.0	23090000.0	23100000.0	4.0	1.590703010559082	1.1656155586242676
1.0	23110000.0	23120000.0	1.0	1.5735132694244385	1.1533408164978027
1.0	23120000.0	23130000.0	3.0	1.6808547973632812	1.228953242301941
1.0	23170000.0	23180000.0	1.0	1.5424450635910034	1.130996584892273
1.0	23200000.0	23210000.0	1.0	1.8130184412002563	1.3186639547348022
1.0	23210000.0	23220000.0	1.0	1.6989974975585938	1.2414897680282593
1.0	23310000.0	23320000.0	5.0	1.8072465658187866	1.3148243427276611
1.0	23330000.0	23340000.0	1.0	1.6189918518066406	1.185678243637085
1.0	23360000.0	23370000.0	1.0	1.403920292854309	1.0288981199264526
1.0	23410000.0	23420000.0	1.0	1.5074278116226196	1.1055662631988525
1.0	23520000.0	23530000.0	3.0	1.5928637981414795	1.1671535968780518
1.0	23660000.0	23670000.0	4.0	1.5073816776275635	1.1055322885513306
1.0	23740000.0	23750000.0	2.0	1.2580664157867432	0.9172475934028625
1.0	23760000.0	23770000.0	1.0	1.4716980457305908	1.0793529748916626
1.0	23810000.0	23820000.0	4.0	1.511277437210083	1.1083749532699585
1.0	23900000.0	23910000.0	1.0	1.8047468662261963	1.313158631324768
1.0	23940000.0	23950000.0	2.0	1.531272530555725	1.1229112148284912
1.0	23980000.0	23990000.0	2.0	1.6750125885009766	1.2249020338058472
1.0	24020000.0	24030000.0	0.0	1.5275294780731201	1.1201963424682617
1.0	24050000.0	24060000.0	0.0	1.500769019126892	1.1007012128829956
1.0	24080000.0	24090000.0	1.0	1.3980023860931396	1.024449110031128
1.0	24090000.0	24100000.0	3.0	1.4013839960098267	1.0269919633865356
1.0	24220000.0	24230000.0	0.0	1.8842074871063232	1.3654470443725586
1.0	24250000.0	24260000.0	1.0	1.5158579349517822	1.1117123365402222
1.0	24300000.0	24310000.0	0.0	0.9897816777229309	0.6954671144485474
1.0	24360000.0	24370000.0	1.0	1.394916296005249	1.0221253633499146
1.0	24420000.0	24430000.0	1.0	1.6010706424713135	1.172987699508667
1.0	24510000.0	24520000.0	3.0	1.4076061248779297	1.0316660404205322
1.0	24540000.0	24550000.0	2.0	1.5910764932632446	1.1658812761306763
1.0	24610000.0	24620000.0	1.0	1.5765231847763062	1.155494213104248
1.0	24620000.0	24630000.0	1.0	1.5331966876983643	1.1243054866790771
1.0	24640000.0	24650000.0	1.0	1.4455808401107788	1.0600230693817139
1.0	24670000.0	24680000.0	0.0	1.4414507150650024	1.05695378780365
1.0	24710000.0	24720000.0	3.0	1.3029119968414307	0.9520018696784973
1.0	24780000.0	24790000.0	3.0	1.3085439205169678	0.9563407897949219
1.0	24800000.0	24810000.0	3.0	1.3360775709152222	0.9774681329727173
1.0	24830000.0	24840000.0	0.0	1.4061250686645508	1.0305542945861816
1.0	24860000.0	24870000.0	2.0	1.386383295059204	1.015692114830017
1.0	24870000.0	24880000.0	2.0	1.5222880840301514	1.1163902282714844
1.0	24880000.0	24890000.0	2.0	1.4856005907058716	1.089584231376648
1.0	24900000.0	24910000.0	0.0	1.5516170263290405	1.1376140117645264
1.0	24920000.0	24930000.0	1.0	1.5540947914123535	1.1393988132476807
1.0	24930000.0	24940000.0	2.0	1.5317800045013428	1.1232788562774658
1.0	24940000.0	24950000.0	1.0	1.5762383937835693	1.1552908420562744
1.0	24970000.0	24980000.0	2.0	1.4108161926269531	1.0340749025344849
1.0	25050000.0	25060000.0	3.0	1.7895233631134033	1.3029886484146118
1.0	25200000.0	25210000.0	1.0	1.6383390426635742	1.1993001699447632
1.0	25240000.0	25250000.0	2.0	1.5936799049377441	1.1677345037460327
1.0	25250000.0	25260000.0	2.0	1.8190889358520508	1.3226956129074097
1.0	25320000.0	25330000.0	1.0	1.9278253316879272	1.393583059310913
1.0	25330000.0	25340000.0	0.0	2.0536065101623535	1.472499966621399
1.0	25350000.0	25360000.0	2.0	1.6974903345108032	1.2404512166976929
1.0	25360000.0	25370000.0	0.0	1.847387671470642	1.3413841724395752
1.0	25400000.0	25410000.0	2.0	1.6503206491470337	1.2076966762542725
1.0	25430000.0	25440000.0	0.0	1.6098026037216187	1.1791791915893555
1.0	25500000.0	25510000.0	0.0	1.550973892211914	1.1371504068374634
1.0	25510000.0	25520000.0	2.0	1.5501607656478882	1.1365642547607422
1.0	25800000.0	25810000.0	0.0	1.3813388347625732	1.0118820667266846
1.0	25820000.0	25830000.0	3.0	1.4025285243988037	1.0278522968292236
1.0	25860000.0	25870000.0	3.0	1.5722851753234863	1.152461290359497
1.0	25880000.0	25890000.0	2.0	1.3269598484039307	0.9704880714416504
1.0	26000000.0	26010000.0	2.0	1.3936461210250854	1.021168828010559
1.0	26040000.0	26050000.0	4.0	1.3838552236557007	1.0137827396392822
1.0	26090000.0	26100000.0	3.0	1.3323109149932861	0.9745861887931824
1.0	26160000.0	26170000.0	1.0	1.3817894458770752	1.012222170829773
1.0	26220000.0	26230000.0	0.0	1.5595585107803345	1.1433303356170654
1.0	26230000.0	26240000.0	1.0	1.5969934463500977	1.1700910329818726
1.0	26270000.0	26280000.0	5.0	1.6219844818115234	1.1877902746200562
1.0	26320000.0	26330000.0	1.0	1.4219850301742554	1.04243803024292
1.0	26390000.0	26400000.0	0.0	2.254802703857422	1.592021107673645
1.0	26400000.0	26410000.0	0.0	1.5601123571395874	1.1437280178070068
1.0	26500000.0	26510000.0	3.0	1.5127553939819336	1.1094523668289185
1.0	26560000.0	26570000.0	1.0	1.664954423904419	1.1739581823349
1.0	26570000.0	26580000.0	4.0	1.5094830989837646	1.1070657968521118
1.0	26650000.0	26660000.0	4.0	1.4889949560165405	1.0920765399932861
1.0	26790000.0	26800000.0	0.0	1.3821423053741455	1.0124887228012085
1.0	26820000.0	26830000.0	2.0	1.4232752323150635	1.0321180820465088
1.0	26840000.0	26850000.0	0.0	1.6056009531021118	1.1762020587921143
1.0	26850000.0	26860000.0	3.0	1.344795823097229	0.9698042869567871
1.0	26860000.0	26870000.0	0.0	1.4337100982666016	1.0511903762817383
1.0	26900000.0	26910000.0	1.0	1.5642000436782837	1.146664023399353
1.0	27060000.0	27070000.0	5.0	1.4106781482696533	1.033970594406128
1.0	27070000.0	27080000.0	2.0	1.4522629976272583	1.0649824142456055
1.0	27080000.0	27090000.0	1.0	1.4769494533538818	1.08322274684906
1.0	27110000.0	27120000.0	1.0	0.34623175859451294	2.6153149604797363
1.0	27130000.0	27140000.0	1.0	1.4942301511764526	1.095914602279663
1.0	27180000.0	27190000.0	0.0	1.3229811191558838	0.9674360156059265
1.0	27300000.0	27310000.0	2.0	1.6153862476348877	1.1831306219100952
1.0	27390000.0	27400000.0	0.0	1.6086387634277344	1.1783552169799805
1.0	27430000.0	27440000.0	1.0	1.3692882061004639	1.0027586221694946
1.0	27450000.0	27460000.0	0.0	1.4254119396209717	1.0449988842010498
1.0	27490000.0	27500000.0	2.0	1.5332591533660889	1.1243503093719482
1.0	27520000.0	27530000.0	2.0	1.5526789426803589	1.1383792161941528
1.0	27530000.0	27540000.0	2.0	1.5987622737884521	1.1713486909866333
1.0	27540000.0	27550000.0	2.0	1.602961540222168	1.1743303537368774
1.0	27560000.0	27570000.0	1.0	1.4179210662841797	1.0318225622177124
1.0	27600000.0	27610000.0	4.0	1.3656084537506104	0.9999668002128601
1.0	27610000.0	27620000.0	0.0	1.3888285160064697	1.0175377130508423
1.0	27660000.0	27670000.0	1.0	1.301727533340454	0.9510886073112488
1.0	27860000.0	27870000.0	0.0	1.5575144290924072	1.1418602466583252
1.0	27920000.0	27930000.0	0.0	1.5362071990966797	1.1264853477478027
1.0	27970000.0	27980000.0	3.0	1.6146478652954102	1.1826081275939941
1.0	28020000.0	28030000.0	3.0	1.5950671434402466	1.1687219142913818
1.0	28110000.0	28120000.0	0.0	1.27896249294281	0.9334858059883118
1.0	28140000.0	28150000.0	0.0	1.2765498161315918	0.931614875793457
1.0	28200000.0	28210000.0	0.0	1.67049241065979	1.22176194190979
1.0	28220000.0	28230000.0	3.0	1.348628044128418	0.9870511889457703
1.0	28260000.0	28270000.0	5.0	1.470654845237732	1.078582763671875
1.0	28300000.0	28310000.0	0.0	1.356571912765503	0.9931005239486694
1.0	28390000.0	28400000.0	2.0	1.2900245189666748	0.9420501589775085
1.0	28400000.0	28410000.0	2.0	1.2947245836257935	0.9456835985183716
1.0	28410000.0	28420000.0	0.0	1.269018530845642	0.9257672429084778
1.0	28490000.0	28500000.0	2.0	1.613125205039978	1.181531548500061
1.0	28520000.0	28530000.0	0.0	1.4068981409072876	1.0311349630355835
1.0	28610000.0	28620000.0	4.0	1.5261832475662231	1.1192189455032349
1.0	28640000.0	28650000.0	0.0	1.7567945718765259	1.2809555530548096
1.0	28830000.0	28840000.0	4.0	1.6528562307357788	1.2094688415527344
1.0	29020000.0	29030000.0	1.0	1.4839617013931274	1.0883803367614746
1.0	29060000.0	29070000.0	1.0	1.750714659690857	1.2768383026123047
1.0	29090000.0	29100000.0	2.0	1.4924232959747314	1.0945907831192017
1.0	29100000.0	29110000.0	1.0	1.6154009103775024	1.1831411123275757
1.0	29250000.0	29260000.0	3.0	1.3959001302719116	1.0228664875030518
1.0	29380000.0	29390000.0	1.0	1.2527379989624023	0.9130937457084656
1.0	29480000.0	29490000.0	1.0	1.4309370517730713	1.0491232872009277
1.0	29650000.0	29660000.0	2.0	1.4759927988052368	1.0825181007385254
1.0	29660000.0	29670000.0	1.0	1.685571312904358	1.2322194576263428
1.0	29750000.0	29760000.0	2.0	2.1015915870666504	1.5017483234405518
1.0	29800000.0	29810000.0	4.0	1.8837730884552002	1.3651642799377441
1.0	29810000.0	29820000.0	4.0	2.0221831798553467	1.453091025352478
1.0	29830000.0	29840000.0	5.0	1.786864995956421	1.3012077808380127
1.0	29860000.0	29870000.0	0.0	1.8498417139053345	1.3429968357086182
1.0	30070000.0	30080000.0	3.0	1.8803430795669556	1.3629347085952759
1.0	30110000.0	30120000.0	3.0	2.1638855934143066	1.5390205383300781
1.0	30140000.0	30150000.0	2.0	2.694571018218994	1.8257793188095093
1.0	30270000.0	30280000.0	6.0	2.5594539642333984	1.7578531503677368
1.0	30310000.0	30320000.0	6.0	2.665052890777588	1.8112281560897827
1.0	30330000.0	30340000.0	2.0	2.639819622039795	1.7986621856689453
1.0	30340000.0	30350000.0	3.0	2.5890371799468994	1.773014783859253
1.0	30390000.0	30400000.0	2.0	2.475107192993164	1.7137205600738525
1.0	30430000.0	30440000.0	0.0	2.6667122840881348	1.812050223350525
1.0	30440000.0	30450000.0	2.0	2.290665864944458	1.6124763488769531
1.0	30460000.0	30470000.0	2.0	2.281080484390259	1.6070337295532227
1.0	30540000.0	30550000.0	2.0	2.363058567047119	1.652998924255371
1.0	30550000.0	30560000.0	5.0	2.264636754989624	1.5976552963256836
1.0	30560000.0	30570000.0	1.0	2.5671780109405518	1.7618281841278076
1.0	30600000.0	30610000.0	0.0	2.8145906925201416	1.883306860923767
1.0	30620000.0	30630000.0	1.0	2.9596238136291504	1.8272289037704468
1.0	30640000.0	30650000.0	4.0	2.6208415031433105	1.7185876369476318
1.0	30670000.0	30680000.0	5.0	2.8073952198028564	1.7799009084701538
1.0	30680000.0	30690000.0	3.0	2.913299083709717	1.8824777603149414
1.0	30690000.0	30700000.0	6.0	2.6755454540252686	1.8076276779174805
1.0	30700000.0	30710000.0	1.0	3.069213628768921	1.9271471500396729
1.0	30710000.0	30720000.0	7.0	3.012922763824463	1.890251874923706
1.0	30770000.0	30780000.0	4.0	3.0228519439697266	1.8668434619903564
1.0	30970000.0	30980000.0	1.0	2.093430995941162	1.4815337657928467
1.0	31010000.0	31020000.0	2.0	2.5707058906555176	1.7636396884918213
1.0	31030000.0	31040000.0	5.0	2.085893154144287	1.4922311305999756
1.0	31080000.0	31090000.0	1.0	2.3220162391662598	1.6301510334014893
1.0	31100000.0	31110000.0	4.0	2.368610143661499	1.6560649871826172
1.0	31160000.0	31170000.0	3.0	1.5914218425750732	1.1661267280578613
1.0	31190000.0	31200000.0	2.0	1.4941107034683228	1.086706519126892
1.0	31200000.0	31210000.0	4.0	1.9031422138214111	1.3777098655700684
1.0	31240000.0	31250000.0	0.0	2.090944766998291	1.4952991008758545
1.0	31300000.0	31310000.0	1.0	1.5100910663604736	1.1075096130371094
1.0	31350000.0	31360000.0	1.0	1.5855547189712524	1.1619457006454468
1.0	31390000.0	31400000.0	3.0	1.7224935293197632	1.2576204538345337
1.0	31410000.0	31420000.0	3.0	1.5249533653259277	1.1183260679244995
1.0	31490000.0	31500000.0	2.0	1.494370460510254	1.0960171222686768
1.0	31500000.0	31510000.0	1.0	1.477773666381836	1.0838291645050049
1.0	31600000.0	31610000.0	3.0	1.6853692531585693	1.2320797443389893
1.0	31630000.0	31640000.0	2.0	1.5912301540374756	1.1659904718399048
1.0	31650000.0	31660000.0	1.0	1.5534660816192627	1.1389458179473877
1.0	31700000.0	31710000.0	1.0	1.597338318824768	1.170336365699768
1.0	31710000.0	31720000.0	3.0	1.6634982824325562	1.2168947458267212
1.0	31750000.0	31760000.0	2.0	1.4023113250732422	1.0276893377304077
1.0	31890000.0	31900000.0	2.0	1.4083843231201172	1.032250165939331
1.0	31910000.0	31920000.0	1.0	1.7388404607772827	1.2687733173370361
1.0	32010000.0	32020000.0	4.0	1.6030213832855225	1.1743725538253784
1.0	32050000.0	32060000.0	1.0	1.6007636785507202	1.1727700233459473
1.0	32080000.0	32090000.0	2.0	1.469181776046753	1.0774972438812256
1.0	32110000.0	32120000.0	0.0	1.6428091526031494	1.1589902639389038
1.0	32130000.0	32140000.0	2.0	1.6137653589248657	1.1819841861724854
1.0	32150000.0	32160000.0	2.0	1.6686592102050781	1.220487356185913
1.0	32190000.0	32200000.0	4.0	1.75395929813385	1.2790367603302002
1.0	32210000.0	32220000.0	1.0	1.4505016803741455	1.0636756420135498
1.0	32260000.0	32270000.0	3.0	1.7629568576812744	1.2851219177246094
1.0	32380000.0	32390000.0	1.0	1.5949115753173828	1.1686115264892578
1.0	32410000.0	32420000.0	0.0	1.5481760501861572	1.1351332664489746
1.0	32420000.0	32430000.0	3.0	1.6493890285491943	1.2070447206497192
1.0	32520000.0	32530000.0	1.0	1.5498954057693481	1.136373519897461
1.0	32540000.0	32550000.0	4.0	1.4501749277114868	1.0634336471557617
1.0	32640000.0	32650000.0	2.0	1.4961798191070557	1.0944406986236572
1.0	32660000.0	32670000.0	2.0	1.3882386684417725	1.0041300058364868
1.0	32710000.0	32720000.0	6.0	1.3941106796264648	1.021518588066101
1.0	32740000.0	32750000.0	2.0	1.544463038444519	1.1324543952941895
1.0	32750000.0	32760000.0	3.0	1.558135747909546	1.1423075199127197
1.0	32790000.0	32800000.0	2.0	1.5013506412506104	1.1011264324188232
1.0	32800000.0	32810000.0	2.0	1.6828033924102783	1.2303035259246826
1.0	32850000.0	32860000.0	0.0	1.4308617115020752	1.0490667819976807
1.0	32890000.0	32900000.0	3.0	1.6610925197601318	1.2152185440063477
1.0	32940000.0	32950000.0	1.0	1.5536621809005737	1.1390868425369263
1.0	32960000.0	32970000.0	0.0	1.604095697402954	1.1751350164413452
1.0	33040000.0	33050000.0	0.0	1.4508984088897705	1.0639702081680298
1.0	33090000.0	33100000.0	2.0	1.3902080059051514	1.018578052520752
1.0	33180000.0	33190000.0	2.0	1.5937317609786987	1.1677716970443726
1.0	33210000.0	33220000.0	2.0	1.3653829097747803	0.9997955560684204
1.0	33300000.0	33310000.0	2.0	1.458160161972046	1.0693508386611938
1.0	33330000.0	33340000.0	1.0	1.4958162307739258	1.0970760583877563
1.0	33340000.0	33350000.0	0.0	1.5716171264648438	1.1519834995269775
1.0	33350000.0	33360000.0	0.0	1.578176498413086	1.1566765308380127
1.0	33420000.0	33430000.0	1.0	1.3522158861160278	0.9897844195365906
1.0	33450000.0	33460000.0	1.0	1.5928417444229126	1.167137861251831
1.0	33480000.0	33490000.0	0.0	1.3316682577133179	0.9740945100784302
1.0	33550000.0	33560000.0	0.0	1.4025193452835083	1.0278456211090088
1.0	33590000.0	33600000.0	0.0	1.2486870288848877	0.9099335670471191
1.0	33620000.0	33630000.0	0.0	1.439300775527954	1.055354356765747
1.0	33630000.0	33640000.0	3.0	1.3627510070800781	0.9977976083755493
1.0	33690000.0	33700000.0	1.0	1.4269657135009766	1.0461593866348267
1.0	33820000.0	33830000.0	1.0	1.580441951751709	1.1582958698272705
1.0	33900000.0	33910000.0	4.0	1.5158450603485107	1.1117032766342163
1.0	33980000.0	33990000.0	0.0	1.7434171438217163	1.2718851566314697
1.0	34000000.0	34010000.0	1.0	1.7204437255859375	1.2562177181243896
1.0	34070000.0	34080000.0	1.0	1.7297346591949463	1.2625675201416016
1.0	34120000.0	34130000.0	4.0	1.7403370141983032	1.2697911262512207
1.0	34390000.0	34400000.0	2.0	2.169973134994507	1.5426208972930908
1.0	34530000.0	34540000.0	4.0	2.04742169380188	1.4686962366104126
1.0	34550000.0	34560000.0	4.0	1.6280453205108643	1.192062497138977
1.0	34560000.0	34570000.0	0.0	1.4847198724746704	1.0889372825622559
1.0	34590000.0	34600000.0	0.0	2.3317654132843018	1.6356079578399658
1.0	34620000.0	34630000.0	3.0	1.9598385095596313	1.4139798879623413
1.0	34700000.0	34710000.0	2.0	2.6131694316864014	1.7852627038955688
1.0	34760000.0	34770000.0	4.0	2.487410068511963	1.720241904258728
1.0	34770000.0	34780000.0	3.0	2.3456811904907227	1.6433651447296143
1.0	34830000.0	34840000.0	1.0	2.8871254920959473	1.9037058353424072
1.0	34880000.0	34890000.0	4.0	2.3688387870788574	1.6561912298202515
1.0	34920000.0	34930000.0	4.0	2.4457340240478516	1.6980352401733398
1.0	35050000.0	35060000.0	3.0	2.3073110580444336	1.6218843460083008
1.0	35120000.0	35130000.0	0.0	2.1947641372680664	1.557206392288208
1.0	35170000.0	35180000.0	1.0	2.1062912940979004	1.5045878887176514
1.0	35180000.0	35190000.0	4.0	1.9577739238739014	1.4126712083816528
1.0	35200000.0	35210000.0	1.0	1.6756384372711182	1.2253360748291016
1.0	35210000.0	35220000.0	4.0	1.7519519329071045	1.277677059173584
1.0	35290000.0	35300000.0	0.0	1.4427489042282104	1.0579190254211426
1.0	35450000.0	35460000.0	4.0	1.3318127393722534	0.9485496282577515
1.0	35460000.0	35470000.0	2.0	1.3334832191467285	0.9754832983016968
1.0	35490000.0	35500000.0	1.0	1.1925289630889893	0.8565638661384583
1.0	35540000.0	35550000.0	0.0	1.3755277395248413	1.007486343383789
1.0	35580000.0	35590000.0	0.0	1.4535704851150513	1.0659515857696533
1.0	35630000.0	35640000.0	2.0	1.5039198398590088	1.103004813194275
1.0	35770000.0	35780000.0	2.0	1.306083083152771	0.9544457197189331
1.0	35780000.0	35790000.0	0.0	1.3594138622283936	0.9952614903450012
1.0	35790000.0	35800000.0	0.0	1.2433643341064453	0.9057767987251282
1.0	35830000.0	35840000.0	2.0	1.2688281536102295	0.9256197214126587
1.0	35870000.0	35880000.0	1.0	1.3135454654693604	0.9601895213127136
1.0	35880000.0	35890000.0	1.0	1.2586115598678589	0.9176715612411499
1.0	35910000.0	35920000.0	1.0	1.2197868824005127	0.8873063921928406
1.0	35960000.0	35970000.0	1.0	1.427361011505127	1.0464551448822021
1.0	36000000.0	36010000.0	2.0	1.3913300037384033	1.0194236040115356
1.0	36090000.0	36100000.0	1.0	1.4549665451049805	1.066986083984375
1.0	36130000.0	36140000.0	2.0	1.8875232934951782	1.3675997257232666
1.0	36160000.0	36170000.0	3.0	1.6493161916732788	1.2069940567016602
1.0	36210000.0	36220000.0	1.0	1.4872376918792725	1.0907866954803467
1.0	36270000.0	36280000.0	1.0	1.455884575843811	1.0676662921905518
1.0	36500000.0	36510000.0	0.0	1.3635495901107788	0.9984039068222046
1.0	36540000.0	36550000.0	3.0	1.541156530380249	1.1300652027130127
1.0	36550000.0	36560000.0	1.0	1.1935718059539795	0.8666684031486511
1.0	36770000.0	36780000.0	3.0	1.3668842315673828	1.0009361505508423
1.0	36830000.0	36840000.0	2.0	1.4529651403427124	1.0655028820037842
1.0	37000000.0	37010000.0	4.0	1.9334161281585693	1.3971611261367798
1.0	37060000.0	37070000.0	2.0	2.3823845386505127	1.663644790649414
1.0	37070000.0	37080000.0	3.0	2.0458827018737793	1.4677484035491943
1.0	37090000.0	37100000.0	1.0	2.3756792545318604	1.659959077835083
1.0	37170000.0	37180000.0	1.0	2.080282688140869	1.4888179302215576
1.0	37280000.0	37290000.0	6.0	3.0473978519439697	1.8889448642730713
1.0	37290000.0	37300000.0	2.0	3.3181748390197754	1.9949537515640259
1.0	37320000.0	37330000.0	3.0	2.801433801651001	1.7995493412017822
1.0	37490000.0	37500000.0	3.0	2.2849650382995605	1.5800015926361084
1.0	37530000.0	37540000.0	2.0	2.65012788772583	1.8038095235824585
1.0	37680000.0	37690000.0	1.0	2.0418217182159424	1.4652442932128906
1.0	37710000.0	37720000.0	5.0	2.426117420196533	1.6874682903289795
1.0	37750000.0	37760000.0	1.0	2.298466682434082	1.6168920993804932
1.0	37780000.0	37790000.0	3.0	2.0682482719421387	1.48147451877594
1.0	37790000.0	37800000.0	5.0	2.411344051361084	1.6794614791870117
1.0	37880000.0	37890000.0	3.0	2.0498220920562744	1.4701735973358154
1.0	37920000.0	37930000.0	2.0	1.4546650648117065	1.0667630434036255
1.0	37950000.0	37960000.0	1.0	1.4875514507293701	1.091017246246338
1.0	37960000.0	37970000.0	4.0	1.4270646572113037	1.0462334156036377
1.0	38010000.0	38020000.0	3.0	1.4470033645629883	1.0610792636871338
1.0	38030000.0	38040000.0	0.0	1.5397932529449463	1.1290796995162964
1.0	38090000.0	38100000.0	1.0	2.0217843055725098	1.4528439044952393
1.0	38110000.0	38120000.0	1.0	2.0225512981414795	1.4533196687698364
1.0	38180000.0	38190000.0	0.0	1.626814842224121	1.1911958456039429
1.0	38310000.0	38320000.0	0.0	1.4748268127441406	1.0816586017608643
1.0	38340000.0	38350000.0	1.0	1.4022588729858398	1.0276501178741455
1.0	38440000.0	38450000.0	2.0	1.5287119150161743	1.12105393409729
1.0	38510000.0	38520000.0	0.0	1.8074716329574585	1.3149741888046265
1.0	38530000.0	38540000.0	0.0	1.8634998798370361	1.351948857307434
1.0	38590000.0	38600000.0	2.0	1.9973262548446655	1.4375942945480347
1.0	38620000.0	38630000.0	2.0	1.9836868047714233	1.429036021232605
1.0	38660000.0	38670000.0	1.0	1.8264234066009521	1.3275551795959473
1.0	38690000.0	38700000.0	0.0	1.9499441385269165	1.4076991081237793
1.0	38700000.0	38710000.0	4.0	1.9923737049102783	1.4344913959503174
1.0	38730000.0	38740000.0	4.0	1.9095379114151	1.381834864616394
1.0	38750000.0	38760000.0	3.0	1.8655307292938232	1.3532769680023193
1.0	38760000.0	38770000.0	0.0	1.796108603477478	1.3073939085006714
1.0	38810000.0	38820000.0	0.0	1.9893569946289062	1.4325988292694092
1.0	38830000.0	38840000.0	3.0	1.7679996490478516	1.2885255813598633
1.0	38910000.0	38920000.0	4.0	1.8536536693572998	1.3454996347427368
1.0	39020000.0	39030000.0	1.0	1.7901973724365234	1.3034403324127197
1.0	39060000.0	39070000.0	2.0	1.8709535598754883	1.3568181991577148
1.0	39110000.0	39120000.0	2.0	1.9854767322540283	1.4301613569259644
1.0	39220000.0	39230000.0	4.0	1.9286702871322632	1.3941240310668945
1.0	39230000.0	39240000.0	1.0	1.7991260290145874	1.309409737586975
1.0	39320000.0	39330000.0	2.0	1.5182913541793823	1.1134836673736572
1.0	39360000.0	39370000.0	0.0	1.6494567394256592	1.20709228515625
1.0	39370000.0	39380000.0	4.0	1.5934734344482422	1.1675875186920166
1.0	39400000.0	39410000.0	3.0	1.5636234283447266	1.1462500095367432
1.0	39450000.0	39460000.0	1.0	1.4357764720916748	1.0376255512237549
1.0	39560000.0	39570000.0	0.0	1.5022388696670532	1.101776123046875
1.0	39650000.0	39660000.0	1.0	1.384608268737793	1.0143523216247559
1.0	39720000.0	39730000.0	0.0	1.3921045064926147	1.0200072526931763
1.0	39780000.0	39790000.0	0.0	1.403877854347229	1.0288665294647217
1.0	39800000.0	39810000.0	3.0	1.4444782733917236	1.059204339981079
1.0	39890000.0	39900000.0	2.0	1.6451479196548462	1.2040750980377197
1.0	40150000.0	40160000.0	1.0	1.4544137716293335	1.0665767192840576
1.0	40210000.0	40220000.0	0.0	1.3776832818984985	1.0091173648834229
1.0	40500000.0	40510000.0	0.0	1.0588407516479492	0.748541533946991
1.0	40550000.0	40560000.0	1.0	1.462368369102478	1.0724642276763916
1.0	40570000.0	40580000.0	2.0	1.7301832437515259	1.262873649597168
1.0	40710000.0	40720000.0	1.0	1.483695149421692	1.0881845951080322
1.0	40740000.0	40750000.0	1.0	1.392859697341919	1.0205763578414917
1.0	40750000.0	40760000.0	1.0	1.3859279155731201	1.0153484344482422
1.0	40770000.0	40780000.0	1.0	1.4230130910873413	1.0432064533233643
1.0	40790000.0	40800000.0	2.0	1.6490373611450195	1.2067985534667969
1.0	40820000.0	40830000.0	1.0	1.6666444540023804	1.2190858125686646
1.0	40940000.0	40950000.0	1.0	1.3432539701461792	0.982951283454895
1.0	40960000.0	40970000.0	2.0	1.4552348852157593	1.0671846866607666
1.0	40980000.0	40990000.0	2.0	1.7655643224716187	1.2868826389312744
1.0	41090000.0	41100000.0	0.0	1.4741805791854858	1.0811822414398193
1.0	41200000.0	41210000.0	0.0	1.4410892724990845	1.0566850900650024
1.0	41230000.0	41240000.0	2.0	1.4047622680664062	1.029531478881836
1.0	41280000.0	41290000.0	1.0	1.5937286615371704	1.1677690744400024
1.0	41390000.0	41400000.0	0.0	1.5219111442565918	1.1161161661148071
1.0	41490000.0	41500000.0	0.0	1.3950358629226685	1.0222159624099731
1.0	41510000.0	41520000.0	2.0	1.3750169277191162	1.007098913192749
1.0	41570000.0	41580000.0	2.0	1.4409735202789307	1.0565989017486572
1.0	41610000.0	41620000.0	3.0	1.4143524169921875	1.0367261171340942
1.0	41690000.0	41700000.0	0.0	1.418597936630249	1.0399044752120972
1.0	41760000.0	41770000.0	0.0	1.4553821086883545	1.0672940015792847
1.0	41770000.0	41780000.0	4.0	1.4347774982452393	1.0519860982894897
1.0	41800000.0	41810000.0	0.0	1.4110753536224365	1.034269094467163
1.0	41820000.0	41830000.0	2.0	1.3450734615325928	0.984340488910675
1.0	41840000.0	41850000.0	1.0	1.4923394918441772	1.094529151916504
1.0	41860000.0	41870000.0	2.0	1.6339298486709595	1.1962028741836548
1.0	41870000.0	41880000.0	2.0	1.6453717947006226	1.2042324542999268
1.0	41900000.0	41910000.0	1.0	1.4888461828231812	1.0919671058654785
1.0	41980000.0	41990000.0	1.0	1.4613548517227173	1.0717147588729858
1.0	42000000.0	42010000.0	1.0	1.4515691995620728	1.0644676685333252
1.0	42080000.0	42090000.0	0.0	1.4114751815795898	1.0345691442489624
1.0	42270000.0	42280000.0	0.0	1.5858386754989624	1.1621482372283936
1.0	42300000.0	42310000.0	0.0	1.447521448135376	1.061464548110962
1.0	42420000.0	42430000.0	2.0	1.439957857131958	1.0558428764343262
1.0	42460000.0	42470000.0	1.0	1.431603193283081	1.0496197938919067
1.0	42470000.0	42480000.0	1.0	1.4228817224502563	1.0431082248687744
1.0	42550000.0	42560000.0	0.0	1.5849210023880005	1.1614940166473389
1.0	42610000.0	42620000.0	2.0	1.5171432495117188	1.1126482486724854
1.0	42710000.0	42720000.0	4.0	1.2786136865615845	0.9332154393196106
1.0	42780000.0	42790000.0	1.0	1.3983449935913086	1.0247063636779785
1.0	42850000.0	42860000.0	0.0	1.5529530048370361	1.138576865196228
1.0	42950000.0	42960000.0	1.0	1.4136579036712646	1.036205530166626
1.0	43010000.0	43020000.0	0.0	1.4532482624053955	1.0657126903533936
1.0	43050000.0	43060000.0	1.0	1.3419166803359985	0.9819308519363403
1.0	43070000.0	43080000.0	3.0	1.359303593635559	0.9951775670051575
1.0	43110000.0	43120000.0	1.0	1.307114601135254	0.9552405476570129
1.0	43120000.0	43130000.0	0.0	1.0910474061965942	2.751129627227783
1.0	43190000.0	43200000.0	1.0	1.379197359085083	1.0102629661560059
1.0	43220000.0	43230000.0	1.0	1.4245660305023193	1.0443665981292725
1.0	43250000.0	43260000.0	3.0	1.427905797958374	1.0468610525131226
1.0	43280000.0	43290000.0	1.0	1.372092604637146	1.004884123802185
1.0	43290000.0	43300000.0	2.0	1.408447027206421	1.0322977304458618
1.0	43300000.0	43310000.0	1.0	1.442143201828003	1.0574685335159302
1.0	43310000.0	43320000.0	1.0	1.3820016384124756	1.0123826265335083
1.0	43320000.0	43330000.0	1.0	1.8011735677719116	1.3107761144638062
1.0	43350000.0	43360000.0	2.0	1.8253710269927979	1.3268589973449707
1.0	43390000.0	43400000.0	1.0	1.3646585941314697	0.999245822429657
1.0	43510000.0	43520000.0	2.0	1.3234779834747314	0.9678171277046204
1.0	43520000.0	43530000.0	1.0	1.379953145980835	1.010833978652954
1.0	43620000.0	43630000.0	2.0	1.3882665634155273	1.0171133279800415
1.0	43640000.0	43650000.0	3.0	1.4624359607696533	1.0725139379501343
1.0	43690000.0	43700000.0	0.0	1.392700433731079	1.0204567909240723
1.0	43790000.0	43800000.0	1.0	1.5854218006134033	1.1618506908416748
1.0	43840000.0	43850000.0	1.0	1.371532678604126	1.0044596195220947
1.0	43850000.0	43860000.0	2.0	1.3495523929595947	0.9877562522888184
1.0	43860000.0	43870000.0	1.0	1.3851070404052734	1.0147286653518677
1.0	43930000.0	43940000.0	0.0	1.3707038164138794	1.0038321018218994
1.0	43950000.0	43960000.0	1.0	1.6670936346054077	1.2193984985351562
1.0	43970000.0	43980000.0	2.0	1.6362842321395874	1.1978578567504883
1.0	43980000.0	43990000.0	0.0	1.5968756675720215	1.1700074672698975
1.0	43990000.0	44000000.0	3.0	1.3962881565093994	1.0231586694717407
1.0	44010000.0	44020000.0	1.0	1.474062204360962	1.0810953378677368
1.0	44080000.0	44090000.0	2.0	1.5131326913833618	1.1097277402877808
1.0	44110000.0	44120000.0	3.0	1.2787935733795166	0.9217826128005981
1.0	44260000.0	44270000.0	0.0	1.3980019092559814	1.0244487524032593
1.0	44360000.0	44370000.0	1.0	1.3711906671524048	1.0042009353637695
1.0	44430000.0	44440000.0	0.0	1.4498376846313477	1.0574028491973877
1.0	44540000.0	44550000.0	5.0	1.6133378744125366	1.1816813945770264
1.0	44550000.0	44560000.0	4.0	1.6686538457870483	1.2204838991165161
1.0	44590000.0	44600000.0	1.0	1.8108279705047607	1.3172080516815186
1.0	44730000.0	44740000.0	3.0	1.2701871395111084	0.9266753196716309
1.0	44830000.0	44840000.0	0.0	1.7038005590438843	1.2447973489761353
1.0	44840000.0	44850000.0	3.0	1.6560981273651123	1.2117338180541992
1.0	44880000.0	44890000.0	3.0	1.6819508075714111	1.2297130823135376
1.0	44890000.0	44900000.0	3.0	1.8388134241104126	1.3357393741607666
1.0	45000000.0	45010000.0	0.0	1.8475706577301025	1.3415043354034424
1.0	45010000.0	45020000.0	2.0	1.7996009588241577	1.309726357460022
1.0	45050000.0	45060000.0	1.0	1.6201608180999756	1.1865029335021973
1.0	45110000.0	45120000.0	2.0	1.4005615711212158	1.0263739824295044
1.0	45200000.0	45210000.0	2.0	1.6004445552825928	1.1725432872772217
1.0	45210000.0	45220000.0	2.0	1.6982839107513428	1.2409982681274414
1.0	45220000.0	45230000.0	1.0	1.786278486251831	1.3008148670196533
1.0	45250000.0	45260000.0	1.0	1.484871506690979	1.0890491008758545
1.0	45280000.0	45290000.0	1.0	1.452339768409729	1.0649033784866333
1.0	45290000.0	45300000.0	2.0	1.5308263301849365	1.1225876808166504
1.0	45300000.0	45310000.0	1.0	1.5900942087173462	1.1651813983917236
1.0	45340000.0	45350000.0	2.0	1.4006626605987549	1.026450276374817
1.0	45360000.0	45370000.0	2.0	1.4289897680282593	1.0476704835891724
1.0	45480000.0	45490000.0	1.0	1.4212695360183716	1.0419033765792847
1.0	45530000.0	45540000.0	2.0	1.577738881111145	1.1563637256622314
1.0	45610000.0	45620000.0	3.0	1.4474399089813232	1.0614032745361328
1.0	45790000.0	45800000.0	1.0	1.4311293363571167	1.0492669343948364
1.0	45800000.0	45810000.0	3.0	1.2804913520812988	0.9305223226547241
1.0	45810000.0	45820000.0	1.0	1.3196607828140259	0.9648880958557129
1.0	45890000.0	45900000.0	2.0	1.4745408296585083	1.0814483165740967
1.0	45940000.0	45950000.0	0.0	1.4740957021713257	1.0811198949813843
1.0	46140000.0	46150000.0	3.0	1.4445815086364746	1.0592807531356812
1.0	46160000.0	46170000.0	4.0	1.4322701692581177	1.0501172542572021
1.0	46200000.0	46210000.0	2.0	1.4751077890396118	1.0818662643432617
1.0	46300000.0	46310000.0	3.0	1.4256298542022705	1.0451618432998657
1.0	46390000.0	46400000.0	0.0	1.4497277736663818	1.0631015300750732
1.0	46420000.0	46430000.0	2.0	1.4079821109771729	1.0319485664367676
1.0	46450000.0	46460000.0	4.0	1.4004510641098022	1.026291012763977
1.0	46530000.0	46540000.0	5.0	1.3624145984649658	0.9975422024726868
1.0	46560000.0	46570000.0	2.0	1.4797757863998413	1.0853029489517212
1.0	46670000.0	46680000.0	2.0	1.4771454334259033	1.0833666324615479
1.0	46820000.0	46830000.0	1.0	1.3530967235565186	0.9904558062553406
1.0	46830000.0	46840000.0	0.0	1.3990907669067383	1.0252681970596313
1.0	46910000.0	46920000.0	1.0	1.3536494970321655	0.990876317024231
1.0	46930000.0	46940000.0	1.0	1.4176219701766968	1.0391743183135986
1.0	46940000.0	46950000.0	1.0	1.3471262454986572	0.9859064221382141
1.0	47150000.0	47160000.0	1.0	1.3909721374511719	1.0191543102264404
1.0	47230000.0	47240000.0	0.0	1.7495702505111694	1.276062250137329
1.0	47400000.0	47410000.0	2.0	1.6922080516815186	1.2368074655532837
1.0	47460000.0	47470000.0	0.0	1.9173574447631836	1.3868663311004639
1.0	47490000.0	47500000.0	2.0	1.694657325744629	1.2384977340698242
1.0	47740000.0	47750000.0	2.0	1.4710172414779663	1.0788507461547852
1.0	47790000.0	47800000.0	2.0	1.389134407043457	1.0177682638168335
1.0	47860000.0	47870000.0	2.0	1.6863682270050049	1.2327711582183838
1.0	47870000.0	47880000.0	1.0	1.7445518970489502	1.2726558446884155
1.0	47970000.0	47980000.0	2.0	1.5402510166168213	1.1294105052947998
1.0	48060000.0	48070000.0	2.0	1.7536760568618774	1.278845191001892
1.0	48070000.0	48080000.0	0.0	1.7824370861053467	1.2982375621795654
1.0	48110000.0	48120000.0	1.0	1.6822068691253662	1.2298903465270996
1.0	48120000.0	48130000.0	1.0	1.6853126287460327	1.2320406436920166
1.0	48150000.0	48160000.0	0.0	1.6223313808441162	1.1880347728729248
1.0	48230000.0	48240000.0	0.0	1.5089085102081299	1.1066467761993408
1.0	48260000.0	48270000.0	1.0	1.4971224069595337	1.0980325937271118
1.0	48310000.0	48320000.0	3.0	1.4602735042572021	1.0709152221679688
1.0	48340000.0	48350000.0	0.0	1.453497290611267	1.0658977031707764
1.0	48360000.0	48370000.0	2.0	1.45485520362854	1.066903829574585
1.0	48400000.0	48410000.0	1.0	1.4983104467391968	1.0989023447036743
1.0	48440000.0	48450000.0	1.0	1.5369220972061157	1.1270029544830322
1.0	48460000.0	48470000.0	0.0	1.7017484903335571	1.2433850765228271
1.0	48470000.0	48480000.0	4.0	1.71346914768219	1.2514396905899048
1.0	48580000.0	48590000.0	0.0	1.5287443399429321	1.121077060699463
1.0	48690000.0	48700000.0	2.0	1.9414968490600586	1.4023197889328003
1.0	48750000.0	48760000.0	1.0	1.4862775802612305	1.0900814533233643
1.0	48790000.0	48800000.0	1.0	1.426160454750061	1.045558214187622
1.0	48890000.0	48900000.0	2.0	1.453015923500061	1.0655404329299927
1.0	48930000.0	48940000.0	1.0	1.4934232234954834	1.0953233242034912
1.0	48960000.0	48970000.0	2.0	1.477591872215271	1.0836955308914185
1.0	49010000.0	49020000.0	3.0	1.646734595298767	1.2051866054534912
1.0	49170000.0	49180000.0	0.0	1.6804940700531006	1.228703498840332
1.0	49210000.0	49220000.0	1.0	1.3393161296844482	0.9799436330795288
1.0	49230000.0	49240000.0	1.0	1.3514403104782104	0.989194393157959
1.0	49260000.0	49270000.0	2.0	1.7629817724227905	1.2851388454437256
1.0	49360000.0	49370000.0	1.0	1.8780014514923096	1.3614110946655273
1.0	49480000.0	49490000.0	1.0	2.015371322631836	1.4488568305969238
1.0	49630000.0	49640000.0	2.0	1.9410855770111084	1.4020576477050781
1.0	49710000.0	49720000.0	0.0	1.8920186758041382	1.370514988899231
1.0	49740000.0	49750000.0	5.0	1.8946714401245117	1.372233271598816
1.0	49770000.0	49780000.0	2.0	1.9429423809051514	1.4032412767410278
1.0	49800000.0	49810000.0	0.0	2.062373161315918	1.4778790473937988
1.0	49830000.0	49840000.0	2.0	2.061894655227661	1.477586030960083
1.0	49860000.0	49870000.0	2.0	2.04740571975708	1.4686863422393799
1.0	49880000.0	49890000.0	3.0	2.102726459503174	1.5024346113204956
1.0	49970000.0	49980000.0	3.0	2.295116901397705	1.5594780445098877
1.0	50040000.0	50050000.0	4.0	2.5413448810577393	1.7484910488128662
1.0	50110000.0	50120000.0	2.0	3.3090476989746094	1.989151954650879
1.0	50150000.0	50160000.0	2.0	2.8557751178741455	1.8353908061981201
1.0	50220000.0	50230000.0	2.0	2.62640118598938	1.7919318675994873
1.0	50320000.0	50330000.0	3.0	2.0576558113098145	1.4749864339828491
1.0	50510000.0	50520000.0	2.0	1.9640487432479858	1.4166465997695923
1.0	50530000.0	50540000.0	1.0	2.0501983165740967	1.4704049825668335
1.0	50600000.0	50610000.0	0.0	2.0347142219543457	1.4608557224273682
1.0	50630000.0	50640000.0	3.0	2.120326280593872	1.5130401849746704
1.0	50700000.0	50710000.0	4.0	3.421699047088623	2.135336399078369
1.0	50760000.0	50770000.0	6.0	2.370816469192505	1.6572811603546143
1.0	50880000.0	50890000.0	4.0	2.3592782020568848	1.65090811252594
1.0	51000000.0	51010000.0	3.0	1.3293116092681885	0.9722896814346313
1.0	51080000.0	51090000.0	1.0	1.4428973197937012	1.0580288171768188
1.0	51250000.0	51260000.0	1.0	1.3704288005828857	1.0036230087280273
1.0	51260000.0	51270000.0	2.0	1.3347021341323853	0.9764165878295898
1.0	51320000.0	51330000.0	1.0	1.3579686880111694	0.9941632151603699
1.0	51340000.0	51350000.0	0.0	1.4685518741607666	1.0770318508148193
1.0	51460000.0	51470000.0	1.0	1.508436918258667	1.1063026189804077
1.0	51470000.0	51480000.0	0.0	2.1299448013305664	1.5188099145889282
1.0	51530000.0	51540000.0	1.0	1.6017086505889893	1.17344069480896
1.0	51540000.0	51550000.0	1.0	1.6458743810653687	1.2045842409133911
1.0	51570000.0	51580000.0	2.0	1.762467622756958	1.2847915887832642
1.0	51580000.0	51590000.0	1.0	1.721353530883789	1.256840467453003
1.0	51710000.0	51720000.0	1.0	1.4414325952529907	1.0569403171539307
1.0	51740000.0	51750000.0	2.0	1.4417916536331177	1.057207465171814
1.0	51780000.0	51790000.0	0.0	1.4407790899276733	1.056454062461853
1.0	51790000.0	51800000.0	1.0	1.549938440322876	1.1364045143127441
1.0	51900000.0	51910000.0	0.0	1.3975616693496704	1.024117350578308
1.0	51910000.0	51920000.0	1.0	1.4528672695159912	1.0654305219650269
1.0	51950000.0	51960000.0	4.0	1.4089076519012451	1.0326427221298218
1.0	51960000.0	51970000.0	2.0	1.4580751657485962	1.0692880153656006
1.0	52020000.0	52030000.0	1.0	1.5360511541366577	1.1263726949691772
1.0	52060000.0	52070000.0	5.0	1.5492161512374878	1.1358833312988281
1.0	52090000.0	52100000.0	0.0	1.4304324388504028	1.0487467050552368
1.0	52110000.0	52120000.0	2.0	1.393936038017273	1.0213873386383057
1.0	52160000.0	52170000.0	0.0	1.432818055152893	1.0505255460739136
1.0	52290000.0	52300000.0	4.0	1.3504518270492554	0.9884408712387085
1.0	52520000.0	52530000.0	0.0	1.3646730184555054	0.9697346687316895
1.0	52610000.0	52620000.0	1.0	1.3463941812515259	0.9853475689888
1.0	52620000.0	52630000.0	3.0	1.379744291305542	1.0106762647628784
1.0	52650000.0	52660000.0	0.0	1.4708316326141357	1.0787136554718018
1.0	52700000.0	52710000.0	2.0	1.3118900060653687	0.9589164853096008
1.0	52710000.0	52720000.0	1.0	1.3884226083755493	1.0172312259674072
1.0	52740000.0	52750000.0	0.0	1.2948185205459595	0.9457563161849976
1.0	52800000.0	52810000.0	0.0	1.299821138381958	0.9496186375617981
1.0	52810000.0	52820000.0	1.0	1.3265485763549805	0.9701725244522095
1.0	52840000.0	52850000.0	0.0	1.4045765399932861	1.0293915271759033
1.0	52870000.0	52880000.0	0.0	1.3230518102645874	0.9387124180793762
1.0	52890000.0	52900000.0	0.0	1.2700812816619873	0.9265931844711304
1.0	52970000.0	52980000.0	3.0	1.286402940750122	0.9392489194869995
1.0	53010000.0	53020000.0	0.0	1.3964202404022217	1.0232579708099365
1.0	53020000.0	53030000.0	2.0	1.6046464443206787	1.1755259037017822
1.0	53060000.0	53070000.0	1.0	1.5172837972640991	1.1127512454986572
1.0	53080000.0	53090000.0	0.0	1.553453803062439	1.1389371156692505
1.0	53100000.0	53110000.0	2.0	1.462410807609558	1.0724955797195435
1.0	53110000.0	53120000.0	2.0	1.4247703552246094	1.0445201396942139
1.0	53180000.0	53190000.0	2.0	1.6891765594482422	1.2347122430801392
1.0	53290000.0	53300000.0	0.0	1.5998637676239014	1.1721303462982178
1.0	53330000.0	53340000.0	2.0	1.6661338806152344	1.2187306880950928
1.0	53370000.0	53380000.0	2.0	1.4422576427459717	1.0575535297393799
1.0	53380000.0	53390000.0	4.0	1.3783496618270874	1.009621262550354
1.0	53440000.0	53450000.0	0.0	1.3441555500030518	0.9836395382881165
1.0	53650000.0	53660000.0	5.0	1.4423004388809204	1.0575852394104004
1.0	53680000.0	53690000.0	1.0	1.1691153049468994	0.8351060152053833
1.0	53700000.0	53710000.0	0.0	1.487547755241394	1.0910145044326782
1.0	53800000.0	53810000.0	1.0	1.6055042743682861	1.1761335134506226
1.0	53850000.0	53860000.0	2.0	1.6361429691314697	1.197758436203003
1.0	53900000.0	53910000.0	4.0	2.1541173458099365	1.5332281589508057
1.0	53940000.0	53950000.0	4.0	2.0694069862365723	1.4821832180023193
1.0	54000000.0	54010000.0	3.0	2.351783514022827	1.6467552185058594
1.0	54040000.0	54050000.0	1.0	1.9169445037841797	1.3866013288497925
1.0	54080000.0	54090000.0	1.0	1.7276111841201782	1.261117935180664
1.0	54220000.0	54230000.0	1.0	1.4738008975982666	1.0809032917022705
1.0	54260000.0	54270000.0	1.0	1.319846749305725	0.965031623840332
1.0	54280000.0	54290000.0	0.0	1.3541553020477295	0.9912611246109009
1.0	54360000.0	54370000.0	5.0	1.542893409729004	1.1313207149505615
1.0	54390000.0	54400000.0	1.0	1.4531590938568115	1.0656468868255615
1.0	54420000.0	54430000.0	0.0	1.420013189315796	1.040963888168335
1.0	54560000.0	54570000.0	2.0	1.3019150495529175	0.951233983039856
1.0	54680000.0	54690000.0	1.0	1.410332441329956	1.0337116718292236
1.0	54810000.0	54820000.0	2.0	1.4340064525604248	1.0514110326766968
1.0	54840000.0	54850000.0	0.0	1.6035897731781006	1.1747753620147705
1.0	54850000.0	54860000.0	1.0	1.4436328411102295	1.0585758686065674
1.0	54870000.0	54880000.0	3.0	1.2202091217041016	0.8876384496688843
1.0	54940000.0	54950000.0	5.0	1.538347601890564	1.1280347108840942
1.0	55020000.0	55030000.0	1.0	1.5799167156219482	1.1579205989837646
1.0	55040000.0	55050000.0	1.0	2.5061755180358887	1.7301326990127563
1.0	55100000.0	55110000.0	2.0	1.5966129302978516	1.169820785522461
1.0	55110000.0	55120000.0	3.0	1.5863111019134521	1.1624850034713745
1.0	55160000.0	55170000.0	1.0	1.5271810293197632	1.1199432611465454
1.0	55210000.0	55220000.0	2.0	1.4161455631256104	1.0380686521530151
1.0	55230000.0	55240000.0	0.0	1.4839500188827515	1.0883715152740479
1.0	55260000.0	55270000.0	5.0	1.3098729848861694	0.9573642611503601
1.0	55280000.0	55290000.0	0.0	1.576090931892395	1.1551851034164429
1.0	55350000.0	55360000.0	1.0	1.3369256258010864	0.9781161546707153
1.0	55430000.0	55440000.0	0.0	1.4840859174728394	1.0884711742401123
1.0	55470000.0	55480000.0	1.0	1.5851712226867676	1.1616723537445068
1.0	55480000.0	55490000.0	1.0	1.550144076347351	1.1365525722503662
1.0	55520000.0	55530000.0	1.0	1.5013010501861572	1.1010911464691162
1.0	55560000.0	55570000.0	2.0	1.2719981670379639	0.9280821681022644
1.0	55580000.0	55590000.0	0.0	1.4485596418380737	1.0622342824935913
1.0	55650000.0	55660000.0	1.0	1.4225646257400513	1.0428715944290161
1.0	55690000.0	55700000.0	2.0	1.5418392419815063	1.130558967590332
1.0	55700000.0	55710000.0	2.0	1.4933018684387207	1.0952346324920654
1.0	55730000.0	55740000.0	1.0	1.5613300800323486	1.1446031332015991
1.0	55820000.0	55830000.0	3.0	1.6319751739501953	1.1948285102844238
1.0	55880000.0	55890000.0	2.0	1.6858453750610352	1.232409119606018
1.0	55900000.0	55910000.0	6.0	2.9814181327819824	1.9589693546295166
1.0	55930000.0	55940000.0	0.0	1.5390474796295166	1.1285408735275269
1.0	55940000.0	55950000.0	3.0	1.531752347946167	1.123259425163269
1.0	55960000.0	55970000.0	0.0	1.5690150260925293	1.1501185894012451
1.0	56040000.0	56050000.0	1.0	1.5563075542449951	1.1409918069839478
1.0	56050000.0	56060000.0	0.0	1.7649459838867188	1.2864654064178467
1.0	56060000.0	56070000.0	3.0	1.6818926334381104	1.229673147201538
1.0	56070000.0	56080000.0	2.0	1.8090282678604126	1.3160104751586914
1.0	56110000.0	56120000.0	3.0	1.679137945175171	1.227763295173645
1.0	56130000.0	56140000.0	3.0	1.7976207733154297	1.3084043264389038
1.0	56150000.0	56160000.0	4.0	1.7491289377212524	1.2757627964019775
1.0	56170000.0	56180000.0	4.0	1.862760305404663	1.3514658212661743
1.0	56180000.0	56190000.0	2.0	1.4895693063735962	1.09249746799469
1.0	56210000.0	56220000.0	0.0	1.9517066478729248	1.4088194370269775
1.0	56280000.0	56290000.0	0.0	1.6178867816925049	1.184897541999817
1.0	56290000.0	56300000.0	1.0	1.5966360569000244	1.1698373556137085
1.0	56330000.0	56340000.0	7.0	1.4893248081207275	1.0923187732696533
1.0	56410000.0	56420000.0	2.0	1.896533727645874	1.373439073562622
1.0	56480000.0	56490000.0	2.0	1.7072255611419678	1.2471520900726318
1.0	56490000.0	56500000.0	1.0	1.9021832942962646	1.3770904541015625
1.0	56500000.0	56510000.0	1.0	1.8092892169952393	1.3161842823028564
1.0	56520000.0	56530000.0	0.0	1.5175319910049438	1.1129307746887207
1.0	56590000.0	56600000.0	2.0	1.6122233867645264	1.1808929443359375
1.0	56660000.0	56670000.0	3.0	1.5080277919769287	1.1060041189193726
1.0	56730000.0	56740000.0	7.0	2.1454169750213623	1.5280522108078003
1.0	56800000.0	56810000.0	1.0	1.586562156677246	1.1626639366149902
1.0	56830000.0	56840000.0	0.0	1.3272273540496826	0.9706932306289673
1.0	56900000.0	56910000.0	2.0	1.5521986484527588	1.138033151626587
1.0	56910000.0	56920000.0	1.0	1.5741112232208252	1.153768539428711
1.0	56970000.0	56980000.0	3.0	1.5199342966079712	1.114678978919983
1.0	57140000.0	57150000.0	1.0	1.6867328882217407	1.233022928237915
1.0	57180000.0	57190000.0	0.0	1.5542218685150146	1.1394907236099243
1.0	57270000.0	57280000.0	0.0	1.569179654121399	1.1502360105514526
1.0	57280000.0	57290000.0	0.0	1.4695688486099243	1.0777826309204102
1.0	57320000.0	57330000.0	1.0	1.5092684030532837	1.1069092750549316
1.0	57340000.0	57350000.0	1.0	1.6510772705078125	1.2082254886627197
1.0	57370000.0	57380000.0	1.0	1.4540441036224365	1.0663026571273804
1.0	57380000.0	57390000.0	1.0	1.559558391571045	1.1433298587799072
1.0	57400000.0	57410000.0	0.0	1.7407894134521484	1.2700985670089722
1.0	57430000.0	57440000.0	1.0	1.5389331579208374	1.1284576654434204
1.0	57470000.0	57480000.0	0.0	1.652347207069397	1.209113597869873
1.0	57510000.0	57520000.0	1.0	1.7576404809951782	1.281528353691101
1.0	57530000.0	57540000.0	1.0	1.50216805934906	1.1017241477966309
1.0	57550000.0	57560000.0	1.0	1.696393609046936	1.2396950721740723
1.0	57570000.0	57580000.0	2.0	1.6514317989349365	1.2084733247756958
1.0	57630000.0	57640000.0	1.0	1.5919694900512695	1.1665172576904297
1.0	57640000.0	57650000.0	4.0	1.6765336990356445	1.2259572744369507
1.0	57740000.0	57750000.0	2.0	1.7131742238998413	1.2512372732162476
1.0	57760000.0	57770000.0	4.0	1.7911107540130615	1.3040519952774048
1.0	57830000.0	57840000.0	3.0	2.0391998291015625	1.4636266231536865
1.0	57890000.0	57900000.0	5.0	1.9711239337921143	1.421118974685669
1.0	57900000.0	57910000.0	2.0	2.0421881675720215	1.4654704332351685
1.0	57950000.0	57960000.0	0.0	1.7765939235687256	1.2943122386932373
1.0	57980000.0	57990000.0	2.0	1.8418104648590088	1.3377140760421753
1.0	58010000.0	58020000.0	0.0	1.748124361038208	1.2750812768936157
1.0	58080000.0	58090000.0	3.0	1.4206416606903076	1.041433572769165
1.0	58090000.0	58100000.0	1.0	1.5270788669586182	1.1198689937591553
1.0	58100000.0	58110000.0	1.0	1.7475637197494507	1.2747007608413696
1.0	58140000.0	58150000.0	2.0	1.8210480213165283	1.3239946365356445
1.0	58170000.0	58180000.0	2.0	1.9237029552459717	1.3909409046173096
1.0	58210000.0	58220000.0	1.0	1.9574884176254272	1.4124902486801147
1.0	58220000.0	58230000.0	1.0	1.9326938390731812	1.3966997861862183
1.0	58230000.0	58240000.0	5.0	1.786803960800171	1.3011665344238281
1.0	58270000.0	58280000.0	1.0	1.9981848001480103	1.438131332397461
1.0	58370000.0	58380000.0	3.0	1.7389774322509766	1.2688663005828857
1.0	58380000.0	58390000.0	2.0	2.0865061283111572	1.4926038980484009
1.0	58400000.0	58410000.0	0.0	1.923500657081604	1.3908113241195679
1.0	58420000.0	58430000.0	1.0	1.9246785640716553	1.3915667533874512
1.0	58460000.0	58470000.0	0.0	1.940359115600586	1.4015940427780151
1.0	58620000.0	58630000.0	2.0	1.4752540588378906	1.0819737911224365
1.0	58690000.0	58700000.0	1.0	1.4998277425765991	1.100013017654419
1.0	58780000.0	58790000.0	2.0	1.6278982162475586	1.1919586658477783
1.0	58830000.0	58840000.0	1.0	1.7106201648712158	1.2494838237762451
1.0	58850000.0	58860000.0	2.0	1.67942214012146	1.2279605865478516
1.0	58880000.0	58890000.0	1.0	1.4856449365615845	1.0896172523498535
1.0	58890000.0	58900000.0	4.0	1.5494722127914429	1.1360679864883423
1.0	58940000.0	58950000.0	3.0	1.3071839809417725	0.9552937746047974
1.0	59000000.0	59010000.0	0.0	1.30404794216156	0.9528782963752747
1.0	59090000.0	59100000.0	0.0	1.521439790725708	1.1157735586166382
1.0	59250000.0	59260000.0	2.0	1.5477802753448486	1.108136773109436
1.0	59300000.0	59310000.0	0.0	1.428278923034668	1.0471408367156982
1.0	59370000.0	59380000.0	0.0	1.2711230516433716	0.9274023175239563
1.0	59450000.0	59460000.0	1.0	1.3552684783935547	0.9921085238456726
1.0	59490000.0	59500000.0	0.0	1.2996498346328735	0.9494866132736206
1.0	59550000.0	59560000.0	1.0	1.3580420017242432	0.9942190051078796
1.0	59560000.0	59570000.0	1.0	1.433417558670044	1.0509722232818604
1.0	59630000.0	59640000.0	0.0	1.5417739152908325	1.1305114030838013
1.0	59670000.0	59680000.0	1.0	1.7865909337997437	1.3010236024856567
1.0	59740000.0	59750000.0	4.0	1.5090337991714478	1.1067383289337158
1.0	59750000.0	59760000.0	1.0	1.6037178039550781	1.174866795539856
1.0	59770000.0	59780000.0	2.0	1.5409663915634155	1.1299282312393188
1.0	59780000.0	59790000.0	1.0	1.422194242477417	1.0425951480865479
1.0	59820000.0	59830000.0	3.0	1.3615972995758057	0.9969215393066406
1.0	59840000.0	59850000.0	2.0	1.5438172817230225	1.1319880485534668
1.0	59870000.0	59880000.0	0.0	1.429390549659729	1.0479694604873657
1.0	60010000.0	60020000.0	4.0	1.4354169368743896	1.0524624586105347
1.0	60070000.0	60080000.0	1.0	1.7136199474334717	1.2515429258346558
1.0	60140000.0	60150000.0	1.0	1.4179259538650513	1.0394014120101929
1.0	60210000.0	60220000.0	0.0	1.334620714187622	0.9763538241386414
1.0	60300000.0	60310000.0	0.0	1.382656455039978	1.0128779411315918
1.0	60310000.0	60320000.0	0.0	1.4025789499282837	1.0278913974761963
1.0	60420000.0	60430000.0	0.0	1.605629324913025	1.1762224435806274
1.0	60530000.0	60540000.0	2.0	1.8258438110351562	1.3271716833114624
1.0	60790000.0	60800000.0	5.0	3.288060426712036	2.0853209495544434
1.0	60800000.0	60810000.0	1.0	1.908320665359497	1.3810503482818604
1.0	60820000.0	60830000.0	1.0	1.9165611267089844	1.3863550424575806
1.0	60840000.0	60850000.0	1.0	1.552016019821167	1.1379015445709229
1.0	60880000.0	60890000.0	1.0	1.965274453163147	1.4174219369888306
1.0	60890000.0	60900000.0	4.0	1.886458158493042	1.3669085502624512
1.0	60910000.0	60920000.0	1.0	1.908883810043335	1.381413459777832
1.0	60930000.0	60940000.0	1.0	1.920116662979126	1.3823556900024414
1.0	60970000.0	60980000.0	6.0	1.4692575931549072	1.0775530338287354
1.0	61040000.0	61050000.0	0.0	1.8754533529281616	1.3597519397735596
1.0	61290000.0	61300000.0	2.0	2.032439947128296	1.4594488143920898
1.0	61300000.0	61310000.0	11.0	1.9344590902328491	1.3978275060653687
1.0	61360000.0	61370000.0	1.0	2.1687073707580566	1.5418732166290283
1.0	61400000.0	61410000.0	1.0	2.0623834133148193	1.4778848886489868
1.0	61440000.0	61450000.0	2.0	1.681715726852417	1.2295503616333008
1.0	61510000.0	61520000.0	4.0	1.4958747625350952	1.0971190929412842
1.0	61520000.0	61530000.0	1.0	1.5297890901565552	1.1218349933624268
1.0	61560000.0	61570000.0	3.0	1.463832139968872	1.0735458135604858
1.0	61590000.0	61600000.0	0.0	1.4736413955688477	1.0807856321334839
1.0	61630000.0	61640000.0	1.0	1.3754944801330566	1.0074608325958252
1.0	61700000.0	61710000.0	2.0	1.4016185998916626	1.0271685123443604
1.0	61740000.0	61750000.0	1.0	1.4307491779327393	1.0489829778671265
1.0	61780000.0	61790000.0	3.0	1.4599618911743164	1.0706841945648193
1.0	61850000.0	61860000.0	2.0	1.3863493204116821	1.0156663656234741
1.0	61970000.0	61980000.0	0.0	1.6306266784667969	1.1938793659210205
1.0	62110000.0	62120000.0	0.0	1.659248948097229	1.213932991027832
1.0	62140000.0	62150000.0	2.0	1.3807917833328247	1.011468529701233
1.0	62190000.0	62200000.0	3.0	1.7807365655899048	1.2384272813796997
1.0	62300000.0	62310000.0	2.0	1.3047674894332886	0.9534327387809753
1.0	62350000.0	62360000.0	0.0	1.3412021398544312	0.9813857078552246
1.0	62370000.0	62380000.0	2.0	1.3409942388534546	0.9812268018722534
1.0	62450000.0	62460000.0	4.0	1.4021029472351074	1.0275328159332275
1.0	62570000.0	62580000.0	0.0	1.3382322788238525	0.9791159629821777
1.0	62620000.0	62630000.0	2.0	1.2874082326889038	0.9400275349617004
1.0	62630000.0	62640000.0	1.0	1.6816425323486328	1.2294995784759521
1.0	62690000.0	62700000.0	1.0	1.8309600353240967	1.3305561542510986
1.0	62700000.0	62710000.0	2.0	1.5892314910888672	1.164566993713379
1.0	62740000.0	62750000.0	7.0	1.588168978691101	1.1638094186782837
1.0	62810000.0	62820000.0	2.0	1.7352583408355713	1.2663342952728271
1.0	62880000.0	62890000.0	1.0	1.6746253967285156	1.224632978439331
1.0	62910000.0	62920000.0	0.0	1.40435791015625	1.029227614402771
1.0	62920000.0	62930000.0	1.0	1.406869888305664	1.031113862991333
1.0	62980000.0	62990000.0	2.0	1.494759202003479	1.0963014364242554
1.0	62990000.0	63000000.0	1.0	1.4443212747573853	1.0590872764587402
1.0	63150000.0	63160000.0	3.0	1.2109947204589844	0.8803970217704773
1.0	63170000.0	63180000.0	2.0	1.4832369089126587	1.0878479480743408
1.0	63270000.0	63280000.0	3.0	1.3818891048431396	1.0122973918914795
1.0	63290000.0	63300000.0	1.0	1.3717753887176514	1.004643201828003
1.0	63380000.0	63390000.0	3.0	1.8223936557769775	1.3248869180679321
1.0	63390000.0	63400000.0	2.0	1.7639439105987549	1.285788655281067
1.0	63420000.0	63430000.0	4.0	1.7915706634521484	1.304359793663025
1.0	63500000.0	63510000.0	3.0	2.091904878616333	1.4958820343017578
1.0	63520000.0	63530000.0	2.0	2.0587410926818848	1.4756520986557007
1.0	63600000.0	63610000.0	1.0	2.0209641456604004	1.452333927154541
1.0	63660000.0	63670000.0	1.0	2.1530768871307373	1.5326100587844849
1.0	63680000.0	63690000.0	2.0	2.1132092475891113	1.5087592601776123
1.0	63730000.0	63740000.0	2.0	2.186974048614502	1.5526363849639893
1.0	63760000.0	63770000.0	2.0	2.233910322189331	1.5799871683120728
1.0	63770000.0	63780000.0	2.0	2.167475938796997	1.5411450862884521
1.0	63870000.0	63880000.0	2.0	1.4419772624969482	1.0573455095291138
1.0	63880000.0	63890000.0	2.0	1.4716659784317017	1.079329252243042
1.0	63990000.0	64000000.0	0.0	1.2797768115997314	0.9341163635253906
1.0	64040000.0	64050000.0	0.0	1.3802425861358643	1.011053204536438
1.0	64060000.0	64070000.0	0.0	1.3419058322906494	0.9819219708442688
1.0	64070000.0	64080000.0	1.0	1.268454909324646	0.9253289103507996
1.0	64080000.0	64090000.0	2.0	1.2956734895706177	0.9464172124862671
1.0	64140000.0	64150000.0	1.0	1.4715015888214111	1.0792081356048584
1.0	64190000.0	64200000.0	2.0	1.4658825397491455	1.0750609636306763
1.0	64210000.0	64220000.0	1.0	1.4645960330963135	1.0741111040115356
1.0	64240000.0	64250000.0	2.0	1.3720133304595947	1.0048242807388306
1.0	64380000.0	64390000.0	0.0	1.423043966293335	1.0432296991348267
1.0	64450000.0	64460000.0	1.0	1.3527723550796509	0.9902089238166809
1.0	64480000.0	64490000.0	1.0	1.3136532306671143	0.9602727890014648
1.0	64490000.0	64500000.0	2.0	1.408442735671997	1.032294750213623
1.0	64530000.0	64540000.0	0.0	1.4922170639038086	1.0944396257400513
1.0	64600000.0	64610000.0	1.0	1.3994004726409912	1.0255011320114136
1.0	64610000.0	64620000.0	2.0	1.3972415924072266	1.0238765478134155
1.0	64620000.0	64630000.0	2.0	1.4763355255126953	1.082770586013794
1.0	64840000.0	64850000.0	3.0	2.0227761268615723	1.4534592628479004
1.0	64880000.0	64890000.0	2.0	1.822156548500061	1.3067355155944824
1.0	64920000.0	64930000.0	1.0	2.062129497528076	1.4777294397354126
1.0	64930000.0	64940000.0	3.0	1.700291395187378	1.215713620185852
1.0	64960000.0	64970000.0	3.0	1.506420373916626	1.1048305034637451
1.0	65040000.0	65050000.0	2.0	1.4504467248916626	1.0636348724365234
1.0	65070000.0	65080000.0	1.0	1.467024564743042	1.0759046077728271
1.0	65100000.0	65110000.0	2.0	1.4574106931686401	1.0687962770462036
1.0	65110000.0	65120000.0	0.0	1.4071283340454102	1.0313079357147217
1.0	65150000.0	65160000.0	2.0	1.4108335971832275	1.0340874195098877
1.0	65180000.0	65190000.0	2.0	1.7971346378326416	1.3080799579620361
1.0	65190000.0	65200000.0	1.0	1.710447907447815	1.2493653297424316
1.0	65220000.0	65230000.0	1.0	1.460644006729126	1.071189284324646
1.0	65230000.0	65240000.0	3.0	1.5075242519378662	1.1056370735168457
1.0	65250000.0	65260000.0	1.0	1.4701623916625977	1.0782201290130615
1.0	65260000.0	65270000.0	1.0	1.485878586769104	1.0897884368896484
1.0	65280000.0	65290000.0	5.0	1.4594467878341675	1.070302963256836
1.0	65390000.0	65400000.0	3.0	1.4562883377075195	1.067964792251587
1.0	65400000.0	65410000.0	1.0	1.3521099090576172	0.9897042512893677
1.0	65420000.0	65430000.0	1.0	1.346091389656067	0.9851158261299133
1.0	65530000.0	65540000.0	3.0	1.920777678489685	1.3890635967254639
1.0	65550000.0	65560000.0	0.0	1.7088667154312134	1.2482799291610718
1.0	65560000.0	65570000.0	5.0	1.9074954986572266	1.3805185556411743
1.0	65570000.0	65580000.0	0.0	1.6923980712890625	1.2369384765625
1.0	65580000.0	65590000.0	3.0	1.479634165763855	1.0851986408233643
1.0	65600000.0	65610000.0	2.0	1.6817314624786377	1.2295609712600708
1.0	65630000.0	65640000.0	1.0	1.4630820751190186	1.0729918479919434
1.0	65650000.0	65660000.0	2.0	1.427551031112671	1.0465965270996094
1.0	65680000.0	65690000.0	0.0	1.3968507051467896	1.0235823392868042
1.0	65730000.0	65740000.0	0.0	1.6229689121246338	1.1884843111038208
1.0	65820000.0	65830000.0	3.0	1.6027971506118774	1.1742135286331177
1.0	65950000.0	65960000.0	2.0	1.5797679424285889	1.157814621925354
1.0	65970000.0	65980000.0	0.0	1.5593788623809814	1.1432011127471924
1.0	66040000.0	66050000.0	3.0	1.5996906757354736	1.1720080375671387
1.0	66150000.0	66160000.0	4.0	1.887751579284668	1.3677477836608887
1.0	66190000.0	66200000.0	0.0	2.005498170852661	1.4427026510238647
1.0	66210000.0	66220000.0	2.0	2.0620739459991455	1.477695345878601
1.0	66230000.0	66240000.0	2.0	1.9961802959442139	1.436876654624939
1.0	66280000.0	66290000.0	1.0	1.9290844202041626	1.3943897485733032
1.0	66330000.0	66340000.0	3.0	1.6286700963974	1.1925022602081299
1.0	66340000.0	66350000.0	3.0	1.5193105936050415	1.1142246723175049
1.0	66360000.0	66370000.0	2.0	1.645769476890564	1.204511284828186
1.0	66430000.0	66440000.0	2.0	1.8183635473251343	1.322214126586914
1.0	66440000.0	66450000.0	1.0	1.7580957412719727	1.2818363904953003
1.0	66570000.0	66580000.0	1.0	1.7416452169418335	1.2706806659698486
1.0	66600000.0	66610000.0	1.0	1.976061224937439	1.4242345094680786
1.0	66700000.0	66710000.0	1.0	1.831595778465271	1.330976128578186
1.0	66750000.0	66760000.0	1.0	1.7066371440887451	1.2467480897903442
1.0	66800000.0	66810000.0	1.0	1.6079365015029907	1.177857756614685
1.0	66840000.0	66850000.0	0.0	1.5161361694335938	1.1119149923324585
1.0	67020000.0	67030000.0	1.0	1.7415409088134766	1.2706100940704346
1.0	67150000.0	67160000.0	0.0	1.9160852432250977	1.3860491514205933
1.0	67250000.0	67260000.0	3.0	1.6000843048095703	1.1722872257232666
1.0	67290000.0	67300000.0	3.0	1.4480364322662354	1.0618460178375244
1.0	67310000.0	67320000.0	1.0	1.4749186038970947	1.0817264318466187
1.0	67510000.0	67520000.0	0.0	1.2579905986785889	0.9171880483627319
1.0	67520000.0	67530000.0	0.0	1.4163713455200195	1.0382381677627563
1.0	67560000.0	67570000.0	1.0	1.4348857402801514	1.0520670413970947
1.0	67570000.0	67580000.0	1.0	1.6251003742218018	1.1899876594543457
1.0	67650000.0	67660000.0	2.0	1.7272751331329346	1.2608885765075684
1.0	67700000.0	67710000.0	3.0	2.0579116344451904	1.4751431941986084
1.0	67720000.0	67730000.0	2.0	1.8330320119857788	1.3319246768951416
1.0	67770000.0	67780000.0	1.0	1.785698652267456	1.3004261255264282
1.0	67830000.0	67840000.0	1.0	1.4408609867095947	1.0565149784088135
1.0	67900000.0	67910000.0	1.0	1.5775090456008911	1.1561996936798096
1.0	67940000.0	67950000.0	4.0	1.6404279470443726	1.2007662057876587
1.0	67970000.0	67980000.0	0.0	1.8410398960113525	1.3372070789337158
1.0	68000000.0	68010000.0	0.0	1.562394142150879	1.1453675031661987
1.0	68170000.0	68180000.0	0.0	1.442932367324829	1.0580556392669678
1.0	68190000.0	68200000.0	2.0	1.4380162954330444	1.054398536682129
1.0	68220000.0	68230000.0	2.0	1.3103936910629272	0.9577649235725403
1.0	68270000.0	68280000.0	2.0	1.375637412071228	1.007569670677185
1.0	68480000.0	68490000.0	3.0	1.496842861175537	1.0978281497955322
1.0	68600000.0	68610000.0	1.0	1.28327476978302	0.9368273019790649
1.0	68620000.0	68630000.0	1.0	1.3089395761489868	0.9566454887390137
1.0	68730000.0	68740000.0	1.0	1.5003966093063354	1.1004283428192139
1.0	68770000.0	68780000.0	0.0	1.5299313068389893	1.1219390630722046
1.0	68890000.0	68900000.0	2.0	1.9548362493515015	1.4108071327209473
1.0	69020000.0	69030000.0	4.0	2.07778263092041	1.4872949123382568
1.0	69030000.0	69040000.0	2.0	2.0497584342956543	1.4701342582702637
1.0	69040000.0	69050000.0	7.0	2.949174404144287	1.9341951608657837
1.0	69050000.0	69060000.0	0.0	2.3359360694885254	1.6379368305206299
1.0	69120000.0	69130000.0	2.0	2.4034862518310547	1.6751855611801147
1.0	69150000.0	69160000.0	2.0	2.097675323486328	1.4993783235549927
1.0	69190000.0	69200000.0	2.0	2.06504225730896	1.4795130491256714
1.0	69220000.0	69230000.0	2.0	2.1775104999542236	1.5470681190490723
1.0	69260000.0	69270000.0	0.0	2.697399616241455	1.7717628479003906
1.0	69310000.0	69320000.0	2.0	2.4627740383148193	1.7071548700332642
1.0	69420000.0	69430000.0	1.0	2.268674612045288	1.5999631881713867
1.0	69480000.0	69490000.0	1.0	2.164306163787842	1.5392693281173706
1.0	69690000.0	69700000.0	0.0	2.4263617992401123	1.6876007318496704
1.0	69740000.0	69750000.0	3.0	2.1536879539489746	1.532972812652588
1.0	69750000.0	69760000.0	2.0	2.417781114578247	1.6829555034637451
1.0	69910000.0	69920000.0	4.0	2.7107160091400146	1.727660894393921
1.0	70140000.0	70150000.0	2.0	2.2010715007781982	1.5608975887298584
1.0	70190000.0	70200000.0	2.0	3.5540671348571777	2.002761125564575
1.0	70340000.0	70350000.0	2.0	2.8088440895080566	1.810546636581421
1.0	70380000.0	70390000.0	1.0	2.154299736022949	1.5333359241485596
1.0	70570000.0	70580000.0	2.0	1.6847301721572876	1.2316375970840454
1.0	70650000.0	70660000.0	0.0	1.4264497756958008	1.0457748174667358
1.0	70700000.0	70710000.0	2.0	1.5090954303741455	1.1067835092544556
1.0	70720000.0	70730000.0	1.0	1.4143946170806885	1.036757230758667
1.0	70760000.0	70770000.0	3.0	1.43934965133667	1.0553909540176392
1.0	70790000.0	70800000.0	1.0	1.5616956949234009	1.1448655128479004
1.0	70800000.0	70810000.0	0.0	1.5982798337936401	1.1710052490234375
1.0	70860000.0	70870000.0	3.0	1.8817754983901978	1.3638664484024048
1.0	70900000.0	70910000.0	2.0	1.4701974391937256	1.0782462358474731
1.0	70920000.0	70930000.0	3.0	2.0090012550354004	1.4448888301849365
1.0	70930000.0	70940000.0	3.0	1.9991891384124756	1.4317430257797241
1.0	70950000.0	70960000.0	3.0	1.9403998851776123	1.4016203880310059
1.0	70960000.0	70970000.0	2.0	1.699745774269104	1.2420055866241455
1.0	71010000.0	71020000.0	0.0	2.204824924468994	1.5630898475646973
1.0	71280000.0	71290000.0	3.0	1.5325946807861328	1.1238692998886108
1.0	71320000.0	71330000.0	0.0	1.9957339763641357	1.4365968704223633
1.0	71370000.0	71380000.0	0.0	2.1087005138397217	1.5060417652130127
1.0	71500000.0	71510000.0	1.0	1.8091647624969482	1.3161015510559082
1.0	71570000.0	71580000.0	1.0	1.5286544561386108	1.1210126876831055
1.0	71700000.0	71710000.0	0.0	1.5449683666229248	1.1328189373016357
1.0	71730000.0	71740000.0	0.0	1.6957603693008423	1.2392585277557373
1.0	71740000.0	71750000.0	1.0	1.7036851644515991	1.2447175979614258
1.0	71780000.0	71790000.0	3.0	1.9134775400161743	1.3843717575073242
1.0	71820000.0	71830000.0	1.0	1.8263670206069946	1.3275179862976074
1.0	71840000.0	71850000.0	1.0	1.9267113208770752	1.392869234085083
1.0	71870000.0	71880000.0	2.0	1.7940409183502197	1.3060119152069092
1.0	72040000.0	72050000.0	2.0	2.1784684658050537	1.5476329326629639
1.0	72070000.0	72080000.0	4.0	2.1734910011291504	1.5446984767913818
1.0	72220000.0	72230000.0	4.0	3.712674617767334	2.046027898788452
1.0	72280000.0	72290000.0	5.0	4.3104987144470215	2.1754961013793945
1.0	72360000.0	72370000.0	5.0	3.8048884868621826	2.095424175262451
1.0	72370000.0	72380000.0	3.0	3.875296115875244	2.0927553176879883
1.0	72470000.0	72480000.0	1.0	3.3819446563720703	1.9586585760116577
1.0	72500000.0	72510000.0	1.0	3.727776050567627	2.050546169281006
1.0	72610000.0	72620000.0	3.0	4.986020088195801	2.2753279209136963
1.0	72640000.0	72650000.0	4.0	4.35833740234375	2.187208652496338
1.0	72730000.0	72740000.0	2.0	4.383443355560303	2.191338062286377
1.0	72780000.0	72790000.0	3.0	3.8404648303985596	2.0921990871429443
1.0	72830000.0	72840000.0	3.0	4.222314357757568	2.159435272216797
1.0	72920000.0	72930000.0	5.0	4.094899654388428	2.1329238414764404
1.0	73020000.0	73030000.0	5.0	2.8290719985961914	1.815005898475647
1.0	73030000.0	73040000.0	3.0	2.947693347930908	1.826875925064087
1.0	73060000.0	73070000.0	1.0	3.2370212078094482	1.9472992420196533
1.0	73150000.0	73160000.0	4.0	3.4892539978027344	2.012472152709961
1.0	73160000.0	73170000.0	5.0	3.4382903575897217	2.004124879837036
1.0	73190000.0	73200000.0	2.0	3.5895447731018066	2.04301118850708
1.0	73280000.0	73290000.0	2.0	3.2403461933135986	1.924857497215271
1.0	73310000.0	73320000.0	2.0	3.470484972000122	2.0269789695739746
1.0	73340000.0	73350000.0	2.0	3.2776341438293457	1.993343710899353
1.0	73370000.0	73380000.0	11.0	3.2063686847686768	1.9315773248672485
1.0	73390000.0	73400000.0	1.0	3.6588783264160156	2.0563626289367676
1.0	73420000.0	73430000.0	4.0	5.309595108032227	2.350414752960205
1.0	73460000.0	73470000.0	5.0	4.08652400970459	2.131946325302124
1.0	73510000.0	73520000.0	3.0	3.840703248977661	2.0884461402893066
1.0	73540000.0	73550000.0	12.0	5.418503284454346	2.3747878074645996
1.0	73590000.0	73600000.0	2.0	3.504289150238037	2.0415093898773193
1.0	73640000.0	73650000.0	3.0	3.5972800254821777	2.064105749130249
1.0	73710000.0	73720000.0	5.0	3.3911304473876953	1.9724162817001343
1.0	73720000.0	73730000.0	3.0	3.643151044845581	2.054527997970581
1.0	73740000.0	73750000.0	4.0	3.700684070587158	2.0617852210998535
1.0	73750000.0	73760000.0	3.0	4.698678970336914	2.2436459064483643
1.0	73890000.0	73900000.0	3.0	4.061002254486084	2.136303186416626
1.0	73960000.0	73970000.0	5.0	4.5697407722473145	2.2199153900146484
1.0	73980000.0	73990000.0	2.0	4.598412990570068	2.2250876426696777
1.0	74010000.0	74020000.0	5.0	4.544467449188232	2.215742588043213
1.0	74050000.0	74060000.0	3.0	4.301446437835693	2.1800026893615723
1.0	74060000.0	74070000.0	4.0	4.6143364906311035	2.2250545024871826
1.0	74190000.0	74200000.0	2.0	4.360795021057129	2.185647487640381
1.0	74230000.0	74240000.0	7.0	4.27376127243042	2.167985439300537
1.0	74280000.0	74290000.0	3.0	4.311222553253174	2.1756341457366943
1.0	74300000.0	74310000.0	5.0	4.070849418640137	2.1272075176239014
1.0	74310000.0	74320000.0	5.0	4.281142234802246	2.1708719730377197
1.0	74320000.0	74330000.0	2.0	4.263760089874268	2.1680312156677246
1.0	74420000.0	74430000.0	5.0	4.760344982147217	2.247371196746826
1.0	74450000.0	74460000.0	5.0	4.993691921234131	2.2763290405273438
1.0	74470000.0	74480000.0	11.0	4.614631175994873	2.2298521995544434
1.0	74510000.0	74520000.0	12.0	6.6667609214782715	2.31740140914917
1.0	74530000.0	74540000.0	5.0	4.704891204833984	2.241084575653076
1.0	74680000.0	74690000.0	0.0	2.2572691440582275	1.5609186887741089
1.0	74730000.0	74740000.0	3.0	2.324918031692505	1.578735113143921
1.0	74770000.0	74780000.0	5.0	2.693479537963867	1.7960283756256104
1.0	74780000.0	74790000.0	3.0	2.6067259311676025	1.7406574487686157
1.0	74800000.0	74810000.0	4.0	2.728726625442505	1.7284018993377686
1.0	74850000.0	74860000.0	4.0	3.2476325035095215	1.9330631494522095
1.0	74900000.0	74910000.0	3.0	3.891636371612549	2.087665319442749
1.0	74990000.0	75000000.0	6.0	4.407990455627441	2.1940927505493164
1.0	75170000.0	75180000.0	2.0	1.5740292072296143	1.153710126876831
1.0	75470000.0	75480000.0	3.0	4.948103904724121	2.269153356552124
1.0	75560000.0	75570000.0	6.0	4.287802696228027	2.1702075004577637
1.0	75600000.0	75610000.0	9.0	3.2942543029785156	1.9467298984527588
1.0	75690000.0	75700000.0	2.0	4.19857931137085	2.155951976776123
1.0	75710000.0	75720000.0	3.0	3.9670233726501465	2.105017900466919
1.0	75810000.0	75820000.0	3.0	3.877157688140869	2.0848469734191895
1.0	75820000.0	75830000.0	6.0	3.6266167163848877	2.042081594467163
1.0	75920000.0	75930000.0	2.0	3.7146823406219482	2.055870532989502
1.0	76000000.0	76010000.0	5.0	2.604954481124878	1.7449805736541748
1.0	76050000.0	76060000.0	1.0	2.08292818069458	1.4904284477233887
1.0	76120000.0	76130000.0	0.0	2.0665931701660156	1.4804623126983643
1.0	76180000.0	76190000.0	2.0	1.598016381263733	1.1708183288574219
1.0	76210000.0	76220000.0	1.0	1.5013943910598755	1.1011587381362915
1.0	76250000.0	76260000.0	2.0	1.498351812362671	1.0989325046539307
1.0	76260000.0	76270000.0	4.0	1.6477248668670654	1.2058796882629395
1.0	76340000.0	76350000.0	2.0	2.6129417419433594	1.7851476669311523
1.0	76350000.0	76360000.0	2.0	2.210692882537842	1.5420714616775513
1.0	76360000.0	76370000.0	2.0	2.3421988487243652	1.6414276361465454
1.0	76370000.0	76380000.0	2.0	2.411864757537842	1.6797443628311157
1.0	76460000.0	76470000.0	2.0	2.1810765266418457	1.549168586730957
1.0	76520000.0	76530000.0	3.0	2.220933198928833	1.5724685192108154
1.0	76530000.0	76540000.0	4.0	1.8648812770843506	1.352852463722229
1.0	76680000.0	76690000.0	4.0	2.322136878967285	1.630218505859375
1.0	76860000.0	76870000.0	1.0	1.738372564315796	1.2684547901153564
1.0	76990000.0	77000000.0	2.0	1.8831672668457031	1.364770770072937
1.0	77040000.0	77050000.0	1.0	1.745104193687439	1.2730313539505005
1.0	77050000.0	77060000.0	6.0	1.6580957174301147	1.2131283283233643
1.0	77110000.0	77120000.0	4.0	2.2639365196228027	1.5972543954849243
1.0	77170000.0	77180000.0	0.0	1.9865449666976929	1.430833101272583
1.0	77190000.0	77200000.0	2.0	1.8738768100738525	1.3587239980697632
1.0	77220000.0	77230000.0	0.0	2.0153589248657227	1.448848843574524
1.0	77230000.0	77240000.0	2.0	2.0164809226989746	1.4495474100112915
1.0	77250000.0	77260000.0	2.0	2.0512030124664307	1.4710224866867065
1.0	77320000.0	77330000.0	1.0	1.7888691425323486	1.3025506734848022
1.0	77330000.0	77340000.0	1.0	1.7859745025634766	1.3006106615066528
1.0	77340000.0	77350000.0	1.0	1.6709508895874023	1.2220804691314697
1.0	77380000.0	77390000.0	3.0	1.8388118743896484	1.3357384204864502
1.0	77390000.0	77400000.0	0.0	1.805528998374939	1.3136800527572632
1.0	77590000.0	77600000.0	0.0	1.3864749670028687	1.015761137008667
1.0	77620000.0	77630000.0	2.0	1.3983570337295532	1.0247156620025635
1.0	77650000.0	77660000.0	1.0	1.3560885190963745	0.9927325248718262
1.0	77660000.0	77670000.0	1.0	1.3596657514572144	0.9954536557197571
1.0	77680000.0	77690000.0	2.0	1.275904655456543	0.9311138391494751
1.0	77730000.0	77740000.0	0.0	1.515645980834961	1.111558198928833
1.0	77760000.0	77770000.0	0.0	1.4546453952789307	1.0667483806610107
1.0	77800000.0	77810000.0	0.0	1.3705402612686157	1.0037081241607666
1.0	77830000.0	77840000.0	2.0	1.5165090560913086	1.112186074256897
1.0	77880000.0	77890000.0	0.0	1.4802510738372803	1.085652470588684
1.0	77900000.0	77910000.0	1.0	1.6732383966445923	1.2236700057983398
1.0	77920000.0	77930000.0	1.0	1.7529903650283813	1.2783803939819336
1.0	77960000.0	77970000.0	4.0	1.6311204433441162	1.1942272186279297
1.0	77970000.0	77980000.0	3.0	1.56715989112854	1.148788332939148
1.0	78110000.0	78120000.0	1.0	1.4182859659194946	1.0396708250045776
1.0	78120000.0	78130000.0	1.0	1.4477647542953491	1.0616449117660522
1.0	78180000.0	78190000.0	1.0	1.4625108242034912	1.072569727897644
1.0	78220000.0	78230000.0	3.0	1.3807299137115479	1.011420488357544
1.0	78230000.0	78240000.0	2.0	1.6614551544189453	1.2154712677001953
1.0	78370000.0	78380000.0	2.0	1.4427146911621094	1.0578935146331787
1.0	78440000.0	78450000.0	2.0	0.4130202829837799	2.8680341243743896
1.0	78470000.0	78480000.0	0.0	1.671892523765564	1.1740944385528564
1.0	78480000.0	78490000.0	0.0	1.629556655883789	1.1931262016296387
1.0	78530000.0	78540000.0	1.0	1.5940974950790405	1.1680320501327515
1.0	78570000.0	78580000.0	2.0	1.6676340103149414	1.2197749614715576
1.0	78590000.0	78600000.0	1.0	1.717657446861267	1.254309892654419
1.0	78630000.0	78640000.0	0.0	1.982998251914978	1.428602933883667
1.0	78640000.0	78650000.0	0.0	2.0412795543670654	1.4649111032485962
1.0	78660000.0	78670000.0	1.0	2.0919296741485596	1.4958969354629517
1.0	78810000.0	78820000.0	5.0	1.9249742031097412	1.3917564153671265
1.0	78880000.0	78890000.0	2.0	1.888891577720642	1.3684874773025513
1.0	78890000.0	78900000.0	1.0	1.7609800100326538	1.2837870121002197
1.0	78900000.0	78910000.0	0.0	1.8375781774520874	1.3349249362945557
1.0	78910000.0	78920000.0	1.0	1.7031900882720947	1.2443773746490479
1.0	78940000.0	78950000.0	3.0	1.5414774417877197	1.1302975416183472
1.0	78970000.0	78980000.0	1.0	1.841322898864746	1.3373934030532837
1.0	79000000.0	79010000.0	0.0	1.6592304706573486	1.2139203548431396
1.0	79030000.0	79040000.0	0.0	1.6547014713287354	1.2107585668563843
1.0	79040000.0	79050000.0	2.0	1.6274080276489258	1.1916136741638184
1.0	79060000.0	79070000.0	0.0	1.6556971073150635	1.2114533185958862
1.0	79080000.0	79090000.0	0.0	1.6338688135147095	1.1961599588394165
1.0	79190000.0	79200000.0	1.0	2.19693660736084	1.5584781169891357
1.0	79210000.0	79220000.0	1.0	2.130186080932617	1.5189546346664429
1.0	79370000.0	79380000.0	1.0	1.9241100549697876	1.3912022113800049
1.0	79390000.0	79400000.0	2.0	2.6661548614501953	1.811774492263794
1.0	79510000.0	79520000.0	3.0	2.2601122856140137	1.5950655937194824
1.0	79520000.0	79530000.0	6.0	2.126359224319458	1.5166616439819336
1.0	79590000.0	79600000.0	0.0	2.2803046703338623	1.6065927743911743
1.0	79600000.0	79610000.0	1.0	2.2790443897247314	1.6058753728866577
1.0	79620000.0	79630000.0	2.0	2.134091854095459	1.521291971206665
1.0	79660000.0	79670000.0	1.0	1.9849441051483154	1.4298268556594849
1.0	79720000.0	79730000.0	4.0	1.4779003858566284	1.083923101425171
1.0	79730000.0	79740000.0	3.0	1.844713568687439	1.3396252393722534
1.0	79830000.0	79840000.0	0.0	2.0709550380706787	1.4831286668777466
1.0	79920000.0	79930000.0	4.0	2.283618450164795	1.6084768772125244
1.0	79990000.0	80000000.0	1.0	2.3403451442718506	1.6403948068618774
1.0	80010000.0	80020000.0	4.0	2.198228597640991	1.5592347383499146
1.0	80060000.0	80070000.0	5.0	2.11961030960083	1.5126099586486816
1.0	80100000.0	80110000.0	1.0	2.560087203979492	1.6857452392578125
1.0	80320000.0	80330000.0	2.0	3.5269603729248047	1.9972422122955322
1.0	80380000.0	80390000.0	4.0	3.1584041118621826	1.9344021081924438
1.0	80480000.0	80490000.0	1.0	3.454516649246216	1.9949054718017578
1.0	80500000.0	80510000.0	4.0	3.0631473064422607	1.8898166418075562
1.0	80510000.0	80520000.0	7.0	3.6182303428649902	2.0362584590911865
1.0	80570000.0	80580000.0	3.0	3.069512367248535	1.865121841430664
1.0	80600000.0	80610000.0	1.0	2.723815441131592	1.7523523569107056
1.0	80680000.0	80690000.0	4.0	2.919450283050537	1.8141822814941406
1.0	80690000.0	80700000.0	2.0	3.2495391368865967	1.9463701248168945
1.0	80710000.0	80720000.0	3.0	3.1290135383605957	1.9090871810913086
1.0	80730000.0	80740000.0	3.0	2.7600367069244385	1.8500391244888306
1.0	80740000.0	80750000.0	3.0	2.746913433074951	1.8345552682876587
1.0	80750000.0	80760000.0	4.0	3.569601535797119	2.012526035308838
1.0	80760000.0	80770000.0	2.0	2.6100287437438965	1.7836745977401733
1.0	80800000.0	80810000.0	2.0	4.145159721374512	2.353792905807495
1.0	80880000.0	80890000.0	4.0	2.340254545211792	1.6403446197509766
1.0	80920000.0	80930000.0	6.0	3.1895222663879395	1.9253902435302734
1.0	80970000.0	80980000.0	2.0	2.1617178916931152	1.5377368927001953
1.0	81030000.0	81040000.0	1.0	2.0476131439208984	1.4688137769699097
1.0	81050000.0	81060000.0	0.0	2.1082613468170166	1.5057768821716309
1.0	81080000.0	81090000.0	1.0	2.0048282146453857	1.4422845840454102
1.0	81090000.0	81100000.0	3.0	1.8879626989364624	1.367884874343872
1.0	81160000.0	81170000.0	1.0	1.679032325744629	1.2276902198791504
1.0	81230000.0	81240000.0	2.0	2.581953763961792	1.691288948059082
1.0	81280000.0	81290000.0	3.0	3.0137248039245605	1.855603575706482
1.0	81380000.0	81390000.0	2.0	3.0179238319396973	1.8495124578475952
1.0	81430000.0	81440000.0	0.0	2.5975451469421387	1.771765112876892
1.0	81460000.0	81470000.0	1.0	2.451014518737793	1.7008672952651978
1.0	81640000.0	81650000.0	1.0	2.2636053562164307	1.5970653295516968
1.0	81670000.0	81680000.0	3.0	1.9222218990325928	1.3899903297424316
1.0	81720000.0	81730000.0	3.0	1.8757665157318115	1.3599557876586914
1.0	81820000.0	81830000.0	1.0	1.8078985214233398	1.315258264541626
1.0	81900000.0	81910000.0	4.0	1.633798599243164	1.1961109638214111
1.0	82030000.0	82040000.0	1.0	1.5187684297561646	1.11383056640625
1.0	82070000.0	82080000.0	2.0	1.6977239847183228	1.240612268447876
1.0	82110000.0	82120000.0	3.0	1.7685089111328125	1.28886878490448
1.0	82180000.0	82190000.0	2.0	1.5510822534561157	1.1372287273406982
1.0	82190000.0	82200000.0	1.0	1.6810369491577148	1.2290796041488647
1.0	82240000.0	82250000.0	2.0	1.5128509998321533	1.1095221042633057
1.0	82270000.0	82280000.0	0.0	1.3944432735443115	1.0217692852020264
1.0	82360000.0	82370000.0	1.0	1.466468095779419	1.0754930973052979
1.0	82400000.0	82410000.0	1.0	1.4517793655395508	1.0646238327026367
1.0	82470000.0	82480000.0	2.0	1.601928949356079	1.1735972166061401
1.0	82550000.0	82560000.0	1.0	1.715101957321167	1.252558708190918
1.0	82630000.0	82640000.0	0.0	1.710547685623169	1.249434232711792
1.0	82720000.0	82730000.0	5.0	1.4051036834716797	1.0297874212265015
1.0	82750000.0	82760000.0	0.0	1.9593099355697632	1.4136451482772827
1.0	82820000.0	82830000.0	1.0	1.7315425872802734	1.2638012170791626
1.0	82860000.0	82870000.0	1.0	1.84832763671875	1.3420019149780273
1.0	82900000.0	82910000.0	2.0	1.766383409500122	1.2874350547790527
1.0	82940000.0	82950000.0	2.0	1.7651790380477905	1.2866226434707642
1.0	82960000.0	82970000.0	2.0	1.6070057153701782	1.1771979331970215
1.0	82980000.0	82990000.0	2.0	1.6154778003692627	1.183194875717163
1.0	83040000.0	83050000.0	1.0	1.8896147012710571	1.3689563274383545
1.0	83070000.0	83080000.0	1.0	1.7884384393692017	1.3022624254226685
1.0	83080000.0	83090000.0	1.0	1.7681071758270264	1.288597583770752
1.0	83130000.0	83140000.0	1.0	1.8188083171844482	1.3225090503692627
1.0	83190000.0	83200000.0	1.0	1.7324424982070923	1.2644150257110596
1.0	83210000.0	83220000.0	1.0	1.7293808460235596	1.2623263597488403
1.0	83270000.0	83280000.0	0.0	1.6545442342758179	1.2106484174728394
1.0	83320000.0	83330000.0	2.0	1.572797417640686	1.1528282165527344
1.0	83400000.0	83410000.0	2.0	1.7071367502212524	1.24709153175354
1.0	83440000.0	83450000.0	2.0	1.707535743713379	1.2473653554916382
1.0	83450000.0	83460000.0	0.0	1.7901346683502197	1.3033978939056396
1.0	83460000.0	83470000.0	2.0	1.591361403465271	1.1660840511322021
1.0	83490000.0	83500000.0	1.0	1.5630347728729248	1.1458278894424438
1.0	83500000.0	83510000.0	3.0	2.187180280685425	1.5527573823928833
1.0	83510000.0	83520000.0	1.0	1.5361233949661255	1.12642502784729
1.0	83590000.0	83600000.0	1.0	1.3047794103622437	0.9534419178962708
1.0	83930000.0	83940000.0	0.0	1.368530511856079	1.002184271812439
1.0	84000000.0	84010000.0	0.0	1.4972139596939087	1.098099946975708
1.0	84040000.0	84050000.0	0.0	1.44999098777771	1.0632963180541992
1.0	84100000.0	84110000.0	1.0	1.4359995126724243	1.0528967380523682
1.0	84160000.0	84170000.0	0.0	1.6821444034576416	1.2298471927642822
1.0	84190000.0	84200000.0	2.0	1.5511095523834229	1.1372482776641846
1.0	84250000.0	84260000.0	3.0	1.3758726119995117	1.0077465772628784
1.0	84260000.0	84270000.0	3.0	1.4019794464111328	1.027439832687378
1.0	84310000.0	84320000.0	1.0	1.3668581247329712	1.00091552734375
1.0	84380000.0	84390000.0	0.0	1.4140777587890625	1.03652024269104
1.0	84440000.0	84450000.0	1.0	1.6062895059585571	1.1766904592514038
1.0	84500000.0	84510000.0	4.0	1.4487025737762451	1.062340497970581
1.0	84510000.0	84520000.0	1.0	1.366848349571228	1.0009081363677979
1.0	84550000.0	84560000.0	0.0	1.353606104850769	0.9908431172370911
1.0	84680000.0	84690000.0	2.0	1.452136516571045	1.0648887157440186
1.0	84770000.0	84780000.0	0.0	1.523910403251648	1.1175689697265625
1.0	84840000.0	84850000.0	0.0	1.506631851196289	1.1049851179122925
1.0	84890000.0	84900000.0	2.0	1.570124864578247	1.1509134769439697
1.0	84940000.0	84950000.0	3.0	1.4715006351470947	1.0792070627212524
1.0	84960000.0	84970000.0	3.0	1.4471514225006104	1.06118905544281
1.0	84970000.0	84980000.0	0.0	1.3825221061706543	0.9890233874320984
1.0	84980000.0	84990000.0	1.0	1.4449723958969116	1.059571623802185
1.0	85030000.0	85040000.0	3.0	1.3068287372589111	0.9550207853317261
1.0	85230000.0	85240000.0	3.0	1.493187427520752	1.0951504707336426
1.0	85290000.0	85300000.0	1.0	1.4853495359420776	1.0894004106521606
1.0	85340000.0	85350000.0	0.0	1.5027469396591187	1.1021474599838257
1.0	85370000.0	85380000.0	2.0	1.4503850936889648	1.063589334487915
1.0	85520000.0	85530000.0	1.0	1.552342176437378	1.138136625289917
1.0	85580000.0	85590000.0	1.0	1.4796946048736572	1.085242748260498
1.0	85610000.0	85620000.0	0.0	1.4277929067611694	1.0467770099639893
1.0	85640000.0	85650000.0	1.0	1.4162548780441284	1.0381505489349365
1.0	85660000.0	85670000.0	0.0	1.1616119146347046	0.8307148218154907
1.0	85690000.0	85700000.0	1.0	1.50352144241333	1.1027135848999023
1.0	85810000.0	85820000.0	2.0	1.4049832820892334	1.0296969413757324
1.0	85820000.0	85830000.0	1.0	1.322929859161377	0.9673970341682434
1.0	85850000.0	85860000.0	0.0	1.3755176067352295	1.00747811794281
1.0	85920000.0	85930000.0	0.0	1.4280494451522827	1.046968698501587
1.0	86020000.0	86030000.0	1.0	1.5242326259613037	1.1178020238876343
1.0	86030000.0	86040000.0	1.0	1.6045353412628174	1.1754465103149414
1.0	86080000.0	86090000.0	2.0	1.517018437385559	1.1125571727752686
1.0	86130000.0	86140000.0	1.0	1.3747917413711548	1.00692880153656
1.0	86150000.0	86160000.0	4.0	1.4511553049087524	1.064160943031311
1.0	86180000.0	86190000.0	2.0	1.839206337928772	1.33599853515625
1.0	86190000.0	86200000.0	2.0	1.8006740808486938	1.3104428052902222
1.0	86420000.0	86430000.0	4.0	2.103879451751709	1.5031311511993408
1.0	86500000.0	86510000.0	1.0	2.9847888946533203	1.8410755395889282
1.0	86590000.0	86600000.0	4.0	3.3317089080810547	2.0137810707092285
1.0	86600000.0	86610000.0	2.0	2.4635956287384033	1.7075932025909424
1.0	86630000.0	86640000.0	4.0	2.8466498851776123	1.8927615880966187
1.0	86670000.0	86680000.0	2.0	2.135176420211792	1.5219402313232422
1.0	86680000.0	86690000.0	0.0	2.0063202381134033	1.3989999294281006
1.0	86700000.0	86710000.0	2.0	1.606980562210083	1.1771799325942993
1.0	86730000.0	86740000.0	1.0	2.040144205093384	1.4642099142074585
1.0	86740000.0	86750000.0	1.0	1.875057578086853	1.3594938516616821
1.0	86760000.0	86770000.0	0.0	1.8664262294769287	1.3538625240325928
1.0	86870000.0	86880000.0	3.0	1.7336561679840088	1.2652424573898315
1.0	86910000.0	86920000.0	0.0	1.6495158672332764	1.2071336507797241
1.0	86940000.0	86950000.0	2.0	1.5151476860046387	1.1111953258514404
1.0	86970000.0	86980000.0	1.0	1.5733115673065186	1.153196096420288
1.0	87190000.0	87200000.0	1.0	1.3895518779754639	1.0180829763412476
1.0	87210000.0	87220000.0	1.0	1.3912551403045654	1.0193670988082886
1.0	87240000.0	87250000.0	2.0	1.4222607612609863	1.0426446199417114
1.0	87330000.0	87340000.0	4.0	1.3924758434295654	1.0202873945236206
1.0	87350000.0	87360000.0	1.0	1.4279756546020508	1.0469129085540771
1.0	87400000.0	87410000.0	1.0	1.4428268671035767	1.057976484298706
1.0	87530000.0	87540000.0	4.0	1.7780975103378296	1.295323371887207
1.0	87570000.0	87580000.0	0.0	1.5043842792510986	1.1033439636230469
1.0	87590000.0	87600000.0	3.0	1.6249611377716064	1.1898894309997559
1.0	87630000.0	87640000.0	6.0	1.7658634185791016	1.2870839834213257
1.0	87670000.0	87680000.0	3.0	2.0047500133514404	1.4422355890274048
1.0	87740000.0	87750000.0	2.0	1.9613946676254272	1.4149659872055054
1.0	87790000.0	87800000.0	0.0	1.324483036994934	0.9685884714126587
1.0	87810000.0	87820000.0	1.0	1.5461132526397705	1.133644938468933
1.0	87870000.0	87880000.0	4.0	2.0852935314178467	1.491866946220398
1.0	87900000.0	87910000.0	0.0	2.006608247756958	1.4433953762054443
1.0	87920000.0	87930000.0	2.0	1.9824798107147217	1.428276538848877
1.0	88080000.0	88090000.0	3.0	2.111008644104004	1.5074331760406494
1.0	88090000.0	88100000.0	2.0	2.0334722995758057	1.4600874185562134
1.0	88100000.0	88110000.0	2.0	1.653689980506897	1.2100521326065063
1.0	88410000.0	88420000.0	4.0	1.965388536453247	1.4174939393997192
1.0	88440000.0	88450000.0	1.0	2.075485944747925	1.485894799232483
1.0	88450000.0	88460000.0	1.0	2.3901607990264893	1.6233230829238892
1.0	88470000.0	88480000.0	2.0	2.33866286277771	1.6394577026367188
1.0	88540000.0	88550000.0	1.0	2.4704277515411377	1.7112327814102173
1.0	88550000.0	88560000.0	12.0	4.184077262878418	2.363025188446045
1.0	88570000.0	88580000.0	3.0	2.373685359954834	1.658861756324768
1.0	88610000.0	88620000.0	2.0	2.3673365116119385	1.6553621292114258
1.0	88750000.0	88760000.0	5.0	2.0111870765686035	1.4462511539459229
1.0	88810000.0	88820000.0	2.0	1.9089860916137695	1.333524227142334
1.0	88850000.0	88860000.0	2.0	2.924186944961548	1.8749001026153564
1.0	88970000.0	88980000.0	6.0	2.064283847808838	1.4790489673614502
1.0	88990000.0	89000000.0	1.0	2.1449551582336426	1.5277771949768066
1.0	89120000.0	89130000.0	0.0	1.5161638259887695	1.1119353771209717
1.0	89130000.0	89140000.0	2.0	1.6091724634170532	1.1787333488464355
1.0	89200000.0	89210000.0	1.0	1.4679358005523682	1.0765771865844727
1.0	89330000.0	89340000.0	0.0	1.369481086730957	1.0029048919677734
1.0	89340000.0	89350000.0	0.0	1.3563562631607056	0.9929363131523132
1.0	89370000.0	89380000.0	1.0	1.4873307943344116	1.0908548831939697
1.0	89400000.0	89410000.0	1.0	1.339459776878357	0.9800536036491394
1.0	89460000.0	89470000.0	2.0	1.4872081279754639	1.0907649993896484
1.0	89520000.0	89530000.0	2.0	1.4926655292510986	1.0947682857513428
1.0	89550000.0	89560000.0	1.0	1.564748764038086	1.1470587253570557
1.0	89560000.0	89570000.0	2.0	1.6307255029678345	1.1939488649368286
1.0	89640000.0	89650000.0	1.0	1.94393789768219	1.4038760662078857
1.0	89750000.0	89760000.0	4.0	1.6212562322616577	1.1872762441635132
1.0	89910000.0	89920000.0	1.0	1.5135674476623535	1.1100438833236694
1.0	90010000.0	90020000.0	0.0	1.3740650415420532	1.0063786506652832
1.0	90020000.0	90030000.0	0.0	1.385217547416687	1.0148121118545532
1.0	90030000.0	90040000.0	1.0	1.3120321035385132	0.9590252041816711
1.0	90060000.0	90070000.0	1.0	1.3910963535308838	1.0192482471466064
1.0	90100000.0	90110000.0	2.0	1.3612937927246094	0.9966909289360046
1.0	90150000.0	90160000.0	0.0	1.457562804222107	1.0689088106155396
1.0	90200000.0	90210000.0	1.0	1.556147575378418	1.1408770084381104
1.0	90270000.0	90280000.0	2.0	1.7093994617462158	1.2486462593078613
1.0	90370000.0	90380000.0	2.0	1.4554989337921143	1.0673803091049194
1.0	90400000.0	90410000.0	1.0	1.5760387182235718	1.1551477909088135
1.0	90470000.0	90480000.0	3.0	1.394447922706604	1.0217729806900024
1.0	90480000.0	90490000.0	0.0	1.4221824407577515	1.042586326599121
1.0	90580000.0	90590000.0	4.0	1.9508880376815796	1.4082988500595093
1.0	90620000.0	90630000.0	6.0	1.9198518991470337	1.3884690999984741
1.0	90770000.0	90780000.0	2.0	2.0622401237487793	1.4777971506118774
1.0	90800000.0	90810000.0	3.0	2.1841297149658203	1.5509650707244873
1.0	90850000.0	90860000.0	6.0	2.0183939933776855	1.4507369995117188
1.0	90890000.0	90900000.0	3.0	2.254718065261841	1.5919727087020874
1.0	90940000.0	90950000.0	2.0	2.463186502456665	1.7073745727539062
1.0	90950000.0	90960000.0	3.0	3.4485466480255127	2.094796895980835
1.0	90990000.0	91000000.0	1.0	2.722642660140991	1.7819883823394775
1.0	91020000.0	91030000.0	2.0	2.4272851943969727	1.589101791381836
1.0	91070000.0	91080000.0	2.0	2.718423366546631	1.816737413406372
1.0	91100000.0	91110000.0	2.0	2.8511483669281006	1.8683332204818726
1.0	91320000.0	91330000.0	2.0	2.0304183959960938	1.4581975936889648
1.0	91340000.0	91350000.0	2.0	1.8730876445770264	1.3582098484039307
1.0	91380000.0	91390000.0	0.0	1.4847098588943481	1.0889297723770142
1.0	91450000.0	91460000.0	2.0	1.388755440711975	1.017482876777649
1.0	91520000.0	91530000.0	0.0	1.5489698648452759	1.135705828666687
1.0	91540000.0	91550000.0	0.0	1.6664081811904907	1.218921422958374
1.0	91560000.0	91570000.0	2.0	1.6584802865982056	1.213396668434143
1.0	91650000.0	91660000.0	6.0	3.660248279571533	2.2171120643615723
1.0	91700000.0	91710000.0	1.0	2.02374267578125	1.4540594816207886
1.0	91710000.0	91720000.0	1.0	2.2153780460357666	1.4896633625030518
1.0	91770000.0	91780000.0	2.0	1.9745023250579834	1.423251986503601
1.0	91800000.0	91810000.0	2.0	1.9641668796539307	1.4167213439941406
1.0	91860000.0	91870000.0	2.0	1.8878364562988281	1.3678032159805298
1.0	91870000.0	91880000.0	1.0	2.114753246307373	1.5096886157989502
1.0	91950000.0	91960000.0	4.0	1.8408734798431396	1.3370977640151978
1.0	91960000.0	91970000.0	0.0	1.3241403102874756	0.9516993761062622
1.0	92000000.0	92010000.0	3.0	1.7765401601791382	1.2942759990692139
1.0	92010000.0	92020000.0	0.0	2.18021821975708	1.5486632585525513
1.0	92030000.0	92040000.0	2.0	1.9831721782684326	1.4287121295928955
1.0	92050000.0	92060000.0	2.0	1.8466341495513916	1.3408892154693604
1.0	92140000.0	92150000.0	2.0	1.5730948448181152	1.153041124343872
1.0	92210000.0	92220000.0	0.0	1.4395878314971924	1.0555678606033325
1.0	92220000.0	92230000.0	2.0	1.4130340814590454	1.0357372760772705
1.0	92300000.0	92310000.0	1.0	1.4021708965301514	1.0275839567184448
1.0	92390000.0	92400000.0	2.0	1.6882669925689697	1.234083890914917
1.0	92410000.0	92420000.0	2.0	1.9399547576904297	1.4013361930847168
1.0	92430000.0	92440000.0	4.0	2.0229904651641846	1.4535924196243286
1.0	92440000.0	92450000.0	1.0	1.9308284521102905	1.3955051898956299
1.0	92450000.0	92460000.0	4.0	1.9131120443344116	1.3841372728347778
1.0	92470000.0	92480000.0	1.0	2.07057523727417	1.4828965663909912
1.0	92580000.0	92590000.0	4.0	1.4779378175735474	1.0839506387710571
1.0	92610000.0	92620000.0	0.0	1.4688999652862549	1.0772886276245117
1.0	92640000.0	92650000.0	1.0	1.428646445274353	1.0474140644073486
1.0	92700000.0	92710000.0	0.0	1.4445472955703735	1.0592552423477173
1.0	92750000.0	92760000.0	2.0	1.4639081954956055	1.073602318763733
1.0	92760000.0	92770000.0	2.0	0.42477303743362427	2.8724417686462402
1.0	92790000.0	92800000.0	0.0	1.4037820100784302	1.0287946462631226
1.0	92800000.0	92810000.0	2.0	1.3759377002716064	1.007796287536621
1.0	93080000.0	93090000.0	2.0	1.433735966682434	1.0512096881866455
1.0	93100000.0	93110000.0	1.0	1.4687128067016602	1.077150583267212
1.0	93140000.0	93150000.0	1.0	1.3931788206100464	1.0208170413970947
1.0	93150000.0	93160000.0	0.0	2.1267714500427246	1.5169085264205933
1.0	93200000.0	93210000.0	0.0	1.4591152667999268	1.0700584650039673
1.0	93270000.0	93280000.0	1.0	1.6464210748672485	1.2049672603607178
1.0	93300000.0	93310000.0	1.0	1.5450060367584229	1.1328458786010742
1.0	93380000.0	93390000.0	1.0	1.5241941213607788	1.117775321006775
1.0	93400000.0	93410000.0	2.0	1.4916929006576538	1.094055414199829
1.0	93410000.0	93420000.0	1.0	1.5162105560302734	1.111968755722046
1.0	93540000.0	93550000.0	1.0	1.4530547857284546	1.065569281578064
1.0	93630000.0	93640000.0	0.0	1.3728442192077637	1.0054537057876587
1.0	93680000.0	93690000.0	1.0	1.3031800985336304	0.9522085189819336
1.0	93690000.0	93700000.0	0.0	1.2903090715408325	0.9422706365585327
1.0	93730000.0	93740000.0	1.0	1.3561605215072632	0.9927870035171509
1.0	93810000.0	93820000.0	2.0	1.1468147039413452	0.8296165466308594
1.0	93910000.0	93920000.0	2.0	1.4139389991760254	1.0364160537719727
1.0	93980000.0	93990000.0	1.0	1.3602964878082275	0.995932936668396
1.0	94050000.0	94060000.0	1.0	1.443479061126709	1.0584616661071777
1.0	94070000.0	94080000.0	2.0	1.3959749937057495	1.022923231124878
1.0	94110000.0	94120000.0	2.0	1.3839027881622314	1.0138187408447266
1.0	94190000.0	94200000.0	2.0	1.4866541624069214	1.090358018875122
1.0	94280000.0	94290000.0	0.0	1.3545440435409546	0.9915574193000793
1.0	94310000.0	94320000.0	4.0	1.5031503438949585	1.1024426221847534
1.0	94330000.0	94340000.0	2.0	1.3907697200775146	1.0190011262893677
1.0	94420000.0	94430000.0	4.0	1.4870365858078003	1.0906389951705933
1.0	94500000.0	94510000.0	1.0	1.4291770458221436	1.0478098392486572
1.0	94570000.0	94580000.0	1.0	1.5109188556671143	1.108113408088684
1.0	94700000.0	94710000.0	4.0	1.43765389919281	1.0541282892227173
1.0	94760000.0	94770000.0	0.0	1.712533950805664	1.2507976293563843
1.0	94780000.0	94790000.0	2.0	1.6047626733779907	1.175607681274414
1.0	94870000.0	94880000.0	0.0	1.674619436264038	1.2246288061141968
1.0	94990000.0	95000000.0	2.0	1.4532973766326904	1.065748929977417
1.0	95050000.0	95060000.0	1.0	1.6669952869415283	1.219330072402954
1.0	95090000.0	95100000.0	0.0	1.5103607177734375	1.1077064275741577
1.0	95100000.0	95110000.0	1.0	1.4132658243179321	1.0359113216400146
1.0	95310000.0	95320000.0	1.0	1.4582624435424805	1.0694267749786377
1.0	95330000.0	95340000.0	3.0	1.4492994546890259	1.06278395652771
1.0	95340000.0	95350000.0	1.0	1.5037380456924438	1.1028720140457153
1.0	95380000.0	95390000.0	3.0	1.388093113899231	1.016982913017273
1.0	95500000.0	95510000.0	1.0	1.363107681274414	0.9980682134628296
1.0	95550000.0	95560000.0	0.0	1.546817421913147	1.134153127670288
1.0	95580000.0	95590000.0	0.0	1.331300973892212	0.9738130569458008
1.0	95660000.0	95670000.0	0.0	1.5835011005401611	1.160480260848999
1.0	95670000.0	95680000.0	5.0	1.5353460311889648	1.1258623600006104
1.0	95710000.0	95720000.0	1.0	1.3857403993606567	1.0152069330215454
1.0	95730000.0	95740000.0	1.0	1.7650394439697266	1.2865285873413086
1.0	95770000.0	95780000.0	3.0	1.734551191329956	1.2658525705337524
1.0	95810000.0	95820000.0	1.0	1.488135814666748	1.0914461612701416
1.0	95930000.0	95940000.0	3.0	1.7827799320220947	1.2984673976898193
1.0	96000000.0	96010000.0	2.0	2.260587215423584	1.5953373908996582
1.0	96050000.0	96060000.0	7.0	2.413388252258301	1.6805717945098877
1.0	96140000.0	96150000.0	3.0	2.082271099090576	1.4900286197662354
1.0	96220000.0	96230000.0	2.0	2.191455602645874	1.5552669763565063
1.0	96320000.0	96330000.0	1.0	2.8721256256103516	1.8362629413604736
1.0	96330000.0	96340000.0	2.0	3.110252857208252	1.8944278955459595
1.0	96350000.0	96360000.0	5.0	2.928811550140381	1.8180325031280518
1.0	96380000.0	96390000.0	2.0	2.950827121734619	1.8368114233016968
1.0	96420000.0	96430000.0	4.0	2.9518940448760986	1.8188962936401367
1.0	96440000.0	96450000.0	3.0	3.272042751312256	1.934295415878296
1.0	96510000.0	96520000.0	6.0	3.108013868331909	1.8703737258911133
1.0	96530000.0	96540000.0	3.0	3.84466814994812	2.0805716514587402
1.0	96600000.0	96610000.0	6.0	3.270479917526245	1.9202970266342163
1.0	96670000.0	96680000.0	2.0	3.0402064323425293	1.860333800315857
1.0	96790000.0	96800000.0	3.0	2.3311076164245605	1.6087567806243896
1.0	96910000.0	96920000.0	1.0	2.603956460952759	1.7805993556976318
1.0	96930000.0	96940000.0	4.0	2.45731258392334	1.6486666202545166
1.0	96960000.0	96970000.0	1.0	2.5778613090515137	1.7000306844711304
1.0	97010000.0	97020000.0	3.0	2.396113395690918	1.6042425632476807
1.0	97030000.0	97040000.0	3.0	2.9774184226989746	1.8314167261123657
1.0	97050000.0	97060000.0	2.0	2.938467025756836	1.8107519149780273
1.0	97060000.0	97070000.0	5.0	2.7961649894714355	1.783807396888733
1.0	97080000.0	97090000.0	4.0	4.047492504119873	2.17411732673645
1.0	97110000.0	97120000.0	5.0	2.452627658843994	1.6721121072769165
1.0	97290000.0	97300000.0	1.0	1.549112319946289	1.1358087062835693
1.0	97430000.0	97440000.0	1.0	2.1849427223205566	1.5083582401275635
1.0	97560000.0	97570000.0	2.0	1.6006748676300049	1.1727066040039062
1.0	97610000.0	97620000.0	1.0	2.159119129180908	1.4881792068481445
1.0	97630000.0	97640000.0	7.0	1.6239376068115234	1.1891676187515259
1.0	97650000.0	97660000.0	2.0	1.6081361770629883	1.1779991388320923
1.0	97690000.0	97700000.0	1.0	1.7621448040008545	1.2845735549926758
1.0	97710000.0	97720000.0	3.0	1.5132089853286743	1.1097835302352905
1.0	97740000.0	97750000.0	2.0	1.5170457363128662	1.1125768423080444
1.0	97760000.0	97770000.0	1.0	1.5485299825668335	1.1353892087936401
1.0	97800000.0	97810000.0	0.0	1.6419557332992554	1.2018378973007202
1.0	97900000.0	97910000.0	1.0	1.6978528499603271	1.24070143699646
1.0	97970000.0	97980000.0	2.0	1.5964758396148682	1.1697232723236084
1.0	97980000.0	97990000.0	3.0	2.4793379306793213	1.6657778024673462
1.0	98010000.0	98020000.0	2.0	1.6209049224853516	1.187028169631958
1.0	98030000.0	98040000.0	2.0	1.5849907398223877	1.1615432500839233
1.0	98080000.0	98090000.0	2.0	1.5984559059143066	1.1711307764053345
1.0	98090000.0	98100000.0	3.0	1.6135814189910889	1.1818541288375854
1.0	98120000.0	98130000.0	1.0	1.6109163761138916	1.179968237876892
1.0	98140000.0	98150000.0	2.0	1.6652696132659912	1.2181293964385986
1.0	98180000.0	98190000.0	1.0	1.5766900777816772	1.1556141376495361
1.0	98270000.0	98280000.0	1.0	1.6219450235366821	1.1877622604370117
1.0	98290000.0	98300000.0	3.0	1.5580880641937256	1.1422724723815918
1.0	98400000.0	98410000.0	0.0	2.976468324661255	1.836451530456543
1.0	98480000.0	98490000.0	1.0	2.3232479095458984	1.619080901145935
1.0	98700000.0	98710000.0	2.0	2.785412311553955	1.8302497863769531
1.0	98720000.0	98730000.0	3.0	2.3128464221954346	1.6250015497207642
1.0	98730000.0	98740000.0	2.0	2.2329154014587402	1.579411506652832
1.0	98820000.0	98830000.0	2.0	2.2727627754211426	1.6022964715957642
1.0	98890000.0	98900000.0	1.0	1.9864791631698608	1.4307916164398193
1.0	98940000.0	98950000.0	0.0	2.673567533493042	1.758746862411499
1.0	99010000.0	99020000.0	3.0	3.3056225776672363	1.933476209640503
1.0	99030000.0	99040000.0	4.0	3.313868284225464	1.952917456626892
1.0	99190000.0	99200000.0	2.0	1.7407000064849854	1.2700376510620117
1.0	99230000.0	99240000.0	4.0	1.812402367591858	1.311849594116211
1.0	99300000.0	99310000.0	3.0	3.3379592895507812	1.9483630657196045
1.0	99370000.0	99380000.0	4.0	3.3534862995147705	1.9491298198699951
1.0	99440000.0	99450000.0	3.0	4.002828121185303	2.1170542240142822
1.0	99480000.0	99490000.0	4.0	4.489851951599121	2.2106082439422607
1.0	99530000.0	99540000.0	5.0	4.569785118103027	2.221264362335205
1.0	99590000.0	99600000.0	4.0	4.243960380554199	2.1627578735351562
1.0	99610000.0	99620000.0	2.0	4.402299404144287	2.1920864582061768
1.0	99660000.0	99670000.0	2.0	3.694462537765503	2.050086498260498
1.0	99740000.0	99750000.0	2.0	2.048588514328003	1.4694147109985352
1.0	99750000.0	99760000.0	3.0	2.084733247756958	1.4915263652801514
1.0	99780000.0	99790000.0	2.0	2.156212329864502	1.534471869468689
1.0	99790000.0	99800000.0	1.0	2.1011366844177246	1.5014736652374268
1.0	99820000.0	99830000.0	2.0	2.1919028759002686	1.5555288791656494
1.0	99910000.0	99920000.0	2.0	1.9035497903823853	1.3779733180999756
1.0	100050000.0	100060000.0	1.0	1.6564743518829346	1.2119966745376587
1.0	100090000.0	100100000.0	1.0	1.6232948303222656	1.188714623451233
1.0	100100000.0	100110000.0	0.0	1.514173984527588	1.1104859113693237
1.0	100150000.0	100160000.0	0.0	1.4414840936660767	1.056978464126587
1.0	100160000.0	100170000.0	2.0	1.4437568187713623	1.0586680173873901
1.0	100170000.0	100180000.0	1.0	1.3192460536956787	0.9645694494247437
1.0	100290000.0	100300000.0	0.0	1.5498632192611694	1.1363499164581299
1.0	100330000.0	100340000.0	3.0	1.332297682762146	0.9745763540267944
1.0	100360000.0	100370000.0	3.0	1.4330766201019287	1.0507187843322754
1.0	100400000.0	100410000.0	0.0	1.5154857635498047	1.1114412546157837
1.0	100550000.0	100560000.0	0.0	1.3235139846801758	0.9678447842597961
1.0	100610000.0	100620000.0	1.0	1.3507440090179443	0.9886646270751953
1.0	100900000.0	100910000.0	0.0	1.4219650030136108	1.0424230098724365
1.0	101010000.0	101020000.0	1.0	1.5522739887237549	1.138087511062622
1.0	101110000.0	101120000.0	4.0	2.0118870735168457	1.4466873407363892
1.0	101120000.0	101130000.0	1.0	2.1775949001312256	1.5307447910308838
1.0	101130000.0	101140000.0	5.0	2.3873744010925293	1.5949773788452148
1.0	101170000.0	101180000.0	3.0	2.2299551963806152	1.524359941482544
1.0	101180000.0	101190000.0	4.0	2.119659423828125	1.4905990362167358
1.0	101220000.0	101230000.0	2.0	3.377129316329956	1.9562708139419556
1.0	101290000.0	101300000.0	10.0	4.006594657897949	2.192784070968628
1.0	101370000.0	101380000.0	3.0	1.6002120971679688	1.1723780632019043
1.0	101420000.0	101430000.0	1.0	1.405416488647461	1.030022382736206
1.0	101470000.0	101480000.0	1.0	1.3904263973236084	1.0187424421310425
1.0	101530000.0	101540000.0	3.0	1.6618763208389282	1.2157647609710693
1.0	101540000.0	101550000.0	1.0	1.561936616897583	1.1450388431549072
1.0	101620000.0	101630000.0	5.0	2.0189461708068848	1.451080322265625
1.0	101750000.0	101760000.0	5.0	2.2441976070404053	1.552337646484375
1.0	101760000.0	101770000.0	0.0	2.5619187355041504	1.7591228485107422
1.0	101790000.0	101800000.0	4.0	2.8286967277526855	1.8898967504501343
1.0	101800000.0	101810000.0	3.0	2.8767406940460205	1.8856474161148071
1.0	101820000.0	101830000.0	5.0	2.852231979370117	1.9008119106292725
1.0	101840000.0	101850000.0	1.0	3.4993896484375	2.003462791442871
1.0	101850000.0	101860000.0	5.0	3.6498475074768066	2.0548830032348633
1.0	101860000.0	101870000.0	7.0	3.153303861618042	1.9393119812011719
1.0	102090000.0	102100000.0	6.0	3.742064952850342	2.0543956756591797
1.0	102180000.0	102190000.0	4.0	3.6490187644958496	2.047290563583374
1.0	102270000.0	102280000.0	2.0	4.381114959716797	2.1881930828094482
1.0	102330000.0	102340000.0	4.0	4.579602241516113	2.2212719917297363
1.0	102360000.0	102370000.0	6.0	4.349925994873047	2.1830856800079346
1.0	102390000.0	102400000.0	4.0	4.948976039886475	2.2720627784729004
1.0	102400000.0	102410000.0	7.0	4.911402702331543	2.2673003673553467
1.0	102520000.0	102530000.0	4.0	5.7644219398498535	2.3330442905426025
1.0	102560000.0	102570000.0	2.0	5.19932222366333	2.297806739807129
1.0	102610000.0	102620000.0	2.0	4.877367973327637	2.263348340988159
1.0	102630000.0	102640000.0	5.0	5.190526485443115	2.2964425086975098
1.0	102640000.0	102650000.0	4.0	5.306717872619629	2.307569980621338
1.0	102650000.0	102660000.0	7.0	5.042766094207764	2.2835607528686523
1.0	102860000.0	102870000.0	7.0	4.878121852874756	2.263495922088623
1.0	102880000.0	102890000.0	3.0	5.239995002746582	2.3035566806793213
1.0	102910000.0	102920000.0	5.0	5.033047676086426	2.3028273582458496
1.0	102990000.0	103000000.0	5.0	5.610020637512207	2.3290772438049316
1.0	103010000.0	103020000.0	4.0	6.254145622253418	2.333268880844116
1.0	103090000.0	103100000.0	7.0	4.899779319763184	2.26784086227417
1.0	103140000.0	103150000.0	6.0	4.947787761688232	2.2716879844665527
1.0	103190000.0	103200000.0	2.0	4.936302185058594	2.2707111835479736
1.0	103200000.0	103210000.0	2.0	4.732388973236084	2.24395751953125
1.0	103270000.0	103280000.0	5.0	5.9650983810424805	2.3480448722839355
1.0	103350000.0	103360000.0	9.0	4.618216514587402	2.2271344661712646
1.0	103380000.0	103390000.0	8.0	4.615483283996582	2.225761890411377
1.0	103420000.0	103430000.0	3.0	4.517796516418457	2.209961414337158
1.0	103440000.0	103450000.0	7.0	4.372973442077637	2.1873583793640137
1.0	103500000.0	103510000.0	4.0	5.9040679931640625	2.3450868129730225
1.0	103530000.0	103540000.0	12.0	5.708188056945801	2.3347010612487793
1.0	103630000.0	103640000.0	7.0	6.499960899353027	2.338749408721924
1.0	103670000.0	103680000.0	3.0	5.82925271987915	2.3450939655303955
1.0	103700000.0	103710000.0	7.0	4.488868713378906	2.2053170204162598
1.0	103740000.0	103750000.0	4.0	3.665217876434326	2.07594633102417
1.0	103750000.0	103760000.0	2.0	2.694678783416748	1.8258321285247803
1.0	103760000.0	103770000.0	3.0	2.314797878265381	1.6260986328125
1.0	103780000.0	103790000.0	0.0	1.3935972452163696	1.0211318731307983
1.0	103910000.0	103920000.0	4.0	1.146134853363037	0.8290753364562988
1.0	104050000.0	104060000.0	1.0	1.7831175327301025	1.298694372177124
1.0	104120000.0	104130000.0	4.0	1.6694793701171875	1.2210578918457031
1.0	104130000.0	104140000.0	2.0	1.3900272846221924	1.0184413194656372
1.0	104390000.0	104400000.0	7.0	5.197640895843506	2.3059470653533936
1.0	104450000.0	104460000.0	2.0	5.192227363586426	2.2962706089019775
1.0	104490000.0	104500000.0	1.0	5.196244716644287	2.2990691661834717
1.0	104640000.0	104650000.0	8.0	5.429044246673584	2.3188180923461914
1.0	104650000.0	104660000.0	7.0	6.316756725311279	2.3307528495788574
1.0	104790000.0	104800000.0	9.0	5.265486240386963	2.306274175643921
1.0	104910000.0	104920000.0	10.0	5.269014835357666	2.3034777641296387
1.0	105030000.0	105040000.0	6.0	4.405389308929443	2.191798210144043
1.0	105110000.0	105120000.0	3.0	4.611081600189209	2.227499485015869
1.0	105210000.0	105220000.0	2.0	4.356156349182129	2.1861538887023926
1.0	105270000.0	105280000.0	5.0	3.2780323028564453	1.9791885614395142
1.0	105280000.0	105290000.0	1.0	3.1033167839050293	1.9480009078979492
1.0	105320000.0	105330000.0	0.0	2.624182939529419	1.790816068649292
1.0	105410000.0	105420000.0	1.0	2.7421185970306396	1.7401533126831055
1.0	105470000.0	105480000.0	2.0	1.9731868505477905	1.4224216938018799
1.0	105550000.0	105560000.0	4.0	2.485501527786255	1.719232201576233
1.0	105560000.0	105570000.0	3.0	2.51053786277771	1.7324225902557373
1.0	105570000.0	105580000.0	3.0	2.315838098526001	1.6266828775405884
1.0	105590000.0	105600000.0	1.0	2.2516236305236816	1.5901955366134644
1.0	105610000.0	105620000.0	4.0	2.2900938987731934	1.612151861190796
1.0	105630000.0	105640000.0	4.0	2.585906982421875	1.771418571472168
1.0	105660000.0	105670000.0	2.0	2.625674247741699	1.7915661334991455
1.0	105720000.0	105730000.0	2.0	3.008098602294922	1.9127190113067627
1.0	105740000.0	105750000.0	2.0	3.194918155670166	1.9371654987335205
1.0	105870000.0	105880000.0	3.0	3.045351028442383	1.9537006616592407
1.0	105920000.0	105930000.0	2.0	3.1206886768341064	1.9344937801361084
1.0	105940000.0	105950000.0	2.0	3.10155987739563	1.941649079322815
1.0	105960000.0	105970000.0	1.0	3.124140977859497	1.9141347408294678
1.0	105990000.0	106000000.0	6.0	2.843738079071045	1.8805780410766602
1.0	106060000.0	106070000.0	2.0	3.67610239982605	2.064645767211914
1.0	106150000.0	106160000.0	2.0	2.654881238937378	1.8061769008636475
1.0	106270000.0	106280000.0	1.0	2.9930355548858643	1.872725248336792
1.0	106310000.0	106320000.0	3.0	2.990020275115967	1.8729894161224365
1.0	106330000.0	106340000.0	6.0	3.4408626556396484	2.000101327896118
1.0	106540000.0	106550000.0	3.0	3.7987112998962402	2.106917381286621
1.0	106550000.0	106560000.0	4.0	3.871112823486328	2.115302085876465
1.0	106610000.0	106620000.0	6.0	3.2059502601623535	1.959519624710083
1.0	106660000.0	106670000.0	5.0	3.288425922393799	2.00111985206604
1.0	106680000.0	106690000.0	1.0	3.6142096519470215	2.043372631072998
1.0	106690000.0	106700000.0	5.0	3.6154658794403076	2.0422635078430176
1.0	106710000.0	106720000.0	8.0	3.556278944015503	2.008697032928467
1.0	106840000.0	106850000.0	0.0	2.8270153999328613	1.889113187789917
1.0	106890000.0	106900000.0	0.0	2.364609956741333	1.653856635093689
1.0	106930000.0	106940000.0	2.0	2.1588644981384277	1.5360456705093384
1.0	106980000.0	106990000.0	4.0	1.9685332775115967	1.4194828271865845
1.0	106990000.0	107000000.0	2.0	2.0999646186828613	1.5007643699645996
1.0	107020000.0	107030000.0	0.0	2.1120333671569824	1.5080509185791016
1.0	107080000.0	107090000.0	3.0	3.641209840774536	2.059595823287964
1.0	107110000.0	107120000.0	0.0	2.5251355171203613	1.7400588989257812
1.0	107170000.0	107180000.0	2.0	2.7083024978637695	1.8324940204620361
1.0	107220000.0	107230000.0	2.0	2.3328158855438232	1.6361948251724243
1.0	107230000.0	107240000.0	4.0	2.3095059394836426	1.6231210231781006
1.0	107390000.0	107400000.0	7.0	3.015489339828491	1.973816156387329
1.0	107420000.0	107430000.0	0.0	2.4561755657196045	1.7036300897598267
1.0	107460000.0	107470000.0	1.0	2.3379414081573486	1.6390554904937744
1.0	107510000.0	107520000.0	4.0	1.9126783609390259	1.3838578462600708
1.0	107520000.0	107530000.0	1.0	1.7680448293685913	1.2885560989379883
1.0	107530000.0	107540000.0	2.0	2.3059637546539307	1.6211246252059937
1.0	107590000.0	107600000.0	1.0	1.5571175813674927	1.1415749788284302
1.0	107630000.0	107640000.0	2.0	1.8380787372589111	1.3352551460266113
1.0	107640000.0	107650000.0	1.0	1.8131000995635986	1.3187185525894165
1.0	107650000.0	107660000.0	2.0	1.741002082824707	1.270243525505066
1.0	107720000.0	107730000.0	1.0	1.608385682106018	1.178175687789917
1.0	107770000.0	107780000.0	1.0	1.7113730907440186	1.2500009536743164
1.0	107810000.0	107820000.0	3.0	1.8238446712493896	1.325847864151001
1.0	107820000.0	107830000.0	1.0	1.7877209186553955	1.3017812967300415
1.0	107840000.0	107850000.0	0.0	2.258533000946045	1.5941603183746338
1.0	107880000.0	107890000.0	5.0	1.9075740575790405	1.3805691003799438
1.0	107980000.0	107990000.0	3.0	1.8827213048934937	1.3644810914993286
1.0	108030000.0	108040000.0	3.0	1.671980857849121	1.2227962017059326
1.0	108040000.0	108050000.0	1.0	1.8654310703277588	1.3532119989395142
1.0	108060000.0	108070000.0	0.0	1.6144260168075562	1.1824514865875244
1.0	108110000.0	108120000.0	3.0	1.7044181823730469	1.2452220916748047
1.0	108260000.0	108270000.0	4.0	1.6057651042938232	1.176318883895874
1.0	108280000.0	108290000.0	2.0	1.498920202255249	1.099348783493042
1.0	108360000.0	108370000.0	1.0	1.6398319005966187	1.200347661972046
1.0	108370000.0	108380000.0	3.0	1.7322008609771729	1.26425039768219
1.0	108450000.0	108460000.0	1.0	1.5473098754882812	1.1345088481903076
1.0	108460000.0	108470000.0	3.0	1.6465635299682617	1.2050669193267822
1.0	108470000.0	108480000.0	0.0	1.5374714136123657	1.1274003982543945
1.0	108570000.0	108580000.0	1.0	1.5418787002563477	1.1305872201919556
1.0	108610000.0	108620000.0	1.0	1.5497785806655884	1.1362888813018799
1.0	108720000.0	108730000.0	2.0	1.3968455791473389	1.023578405380249
1.0	108740000.0	108750000.0	7.0	1.9210999011993408	1.389270544052124
1.0	109020000.0	109030000.0	2.0	1.550741195678711	1.1369825601577759
1.0	109140000.0	109150000.0	2.0	1.3921897411346436	1.0200717449188232
1.0	109200000.0	109210000.0	2.0	1.279910683631897	0.9342207908630371
1.0	109300000.0	109310000.0	3.0	1.40080988407135	1.0265604257583618
1.0	109400000.0	109410000.0	0.0	1.4631537199020386	1.0730443000793457
1.0	109450000.0	109460000.0	0.0	1.3931450843811035	1.02079176902771
1.0	109480000.0	109490000.0	0.0	1.2819740772247314	0.9358202815055847
1.0	109520000.0	109530000.0	1.0	1.3185064792633057	0.964001476764679
1.0	109550000.0	109560000.0	0.0	1.3795608282089233	1.0105373859405518
1.0	109830000.0	109840000.0	2.0	1.699005365371704	1.2414954900741577
1.0	110000000.0	110010000.0	3.0	1.7941982746124268	1.306117296218872
1.0	110210000.0	110220000.0	2.0	1.3740108013153076	1.0063371658325195
1.0	110350000.0	110360000.0	4.0	1.9389911890029907	1.4007211923599243
1.0	110420000.0	110430000.0	1.0	2.143322467803955	1.526803970336914
1.0	110490000.0	110500000.0	1.0	1.5084593296051025	1.1063189506530762
1.0	110500000.0	110510000.0	0.0	1.4699559211730957	1.0780683755874634
1.0	110600000.0	110610000.0	3.0	1.4256541728973389	1.0451796054840088
1.0	110620000.0	110630000.0	3.0	1.3505398035049438	0.988508403301239
1.0	110650000.0	110660000.0	2.0	1.610679268836975	1.1798007488250732
1.0	110700000.0	110710000.0	2.0	1.7844434976577759	1.299583911895752
1.0	110720000.0	110730000.0	3.0	1.6398518085479736	1.2003618478775024
1.0	110790000.0	110800000.0	1.0	1.556243658065796	1.1409457921981812
1.0	110810000.0	110820000.0	5.0	1.5481235980987549	1.1350958347320557
1.0	110820000.0	110830000.0	1.0	1.4418631792068481	1.057260274887085
1.0	110850000.0	110860000.0	1.0	1.3195102214813232	0.9647720456123352
1.0	111010000.0	111020000.0	1.0	1.6093639135360718	1.1788684129714966
1.0	111050000.0	111060000.0	0.0	1.757246732711792	1.2812620401382446
[truncated: 47,579 more rows]
