# Supplementary material for: Genome-wide mapping of somatic mutation rates uncovers drivers of cancer
Source: Nat Biotechnol. 2022 Jun 20;40(11):1634–43. doi: 10.1038/s41587-022-01353-8 (PMC9646522; doi:10.1038/s41587-022-01353-8)
Supplement: Supplementary file 4 — Regions and model predictions for each fold of each cancer for which a deep learning model was trained. Regions that were filtered are also listed along with their respective model predictions. [file 41587_2022_1353_MOESM4_ESM.zip › kfold_results/Prost-AdenoCA/fold_2.txt]

CHROM	START	END	Y_TRUE	Y_PRED	STD
1.0	770000.0	780000.0	0.0	1.3941166400909424	0.5901406407356262
1.0	850000.0	860000.0	2.0	1.7635924816131592	0.9105809330940247
1.0	860000.0	870000.0	0.0	1.8753249645233154	1.0024158954620361
1.0	900000.0	910000.0	0.0	1.8025716543197632	0.9414210319519043
1.0	910000.0	920000.0	1.0	5.150538444519043	2.074667453765869
1.0	1070000.0	1080000.0	2.0	1.943678855895996	1.0548362731933594
1.0	1090000.0	1100000.0	0.0	1.6669127941131592	0.8381233215332031
1.0	1240000.0	1250000.0	2.0	1.4162683486938477	0.6330284476280212
1.0	1260000.0	1270000.0	1.0	1.4244439601898193	0.6196043491363525
1.0	1500000.0	1510000.0	3.0	1.378626823425293	0.7017396092414856
1.0	1510000.0	1520000.0	0.0	1.9400880336761475	1.1314561367034912
1.0	1600000.0	1610000.0	1.0	1.3080977201461792	0.5127655267715454
1.0	1700000.0	1710000.0	0.0	1.4657039642333984	0.6546897888183594
1.0	1790000.0	1800000.0	4.0	1.3479411602020264	0.5481798052787781
1.0	1930000.0	1940000.0	0.0	2.2176120281219482	1.2613418102264404
1.0	1940000.0	1950000.0	2.0	2.278764009475708	1.2995983362197876
1.0	1950000.0	1960000.0	2.0	2.3150227069854736	1.3331745862960815
1.0	1960000.0	1970000.0	6.0	2.4011166095733643	1.366102695465088
1.0	1980000.0	1990000.0	0.0	1.6205523014068604	0.7917451858520508
1.0	2010000.0	2020000.0	4.0	1.8314088582992554	0.9663675427436829
1.0	2090000.0	2100000.0	2.0	1.5059583187103271	0.6912038922309875
1.0	2100000.0	2110000.0	0.0	1.4827321767807007	0.669126033782959
1.0	2170000.0	2180000.0	2.0	1.4537737369537354	0.6424347162246704
1.0	2180000.0	2190000.0	0.0	1.3846935033798218	0.6010891199111938
1.0	2230000.0	2240000.0	3.0	1.337947130203247	0.5402582287788391
1.0	2250000.0	2260000.0	4.0	2.0231950283050537	1.1182018518447876
1.0	2320000.0	2330000.0	1.0	1.4845832586288452	0.6925389170646667
1.0	2350000.0	2360000.0	3.0	2.0994083881378174	1.1687872409820557
1.0	2380000.0	2390000.0	1.0	2.1437861919403076	1.2071589231491089
1.0	2430000.0	2440000.0	2.0	1.7942750453948975	0.9354173541069031
1.0	2460000.0	2470000.0	3.0	1.7492074966430664	0.8992048501968384
1.0	2490000.0	2500000.0	2.0	1.5312941074371338	0.7141143679618835
1.0	2500000.0	2510000.0	2.0	1.7785556316375732	0.9228832125663757
1.0	2510000.0	2520000.0	1.0	1.8677574396133423	0.6874596476554871
1.0	2540000.0	2550000.0	3.0	1.986108422279358	1.0876156091690063
1.0	2550000.0	2560000.0	2.0	1.9367015361785889	1.0474637746810913
1.0	2700000.0	2710000.0	3.0	2.6623778343200684	1.5278797149658203
1.0	2810000.0	2820000.0	3.0	3.684831142425537	1.9103107452392578
1.0	2860000.0	2870000.0	1.0	3.3880679607391357	1.8312355279922485
1.0	2910000.0	2920000.0	4.0	3.2883667945861816	1.808328628540039
1.0	2960000.0	2970000.0	2.0	2.92216157913208	1.6771600246429443
1.0	3100000.0	3110000.0	2.0	2.4114463329315186	1.3905646800994873
1.0	3150000.0	3160000.0	3.0	2.3333239555358887	1.3419067859649658
1.0	3250000.0	3260000.0	2.0	1.8404080867767334	0.9736701250076294
1.0	3270000.0	3280000.0	1.0	1.8903734683990479	1.0130138397216797
1.0	3280000.0	3290000.0	3.0	1.8857519626617432	1.0109113454818726
1.0	3300000.0	3310000.0	1.0	2.0280473232269287	1.1210590600967407
1.0	3310000.0	3320000.0	1.0	1.9773170948028564	1.083831787109375
1.0	3360000.0	3370000.0	0.0	2.119480848312378	1.1922861337661743
1.0	3410000.0	3420000.0	3.0	1.8602619171142578	0.9905861616134644
1.0	3450000.0	3460000.0	1.0	1.8352832794189453	0.9679616689682007
1.0	3460000.0	3470000.0	1.0	1.8611869812011719	0.9883308410644531
1.0	3490000.0	3500000.0	2.0	2.06905460357666	1.1418544054031372
1.0	3570000.0	3580000.0	2.0	1.7555091381072998	0.9039088487625122
1.0	3610000.0	3620000.0	0.0	1.7784795761108398	0.9225692749023438
1.0	3650000.0	3660000.0	2.0	1.3840786218643188	0.5805463790893555
1.0	3740000.0	3750000.0	0.0	1.3818202018737793	0.5782028436660767
1.0	3770000.0	3780000.0	1.0	1.5554460287094116	0.8053596615791321
1.0	3780000.0	3790000.0	3.0	1.2787296772003174	0.4857468008995056
1.0	4010000.0	4020000.0	1.0	2.437770366668701	1.3975467681884766
1.0	4020000.0	4030000.0	2.0	2.662832260131836	1.5349639654159546
1.0	4080000.0	4090000.0	4.0	3.5549514293670654	1.881412148475647
1.0	4100000.0	4110000.0	1.0	3.6030566692352295	1.8745806217193604
1.0	4130000.0	4140000.0	3.0	4.1274518966674805	1.9746280908584595
1.0	4200000.0	4210000.0	8.0	4.066158294677734	1.9790542125701904
1.0	4290000.0	4300000.0	3.0	4.18455696105957	1.9886105060577393
1.0	4300000.0	4310000.0	1.0	3.711287021636963	1.875335693359375
1.0	4330000.0	4340000.0	2.0	4.174186706542969	1.9838335514068604
1.0	4420000.0	4430000.0	4.0	4.6983137130737305	2.0359301567077637
1.0	4440000.0	4450000.0	5.0	4.561008453369141	2.0233314037323
1.0	4480000.0	4490000.0	3.0	4.471072673797607	2.0158092975616455
1.0	4520000.0	4530000.0	5.0	3.5780041217803955	1.8798656463623047
1.0	4550000.0	4560000.0	2.0	3.638686418533325	1.896977424621582
1.0	4580000.0	4590000.0	3.0	3.4777207374572754	1.8634294271469116
1.0	4730000.0	4740000.0	2.0	2.8206794261932373	1.6107009649276733
1.0	4790000.0	4800000.0	3.0	2.533723831176758	1.4611371755599976
1.0	4810000.0	4820000.0	1.0	3.1766510009765625	1.768315315246582
1.0	4870000.0	4880000.0	2.0	2.6715593338012695	1.5412943363189697
1.0	5080000.0	5090000.0	1.0	3.4993247985839844	1.859068512916565
1.0	5140000.0	5150000.0	7.0	4.056673049926758	1.9749577045440674
1.0	5150000.0	5160000.0	8.0	3.569488048553467	1.8772720098495483
1.0	5200000.0	5210000.0	2.0	3.972634792327881	1.9506645202636719
1.0	5210000.0	5220000.0	8.0	3.7679030895233154	1.9175689220428467
1.0	5250000.0	5260000.0	4.0	4.115848541259766	1.9735218286514282
1.0	5320000.0	5330000.0	4.0	3.4355380535125732	1.8532031774520874
1.0	5510000.0	5520000.0	1.0	2.790144443511963	1.5965080261230469
1.0	5560000.0	5570000.0	3.0	2.7580442428588867	1.58870530128479
1.0	5580000.0	5590000.0	4.0	2.9976911544799805	1.700548529624939
1.0	5640000.0	5650000.0	0.0	2.978799343109131	1.6892998218536377
1.0	5750000.0	5760000.0	5.0	1.9234211444854736	1.037716269493103
1.0	5800000.0	5810000.0	0.0	2.21905517578125	1.2571251392364502
1.0	5820000.0	5830000.0	1.0	2.333860158920288	1.3388338088989258
1.0	5850000.0	5860000.0	0.0	2.232846736907959	1.2645992040634155
1.0	5920000.0	5930000.0	1.0	1.3752195835113525	0.5727592706680298
1.0	5980000.0	5990000.0	1.0	1.4317115545272827	0.624322772026062
1.0	6050000.0	6060000.0	2.0	1.8590145111083984	0.9766507148742676
1.0	6060000.0	6070000.0	1.0	1.7174389362335205	0.8724225163459778
1.0	6140000.0	6150000.0	2.0	1.6667368412017822	0.8303626775741577
1.0	6160000.0	6170000.0	2.0	2.2121238708496094	1.2529189586639404
1.0	6260000.0	6270000.0	1.0	1.5662370920181274	0.7455126047134399
1.0	6300000.0	6310000.0	1.0	1.8229602575302124	0.9582791328430176
1.0	6320000.0	6330000.0	0.0	1.6359039545059204	0.8018367886543274
1.0	6340000.0	6350000.0	0.0	1.3899633884429932	0.5885403156280518
1.0	6410000.0	6420000.0	0.0	1.4585806131362915	0.6485112905502319
1.0	6470000.0	6480000.0	2.0	1.6533586978912354	0.8199527859687805
1.0	6500000.0	6510000.0	1.0	1.793241262435913	0.9343618154525757
1.0	6520000.0	6530000.0	1.0	1.491272211074829	0.6765610575675964
1.0	6540000.0	6550000.0	1.0	1.485511064529419	0.6724714636802673
1.0	6550000.0	6560000.0	1.0	1.475439190864563	0.6651872396469116
1.0	6630000.0	6640000.0	2.0	1.8344217538833618	0.9677625894546509
1.0	6640000.0	6650000.0	1.0	1.5830926895141602	0.7622891664505005
1.0	6810000.0	6820000.0	5.0	1.9220489263534546	1.0377699136734009
1.0	6830000.0	6840000.0	1.0	1.8836326599121094	1.0090818405151367
1.0	6840000.0	6850000.0	1.0	1.6175763607025146	0.7267829179763794
1.0	6870000.0	6880000.0	2.0	1.4912166595458984	0.6771669387817383
1.0	6950000.0	6960000.0	1.0	1.429160475730896	0.6221965551376343
1.0	6960000.0	6970000.0	1.0	1.6080939769744873	0.7802947163581848
1.0	7000000.0	7010000.0	1.0	1.9958515167236328	1.093502402305603
1.0	7140000.0	7150000.0	2.0	2.461331844329834	1.4172780513763428
1.0	7160000.0	7170000.0	3.0	2.342525005340576	1.3466914892196655
1.0	7170000.0	7180000.0	1.0	2.3346171379089355	1.341769814491272
1.0	7200000.0	7210000.0	5.0	2.05073618888855	1.1391406059265137
1.0	7260000.0	7270000.0	2.0	2.241396427154541	1.2777093648910522
1.0	7330000.0	7340000.0	0.0	1.907188057899475	1.029054045677185
1.0	7370000.0	7380000.0	2.0	1.8967974185943604	1.0200836658477783
1.0	7380000.0	7390000.0	1.0	2.1244707107543945	1.1923478841781616
1.0	7410000.0	7420000.0	1.0	2.5146501064300537	1.4619972705841064
1.0	7430000.0	7440000.0	2.0	1.9375969171524048	1.0530513525009155
1.0	7570000.0	7580000.0	0.0	1.907530426979065	1.0257511138916016
1.0	7600000.0	7610000.0	1.0	1.766087532043457	0.912537693977356
1.0	7630000.0	7640000.0	1.0	1.7769992351531982	0.9218743443489075
1.0	7730000.0	7740000.0	3.0	1.5353636741638184	0.7186099290847778
1.0	7790000.0	7800000.0	1.0	1.5035086870193481	0.6880015134811401
1.0	7840000.0	7850000.0	1.0	1.3457391262054443	0.5475023984909058
1.0	7860000.0	7870000.0	0.0	1.2974754571914673	0.5025726556777954
1.0	7870000.0	7880000.0	1.0	1.31496262550354	0.5181437730789185
1.0	7880000.0	7890000.0	2.0	1.3190586566925049	0.5215857028961182
1.0	7960000.0	7970000.0	3.0	1.7404823303222656	0.8914327621459961
1.0	7980000.0	7990000.0	2.0	1.9322456121444702	1.0458157062530518
1.0	7990000.0	8000000.0	3.0	1.873408317565918	0.9966506958007812
1.0	8020000.0	8030000.0	0.0	1.8375542163848877	0.9764455556869507
1.0	8030000.0	8040000.0	2.0	1.3955012559890747	0.5917477011680603
1.0	8040000.0	8050000.0	0.0	1.3640797138214111	0.5630528926849365
1.0	8200000.0	8210000.0	2.0	1.9168097972869873	1.0365556478500366
1.0	8220000.0	8230000.0	2.0	1.7820119857788086	0.9260957837104797
1.0	8480000.0	8490000.0	1.0	4.246705532073975	2.900458574295044
1.0	8520000.0	8530000.0	3.0	1.488857626914978	0.6752259135246277
1.0	8560000.0	8570000.0	1.0	1.5094544887542725	0.6940423250198364
1.0	8580000.0	8590000.0	3.0	1.566754937171936	0.7458662986755371
1.0	8630000.0	8640000.0	2.0	1.5293538570404053	0.7114184498786926
1.0	8690000.0	8700000.0	1.0	1.5444414615631104	0.724919319152832
1.0	8750000.0	8760000.0	2.0	1.5270570516586304	0.7099980115890503
1.0	8810000.0	8820000.0	0.0	1.5360426902770996	0.717546820640564
1.0	8850000.0	8860000.0	1.0	1.4662259817123413	0.6553540825843811
1.0	8870000.0	8880000.0	2.0	2.0583810806274414	1.0822618007659912
1.0	8890000.0	8900000.0	1.0	1.9563515186309814	1.0659912824630737
1.0	8900000.0	8910000.0	3.0	1.7740007638931274	0.9189788103103638
1.0	8940000.0	8950000.0	0.0	1.7346961498260498	0.8869850039482117
1.0	8970000.0	8980000.0	6.0	1.768373727798462	0.9144139289855957
1.0	9010000.0	9020000.0	3.0	2.1231682300567627	1.1951425075531006
1.0	9020000.0	9030000.0	1.0	1.960663080215454	1.071398377418518
1.0	9160000.0	9170000.0	4.0	1.479957938194275	0.6671660542488098
1.0	9170000.0	9180000.0	1.0	1.478501558303833	0.6662680506706238
1.0	9230000.0	9240000.0	3.0	1.4342678785324097	0.626844048500061
1.0	9400000.0	9410000.0	1.0	1.4322984218597412	0.6251441240310669
1.0	9460000.0	9470000.0	0.0	1.7948291301727295	0.9358370900154114
1.0	9530000.0	9540000.0	2.0	1.8235101699829102	0.9596779942512512
1.0	9550000.0	9560000.0	0.0	1.7750667333602905	0.9199508428573608
1.0	9560000.0	9570000.0	0.0	1.9404256343841553	1.0513134002685547
1.0	9640000.0	9650000.0	0.0	1.485155463218689	0.6715978384017944
1.0	9720000.0	9730000.0	2.0	1.9373044967651367	1.0512714385986328
1.0	9840000.0	9850000.0	1.0	1.4104207754135132	0.60540372133255
1.0	9870000.0	9880000.0	0.0	1.5070282220840454	0.6922876238822937
1.0	9980000.0	9990000.0	1.0	1.4249356985092163	0.6194273233413696
1.0	10190000.0	10200000.0	1.0	1.375739574432373	0.5736367106437683
1.0	10210000.0	10220000.0	4.0	1.3489644527435303	0.5488010048866272
1.0	10250000.0	10260000.0	0.0	1.7740342617034912	0.919175922870636
1.0	10300000.0	10310000.0	1.0	1.3904151916503906	0.5877054333686829
1.0	10330000.0	10340000.0	0.0	1.32363760471344	0.526191234588623
1.0	10370000.0	10380000.0	2.0	1.4026447534561157	0.5986846089363098
1.0	10440000.0	10450000.0	2.0	1.432745099067688	0.6254495978355408
1.0	10450000.0	10460000.0	4.0	1.586065649986267	0.8148659467697144
1.0	10480000.0	10490000.0	1.0	1.581911325454712	0.756440281867981
1.0	10490000.0	10500000.0	2.0	1.4052654504776	0.6080080270767212
1.0	10520000.0	10530000.0	2.0	1.3848364353179932	0.5809143781661987
1.0	10610000.0	10620000.0	0.0	1.4281809329986572	0.6215507388114929
1.0	10630000.0	10640000.0	0.0	1.4823917150497437	0.6690885424613953
1.0	10690000.0	10700000.0	3.0	1.4548053741455078	0.644677996635437
1.0	10740000.0	10750000.0	0.0	1.5677852630615234	0.7466915845870972
1.0	10750000.0	10760000.0	2.0	1.4962694644927979	0.6852940320968628
1.0	10780000.0	10790000.0	1.0	1.6398662328720093	0.8095188140869141
1.0	10800000.0	10810000.0	0.0	1.5821201801300049	0.7598686218261719
1.0	10920000.0	10930000.0	6.0	1.7007265090942383	0.8594321012496948
1.0	10930000.0	10940000.0	1.0	2.1353507041931152	1.1962034702301025
1.0	10950000.0	10960000.0	1.0	1.7496442794799805	0.8993129730224609
1.0	10980000.0	10990000.0	3.0	1.8435100317001343	0.9741900563240051
1.0	11040000.0	11050000.0	2.0	1.7509151697158813	0.9003325700759888
1.0	11050000.0	11060000.0	0.0	1.7345714569091797	0.8868004083633423
1.0	11180000.0	11190000.0	1.0	1.2846571207046509	0.49139147996902466
1.0	11230000.0	11240000.0	1.0	1.2930357456207275	0.4982132315635681
1.0	11340000.0	11350000.0	0.0	1.3128257989883423	0.5168982744216919
1.0	11350000.0	11360000.0	1.0	1.3742494583129883	0.5720301270484924
1.0	11420000.0	11430000.0	1.0	2.033942699432373	1.1221954822540283
1.0	11600000.0	11610000.0	2.0	2.0602715015411377	1.1368120908737183
1.0	11650000.0	11660000.0	2.0	2.0524818897247314	1.1337062120437622
1.0	11690000.0	11700000.0	3.0	2.0781569480895996	1.1500416994094849
1.0	11730000.0	11740000.0	0.0	1.3861256837844849	0.5825583338737488
1.0	11790000.0	11800000.0	3.0	1.653664231300354	0.6900661587715149
1.0	12060000.0	12070000.0	1.0	1.367810845375061	0.5661474466323853
1.0	12080000.0	12090000.0	2.0	1.4840073585510254	0.6709485650062561
1.0	12100000.0	12110000.0	2.0	1.71966552734375	0.8741949200630188
1.0	12140000.0	12150000.0	5.0	1.8521225452423096	0.982607364654541
1.0	12150000.0	12160000.0	2.0	1.9681789875030518	1.0766658782958984
1.0	12170000.0	12180000.0	2.0	1.7848386764526367	0.9278597831726074
1.0	12180000.0	12190000.0	1.0	1.857332468032837	0.9872534871101379
1.0	12220000.0	12230000.0	0.0	1.8278926610946655	0.6626185178756714
1.0	12230000.0	12240000.0	2.0	1.5983102321624756	0.7713128328323364
1.0	12290000.0	12300000.0	3.0	1.7221466302871704	0.70960932970047
1.0	12300000.0	12310000.0	2.0	1.3636016845703125	0.5613982081413269
1.0	12310000.0	12320000.0	4.0	1.3335214853286743	0.5352979302406311
1.0	12320000.0	12330000.0	1.0	1.3643544912338257	0.563073456287384
1.0	12330000.0	12340000.0	0.0	1.3632924556732178	0.5623857378959656
1.0	12440000.0	12450000.0	0.0	1.2948325872421265	0.5014337301254272
1.0	12470000.0	12480000.0	2.0	1.2483971118927002	0.45956698060035706
1.0	12660000.0	12670000.0	0.0	1.3170204162597656	0.5202308893203735
1.0	12670000.0	12680000.0	0.0	1.7030656337738037	0.8171798586845398
1.0	12690000.0	12700000.0	1.0	1.9347553253173828	1.048944115638733
1.0	12760000.0	12770000.0	0.0	2.2024166584014893	1.2472045421600342
1.0	12790000.0	12800000.0	9.0	3.735170364379883	1.9610586166381836
1.0	13790000.0	13800000.0	2.0	2.003279447555542	1.0970892906188965
1.0	13800000.0	13810000.0	2.0	2.0342133045196533	1.1244430541992188
1.0	13860000.0	13870000.0	2.0	2.3012290000915527	1.3171594142913818
1.0	14050000.0	14060000.0	1.0	1.360074758529663	0.5590802431106567
1.0	14070000.0	14080000.0	0.0	1.624510407447815	0.8141905665397644
1.0	14100000.0	14110000.0	1.0	1.349460482597351	0.549525260925293
1.0	14130000.0	14140000.0	1.0	1.3584500551223755	0.5577260255813599
1.0	14170000.0	14180000.0	3.0	1.5835317373275757	0.7578235864639282
1.0	14190000.0	14200000.0	1.0	1.6714731454849243	0.8329799771308899
1.0	14260000.0	14270000.0	2.0	1.9819227457046509	1.0851935148239136
1.0	14300000.0	14310000.0	2.0	1.8793437480926514	1.0056064128875732
1.0	14310000.0	14320000.0	1.0	1.88717520236969	1.0115225315093994
1.0	14330000.0	14340000.0	2.0	2.1196467876434326	1.1901127099990845
1.0	14360000.0	14370000.0	6.0	1.9682948589324951	1.0761234760284424
1.0	14370000.0	14380000.0	1.0	2.1979992389678955	1.24515700340271
1.0	14380000.0	14390000.0	2.0	2.066800594329834	1.1502736806869507
1.0	14450000.0	14460000.0	1.0	2.2964348793029785	1.3119175434112549
1.0	14540000.0	14550000.0	0.0	2.281871795654297	1.3090778589248657
1.0	14600000.0	14610000.0	4.0	1.8618757724761963	0.9916145205497742
1.0	14630000.0	14640000.0	3.0	1.9310038089752197	1.047638177871704
1.0	14670000.0	14680000.0	3.0	2.1720471382141113	1.225733757019043
1.0	14700000.0	14710000.0	0.0	2.092740535736084	1.1727908849716187
1.0	14740000.0	14750000.0	2.0	1.9465936422348022	1.055204153060913
1.0	14780000.0	14790000.0	0.0	1.8239772319793701	0.9589662551879883
1.0	14810000.0	14820000.0	1.0	1.7711060047149658	0.9167410135269165
1.0	14830000.0	14840000.0	0.0	1.695325255393982	0.8536033630371094
1.0	14930000.0	14940000.0	2.0	1.642767310142517	0.8084157109260559
1.0	14980000.0	14990000.0	1.0	1.8470538854599	0.9798821210861206
1.0	14990000.0	15000000.0	0.0	2.018510341644287	1.1165943145751953
1.0	15170000.0	15180000.0	4.0	1.7573349475860596	0.9053411483764648
1.0	15190000.0	15200000.0	1.0	1.822252631187439	0.9580791592597961
1.0	15230000.0	15240000.0	3.0	1.5849510431289673	0.7587373852729797
1.0	15240000.0	15250000.0	2.0	1.6969692707061768	0.8546234369277954
1.0	15250000.0	15260000.0	0.0	1.4718464612960815	0.6622492671012878
1.0	15330000.0	15340000.0	1.0	1.581864595413208	0.755826473236084
1.0	15340000.0	15350000.0	0.0	1.5642136335372925	0.7419766187667847
1.0	15360000.0	15370000.0	2.0	1.4976842403411865	0.6832448244094849
1.0	15370000.0	15380000.0	0.0	1.3785455226898193	0.5772026181221008
1.0	15390000.0	15400000.0	4.0	1.4204429388046265	0.6141089200973511
1.0	15400000.0	15410000.0	1.0	1.5196150541305542	0.7052445411682129
1.0	15420000.0	15430000.0	0.0	1.7091079950332642	0.8650886416435242
1.0	15450000.0	15460000.0	0.0	1.632012963294983	0.8004435300827026
1.0	15480000.0	15490000.0	1.0	1.4217487573623657	0.6148614883422852
1.0	15490000.0	15500000.0	1.0	1.4212650060653687	0.6151512861251831
1.0	15500000.0	15510000.0	0.0	1.33199942111969	0.5341047048568726
1.0	15530000.0	15540000.0	0.0	1.4126225709915161	0.607010006904602
1.0	15580000.0	15590000.0	1.0	1.7549340724945068	0.9034290313720703
1.0	15640000.0	15650000.0	1.0	1.7163581848144531	0.8711824417114258
1.0	15710000.0	15720000.0	1.0	1.712805986404419	0.8694327473640442
1.0	15730000.0	15740000.0	1.0	1.5579267740249634	0.74747633934021
1.0	15920000.0	15930000.0	3.0	1.63388991355896	0.8039476275444031
1.0	15930000.0	15940000.0	1.0	1.6153053045272827	0.7884212732315063
1.0	15950000.0	15960000.0	1.0	1.3832488059997559	0.5798517465591431
1.0	15980000.0	15990000.0	1.0	1.3889310359954834	0.5852459669113159
1.0	16170000.0	16180000.0	2.0	4.1059136390686035	2.955754280090332
1.0	16200000.0	16210000.0	1.0	1.3657934665679932	0.5641053318977356
1.0	16340000.0	16350000.0	0.0	1.7765495777130127	0.9208154678344727
1.0	16470000.0	16480000.0	2.0	1.3251471519470215	0.5274497270584106
1.0	16490000.0	16500000.0	0.0	1.4612643718719482	0.652323842048645
1.0	16530000.0	16540000.0	1.0	1.363873839378357	0.5699958801269531
1.0	16550000.0	16560000.0	0.0	1.475034475326538	0.6638466119766235
1.0	16620000.0	16630000.0	5.0	1.337296724319458	0.5388506650924683
1.0	16630000.0	16640000.0	0.0	1.4431184530258179	0.6334696412086487
1.0	16640000.0	16650000.0	1.0	1.4019877910614014	0.5970885157585144
1.0	16690000.0	16700000.0	1.0	4.1058669090271	2.955754280090332
1.0	16940000.0	16950000.0	3.0	1.3796676397323608	0.5775172114372253
1.0	17280000.0	17290000.0	5.0	1.406853437423706	0.6016688942909241
1.0	17400000.0	17410000.0	2.0	1.4791806936264038	0.6672223806381226
1.0	17410000.0	17420000.0	2.0	1.5042574405670166	0.6934510469436646
1.0	17450000.0	17460000.0	2.0	1.889164924621582	1.0138009786605835
1.0	17480000.0	17490000.0	3.0	1.922591209411621	1.04056715965271
1.0	17530000.0	17540000.0	4.0	1.9190047979354858	1.0383360385894775
1.0	17550000.0	17560000.0	1.0	1.9628679752349854	1.0712788105010986
1.0	17570000.0	17580000.0	2.0	1.9488823413848877	1.0601682662963867
1.0	17700000.0	17710000.0	3.0	2.045473098754883	1.133562445640564
1.0	17840000.0	17850000.0	1.0	2.0487594604492188	1.141491174697876
1.0	17890000.0	17900000.0	0.0	1.4754517078399658	0.6653002500534058
1.0	17920000.0	17930000.0	3.0	1.5122543573379517	0.698143482208252
1.0	17940000.0	17950000.0	3.0	1.319412112236023	0.5228717923164368
1.0	17970000.0	17980000.0	0.0	1.3826103210449219	0.5792851448059082
1.0	18060000.0	18070000.0	1.0	1.9705955982208252	1.0763373374938965
1.0	18090000.0	18100000.0	2.0	2.191318988800049	1.241828441619873
1.0	18140000.0	18150000.0	5.0	2.247548818588257	1.2754005193710327
1.0	18150000.0	18160000.0	1.0	2.34962797164917	1.3381364345550537
1.0	18270000.0	18280000.0	1.0	2.484673261642456	1.4285976886749268
1.0	18280000.0	18290000.0	1.0	2.3487582206726074	1.352591872215271
1.0	18310000.0	18320000.0	1.0	2.3328871726989746	1.331864833831787
1.0	18400000.0	18410000.0	1.0	2.288998603820801	1.3023334741592407
1.0	18410000.0	18420000.0	2.0	2.0121870040893555	1.1091158390045166
1.0	18430000.0	18440000.0	2.0	2.0950162410736084	1.1712474822998047
1.0	18470000.0	18480000.0	1.0	2.1058199405670166	1.1785857677459717
1.0	18500000.0	18510000.0	3.0	1.9743852615356445	1.081974744796753
1.0	18550000.0	18560000.0	2.0	2.1273412704467773	1.1880499124526978
1.0	18600000.0	18610000.0	2.0	2.2157185077667236	1.2581990957260132
1.0	18610000.0	18620000.0	1.0	1.8819224834442139	1.007873296737671
1.0	18670000.0	18680000.0	5.0	1.936602234840393	1.0518721342086792
1.0	18680000.0	18690000.0	1.0	2.248502254486084	1.2775613069534302
1.0	18720000.0	18730000.0	1.0	1.875706672668457	1.0024340152740479
1.0	18850000.0	18860000.0	5.0	1.933739423751831	1.049369215965271
1.0	18910000.0	18920000.0	0.0	2.0737175941467285	1.158234715461731
1.0	18990000.0	19000000.0	2.0	2.023414134979248	1.1200653314590454
1.0	19040000.0	19050000.0	2.0	2.1478488445281982	1.2057530879974365
1.0	19070000.0	19080000.0	3.0	2.198413848876953	1.2363216876983643
1.0	19080000.0	19090000.0	1.0	2.296267032623291	1.3143134117126465
1.0	19120000.0	19130000.0	0.0	2.5696475505828857	1.4845056533813477
1.0	19140000.0	19150000.0	2.0	2.224639654159546	1.2609456777572632
1.0	19210000.0	19220000.0	2.0	1.5662763118743896	0.7437130212783813
1.0	19320000.0	19330000.0	1.0	1.6813913583755493	0.8424011468887329
1.0	19330000.0	19340000.0	2.0	1.4400131702423096	0.6321911215782166
1.0	19350000.0	19360000.0	4.0	1.6948169469833374	0.853268027305603
1.0	19370000.0	19380000.0	3.0	1.7411266565322876	0.8921734094619751
1.0	19470000.0	19480000.0	0.0	1.3861000537872314	0.5825046300888062
1.0	19480000.0	19490000.0	3.0	1.3736886978149414	0.5715631246566772
1.0	19500000.0	19510000.0	2.0	1.3959630727767944	0.5917275547981262
1.0	19520000.0	19530000.0	0.0	1.4310914278030396	0.6226595044136047
1.0	19550000.0	19560000.0	3.0	1.430676817893982	0.6230701208114624
1.0	19570000.0	19580000.0	7.0	2.0950541496276855	0.834572970867157
1.0	19650000.0	19660000.0	1.0	1.462761640548706	0.6515726447105408
1.0	19740000.0	19750000.0	1.0	1.362778663635254	0.5618544816970825
1.0	19810000.0	19820000.0	3.0	3.658536195755005	2.481287956237793
1.0	19830000.0	19840000.0	0.0	1.7872145175933838	0.9301118850708008
1.0	20030000.0	20040000.0	1.0	1.36936354637146	0.5679015517234802
1.0	20060000.0	20070000.0	1.0	1.4004281759262085	0.5956223607063293
1.0	20160000.0	20170000.0	5.0	1.7818667888641357	0.9254329800605774
1.0	20190000.0	20200000.0	2.0	1.7046617269515991	0.8614985346794128
1.0	20230000.0	20240000.0	3.0	1.396526575088501	0.5916568040847778
1.0	20260000.0	20270000.0	1.0	1.976650595664978	1.0807207822799683
1.0	20360000.0	20370000.0	0.0	1.8654201030731201	0.9944614171981812
1.0	20400000.0	20410000.0	3.0	1.7668956518173218	0.913443922996521
1.0	20420000.0	20430000.0	1.0	1.7031997442245483	0.8606306314468384
1.0	20470000.0	20480000.0	0.0	1.9747728109359741	1.081613302230835
1.0	20490000.0	20500000.0	2.0	1.779396653175354	0.9234693646430969
1.0	20500000.0	20510000.0	2.0	1.8224618434906006	0.9592073559761047
1.0	20530000.0	20540000.0	3.0	1.8059934377670288	0.945360004901886
1.0	20560000.0	20570000.0	0.0	1.7811756134033203	0.9247323274612427
1.0	20590000.0	20600000.0	0.0	1.805824875831604	0.9453108906745911
1.0	20630000.0	20640000.0	3.0	2.313438653945923	1.326488971710205
1.0	20650000.0	20660000.0	2.0	1.832561731338501	0.9672858119010925
1.0	20660000.0	20670000.0	2.0	2.0714550018310547	1.1558139324188232
1.0	20700000.0	20710000.0	1.0	1.8505102396011353	0.981985867023468
1.0	20730000.0	20740000.0	3.0	1.7831354141235352	0.9266936182975769
1.0	20820000.0	20830000.0	3.0	1.4627078771591187	0.6516338586807251
1.0	20980000.0	20990000.0	1.0	1.7678827047348022	0.792157769203186
1.0	20990000.0	21000000.0	1.0	1.7668651342391968	0.91338711977005
1.0	21020000.0	21030000.0	2.0	1.7628450393676758	0.9098876714706421
1.0	21060000.0	21070000.0	1.0	1.476310133934021	0.6630770564079285
1.0	21170000.0	21180000.0	2.0	1.367587685585022	0.5664628148078918
1.0	21190000.0	21200000.0	2.0	1.3776695728302002	0.5746913552284241
1.0	21310000.0	21320000.0	1.0	1.4479480981826782	0.6379290223121643
1.0	21330000.0	21340000.0	0.0	1.4955949783325195	0.6818535327911377
1.0	21420000.0	21430000.0	1.0	1.4484074115753174	0.6380957365036011
1.0	21440000.0	21450000.0	0.0	1.480371356010437	0.6678674817085266
1.0	21450000.0	21460000.0	1.0	1.3668537139892578	0.5670650601387024
1.0	21490000.0	21500000.0	6.0	1.3692578077316284	0.5671602487564087
1.0	21540000.0	21550000.0	2.0	1.4404103755950928	0.6320834159851074
1.0	21550000.0	21560000.0	1.0	1.423305869102478	0.6166794896125793
1.0	21570000.0	21580000.0	2.0	1.4302270412445068	0.6219414472579956
1.0	21820000.0	21830000.0	3.0	1.645815134048462	0.8136415481567383
1.0	21870000.0	21880000.0	1.0	1.7680675983428955	0.9144881367683411
1.0	22180000.0	22190000.0	1.0	1.417219877243042	0.6109592318534851
1.0	22230000.0	22240000.0	1.0	1.3949263095855713	0.5926433801651001
1.0	22250000.0	22260000.0	1.0	1.5908570289611816	0.7623664140701294
1.0	22360000.0	22370000.0	1.0	1.508318543434143	0.6922982335090637
1.0	22430000.0	22440000.0	0.0	1.3447179794311523	0.5450310707092285
1.0	22450000.0	22460000.0	0.0	1.404049277305603	0.6009683012962341
1.0	22470000.0	22480000.0	2.0	1.6956268548965454	0.8549540638923645
1.0	22490000.0	22500000.0	1.0	1.7082992792129517	0.865792453289032
1.0	22570000.0	22580000.0	1.0	1.8150039911270142	0.9522034525871277
1.0	22640000.0	22650000.0	5.0	2.109403133392334	1.1773293018341064
1.0	22760000.0	22770000.0	1.0	1.8861805200576782	1.0116015672683716
1.0	22910000.0	22920000.0	0.0	2.8296456336975098	1.6239248514175415
1.0	22960000.0	22970000.0	2.0	2.5010483264923096	1.4398038387298584
1.0	22980000.0	22990000.0	2.0	2.2558467388153076	1.2897746562957764
1.0	23020000.0	23030000.0	4.0	2.1631455421447754	1.2249000072479248
1.0	23030000.0	23040000.0	5.0	1.9069725275039673	1.0269834995269775
1.0	23040000.0	23050000.0	4.0	1.6461050510406494	0.8121867179870605
1.0	23190000.0	23200000.0	0.0	1.6032531261444092	0.7733880281448364
1.0	23280000.0	23290000.0	1.0	2.008193016052246	1.1011888980865479
1.0	23540000.0	23550000.0	2.0	1.783970832824707	0.9269884824752808
1.0	23550000.0	23560000.0	1.0	1.7582041025161743	0.9060564041137695
1.0	23570000.0	23580000.0	0.0	1.8514209985733032	0.9819576144218445
1.0	23580000.0	23590000.0	1.0	1.7822420597076416	0.9257176518440247
1.0	23710000.0	23720000.0	0.0	1.2614917755126953	0.47090238332748413
1.0	23730000.0	23740000.0	0.0	1.313692331314087	0.5167492628097534
1.0	23750000.0	23760000.0	1.0	1.4306813478469849	0.6227124333381653
1.0	23770000.0	23780000.0	1.0	1.4046176671981812	0.5989232063293457
1.0	23800000.0	23810000.0	1.0	1.4912374019622803	0.6772259473800659
1.0	23860000.0	23870000.0	3.0	1.7356951236724854	0.8877347707748413
1.0	23960000.0	23970000.0	2.0	1.7730897665023804	0.9182939529418945
1.0	24030000.0	24040000.0	0.0	1.4432134628295898	0.6336138844490051
1.0	24070000.0	24080000.0	1.0	1.4267504215240479	0.6215640902519226
1.0	24110000.0	24120000.0	1.0	1.7327423095703125	0.8890603184700012
1.0	24180000.0	24190000.0	3.0	1.318071722984314	0.5211312174797058
1.0	24200000.0	24210000.0	2.0	1.9475656747817993	1.0594699382781982
1.0	24240000.0	24250000.0	5.0	1.5206108093261719	0.707797646522522
1.0	24270000.0	24280000.0	0.0	1.5467602014541626	0.7294241786003113
1.0	24320000.0	24330000.0	0.0	1.431247591972351	0.6265061497688293
1.0	24330000.0	24340000.0	0.0	1.5632174015045166	0.7405372858047485
1.0	24340000.0	24350000.0	0.0	1.4313685894012451	0.6250795125961304
1.0	24380000.0	24390000.0	1.0	1.4830999374389648	0.6702648997306824
1.0	24390000.0	24400000.0	1.0	1.4755353927612305	0.6652125120162964
1.0	24400000.0	24410000.0	2.0	1.4751064777374268	0.6650322675704956
1.0	24440000.0	24450000.0	1.0	1.470582365989685	0.6595155596733093
1.0	24470000.0	24480000.0	0.0	1.7716039419174194	0.9170616865158081
1.0	24490000.0	24500000.0	0.0	1.5506508350372314	0.7308605909347534
1.0	24560000.0	24570000.0	2.0	1.8466829061508179	0.9782629013061523
1.0	24570000.0	24580000.0	3.0	1.8683973550796509	0.9960973858833313
1.0	24660000.0	24670000.0	1.0	1.5458263158798218	0.7275063395500183
1.0	24700000.0	24710000.0	1.0	1.3378301858901978	0.5390265583992004
1.0	24820000.0	24830000.0	0.0	1.570630431175232	0.7773697972297668
1.0	24980000.0	24990000.0	4.0	1.3312022686004639	0.5344451665878296
1.0	24990000.0	25000000.0	2.0	1.395947813987732	0.5915799736976624
1.0	25030000.0	25040000.0	1.0	1.7101171016693115	0.8667640686035156
1.0	25040000.0	25050000.0	0.0	1.826439619064331	0.9623807668685913
1.0	25090000.0	25100000.0	2.0	1.5069911479949951	0.6904364824295044
1.0	25120000.0	25130000.0	3.0	1.50807785987854	0.6924821734428406
1.0	25150000.0	25160000.0	1.0	1.4526954889297485	0.6418582201004028
1.0	25170000.0	25180000.0	1.0	1.5540459156036377	0.7346740961074829
1.0	25340000.0	25350000.0	2.0	1.8645713329315186	0.9925411939620972
1.0	25380000.0	25390000.0	2.0	1.8504836559295654	0.9807752370834351
1.0	25480000.0	25490000.0	2.0	1.6949726343154907	0.8539804220199585
1.0	25520000.0	25530000.0	1.0	1.5953716039657593	0.7717024087905884
1.0	25750000.0	25760000.0	3.0	1.7576863765716553	1.0230910778045654
1.0	25920000.0	25930000.0	4.0	1.675673246383667	0.8374912142753601
1.0	25970000.0	25980000.0	0.0	1.5316121578216553	0.7141456604003906
1.0	26020000.0	26030000.0	2.0	1.360107183456421	0.5603545308113098
1.0	26030000.0	26040000.0	0.0	1.3331968784332275	0.5355747938156128
1.0	26060000.0	26070000.0	0.0	1.5663511753082275	0.7446342706680298
1.0	26140000.0	26150000.0	1.0	2.3191967010498047	1.140489935874939
1.0	26210000.0	26220000.0	2.0	1.4238518476486206	0.617339015007019
1.0	26240000.0	26250000.0	3.0	1.6421931982040405	0.8095883131027222
1.0	26310000.0	26320000.0	2.0	1.3757611513137817	0.5736383199691772
1.0	26330000.0	26340000.0	1.0	1.7035831212997437	0.8626692891120911
1.0	26370000.0	26380000.0	2.0	1.5848066806793213	0.7639439702033997
1.0	26420000.0	26430000.0	0.0	1.6571546792984009	0.824286937713623
1.0	26450000.0	26460000.0	0.0	1.6817710399627686	0.8438000679016113
1.0	26470000.0	26480000.0	4.0	1.7321350574493408	0.8848285675048828
1.0	26530000.0	26540000.0	4.0	1.8908889293670654	1.0125749111175537
1.0	26580000.0	26590000.0	2.0	1.4640802145004272	0.6526162028312683
1.0	26590000.0	26600000.0	1.0	1.5075781345367432	0.6913139224052429
1.0	26600000.0	26610000.0	3.0	1.498788833618164	0.714745044708252
1.0	26630000.0	26640000.0	0.0	1.707529067993164	0.8645402193069458
1.0	26660000.0	26670000.0	2.0	1.6057201623916626	0.7801752090454102
1.0	26670000.0	26680000.0	2.0	1.6925817728042603	0.8533170819282532
1.0	26700000.0	26710000.0	1.0	1.6479976177215576	0.8135758638381958
1.0	26730000.0	26740000.0	2.0	1.9436447620391846	1.0500682592391968
1.0	26780000.0	26790000.0	2.0	1.4132944345474243	0.6073287725448608
1.0	26810000.0	26820000.0	2.0	1.7052968740463257	0.8630304336547852
1.0	26920000.0	26930000.0	2.0	1.5606406927108765	0.7430335283279419
1.0	26970000.0	26980000.0	0.0	1.7141177654266357	0.8701658248901367
1.0	27000000.0	27010000.0	0.0	1.6314245462417603	0.8006229400634766
1.0	27030000.0	27040000.0	1.0	1.3377054929733276	0.5390937328338623
1.0	27090000.0	27100000.0	1.0	1.3343827724456787	0.5348580479621887
1.0	27100000.0	27110000.0	1.0	1.3396971225738525	0.5414726138114929
1.0	27200000.0	27210000.0	0.0	1.320526361465454	0.5240660905838013
1.0	27250000.0	27260000.0	0.0	1.4235496520996094	0.616415798664093
1.0	27280000.0	27290000.0	3.0	1.5641868114471436	0.7447287440299988
1.0	27410000.0	27420000.0	1.0	1.7693440914154053	0.9152053594589233
1.0	27420000.0	27430000.0	1.0	1.5098989009857178	0.6936081647872925
1.0	27480000.0	27490000.0	2.0	1.6855770349502563	0.8571642637252808
1.0	27550000.0	27560000.0	0.0	1.7778323888778687	0.9222221374511719
1.0	27620000.0	27630000.0	1.0	1.3011703491210938	0.5071412920951843
1.0	27630000.0	27640000.0	1.0	1.3486162424087524	0.5496724843978882
1.0	27700000.0	27710000.0	1.0	1.5898749828338623	0.7654976844787598
1.0	27720000.0	27730000.0	0.0	1.5457708835601807	0.7249432802200317
1.0	27730000.0	27740000.0	0.0	1.3875006437301636	0.5838009119033813
1.0	27760000.0	27770000.0	0.0	1.396635890007019	0.5923717617988586
1.0	27840000.0	27850000.0	1.0	1.5101503133773804	0.6955689191818237
1.0	27930000.0	27940000.0	2.0	1.6897799968719482	0.8509246706962585
1.0	27940000.0	27950000.0	2.0	1.7329471111297607	0.8849573135375977
1.0	28130000.0	28140000.0	0.0	1.325953483581543	0.5282244682312012
1.0	28160000.0	28170000.0	0.0	1.3346693515777588	0.5364388227462769
1.0	28210000.0	28220000.0	1.0	1.3735294342041016	0.573101282119751
1.0	28290000.0	28300000.0	0.0	1.3461596965789795	0.5463883280754089
1.0	28340000.0	28350000.0	0.0	1.323749303817749	0.5263895988464355
1.0	28350000.0	28360000.0	1.0	1.2919995784759521	0.4978713095188141
1.0	28440000.0	28450000.0	2.0	1.7278594970703125	0.8813552856445312
1.0	28470000.0	28480000.0	3.0	1.7425501346588135	0.8930729031562805
1.0	28550000.0	28560000.0	3.0	1.4616384506225586	0.7199416160583496
1.0	28770000.0	28780000.0	0.0	1.340165138244629	0.5418962240219116
1.0	28790000.0	28800000.0	1.0	1.3286937475204468	0.5307300686836243
1.0	28800000.0	28810000.0	0.0	1.3334615230560303	0.5352814793586731
1.0	28840000.0	28850000.0	2.0	1.3789331912994385	0.577046275138855
1.0	28860000.0	28870000.0	0.0	1.4609655141830444	0.6510750651359558
1.0	29040000.0	29050000.0	0.0	1.540282964706421	0.7221670150756836
1.0	29050000.0	29060000.0	0.0	1.797266960144043	0.9382179379463196
1.0	29110000.0	29120000.0	1.0	1.817608118057251	0.9548059701919556
1.0	29150000.0	29160000.0	0.0	1.9911521673202515	1.0925333499908447
1.0	29260000.0	29270000.0	1.0	1.5506607294082642	0.72808438539505
1.0	29280000.0	29290000.0	0.0	1.4140198230743408	0.6097026467323303
1.0	29290000.0	29300000.0	0.0	1.491122841835022	0.6763436198234558
1.0	29350000.0	29360000.0	0.0	1.385503888130188	0.582024872303009
1.0	29390000.0	29400000.0	3.0	1.3217118978500366	0.5246630907058716
1.0	29410000.0	29420000.0	0.0	1.399346947669983	0.5948965549468994
1.0	29450000.0	29460000.0	1.0	1.6120115518569946	0.7842946648597717
1.0	29510000.0	29520000.0	0.0	1.477052092552185	0.6662044525146484
1.0	29530000.0	29540000.0	4.0	1.2490700483322144	0.46028003096580505
1.0	29540000.0	29550000.0	0.0	1.2902774810791016	0.49654102325439453
1.0	29560000.0	29570000.0	1.0	1.3905434608459473	0.5896602869033813
1.0	29600000.0	29610000.0	0.0	1.4587247371673584	0.6478474736213684
1.0	29630000.0	29640000.0	0.0	1.4269769191741943	0.619972825050354
1.0	29710000.0	29720000.0	2.0	2.572816848754883	1.4825499057769775
1.0	29850000.0	29860000.0	1.0	1.9823601245880127	1.083009958267212
1.0	30090000.0	30100000.0	5.0	2.1953351497650146	1.2386794090270996
1.0	30160000.0	30170000.0	4.0	2.6978752613067627	1.5507442951202393
1.0	30190000.0	30200000.0	1.0	3.095292568206787	1.723946213722229
1.0	30240000.0	30250000.0	5.0	2.4050114154815674	1.3898159265518188
1.0	30260000.0	30270000.0	2.0	2.961381435394287	1.6873414516448975
1.0	30350000.0	30360000.0	6.0	2.7054505348205566	1.5542510747909546
1.0	30400000.0	30410000.0	4.0	2.609280586242676	1.5053255558013916
1.0	30530000.0	30540000.0	2.0	2.4738330841064453	1.433740258216858
1.0	30570000.0	30580000.0	2.0	2.9280216693878174	1.6690210103988647
1.0	30740000.0	30750000.0	2.0	3.6349406242370605	1.9000688791275024
1.0	30790000.0	30800000.0	1.0	3.4015145301818848	1.8361608982086182
1.0	30800000.0	30810000.0	4.0	3.0230839252471924	1.7025009393692017
1.0	30820000.0	30830000.0	1.0	2.5205390453338623	1.459710717201233
1.0	30850000.0	30860000.0	6.0	2.4215359687805176	1.400577425956726
1.0	30980000.0	30990000.0	5.0	2.5337777137756348	1.4606969356536865
1.0	31000000.0	31010000.0	3.0	2.9224560260772705	1.663529634475708
1.0	31020000.0	31030000.0	1.0	3.018958330154419	1.6939455270767212
1.0	31060000.0	31070000.0	2.0	2.5105550289154053	1.4502003192901611
1.0	31140000.0	31150000.0	4.0	1.835927963256836	0.97040194272995
1.0	31170000.0	31180000.0	1.0	1.8373348712921143	0.9712932705879211
1.0	31220000.0	31230000.0	1.0	1.4394543170928955	0.6309043169021606
1.0	31250000.0	31260000.0	1.0	1.8862183094024658	1.0115066766738892
1.0	31320000.0	31330000.0	3.0	1.6009794473648071	0.7748200297355652
1.0	31340000.0	31350000.0	0.0	1.4626150131225586	0.651321291923523
1.0	31380000.0	31390000.0	3.0	1.5905338525772095	0.7662926912307739
1.0	31420000.0	31430000.0	3.0	1.444838285446167	0.6351658701896667
1.0	31430000.0	31440000.0	6.0	1.3877652883529663	0.5839961767196655
1.0	31470000.0	31480000.0	4.0	1.3799149990081787	0.5766316652297974
1.0	31510000.0	31520000.0	3.0	1.4372608661651611	0.6291835904121399
1.0	31570000.0	31580000.0	1.0	1.6589034795761108	0.8225253820419312
1.0	31580000.0	31590000.0	2.0	1.8121623992919922	0.9501758813858032
1.0	31670000.0	31680000.0	0.0	2.0890517234802246	1.162894606590271
1.0	31730000.0	31740000.0	0.0	1.363531231880188	0.5621231198310852
1.0	31760000.0	31770000.0	1.0	1.5720188617706299	0.762235164642334
1.0	31780000.0	31790000.0	0.0	1.4136693477630615	0.6076475977897644
1.0	31790000.0	31800000.0	1.0	1.4612423181533813	0.6494666337966919
1.0	31880000.0	31890000.0	5.0	1.473630666732788	0.6629371643066406
1.0	31980000.0	31990000.0	1.0	1.753846526145935	0.9026284217834473
1.0	31990000.0	32000000.0	2.0	1.7321056127548218	0.8852838277816772
1.0	32060000.0	32070000.0	2.0	1.764972448348999	0.9116264581680298
1.0	32170000.0	32180000.0	1.0	1.6177215576171875	0.7879336476325989
1.0	32180000.0	32190000.0	2.0	1.692692518234253	0.8527239561080933
1.0	32230000.0	32240000.0	1.0	1.715192198753357	0.8717540502548218
1.0	32250000.0	32260000.0	4.0	1.721290946006775	0.8806455731391907
1.0	32290000.0	32300000.0	2.0	1.7226150035858154	0.8770986795425415
1.0	32390000.0	32400000.0	1.0	1.3587098121643066	0.5580686330795288
1.0	32430000.0	32440000.0	4.0	1.819087028503418	0.9557536840438843
1.0	32460000.0	32470000.0	1.0	1.7942841053009033	0.9356004595756531
1.0	32510000.0	32520000.0	3.0	1.4033511877059937	0.5984203219413757
1.0	32700000.0	32710000.0	3.0	1.5163737535476685	0.703677773475647
1.0	32770000.0	32780000.0	1.0	1.4086748361587524	0.6029914617538452
1.0	32780000.0	32790000.0	2.0	1.457061767578125	0.6465586423873901
1.0	32820000.0	32830000.0	0.0	1.40529203414917	0.6001628637313843
1.0	32830000.0	32840000.0	0.0	1.4130504131317139	0.6064821481704712
1.0	32840000.0	32850000.0	1.0	1.4289302825927734	0.6214803457260132
1.0	33110000.0	33120000.0	2.0	4.1059088706970215	2.955754280090332
1.0	33150000.0	33160000.0	1.0	1.3057150840759277	0.5111545324325562
1.0	33220000.0	33230000.0	1.0	1.4207019805908203	0.6157442927360535
1.0	33230000.0	33240000.0	2.0	1.263641357421875	0.4730188250541687
1.0	33290000.0	33300000.0	1.0	1.3890306949615479	0.5851777791976929
1.0	33320000.0	33330000.0	1.0	1.3237552642822266	0.5263546705245972
1.0	33380000.0	33390000.0	0.0	1.541332483291626	0.7243534922599792
1.0	33430000.0	33440000.0	0.0	1.5436289310455322	0.7247730493545532
1.0	33530000.0	33540000.0	1.0	1.645538091659546	0.8130127787590027
1.0	33600000.0	33610000.0	1.0	1.4507490396499634	0.6419159173965454
1.0	33770000.0	33780000.0	0.0	1.7191928625106812	0.8735319375991821
1.0	33780000.0	33790000.0	1.0	1.5520141124725342	0.7311800122261047
1.0	33790000.0	33800000.0	4.0	1.3091903924942017	0.5129847526550293
1.0	33800000.0	33810000.0	1.0	1.3278248310089111	0.5314008593559265
1.0	33850000.0	33860000.0	0.0	1.423948884010315	0.6194086074829102
1.0	33870000.0	33880000.0	3.0	1.5248417854309082	0.7080672383308411
1.0	33880000.0	33890000.0	2.0	1.4958230257034302	0.6820802688598633
1.0	34020000.0	34030000.0	2.0	1.780432939529419	0.9246909022331238
1.0	34040000.0	34050000.0	1.0	1.872723937034607	1.0013505220413208
1.0	34110000.0	34120000.0	2.0	2.1124308109283447	1.182423710823059
1.0	34180000.0	34190000.0	1.0	2.0842578411102295	1.1610984802246094
1.0	34200000.0	34210000.0	1.0	2.1020781993865967	1.1737635135650635
1.0	34230000.0	34240000.0	3.0	1.9887073040008545	1.0870568752288818
1.0	34260000.0	34270000.0	1.0	1.984010934829712	1.0858123302459717
1.0	34450000.0	34460000.0	4.0	2.498628616333008	1.4477355480194092
1.0	34470000.0	34480000.0	2.0	2.452235698699951	1.4087458848953247
1.0	34480000.0	34490000.0	5.0	2.2860169410705566	1.3089125156402588
1.0	34500000.0	34510000.0	3.0	2.1214661598205566	1.1948137283325195
1.0	34510000.0	34520000.0	0.0	2.4298253059387207	1.3923574686050415
1.0	34520000.0	34530000.0	2.0	2.2590675354003906	1.2858089208602905
1.0	34540000.0	34550000.0	2.0	2.288316011428833	1.3037930727005005
1.0	34690000.0	34700000.0	3.0	2.8816640377044678	1.636124610900879
1.0	34730000.0	34740000.0	5.0	3.3834636211395264	1.8381664752960205
1.0	34800000.0	34810000.0	7.0	2.9184699058532715	1.6556556224822998
1.0	34810000.0	34820000.0	3.0	3.0217463970184326	1.7010328769683838
1.0	34840000.0	34850000.0	1.0	3.0849080085754395	1.7125028371810913
1.0	34850000.0	34860000.0	3.0	2.9252095222473145	1.6639131307601929
1.0	34870000.0	34880000.0	2.0	2.7284274101257324	1.573049783706665
1.0	35020000.0	35030000.0	3.0	4.029918670654297	2.0025458335876465
1.0	35130000.0	35140000.0	2.0	2.183138847351074	1.232932448387146
1.0	35190000.0	35200000.0	0.0	2.051767110824585	1.1355655193328857
1.0	35250000.0	35260000.0	2.0	1.585749864578247	0.7620695233345032
1.0	35270000.0	35280000.0	0.0	1.674559235572815	0.8366133570671082
1.0	35320000.0	35330000.0	0.0	1.5678037405014038	0.7000187635421753
1.0	35350000.0	35360000.0	6.0	1.8191254138946533	0.9567767381668091
1.0	35470000.0	35480000.0	1.0	1.3410838842391968	0.5422987937927246
1.0	35500000.0	35510000.0	2.0	1.616356611251831	0.7860063314437866
1.0	35560000.0	35570000.0	0.0	1.338073968887329	0.538734495639801
1.0	35650000.0	35660000.0	1.0	4.1059136390686035	2.955754280090332
1.0	35670000.0	35680000.0	0.0	1.6055128574371338	0.7777026891708374
1.0	35860000.0	35870000.0	0.0	1.3049781322479248	0.5094561576843262
1.0	35900000.0	35910000.0	0.0	1.2649338245391846	0.4742414057254791
1.0	36040000.0	36050000.0	1.0	1.4334005117416382	0.6298450231552124
1.0	36050000.0	36060000.0	4.0	1.4260698556900024	0.6188390851020813
1.0	36170000.0	36180000.0	2.0	1.6512401103973389	0.8170887231826782
1.0	36220000.0	36230000.0	1.0	1.4289016723632812	0.6207684278488159
1.0	36260000.0	36270000.0	2.0	1.6962318420410156	0.8552464246749878
1.0	36300000.0	36310000.0	5.0	1.3963534832000732	0.5915066003799438
1.0	36310000.0	36320000.0	0.0	1.3612926006317139	0.5608595609664917
1.0	36330000.0	36340000.0	2.0	1.7397854328155518	0.8907102346420288
1.0	36380000.0	36390000.0	3.0	1.3496203422546387	0.5493279695510864
1.0	36410000.0	36420000.0	1.0	1.3288486003875732	0.5314508676528931
1.0	36420000.0	36430000.0	3.0	1.3604151010513306	0.5600503087043762
1.0	36460000.0	36470000.0	1.0	1.467095136642456	0.6559805870056152
1.0	36470000.0	36480000.0	1.0	1.3455005884170532	0.5459936857223511
1.0	36480000.0	36490000.0	2.0	1.3178997039794922	0.5210000872612
1.0	36490000.0	36500000.0	1.0	1.3504488468170166	0.5514274835586548
1.0	36510000.0	36520000.0	0.0	1.3483383655548096	0.5484878420829773
1.0	36530000.0	36540000.0	3.0	1.6147568225860596	0.7851812243461609
1.0	36570000.0	36580000.0	2.0	1.494744062423706	0.6819136738777161
1.0	36630000.0	36640000.0	2.0	1.2745616436004639	0.48300161957740784
1.0	36640000.0	36650000.0	1.0	1.3743412494659424	0.574221134185791
1.0	36670000.0	36680000.0	2.0	1.5477620363235474	0.7286472320556641
1.0	36720000.0	36730000.0	1.0	1.3363621234893799	0.5376114845275879
1.0	36790000.0	36800000.0	2.0	1.646511435508728	0.8136677742004395
1.0	36880000.0	36890000.0	0.0	1.4234819412231445	0.6179172396659851
1.0	36890000.0	36900000.0	2.0	1.4325635433197021	0.6247671842575073
1.0	36900000.0	36910000.0	1.0	1.4717791080474854	0.6611619591712952
1.0	36940000.0	36950000.0	0.0	2.0896904468536377	1.1575897932052612
1.0	36950000.0	36960000.0	0.0	1.9732072353363037	1.0738258361816406
1.0	37030000.0	37040000.0	3.0	2.458223581314087	1.421449065208435
1.0	37080000.0	37090000.0	3.0	2.348499059677124	1.3457249402999878
1.0	37120000.0	37130000.0	2.0	2.5632407665252686	1.4727119207382202
1.0	37150000.0	37160000.0	0.0	2.8037333488464355	1.6004257202148438
1.0	37190000.0	37200000.0	3.0	2.681032180786133	1.5436769723892212
1.0	37230000.0	37240000.0	4.0	2.1586995124816895	1.2178654670715332
1.0	37310000.0	37320000.0	3.0	3.133190870285034	1.750889539718628
1.0	37360000.0	37370000.0	1.0	3.0090537071228027	1.6889045238494873
1.0	37400000.0	37410000.0	2.0	3.198554039001465	1.7674974203109741
1.0	37540000.0	37550000.0	4.0	2.801140069961548	1.6108907461166382
1.0	37580000.0	37590000.0	4.0	2.7955522537231445	1.6048561334609985
1.0	37590000.0	37600000.0	1.0	2.936307907104492	1.6599071025848389
1.0	37720000.0	37730000.0	1.0	2.705667734146118	1.5657259225845337
1.0	37730000.0	37740000.0	6.0	2.741997241973877	1.5810730457305908
1.0	37760000.0	37770000.0	0.0	2.8045358657836914	1.6059045791625977
1.0	37770000.0	37780000.0	3.0	2.636380910873413	1.5264590978622437
1.0	37800000.0	37810000.0	6.0	2.7966225147247314	1.6091594696044922
1.0	37850000.0	37860000.0	5.0	2.236950635910034	1.2739213705062866
1.0	37930000.0	37940000.0	0.0	1.563320517539978	0.7408952713012695
1.0	38000000.0	38010000.0	0.0	1.4834346771240234	0.6704298257827759
1.0	38050000.0	38060000.0	1.0	1.4598227739334106	0.6486600637435913
1.0	38070000.0	38080000.0	0.0	1.9671680927276611	1.074668049812317
1.0	38080000.0	38090000.0	5.0	2.1156833171844482	1.1786696910858154
1.0	38120000.0	38130000.0	6.0	1.9643516540527344	1.0732265710830688
1.0	38160000.0	38170000.0	1.0	1.4724390506744385	0.6604107618331909
1.0	38200000.0	38210000.0	1.0	1.8868236541748047	1.01188063621521
1.0	38260000.0	38270000.0	2.0	1.4034160375595093	0.5981107950210571
1.0	38380000.0	38390000.0	2.0	1.3911021947860718	0.5868894457817078
1.0	38390000.0	38400000.0	3.0	1.4213937520980835	0.618034839630127
1.0	38410000.0	38420000.0	0.0	1.67666494846344	0.8389729261398315
1.0	38470000.0	38480000.0	0.0	1.7261930704116821	0.8170034289360046
1.0	38500000.0	38510000.0	5.0	1.8614896535873413	0.9884980320930481
1.0	38630000.0	38640000.0	0.0	2.5180816650390625	1.450796365737915
1.0	38710000.0	38720000.0	1.0	2.197885274887085	1.2468875646591187
1.0	38740000.0	38750000.0	4.0	2.266118288040161	1.2954305410385132
1.0	38770000.0	38780000.0	3.0	2.013115644454956	1.1111767292022705
1.0	38780000.0	38790000.0	2.0	2.04301381111145	1.1327794790267944
1.0	38800000.0	38810000.0	2.0	2.0994458198547363	1.1776281595230103
1.0	38820000.0	38830000.0	0.0	2.1603236198425293	1.2161855697631836
1.0	38840000.0	38850000.0	0.0	2.030547857284546	1.1230621337890625
1.0	38900000.0	38910000.0	0.0	1.8557512760162354	0.9871171712875366
1.0	38920000.0	38930000.0	1.0	2.002448558807373	1.1006066799163818
1.0	38930000.0	38940000.0	3.0	1.7788225412368774	0.9232847094535828
1.0	38950000.0	38960000.0	2.0	2.0996227264404297	1.1737326383590698
1.0	38980000.0	38990000.0	2.0	2.0435805320739746	1.1307122707366943
1.0	39000000.0	39010000.0	3.0	1.950325608253479	1.0631412267684937
1.0	39010000.0	39020000.0	4.0	2.0733072757720947	1.1559504270553589
1.0	39080000.0	39090000.0	1.0	1.9955253601074219	1.0972033739089966
1.0	39140000.0	39150000.0	4.0	2.057403326034546	1.1420929431915283
1.0	39150000.0	39160000.0	1.0	2.326256275177002	1.3374204635620117
1.0	39250000.0	39260000.0	4.0	2.0033483505249023	1.1035525798797607
1.0	39300000.0	39310000.0	3.0	1.5451347827911377	0.7253513336181641
1.0	39330000.0	39340000.0	0.0	1.5076011419296265	0.7294104695320129
1.0	39380000.0	39390000.0	0.0	1.5824639797210693	0.7590521574020386
1.0	39460000.0	39470000.0	3.0	1.3700166940689087	0.5679628849029541
1.0	39490000.0	39500000.0	2.0	3.011229991912842	2.02531099319458
1.0	39510000.0	39520000.0	1.0	1.4001485109329224	0.5976914167404175
1.0	39630000.0	39640000.0	1.0	1.3187284469604492	0.5237470269203186
1.0	39640000.0	39650000.0	2.0	1.3492467403411865	0.5501039624214172
1.0	39670000.0	39680000.0	2.0	1.5828443765640259	0.8010390996932983
1.0	39700000.0	39710000.0	2.0	1.3517286777496338	0.5520135164260864
1.0	39840000.0	39850000.0	0.0	1.4883782863616943	0.6740717887878418
1.0	39930000.0	39940000.0	0.0	1.4949581623077393	0.6801732778549194
1.0	39960000.0	39970000.0	1.0	1.8644745349884033	0.9929707646369934
1.0	40020000.0	40030000.0	1.0	1.3936926126480103	0.5906586050987244
1.0	40030000.0	40040000.0	0.0	1.379855751991272	0.5769170522689819
1.0	40060000.0	40070000.0	2.0	1.942718744277954	1.0561479330062866
1.0	40120000.0	40130000.0	2.0	1.660361647605896	0.8257158994674683
1.0	40170000.0	40180000.0	2.0	1.3609576225280762	0.5596023797988892
1.0	40190000.0	40200000.0	2.0	1.6014938354492188	0.773684024810791
1.0	40200000.0	40210000.0	4.0	1.5085704326629639	0.7027935981750488
1.0	40270000.0	40280000.0	0.0	1.8669965267181396	0.9948069453239441
1.0	40300000.0	40310000.0	3.0	1.3886293172836304	0.5852012038230896
1.0	40360000.0	40370000.0	2.0	1.48250412940979	0.6742253303527832
1.0	40370000.0	40380000.0	2.0	1.696960687637329	0.8555644750595093
1.0	40390000.0	40400000.0	3.0	1.5528881549835205	0.7330120801925659
1.0	40400000.0	40410000.0	3.0	1.7440662384033203	0.8950208425521851
1.0	40450000.0	40460000.0	3.0	1.7478742599487305	0.8974960446357727
1.0	40460000.0	40470000.0	1.0	1.7034591436386108	0.8610044717788696
1.0	40480000.0	40490000.0	2.0	1.7479650974273682	0.8975597620010376
1.0	40490000.0	40500000.0	1.0	1.6360574960708618	0.804328441619873
1.0	40520000.0	40530000.0	1.0	1.3482786417007446	0.5485888719558716
1.0	40540000.0	40550000.0	1.0	1.523324966430664	0.7049078941345215
1.0	40590000.0	40600000.0	1.0	2.0856399536132812	1.1587746143341064
1.0	40630000.0	40640000.0	5.0	1.3824955224990845	0.5809227824211121
1.0	40650000.0	40660000.0	0.0	1.4247257709503174	0.616822361946106
1.0	40670000.0	40680000.0	1.0	1.3197931051254272	0.522884726524353
1.0	40730000.0	40740000.0	1.0	1.334488868713379	0.5367285013198853
1.0	40760000.0	40770000.0	0.0	1.4612910747528076	0.6516444683074951
1.0	40780000.0	40790000.0	2.0	1.525184988975525	0.7112470865249634
1.0	40810000.0	40820000.0	1.0	1.6342235803604126	0.8034366369247437
1.0	40880000.0	40890000.0	1.0	1.3525965213775635	0.5531114935874939
1.0	40970000.0	40980000.0	2.0	1.619055986404419	0.8261591792106628
1.0	41040000.0	41050000.0	2.0	1.977276086807251	1.0861707925796509
1.0	41050000.0	41060000.0	3.0	1.7418339252471924	0.8925714492797852
1.0	41070000.0	41080000.0	1.0	1.7343288660049438	0.8864786028862
1.0	41140000.0	41150000.0	2.0	1.6894372701644897	0.8492541313171387
1.0	41250000.0	41260000.0	2.0	1.604465126991272	0.7792586088180542
1.0	41330000.0	41340000.0	1.0	1.7336002588272095	0.8856415748596191
1.0	41340000.0	41350000.0	2.0	1.5997674465179443	0.7721637487411499
1.0	41410000.0	41420000.0	3.0	1.648581862449646	0.8143507838249207
1.0	41420000.0	41430000.0	0.0	1.6746066808700562	0.8365038633346558
1.0	41530000.0	41540000.0	2.0	1.3653874397277832	0.5633171796798706
1.0	41580000.0	41590000.0	1.0	1.4415274858474731	0.6317417025566101
1.0	41590000.0	41600000.0	8.0	2.867645263671875	1.4579306840896606
1.0	41650000.0	41660000.0	0.0	1.4796555042266846	0.6674050092697144
1.0	41740000.0	41750000.0	0.0	1.7445265054702759	0.8952471017837524
1.0	41750000.0	41760000.0	0.0	1.6200578212738037	0.7926055192947388
1.0	41780000.0	41790000.0	0.0	1.543444275856018	0.7267442941665649
1.0	41810000.0	41820000.0	1.0	1.6245654821395874	0.7952914237976074
1.0	41850000.0	41860000.0	0.0	1.4956789016723633	0.6853958368301392
1.0	41880000.0	41890000.0	1.0	1.5294873714447021	0.7135686874389648
1.0	41950000.0	41960000.0	4.0	1.5868792533874512	0.7614753246307373
1.0	42070000.0	42080000.0	2.0	1.4563891887664795	0.6474387049674988
1.0	42130000.0	42140000.0	0.0	1.4175474643707275	0.6120154857635498
1.0	42180000.0	42190000.0	1.0	1.728982925415039	0.8816130757331848
1.0	42190000.0	42200000.0	1.0	1.7588695287704468	0.9066110849380493
1.0	42200000.0	42210000.0	1.0	1.6890758275985718	0.8494194746017456
1.0	42240000.0	42250000.0	2.0	1.643607497215271	0.8097288012504578
1.0	42260000.0	42270000.0	0.0	1.5417115688323975	0.7221254706382751
1.0	42280000.0	42290000.0	1.0	1.5138235092163086	0.6973943114280701
1.0	42480000.0	42490000.0	1.0	1.7115710973739624	0.8668986558914185
1.0	42510000.0	42520000.0	2.0	1.787139654159546	0.9301971197128296
1.0	42560000.0	42570000.0	1.0	1.7847741842269897	0.9281250238418579
1.0	42640000.0	42650000.0	2.0	1.326150894165039	0.5280780792236328
1.0	42690000.0	42700000.0	1.0	1.3942960500717163	0.5900643467903137
1.0	42720000.0	42730000.0	5.0	1.3843989372253418	0.5807290077209473
1.0	42750000.0	42760000.0	1.0	1.4675378799438477	0.6557506322860718
1.0	42770000.0	42780000.0	0.0	1.372523307800293	0.5702310800552368
1.0	42870000.0	42880000.0	0.0	1.584997534751892	0.7601823806762695
1.0	42910000.0	42920000.0	2.0	1.5776240825653076	0.7547571063041687
1.0	42960000.0	42970000.0	1.0	1.406555414199829	0.6018714904785156
1.0	43140000.0	43150000.0	0.0	1.781715750694275	0.8806298971176147
1.0	43210000.0	43220000.0	0.0	1.3851734399795532	0.5822258591651917
1.0	43230000.0	43240000.0	1.0	3.3305134773254395	2.244929313659668
1.0	43260000.0	43270000.0	2.0	1.6898040771484375	0.848601222038269
1.0	43340000.0	43350000.0	2.0	1.9141242504119873	1.0321428775787354
1.0	43440000.0	43450000.0	2.0	1.4508119821548462	0.6424282789230347
1.0	43470000.0	43480000.0	0.0	1.8268241882324219	0.9602975845336914
1.0	43480000.0	43490000.0	2.0	1.5985316038131714	0.7721576690673828
1.0	43530000.0	43540000.0	1.0	1.450732946395874	0.6446386575698853
1.0	43700000.0	43710000.0	1.0	1.5785385370254517	0.7559353709220886
1.0	43740000.0	43750000.0	0.0	1.4755016565322876	0.6642178297042847
1.0	43870000.0	43880000.0	3.0	1.4082930088043213	0.6029875874519348
1.0	43890000.0	43900000.0	3.0	1.3615927696228027	0.5611975789070129
1.0	44040000.0	44050000.0	2.0	1.3909915685653687	0.5868228673934937
1.0	44090000.0	44100000.0	0.0	1.6439186334609985	0.8111187219619751
1.0	44100000.0	44110000.0	4.0	1.6787887811660767	0.8410801887512207
1.0	44140000.0	44150000.0	0.0	1.4277278184890747	0.6197865009307861
1.0	44150000.0	44160000.0	2.0	1.3487142324447632	0.548803985118866
1.0	44190000.0	44200000.0	0.0	1.4903860092163086	0.6772782802581787
1.0	44200000.0	44210000.0	1.0	1.4099836349487305	0.6040078401565552
1.0	44210000.0	44220000.0	1.0	1.462226152420044	0.6507835984230042
1.0	44240000.0	44250000.0	2.0	1.5257956981658936	0.7076279520988464
1.0	44270000.0	44280000.0	2.0	1.516777753829956	0.6997849345207214
1.0	44290000.0	44300000.0	2.0	1.4674088954925537	0.6562527418136597
1.0	44300000.0	44310000.0	2.0	1.3684794902801514	0.5671919584274292
1.0	44410000.0	44420000.0	0.0	2.5990636348724365	1.5237302780151367
1.0	44450000.0	44460000.0	0.0	1.5021387338638306	0.6891794204711914
1.0	44500000.0	44510000.0	1.0	1.6745119094848633	0.8360994458198547
1.0	44530000.0	44540000.0	3.0	1.8749319314956665	1.0020673274993896
1.0	44560000.0	44570000.0	3.0	2.872560501098633	1.6719386577606201
1.0	44570000.0	44580000.0	1.0	2.0456604957580566	1.13469398021698
1.0	44600000.0	44610000.0	1.0	2.035451889038086	1.1261259317398071
1.0	44660000.0	44670000.0	0.0	1.8687140941619873	0.99553382396698
1.0	44760000.0	44770000.0	0.0	1.3393110036849976	0.540497899055481
1.0	44900000.0	44910000.0	0.0	1.7622085809707642	0.909416675567627
1.0	44910000.0	44920000.0	1.0	2.067850351333618	1.1527758836746216
1.0	44930000.0	44940000.0	4.0	1.917293906211853	1.0345895290374756
1.0	44970000.0	44980000.0	0.0	1.6320154666900635	0.8027555346488953
1.0	45040000.0	45050000.0	0.0	1.6943981647491455	0.8554924130439758
1.0	45160000.0	45170000.0	1.0	1.568361759185791	0.7464539408683777
1.0	45190000.0	45200000.0	4.0	1.5721246004104614	0.7624589800834656
1.0	45330000.0	45340000.0	1.0	1.3859169483184814	0.5826901793479919
1.0	45390000.0	45400000.0	2.0	1.4724074602127075	0.6603638529777527
1.0	45440000.0	45450000.0	3.0	1.4584071636199951	0.6481982469558716
1.0	45450000.0	45460000.0	2.0	1.896000862121582	1.0167620182037354
1.0	45460000.0	45470000.0	2.0	1.5942407846450806	0.7680594325065613
1.0	45700000.0	45710000.0	2.0	1.709661841392517	0.8656481504440308
1.0	45870000.0	45880000.0	1.0	1.54398512840271	0.7247819900512695
1.0	45910000.0	45920000.0	1.0	1.4872047901153564	0.6759024858474731
1.0	45950000.0	45960000.0	0.0	1.6606113910675049	0.840042769908905
1.0	45960000.0	45970000.0	1.0	1.4845139980316162	0.6730165481567383
1.0	45970000.0	45980000.0	1.0	1.3319958448410034	0.5342175364494324
1.0	46010000.0	46020000.0	1.0	1.6278493404388428	0.7417645454406738
1.0	46060000.0	46070000.0	2.0	1.3832147121429443	0.579538106918335
1.0	46120000.0	46130000.0	0.0	1.4774523973464966	0.664777398109436
1.0	46260000.0	46270000.0	2.0	1.7733237743377686	0.9184192419052124
1.0	46280000.0	46290000.0	0.0	1.548675775527954	0.7296761870384216
1.0	46330000.0	46340000.0	1.0	1.6331932544708252	0.8004782795906067
1.0	46340000.0	46350000.0	0.0	1.4472168684005737	0.639681339263916
1.0	46360000.0	46370000.0	1.0	1.592673897743225	0.7676712870597839
1.0	46400000.0	46410000.0	2.0	1.5298336744308472	0.7130331993103027
1.0	46500000.0	46510000.0	0.0	1.4300434589385986	0.6224461197853088
1.0	46510000.0	46520000.0	1.0	1.4783484935760498	0.6655884981155396
1.0	46550000.0	46560000.0	3.0	1.5278726816177368	0.7120093107223511
1.0	46590000.0	46600000.0	2.0	1.8074651956558228	1.0409904718399048
1.0	46620000.0	46630000.0	0.0	1.9444822072982788	1.0567079782485962
1.0	46640000.0	46650000.0	2.0	1.6251027584075928	0.7974459528923035
1.0	46650000.0	46660000.0	1.0	1.485771894454956	0.6721066236495972
1.0	46720000.0	46730000.0	0.0	1.470897912979126	0.6583765149116516
1.0	46810000.0	46820000.0	0.0	1.3616520166397095	0.5606072545051575
1.0	46880000.0	46890000.0	0.0	1.693727731704712	0.8534812927246094
1.0	46900000.0	46910000.0	2.0	1.7299442291259766	0.8833200335502625
1.0	46920000.0	46930000.0	0.0	1.7178905010223389	0.8734235763549805
1.0	46980000.0	46990000.0	1.0	1.3842763900756836	0.5829036831855774
1.0	47020000.0	47030000.0	1.0	1.4167309999465942	0.6104950904846191
1.0	47030000.0	47040000.0	1.0	1.3646719455718994	0.5629426836967468
1.0	47090000.0	47100000.0	1.0	1.3909761905670166	0.586889386177063
1.0	47170000.0	47180000.0	0.0	1.4359264373779297	0.6269478797912598
1.0	47180000.0	47190000.0	1.0	1.5311800241470337	0.7051864266395569
1.0	47260000.0	47270000.0	6.0	1.605553388595581	0.7783536314964294
1.0	47270000.0	47280000.0	0.0	1.696067452430725	0.8537065386772156
1.0	47280000.0	47290000.0	1.0	1.7066993713378906	0.8627711534500122
1.0	47300000.0	47310000.0	1.0	1.9688746929168701	1.073531150817871
1.0	47320000.0	47330000.0	2.0	2.0497570037841797	1.1445269584655762
1.0	47500000.0	47510000.0	0.0	2.011321544647217	1.1109834909439087
1.0	47570000.0	47580000.0	3.0	1.9662145376205444	1.0758273601531982
1.0	47610000.0	47620000.0	0.0	2.285203218460083	1.302428126335144
1.0	47640000.0	47650000.0	0.0	1.6759856939315796	0.8388504981994629
1.0	47660000.0	47670000.0	0.0	1.9132022857666016	1.0319586992263794
1.0	47690000.0	47700000.0	2.0	1.5957802534103394	0.772101104259491
1.0	47750000.0	47760000.0	1.0	1.427229642868042	0.61883145570755
1.0	47820000.0	47830000.0	3.0	1.4442863464355469	0.6361881494522095
1.0	47890000.0	47900000.0	2.0	1.603259801864624	0.7759345769882202
1.0	48090000.0	48100000.0	0.0	1.9674594402313232	1.0690194368362427
1.0	48160000.0	48170000.0	0.0	1.6497313976287842	0.8162086606025696
1.0	48180000.0	48190000.0	2.0	1.6765937805175781	0.8391254544258118
1.0	48250000.0	48260000.0	1.0	1.51968252658844	0.7019165754318237
1.0	48270000.0	48280000.0	0.0	1.581939458847046	0.7575105428695679
1.0	48350000.0	48360000.0	1.0	1.598057746887207	0.7713886499404907
1.0	48380000.0	48390000.0	2.0	1.5505573749542236	0.7308459281921387
1.0	48450000.0	48460000.0	5.0	1.4468923807144165	0.6385389566421509
1.0	48490000.0	48500000.0	2.0	1.5605863332748413	0.7405868768692017
1.0	48540000.0	48550000.0	1.0	1.7586545944213867	0.9064872860908508
1.0	48560000.0	48570000.0	2.0	1.795105218887329	0.9365410804748535
1.0	48590000.0	48600000.0	2.0	2.0776562690734863	1.1586582660675049
1.0	48600000.0	48610000.0	4.0	2.557262897491455	1.5008695125579834
1.0	48640000.0	48650000.0	3.0	1.72466242313385	0.877941906452179
1.0	48680000.0	48690000.0	1.0	1.6821740865707397	0.8427200317382812
1.0	48710000.0	48720000.0	1.0	1.600106954574585	0.7723893523216248
1.0	48800000.0	48810000.0	0.0	1.6046384572982788	0.7755663990974426
1.0	48950000.0	48960000.0	3.0	1.7563244104385376	0.9046330451965332
1.0	48970000.0	48980000.0	1.0	1.7532215118408203	0.9019544720649719
1.0	49080000.0	49090000.0	6.0	1.8631864786148071	0.9934385418891907
1.0	49090000.0	49100000.0	1.0	1.9573776721954346	1.0681283473968506
1.0	49130000.0	49140000.0	1.0	1.7719932794570923	0.9177360534667969
1.0	49160000.0	49170000.0	2.0	1.72097909450531	0.8749487996101379
1.0	49180000.0	49190000.0	2.0	1.7590014934539795	0.9069768786430359
1.0	49330000.0	49340000.0	1.0	1.6111247539520264	0.7805808782577515
1.0	49370000.0	49380000.0	1.0	1.798438310623169	0.9394726753234863
1.0	49420000.0	49430000.0	0.0	1.7479422092437744	0.8976057767868042
1.0	49450000.0	49460000.0	2.0	1.9075450897216797	1.0275603532791138
1.0	49500000.0	49510000.0	1.0	2.3453962802886963	1.3450874090194702
1.0	49650000.0	49660000.0	5.0	2.1910805702209473	1.2415754795074463
1.0	49660000.0	49670000.0	1.0	2.1621432304382324	1.2234762907028198
1.0	49730000.0	49740000.0	0.0	2.112403392791748	1.1814348697662354
1.0	49760000.0	49770000.0	0.0	2.037973403930664	1.1271473169326782
1.0	49820000.0	49830000.0	3.0	1.9873679876327515	1.0926576852798462
1.0	49840000.0	49850000.0	3.0	2.2381813526153564	1.2754265069961548
1.0	49850000.0	49860000.0	1.0	2.1480283737182617	1.2105960845947266
1.0	49930000.0	49940000.0	1.0	2.460867404937744	1.4173961877822876
1.0	49940000.0	49950000.0	3.0	2.439380407333374	1.4082380533218384
1.0	50050000.0	50060000.0	2.0	2.676654100418091	1.5417251586914062
1.0	50090000.0	50100000.0	2.0	2.7241549491882324	1.5660851001739502
1.0	50210000.0	50220000.0	10.0	2.5308823585510254	1.4550278186798096
1.0	50290000.0	50300000.0	1.0	3.1846694946289062	1.7553573846817017
1.0	50450000.0	50460000.0	1.0	2.3117270469665527	1.3243348598480225
1.0	50670000.0	50680000.0	0.0	2.538292646408081	1.4629522562026978
1.0	50710000.0	50720000.0	2.0	3.0794284343719482	1.71844482421875
1.0	50730000.0	50740000.0	4.0	2.911228895187378	1.6524770259857178
1.0	50750000.0	50760000.0	1.0	3.355386257171631	1.832668662071228
1.0	50790000.0	50800000.0	2.0	2.4831862449645996	1.4357503652572632
1.0	50820000.0	50830000.0	6.0	3.808051586151123	1.929738998413086
1.0	50840000.0	50850000.0	0.0	2.737455129623413	1.5860008001327515
1.0	50860000.0	50870000.0	2.0	2.697455883026123	1.547617793083191
1.0	50890000.0	50900000.0	1.0	2.0716326236724854	1.1554195880889893
1.0	50920000.0	50930000.0	2.0	1.4665489196777344	0.6554774045944214
1.0	51010000.0	51020000.0	1.0	1.4071820974349976	0.6016684770584106
1.0	51070000.0	51080000.0	1.0	1.3826640844345093	0.5800448656082153
1.0	51100000.0	51110000.0	1.0	1.6467885971069336	0.8111416101455688
1.0	51160000.0	51170000.0	4.0	1.4591162204742432	0.6505166292190552
1.0	51180000.0	51190000.0	3.0	1.4680237770080566	0.657060444355011
1.0	51210000.0	51220000.0	0.0	1.4469518661499023	0.6384981870651245
1.0	51360000.0	51370000.0	0.0	1.540177583694458	0.7209247350692749
1.0	51410000.0	51420000.0	2.0	1.4198694229125977	0.6135028600692749
1.0	51440000.0	51450000.0	0.0	1.5657093524932861	0.7182124853134155
1.0	51620000.0	51630000.0	5.0	1.912527084350586	1.0284767150878906
1.0	51630000.0	51640000.0	2.0	1.8105777502059937	0.9495084881782532
1.0	51640000.0	51650000.0	3.0	1.981827735900879	1.0842443704605103
1.0	51680000.0	51690000.0	1.0	1.7690742015838623	0.9151040315628052
1.0	51700000.0	51710000.0	3.0	4.25351095199585	2.9323081970214844
1.0	51750000.0	51760000.0	0.0	1.4015042781829834	0.597907543182373
1.0	51770000.0	51780000.0	3.0	1.3838155269622803	0.5818191766738892
1.0	51870000.0	51880000.0	1.0	1.418824553489685	0.6127125024795532
1.0	51880000.0	51890000.0	3.0	1.4370912313461304	0.6281315088272095
1.0	51890000.0	51900000.0	0.0	1.3940999507904053	0.5895569920539856
1.0	51990000.0	52000000.0	1.0	1.8957237005233765	1.018678903579712
1.0	52000000.0	52010000.0	2.0	1.6114915609359741	0.783954918384552
1.0	52100000.0	52110000.0	1.0	1.42154061794281	0.614299476146698
1.0	52120000.0	52130000.0	2.0	1.3460553884506226	0.5487015843391418
1.0	52130000.0	52140000.0	1.0	1.3348945379257202	0.5365606546401978
1.0	52170000.0	52180000.0	4.0	1.4966304302215576	0.6843625903129578
1.0	52210000.0	52220000.0	0.0	1.400107741355896	0.5951074957847595
1.0	52320000.0	52330000.0	1.0	1.4010567665100098	0.5962059497833252
1.0	52340000.0	52350000.0	0.0	4.1059136390686035	2.955754280090332
1.0	52400000.0	52410000.0	2.0	1.8453620672225952	0.9790078401565552
1.0	52420000.0	52430000.0	6.0	1.4941030740737915	0.6815272569656372
1.0	52490000.0	52500000.0	2.0	1.558545708656311	0.710170567035675
1.0	52660000.0	52670000.0	0.0	1.6215038299560547	0.7913229465484619
1.0	52680000.0	52690000.0	1.0	1.4007072448730469	0.5962218642234802
1.0	52720000.0	52730000.0	2.0	1.4530123472213745	0.6437390446662903
1.0	52760000.0	52770000.0	4.0	1.3409137725830078	0.5432918071746826
1.0	52820000.0	52830000.0	0.0	1.2594103813171387	0.46961385011672974
1.0	52940000.0	52950000.0	1.0	1.2802540063858032	0.48750239610671997
1.0	52990000.0	53000000.0	1.0	1.3632304668426514	0.5625172853469849
1.0	53040000.0	53050000.0	1.0	1.6880760192871094	0.8481195569038391
1.0	53050000.0	53060000.0	1.0	1.6851861476898193	0.846728503704071
1.0	53120000.0	53130000.0	1.0	1.7634799480438232	0.9104777574539185
1.0	53170000.0	53180000.0	2.0	1.8507890701293945	0.9821179509162903
1.0	53190000.0	53200000.0	1.0	1.690894365310669	0.8517521619796753
1.0	53270000.0	53280000.0	4.0	1.426431655883789	0.6188480854034424
1.0	53410000.0	53420000.0	0.0	1.3984295129776	0.5935577750205994
1.0	53490000.0	53500000.0	2.0	1.3455445766448975	0.5455005168914795
1.0	53500000.0	53510000.0	1.0	1.357082486152649	0.5558759570121765
1.0	53550000.0	53560000.0	1.0	1.6850392818450928	0.8448120355606079
1.0	53590000.0	53600000.0	1.0	2.051558017730713	1.1382246017456055
1.0	53710000.0	53720000.0	1.0	1.3219162225723267	0.5244139432907104
1.0	53720000.0	53730000.0	0.0	1.3612245321273804	0.5600186586380005
1.0	53750000.0	53760000.0	0.0	1.4577852487564087	0.6497462391853333
1.0	53770000.0	53780000.0	3.0	1.3539953231811523	0.5558267831802368
1.0	53810000.0	53820000.0	0.0	1.9274085760116577	1.043631911277771
1.0	53870000.0	53880000.0	2.0	1.9143121242523193	1.034196138381958
1.0	53920000.0	53930000.0	4.0	2.4123799800872803	1.386733889579773
1.0	53960000.0	53970000.0	0.0	2.5529141426086426	1.4726295471191406
1.0	54160000.0	54170000.0	1.0	1.8751388788223267	1.0004860162734985
1.0	54240000.0	54250000.0	1.0	1.3283478021621704	0.5301693677902222
1.0	54300000.0	54310000.0	1.0	1.8186988830566406	0.8553077578544617
1.0	54320000.0	54330000.0	1.0	1.2865766286849976	0.4929855763912201
1.0	54380000.0	54390000.0	0.0	1.410347580909729	0.6043676733970642
1.0	54470000.0	54480000.0	3.0	1.8125585317611694	0.9497944116592407
1.0	54520000.0	54530000.0	0.0	1.4065601825714111	0.6010138392448425
1.0	54590000.0	54600000.0	0.0	1.6393587589263916	0.8093687891960144
1.0	54610000.0	54620000.0	1.0	1.6766904592514038	0.8384307622909546
1.0	54630000.0	54640000.0	1.0	1.4767706394195557	0.6657109260559082
1.0	54670000.0	54680000.0	1.0	1.3138641119003296	0.5180806517601013
1.0	54740000.0	54750000.0	3.0	1.3013406991958618	0.5065356492996216
1.0	54790000.0	54800000.0	2.0	1.33821702003479	0.5395221710205078
1.0	54860000.0	54870000.0	0.0	1.3105032444000244	0.5139594078063965
1.0	54890000.0	54900000.0	0.0	1.6663970947265625	0.8303554654121399
1.0	54970000.0	54980000.0	2.0	1.8597160577774048	0.9890142679214478
1.0	55010000.0	55020000.0	4.0	1.5373289585113525	0.7217599749565125
1.0	55030000.0	55040000.0	0.0	1.6198793649673462	0.791051983833313
1.0	55120000.0	55130000.0	3.0	1.6085056066513062	0.7808324694633484
1.0	55190000.0	55200000.0	0.0	1.4168390035629272	0.6102482080459595
1.0	55270000.0	55280000.0	0.0	1.5814201831817627	0.7587196826934814
1.0	55320000.0	55330000.0	0.0	1.3895167112350464	0.5856916308403015
1.0	55500000.0	55510000.0	0.0	1.5387470722198486	0.720305860042572
1.0	55550000.0	55560000.0	0.0	1.2757854461669922	0.4838659167289734
1.0	55590000.0	55600000.0	1.0	1.272324800491333	0.48060932755470276
1.0	55600000.0	55610000.0	0.0	1.2929182052612305	0.49895182251930237
1.0	55620000.0	55630000.0	1.0	1.3555704355239868	0.5548961758613586
1.0	55660000.0	55670000.0	0.0	1.3814013004302979	0.5785619020462036
1.0	55680000.0	55690000.0	1.0	2.4050087928771973	1.2622463703155518
1.0	55710000.0	55720000.0	3.0	1.6742042303085327	0.8364923596382141
1.0	55720000.0	55730000.0	3.0	1.681929588317871	0.8414769172668457
1.0	55870000.0	55880000.0	0.0	1.99540114402771	1.0975526571273804
1.0	56030000.0	56040000.0	2.0	1.8778350353240967	1.0059833526611328
1.0	56160000.0	56170000.0	1.0	1.7475334405899048	0.8972494006156921
1.0	56200000.0	56210000.0	2.0	2.1065239906311035	1.1828898191452026
1.0	56310000.0	56320000.0	4.0	1.9228442907333374	1.0417009592056274
1.0	56320000.0	56330000.0	2.0	1.7673113346099854	0.9140831232070923
1.0	56340000.0	56350000.0	2.0	1.8491255044937134	0.9819744825363159
1.0	56350000.0	56360000.0	0.0	1.7604210376739502	0.9080818891525269
1.0	56360000.0	56370000.0	2.0	1.9565683603286743	1.0661954879760742
1.0	56370000.0	56380000.0	3.0	1.9149751663208008	1.0342334508895874
1.0	56380000.0	56390000.0	1.0	1.853086233139038	0.9856290817260742
1.0	56390000.0	56400000.0	1.0	1.9111067056655884	1.0325785875320435
1.0	56450000.0	56460000.0	0.0	1.8196649551391602	0.9577289819717407
1.0	56600000.0	56610000.0	0.0	1.7341848611831665	0.8859860301017761
1.0	56610000.0	56620000.0	0.0	1.7649564743041992	0.9120086431503296
1.0	56700000.0	56710000.0	2.0	1.7394282817840576	0.8904083967208862
1.0	56740000.0	56750000.0	2.0	1.7656936645507812	0.9122892618179321
1.0	56770000.0	56780000.0	1.0	1.7649805545806885	0.9119251370429993
1.0	56810000.0	56820000.0	1.0	1.8528398275375366	0.9833342432975769
1.0	56850000.0	56860000.0	2.0	1.6954357624053955	0.8533704876899719
1.0	56860000.0	56870000.0	1.0	1.670148491859436	0.8322370648384094
1.0	57030000.0	57040000.0	2.0	1.6012945175170898	0.7723623514175415
1.0	57080000.0	57090000.0	5.0	1.853070616722107	0.9825718998908997
1.0	57100000.0	57110000.0	3.0	1.744815468788147	0.894980788230896
1.0	57160000.0	57170000.0	0.0	1.683953881263733	0.8433120846748352
1.0	57200000.0	57210000.0	1.0	1.778601050376892	0.9229518175125122
1.0	57210000.0	57220000.0	7.0	1.7354285717010498	0.8873551487922668
1.0	57220000.0	57230000.0	0.0	1.66522216796875	0.8272180557250977
1.0	57230000.0	57240000.0	1.0	1.7454893589019775	0.8955463171005249
1.0	57240000.0	57250000.0	3.0	1.641742467880249	0.8072214126586914
1.0	57250000.0	57260000.0	2.0	1.640753984451294	0.8077036738395691
1.0	57390000.0	57400000.0	1.0	1.6203744411468506	0.7889154553413391
1.0	57420000.0	57430000.0	4.0	1.6201181411743164	0.7886749505996704
1.0	57520000.0	57530000.0	4.0	1.6947174072265625	0.8524639010429382
1.0	57560000.0	57570000.0	2.0	1.6474483013153076	0.8118495941162109
1.0	57590000.0	57600000.0	0.0	1.8487659692764282	0.9815799593925476
1.0	57620000.0	57630000.0	1.0	1.704837441444397	0.861096203327179
1.0	57650000.0	57660000.0	2.0	1.7943952083587646	0.9357585906982422
1.0	57710000.0	57720000.0	1.0	1.942344307899475	1.058184266090393
1.0	57800000.0	57810000.0	4.0	1.9777730703353882	1.0828917026519775
1.0	57850000.0	57860000.0	0.0	2.3244266510009766	1.332411289215088
1.0	57860000.0	57870000.0	1.0	2.155266523361206	1.2192109823226929
1.0	57870000.0	57880000.0	3.0	1.9437373876571655	1.0579867362976074
1.0	57920000.0	57930000.0	2.0	1.952756643295288	1.0642623901367188
1.0	57960000.0	57970000.0	3.0	1.875516653060913	1.00093412399292
1.0	57970000.0	57980000.0	1.0	2.09000563621521	1.16645085811615
1.0	58120000.0	58130000.0	0.0	1.9681495428085327	1.0730037689208984
1.0	58130000.0	58140000.0	0.0	2.0311777591705322	1.1211433410644531
1.0	58160000.0	58170000.0	1.0	2.05926251411438	1.1430675983428955
1.0	58180000.0	58190000.0	2.0	1.9398294687271118	1.053377389907837
1.0	58250000.0	58260000.0	5.0	1.992308259010315	1.0928095579147339
1.0	58260000.0	58270000.0	0.0	1.9004886150360107	1.024003267288208
1.0	58280000.0	58290000.0	4.0	1.9842422008514404	1.0871832370758057
1.0	58350000.0	58360000.0	3.0	2.0279836654663086	1.1236628293991089
1.0	58450000.0	58460000.0	3.0	1.8034265041351318	0.9440058469772339
1.0	58480000.0	58490000.0	2.0	1.9493160247802734	1.0614835023880005
1.0	58490000.0	58500000.0	1.0	1.9046506881713867	1.0258793830871582
1.0	58540000.0	58550000.0	2.0	1.8220081329345703	0.9584413766860962
1.0	58570000.0	58580000.0	1.0	1.9156386852264404	1.032078504562378
1.0	58580000.0	58590000.0	5.0	1.5764429569244385	0.7513905763626099
1.0	58650000.0	58660000.0	2.0	1.8317577838897705	0.9663555026054382
1.0	58660000.0	58670000.0	1.0	1.911520004272461	1.0306459665298462
1.0	58700000.0	58710000.0	1.0	1.596137285232544	0.7688720226287842
1.0	58910000.0	58920000.0	1.0	1.5238524675369263	0.7074570059776306
1.0	59010000.0	59020000.0	0.0	2.1363718509674072	1.1041008234024048
1.0	59040000.0	59050000.0	0.0	1.3250439167022705	0.5308014750480652
1.0	59050000.0	59060000.0	0.0	1.4982633590698242	0.6839965581893921
1.0	59070000.0	59080000.0	2.0	1.5976921319961548	0.7698872685432434
1.0	59150000.0	59160000.0	5.0	1.3819427490234375	0.578586220741272
1.0	59200000.0	59210000.0	1.0	1.6682326793670654	0.8303154110908508
1.0	59240000.0	59250000.0	2.0	4.1059136390686035	2.955754280090332
1.0	59310000.0	59320000.0	5.0	1.4497406482696533	0.641944408416748
1.0	59380000.0	59390000.0	0.0	1.516292929649353	0.6984265446662903
1.0	59460000.0	59470000.0	2.0	1.4476239681243896	0.6401315927505493
1.0	59480000.0	59490000.0	1.0	1.381752371788025	0.5793370008468628
1.0	59570000.0	59580000.0	0.0	1.445533037185669	0.6379383206367493
1.0	59600000.0	59610000.0	2.0	1.4681127071380615	0.6565694212913513
1.0	59610000.0	59620000.0	3.0	1.4133110046386719	0.6094155311584473
1.0	59660000.0	59670000.0	1.0	1.6018165349960327	0.7738656997680664
1.0	59690000.0	59700000.0	1.0	1.622962236404419	0.7914153337478638
1.0	59700000.0	59710000.0	2.0	1.6382606029510498	0.8049303889274597
1.0	59720000.0	59730000.0	3.0	1.5256757736206055	0.7087959051132202
1.0	59760000.0	59770000.0	3.0	1.767539381980896	0.8387211561203003
1.0	59800000.0	59810000.0	0.0	1.567857027053833	0.744615375995636
1.0	59860000.0	59870000.0	2.0	1.4517072439193726	0.6435303092002869
1.0	59920000.0	59930000.0	1.0	1.8258941173553467	0.9593002200126648
1.0	59980000.0	59990000.0	0.0	1.4548801183700562	0.6447628736495972
1.0	59990000.0	60000000.0	1.0	1.6215581893920898	0.7894355058670044
1.0	60040000.0	60050000.0	1.0	1.6052004098892212	0.7758008241653442
1.0	60060000.0	60070000.0	2.0	1.4756006002426147	0.6650012731552124
1.0	60100000.0	60110000.0	1.0	1.5632762908935547	0.7411659955978394
1.0	60180000.0	60190000.0	2.0	1.3925068378448486	0.5909519195556641
1.0	60190000.0	60200000.0	2.0	1.4991681575775146	0.684664249420166
1.0	60200000.0	60210000.0	2.0	1.3897302150726318	0.5868170857429504
1.0	60220000.0	60230000.0	1.0	1.3810943365097046	0.5780544877052307
1.0	60230000.0	60240000.0	1.0	1.4080960750579834	0.6028946042060852
1.0	60340000.0	60350000.0	3.0	1.7708313465118408	0.9163938760757446
1.0	60400000.0	60410000.0	1.0	1.6366914510726929	0.8052978515625
1.0	60410000.0	60420000.0	1.0	1.6446431875228882	0.8103669285774231
1.0	60480000.0	60490000.0	1.0	1.7365459203720093	0.8879755139350891
1.0	60540000.0	60550000.0	2.0	1.7791322469711304	0.9234127998352051
1.0	60600000.0	60610000.0	1.0	1.7918567657470703	0.9345023036003113
1.0	60630000.0	60640000.0	1.0	1.859399437904358	0.9899238348007202
1.0	60640000.0	60650000.0	1.0	1.90341055393219	1.0235390663146973
1.0	60720000.0	60730000.0	3.0	1.8613803386688232	0.9898276329040527
1.0	60760000.0	60770000.0	1.0	2.024949550628662	1.1175549030303955
1.0	60810000.0	60820000.0	2.0	1.9314682483673096	1.045422911643982
1.0	60980000.0	60990000.0	2.0	1.9868812561035156	1.0863063335418701
1.0	61030000.0	61040000.0	3.0	1.7087366580963135	0.8644270896911621
1.0	61050000.0	61060000.0	1.0	1.9956274032592773	1.0983949899673462
1.0	61100000.0	61110000.0	1.0	1.6573379039764404	0.8212205767631531
1.0	61130000.0	61140000.0	1.0	2.1624488830566406	1.2162091732025146
1.0	61140000.0	61150000.0	3.0	1.9625177383422852	1.073670744895935
1.0	61230000.0	61240000.0	1.0	3.849193572998047	1.9037061929702759
1.0	61340000.0	61350000.0	2.0	2.30715012550354	1.3238743543624878
1.0	61380000.0	61390000.0	1.0	2.004830837249756	1.1043250560760498
1.0	61460000.0	61470000.0	3.0	1.8362754583358765	0.9702261090278625
1.0	61490000.0	61500000.0	2.0	1.842158317565918	0.9752365946769714
1.0	61610000.0	61620000.0	4.0	1.3958160877227783	0.591904878616333
1.0	61690000.0	61700000.0	0.0	1.4838365316390991	0.6711565852165222
1.0	61730000.0	61740000.0	2.0	1.4905507564544678	0.6774862408638
1.0	61760000.0	61770000.0	3.0	1.3853126764297485	0.582650363445282
1.0	61810000.0	61820000.0	2.0	1.3888944387435913	0.585434079170227
1.0	61870000.0	61880000.0	2.0	1.3704869747161865	0.5687291622161865
1.0	61900000.0	61910000.0	2.0	1.4131708145141602	0.6066657900810242
1.0	61960000.0	61970000.0	2.0	1.7461469173431396	0.8960329294204712
1.0	62180000.0	62190000.0	3.0	1.4181413650512695	0.6111503839492798
1.0	62250000.0	62260000.0	1.0	1.3570890426635742	0.5568920373916626
1.0	62270000.0	62280000.0	2.0	1.3736965656280518	0.5715406537055969
1.0	62290000.0	62300000.0	2.0	1.3398990631103516	0.5405834913253784
1.0	62310000.0	62320000.0	0.0	1.3665130138397217	0.5659053921699524
1.0	62340000.0	62350000.0	1.0	1.347540259361267	0.5484771728515625
1.0	62360000.0	62370000.0	2.0	1.4284801483154297	0.6204673051834106
1.0	62420000.0	62430000.0	0.0	1.513301134109497	0.6975955367088318
1.0	62480000.0	62490000.0	1.0	1.5201531648635864	0.7026623487472534
1.0	62500000.0	62510000.0	1.0	1.4543803930282593	0.6444586515426636
1.0	62600000.0	62610000.0	1.0	1.3454889059066772	0.5461748242378235
1.0	62730000.0	62740000.0	1.0	1.5672193765640259	0.7447126507759094
1.0	62790000.0	62800000.0	2.0	1.902421236038208	1.0241559743881226
1.0	62820000.0	62830000.0	0.0	1.7760130167007446	0.9207250475883484
1.0	62840000.0	62850000.0	2.0	1.8557026386260986	0.9866792559623718
1.0	62940000.0	62950000.0	8.0	1.3525159358978271	0.5533207058906555
1.0	62970000.0	62980000.0	1.0	1.3788459300994873	0.5760199427604675
1.0	63010000.0	63020000.0	0.0	1.5209062099456787	0.7034236788749695
1.0	63040000.0	63050000.0	2.0	1.4571698904037476	0.647099494934082
1.0	63090000.0	63100000.0	2.0	1.409679651260376	0.6034916639328003
1.0	63110000.0	63120000.0	1.0	1.3984498977661133	0.5943870544433594
1.0	63120000.0	63130000.0	0.0	1.4676252603530884	0.6564089059829712
1.0	63190000.0	63200000.0	0.0	1.513542652130127	0.6980236768722534
1.0	63300000.0	63310000.0	0.0	1.4909802675247192	0.6774977445602417
1.0	63320000.0	63330000.0	1.0	1.433366060256958	0.6256636381149292
1.0	63330000.0	63340000.0	3.0	1.5119664669036865	0.6964222192764282
1.0	63440000.0	63450000.0	0.0	2.1074469089508057	1.1834094524383545
1.0	63490000.0	63500000.0	0.0	2.517871856689453	1.4510304927825928
1.0	63610000.0	63620000.0	2.0	2.220592975616455	1.2581267356872559
1.0	63630000.0	63640000.0	1.0	2.3768396377563477	1.3586397171020508
1.0	63780000.0	63790000.0	4.0	2.157289505004883	1.2125698328018188
1.0	63820000.0	63830000.0	3.0	2.169130563735962	1.2260915040969849
1.0	63930000.0	63940000.0	0.0	1.6113563776016235	0.780526340007782
1.0	63950000.0	63960000.0	2.0	1.4209818840026855	0.6154721975326538
1.0	63980000.0	63990000.0	0.0	2.7922463417053223	1.7542660236358643
1.0	64000000.0	64010000.0	2.0	1.4227854013442993	0.6170276403427124
1.0	64030000.0	64040000.0	0.0	1.4790074825286865	0.6645358800888062
1.0	64050000.0	64060000.0	0.0	1.5201791524887085	0.7218946218490601
1.0	64130000.0	64140000.0	2.0	1.501786470413208	0.687343955039978
1.0	64160000.0	64170000.0	3.0	1.6688655614852905	0.8317079544067383
1.0	64170000.0	64180000.0	0.0	1.546135663986206	0.725500226020813
1.0	64200000.0	64210000.0	4.0	1.7270570993423462	0.8806339502334595
1.0	64290000.0	64300000.0	2.0	1.380090355873108	0.5778273940086365
1.0	64310000.0	64320000.0	0.0	1.3609951734542847	0.5610028505325317
1.0	64390000.0	64400000.0	0.0	1.4192759990692139	0.6143326759338379
1.0	64430000.0	64440000.0	1.0	1.4328311681747437	0.6263982653617859
1.0	64510000.0	64520000.0	0.0	1.542276382446289	0.7203589677810669
1.0	64540000.0	64550000.0	4.0	1.5575008392333984	0.7334691882133484
1.0	64560000.0	64570000.0	1.0	1.7646232843399048	0.9119058847427368
1.0	64640000.0	64650000.0	1.0	1.759537696838379	0.9074966311454773
1.0	64660000.0	64670000.0	3.0	2.0017237663269043	1.1024051904678345
1.0	64690000.0	64700000.0	2.0	2.32767915725708	1.3413896560668945
1.0	64750000.0	64760000.0	2.0	2.3573765754699707	1.3572676181793213
1.0	64830000.0	64840000.0	3.0	2.3347342014312744	1.3436806201934814
1.0	64850000.0	64860000.0	5.0	2.4421749114990234	1.4175586700439453
1.0	64940000.0	64950000.0	1.0	1.5325108766555786	0.7136751413345337
1.0	64950000.0	64960000.0	2.0	1.6221649646759033	0.7922461628913879
1.0	65000000.0	65010000.0	2.0	1.6193469762802124	0.7882624864578247
1.0	65020000.0	65030000.0	5.0	1.558044195175171	0.7357020378112793
1.0	65030000.0	65040000.0	0.0	1.5131785869598389	0.6977930665016174
1.0	65200000.0	65210000.0	1.0	1.7453193664550781	0.8953374028205872
1.0	65210000.0	65220000.0	3.0	1.4474408626556396	0.639539361000061
1.0	65310000.0	65320000.0	2.0	1.4260718822479248	0.6187424659729004
1.0	65330000.0	65340000.0	0.0	1.3996028900146484	0.5946928262710571
1.0	65350000.0	65360000.0	0.0	1.3375351428985596	0.5389534831047058
1.0	65470000.0	65480000.0	3.0	1.4449306726455688	0.6373180150985718
1.0	65500000.0	65510000.0	1.0	1.4677135944366455	0.6564351916313171
1.0	65590000.0	65600000.0	1.0	1.8784093856811523	1.0037009716033936
1.0	65610000.0	65620000.0	4.0	1.4614367485046387	0.6525748372077942
1.0	65710000.0	65720000.0	0.0	1.917611837387085	1.0365207195281982
1.0	65750000.0	65760000.0	1.0	1.7021394968032837	0.8588796854019165
1.0	65770000.0	65780000.0	0.0	1.8201496601104736	0.9575120806694031
1.0	65830000.0	65840000.0	3.0	1.579404592514038	0.7553194761276245
1.0	65840000.0	65850000.0	0.0	1.8023326396942139	0.9433542490005493
1.0	65930000.0	65940000.0	3.0	3.0305240154266357	1.7514737844467163
1.0	66000000.0	66010000.0	4.0	2.624821424484253	1.4833585023880005
1.0	66030000.0	66040000.0	0.0	1.945885419845581	1.0594050884246826
1.0	66090000.0	66100000.0	2.0	1.6775619983673096	0.8381938934326172
1.0	66100000.0	66110000.0	2.0	2.147348403930664	1.2132022380828857
1.0	66130000.0	66140000.0	1.0	2.3690459728240967	1.3655261993408203
1.0	66160000.0	66170000.0	1.0	2.185168504714966	1.2371776103973389
1.0	66180000.0	66190000.0	2.0	2.309110403060913	1.3184077739715576
1.0	66220000.0	66230000.0	6.0	2.1036617755889893	1.1818053722381592
1.0	66300000.0	66310000.0	2.0	2.1935155391693115	1.2431938648223877
1.0	66320000.0	66330000.0	6.0	3.0870795249938965	1.6602360010147095
1.0	66370000.0	66380000.0	0.0	1.8510128259658813	0.9824866056442261
1.0	66390000.0	66400000.0	2.0	1.920067548751831	1.0345062017440796
1.0	66520000.0	66530000.0	2.0	1.758591890335083	0.9065753221511841
1.0	66540000.0	66550000.0	6.0	1.7279049158096313	0.8817172050476074
1.0	66550000.0	66560000.0	1.0	1.842119574546814	0.9734900593757629
1.0	66640000.0	66650000.0	2.0	2.210299253463745	1.2543226480484009
1.0	66680000.0	66690000.0	3.0	1.885713815689087	1.0091880559921265
1.0	66860000.0	66870000.0	1.0	1.5872145891189575	0.7607570886611938
1.0	66940000.0	66950000.0	2.0	1.8324575424194336	0.9683135151863098
1.0	66970000.0	66980000.0	3.0	2.278871774673462	1.3001325130462646
1.0	66990000.0	67000000.0	1.0	2.0711371898651123	1.1562612056732178
1.0	67010000.0	67020000.0	1.0	2.1863062381744385	1.240156650543213
1.0	67030000.0	67040000.0	10.0	2.9578535556793213	1.7073112726211548
1.0	67050000.0	67060000.0	2.0	2.349087953567505	1.3526166677474976
1.0	67170000.0	67180000.0	2.0	1.7394077777862549	0.8906469345092773
1.0	67200000.0	67210000.0	1.0	1.7053743600845337	0.8615872263908386
1.0	67220000.0	67230000.0	2.0	1.7813133001327515	0.9251824617385864
1.0	67280000.0	67290000.0	1.0	1.5884308815002441	0.7612529993057251
1.0	67360000.0	67370000.0	0.0	1.5013189315795898	0.6851474046707153
1.0	67390000.0	67400000.0	2.0	4.105870246887207	2.955754280090332
1.0	67400000.0	67410000.0	0.0	1.3382991552352905	0.5397845506668091
1.0	67420000.0	67430000.0	2.0	1.3455743789672852	0.5467714071273804
1.0	67470000.0	67480000.0	1.0	1.2938566207885742	0.5002924799919128
1.0	67530000.0	67540000.0	2.0	1.6925169229507446	0.8511995077133179
1.0	67750000.0	67760000.0	0.0	2.1330482959747314	1.1963341236114502
1.0	67760000.0	67770000.0	2.0	1.8747860193252563	1.0008366107940674
1.0	67800000.0	67810000.0	1.0	1.6665019989013672	0.8293202519416809
1.0	67840000.0	67850000.0	2.0	1.500061273574829	0.6858386993408203
1.0	67880000.0	67890000.0	2.0	1.4267899990081787	0.6196083426475525
1.0	67890000.0	67900000.0	2.0	4.105913162231445	2.955754280090332
1.0	67950000.0	67960000.0	2.0	1.8068606853485107	0.946141242980957
1.0	67990000.0	68000000.0	0.0	1.8367055654525757	0.9719169735908508
1.0	68010000.0	68020000.0	3.0	1.7056331634521484	0.8623636364936829
1.0	68020000.0	68030000.0	2.0	1.7129977941513062	0.8680536150932312
1.0	68030000.0	68040000.0	2.0	1.649065375328064	0.8140741586685181
1.0	68060000.0	68070000.0	0.0	1.8971102237701416	1.0213273763656616
1.0	68070000.0	68080000.0	1.0	1.7407499551773071	0.8915179967880249
1.0	68130000.0	68140000.0	2.0	1.8210951089859009	0.9586514234542847
1.0	68180000.0	68190000.0	0.0	1.4352836608886719	0.6270089149475098
1.0	68210000.0	68220000.0	2.0	1.310728907585144	0.5147651433944702
1.0	68260000.0	68270000.0	1.0	1.4178659915924072	0.6113100647926331
1.0	68390000.0	68400000.0	0.0	2.273271083831787	1.2993263006210327
1.0	68490000.0	68500000.0	4.0	1.8239227533340454	0.9594328999519348
1.0	68510000.0	68520000.0	0.0	1.7812156677246094	0.9254146814346313
1.0	68530000.0	68540000.0	0.0	1.894534707069397	1.016969919204712
1.0	68540000.0	68550000.0	0.0	2.686246156692505	1.57534658908844
1.0	68650000.0	68660000.0	1.0	1.4111732244491577	0.6052740812301636
1.0	68720000.0	68730000.0	1.0	1.8923362493515015	1.0138269662857056
1.0	68740000.0	68750000.0	1.0	1.6856021881103516	0.8451268076896667
1.0	68800000.0	68810000.0	4.0	1.812665581703186	0.951062798500061
1.0	68810000.0	68820000.0	1.0	2.0507712364196777	1.1368883848190308
1.0	68820000.0	68830000.0	1.0	1.804286003112793	0.9447412490844727
1.0	68900000.0	68910000.0	4.0	2.019437313079834	1.115509271621704
1.0	68930000.0	68940000.0	4.0	1.9706796407699585	1.0795916318893433
1.0	68940000.0	68950000.0	1.0	2.2217836380004883	1.2652771472930908
1.0	68950000.0	68960000.0	3.0	1.887335181236267	1.012621283531189
1.0	68970000.0	68980000.0	1.0	2.43481183052063	1.400092363357544
1.0	69000000.0	69010000.0	0.0	2.7456843852996826	1.57443106174469
1.0	69010000.0	69020000.0	2.0	4.263917446136475	1.973955750465393
1.0	69060000.0	69070000.0	2.0	2.4266014099121094	1.3967081308364868
1.0	69100000.0	69110000.0	5.0	2.4144015312194824	1.3873441219329834
1.0	69110000.0	69120000.0	1.0	2.882418155670166	1.6393932104110718
1.0	69130000.0	69140000.0	3.0	2.7654833793640137	1.582205891609192
1.0	69210000.0	69220000.0	3.0	2.2409276962280273	1.2715874910354614
1.0	69290000.0	69300000.0	1.0	2.804447650909424	1.601087212562561
1.0	69370000.0	69380000.0	1.0	2.7801527976989746	1.5940746068954468
1.0	69380000.0	69390000.0	2.0	2.5950567722320557	1.5028154850006104
1.0	69400000.0	69410000.0	2.0	2.8083958625793457	1.6054437160491943
1.0	69430000.0	69440000.0	0.0	2.8518435955047607	1.6306941509246826
1.0	69510000.0	69520000.0	0.0	2.473170042037964	1.4241458177566528
1.0	69540000.0	69550000.0	2.0	2.211744546890259	1.2601048946380615
1.0	69660000.0	69670000.0	4.0	2.5869784355163574	1.4969877004623413
1.0	69710000.0	69720000.0	2.0	2.5089657306671143	1.4500658512115479
1.0	69730000.0	69740000.0	1.0	2.5006179809570312	1.4464483261108398
1.0	69830000.0	69840000.0	2.0	3.312488555908203	1.8047603368759155
1.0	69890000.0	69900000.0	0.0	3.142972230911255	1.747167944908142
1.0	69930000.0	69940000.0	1.0	3.2875442504882812	1.8036082983016968
1.0	69960000.0	69970000.0	2.0	2.7148752212524414	1.5634374618530273
1.0	69970000.0	69980000.0	4.0	2.5596976280212402	1.4785836935043335
1.0	69990000.0	70000000.0	2.0	2.361210584640503	1.3586724996566772
1.0	70020000.0	70030000.0	4.0	2.385200023651123	1.3682912588119507
1.0	70030000.0	70040000.0	2.0	2.342468738555908	1.347715973854065
1.0	70050000.0	70060000.0	3.0	2.58933687210083	1.4925225973129272
1.0	70060000.0	70070000.0	1.0	2.4900765419006348	1.4321715831756592
1.0	70130000.0	70140000.0	3.0	2.456482172012329	1.4125831127166748
1.0	70210000.0	70220000.0	3.0	3.7282028198242188	1.8953659534454346
1.0	70220000.0	70230000.0	3.0	3.6829566955566406	1.9022411108016968
1.0	70360000.0	70370000.0	3.0	3.481983184814453	1.852887511253357
1.0	70460000.0	70470000.0	6.0	1.711835265159607	0.8670607805252075
1.0	70470000.0	70480000.0	1.0	2.046273946762085	1.1346557140350342
1.0	70480000.0	70490000.0	3.0	2.1447157859802246	1.2083722352981567
1.0	70530000.0	70540000.0	0.0	2.2796173095703125	1.3057974576950073
1.0	70550000.0	70560000.0	2.0	2.1718876361846924	1.2271796464920044
1.0	70560000.0	70570000.0	1.0	1.9900219440460205	1.095481514930725
1.0	70600000.0	70610000.0	5.0	1.487805724143982	0.6745816469192505
1.0	70670000.0	70680000.0	0.0	3.0284764766693115	1.9930766820907593
1.0	70710000.0	70720000.0	2.0	1.4060018062591553	0.601108729839325
1.0	70740000.0	70750000.0	1.0	1.5336233377456665	0.7131446599960327
1.0	70890000.0	70900000.0	4.0	1.5883744955062866	0.7622709274291992
1.0	70990000.0	71000000.0	0.0	2.362668514251709	1.3613744974136353
1.0	71000000.0	71010000.0	2.0	2.3782520294189453	1.3655177354812622
1.0	71030000.0	71040000.0	5.0	2.420396089553833	1.39523446559906
1.0	71070000.0	71080000.0	3.0	2.2512929439544678	1.2787692546844482
1.0	71080000.0	71090000.0	1.0	2.3973135948181152	1.3854516744613647
1.0	71110000.0	71120000.0	3.0	1.7869876623153687	0.9301965832710266
1.0	71120000.0	71130000.0	2.0	2.558950185775757	1.4898227453231812
1.0	71150000.0	71160000.0	1.0	1.9845165014266968	1.0873982906341553
1.0	71190000.0	71200000.0	3.0	2.122190475463867	1.1895017623901367
1.0	71220000.0	71230000.0	2.0	2.204460620880127	1.2495622634887695
1.0	71250000.0	71260000.0	3.0	1.9861160516738892	1.0883212089538574
1.0	71380000.0	71390000.0	2.0	2.097590923309326	1.1725823879241943
1.0	71410000.0	71420000.0	2.0	2.147757053375244	1.206822156906128
1.0	71440000.0	71450000.0	4.0	1.8228626251220703	0.9600229263305664
1.0	71450000.0	71460000.0	0.0	1.9932610988616943	1.0949997901916504
1.0	71460000.0	71470000.0	4.0	1.7895305156707764	0.9317846298217773
1.0	71540000.0	71550000.0	0.0	1.8884401321411133	0.7367515563964844
1.0	71560000.0	71570000.0	0.0	1.6755104064941406	0.8359401822090149
1.0	71640000.0	71650000.0	0.0	1.880811333656311	1.0053653717041016
1.0	71690000.0	71700000.0	1.0	1.824303388595581	0.9612517356872559
1.0	71750000.0	71760000.0	2.0	2.078219413757324	1.1584287881851196
1.0	71810000.0	71820000.0	1.0	2.0857245922088623	1.1621592044830322
1.0	71860000.0	71870000.0	3.0	2.0677332878112793	1.1495583057403564
1.0	71890000.0	71900000.0	1.0	1.8407726287841797	0.9743714332580566
1.0	71920000.0	71930000.0	0.0	2.0018887519836426	1.1021614074707031
1.0	71970000.0	71980000.0	1.0	2.059739351272583	1.1479437351226807
1.0	72060000.0	72070000.0	3.0	2.5953762531280518	1.499054193496704
1.0	72170000.0	72180000.0	2.0	4.194889068603516	1.986087441444397
1.0	72200000.0	72210000.0	1.0	3.808612823486328	1.9099056720733643
1.0	72240000.0	72250000.0	4.0	4.386815071105957	1.9984149932861328
1.0	72300000.0	72310000.0	1.0	4.027558326721191	1.935675024986267
1.0	72420000.0	72430000.0	3.0	3.4473090171813965	1.8415138721466064
1.0	72450000.0	72460000.0	5.0	3.0875284671783447	1.7265574932098389
1.0	72520000.0	72530000.0	7.0	3.6642661094665527	1.8859062194824219
1.0	72550000.0	72560000.0	4.0	4.470447540283203	2.0111842155456543
1.0	72570000.0	72580000.0	5.0	4.383599758148193	1.9964275360107422
1.0	72580000.0	72590000.0	10.0	4.540144920349121	2.0124688148498535
1.0	72600000.0	72610000.0	2.0	5.784183979034424	2.147191286087036
1.0	72630000.0	72640000.0	6.0	4.953280925750732	2.056540012359619
1.0	72690000.0	72700000.0	5.0	4.480751991271973	2.0013720989227295
1.0	72770000.0	72780000.0	3.0	4.707211971282959	2.0318074226379395
1.0	72930000.0	72940000.0	7.0	3.82861328125	1.9240131378173828
1.0	72980000.0	72990000.0	0.0	3.9020652770996094	1.9341614246368408
1.0	73000000.0	73010000.0	2.0	3.67106556892395	1.9022467136383057
1.0	73050000.0	73060000.0	2.0	3.331331253051758	1.808258056640625
1.0	73100000.0	73110000.0	3.0	3.3322854042053223	1.8136485815048218
1.0	73110000.0	73120000.0	2.0	3.5653557777404785	1.8796756267547607
1.0	73120000.0	73130000.0	0.0	3.91579008102417	1.9475877285003662
1.0	73260000.0	73270000.0	3.0	3.5629096031188965	1.8661220073699951
1.0	73320000.0	73330000.0	4.0	3.7898266315460205	1.9246950149536133
1.0	73330000.0	73340000.0	2.0	3.936795473098755	1.9588245153427124
1.0	73440000.0	73450000.0	1.0	4.138022422790527	1.9742761850357056
1.0	73480000.0	73490000.0	5.0	3.86487078666687	1.9484035968780518
1.0	73550000.0	73560000.0	3.0	4.613425254821777	2.0340397357940674
1.0	73620000.0	73630000.0	2.0	3.9890689849853516	1.9675817489624023
1.0	73630000.0	73640000.0	4.0	3.723986864089966	1.9110370874404907
1.0	73650000.0	73660000.0	2.0	3.342496156692505	1.8181171417236328
1.0	73680000.0	73690000.0	4.0	3.800034761428833	1.9358055591583252
1.0	73690000.0	73700000.0	6.0	3.5956902503967285	1.887808084487915
1.0	73780000.0	73790000.0	2.0	4.944616794586182	2.056123971939087
1.0	73810000.0	73820000.0	6.0	4.661612510681152	2.0299878120422363
1.0	73830000.0	73840000.0	5.0	4.525822639465332	2.015382766723633
1.0	73840000.0	73850000.0	2.0	4.9260945320129395	2.0542359352111816
1.0	73850000.0	73860000.0	6.0	4.7788238525390625	2.0397114753723145
1.0	73900000.0	73910000.0	5.0	4.999991416931152	2.0617828369140625
1.0	73910000.0	73920000.0	4.0	4.707137107849121	2.027724027633667
1.0	73920000.0	73930000.0	4.0	4.778857231140137	2.0376698970794678
1.0	73970000.0	73980000.0	6.0	4.86588191986084	2.0479025840759277
1.0	74100000.0	74110000.0	8.0	4.437105655670166	2.0087058544158936
1.0	74150000.0	74160000.0	6.0	5.868932247161865	2.1455061435699463
1.0	74180000.0	74190000.0	9.0	4.501580238342285	2.0223445892333984
1.0	74240000.0	74250000.0	5.0	4.228941917419434	1.9787670373916626
1.0	74370000.0	74380000.0	5.0	4.966497421264648	2.058201313018799
1.0	74460000.0	74470000.0	1.0	4.749302864074707	2.0391945838928223
1.0	74540000.0	74550000.0	4.0	4.619483470916748	2.0227293968200684
1.0	74570000.0	74580000.0	6.0	4.708460807800293	2.031188726425171
1.0	74600000.0	74610000.0	7.0	4.1156325340271	1.9653174877166748
1.0	74650000.0	74660000.0	3.0	3.4221129417419434	1.8285688161849976
1.0	74830000.0	74840000.0	2.0	3.011451244354248	1.6889288425445557
1.0	74870000.0	74880000.0	3.0	3.6358940601348877	1.8808952569961548
1.0	74890000.0	74900000.0	4.0	3.45552134513855	1.827688217163086
1.0	74920000.0	74930000.0	5.0	4.219119071960449	1.9712508916854858
1.0	74930000.0	74940000.0	8.0	3.5421395301818848	1.8629966974258423
1.0	74940000.0	74950000.0	5.0	4.093967437744141	1.9605556726455688
1.0	74980000.0	74990000.0	5.0	4.6011247634887695	2.0196986198425293
1.0	75050000.0	75060000.0	9.0	4.148287773132324	1.9743696451187134
1.0	75090000.0	75100000.0	6.0	3.6701958179473877	1.8893048763275146
1.0	75110000.0	75120000.0	3.0	3.2929275035858154	1.7862379550933838
1.0	75120000.0	75130000.0	2.0	3.3647894859313965	1.8184093236923218
1.0	75130000.0	75140000.0	5.0	2.6492838859558105	1.5190728902816772
1.0	75200000.0	75210000.0	2.0	1.8606199026107788	0.9905479550361633
1.0	75410000.0	75420000.0	6.0	5.308830261230469	2.0972390174865723
1.0	75420000.0	75430000.0	4.0	5.126582145690918	2.077455997467041
1.0	75430000.0	75440000.0	7.0	4.89617395401001	2.0501868724823
1.0	75460000.0	75470000.0	3.0	5.271843910217285	2.0950140953063965
1.0	75800000.0	75810000.0	4.0	3.419851303100586	1.8277733325958252
1.0	75960000.0	75970000.0	2.0	3.7478954792022705	1.9063936471939087
1.0	75990000.0	76000000.0	4.0	3.269831895828247	1.7938251495361328
1.0	76020000.0	76030000.0	5.0	2.635403871536255	1.527383804321289
1.0	76080000.0	76090000.0	1.0	2.435718297958374	1.4081910848617554
1.0	76110000.0	76120000.0	1.0	2.8338875770568848	1.6537796258926392
1.0	76150000.0	76160000.0	2.0	2.2427659034729004	1.2760951519012451
1.0	76300000.0	76310000.0	2.0	2.6234490871429443	1.5204838514328003
1.0	76380000.0	76390000.0	1.0	2.7522802352905273	1.576894998550415
1.0	76390000.0	76400000.0	2.0	2.645765781402588	1.5260999202728271
1.0	76490000.0	76500000.0	2.0	2.2441153526306152	1.280712604522705
1.0	76550000.0	76560000.0	1.0	1.776134729385376	0.9211506843566895
1.0	76570000.0	76580000.0	4.0	1.7981340885162354	0.9397374987602234
1.0	76580000.0	76590000.0	0.0	1.9402458667755127	1.0544544458389282
1.0	76590000.0	76600000.0	0.0	2.4533510208129883	1.4197965860366821
1.0	76610000.0	76620000.0	4.0	2.3938403129577637	1.3804670572280884
1.0	76690000.0	76700000.0	3.0	2.5337188243865967	1.4628427028656006
1.0	76700000.0	76710000.0	5.0	3.1643078327178955	1.7384077310562134
1.0	76710000.0	76720000.0	5.0	2.399775743484497	1.3835389614105225
1.0	76740000.0	76750000.0	2.0	2.5331192016601562	1.4629141092300415
1.0	76780000.0	76790000.0	2.0	2.097083806991577	1.1750575304031372
1.0	76790000.0	76800000.0	0.0	2.121885061264038	1.1946642398834229
1.0	76800000.0	76810000.0	3.0	2.5012784004211426	1.4352667331695557
1.0	76830000.0	76840000.0	0.0	1.766505241394043	0.9135410189628601
1.0	77060000.0	77070000.0	4.0	1.8173811435699463	0.9558491706848145
1.0	77120000.0	77130000.0	0.0	2.3231396675109863	1.3297030925750732
1.0	77140000.0	77150000.0	0.0	2.2016055583953857	1.2461076974868774
1.0	77150000.0	77160000.0	1.0	2.238811492919922	1.2763357162475586
1.0	77160000.0	77170000.0	2.0	2.166020393371582	1.2228972911834717
1.0	77240000.0	77250000.0	1.0	2.1830341815948486	1.2331056594848633
1.0	77280000.0	77290000.0	1.0	2.3793606758117676	1.368833303451538
1.0	77290000.0	77300000.0	2.0	2.1426703929901123	1.2069002389907837
1.0	77350000.0	77360000.0	2.0	2.1373393535614014	1.2015011310577393
1.0	77370000.0	77380000.0	1.0	2.0831236839294434	1.1637157201766968
1.0	77440000.0	77450000.0	0.0	3.4116578102111816	1.8132350444793701
1.0	77470000.0	77480000.0	2.0	1.8982051610946655	1.0219666957855225
1.0	77490000.0	77500000.0	0.0	1.8111202716827393	0.9507507085800171
1.0	77510000.0	77520000.0	2.0	1.9289395809173584	1.0467265844345093
1.0	77530000.0	77540000.0	2.0	1.8940929174423218	1.0177510976791382
1.0	77540000.0	77550000.0	2.0	1.7549245357513428	0.9034560918807983
1.0	77610000.0	77620000.0	2.0	1.6387405395507812	0.8045635223388672
1.0	77700000.0	77710000.0	0.0	1.7945048809051514	0.9355303645133972
1.0	77750000.0	77760000.0	2.0	1.5841200351715088	0.758112907409668
1.0	77770000.0	77780000.0	2.0	1.7927086353302002	0.9343851208686829
1.0	77790000.0	77800000.0	3.0	1.5599732398986816	0.7463885545730591
1.0	77810000.0	77820000.0	1.0	1.6591962575912476	0.8259319067001343
1.0	77850000.0	77860000.0	2.0	1.6802375316619873	0.8417350053787231
1.0	77890000.0	77900000.0	1.0	1.7860629558563232	0.9299491047859192
1.0	77930000.0	77940000.0	2.0	1.8326202630996704	0.9677227139472961
1.0	77940000.0	77950000.0	0.0	1.7731494903564453	0.9188192486763
1.0	78010000.0	78020000.0	1.0	1.6306705474853516	0.7986000180244446
1.0	78040000.0	78050000.0	1.0	1.5073837041854858	0.6914206743240356
1.0	78130000.0	78140000.0	2.0	1.4450438022613525	0.6357537508010864
1.0	78140000.0	78150000.0	2.0	4.2399797439575195	2.8920655250549316
1.0	78200000.0	78210000.0	0.0	1.5326261520385742	0.7118566632270813
1.0	78290000.0	78300000.0	2.0	1.3519847393035889	0.5521535277366638
1.0	78330000.0	78340000.0	1.0	1.3799448013305664	0.5770836472511292
1.0	78350000.0	78360000.0	1.0	1.4929355382919312	0.6833297610282898
1.0	78360000.0	78370000.0	2.0	1.4674768447875977	0.6570127606391907
1.0	78430000.0	78440000.0	3.0	1.4086294174194336	0.6027525663375854
1.0	78450000.0	78460000.0	4.0	1.364261269569397	0.562951385974884
1.0	78520000.0	78530000.0	2.0	1.8552062511444092	0.9871907234191895
1.0	78560000.0	78570000.0	4.0	1.6068931818008423	0.7777172923088074
1.0	78600000.0	78610000.0	1.0	1.8078746795654297	0.9475671648979187
1.0	78740000.0	78750000.0	3.0	1.7633565664291382	0.9103912115097046
1.0	78760000.0	78770000.0	2.0	2.7285916805267334	1.5635061264038086
1.0	78790000.0	78800000.0	1.0	2.436016082763672	1.3993587493896484
1.0	78820000.0	78830000.0	0.0	2.4032387733459473	1.384522795677185
1.0	78960000.0	78970000.0	1.0	2.270453929901123	1.3037368059158325
1.0	78990000.0	79000000.0	1.0	1.7966575622558594	0.9371747970581055
1.0	79010000.0	79020000.0	4.0	1.9029407501220703	1.021941900253296
1.0	79050000.0	79060000.0	0.0	2.0044703483581543	1.1033289432525635
1.0	79090000.0	79100000.0	0.0	1.9554847478866577	1.0668694972991943
1.0	79110000.0	79120000.0	4.0	1.6816564798355103	0.8415983319282532
1.0	79140000.0	79150000.0	3.0	1.9968551397323608	1.0997138023376465
1.0	79180000.0	79190000.0	1.0	2.4250874519348145	1.3981058597564697
1.0	79220000.0	79230000.0	4.0	2.3825974464416504	1.369519829750061
1.0	79250000.0	79260000.0	1.0	2.3292324542999268	1.332281470298767
1.0	79280000.0	79290000.0	2.0	2.2317090034484863	1.2639906406402588
1.0	79350000.0	79360000.0	4.0	1.8091838359832764	0.948469340801239
1.0	79450000.0	79460000.0	0.0	2.593055486679077	1.491252064704895
1.0	79610000.0	79620000.0	5.0	2.300154447555542	1.3155491352081299
1.0	79710000.0	79720000.0	4.0	2.1655032634735107	1.2222245931625366
1.0	79740000.0	79750000.0	2.0	2.270932674407959	1.2995163202285767
1.0	79750000.0	79760000.0	1.0	2.048570156097412	1.1336686611175537
1.0	79770000.0	79780000.0	1.0	2.2079596519470215	1.2496628761291504
1.0	79840000.0	79850000.0	1.0	2.445822238922119	1.4094880819320679
1.0	79890000.0	79900000.0	4.0	2.357703685760498	1.3538545370101929
1.0	80000000.0	80010000.0	0.0	2.690729856491089	1.562775731086731
1.0	80040000.0	80050000.0	5.0	2.435972213745117	1.4044582843780518
1.0	80110000.0	80120000.0	3.0	2.940415143966675	1.6683776378631592
1.0	80190000.0	80200000.0	4.0	3.3519911766052246	1.8123716115951538
1.0	80200000.0	80210000.0	2.0	3.6844544410705566	1.9061607122421265
1.0	80210000.0	80220000.0	3.0	3.4822449684143066	1.8536945581436157
1.0	80240000.0	80250000.0	4.0	3.6695282459259033	1.901642084121704
1.0	80260000.0	80270000.0	4.0	3.8973388671875	1.9499552249908447
1.0	80270000.0	80280000.0	3.0	3.8319015502929688	1.9362385272979736
1.0	80370000.0	80380000.0	2.0	3.9133059978485107	1.9438402652740479
1.0	80420000.0	80430000.0	4.0	3.595074415206909	1.8781198263168335
1.0	80440000.0	80450000.0	2.0	3.5946578979492188	1.8816980123519897
1.0	80470000.0	80480000.0	1.0	3.697103977203369	1.9018818140029907
1.0	80580000.0	80590000.0	4.0	4.0574049949646	1.974273443222046
1.0	80640000.0	80650000.0	3.0	3.652677536010742	1.893589735031128
1.0	80650000.0	80660000.0	7.0	3.37846040725708	1.8173707723617554
1.0	80780000.0	80790000.0	5.0	3.0445146560668945	1.7092006206512451
1.0	80900000.0	80910000.0	2.0	2.793952703475952	1.5955907106399536
1.0	81110000.0	81120000.0	3.0	2.0302586555480957	1.1210570335388184
1.0	81120000.0	81130000.0	2.0	2.130084753036499	1.2020281553268433
1.0	81190000.0	81200000.0	1.0	2.4296653270721436	1.4008073806762695
1.0	81200000.0	81210000.0	3.0	2.7987911701202393	1.6046898365020752
1.0	81260000.0	81270000.0	2.0	3.444483518600464	1.8480589389801025
1.0	81330000.0	81340000.0	1.0	3.2412495613098145	1.7796156406402588
1.0	81350000.0	81360000.0	7.0	3.4188671112060547	1.836071252822876
1.0	81390000.0	81400000.0	1.0	3.718851089477539	1.9179551601409912
1.0	81480000.0	81490000.0	2.0	3.1479332447052	1.7612215280532837
1.0	81510000.0	81520000.0	2.0	3.1630301475524902	1.7566144466400146
1.0	81520000.0	81530000.0	2.0	3.2443594932556152	1.7817920446395874
1.0	81580000.0	81590000.0	5.0	3.001225233078003	1.695003867149353
1.0	81700000.0	81710000.0	2.0	1.937591552734375	1.05393385887146
1.0	81730000.0	81740000.0	2.0	1.8243093490600586	0.960412323474884
1.0	81770000.0	81780000.0	0.0	1.7097187042236328	0.8654050827026367
1.0	81790000.0	81800000.0	0.0	1.8096282482147217	0.9496387243270874
1.0	81810000.0	81820000.0	3.0	1.8321239948272705	0.9676889181137085
1.0	81870000.0	81880000.0	3.0	1.5311561822891235	0.7122309803962708
1.0	81910000.0	81920000.0	0.0	1.88644278049469	1.012575626373291
1.0	81920000.0	81930000.0	1.0	2.036724805831909	1.1266648769378662
1.0	81950000.0	81960000.0	1.0	2.029061794281006	1.1204535961151123
1.0	81970000.0	81980000.0	1.0	1.6557506322860718	0.8188909292221069
1.0	82090000.0	82100000.0	1.0	2.07822322845459	1.1580162048339844
1.0	82140000.0	82150000.0	2.0	1.6161311864852905	0.785420298576355
1.0	82220000.0	82230000.0	0.0	1.6704782247543335	0.8315784335136414
1.0	82290000.0	82300000.0	1.0	1.5203872919082642	0.7009259462356567
1.0	82300000.0	82310000.0	0.0	1.4874718189239502	0.6725553274154663
1.0	82330000.0	82340000.0	1.0	1.6083530187606812	0.781640887260437
1.0	82560000.0	82570000.0	1.0	1.754642128944397	0.9032835960388184
1.0	82620000.0	82630000.0	1.0	1.806464433670044	0.9459973573684692
1.0	82700000.0	82710000.0	2.0	3.1585333347320557	1.8031013011932373
1.0	82870000.0	82880000.0	3.0	1.8987443447113037	1.0190138816833496
1.0	82880000.0	82890000.0	0.0	1.9887393712997437	1.0915344953536987
1.0	82950000.0	82960000.0	2.0	1.8006846904754639	0.9414316415786743
1.0	83030000.0	83040000.0	0.0	1.8233839273452759	0.959881603717804
1.0	83050000.0	83060000.0	1.0	1.862117052078247	0.9916948080062866
1.0	83150000.0	83160000.0	1.0	1.910346269607544	1.0273386240005493
1.0	83250000.0	83260000.0	0.0	1.6843235492706299	0.8443673253059387
1.0	83370000.0	83380000.0	0.0	1.9846149682998657	1.0857346057891846
1.0	83520000.0	83530000.0	1.0	1.6711229085922241	0.8339594006538391
1.0	83560000.0	83570000.0	1.0	1.540319800376892	0.7207164764404297
1.0	83620000.0	83630000.0	0.0	1.3305317163467407	0.5344322323799133
1.0	83680000.0	83690000.0	0.0	1.3858230113983154	0.5858544111251831
1.0	83790000.0	83800000.0	1.0	1.301242470741272	0.5092090368270874
1.0	83960000.0	83970000.0	0.0	1.4995726346969604	0.6845961809158325
1.0	83970000.0	83980000.0	2.0	1.4951870441436768	0.6852126121520996
1.0	84010000.0	84020000.0	2.0	1.533860445022583	0.7144899368286133
1.0	84030000.0	84040000.0	0.0	1.6173120737075806	0.787828266620636
1.0	84120000.0	84130000.0	1.0	1.6732661724090576	0.8374592065811157
1.0	84140000.0	84150000.0	1.0	1.606289267539978	0.7819008827209473
1.0	84170000.0	84180000.0	2.0	1.7036466598510742	0.8605551719665527
1.0	84230000.0	84240000.0	0.0	1.5274057388305664	0.7078535556793213
1.0	84240000.0	84250000.0	1.0	1.6579396724700928	0.8207706212997437
1.0	84350000.0	84360000.0	0.0	1.5577380657196045	0.7338646650314331
1.0	84360000.0	84370000.0	1.0	1.51071035861969	0.6938644051551819
1.0	84370000.0	84380000.0	3.0	1.4879179000854492	0.6727778911590576
1.0	84390000.0	84400000.0	1.0	1.4493416547775269	0.6402972936630249
1.0	84410000.0	84420000.0	2.0	1.7283611297607422	0.881077766418457
1.0	84450000.0	84460000.0	1.0	1.7626440525054932	0.909716010093689
1.0	84460000.0	84470000.0	2.0	1.5272674560546875	0.7112841010093689
1.0	84470000.0	84480000.0	0.0	1.7684850692749023	0.9145950078964233
1.0	84490000.0	84500000.0	1.0	1.6905052661895752	0.8489388227462769
1.0	84590000.0	84600000.0	0.0	1.521085500717163	0.7024049758911133
1.0	84600000.0	84610000.0	0.0	1.6761367321014404	0.8364521861076355
1.0	84650000.0	84660000.0	0.0	1.4714243412017822	0.6589543223381042
1.0	84670000.0	84680000.0	3.0	1.4524078369140625	0.641673743724823
1.0	84700000.0	84710000.0	3.0	1.938469648361206	1.0347834825515747
1.0	84710000.0	84720000.0	2.0	2.0815131664276123	1.168785810470581
1.0	84810000.0	84820000.0	1.0	1.6746803522109985	0.8355496525764465
1.0	84820000.0	84830000.0	0.0	1.8259267807006836	0.9621540307998657
1.0	84880000.0	84890000.0	0.0	1.8096942901611328	0.9484971761703491
1.0	84930000.0	84940000.0	1.0	1.7947986125946045	0.937159538269043
1.0	84990000.0	85000000.0	0.0	1.738802194595337	0.8901135325431824
1.0	85070000.0	85080000.0	0.0	1.412693738937378	0.6088166832923889
1.0	85080000.0	85090000.0	4.0	1.5528385639190674	0.7320539355278015
1.0	85130000.0	85140000.0	0.0	1.3656915426254272	0.5641855001449585
1.0	85140000.0	85150000.0	1.0	1.397937536239624	0.5935346484184265
1.0	85190000.0	85200000.0	2.0	1.6425845623016357	0.8078718185424805
1.0	85200000.0	85210000.0	5.0	1.558439016342163	0.7346630692481995
1.0	85210000.0	85220000.0	1.0	1.730268120765686	0.8826823234558105
1.0	85280000.0	85290000.0	1.0	1.7490049600601196	0.8984701037406921
1.0	85360000.0	85370000.0	1.0	1.7152013778686523	0.8707298040390015
1.0	85430000.0	85440000.0	1.0	1.597496747970581	0.7689887881278992
1.0	85460000.0	85470000.0	0.0	1.5409647226333618	0.7233852744102478
1.0	85480000.0	85490000.0	2.0	1.649519681930542	0.813866138458252
1.0	85500000.0	85510000.0	3.0	1.5605576038360596	0.7378182411193848
1.0	85540000.0	85550000.0	1.0	1.7177093029022217	0.8720458745956421
1.0	85600000.0	85610000.0	0.0	1.5083692073822021	0.6950533390045166
1.0	85770000.0	85780000.0	0.0	1.507340669631958	0.6915038824081421
1.0	85800000.0	85810000.0	1.0	1.4481194019317627	0.6383453607559204
1.0	85830000.0	85840000.0	2.0	1.3826990127563477	0.5799192190170288
1.0	85860000.0	85870000.0	2.0	1.4034605026245117	0.5984452962875366
1.0	85930000.0	85940000.0	1.0	1.5927571058273315	0.7647100687026978
1.0	85980000.0	85990000.0	2.0	1.5327342748641968	0.7149072885513306
1.0	86050000.0	86060000.0	2.0	1.9553205966949463	1.0674824714660645
1.0	86120000.0	86130000.0	0.0	1.3991731405258179	0.5948464274406433
1.0	86230000.0	86240000.0	4.0	2.7100367546081543	1.5167473554611206
1.0	86260000.0	86270000.0	1.0	1.979874610900879	1.0817065238952637
1.0	86310000.0	86320000.0	0.0	2.109344482421875	1.1819612979888916
1.0	86320000.0	86330000.0	3.0	3.241730213165283	1.7624458074569702
1.0	86340000.0	86350000.0	1.0	2.1826889514923096	1.2363841533660889
1.0	86350000.0	86360000.0	0.0	2.0483241081237793	1.13405179977417
1.0	86370000.0	86380000.0	1.0	2.1465883255004883	1.208284616470337
1.0	86400000.0	86410000.0	2.0	2.104260206222534	1.1795920133590698
1.0	86410000.0	86420000.0	1.0	2.3954954147338867	1.3851653337478638
1.0	86440000.0	86450000.0	2.0	2.9031982421875	1.6617460250854492
1.0	86450000.0	86460000.0	3.0	2.9724245071411133	1.6878080368041992
1.0	86470000.0	86480000.0	3.0	3.004573345184326	1.688423752784729
1.0	86520000.0	86530000.0	4.0	2.827045440673828	1.6135540008544922
1.0	86530000.0	86540000.0	5.0	3.8118338584899902	1.9452146291732788
1.0	86580000.0	86590000.0	3.0	3.5289759635925293	1.8580410480499268
1.0	86610000.0	86620000.0	1.0	3.0510382652282715	1.7137788534164429
1.0	86640000.0	86650000.0	1.0	2.736865997314453	1.5777090787887573
1.0	86650000.0	86660000.0	4.0	2.141225576400757	1.2067502737045288
1.0	86690000.0	86700000.0	3.0	1.910047173500061	1.030747652053833
1.0	86720000.0	86730000.0	2.0	2.0404090881347656	1.1315866708755493
1.0	86830000.0	86840000.0	2.0	1.4866321086883545	0.6736592054367065
1.0	86880000.0	86890000.0	3.0	1.671185851097107	0.8325344920158386
1.0	86890000.0	86900000.0	2.0	1.6252962350845337	0.7935336828231812
1.0	86900000.0	86910000.0	0.0	1.699643850326538	0.8567498326301575
1.0	86930000.0	86940000.0	2.0	1.5818442106246948	0.7571033239364624
1.0	87150000.0	87160000.0	0.0	1.6136257648468018	0.7856122255325317
1.0	87180000.0	87190000.0	1.0	1.4421559572219849	0.633086621761322
1.0	87340000.0	87350000.0	1.0	1.4291092157363892	0.6213008761405945
1.0	87380000.0	87390000.0	2.0	1.7559754848480225	0.8516106605529785
1.0	87390000.0	87400000.0	1.0	1.3962146043777466	0.592339813709259
1.0	87430000.0	87440000.0	2.0	1.5545680522918701	0.7323333024978638
1.0	87640000.0	87650000.0	2.0	2.1315112113952637	1.2002887725830078
1.0	87710000.0	87720000.0	2.0	2.4321765899658203	1.400804877281189
1.0	87760000.0	87770000.0	6.0	2.121255397796631	1.1939784288406372
1.0	87860000.0	87870000.0	2.0	1.9985291957855225	1.100393533706665
1.0	87930000.0	87940000.0	3.0	2.0865402221679688	1.1662529706954956
1.0	87960000.0	87970000.0	0.0	2.074552059173584	1.1592991352081299
1.0	87970000.0	87980000.0	3.0	1.889547348022461	1.0148208141326904
1.0	87980000.0	87990000.0	2.0	2.0635974407196045	1.1495094299316406
1.0	88000000.0	88010000.0	2.0	2.0793161392211914	1.16355299949646
1.0	88150000.0	88160000.0	2.0	1.6862995624542236	0.8454492688179016
1.0	88250000.0	88260000.0	1.0	1.7372281551361084	0.8885491490364075
1.0	88260000.0	88270000.0	1.0	1.818120002746582	0.9560500979423523
1.0	88290000.0	88300000.0	1.0	2.054387331008911	1.1439908742904663
1.0	88330000.0	88340000.0	2.0	1.7788718938827515	0.9236652255058289
1.0	88350000.0	88360000.0	3.0	1.6400127410888672	0.8056908845901489
1.0	88430000.0	88440000.0	3.0	2.065723419189453	1.152235746383667
1.0	88560000.0	88570000.0	6.0	2.3887059688568115	1.376557469367981
1.0	88600000.0	88610000.0	1.0	2.6119093894958496	1.5059999227523804
1.0	88620000.0	88630000.0	1.0	2.477405548095703	1.427115797996521
1.0	88670000.0	88680000.0	2.0	2.1197896003723145	1.1903507709503174
1.0	88700000.0	88710000.0	3.0	3.203144073486328	1.796952247619629
1.0	88710000.0	88720000.0	3.0	2.145406723022461	1.2096768617630005
1.0	88740000.0	88750000.0	5.0	2.2851128578186035	1.3022115230560303
1.0	88760000.0	88770000.0	2.0	2.0484492778778076	1.1384426355361938
1.0	88770000.0	88780000.0	3.0	2.1588757038116455	1.2203096151351929
1.0	88800000.0	88810000.0	1.0	2.295222043991089	1.309390902519226
1.0	88910000.0	88920000.0	4.0	2.950721263885498	1.6702263355255127
1.0	88930000.0	88940000.0	3.0	2.583983898162842	1.4950003623962402
1.0	88940000.0	88950000.0	1.0	2.5468316078186035	1.471221923828125
1.0	88950000.0	88960000.0	5.0	2.6546759605407715	1.5278987884521484
1.0	88960000.0	88970000.0	3.0	2.5649094581604004	1.4779351949691772
1.0	89010000.0	89020000.0	5.0	2.3509559631347656	1.3533599376678467
1.0	89040000.0	89050000.0	1.0	2.618260145187378	1.5072944164276123
1.0	89090000.0	89100000.0	4.0	2.097620964050293	1.171716332435608
1.0	89100000.0	89110000.0	6.0	1.9611637592315674	1.0726581811904907
1.0	89210000.0	89220000.0	4.0	1.4546681642532349	0.644996166229248
1.0	89240000.0	89250000.0	3.0	1.4374797344207764	0.6287089586257935
1.0	89270000.0	89280000.0	2.0	1.4608428478240967	0.6490167379379272
1.0	89320000.0	89330000.0	2.0	1.387835144996643	0.5837382674217224
1.0	89470000.0	89480000.0	0.0	1.5164066553115845	0.6990853548049927
1.0	89510000.0	89520000.0	1.0	1.4982678890228271	0.6833652257919312
1.0	89540000.0	89550000.0	7.0	3.2858195304870605	1.8504695892333984
1.0	89600000.0	89610000.0	0.0	2.0448126792907715	1.1354039907455444
1.0	89630000.0	89640000.0	0.0	1.9393078088760376	1.054331660270691
1.0	89660000.0	89670000.0	3.0	1.6361268758773804	0.8198308944702148
1.0	89720000.0	89730000.0	3.0	1.8096736669540405	0.9492014050483704
1.0	89730000.0	89740000.0	3.0	1.7554782629013062	0.9038152694702148
1.0	89740000.0	89750000.0	3.0	1.8003782033920288	0.9415394067764282
1.0	89810000.0	89820000.0	1.0	2.0781567096710205	1.1630604267120361
1.0	89830000.0	89840000.0	1.0	1.7828737497329712	0.9264106750488281
1.0	89840000.0	89850000.0	0.0	2.0652220249176025	1.15157151222229
1.0	89850000.0	89860000.0	2.0	2.017622470855713	1.116166353225708
1.0	89920000.0	89930000.0	4.0	1.5359693765640259	0.7171480059623718
1.0	90080000.0	90090000.0	0.0	1.4958751201629639	0.6799513697624207
1.0	90110000.0	90120000.0	2.0	1.374789834022522	0.5727888345718384
1.0	90160000.0	90170000.0	2.0	1.5411827564239502	0.7188676595687866
1.0	90170000.0	90180000.0	1.0	1.5133953094482422	0.6971524953842163
1.0	90240000.0	90250000.0	6.0	1.9340661764144897	1.0496073961257935
1.0	90300000.0	90310000.0	0.0	1.6375620365142822	0.7378278970718384
1.0	90360000.0	90370000.0	2.0	1.4016311168670654	0.5964069366455078
1.0	90410000.0	90420000.0	1.0	1.5421397686004639	0.7236374616622925
1.0	90450000.0	90460000.0	1.0	1.7014377117156982	0.8587902188301086
1.0	90500000.0	90510000.0	2.0	1.5823791027069092	0.7570593953132629
1.0	90560000.0	90570000.0	0.0	2.3362560272216797	1.346942663192749
1.0	90570000.0	90580000.0	1.0	2.329570770263672	1.3383848667144775
1.0	90590000.0	90600000.0	1.0	2.2314722537994385	1.2700351476669312
1.0	90600000.0	90610000.0	2.0	2.164303779602051	1.2224503755569458
1.0	90930000.0	90940000.0	2.0	2.573350667953491	1.4850364923477173
1.0	90970000.0	90980000.0	3.0	2.573509454727173	1.4920549392700195
1.0	91080000.0	91090000.0	2.0	3.0165278911590576	1.7063777446746826
1.0	91130000.0	91140000.0	3.0	2.9758002758026123	1.6802008152008057
1.0	91230000.0	91240000.0	8.0	2.454136371612549	1.4304914474487305
1.0	91250000.0	91260000.0	4.0	1.9433486461639404	1.0565462112426758
1.0	91310000.0	91320000.0	1.0	1.6922414302825928	0.8512455821037292
1.0	91400000.0	91410000.0	2.0	1.4410455226898193	0.6320439577102661
1.0	91410000.0	91420000.0	2.0	1.4545831680297852	0.6445592641830444
1.0	91420000.0	91430000.0	1.0	1.4079300165176392	0.6024277806282043
1.0	91430000.0	91440000.0	2.0	1.4188425540924072	0.6118108034133911
1.0	91530000.0	91540000.0	1.0	1.595482349395752	0.7679942846298218
1.0	91810000.0	91820000.0	1.0	2.2751193046569824	1.3032855987548828
1.0	91910000.0	91920000.0	5.0	1.8615267276763916	0.9915138483047485
1.0	91920000.0	91930000.0	3.0	2.138524055480957	1.2068378925323486
1.0	91990000.0	92000000.0	1.0	1.764920949935913	0.9118503332138062
1.0	92020000.0	92030000.0	2.0	1.7097686529159546	0.8653101921081543
1.0	92160000.0	92170000.0	2.0	1.462624192237854	0.6508234143257141
1.0	92290000.0	92300000.0	0.0	1.4766263961791992	0.6636349558830261
1.0	92310000.0	92320000.0	0.0	1.512196660041809	0.6934647560119629
1.0	92340000.0	92350000.0	1.0	1.664473533630371	0.8263788223266602
1.0	92630000.0	92640000.0	0.0	1.526672124862671	0.7084466218948364
1.0	92660000.0	92670000.0	1.0	1.8935571908950806	1.0160372257232666
1.0	92710000.0	92720000.0	0.0	1.4338786602020264	0.6257661581039429
1.0	92770000.0	92780000.0	2.0	1.4082504510879517	0.6022742986679077
1.0	92810000.0	92820000.0	2.0	1.441851019859314	0.6325138807296753
1.0	92820000.0	92830000.0	2.0	1.429779291152954	0.621846079826355
1.0	92880000.0	92890000.0	2.0	2.102097272872925	1.173027753829956
1.0	92900000.0	92910000.0	3.0	2.141690254211426	1.2098196744918823
1.0	92910000.0	92920000.0	6.0	2.4949851036071777	1.4279119968414307
1.0	92930000.0	92940000.0	1.0	2.087505340576172	1.167717695236206
1.0	93030000.0	93040000.0	1.0	1.5811554193496704	0.75560462474823
1.0	93130000.0	93140000.0	1.0	1.5153379440307617	0.6978415250778198
1.0	93190000.0	93200000.0	0.0	1.5732334852218628	0.7485970258712769
1.0	93240000.0	93250000.0	2.0	1.5663362741470337	0.7437871694564819
1.0	93260000.0	93270000.0	0.0	1.8094755411148071	0.9486556053161621
1.0	93290000.0	93300000.0	8.0	4.106560230255127	2.955753803253174
1.0	93340000.0	93350000.0	3.0	1.5984026193618774	0.7724885940551758
1.0	93420000.0	93430000.0	0.0	1.8302452564239502	0.8265107870101929
1.0	93430000.0	93440000.0	3.0	1.5383118391036987	0.7187544703483582
1.0	93460000.0	93470000.0	2.0	1.583439826965332	0.7609055638313293
1.0	93570000.0	93580000.0	2.0	1.3332542181015015	0.5352413058280945
1.0	93640000.0	93650000.0	2.0	4.105912685394287	2.955754280090332
1.0	93650000.0	93660000.0	0.0	1.302416443824768	0.5081879496574402
1.0	93720000.0	93730000.0	0.0	1.3237366676330566	0.5257657766342163
1.0	93780000.0	93790000.0	2.0	1.2915575504302979	0.4984026849269867
1.0	93790000.0	93800000.0	0.0	1.350205898284912	0.5506752729415894
1.0	93820000.0	93830000.0	1.0	1.2876193523406982	0.49386852979660034
1.0	93840000.0	93850000.0	0.0	1.4948440790176392	0.6818424463272095
1.0	93880000.0	93890000.0	3.0	1.5762025117874146	0.7538248896598816
1.0	93960000.0	93970000.0	1.0	1.3938745260238647	0.5895172357559204
1.0	94020000.0	94030000.0	0.0	1.4047563076019287	0.6000281572341919
1.0	94180000.0	94190000.0	1.0	1.7582848072052002	0.9061450958251953
1.0	94220000.0	94230000.0	1.0	1.6231200695037842	0.7924230098724365
1.0	94260000.0	94270000.0	1.0	1.443464994430542	0.6363734602928162
1.0	94300000.0	94310000.0	1.0	1.3345887660980225	0.5363104343414307
1.0	94340000.0	94350000.0	0.0	4.113524913787842	2.9557347297668457
1.0	94400000.0	94410000.0	4.0	1.6094293594360352	0.7818163633346558
1.0	94450000.0	94460000.0	1.0	1.4896067380905151	0.6776594519615173
1.0	94590000.0	94600000.0	3.0	1.672935128211975	0.8344586491584778
1.0	94630000.0	94640000.0	2.0	1.6636520624160767	0.8262826800346375
1.0	94670000.0	94680000.0	3.0	1.64278244972229	0.8077580332756042
1.0	94690000.0	94700000.0	1.0	1.5648521184921265	0.7409430146217346
1.0	94720000.0	94730000.0	0.0	2.7902324199676514	1.4982554912567139
1.0	94730000.0	94740000.0	2.0	1.7163852453231812	0.8709635734558105
1.0	94900000.0	94910000.0	0.0	1.444767713546753	0.6367863416671753
1.0	94920000.0	94930000.0	3.0	1.3428610563278198	0.5433744192123413
1.0	94950000.0	94960000.0	2.0	1.3416084051132202	0.542299211025238
1.0	95000000.0	95010000.0	0.0	1.3336933851242065	0.5379040837287903
1.0	95020000.0	95030000.0	1.0	1.5642187595367432	0.7443940043449402
1.0	95190000.0	95200000.0	1.0	1.6334679126739502	0.8000606298446655
1.0	95200000.0	95210000.0	1.0	1.5876507759094238	0.761523962020874
1.0	95250000.0	95260000.0	1.0	1.7386102676391602	0.8897438049316406
1.0	95460000.0	95470000.0	4.0	1.5479862689971924	0.7274461984634399
1.0	95590000.0	95600000.0	1.0	1.605238914489746	0.7778185606002808
1.0	95600000.0	95610000.0	2.0	1.6419575214385986	0.8078573942184448
1.0	95650000.0	95660000.0	0.0	1.7072750329971313	0.8631715774536133
1.0	95690000.0	95700000.0	3.0	1.7105910778045654	0.8662294149398804
1.0	95720000.0	95730000.0	1.0	1.745836615562439	0.8958183526992798
1.0	95800000.0	95810000.0	1.0	1.7977008819580078	0.9382696151733398
1.0	95830000.0	95840000.0	2.0	1.8265955448150635	0.9619158506393433
1.0	95880000.0	95890000.0	0.0	2.141568660736084	1.202301263809204
1.0	95900000.0	95910000.0	1.0	2.014066219329834	1.1127313375473022
1.0	95920000.0	95930000.0	4.0	2.4822018146514893	1.4498555660247803
1.0	95940000.0	95950000.0	0.0	2.2281320095062256	1.2652924060821533
1.0	95980000.0	95990000.0	4.0	2.2411038875579834	1.2782255411148071
1.0	95990000.0	96000000.0	0.0	2.616738796234131	1.5055116415023804
1.0	96020000.0	96030000.0	1.0	2.913679599761963	1.6626274585723877
1.0	96090000.0	96100000.0	2.0	2.384979486465454	1.3696781396865845
1.0	96120000.0	96130000.0	4.0	2.270146369934082	1.2918657064437866
1.0	96170000.0	96180000.0	1.0	2.337794780731201	1.3404438495635986
1.0	96180000.0	96190000.0	0.0	2.825382947921753	1.611593246459961
1.0	96200000.0	96210000.0	0.0	2.6857588291168213	1.5466835498809814
1.0	96230000.0	96240000.0	3.0	2.3045105934143066	1.3188822269439697
1.0	96240000.0	96250000.0	2.0	2.579775333404541	1.4895150661468506
1.0	96280000.0	96290000.0	7.0	2.3582262992858887	1.3504022359848022
1.0	96290000.0	96300000.0	1.0	2.961726427078247	1.6789700984954834
1.0	96310000.0	96320000.0	1.0	3.1697115898132324	1.761817216873169
1.0	96340000.0	96350000.0	3.0	3.4880969524383545	1.8505172729492188
1.0	96450000.0	96460000.0	4.0	3.736814022064209	1.894514799118042
1.0	96460000.0	96470000.0	2.0	3.6123130321502686	1.8739948272705078
1.0	96490000.0	96500000.0	6.0	4.125906944274902	1.9687144756317139
1.0	96550000.0	96560000.0	7.0	3.8592708110809326	1.9207687377929688
1.0	96660000.0	96670000.0	3.0	3.5519700050354004	1.8638038635253906
1.0	96690000.0	96700000.0	2.0	3.1123058795928955	1.7307703495025635
1.0	96700000.0	96710000.0	2.0	1.9994118213653564	1.0970923900604248
1.0	96720000.0	96730000.0	0.0	2.678399085998535	1.5505244731903076
1.0	96810000.0	96820000.0	2.0	2.832976818084717	1.6205787658691406
1.0	96830000.0	96840000.0	4.0	3.2274372577667236	1.7839069366455078
1.0	96850000.0	96860000.0	2.0	3.5739967823028564	1.8774524927139282
1.0	96880000.0	96890000.0	6.0	2.7612016201019287	1.5829614400863647
1.0	96890000.0	96900000.0	2.0	4.808643817901611	2.033207654953003
1.0	96940000.0	96950000.0	4.0	1.7629562616348267	0.9099723696708679
1.0	96970000.0	96980000.0	3.0	3.013331890106201	1.6911823749542236
1.0	97000000.0	97010000.0	3.0	3.1462690830230713	1.7465331554412842
1.0	97150000.0	97160000.0	3.0	2.5780727863311768	1.4850035905838013
1.0	97200000.0	97210000.0	2.0	1.609971284866333	0.7797950506210327
1.0	97250000.0	97260000.0	1.0	1.4776084423065186	0.6643630266189575
1.0	97330000.0	97340000.0	1.0	2.275512218475342	1.3020192384719849
1.0	97360000.0	97370000.0	4.0	4.327837944030762	2.0173707008361816
1.0	97410000.0	97420000.0	2.0	2.892784595489502	1.6455405950546265
1.0	97480000.0	97490000.0	0.0	2.809176445007324	1.602368712425232
1.0	97510000.0	97520000.0	4.0	2.532855272293091	1.4659242630004883
1.0	97530000.0	97540000.0	2.0	2.5316150188446045	1.4596790075302124
1.0	97640000.0	97650000.0	0.0	2.0879030227661133	1.1695153713226318
1.0	97670000.0	97680000.0	1.0	1.9196977615356445	1.038941740989685
1.0	97780000.0	97790000.0	1.0	1.7279094457626343	0.8810030221939087
1.0	98060000.0	98070000.0	2.0	1.9892427921295166	1.0935872793197632
1.0	98170000.0	98180000.0	3.0	2.1130361557006836	1.185495138168335
1.0	98210000.0	98220000.0	0.0	1.9243274927139282	1.0424997806549072
1.0	98310000.0	98320000.0	3.0	1.7393732070922852	0.8904885053634644
1.0	98360000.0	98370000.0	2.0	2.137981653213501	1.2055116891860962
1.0	98380000.0	98390000.0	0.0	1.9464786052703857	1.0181900262832642
1.0	98410000.0	98420000.0	0.0	2.8351426124572754	1.6190789937973022
1.0	98420000.0	98430000.0	3.0	2.575120210647583	1.4835439920425415
1.0	98490000.0	98500000.0	4.0	2.7958829402923584	1.6069591045379639
1.0	98530000.0	98540000.0	2.0	3.5390563011169434	1.8632789850234985
1.0	98600000.0	98610000.0	3.0	3.1453170776367188	1.7460613250732422
1.0	98620000.0	98630000.0	3.0	3.7256855964660645	1.943961501121521
1.0	98710000.0	98720000.0	0.0	3.3280727863311768	1.8116486072540283
1.0	98790000.0	98800000.0	1.0	2.769619941711426	1.5966472625732422
1.0	98810000.0	98820000.0	0.0	2.3954179286956787	1.3762725591659546
1.0	98910000.0	98920000.0	1.0	2.741960048675537	1.5844711065292358
1.0	98930000.0	98940000.0	3.0	2.5873427391052246	1.4914414882659912
1.0	99000000.0	99010000.0	4.0	3.64972186088562	1.9067676067352295
1.0	99070000.0	99080000.0	1.0	3.8025450706481934	1.9264243841171265
1.0	99090000.0	99100000.0	8.0	3.2365736961364746	1.7796733379364014
1.0	99220000.0	99230000.0	3.0	1.9993528127670288	1.1003143787384033
1.0	99320000.0	99330000.0	2.0	4.08827018737793	1.971422553062439
1.0	99390000.0	99400000.0	4.0	3.5763885974884033	1.8662608861923218
1.0	99470000.0	99480000.0	6.0	4.670415878295898	2.0220143795013428
1.0	99600000.0	99610000.0	3.0	4.5083441734313965	2.0069756507873535
1.0	99650000.0	99660000.0	1.0	4.081242561340332	1.9509541988372803
1.0	99680000.0	99690000.0	1.0	2.560702085494995	1.4780247211456299
1.0	99720000.0	99730000.0	3.0	2.6751294136047363	1.542959213256836
1.0	99730000.0	99740000.0	0.0	2.524653196334839	1.4540777206420898
1.0	99830000.0	99840000.0	1.0	2.390062093734741	1.3737002611160278
1.0	99840000.0	99850000.0	2.0	2.5375359058380127	1.4646313190460205
1.0	99890000.0	99900000.0	3.0	2.3108420372009277	1.3217685222625732
1.0	99950000.0	99960000.0	0.0	2.4053003787994385	1.3850816488265991
1.0	99960000.0	99970000.0	1.0	2.2598843574523926	1.2920174598693848
1.0	100030000.0	100040000.0	1.0	1.8444576263427734	0.9781562685966492
1.0	100140000.0	100150000.0	1.0	1.4620145559310913	0.6516907811164856
1.0	100230000.0	100240000.0	1.0	1.6857086420059204	0.8453806638717651
1.0	100280000.0	100290000.0	1.0	1.5902632474899292	0.7659076452255249
1.0	100320000.0	100330000.0	2.0	1.3633209466934204	0.562290370464325
1.0	100370000.0	100380000.0	1.0	1.4207842350006104	0.6135146021842957
1.0	100380000.0	100390000.0	0.0	1.4032338857650757	0.5980011224746704
1.0	100420000.0	100430000.0	3.0	1.6002511978149414	0.7725405097007751
1.0	100430000.0	100440000.0	1.0	1.777220368385315	0.89898282289505
1.0	100440000.0	100450000.0	1.0	1.4382750988006592	0.6300517916679382
1.0	100500000.0	100510000.0	1.0	4.1059136390686035	2.955754280090332
1.0	100530000.0	100540000.0	1.0	1.3319038152694702	0.5332478284835815
1.0	100540000.0	100550000.0	2.0	1.3030178546905518	0.5081697702407837
1.0	100570000.0	100580000.0	0.0	1.3276522159576416	0.5298172235488892
1.0	100770000.0	100780000.0	2.0	1.7490230798721313	0.898430347442627
1.0	100850000.0	100860000.0	0.0	1.3065590858459473	0.5119345784187317
1.0	100860000.0	100870000.0	0.0	1.3392841815948486	0.5404257774353027
1.0	100960000.0	100970000.0	0.0	1.267614722251892	0.47645148634910583
1.0	100970000.0	100980000.0	1.0	1.3145496845245361	0.517810046672821
1.0	100990000.0	101000000.0	1.0	2.125030517578125	1.2037224769592285
1.0	101030000.0	101040000.0	0.0	2.0214526653289795	1.1145895719528198
1.0	101080000.0	101090000.0	2.0	1.8305469751358032	0.9662538766860962
1.0	101200000.0	101210000.0	2.0	3.483933925628662	1.8392765522003174
1.0	101210000.0	101220000.0	6.0	3.6331000328063965	1.8856509923934937
1.0	101300000.0	101310000.0	13.0	5.317567348480225	2.10621976852417
1.0	101400000.0	101410000.0	0.0	1.6138725280761719	0.7830654382705688
1.0	101440000.0	101450000.0	1.0	1.4442311525344849	0.634473979473114
1.0	101520000.0	101530000.0	0.0	1.7968759536743164	0.9390862584114075
1.0	101730000.0	101740000.0	3.0	2.349088430404663	1.350828766822815
1.0	101770000.0	101780000.0	2.0	2.634176254272461	1.5327650308609009
1.0	101870000.0	101880000.0	2.0	3.7888741493225098	1.9214656352996826
1.0	101890000.0	101900000.0	3.0	4.083042621612549	1.9693260192871094
1.0	101930000.0	101940000.0	4.0	3.8947417736053467	1.939388632774353
1.0	101960000.0	101970000.0	2.0	4.784943580627441	2.040004253387451
1.0	101980000.0	101990000.0	5.0	4.338024139404297	1.9883525371551514
1.0	102020000.0	102030000.0	2.0	4.665956974029541	2.0233047008514404
1.0	102030000.0	102040000.0	6.0	4.0850396156311035	1.9524415731430054
1.0	102070000.0	102080000.0	7.0	4.142452239990234	1.965958833694458
1.0	102080000.0	102090000.0	2.0	4.470376014709473	2.0068962574005127
1.0	102220000.0	102230000.0	6.0	4.10561466217041	1.9700729846954346
1.0	102230000.0	102240000.0	3.0	4.5529069900512695	2.026958703994751
1.0	102250000.0	102260000.0	3.0	4.4131364822387695	2.0024795532226562
1.0	102260000.0	102270000.0	4.0	4.339624404907227	1.9871670007705688
1.0	102290000.0	102300000.0	6.0	4.553669452667236	2.0176339149475098
1.0	102370000.0	102380000.0	7.0	4.610550403594971	2.0204010009765625
1.0	102410000.0	102420000.0	2.0	5.28534460067749	2.0963964462280273
1.0	102470000.0	102480000.0	5.0	5.29217529296875	2.097261428833008
1.0	102540000.0	102550000.0	4.0	5.4948225021362305	2.128319263458252
1.0	102660000.0	102670000.0	5.0	5.27475643157959	2.0949885845184326
1.0	102690000.0	102700000.0	3.0	5.639793395996094	2.148529052734375
1.0	102720000.0	102730000.0	10.0	4.958447456359863	2.0565309524536133
1.0	102730000.0	102740000.0	11.0	5.197632789611816	2.082571029663086
1.0	102900000.0	102910000.0	6.0	5.90106201171875	2.1816532611846924
1.0	102930000.0	102940000.0	4.0	5.644569396972656	2.144573450088501
1.0	102960000.0	102970000.0	10.0	5.764547348022461	2.169678211212158
1.0	103040000.0	103050000.0	11.0	5.534035682678223	2.1377294063568115
1.0	103130000.0	103140000.0	5.0	5.224739074707031	2.090320587158203
1.0	103180000.0	103190000.0	4.0	5.1717848777771	2.08325457572937
1.0	103250000.0	103260000.0	5.0	5.00314474105835	2.062002658843994
1.0	103280000.0	103290000.0	5.0	4.929366111755371	2.0545856952667236
1.0	103310000.0	103320000.0	6.0	5.316649436950684	2.0998973846435547
1.0	103370000.0	103380000.0	7.0	4.697278022766113	2.022960662841797
1.0	103430000.0	103440000.0	5.0	5.027425289154053	2.0650830268859863
1.0	103470000.0	103480000.0	2.0	5.336333751678467	2.105828285217285
1.0	103520000.0	103530000.0	3.0	5.943851470947266	2.154496908187866
1.0	103560000.0	103570000.0	3.0	5.5233564376831055	2.0934925079345703
1.0	103660000.0	103670000.0	3.0	5.982545375823975	2.1906139850616455
1.0	103680000.0	103690000.0	8.0	5.81848669052124	2.177696704864502
1.0	103710000.0	103720000.0	4.0	3.391223907470703	1.8183616399765015
1.0	103720000.0	103730000.0	2.0	3.469019651412964	1.8492393493652344
1.0	104030000.0	104040000.0	7.0	1.8131608963012695	0.9514753222465515
1.0	104070000.0	104080000.0	0.0	1.6305429935455322	0.7975889444351196
1.0	104090000.0	104100000.0	3.0	1.7882957458496094	0.9317842721939087
1.0	104320000.0	104330000.0	11.0	3.613013744354248	1.8799577951431274
1.0	104350000.0	104360000.0	10.0	4.3222784996032715	1.9940322637557983
1.0	104380000.0	104390000.0	4.0	5.091883659362793	2.066967725753784
1.0	104400000.0	104410000.0	4.0	5.127224922180176	2.0773251056671143
1.0	104470000.0	104480000.0	4.0	5.533110618591309	2.1292223930358887
1.0	104590000.0	104600000.0	4.0	6.105299949645996	2.2256007194519043
1.0	104610000.0	104620000.0	5.0	6.040998458862305	2.210367202758789
1.0	104620000.0	104630000.0	4.0	5.62227725982666	2.1424660682678223
1.0	104710000.0	104720000.0	4.0	6.006171226501465	2.2046360969543457
1.0	104730000.0	104740000.0	11.0	5.773353576660156	2.169720411300659
1.0	104770000.0	104780000.0	8.0	5.839372158050537	2.1811766624450684
1.0	104780000.0	104790000.0	3.0	5.835535049438477	2.1717991828918457
1.0	104810000.0	104820000.0	3.0	6.268979549407959	2.2354226112365723
1.0	104850000.0	104860000.0	8.0	5.628903388977051	2.150465726852417
1.0	104890000.0	104900000.0	4.0	5.889096260070801	2.191549301147461
1.0	104970000.0	104980000.0	6.0	5.016975402832031	2.0637497901916504
1.0	104980000.0	104990000.0	7.0	4.84604549407959	2.0464932918548584
1.0	105070000.0	105080000.0	4.0	5.143918037414551	2.0785279273986816
1.0	105140000.0	105150000.0	1.0	5.135392189025879	2.0775740146636963
1.0	105190000.0	105200000.0	8.0	4.300087928771973	1.9854545593261719
1.0	105260000.0	105270000.0	3.0	3.8820419311523438	1.9449669122695923
1.0	105300000.0	105310000.0	5.0	3.075073719024658	1.7231566905975342
1.0	105340000.0	105350000.0	4.0	2.693765163421631	1.5479768514633179
1.0	105360000.0	105370000.0	3.0	2.506455183029175	1.449488878250122
1.0	105390000.0	105400000.0	2.0	2.520805835723877	1.4587558507919312
1.0	105450000.0	105460000.0	4.0	2.650343894958496	1.5285866260528564
1.0	105460000.0	105470000.0	6.0	4.501765251159668	2.0068564414978027
[truncated: 47,578 more rows]
