# Supplementary material for: Genome-wide mapping of somatic mutation rates uncovers drivers of cancer
Source: Nat Biotechnol. 2022 Jun 20;40(11):1634–43. doi: 10.1038/s41587-022-01353-8 (PMC9646522; doi:10.1038/s41587-022-01353-8)
Supplement: Supplementary file 4 — Regions and model predictions for each fold of each cancer for which a deep learning model was trained. Regions that were filtered are also listed along with their respective model predictions. [file 41587_2022_1353_MOESM4_ESM.zip › kfold_results/Ovary-AdenoCA/fold_2.txt]

CHROM	START	END	Y_TRUE	Y_PRED	STD
1.0	850000.0	860000.0	4.0	2.512587785720825	1.1159782409667969
1.0	880000.0	890000.0	2.0	2.1109015941619873	0.8443983793258667
1.0	940000.0	950000.0	1.0	2.8732895851135254	1.3027595281600952
1.0	980000.0	990000.0	2.0	2.4624550342559814	1.053188443183899
1.0	1010000.0	1020000.0	5.0	2.3126137256622314	0.9755135774612427
1.0	1020000.0	1030000.0	4.0	2.2983317375183105	0.9590498805046082
1.0	1050000.0	1060000.0	5.0	2.7954235076904297	1.2619329690933228
1.0	1320000.0	1330000.0	3.0	2.419097423553467	1.0000981092453003
1.0	1340000.0	1350000.0	0.0	2.7962052822113037	1.2987158298492432
1.0	1560000.0	1570000.0	4.0	1.9964065551757812	0.809628963470459
1.0	1590000.0	1600000.0	0.0	1.7998683452606201	0.7379696369171143
1.0	1600000.0	1610000.0	1.0	1.8887529373168945	0.7252824902534485
1.0	1740000.0	1750000.0	2.0	1.8717920780181885	0.7078653573989868
1.0	1790000.0	1800000.0	2.0	2.1563162803649902	0.8608129620552063
1.0	1810000.0	1820000.0	1.0	2.1789438724517822	0.8684170842170715
1.0	1850000.0	1860000.0	1.0	3.492490291595459	1.5845863819122314
1.0	1860000.0	1870000.0	4.0	3.495762348175049	1.577932596206665
1.0	1890000.0	1900000.0	5.0	3.373913526535034	1.5192701816558838
1.0	1910000.0	1920000.0	6.0	3.828766345977783	1.716465950012207
1.0	1980000.0	1990000.0	3.0	2.9065427780151367	1.3003246784210205
1.0	2040000.0	2050000.0	0.0	2.513103723526001	1.087241291999817
1.0	2150000.0	2160000.0	5.0	2.5522966384887695	1.1181232929229736
1.0	2160000.0	2170000.0	2.0	2.540334463119507	1.1662013530731201
1.0	2180000.0	2190000.0	2.0	2.118457794189453	0.8805471658706665
1.0	2250000.0	2260000.0	5.0	3.235617160797119	1.480021357536316
1.0	2290000.0	2300000.0	3.0	2.4891629219055176	1.057265043258667
1.0	2320000.0	2330000.0	2.0	2.7644925117492676	1.186927318572998
1.0	2330000.0	2340000.0	2.0	2.866372585296631	1.2582885026931763
1.0	2340000.0	2350000.0	7.0	2.9304776191711426	1.3173335790634155
1.0	2370000.0	2380000.0	1.0	3.6323165893554688	1.648496389389038
1.0	2480000.0	2490000.0	1.0	2.9491686820983887	1.370347023010254
1.0	2540000.0	2550000.0	5.0	2.832442045211792	1.2822177410125732
1.0	2550000.0	2560000.0	1.0	2.945946216583252	1.3408982753753662
1.0	2570000.0	2580000.0	3.0	2.320974588394165	1.0287221670150757
1.0	2700000.0	2710000.0	4.0	3.5829246044158936	1.6226682662963867
1.0	2780000.0	2790000.0	2.0	4.727907180786133	1.9767860174179077
1.0	2860000.0	2870000.0	5.0	4.233659267425537	1.8455041646957397
1.0	3020000.0	3030000.0	3.0	3.3780338764190674	1.5140998363494873
1.0	3070000.0	3080000.0	5.0	3.3041718006134033	1.4769670963287354
1.0	3120000.0	3130000.0	5.0	3.221799850463867	1.4386422634124756
1.0	3290000.0	3300000.0	2.0	2.810349702835083	1.2480409145355225
1.0	3330000.0	3340000.0	4.0	2.5781919956207275	1.1308478116989136
1.0	3350000.0	3360000.0	1.0	3.0317399501800537	1.3580830097198486
1.0	3410000.0	3420000.0	3.0	2.0073885917663574	0.8113905191421509
1.0	3530000.0	3540000.0	5.0	2.216362476348877	0.9227080345153809
1.0	3560000.0	3570000.0	4.0	2.3061530590057373	0.9620984196662903
1.0	3580000.0	3590000.0	2.0	2.817652463912964	1.269721269607544
1.0	3650000.0	3660000.0	1.0	2.2220795154571533	0.9033817052841187
1.0	3720000.0	3730000.0	4.0	2.378955125808716	1.030258297920227
1.0	3770000.0	3780000.0	1.0	1.7697051763534546	0.6637768745422363
1.0	4070000.0	4080000.0	7.0	4.240592956542969	1.8172874450683594
1.0	4090000.0	4100000.0	6.0	4.674854755401611	1.9483106136322021
1.0	4110000.0	4120000.0	11.0	4.894248008728027	1.9922645092010498
1.0	4120000.0	4130000.0	0.0	5.203403472900391	2.062258005142212
1.0	4130000.0	4140000.0	8.0	4.625975608825684	1.933434247970581
1.0	4210000.0	4220000.0	9.0	5.079033851623535	2.0320096015930176
1.0	4340000.0	4350000.0	2.0	4.885744571685791	2.0112266540527344
1.0	4420000.0	4430000.0	3.0	4.474745273590088	1.9018453359603882
1.0	4490000.0	4500000.0	4.0	4.500311374664307	1.9147447347640991
1.0	4540000.0	4550000.0	7.0	4.622201919555664	1.9609813690185547
1.0	4700000.0	4710000.0	7.0	4.635949611663818	1.968178153038025
1.0	4740000.0	4750000.0	5.0	4.363450527191162	1.8874530792236328
1.0	4750000.0	4760000.0	4.0	4.498911380767822	1.8999649286270142
1.0	4870000.0	4880000.0	3.0	5.766045570373535	2.1807374954223633
1.0	4940000.0	4950000.0	3.0	5.677009105682373	2.1677558422088623
1.0	4990000.0	5000000.0	4.0	5.066800117492676	2.047649621963501
1.0	5040000.0	5050000.0	5.0	4.8980817794799805	2.0351510047912598
1.0	5230000.0	5240000.0	5.0	5.560391902923584	2.1552939414978027
1.0	5250000.0	5260000.0	5.0	5.405996799468994	2.117185592651367
1.0	5310000.0	5320000.0	13.0	5.306263446807861	2.1063625812530518
1.0	5370000.0	5380000.0	4.0	5.312769889831543	2.0941600799560547
1.0	5380000.0	5390000.0	2.0	5.483166694641113	2.135896682739258
1.0	5420000.0	5430000.0	6.0	5.2962141036987305	2.0964317321777344
1.0	5450000.0	5460000.0	4.0	5.1862688064575195	2.0674266815185547
1.0	5490000.0	5500000.0	6.0	5.373988151550293	2.111342430114746
1.0	5580000.0	5590000.0	5.0	5.055253028869629	2.03503680229187
1.0	5730000.0	5740000.0	1.0	4.979771614074707	2.0471434593200684
1.0	5750000.0	5760000.0	3.0	4.797920227050781	1.9872804880142212
1.0	5810000.0	5820000.0	4.0	4.082883834838867	1.7691192626953125
1.0	5840000.0	5850000.0	6.0	4.030425071716309	1.769270658493042
1.0	6030000.0	6040000.0	2.0	2.2679283618927	0.929797351360321
1.0	6050000.0	6060000.0	4.0	2.5936102867126465	1.168979525566101
1.0	6140000.0	6150000.0	3.0	2.997070789337158	1.3439656496047974
1.0	6150000.0	6160000.0	1.0	3.146540880203247	1.4132959842681885
1.0	6180000.0	6190000.0	2.0	3.1767420768737793	1.4242868423461914
1.0	6320000.0	6330000.0	4.0	2.2119953632354736	0.9289762377738953
1.0	6460000.0	6470000.0	3.0	2.744536876678467	1.240580439567566
1.0	6470000.0	6480000.0	3.0	3.0096182823181152	1.3774257898330688
1.0	6490000.0	6500000.0	3.0	2.837737560272217	1.2824721336364746
1.0	6540000.0	6550000.0	3.0	2.5950863361358643	1.1364867687225342
1.0	6560000.0	6570000.0	4.0	3.679014205932617	1.673821210861206
1.0	6570000.0	6580000.0	5.0	2.9076530933380127	1.3028507232666016
1.0	6580000.0	6590000.0	0.0	2.4828765392303467	1.0412189960479736
1.0	6590000.0	6600000.0	2.0	2.2905631065368652	0.9290454983711243
1.0	6740000.0	6750000.0	1.0	2.5716614723205566	1.0890637636184692
1.0	6860000.0	6870000.0	2.0	2.3152525424957275	0.9445894360542297
1.0	6900000.0	6910000.0	1.0	2.25520658493042	0.9147661328315735
1.0	6980000.0	6990000.0	1.0	2.460257053375244	1.0645376443862915
1.0	6990000.0	7000000.0	3.0	2.6795732975006104	1.183991551399231
1.0	7010000.0	7020000.0	2.0	2.4695639610290527	1.073400616645813
1.0	7030000.0	7040000.0	3.0	2.5742053985595703	1.1311311721801758
1.0	7090000.0	7100000.0	0.0	2.948723316192627	1.3114410638809204
1.0	7110000.0	7120000.0	3.0	2.8449082374572754	1.2695318460464478
1.0	7150000.0	7160000.0	3.0	2.7715680599212646	1.2294420003890991
1.0	7180000.0	7190000.0	1.0	2.8245291709899902	1.2606549263000488
1.0	7210000.0	7220000.0	1.0	3.093923330307007	1.3836047649383545
1.0	7230000.0	7240000.0	8.0	2.8816583156585693	1.285561442375183
1.0	7240000.0	7250000.0	4.0	3.0746192932128906	1.374024510383606
1.0	7270000.0	7280000.0	3.0	2.921628952026367	1.3075865507125854
1.0	7350000.0	7360000.0	2.0	2.713860273361206	1.2021583318710327
1.0	7360000.0	7370000.0	2.0	2.6904056072235107	1.18683660030365
1.0	7380000.0	7390000.0	3.0	2.9224581718444824	1.3001419305801392
1.0	7440000.0	7450000.0	4.0	2.217113494873047	0.9272588491439819
1.0	7560000.0	7570000.0	4.0	2.2444217205047607	0.9540979266166687
1.0	7630000.0	7640000.0	1.0	2.108816385269165	0.8570693135261536
1.0	7790000.0	7800000.0	4.0	2.155015468597412	0.8914729952812195
1.0	7820000.0	7830000.0	0.0	2.438170909881592	1.0500413179397583
1.0	7840000.0	7850000.0	3.0	2.1548869609832764	0.869286060333252
1.0	7960000.0	7970000.0	2.0	2.538259744644165	1.1075042486190796
1.0	8000000.0	8010000.0	2.0	2.901698350906372	1.312888264656067
1.0	8110000.0	8120000.0	2.0	2.1487998962402344	0.8864127993583679
1.0	8130000.0	8140000.0	2.0	2.236140251159668	0.9140941500663757
1.0	8170000.0	8180000.0	2.0	2.6715779304504395	1.1768066883087158
1.0	8180000.0	8190000.0	1.0	3.1507015228271484	1.4240047931671143
1.0	8220000.0	8230000.0	5.0	2.3463900089263916	1.0018812417984009
1.0	8250000.0	8260000.0	4.0	2.4892501831054688	1.074898362159729
1.0	8290000.0	8300000.0	2.0	2.5795722007751465	1.131866693496704
1.0	8360000.0	8370000.0	5.0	2.094897747039795	0.8535494804382324
1.0	8380000.0	8390000.0	4.0	2.433458089828491	1.0554927587509155
1.0	8410000.0	8420000.0	4.0	2.398197650909424	1.0054768323898315
1.0	8430000.0	8440000.0	2.0	2.1869990825653076	0.8894667625427246
1.0	8490000.0	8500000.0	5.0	2.0864315032958984	0.8214131593704224
1.0	8540000.0	8550000.0	3.0	1.9385753870010376	0.7490735054016113
1.0	8570000.0	8580000.0	0.0	2.0091209411621094	0.7827126979827881
1.0	8600000.0	8610000.0	2.0	1.8458011150360107	0.6961877346038818
1.0	8630000.0	8640000.0	0.0	1.8247114419937134	0.6917598247528076
1.0	8650000.0	8660000.0	3.0	1.749163269996643	0.6497392654418945
1.0	8660000.0	8670000.0	2.0	1.8671367168426514	0.720474123954773
1.0	8710000.0	8720000.0	2.0	1.7886743545532227	0.6735621690750122
1.0	8970000.0	8980000.0	3.0	2.2303566932678223	0.9383155107498169
1.0	9080000.0	9090000.0	2.0	2.9479689598083496	1.3339534997940063
1.0	9100000.0	9110000.0	7.0	2.327920436859131	0.990988552570343
1.0	9150000.0	9160000.0	2.0	2.604398250579834	1.1578978300094604
1.0	9160000.0	9170000.0	0.0	2.24285888671875	0.9163979291915894
1.0	9180000.0	9190000.0	3.0	2.445509433746338	1.0463160276412964
1.0	9430000.0	9440000.0	6.0	2.843893527984619	1.2641575336456299
1.0	9500000.0	9510000.0	6.0	3.2709529399871826	1.4688761234283447
1.0	9510000.0	9520000.0	4.0	3.4351067543029785	1.5523755550384521
1.0	9540000.0	9550000.0	8.0	3.562053680419922	1.6071720123291016
1.0	9620000.0	9630000.0	4.0	2.2537684440612793	0.9156981706619263
1.0	9650000.0	9660000.0	1.0	2.4136710166931152	1.0266337394714355
1.0	9670000.0	9680000.0	1.0	2.4014644622802734	1.0243269205093384
1.0	9810000.0	9820000.0	1.0	2.014011859893799	0.7778435349464417
1.0	9860000.0	9870000.0	3.0	2.107980728149414	0.834187388420105
1.0	9940000.0	9950000.0	2.0	2.359130382537842	0.9902671575546265
1.0	10020000.0	10030000.0	3.0	2.0854034423828125	0.8305310010910034
1.0	10170000.0	10180000.0	3.0	1.9825241565704346	0.764611005783081
1.0	10200000.0	10210000.0	1.0	1.9869940280914307	0.7683955430984497
1.0	10220000.0	10230000.0	3.0	1.9287383556365967	0.7362391352653503
1.0	10270000.0	10280000.0	1.0	2.0301787853240967	0.8020841479301453
1.0	10320000.0	10330000.0	2.0	1.9109538793563843	0.7279314398765564
1.0	10380000.0	10390000.0	1.0	1.884164810180664	0.7178435325622559
1.0	10400000.0	10410000.0	1.0	1.854754090309143	0.6999820470809937
1.0	10440000.0	10450000.0	4.0	2.0894882678985596	0.8366497159004211
1.0	10450000.0	10460000.0	2.0	2.2490627765655518	0.9377076029777527
1.0	10530000.0	10540000.0	3.0	2.1383187770843506	0.8612110018730164
1.0	10540000.0	10550000.0	2.0	2.0879547595977783	0.8333840370178223
1.0	10600000.0	10610000.0	3.0	1.9476944208145142	0.7522082328796387
1.0	10620000.0	10630000.0	2.0	1.958661675453186	0.7665079832077026
1.0	10720000.0	10730000.0	0.0	2.188645124435425	0.9089990854263306
1.0	10750000.0	10760000.0	2.0	2.130260944366455	0.8720084428787231
1.0	10820000.0	10830000.0	4.0	2.2534573078155518	0.9252440333366394
1.0	11160000.0	11170000.0	2.0	1.8682371377944946	0.7114923596382141
1.0	11200000.0	11210000.0	1.0	1.700796127319336	0.6232961416244507
1.0	11250000.0	11260000.0	2.0	1.7608181238174438	0.6543211340904236
1.0	11260000.0	11270000.0	3.0	1.7532126903533936	0.6483234167098999
1.0	11410000.0	11420000.0	1.0	3.1077990531921387	1.4124025106430054
1.0	11420000.0	11430000.0	4.0	2.7622363567352295	1.2245423793792725
1.0	11450000.0	11460000.0	1.0	3.33593487739563	1.504451036453247
1.0	11460000.0	11470000.0	3.0	3.2550525665283203	1.4741145372390747
1.0	11510000.0	11520000.0	5.0	3.3944427967071533	1.5267548561096191
1.0	11520000.0	11530000.0	3.0	3.7208468914031982	1.6641147136688232
1.0	11560000.0	11570000.0	4.0	3.408573865890503	1.5293633937835693
1.0	11680000.0	11690000.0	6.0	3.656864881515503	1.6448901891708374
1.0	11770000.0	11780000.0	5.0	3.104641914367676	1.3843914270401
1.0	11790000.0	11800000.0	0.0	2.228271245956421	0.9533553123474121
1.0	11810000.0	11820000.0	2.0	2.537036657333374	1.1043622493743896
1.0	11830000.0	11840000.0	1.0	3.162893772125244	1.4361165761947632
1.0	11870000.0	11880000.0	4.0	2.1901957988739014	0.8829717636108398
1.0	11910000.0	11920000.0	5.0	3.30757212638855	1.5088496208190918
1.0	11990000.0	12000000.0	3.0	2.2075350284576416	0.9149651527404785
1.0	12030000.0	12040000.0	1.0	2.260230541229248	0.9318475723266602
1.0	12070000.0	12080000.0	2.0	2.141789436340332	0.8698031306266785
1.0	12110000.0	12120000.0	2.0	2.797084331512451	1.2559398412704468
1.0	12150000.0	12160000.0	1.0	2.6251652240753174	1.1573622226715088
1.0	12210000.0	12220000.0	4.0	2.716618776321411	1.2084723711013794
1.0	12240000.0	12250000.0	3.0	3.187424898147583	1.4497082233428955
1.0	12250000.0	12260000.0	0.0	3.4411232471466064	1.5435211658477783
1.0	12270000.0	12280000.0	3.0	3.2582767009735107	1.482560157775879
1.0	12280000.0	12290000.0	3.0	2.819837808609009	1.2583609819412231
1.0	12290000.0	12300000.0	3.0	2.252171039581299	0.9233375787734985
1.0	12300000.0	12310000.0	4.0	2.1268723011016846	0.8329994082450867
1.0	12350000.0	12360000.0	0.0	2.210160493850708	0.8848339319229126
1.0	12360000.0	12370000.0	3.0	2.1508686542510986	0.8466145396232605
1.0	12440000.0	12450000.0	2.0	2.0994954109191895	0.814473032951355
1.0	12570000.0	12580000.0	1.0	2.150676727294922	0.8759661912918091
1.0	12600000.0	12610000.0	5.0	2.7430026531219482	1.2247756719589233
1.0	12610000.0	12620000.0	4.0	2.8025364875793457	1.2667380571365356
1.0	12680000.0	12690000.0	1.0	2.578397750854492	1.132336139678955
1.0	12720000.0	12730000.0	1.0	2.7163400650024414	1.2162948846817017
1.0	12780000.0	12790000.0	1.0	2.8900504112243652	1.2997642755508423
1.0	12790000.0	12800000.0	3.0	2.775813579559326	1.2411173582077026
1.0	12800000.0	12810000.0	3.0	2.840198040008545	1.2816660404205322
1.0	13960000.0	13970000.0	4.0	3.9701790809631348	1.7782583236694336
1.0	13970000.0	13980000.0	3.0	3.903947353363037	1.755248785018921
1.0	14220000.0	14230000.0	3.0	2.7868950366973877	1.259169101715088
1.0	14350000.0	14360000.0	2.0	2.875211238861084	1.300187587738037
1.0	14370000.0	14380000.0	3.0	2.8700308799743652	1.3030650615692139
1.0	14380000.0	14390000.0	2.0	2.8385767936706543	1.2885236740112305
1.0	14400000.0	14410000.0	7.0	2.626882314682007	1.1800572872161865
1.0	14460000.0	14470000.0	2.0	2.789170742034912	1.2484720945358276
1.0	14500000.0	14510000.0	1.0	2.9074184894561768	1.3125696182250977
1.0	14580000.0	14590000.0	4.0	3.4585914611816406	1.571293592453003
1.0	14610000.0	14620000.0	7.0	3.44279146194458	1.5641307830810547
1.0	14630000.0	14640000.0	4.0	3.252279758453369	1.4723012447357178
1.0	14720000.0	14730000.0	2.0	3.4317259788513184	1.5646284818649292
1.0	14760000.0	14770000.0	1.0	3.047809362411499	1.384416937828064
1.0	14830000.0	14840000.0	2.0	2.935352087020874	1.328136682510376
1.0	14840000.0	14850000.0	3.0	2.627654552459717	1.1534593105316162
1.0	14870000.0	14880000.0	2.0	3.0735855102539062	1.401153802871704
1.0	14990000.0	15000000.0	0.0	2.665098190307617	1.1745353937149048
1.0	15010000.0	15020000.0	6.0	2.5866591930389404	1.1420289278030396
1.0	15050000.0	15060000.0	4.0	2.5215346813201904	1.10361909866333
1.0	15070000.0	15080000.0	3.0	2.6362805366516113	1.166238784790039
1.0	15090000.0	15100000.0	3.0	2.698901653289795	1.1971065998077393
1.0	15140000.0	15150000.0	1.0	2.5087437629699707	1.1019580364227295
1.0	15260000.0	15270000.0	0.0	2.245556116104126	0.9312043190002441
1.0	15390000.0	15400000.0	6.0	2.1850128173828125	0.8990203142166138
1.0	15430000.0	15440000.0	0.0	2.4167990684509277	1.043792724609375
1.0	15450000.0	15460000.0	1.0	2.226029396057129	0.9406747817993164
1.0	15520000.0	15530000.0	1.0	1.8375558853149414	0.6979310512542725
1.0	15590000.0	15600000.0	0.0	2.146242141723633	0.8886006474494934
1.0	15610000.0	15620000.0	2.0	1.9876890182495117	0.8032910227775574
1.0	15640000.0	15650000.0	4.0	1.9796056747436523	0.80571049451828
1.0	15650000.0	15660000.0	1.0	2.1239805221557617	0.8749186396598816
1.0	15660000.0	15670000.0	1.0	2.30092191696167	0.9770158529281616
1.0	15690000.0	15700000.0	2.0	2.1899518966674805	0.9178719520568848
1.0	15740000.0	15750000.0	0.0	2.00569224357605	0.7887187600135803
1.0	15750000.0	15760000.0	1.0	1.727926254272461	0.6549093127250671
1.0	15770000.0	15780000.0	1.0	2.4389922618865967	1.071716547012329
1.0	15840000.0	15850000.0	1.0	1.8969815969467163	0.7260733842849731
1.0	15970000.0	15980000.0	3.0	1.8105275630950928	0.6770387887954712
1.0	15980000.0	15990000.0	5.0	1.7488927841186523	0.6426383256912231
1.0	15990000.0	16000000.0	0.0	2.011435031890869	0.7866747379302979
1.0	16020000.0	16030000.0	3.0	2.1005520820617676	0.8385422825813293
1.0	16070000.0	16080000.0	2.0	2.7745137214660645	1.2470430135726929
1.0	16090000.0	16100000.0	3.0	2.0828757286071777	0.8223713040351868
1.0	16120000.0	16130000.0	5.0	2.164480447769165	0.8867673873901367
1.0	16210000.0	16220000.0	1.0	2.2129275798797607	0.8909858465194702
1.0	16250000.0	16260000.0	3.0	1.936295509338379	0.7262771129608154
1.0	16280000.0	16290000.0	1.0	2.0282821655273438	0.7892947196960449
1.0	16370000.0	16380000.0	3.0	2.9811625480651855	1.346564531326294
1.0	16390000.0	16400000.0	3.0	2.9604954719543457	1.328541874885559
1.0	16470000.0	16480000.0	4.0	2.2108771800994873	0.9053708910942078
1.0	16490000.0	16500000.0	3.0	2.3273234367370605	0.9829796552658081
1.0	16540000.0	16550000.0	3.0	2.383418083190918	1.0251353979110718
1.0	16600000.0	16610000.0	3.0	1.8070528507232666	0.683229386806488
1.0	16650000.0	16660000.0	4.0	1.8460115194320679	0.6998225450515747
1.0	16670000.0	16680000.0	2.0	2.2350287437438965	0.9828786849975586
1.0	16700000.0	16710000.0	2.0	1.948583960533142	0.7518806457519531
1.0	17250000.0	17260000.0	9.0	1.8927158117294312	0.7309538722038269
1.0	17310000.0	17320000.0	0.0	2.3989779949188232	1.0150480270385742
1.0	17340000.0	17350000.0	3.0	2.0443239212036133	0.8026580810546875
1.0	17410000.0	17420000.0	4.0	2.4971890449523926	1.089730978012085
1.0	17430000.0	17440000.0	1.0	2.5988962650299072	1.1443543434143066
1.0	17490000.0	17500000.0	2.0	2.8394126892089844	1.2727477550506592
1.0	17580000.0	17590000.0	1.0	3.2056796550750732	1.4491254091262817
1.0	17640000.0	17650000.0	6.0	3.003446102142334	1.3435513973236084
1.0	17710000.0	17720000.0	4.0	3.3827247619628906	1.5408231019973755
1.0	17750000.0	17760000.0	4.0	2.022927761077881	0.7807735800743103
1.0	17910000.0	17920000.0	3.0	2.1001124382019043	0.8417584300041199
1.0	17970000.0	17980000.0	2.0	2.185668468475342	0.8787659406661987
1.0	18000000.0	18010000.0	4.0	2.1621413230895996	0.8622791171073914
1.0	18010000.0	18020000.0	1.0	2.328233003616333	0.9572367668151855
1.0	18110000.0	18120000.0	4.0	3.6536917686462402	1.6337562799453735
1.0	18320000.0	18330000.0	8.0	4.020130157470703	1.7502944469451904
1.0	18400000.0	18410000.0	3.0	4.6432600021362305	1.9567785263061523
1.0	18410000.0	18420000.0	8.0	4.132592678070068	1.7914268970489502
1.0	18420000.0	18430000.0	6.0	4.434857368469238	1.9021108150482178
1.0	18460000.0	18470000.0	1.0	3.7563095092773438	1.6736303567886353
1.0	18470000.0	18480000.0	4.0	4.043833255767822	1.75826096534729
1.0	18560000.0	18570000.0	4.0	3.793423891067505	1.6721668243408203
1.0	18570000.0	18580000.0	2.0	4.066140174865723	1.7774670124053955
1.0	18580000.0	18590000.0	6.0	3.9079527854919434	1.7299131155014038
1.0	18620000.0	18630000.0	2.0	3.883183240890503	1.7030785083770752
1.0	18630000.0	18640000.0	3.0	3.9757590293884277	1.7423226833343506
1.0	18640000.0	18650000.0	2.0	3.820732593536377	1.6816736459732056
1.0	18650000.0	18660000.0	5.0	3.584265947341919	1.595604658126831
1.0	18680000.0	18690000.0	4.0	3.7448341846466064	1.6667207479476929
1.0	18690000.0	18700000.0	3.0	3.701904296875	1.6510992050170898
1.0	18700000.0	18710000.0	8.0	3.4828224182128906	1.5660110712051392
1.0	18760000.0	18770000.0	2.0	4.161164283752441	1.8297523260116577
1.0	18840000.0	18850000.0	1.0	4.06670618057251	1.785713791847229
1.0	18860000.0	18870000.0	13.0	3.588872194290161	1.610229730606079
1.0	18920000.0	18930000.0	7.0	3.886719226837158	1.7403831481933594
1.0	18960000.0	18970000.0	1.0	4.274834156036377	1.8952823877334595
1.0	18980000.0	18990000.0	4.0	4.221046447753906	1.8691459894180298
1.0	19000000.0	19010000.0	3.0	4.142362594604492	1.8294041156768799
1.0	19050000.0	19060000.0	6.0	3.9355876445770264	1.758744478225708
1.0	19060000.0	19070000.0	5.0	4.4002838134765625	1.8960202932357788
1.0	19100000.0	19110000.0	4.0	4.2535624504089355	1.8573271036148071
1.0	19140000.0	19150000.0	5.0	4.1815505027771	1.8393958806991577
1.0	19230000.0	19240000.0	4.0	2.4381794929504395	1.0264906883239746
1.0	19270000.0	19280000.0	0.0	2.5586724281311035	1.1431480646133423
1.0	19460000.0	19470000.0	0.0	1.6839402914047241	0.6170818209648132
1.0	19470000.0	19480000.0	0.0	1.60007643699646	0.5819113254547119
1.0	19480000.0	19490000.0	3.0	1.615886926651001	0.5905745625495911
1.0	19490000.0	19500000.0	1.0	1.6299680471420288	0.5942810773849487
1.0	19570000.0	19580000.0	0.0	1.9805824756622314	0.8325006365776062
1.0	19580000.0	19590000.0	3.0	1.8277862071990967	0.6898229122161865
1.0	19610000.0	19620000.0	4.0	1.880022406578064	0.729721188545227
1.0	19620000.0	19630000.0	1.0	1.893489122390747	0.7321866750717163
1.0	19630000.0	19640000.0	2.0	1.9795863628387451	0.7732516527175903
1.0	19640000.0	19650000.0	0.0	2.0686092376708984	0.819571316242218
1.0	19650000.0	19660000.0	3.0	2.0218422412872314	0.8038239479064941
1.0	19720000.0	19730000.0	1.0	1.7864172458648682	0.6599590182304382
1.0	19760000.0	19770000.0	1.0	2.0120081901550293	0.790486216545105
1.0	19810000.0	19820000.0	3.0	1.940179467201233	0.8982523679733276
1.0	19820000.0	19830000.0	3.0	2.536710262298584	1.1122570037841797
1.0	19840000.0	19850000.0	2.0	2.6611194610595703	1.176099181175232
1.0	19910000.0	19920000.0	5.0	2.686251163482666	1.1938211917877197
1.0	19940000.0	19950000.0	0.0	2.0452959537506104	0.7861421704292297
1.0	19980000.0	19990000.0	0.0	2.211135149002075	0.9055261611938477
1.0	20080000.0	20090000.0	0.0	1.9528703689575195	0.7624488472938538
1.0	20150000.0	20160000.0	1.0	2.340008497238159	1.0096025466918945
1.0	20170000.0	20180000.0	3.0	2.590390682220459	1.1436140537261963
1.0	20190000.0	20200000.0	3.0	2.830155372619629	1.2744629383087158
1.0	20210000.0	20220000.0	1.0	2.051111936569214	0.7902466058731079
1.0	20220000.0	20230000.0	1.0	2.121861696243286	0.8314124345779419
1.0	20240000.0	20250000.0	3.0	2.384559154510498	1.0131635665893555
1.0	20270000.0	20280000.0	4.0	2.994964122772217	1.3380746841430664
1.0	20340000.0	20350000.0	3.0	3.3062236309051514	1.4768168926239014
1.0	20430000.0	20440000.0	6.0	2.6798341274261475	1.1782910823822021
1.0	20440000.0	20450000.0	4.0	2.986908435821533	1.3462034463882446
1.0	20500000.0	20510000.0	5.0	2.9869909286499023	1.3474408388137817
1.0	20520000.0	20530000.0	0.0	3.023616075515747	1.354527235031128
1.0	20610000.0	20620000.0	2.0	3.11309814453125	1.4180513620376587
1.0	20630000.0	20640000.0	3.0	3.1000161170959473	1.3947784900665283
1.0	20730000.0	20740000.0	2.0	3.1234593391418457	1.4002844095230103
1.0	20820000.0	20830000.0	2.0	2.495758533477783	1.0488742589950562
1.0	20910000.0	20920000.0	2.0	3.2790675163269043	1.4961389303207397
1.0	20950000.0	20960000.0	3.0	2.9136886596679688	1.3108571767807007
1.0	20970000.0	20980000.0	2.0	2.262402296066284	0.9180483818054199
1.0	20990000.0	21000000.0	3.0	2.656458616256714	1.1716068983078003
1.0	21050000.0	21060000.0	5.0	2.9008002281188965	1.3171626329421997
1.0	21060000.0	21070000.0	3.0	1.9945976734161377	0.7675319910049438
1.0	21120000.0	21130000.0	1.0	2.0167810916900635	0.8019502758979797
1.0	21150000.0	21160000.0	1.0	1.6445900201797485	0.608696699142456
1.0	21180000.0	21190000.0	4.0	1.7720730304718018	0.6586424112319946
1.0	21210000.0	21220000.0	0.0	1.8577314615249634	0.704567015171051
1.0	21240000.0	21250000.0	2.0	1.9957062005996704	0.7933957576751709
1.0	21270000.0	21280000.0	3.0	2.003274917602539	0.781636118888855
1.0	21310000.0	21320000.0	4.0	2.0464959144592285	0.802915096282959
1.0	21390000.0	21400000.0	3.0	1.9857215881347656	0.7718318700790405
1.0	21460000.0	21470000.0	3.0	2.0535173416137695	0.8032774925231934
1.0	21470000.0	21480000.0	1.0	2.2382900714874268	0.9100326299667358
1.0	21510000.0	21520000.0	3.0	2.224783182144165	0.9207627177238464
1.0	21520000.0	21530000.0	1.0	2.3185534477233887	0.9873725771903992
1.0	21550000.0	21560000.0	2.0	2.027365207672119	0.800949215888977
1.0	21580000.0	21590000.0	0.0	2.1867897510528564	0.8962185978889465
1.0	21630000.0	21640000.0	0.0	2.0721864700317383	0.8124047517776489
1.0	21810000.0	21820000.0	1.0	2.0036940574645996	0.8167315721511841
1.0	21830000.0	21840000.0	2.0	2.8512637615203857	1.291688323020935
1.0	21860000.0	21870000.0	2.0	3.1578502655029297	1.4346339702606201
1.0	21870000.0	21880000.0	2.0	3.1478466987609863	1.423237919807434
1.0	21880000.0	21890000.0	0.0	3.0861167907714844	1.3867566585540771
1.0	21930000.0	21940000.0	7.0	2.5318291187286377	1.1056236028671265
1.0	21940000.0	21950000.0	4.0	2.3975937366485596	1.0280637741088867
1.0	22100000.0	22110000.0	1.0	2.196641206741333	0.9424912333488464
1.0	22150000.0	22160000.0	2.0	2.239501476287842	0.9165292978286743
1.0	22170000.0	22180000.0	4.0	2.3063457012176514	0.9529744386672974
1.0	22200000.0	22210000.0	0.0	2.413372755050659	1.0088614225387573
1.0	22220000.0	22230000.0	5.0	2.4313173294067383	1.0466115474700928
1.0	22230000.0	22240000.0	2.0	2.6428446769714355	1.1720738410949707
1.0	22260000.0	22270000.0	4.0	2.6861233711242676	1.1973637342453003
1.0	22380000.0	22390000.0	4.0	1.7854973077774048	0.7251849174499512
1.0	22400000.0	22410000.0	6.0	1.9097305536270142	0.717661440372467
1.0	22480000.0	22490000.0	3.0	3.107259750366211	1.4129383563995361
1.0	22650000.0	22660000.0	4.0	2.68989896774292	1.2079254388809204
1.0	22790000.0	22800000.0	1.0	2.1043124198913574	0.835965633392334
1.0	22820000.0	22830000.0	4.0	1.9434096813201904	0.7355995178222656
1.0	22990000.0	23000000.0	0.0	3.017005443572998	1.3573777675628662
1.0	23040000.0	23050000.0	0.0	2.5582547187805176	1.1222758293151855
1.0	23100000.0	23110000.0	1.0	2.319709062576294	0.9791330099105835
1.0	23190000.0	23200000.0	2.0	2.1701390743255615	0.9003151059150696
1.0	23240000.0	23250000.0	1.0	2.640230894088745	1.1643192768096924
1.0	23280000.0	23290000.0	2.0	2.96173357963562	1.3471713066101074
1.0	23340000.0	23350000.0	2.0	2.041527271270752	0.8688092231750488
1.0	23520000.0	23530000.0	2.0	2.665292263031006	1.1843396425247192
1.0	23610000.0	23620000.0	1.0	1.8313919305801392	0.6810957193374634
1.0	23700000.0	23710000.0	2.0	1.923746109008789	0.7553738951683044
1.0	23720000.0	23730000.0	2.0	1.9597536325454712	0.7594600319862366
1.0	23730000.0	23740000.0	2.0	1.8359920978546143	0.690851628780365
1.0	23750000.0	23760000.0	3.0	2.049564838409424	0.8157356977462769
1.0	23760000.0	23770000.0	1.0	2.068596363067627	0.8318051099777222
1.0	23780000.0	23790000.0	0.0	2.150155544281006	0.8730940818786621
1.0	23790000.0	23800000.0	4.0	2.2689175605773926	0.9400255084037781
1.0	23820000.0	23830000.0	1.0	2.6665472984313965	1.1795425415039062
1.0	23850000.0	23860000.0	4.0	2.6820292472839355	1.2001004219055176
1.0	24020000.0	24030000.0	4.0	1.841443419456482	0.6752306818962097
1.0	24030000.0	24040000.0	3.0	2.0991814136505127	0.8303846120834351
1.0	24090000.0	24100000.0	3.0	2.1252970695495605	0.8419149518013
1.0	24110000.0	24120000.0	1.0	2.1163201332092285	0.8433660268783569
1.0	24140000.0	24150000.0	2.0	2.052769422531128	0.802634060382843
1.0	24250000.0	24260000.0	2.0	1.817352056503296	0.7318447232246399
1.0	24280000.0	24290000.0	0.0	2.1402103900909424	0.9005705714225769
1.0	24530000.0	24540000.0	1.0	2.5757358074188232	1.134992241859436
1.0	24540000.0	24550000.0	0.0	2.6980507373809814	1.2042022943496704
1.0	24610000.0	24620000.0	1.0	2.2140114307403564	0.9143476486206055
1.0	24670000.0	24680000.0	1.0	2.3460705280303955	1.0061899423599243
1.0	24680000.0	24690000.0	1.0	2.086068630218506	0.8318943977355957
1.0	24820000.0	24830000.0	0.0	2.5860466957092285	1.1488261222839355
1.0	24910000.0	24920000.0	1.0	2.5900869369506836	1.148862361907959
1.0	24960000.0	24970000.0	1.0	2.6526012420654297	1.2002828121185303
1.0	24980000.0	24990000.0	1.0	1.707781434059143	0.620043158531189
1.0	25000000.0	25010000.0	2.0	1.8804149627685547	0.7193475961685181
1.0	25020000.0	25030000.0	3.0	2.2362093925476074	0.9577590823173523
1.0	25120000.0	25130000.0	2.0	1.8767731189727783	0.7091604471206665
1.0	25170000.0	25180000.0	1.0	2.379819631576538	1.0099340677261353
1.0	25250000.0	25260000.0	4.0	2.9627463817596436	1.3775131702423096
1.0	25360000.0	25370000.0	1.0	4.0402045249938965	1.776724100112915
1.0	25380000.0	25390000.0	1.0	3.3020260334014893	1.4885742664337158
1.0	25460000.0	25470000.0	3.0	2.791618824005127	1.2426540851593018
1.0	25490000.0	25500000.0	5.0	2.594959020614624	1.1383347511291504
1.0	25510000.0	25520000.0	3.0	2.5077528953552246	1.097477674484253
1.0	25680000.0	25690000.0	0.0	1.6365762948989868	0.6053971648216248
1.0	25790000.0	25800000.0	1.0	1.9352365732192993	0.7367715835571289
1.0	25820000.0	25830000.0	2.0	2.0231266021728516	0.7859505414962769
1.0	25870000.0	25880000.0	3.0	2.043062686920166	0.8298848867416382
1.0	26030000.0	26040000.0	1.0	2.2074952125549316	0.9177011251449585
1.0	26090000.0	26100000.0	1.0	2.126516342163086	0.8604215383529663
1.0	26190000.0	26200000.0	2.0	2.079359769821167	0.8149927258491516
1.0	26220000.0	26230000.0	2.0	2.023869752883911	0.7782941460609436
1.0	26320000.0	26330000.0	3.0	2.295078992843628	0.9889739155769348
1.0	26340000.0	26350000.0	4.0	2.920501232147217	1.3362135887145996
1.0	26350000.0	26360000.0	2.0	2.760148763656616	1.2410039901733398
1.0	26400000.0	26410000.0	3.0	2.545682191848755	1.1232060194015503
1.0	26420000.0	26430000.0	1.0	2.3489880561828613	1.0082931518554688
1.0	26430000.0	26440000.0	2.0	2.216897964477539	0.9607633352279663
1.0	26450000.0	26460000.0	1.0	2.3663785457611084	1.0190541744232178
1.0	26580000.0	26590000.0	4.0	2.072575330734253	0.8082517385482788
1.0	26590000.0	26600000.0	1.0	2.0813229084014893	0.8118618130683899
1.0	26600000.0	26610000.0	4.0	2.1106760501861572	0.9072052240371704
1.0	26650000.0	26660000.0	3.0	2.3608238697052	0.9921590089797974
1.0	26660000.0	26670000.0	6.0	2.9226536750793457	1.3176242113113403
1.0	26730000.0	26740000.0	0.0	3.3143222332000732	1.5119714736938477
1.0	26740000.0	26750000.0	3.0	2.8613829612731934	1.2748565673828125
1.0	26750000.0	26760000.0	2.0	2.6623098850250244	1.16988205909729
1.0	26760000.0	26770000.0	5.0	2.1208724975585938	0.8330917358398438
1.0	26840000.0	26850000.0	5.0	2.359996795654297	1.0265538692474365
1.0	26920000.0	26930000.0	2.0	1.9696226119995117	0.7919199466705322
1.0	26940000.0	26950000.0	1.0	2.230405807495117	0.9330026507377625
1.0	27050000.0	27060000.0	1.0	1.8465425968170166	0.6847817301750183
1.0	27060000.0	27070000.0	2.0	1.825892448425293	0.6770941615104675
1.0	27110000.0	27120000.0	1.0	2.7146918773651123	1.206578016281128
1.0	27160000.0	27170000.0	3.0	2.014864921569824	0.7976873517036438
1.0	27210000.0	27220000.0	0.0	1.8484668731689453	0.746845006942749
1.0	27280000.0	27290000.0	2.0	3.0648155212402344	1.390647292137146
1.0	27310000.0	27320000.0	2.0	2.920207977294922	1.3126405477523804
1.0	27450000.0	27460000.0	1.0	2.2918574810028076	0.9340135455131531
1.0	27520000.0	27530000.0	1.0	2.4365339279174805	1.0552151203155518
1.0	27630000.0	27640000.0	2.0	2.245692491531372	0.9233853220939636
1.0	27720000.0	27730000.0	2.0	2.247558116912842	0.9323806762695312
1.0	27760000.0	27770000.0	1.0	2.1359667778015137	0.8475502729415894
1.0	27830000.0	27840000.0	2.0	2.22977876663208	0.9178792834281921
1.0	27940000.0	27950000.0	2.0	2.654118537902832	1.1835737228393555
1.0	27970000.0	27980000.0	3.0	2.3612608909606934	1.0117841958999634
1.0	28010000.0	28020000.0	1.0	2.7378835678100586	1.2347711324691772
1.0	28020000.0	28030000.0	3.0	2.364682674407959	1.0248863697052002
1.0	28080000.0	28090000.0	0.0	1.7757962942123413	0.6608973741531372
1.0	28120000.0	28130000.0	0.0	1.7790768146514893	0.6640486717224121
1.0	28130000.0	28140000.0	2.0	1.768401861190796	0.6627167463302612
1.0	28140000.0	28150000.0	1.0	1.9171388149261475	0.7279330492019653
1.0	28190000.0	28200000.0	2.0	2.2484264373779297	0.955836296081543
1.0	28200000.0	28210000.0	4.0	2.138561248779297	0.8819221258163452
1.0	28210000.0	28220000.0	2.0	1.9711706638336182	0.7834271788597107
1.0	28290000.0	28300000.0	1.0	1.9997345209121704	0.775456428527832
1.0	28400000.0	28410000.0	2.0	1.9115148782730103	0.7292677164077759
1.0	28410000.0	28420000.0	2.0	1.857815146446228	0.7659103274345398
1.0	28420000.0	28430000.0	4.0	2.2108848094940186	0.9354732632637024
1.0	28480000.0	28490000.0	0.0	2.589649200439453	1.1495805978775024
1.0	28510000.0	28520000.0	0.0	2.2856228351593018	0.9586814045906067
1.0	28600000.0	28610000.0	2.0	2.0908596515655518	0.8239220380783081
1.0	28660000.0	28670000.0	3.0	2.0654196739196777	0.8198321461677551
1.0	28730000.0	28740000.0	3.0	2.0237650871276855	0.7907075881958008
1.0	28800000.0	28810000.0	0.0	1.9856736660003662	0.7641746401786804
1.0	28850000.0	28860000.0	3.0	2.0024771690368652	0.7885597348213196
1.0	28930000.0	28940000.0	0.0	2.0583300590515137	0.8029905557632446
1.0	29150000.0	29160000.0	1.0	2.28071928024292	0.9785300493240356
1.0	29190000.0	29200000.0	5.0	1.882851243019104	0.7620630860328674
1.0	29200000.0	29210000.0	6.0	1.803762435913086	0.7147674560546875
1.0	29220000.0	29230000.0	1.0	1.7458137273788452	0.672223687171936
1.0	29230000.0	29240000.0	1.0	1.7927932739257812	0.6915366053581238
1.0	29440000.0	29450000.0	2.0	1.9762639999389648	0.775799572467804
1.0	29490000.0	29500000.0	2.0	1.8224376440048218	0.675478458404541
1.0	29510000.0	29520000.0	0.0	2.121530532836914	0.8645008206367493
1.0	29520000.0	29530000.0	2.0	1.9697850942611694	0.7650655508041382
1.0	29530000.0	29540000.0	3.0	1.7929404973983765	0.6753957867622375
1.0	29580000.0	29590000.0	2.0	2.217252254486084	0.9224265217781067
1.0	29700000.0	29710000.0	4.0	2.7976231575012207	1.2502505779266357
1.0	29710000.0	29720000.0	4.0	2.8498847484588623	1.280535101890564
1.0	29770000.0	29780000.0	2.0	2.8778152465820312	1.2778986692428589
1.0	29830000.0	29840000.0	3.0	2.2737748622894287	0.9755020141601562
1.0	29860000.0	29870000.0	1.0	2.3043086528778076	0.999211311340332
1.0	30100000.0	30110000.0	3.0	3.0551114082336426	1.3857486248016357
1.0	30140000.0	30150000.0	2.0	3.423262119293213	1.5499216318130493
1.0	30280000.0	30290000.0	2.0	3.0775017738342285	1.3886127471923828
1.0	30320000.0	30330000.0	4.0	2.676121950149536	1.1901823282241821
1.0	30390000.0	30400000.0	6.0	2.9521641731262207	1.329240083694458
1.0	30450000.0	30460000.0	1.0	3.1216835975646973	1.4094089269638062
1.0	30550000.0	30560000.0	0.0	3.004047155380249	1.363512396812439
1.0	30570000.0	30580000.0	2.0	3.326742649078369	1.5026682615280151
1.0	30680000.0	30690000.0	5.0	2.8988728523254395	1.3019572496414185
1.0	30690000.0	30700000.0	3.0	2.921449899673462	1.3191993236541748
1.0	30700000.0	30710000.0	1.0	3.1110334396362305	1.4158072471618652
1.0	30710000.0	30720000.0	3.0	3.034829616546631	1.3751733303070068
1.0	30730000.0	30740000.0	4.0	3.202556610107422	1.4502513408660889
1.0	30770000.0	30780000.0	2.0	3.6230216026306152	1.6349799633026123
1.0	30780000.0	30790000.0	3.0	3.1383919715881348	1.4256402254104614
1.0	30790000.0	30800000.0	2.0	3.2273383140563965	1.4677658081054688
1.0	30810000.0	30820000.0	5.0	3.147437572479248	1.4360744953155518
1.0	30820000.0	30830000.0	5.0	3.0052242279052734	1.3620325326919556
1.0	30850000.0	30860000.0	5.0	2.929471492767334	1.3210145235061646
1.0	30920000.0	30930000.0	1.0	2.6793906688690186	1.196370244026184
1.0	30930000.0	30940000.0	3.0	3.1564993858337402	1.4372631311416626
1.0	30970000.0	30980000.0	5.0	2.579697608947754	1.145999550819397
1.0	31000000.0	31010000.0	3.0	3.4877142906188965	1.5866241455078125
1.0	31020000.0	31030000.0	1.0	3.7835421562194824	1.6974599361419678
1.0	31150000.0	31160000.0	1.0	3.5813910961151123	1.6310012340545654
1.0	31280000.0	31290000.0	4.0	2.947662830352783	1.3180586099624634
1.0	31370000.0	31380000.0	2.0	2.1442346572875977	0.8610526919364929
1.0	31380000.0	31390000.0	1.0	2.4337923526763916	1.0560483932495117
1.0	31570000.0	31580000.0	1.0	2.479280948638916	1.0686159133911133
1.0	31620000.0	31630000.0	4.0	2.8695340156555176	1.280733346939087
1.0	31670000.0	31680000.0	4.0	2.997453212738037	1.3591029644012451
1.0	31760000.0	31770000.0	2.0	2.3300986289978027	0.9704409837722778
1.0	31820000.0	31830000.0	2.0	2.067312002182007	0.8052981495857239
1.0	31830000.0	31840000.0	4.0	2.0205302238464355	0.7825527191162109
1.0	31910000.0	31920000.0	6.0	3.4217543601989746	1.5524886846542358
1.0	31930000.0	31940000.0	1.0	3.1264195442199707	1.414715051651001
1.0	32000000.0	32010000.0	2.0	3.305346727371216	1.4999372959136963
1.0	32020000.0	32030000.0	2.0	3.1298880577087402	1.4093968868255615
1.0	32080000.0	32090000.0	2.0	3.046854019165039	1.3830270767211914
1.0	32230000.0	32240000.0	0.0	3.373701572418213	1.5329399108886719
1.0	32270000.0	32280000.0	2.0	3.0087268352508545	1.3596830368041992
1.0	32280000.0	32290000.0	5.0	2.859679698944092	1.2802772521972656
1.0	32290000.0	32300000.0	3.0	2.989755630493164	1.3519086837768555
1.0	32300000.0	32310000.0	2.0	3.168888568878174	1.4379065036773682
1.0	32340000.0	32350000.0	2.0	2.8596768379211426	1.2691221237182617
1.0	32400000.0	32410000.0	4.0	2.596708297729492	1.1815131902694702
1.0	32470000.0	32480000.0	4.0	2.721505641937256	1.2159876823425293
1.0	32510000.0	32520000.0	1.0	1.974887490272522	0.7508540153503418
1.0	32650000.0	32660000.0	1.0	2.0569629669189453	0.7952725291252136
1.0	32710000.0	32720000.0	6.0	2.426852226257324	1.0673171281814575
1.0	32950000.0	32960000.0	4.0	1.9345966577529907	0.7728279829025269
1.0	32960000.0	32970000.0	3.0	2.0176658630371094	0.8186737298965454
1.0	33010000.0	33020000.0	4.0	2.0627315044403076	0.8241268992424011
1.0	33020000.0	33030000.0	1.0	2.022897243499756	0.7872791290283203
1.0	33040000.0	33050000.0	0.0	2.11289644241333	0.850195586681366
1.0	33090000.0	33100000.0	2.0	2.021340847015381	0.7887576818466187
1.0	33130000.0	33140000.0	0.0	1.9891159534454346	0.7548929452896118
1.0	33190000.0	33200000.0	2.0	2.138841152191162	0.8774267435073853
1.0	33220000.0	33230000.0	3.0	1.4474321603775024	0.5491254925727844
1.0	33310000.0	33320000.0	0.0	1.9783836603164673	0.7594086527824402
1.0	33380000.0	33390000.0	8.0	2.698934316635132	1.2091618776321411
1.0	33390000.0	33400000.0	2.0	2.2455873489379883	0.9337350130081177
1.0	33420000.0	33430000.0	2.0	2.104059934616089	0.8274909853935242
1.0	33460000.0	33470000.0	3.0	2.2986788749694824	0.9556239247322083
1.0	33490000.0	33500000.0	0.0	2.0161983966827393	0.7738497853279114
1.0	33510000.0	33520000.0	3.0	2.1126606464385986	0.8671587705612183
1.0	33520000.0	33530000.0	6.0	2.658240795135498	1.1877081394195557
1.0	33570000.0	33580000.0	3.0	2.2573459148406982	0.9331220388412476
1.0	33590000.0	33600000.0	3.0	2.3122305870056152	1.0131852626800537
1.0	33630000.0	33640000.0	1.0	2.5175838470458984	1.082562804222107
1.0	33640000.0	33650000.0	8.0	2.426363468170166	1.0369700193405151
1.0	33660000.0	33670000.0	2.0	3.0729432106018066	1.3851110935211182
1.0	33740000.0	33750000.0	1.0	2.218498706817627	0.9009445309638977
1.0	33780000.0	33790000.0	3.0	2.1368420124053955	0.8805953860282898
1.0	33810000.0	33820000.0	0.0	1.9219995737075806	0.7723323106765747
1.0	33920000.0	33930000.0	1.0	2.2531814575195312	0.960700511932373
1.0	33930000.0	33940000.0	0.0	2.0139472484588623	0.8067156672477722
1.0	33940000.0	33950000.0	2.0	1.9162849187850952	0.7341472506523132
1.0	33980000.0	33990000.0	2.0	2.569267511367798	1.1242191791534424
1.0	33990000.0	34000000.0	4.0	2.521071195602417	1.094266414642334
1.0	34040000.0	34050000.0	4.0	2.876162528991699	1.2820123434066772
1.0	34090000.0	34100000.0	2.0	3.3987114429473877	1.5269720554351807
1.0	34100000.0	34110000.0	3.0	3.427151918411255	1.5311002731323242
1.0	34110000.0	34120000.0	3.0	3.3718864917755127	1.4944003820419312
1.0	34140000.0	34150000.0	4.0	2.373183488845825	1.0254827737808228
1.0	34190000.0	34200000.0	7.0	3.039245367050171	1.3426064252853394
1.0	34220000.0	34230000.0	1.0	2.909315824508667	1.2940921783447266
1.0	34240000.0	34250000.0	4.0	2.8237407207489014	1.2385754585266113
1.0	34330000.0	34340000.0	0.0	2.617310047149658	1.146360158920288
1.0	34400000.0	34410000.0	4.0	2.7356181144714355	1.214334487915039
1.0	34410000.0	34420000.0	4.0	2.934886932373047	1.3118256330490112
1.0	34470000.0	34480000.0	4.0	3.2850775718688965	1.4690790176391602
1.0	34560000.0	34570000.0	2.0	2.3105251789093018	0.9939827919006348
1.0	34620000.0	34630000.0	5.0	3.5897536277770996	1.6282062530517578
1.0	34670000.0	34680000.0	5.0	4.085576057434082	1.796499490737915
1.0	34800000.0	34810000.0	3.0	4.314415454864502	1.8817001581192017
1.0	34880000.0	34890000.0	4.0	4.074143409729004	1.7928082942962646
1.0	34900000.0	34910000.0	6.0	3.9092297554016113	1.7446644306182861
1.0	34970000.0	34980000.0	5.0	4.075695037841797	1.793636679649353
1.0	35020000.0	35030000.0	2.0	3.784529209136963	1.6990858316421509
1.0	35180000.0	35190000.0	4.0	3.453800916671753	1.5734471082687378
1.0	35190000.0	35200000.0	4.0	3.4248123168945312	1.561356544494629
1.0	35210000.0	35220000.0	5.0	3.130094051361084	1.4105926752090454
1.0	35270000.0	35280000.0	2.0	2.4935355186462402	1.0775492191314697
1.0	35330000.0	35340000.0	4.0	2.661893844604492	1.1946401596069336
1.0	35350000.0	35360000.0	3.0	2.6800475120544434	1.205023169517517
1.0	35370000.0	35380000.0	1.0	2.814518451690674	1.2679541110992432
1.0	35500000.0	35510000.0	1.0	2.352053165435791	1.0133259296417236
1.0	35530000.0	35540000.0	7.0	2.4287497997283936	1.062180757522583
1.0	35550000.0	35560000.0	0.0	2.042001247406006	0.8030721545219421
1.0	35580000.0	35590000.0	2.0	2.3347103595733643	0.9879152178764343
1.0	35650000.0	35660000.0	2.0	2.661297559738159	1.1979604959487915
1.0	35730000.0	35740000.0	0.0	2.3864598274230957	1.0100650787353516
1.0	35740000.0	35750000.0	1.0	2.184164524078369	0.8700060844421387
1.0	36100000.0	36110000.0	4.0	1.8983919620513916	0.770384669303894
1.0	36120000.0	36130000.0	2.0	2.746842861175537	1.2394441366195679
1.0	36220000.0	36230000.0	0.0	2.0390615463256836	0.7978503108024597
1.0	36250000.0	36260000.0	2.0	2.2898685932159424	0.9810088276863098
1.0	36270000.0	36280000.0	2.0	2.065950393676758	0.8269339799880981
1.0	36340000.0	36350000.0	4.0	2.450390338897705	1.0547770261764526
1.0	36370000.0	36380000.0	5.0	1.9700733423233032	0.7504059672355652
1.0	36400000.0	36410000.0	1.0	2.1118154525756836	0.843157947063446
1.0	36410000.0	36420000.0	5.0	1.916696548461914	0.7326706647872925
1.0	36430000.0	36440000.0	3.0	1.9888585805892944	0.7671672701835632
1.0	36520000.0	36530000.0	2.0	2.068739652633667	0.8198139071464539
1.0	36530000.0	36540000.0	2.0	2.288308620452881	0.9520837068557739
1.0	36540000.0	36550000.0	3.0	2.481186628341675	1.0845317840576172
1.0	36590000.0	36600000.0	1.0	2.9101409912109375	1.312927484512329
1.0	36680000.0	36690000.0	2.0	3.1052308082580566	1.4105360507965088
1.0	36710000.0	36720000.0	6.0	2.276283025741577	0.9238742589950562
1.0	36870000.0	36880000.0	1.0	2.4792845249176025	1.071420669555664
1.0	36890000.0	36900000.0	4.0	2.3283467292785645	0.9685468673706055
1.0	36900000.0	36910000.0	2.0	2.5677762031555176	1.1105866432189941
1.0	36990000.0	37000000.0	6.0	3.9011712074279785	1.7257314920425415
1.0	37000000.0	37010000.0	4.0	3.9241535663604736	1.7405595779418945
1.0	37020000.0	37030000.0	7.0	3.8420634269714355	1.7088171243667603
1.0	37110000.0	37120000.0	2.0	4.097919940948486	1.7772548198699951
1.0	37140000.0	37150000.0	6.0	3.7520740032196045	1.6777883768081665
1.0	37180000.0	37190000.0	9.0	3.9067749977111816	1.7252254486083984
1.0	37230000.0	37240000.0	0.0	4.130539894104004	1.7999557256698608
1.0	37280000.0	37290000.0	5.0	3.9862265586853027	1.7245832681655884
1.0	37330000.0	37340000.0	5.0	3.7744033336639404	1.6612684726715088
1.0	37380000.0	37390000.0	6.0	4.41579532623291	1.868121862411499
1.0	37410000.0	37420000.0	6.0	4.068570613861084	1.759007453918457
1.0	37500000.0	37510000.0	1.0	5.056088447570801	2.0807955265045166
1.0	37640000.0	37650000.0	5.0	4.5100579261779785	1.9089479446411133
1.0	37720000.0	37730000.0	1.0	4.594153881072998	1.9423176050186157
1.0	37740000.0	37750000.0	3.0	4.509467124938965	1.9305438995361328
1.0	37780000.0	37790000.0	7.0	4.702864646911621	1.9921865463256836
1.0	37850000.0	37860000.0	4.0	5.01743745803833	2.0352301597595215
1.0	37860000.0	37870000.0	8.0	4.717391014099121	1.9673411846160889
1.0	37870000.0	37880000.0	12.0	4.754679203033447	1.984452247619629
1.0	37960000.0	37970000.0	4.0	2.6146836280822754	1.1011021137237549
1.0	38020000.0	38030000.0	2.0	2.438412666320801	1.0239711999893188
1.0	38060000.0	38070000.0	2.0	3.0182018280029297	1.4091949462890625
1.0	38120000.0	38130000.0	6.0	3.431666135787964	1.5637547969818115
1.0	38130000.0	38140000.0	7.0	3.4654433727264404	1.5815515518188477
1.0	38190000.0	38200000.0	2.0	3.178201675415039	1.427809476852417
1.0	38250000.0	38260000.0	1.0	3.3150506019592285	1.5206968784332275
1.0	38380000.0	38390000.0	6.0	2.2668309211730957	0.9241655468940735
1.0	38470000.0	38480000.0	5.0	3.2699203491210938	1.4772758483886719
1.0	38570000.0	38580000.0	1.0	3.427891492843628	1.53225576877594
1.0	38690000.0	38700000.0	2.0	4.101616382598877	1.8016347885131836
1.0	38720000.0	38730000.0	3.0	4.090440273284912	1.8183014392852783
1.0	38760000.0	38770000.0	3.0	3.913322925567627	1.7367737293243408
1.0	38830000.0	38840000.0	6.0	4.019232273101807	1.774251937866211
1.0	38850000.0	38860000.0	3.0	4.16347599029541	1.824636697769165
1.0	38920000.0	38930000.0	2.0	4.4377007484436035	1.922332763671875
1.0	39000000.0	39010000.0	8.0	4.5206780433654785	1.935865044593811
1.0	39010000.0	39020000.0	5.0	4.577259063720703	1.9493401050567627
1.0	39100000.0	39110000.0	7.0	4.841427326202393	2.021063804626465
1.0	39160000.0	39170000.0	7.0	4.2270965576171875	1.85273015499115
1.0	39180000.0	39190000.0	4.0	4.430203437805176	1.8997819423675537
1.0	39260000.0	39270000.0	4.0	3.8286292552948	1.7117395401000977
1.0	39270000.0	39280000.0	8.0	3.4273314476013184	1.5632275342941284
1.0	39320000.0	39330000.0	3.0	2.14180850982666	0.8578505516052246
1.0	39360000.0	39370000.0	3.0	2.338242769241333	0.9804530143737793
1.0	39420000.0	39430000.0	6.0	2.306384563446045	0.9835628271102905
1.0	39550000.0	39560000.0	2.0	2.278031826019287	0.9389029741287231
1.0	39560000.0	39570000.0	6.0	2.2262730598449707	0.9159203767776489
1.0	39610000.0	39620000.0	3.0	2.2246556282043457	0.8917192220687866
1.0	39900000.0	39910000.0	0.0	1.950182318687439	0.7316635847091675
1.0	39910000.0	39920000.0	3.0	1.8371633291244507	0.6785441040992737
1.0	39940000.0	39950000.0	0.0	2.059974193572998	0.8035109639167786
1.0	40080000.0	40090000.0	4.0	3.293597459793091	1.4980379343032837
1.0	40200000.0	40210000.0	1.0	2.3941025733947754	1.0025428533554077
1.0	40220000.0	40230000.0	3.0	2.0831685066223145	0.8231943249702454
1.0	40240000.0	40250000.0	2.0	2.9139645099639893	1.322169542312622
1.0	40260000.0	40270000.0	2.0	2.4800639152526855	1.0867522954940796
1.0	40280000.0	40290000.0	1.0	2.490255355834961	1.0912907123565674
1.0	40430000.0	40440000.0	5.0	2.2342305183410645	0.9053133130073547
1.0	40490000.0	40500000.0	4.0	2.7677621841430664	1.2248456478118896
1.0	40550000.0	40560000.0	3.0	2.2104625701904297	0.8868001699447632
1.0	40590000.0	40600000.0	7.0	3.1925902366638184	1.453068494796753
1.0	40720000.0	40730000.0	4.0	2.5376899242401123	1.1172748804092407
1.0	40780000.0	40790000.0	3.0	3.5357322692871094	1.611703872680664
1.0	40800000.0	40810000.0	5.0	3.11171817779541	1.4107961654663086
1.0	40820000.0	40830000.0	8.0	2.8381993770599365	1.2707312107086182
1.0	40840000.0	40850000.0	2.0	2.0625176429748535	0.8923755884170532
1.0	40860000.0	40870000.0	5.0	2.516974449157715	1.0938918590545654
1.0	40990000.0	41000000.0	1.0	2.5614237785339355	1.124018669128418
1.0	41060000.0	41070000.0	4.0	3.250066041946411	1.4730465412139893
1.0	41100000.0	41110000.0	6.0	2.42897367477417	1.0403157472610474
1.0	41210000.0	41220000.0	2.0	1.9243030548095703	0.7200953960418701
1.0	41220000.0	41230000.0	1.0	1.961761713027954	0.7421249747276306
1.0	41240000.0	41250000.0	5.0	2.2865748405456543	0.9526202082633972
1.0	41320000.0	41330000.0	3.0	2.9873263835906982	1.352163314819336
1.0	41350000.0	41360000.0	1.0	3.1175010204315186	1.416054129600525
1.0	41370000.0	41380000.0	3.0	2.8096041679382324	1.249433159828186
1.0	41440000.0	41450000.0	6.0	1.9842125177383423	0.8419739603996277
1.0	41620000.0	41630000.0	3.0	1.9381630420684814	0.7493714094161987
1.0	41700000.0	41710000.0	0.0	2.3335864543914795	0.9651138186454773
1.0	41770000.0	41780000.0	1.0	2.745565414428711	1.2232482433319092
1.0	41820000.0	41830000.0	4.0	3.177781343460083	1.4448322057724
1.0	41850000.0	41860000.0	0.0	3.467569351196289	1.571997880935669
1.0	41890000.0	41900000.0	5.0	3.161242961883545	1.4366483688354492
1.0	42110000.0	42120000.0	5.0	3.05277681350708	1.3632943630218506
1.0	42130000.0	42140000.0	3.0	3.4167919158935547	1.5386230945587158
1.0	42170000.0	42180000.0	2.0	4.03162145614624	1.7715171575546265
1.0	42200000.0	42210000.0	3.0	4.191253662109375	1.840045690536499
1.0	42260000.0	42270000.0	2.0	4.163002014160156	1.8018028736114502
1.0	42370000.0	42380000.0	3.0	4.207801342010498	1.8149030208587646
1.0	42380000.0	42390000.0	5.0	3.425678253173828	1.5338499546051025
1.0	42440000.0	42450000.0	3.0	3.1672616004943848	1.418266773223877
1.0	42500000.0	42510000.0	5.0	3.4091923236846924	1.5409934520721436
1.0	42550000.0	42560000.0	6.0	3.3820061683654785	1.515730381011963
1.0	42580000.0	42590000.0	4.0	3.630288600921631	1.6081405878067017
1.0	42630000.0	42640000.0	4.0	2.685823917388916	1.1833442449569702
1.0	42750000.0	42760000.0	1.0	2.1428678035736084	0.8521868586540222
1.0	42780000.0	42790000.0	3.0	2.0341529846191406	0.7911796569824219
1.0	42800000.0	42810000.0	6.0	1.939759612083435	0.8152123689651489
1.0	42850000.0	42860000.0	10.0	2.8691625595092773	1.2831354141235352
1.0	42900000.0	42910000.0	4.0	2.6895625591278076	1.177263617515564
1.0	42910000.0	42920000.0	5.0	2.798377513885498	1.240227460861206
1.0	42930000.0	42940000.0	0.0	2.6012349128723145	1.1311068534851074
1.0	42950000.0	42960000.0	3.0	2.5006206035614014	1.072251558303833
1.0	43000000.0	43010000.0	5.0	2.343618869781494	0.9917043447494507
1.0	43070000.0	43080000.0	2.0	2.632678508758545	1.1560027599334717
1.0	43080000.0	43090000.0	11.0	2.6314926147460938	1.1567288637161255
1.0	43100000.0	43110000.0	1.0	2.847400426864624	1.266235113143921
1.0	43250000.0	43260000.0	0.0	2.8801474571228027	1.2960811853408813
1.0	43270000.0	43280000.0	0.0	2.327754497528076	0.9535548090934753
1.0	43280000.0	43290000.0	5.0	2.349252223968506	1.023687720298767
1.0	43320000.0	43330000.0	3.0	2.9635491371154785	1.3397988080978394
1.0	43370000.0	43380000.0	6.0	2.64030122756958	1.1726568937301636
1.0	43400000.0	43410000.0	1.0	2.5495123863220215	1.095412015914917
1.0	43480000.0	43490000.0	4.0	2.928534984588623	1.3164961338043213
1.0	43530000.0	43540000.0	0.0	2.8466038703918457	1.2592560052871704
1.0	43610000.0	43620000.0	2.0	3.01153564453125	1.3577392101287842
1.0	43700000.0	43710000.0	2.0	2.303436756134033	0.956322193145752
1.0	43710000.0	43720000.0	2.0	2.8838248252868652	1.288816213607788
1.0	43750000.0	43760000.0	4.0	2.329484462738037	1.0031481981277466
1.0	43810000.0	43820000.0	2.0	2.584287166595459	1.1182626485824585
1.0	43980000.0	43990000.0	5.0	3.3536617755889893	1.5230399370193481
1.0	44070000.0	44080000.0	3.0	2.421503782272339	1.0058306455612183
1.0	44090000.0	44100000.0	1.0	2.530174493789673	1.0888493061065674
1.0	44120000.0	44130000.0	5.0	2.048095941543579	0.7924145460128784
1.0	44140000.0	44150000.0	1.0	2.132047176361084	0.8368692398071289
1.0	44150000.0	44160000.0	2.0	1.996901512145996	0.7580695152282715
1.0	44170000.0	44180000.0	2.0	2.4088611602783203	1.0085949897766113
1.0	44250000.0	44260000.0	3.0	2.1478817462921143	0.8693841695785522
1.0	44300000.0	44310000.0	0.0	2.208101272583008	0.8955940008163452
1.0	44310000.0	44320000.0	2.0	2.1672163009643555	0.8795016407966614
1.0	44370000.0	44380000.0	2.0	2.241823673248291	0.9251796007156372
1.0	44430000.0	44440000.0	4.0	2.353424549102783	0.9733448028564453
1.0	44560000.0	44570000.0	1.0	3.669698715209961	1.6361345052719116
1.0	44600000.0	44610000.0	8.0	3.397839307785034	1.5354125499725342
1.0	44650000.0	44660000.0	2.0	3.5443215370178223	1.5844526290893555
1.0	44670000.0	44680000.0	0.0	3.230825901031494	1.4471313953399658
1.0	44700000.0	44710000.0	2.0	2.2895777225494385	0.9509760141372681
1.0	44760000.0	44770000.0	5.0	2.071105718612671	0.8114951252937317
1.0	44780000.0	44790000.0	1.0	2.1909918785095215	0.8727093935012817
1.0	44810000.0	44820000.0	1.0	2.330202579498291	0.9482126235961914
1.0	44850000.0	44860000.0	2.0	3.4842216968536377	1.5839948654174805
1.0	44860000.0	44870000.0	5.0	3.3364644050598145	1.5242834091186523
1.0	44870000.0	44880000.0	3.0	3.2717814445495605	1.503967046737671
1.0	45010000.0	45020000.0	2.0	3.070155382156372	1.392416000366211
1.0	45040000.0	45050000.0	7.0	2.8968682289123535	1.2968451976776123
1.0	45150000.0	45160000.0	3.0	2.65944766998291	1.17136549949646
1.0	45270000.0	45280000.0	3.0	3.0049469470977783	1.352433443069458
1.0	45460000.0	45470000.0	5.0	2.212390422821045	0.9180677533149719
1.0	45550000.0	45560000.0	2.0	2.6357340812683105	1.1585867404937744
1.0	45570000.0	45580000.0	6.0	2.6925904750823975	1.1899394989013672
1.0	45660000.0	45670000.0	1.0	2.5826668739318848	1.1275581121444702
1.0	45690000.0	45700000.0	3.0	2.900439977645874	1.2948799133300781
1.0	45710000.0	45720000.0	4.0	2.6623177528381348	1.1830196380615234
1.0	45880000.0	45890000.0	2.0	2.056321620941162	0.8179214596748352
1.0	45900000.0	45910000.0	3.0	2.19754958152771	0.9181788563728333
1.0	45950000.0	45960000.0	1.0	2.2526373863220215	0.9347624778747559
1.0	45960000.0	45970000.0	2.0	2.014336347579956	0.7848262786865234
1.0	45970000.0	45980000.0	1.0	2.0223119258880615	0.7820307612419128
1.0	46110000.0	46120000.0	4.0	2.037273406982422	0.7840466499328613
1.0	46120000.0	46130000.0	4.0	1.9752585887908936	0.7491158843040466
1.0	46140000.0	46150000.0	3.0	1.992714285850525	0.7598727941513062
1.0	46150000.0	46160000.0	4.0	2.3956191539764404	1.210937738418579
1.0	46160000.0	46170000.0	3.0	2.0639524459838867	0.809567928314209
1.0	46190000.0	46200000.0	1.0	2.1841413974761963	0.8794166445732117
1.0	46220000.0	46230000.0	1.0	2.6325409412384033	1.169863224029541
1.0	46260000.0	46270000.0	2.0	2.29819917678833	0.9831947088241577
1.0	46270000.0	46280000.0	3.0	1.8256899118423462	0.6903464198112488
1.0	46300000.0	46310000.0	4.0	1.9693626165390015	0.7665835618972778
1.0	46420000.0	46430000.0	1.0	1.8617130517959595	0.7074930667877197
1.0	46510000.0	46520000.0	2.0	2.076305866241455	0.8247076869010925
1.0	46540000.0	46550000.0	5.0	2.0731117725372314	0.8274834752082825
1.0	46570000.0	46580000.0	0.0	2.2022504806518555	0.9040852785110474
1.0	46600000.0	46610000.0	1.0	2.5059311389923096	1.0980401039123535
1.0	46650000.0	46660000.0	3.0	1.8745428323745728	0.7061421275138855
1.0	46690000.0	46700000.0	5.0	2.3892364501953125	1.0199470520019531
1.0	46710000.0	46720000.0	3.0	2.273526906967163	0.9271281361579895
1.0	46760000.0	46770000.0	3.0	3.1309995651245117	1.4629119634628296
1.0	46800000.0	46810000.0	2.0	2.357417583465576	1.0161123275756836
1.0	46890000.0	46900000.0	8.0	3.3801589012145996	1.5394864082336426
1.0	46910000.0	46920000.0	7.0	3.4360153675079346	1.5797003507614136
1.0	46930000.0	46940000.0	2.0	3.375808000564575	1.55068039894104
1.0	46980000.0	46990000.0	1.0	3.127230405807495	1.4137670993804932
1.0	47000000.0	47010000.0	3.0	3.3120017051696777	1.5190603733062744
1.0	47030000.0	47040000.0	2.0	2.0756442546844482	0.8109433054924011
1.0	47120000.0	47130000.0	4.0	1.8186594247817993	0.6788206696510315
1.0	47140000.0	47150000.0	1.0	1.8864288330078125	0.7061225175857544
1.0	47160000.0	47170000.0	1.0	1.6561199426651	0.6062704920768738
1.0	47230000.0	47240000.0	1.0	2.534707546234131	1.1254956722259521
1.0	47250000.0	47260000.0	1.0	2.2705836296081543	0.9652862548828125
1.0	47370000.0	47380000.0	1.0	2.6016921997070312	1.1481218338012695
1.0	47460000.0	47470000.0	3.0	2.7781574726104736	1.2478996515274048
1.0	47690000.0	47700000.0	5.0	3.3484394550323486	1.5456454753875732
1.0	47740000.0	47750000.0	1.0	2.1167898178100586	0.8334816694259644
1.0	47750000.0	47760000.0	2.0	2.1951000690460205	0.8829148411750793
1.0	47770000.0	47780000.0	0.0	2.126182794570923	0.842022716999054
1.0	47810000.0	47820000.0	0.0	2.0174615383148193	0.7830750942230225
1.0	47890000.0	47900000.0	4.0	2.7566277980804443	1.234767198562622
1.0	47910000.0	47920000.0	1.0	3.1539852619171143	1.4559028148651123
1.0	47920000.0	47930000.0	2.0	3.2411131858825684	1.4829109907150269
1.0	47930000.0	47940000.0	6.0	2.7947611808776855	1.2613794803619385
1.0	48060000.0	48070000.0	5.0	3.5913474559783936	1.6226365566253662
1.0	48190000.0	48200000.0	2.0	3.717897415161133	1.6726417541503906
1.0	48200000.0	48210000.0	3.0	3.7880592346191406	1.6876691579818726
1.0	48250000.0	48260000.0	4.0	3.618978500366211	1.6248029470443726
1.0	48270000.0	48280000.0	1.0	3.0500547885894775	1.3616241216659546
1.0	48330000.0	48340000.0	3.0	2.9343502521514893	1.3093149662017822
1.0	48370000.0	48380000.0	3.0	2.6146936416625977	1.1492764949798584
1.0	48390000.0	48400000.0	0.0	2.8396334648132324	1.2684427499771118
1.0	48450000.0	48460000.0	0.0	2.4615402221679688	1.0520743131637573
1.0	48560000.0	48570000.0	5.0	3.262664794921875	1.4777435064315796
1.0	48750000.0	48760000.0	2.0	2.938894748687744	1.3081775903701782
1.0	48800000.0	48810000.0	6.0	2.420069932937622	1.0298926830291748
1.0	48850000.0	48860000.0	4.0	2.4783921241760254	1.0670143365859985
1.0	49040000.0	49050000.0	8.0	4.1938581466674805	1.8140007257461548
1.0	49050000.0	49060000.0	2.0	4.562821388244629	1.9255841970443726
1.0	49160000.0	49170000.0	6.0	4.332045555114746	1.8678401708602905
1.0	49170000.0	49180000.0	8.0	4.592033386230469	1.9426628351211548
1.0	49190000.0	49200000.0	6.0	3.7381699085235596	1.6568723917007446
1.0	49290000.0	49300000.0	5.0	4.541900634765625	1.9386440515518188
1.0	49310000.0	49320000.0	2.0	4.406647682189941	1.874376654624939
1.0	49390000.0	49400000.0	2.0	4.050873756408691	1.760999321937561
1.0	49440000.0	49450000.0	3.0	4.666262626647949	1.9369134902954102
1.0	49480000.0	49490000.0	6.0	4.268709659576416	1.8275855779647827
1.0	49600000.0	49610000.0	8.0	4.532546520233154	1.9041941165924072
1.0	49750000.0	49760000.0	4.0	4.100030899047852	1.8182373046875
1.0	49760000.0	49770000.0	6.0	5.2035980224609375	2.066286563873291
1.0	49820000.0	49830000.0	4.0	5.751219749450684	2.1576757431030273
1.0	49850000.0	49860000.0	11.0	5.368325710296631	2.0871691703796387
1.0	49900000.0	49910000.0	4.0	5.643542766571045	2.144646644592285
1.0	49920000.0	49930000.0	3.0	5.459857940673828	2.1028008460998535
1.0	49950000.0	49960000.0	4.0	5.442694664001465	2.108846664428711
1.0	50050000.0	50060000.0	8.0	5.437897682189941	2.10487699508667
1.0	50110000.0	50120000.0	7.0	5.558902740478516	2.129904270172119
1.0	50130000.0	50140000.0	9.0	5.357657432556152	2.089569568634033
1.0	50210000.0	50220000.0	3.0	4.5848846435546875	1.9145228862762451
1.0	50250000.0	50260000.0	5.0	3.9660205841064453	1.72281014919281
1.0	50300000.0	50310000.0	2.0	4.2645745277404785	1.8362586498260498
1.0	50350000.0	50360000.0	5.0	4.563089370727539	1.9072716236114502
1.0	50370000.0	50380000.0	5.0	4.611626625061035	1.9235877990722656
1.0	50390000.0	50400000.0	7.0	4.4442620277404785	1.8836545944213867
1.0	50410000.0	50420000.0	5.0	4.941778182983398	2.0091826915740967
1.0	50420000.0	50430000.0	8.0	4.6340813636779785	1.9321616888046265
1.0	50540000.0	50550000.0	4.0	5.480122089385986	2.1146702766418457
1.0	50560000.0	50570000.0	9.0	5.029650688171387	2.0209789276123047
1.0	50630000.0	50640000.0	6.0	5.6862921714782715	2.1425819396972656
1.0	50680000.0	50690000.0	7.0	5.764761924743652	2.1665384769439697
1.0	50740000.0	50750000.0	11.0	5.268496513366699	2.076200485229492
1.0	50750000.0	50760000.0	5.0	5.438915252685547	2.118391752243042
1.0	50780000.0	50790000.0	6.0	5.101832389831543	2.0632481575012207
1.0	50970000.0	50980000.0	1.0	2.5469393730163574	1.084433913230896
1.0	50980000.0	50990000.0	5.0	2.402153253555298	1.0051673650741577
1.0	51020000.0	51030000.0	6.0	2.265507459640503	0.9225199818611145
1.0	51110000.0	51120000.0	3.0	2.0848097801208496	0.837173581123352
1.0	51150000.0	51160000.0	0.0	2.0934386253356934	0.83562833070755
1.0	51240000.0	51250000.0	1.0	1.9165904521942139	0.7316311597824097
1.0	51300000.0	51310000.0	3.0	1.8768253326416016	0.7230851650238037
1.0	51330000.0	51340000.0	1.0	1.8209543228149414	0.6981995105743408
1.0	51340000.0	51350000.0	3.0	1.8031291961669922	0.6865696907043457
1.0	51410000.0	51420000.0	1.0	1.9908393621444702	0.7691487073898315
1.0	51480000.0	51490000.0	3.0	2.992619037628174	1.3356842994689941
1.0	51490000.0	51500000.0	5.0	3.2918639183044434	1.4691846370697021
1.0	51500000.0	51510000.0	4.0	3.4544284343719482	1.5536980628967285
1.0	51620000.0	51630000.0	6.0	3.0001060962677	1.3475596904754639
1.0	51640000.0	51650000.0	0.0	3.34303617477417	1.5216283798217773
1.0	51650000.0	51660000.0	2.0	2.8496317863464355	1.270864725112915
1.0	51680000.0	51690000.0	1.0	2.7236788272857666	1.2066729068756104
1.0	51710000.0	51720000.0	2.0	1.847359299659729	0.6954339146614075
1.0	51800000.0	51810000.0	3.0	2.683136463165283	1.196826457977295
1.0	51810000.0	51820000.0	1.0	2.429877758026123	1.0405640602111816
1.0	51840000.0	51850000.0	3.0	1.9733918905258179	0.7579984664916992
1.0	51860000.0	51870000.0	1.0	1.9462087154388428	0.7425537705421448
1.0	51890000.0	51900000.0	6.0	1.9432361125946045	0.7478869557380676
1.0	51900000.0	51910000.0	1.0	2.0270442962646484	0.7821424603462219
1.0	51920000.0	51930000.0	0.0	2.0903077125549316	0.8213087320327759
1.0	51980000.0	51990000.0	2.0	2.331120014190674	1.026122808456421
1.0	52010000.0	52020000.0	3.0	2.29772686958313	0.973402202129364
1.0	52020000.0	52030000.0	2.0	2.1344707012176514	0.8610331416130066
1.0	52080000.0	52090000.0	2.0	2.3143136501312256	0.9477084875106812
1.0	52170000.0	52180000.0	1.0	1.8344414234161377	0.7050007581710815
1.0	52180000.0	52190000.0	3.0	1.8510221242904663	0.7082946300506592
1.0	52220000.0	52230000.0	1.0	1.8182976245880127	0.6827687621116638
1.0	52280000.0	52290000.0	1.0	1.9663915634155273	0.7495414614677429
1.0	52410000.0	52420000.0	7.0	2.4914584159851074	1.0874598026275635
1.0	52420000.0	52430000.0	4.0	2.3150734901428223	0.9850540161132812
1.0	52440000.0	52450000.0	6.0	2.295858860015869	0.974880039691925
1.0	52480000.0	52490000.0	1.0	2.1784756183624268	0.878928542137146
1.0	52590000.0	52600000.0	1.0	2.2059974670410156	0.9324076771736145
1.0	52840000.0	52850000.0	3.0	1.9016449451446533	0.7235706448554993
1.0	52860000.0	52870000.0	0.0	1.999237298965454	0.7766712307929993
1.0	52930000.0	52940000.0	1.0	2.05810546875	0.8082109689712524
1.0	53110000.0	53120000.0	3.0	3.110968828201294	1.390822410583496
1.0	53140000.0	53150000.0	3.0	2.8871841430664062	1.280904769897461
1.0	53180000.0	53190000.0	8.0	2.7782843112945557	1.2368392944335938
1.0	53220000.0	53230000.0	5.0	2.4438316822052	1.01943039894104
1.0	53300000.0	53310000.0	3.0	3.1302900314331055	1.4268897771835327
1.0	53340000.0	53350000.0	5.0	2.299484968185425	0.9704306721687317
1.0	53390000.0	53400000.0	1.0	2.3617236614227295	0.9847204089164734
1.0	53400000.0	53410000.0	2.0	2.1876792907714844	0.8843874931335449
1.0	53550000.0	53560000.0	6.0	2.9146265983581543	1.3132295608520508
1.0	53570000.0	53580000.0	4.0	2.8837509155273438	1.2953989505767822
1.0	53640000.0	53650000.0	2.0	2.4152164459228516	1.0363574028015137
1.0	53860000.0	53870000.0	1.0	4.08286190032959	1.7769140005111694
1.0	53870000.0	53880000.0	2.0	3.9457309246063232	1.729308843612671
1.0	53980000.0	53990000.0	8.0	3.089055299758911	1.3777211904525757
1.0	54000000.0	54010000.0	2.0	3.7207512855529785	1.6434093713760376
1.0	54010000.0	54020000.0	2.0	3.516711473464966	1.5547478199005127
1.0	54020000.0	54030000.0	5.0	3.1843504905700684	1.417953610420227
1.0	54040000.0	54050000.0	2.0	3.0763297080993652	1.3716344833374023
1.0	54050000.0	54060000.0	2.0	2.775071620941162	1.2280347347259521
1.0	54150000.0	54160000.0	4.0	2.6038730144500732	1.1422511339187622
1.0	54190000.0	54200000.0	3.0	2.8759024143218994	1.2810039520263672
1.0	54240000.0	54250000.0	0.0	2.1722025871276855	0.8681508898735046
1.0	54290000.0	54300000.0	1.0	2.0808663368225098	0.816397488117218
1.0	54350000.0	54360000.0	2.0	2.197930097579956	0.9213616251945496
1.0	54430000.0	54440000.0	2.0	1.80401611328125	0.6719104051589966
1.0	54470000.0	54480000.0	2.0	2.656308889389038	1.1907188892364502
1.0	54560000.0	54570000.0	1.0	1.9011348485946655	0.729904294013977
1.0	54610000.0	54620000.0	1.0	2.7614567279815674	1.233733057975769
1.0	54660000.0	54670000.0	5.0	2.124790668487549	0.8550718426704407
1.0	54710000.0	54720000.0	8.0	2.2837014198303223	0.9395149350166321
1.0	54740000.0	54750000.0	0.0	2.304123640060425	0.9398870468139648
1.0	54770000.0	54780000.0	5.0	2.187758684158325	0.8830810785293579
1.0	54790000.0	54800000.0	1.0	2.218369722366333	0.88249671459198
1.0	54800000.0	54810000.0	1.0	2.3134028911590576	0.9456309080123901
1.0	54870000.0	54880000.0	7.0	2.478760242462158	1.1256216764450073
1.0	54930000.0	54940000.0	4.0	2.8622233867645264	1.2823960781097412
1.0	54940000.0	54950000.0	1.0	2.8178670406341553	1.2591114044189453
1.0	54960000.0	54970000.0	1.0	3.128951072692871	1.41971755027771
1.0	55000000.0	55010000.0	5.0	2.8170533180236816	1.2633861303329468
1.0	55020000.0	55030000.0	4.0	2.162755012512207	0.8941572904586792
1.0	55060000.0	55070000.0	1.0	2.207199811935425	0.8914492726325989
1.0	55150000.0	55160000.0	5.0	2.6260573863983154	1.1536023616790771
1.0	55180000.0	55190000.0	1.0	2.237316846847534	0.8911281824111938
1.0	55200000.0	55210000.0	3.0	2.2080800533294678	0.881142795085907
1.0	55210000.0	55220000.0	1.0	2.640575647354126	1.1650805473327637
1.0	55250000.0	55260000.0	2.0	2.4962291717529297	1.0652090311050415
1.0	55270000.0	55280000.0	5.0	2.8638463020324707	1.2770681381225586
1.0	55280000.0	55290000.0	3.0	3.0852391719818115	1.3967787027359009
1.0	55390000.0	55400000.0	1.0	2.4802467823028564	1.078713059425354
1.0	55410000.0	55420000.0	4.0	2.417881727218628	1.0420867204666138
1.0	55470000.0	55480000.0	4.0	2.6709163188934326	1.1931341886520386
1.0	55600000.0	55610000.0	2.0	1.7287790775299072	0.6353698968887329
1.0	55650000.0	55660000.0	1.0	2.0659844875335693	0.8127247095108032
1.0	55690000.0	55700000.0	5.0	3.0080838203430176	1.353484869003296
1.0	55770000.0	55780000.0	1.0	3.661726474761963	1.639346718788147
1.0	55800000.0	55810000.0	4.0	3.299969434738159	1.481076955795288
1.0	55810000.0	55820000.0	5.0	3.2111892700195312	1.439338207244873
1.0	55850000.0	55860000.0	3.0	3.275498867034912	1.4585591554641724
1.0	55890000.0	55900000.0	0.0	3.173413038253784	1.419604778289795
1.0	55900000.0	55910000.0	2.0	3.2995827198028564	1.4670069217681885
1.0	56010000.0	56020000.0	3.0	3.2871932983398438	1.4570285081863403
1.0	56070000.0	56080000.0	1.0	3.416154146194458	1.5186917781829834
1.0	56130000.0	56140000.0	6.0	2.344698667526245	1.0007387399673462
1.0	56150000.0	56160000.0	1.0	3.289330244064331	1.4682319164276123
1.0	56190000.0	56200000.0	2.0	3.5932369232177734	1.5962402820587158
1.0	56250000.0	56260000.0	6.0	3.508760452270508	1.5494792461395264
1.0	56350000.0	56360000.0	1.0	3.2604408264160156	1.4451833963394165
1.0	56380000.0	56390000.0	2.0	2.7305283546447754	1.2028489112854004
1.0	56490000.0	56500000.0	4.0	2.9621429443359375	1.3237240314483643
1.0	56520000.0	56530000.0	3.0	2.967810869216919	1.3342643976211548
1.0	56530000.0	56540000.0	2.0	3.064189910888672	1.3723392486572266
1.0	56570000.0	56580000.0	3.0	3.2392020225524902	1.4518485069274902
1.0	56710000.0	56720000.0	2.0	2.872474193572998	1.2804216146469116
1.0	56740000.0	56750000.0	3.0	2.561894416809082	1.12080979347229
1.0	56850000.0	56860000.0	3.0	2.7773308753967285	1.2300736904144287
1.0	56880000.0	56890000.0	5.0	2.3156564235687256	0.9900084733963013
1.0	56920000.0	56930000.0	4.0	2.0987627506256104	0.8718024492263794
1.0	56970000.0	56980000.0	1.0	2.0162513256073	0.8006901741027832
1.0	57010000.0	57020000.0	2.0	1.8561182022094727	0.7099982500076294
1.0	57110000.0	57120000.0	2.0	2.3242135047912598	1.001004934310913
1.0	57220000.0	57230000.0	2.0	2.9026718139648438	1.2884235382080078
1.0	57240000.0	57250000.0	0.0	3.26872181892395	1.4487757682800293
1.0	57280000.0	57290000.0	2.0	3.1171505451202393	1.3999509811401367
1.0	57290000.0	57300000.0	2.0	3.1390206813812256	1.4034497737884521
1.0	57350000.0	57360000.0	3.0	3.473628520965576	1.5391042232513428
1.0	57370000.0	57380000.0	1.0	3.9850220680236816	1.7349731922149658
1.0	57410000.0	57420000.0	4.0	3.5076088905334473	1.566502332687378
1.0	57520000.0	57530000.0	4.0	3.421294689178467	1.5175338983535767
1.0	57530000.0	57540000.0	3.0	3.3090529441833496	1.4815194606781006
1.0	57590000.0	57600000.0	3.0	3.4100513458251953	1.5149462223052979
1.0	57650000.0	57660000.0	2.0	3.333667039871216	1.486065149307251
1.0	57680000.0	57690000.0	4.0	3.432154417037964	1.5260975360870361
1.0	57710000.0	57720000.0	3.0	3.4598212242126465	1.5420300960540771
1.0	57840000.0	57850000.0	4.0	4.197806358337402	1.7975385189056396
1.0	57860000.0	57870000.0	6.0	4.416546821594238	1.8617570400238037
1.0	57930000.0	57940000.0	7.0	3.7538082599639893	1.6554619073867798
1.0	57980000.0	57990000.0	3.0	4.224364280700684	1.813647985458374
1.0	57990000.0	58000000.0	4.0	4.262861728668213	1.8232929706573486
1.0	58060000.0	58070000.0	7.0	3.8696982860565186	1.7080376148223877
1.0	58100000.0	58110000.0	3.0	4.617055892944336	1.9490125179290771
1.0	58140000.0	58150000.0	3.0	4.709505558013916	1.9687448740005493
1.0	58160000.0	58170000.0	7.0	4.536525726318359	1.9244716167449951
1.0	58170000.0	58180000.0	3.0	4.5580058097839355	1.918603539466858
1.0	58180000.0	58190000.0	6.0	4.101500511169434	1.798338532447815
1.0	58190000.0	58200000.0	7.0	4.223921298980713	1.8472509384155273
1.0	58250000.0	58260000.0	5.0	4.0802388191223145	1.7957055568695068
1.0	58330000.0	58340000.0	4.0	3.57707142829895	1.6189773082733154
1.0	58410000.0	58420000.0	1.0	4.081336975097656	1.8068329095840454
1.0	58440000.0	58450000.0	3.0	3.968035936355591	1.7675549983978271
1.0	58490000.0	58500000.0	2.0	3.8658530712127686	1.7244094610214233
1.0	58550000.0	58560000.0	2.0	3.5948925018310547	1.60915207862854
1.0	58560000.0	58570000.0	5.0	3.7977256774902344	1.6776845455169678
1.0	58610000.0	58620000.0	2.0	3.5312588214874268	1.5759528875350952
1.0	58620000.0	58630000.0	3.0	3.2548987865448	1.4614555835723877
1.0	58690000.0	58700000.0	3.0	2.9367003440856934	1.3233853578567505
1.0	58720000.0	58730000.0	1.0	3.32726788520813	1.5002762079238892
1.0	58790000.0	58800000.0	4.0	2.912882089614868	1.2978216409683228
1.0	58910000.0	58920000.0	6.0	2.5801358222961426	1.130141019821167
1.0	59010000.0	59020000.0	1.0	2.0675835609436035	0.9639639854431152
1.0	59050000.0	59060000.0	4.0	2.303375720977783	0.9775595664978027
1.0	59120000.0	59130000.0	2.0	1.8571048974990845	0.6902766823768616
1.0	59150000.0	59160000.0	2.0	1.8360702991485596	0.6831242442131042
1.0	59320000.0	59330000.0	1.0	2.1229631900787354	0.8492050170898438
1.0	59350000.0	59360000.0	2.0	2.20125150680542	0.9069170951843262
1.0	59370000.0	59380000.0	3.0	2.2959015369415283	0.9589619636535645
1.0	59400000.0	59410000.0	4.0	2.445817232131958	1.0623542070388794
1.0	59460000.0	59470000.0	6.0	2.209169387817383	0.9296334385871887
1.0	59470000.0	59480000.0	3.0	2.2182297706604004	0.9191845059394836
1.0	59570000.0	59580000.0	4.0	2.556114673614502	1.112348198890686
1.0	59630000.0	59640000.0	3.0	2.916543483734131	1.3042634725570679
1.0	59640000.0	59650000.0	4.0	2.5836830139160156	1.1178101301193237
1.0	59820000.0	59830000.0	0.0	1.9171926975250244	0.7442623972892761
1.0	59870000.0	59880000.0	3.0	2.036930561065674	0.8055146932601929
1.0	59960000.0	59970000.0	1.0	2.1530189514160156	0.8644220232963562
1.0	60000000.0	60010000.0	1.0	1.8579208850860596	0.7342721223831177
1.0	60130000.0	60140000.0	1.0	2.2847702503204346	0.9513195157051086
1.0	60140000.0	60150000.0	0.0	2.3524749279022217	0.9903658628463745
1.0	60170000.0	60180000.0	1.0	2.532158851623535	1.0915632247924805
1.0	60230000.0	60240000.0	2.0	2.2322306632995605	0.9131590127944946
1.0	60260000.0	60270000.0	7.0	2.844123601913452	1.2596452236175537
1.0	60290000.0	60300000.0	5.0	2.3026397228240967	0.9562681317329407
1.0	60300000.0	60310000.0	3.0	2.33259916305542	0.9742387533187866
1.0	60410000.0	60420000.0	4.0	2.697962522506714	1.19496750831604
1.0	60460000.0	60470000.0	0.0	3.0644075870513916	1.3741341829299927
1.0	60480000.0	60490000.0	2.0	3.4595494270324707	1.5352050065994263
1.0	60540000.0	60550000.0	2.0	3.196226119995117	1.4404538869857788
1.0	60550000.0	60560000.0	2.0	3.0594286918640137	1.3675116300582886
1.0	60590000.0	60600000.0	2.0	3.3343405723571777	1.4810268878936768
1.0	60630000.0	60640000.0	6.0	3.118654489517212	1.3890200853347778
1.0	60660000.0	60670000.0	3.0	3.2324817180633545	1.431557297706604
1.0	60670000.0	60680000.0	5.0	2.576437473297119	1.1313841342926025
1.0	60690000.0	60700000.0	1.0	3.222219944000244	1.4298202991485596
1.0	60700000.0	60710000.0	1.0	3.179161310195923	1.418188452720642
1.0	60730000.0	60740000.0	6.0	2.862985134124756	1.2736752033233643
1.0	60800000.0	60810000.0	4.0	2.7480034828186035	1.2196998596191406
1.0	60820000.0	60830000.0	1.0	2.8858625888824463	1.2876336574554443
1.0	60850000.0	60860000.0	4.0	2.6402440071105957	1.160035490989685
1.0	60890000.0	60900000.0	4.0	2.4244580268859863	1.047842025756836
1.0	60970000.0	60980000.0	0.0	2.125209331512451	0.8855665922164917
1.0	60980000.0	60990000.0	4.0	2.581801176071167	1.1285266876220703
1.0	61140000.0	61150000.0	3.0	3.2530014514923096	1.4433542490005493
1.0	61160000.0	61170000.0	2.0	3.288980007171631	1.4690618515014648
1.0	61180000.0	61190000.0	4.0	3.273364543914795	1.4589647054672241
1.0	61320000.0	61330000.0	0.0	3.0875673294067383	1.3825668096542358
1.0	61370000.0	61380000.0	2.0	2.5240156650543213	1.1075643301010132
1.0	61400000.0	61410000.0	2.0	2.7628347873687744	1.230414867401123
1.0	61450000.0	61460000.0	4.0	2.698509931564331	1.1958526372909546
1.0	61460000.0	61470000.0	1.0	3.16585111618042	1.4340530633926392
1.0	61660000.0	61670000.0	4.0	2.151029348373413	0.867835521697998
1.0	61740000.0	61750000.0	3.0	2.354323148727417	0.9838413000106812
1.0	61800000.0	61810000.0	1.0	2.3414971828460693	0.9710063934326172
1.0	61840000.0	61850000.0	4.0	2.370553970336914	0.9881366491317749
1.0	61860000.0	61870000.0	3.0	2.425462245941162	1.0085035562515259
1.0	61950000.0	61960000.0	3.0	3.165215253829956	1.4238475561141968
1.0	62100000.0	62110000.0	5.0	2.478160858154297	1.0746893882751465
1.0	62140000.0	62150000.0	1.0	2.065786123275757	0.8103535771369934
1.0	62150000.0	62160000.0	2.0	2.047321319580078	0.8000084161758423
1.0	62210000.0	62220000.0	2.0	2.1361982822418213	0.8498708009719849
1.0	62240000.0	62250000.0	4.0	2.1956801414489746	0.8816431760787964
1.0	62250000.0	62260000.0	3.0	2.2384562492370605	0.9023241996765137
1.0	62280000.0	62290000.0	2.0	2.1672046184539795	0.858615517616272
1.0	62340000.0	62350000.0	1.0	2.0728836059570312	0.8107457160949707
1.0	62350000.0	62360000.0	3.0	1.9318220615386963	0.7358219027519226
1.0	62430000.0	62440000.0	0.0	1.9201265573501587	0.7442600131034851
1.0	62520000.0	62530000.0	3.0	1.806105375289917	0.6796538233757019
1.0	62560000.0	62570000.0	1.0	2.0691885948181152	0.8182719945907593
1.0	62590000.0	62600000.0	1.0	2.111877918243408	0.8356728553771973
1.0	62620000.0	62630000.0	1.0	2.1131911277770996	0.8394416570663452
1.0	62690000.0	62700000.0	4.0	2.3308520317077637	0.9822683334350586
1.0	62950000.0	62960000.0	3.0	1.862638235092163	0.7030208110809326
1.0	62960000.0	62970000.0	2.0	1.9314212799072266	0.745313823223114
1.0	62990000.0	63000000.0	1.0	1.7950376272201538	0.6730693578720093
1.0	63000000.0	63010000.0	2.0	1.7480942010879517	0.6505222916603088
1.0	63210000.0	63220000.0	4.0	2.080773115158081	0.8500930666923523
1.0	63290000.0	63300000.0	2.0	2.209770441055298	0.8999499082565308
1.0	63320000.0	63330000.0	0.0	2.191641330718994	0.88775634765625
1.0	63340000.0	63350000.0	5.0	2.6003270149230957	1.155472755432129
1.0	63350000.0	63360000.0	5.0	2.916595935821533	1.3204660415649414
1.0	63590000.0	63600000.0	3.0	3.621875762939453	1.63275146484375
1.0	63610000.0	63620000.0	4.0	3.584395170211792	1.6170011758804321
1.0	63620000.0	63630000.0	7.0	3.5901646614074707	1.619936227798462
1.0	63630000.0	63640000.0	4.0	3.8423848152160645	1.710009217262268
1.0	63710000.0	63720000.0	1.0	4.297781944274902	1.8531945943832397
1.0	63740000.0	63750000.0	9.0	3.7039361000061035	1.661595106124878
1.0	63850000.0	63860000.0	1.0	2.3910725116729736	1.012722373008728
1.0	63870000.0	63880000.0	1.0	2.123957872390747	0.8496548533439636
1.0	63930000.0	63940000.0	2.0	1.839818000793457	0.7176262140274048
1.0	63940000.0	63950000.0	2.0	2.0353825092315674	0.812182605266571
1.0	64090000.0	64100000.0	2.0	2.2674593925476074	0.9135848879814148
1.0	64150000.0	64160000.0	2.0	2.6170103549957275	1.1555969715118408
1.0	64220000.0	64230000.0	3.0	2.8718228340148926	1.281485676765442
1.0	64230000.0	64240000.0	1.0	2.854234457015991	1.2895286083221436
1.0	64340000.0	64350000.0	1.0	2.0815296173095703	0.8230536580085754
1.0	64360000.0	64370000.0	2.0	2.208383083343506	0.9099603891372681
1.0	64380000.0	64390000.0	0.0	2.0411791801452637	0.8023616075515747
1.0	64450000.0	64460000.0	0.0	2.218019962310791	0.9196441769599915
1.0	64580000.0	64590000.0	3.0	2.3100624084472656	0.9784431457519531
1.0	64680000.0	64690000.0	1.0	2.822251796722412	1.26796555519104
1.0	64730000.0	64740000.0	3.0	2.960301399230957	1.3298523426055908
1.0	64750000.0	64760000.0	2.0	3.1974971294403076	1.4387916326522827
1.0	64760000.0	64770000.0	3.0	2.871140718460083	1.292425513267517
1.0	64800000.0	64810000.0	6.0	3.01572847366333	1.367801547050476
1.0	64810000.0	64820000.0	2.0	2.312613010406494	0.9795148968696594
1.0	64980000.0	64990000.0	2.0	2.148728609085083	0.856269359588623
1.0	65020000.0	65030000.0	5.0	2.102308750152588	0.8494536280632019
1.0	65030000.0	65040000.0	3.0	2.071601390838623	0.8249236345291138
1.0	65130000.0	65140000.0	1.0	2.0999064445495605	0.8436902165412903
1.0	65140000.0	65150000.0	1.0	2.002769947052002	0.7775284051895142
1.0	65340000.0	65350000.0	3.0	1.9084913730621338	0.7232804298400879
1.0	65370000.0	65380000.0	0.0	1.8551323413848877	0.7036889791488647
1.0	65460000.0	65470000.0	1.0	2.3319995403289795	0.9858748316764832
1.0	65500000.0	65510000.0	3.0	2.2625083923339844	0.9282953143119812
1.0	65600000.0	65610000.0	1.0	2.442526340484619	1.0599116086959839
1.0	65630000.0	65640000.0	2.0	2.0679383277893066	0.8213361501693726
1.0	65640000.0	65650000.0	1.0	1.9956226348876953	0.7793133854866028
1.0	65690000.0	65700000.0	1.0	1.8957815170288086	0.744737982749939
1.0	65760000.0	65770000.0	2.0	2.5114994049072266	1.0925213098526
1.0	65850000.0	65860000.0	7.0	2.358752727508545	1.0052262544631958
1.0	65970000.0	65980000.0	3.0	2.362879753112793	1.0136816501617432
1.0	66030000.0	66040000.0	4.0	2.2452332973480225	0.9478675723075867
1.0	66040000.0	66050000.0	2.0	2.317456007003784	0.9872633814811707
1.0	66050000.0	66060000.0	3.0	2.4219202995300293	1.0402755737304688
1.0	66100000.0	66110000.0	4.0	2.7558484077453613	1.2158138751983643
1.0	66260000.0	66270000.0	0.0	3.6066956520080566	1.6141866445541382
1.0	66270000.0	66280000.0	4.0	3.4387524127960205	1.521167516708374
1.0	66420000.0	66430000.0	3.0	3.8957571983337402	1.713313341140747
1.0	66440000.0	66450000.0	4.0	4.280778408050537	1.8459688425064087
1.0	66620000.0	66630000.0	2.0	4.055151462554932	1.7696144580841064
1.0	66630000.0	66640000.0	5.0	3.9318737983703613	1.7145564556121826
1.0	66640000.0	66650000.0	4.0	3.861055850982666	1.6937049627304077
1.0	66680000.0	66690000.0	8.0	3.8099617958068848	1.6743838787078857
1.0	66700000.0	66710000.0	4.0	3.5531063079833984	1.5809720754623413
1.0	66820000.0	66830000.0	4.0	2.935969114303589	1.2924913167953491
1.0	66830000.0	66840000.0	5.0	3.0438385009765625	1.3541404008865356
1.0	66840000.0	66850000.0	2.0	3.721142530441284	1.6489588022232056
1.0	66850000.0	66860000.0	7.0	3.7325167655944824	1.6503641605377197
1.0	66960000.0	66970000.0	6.0	4.2125959396362305	1.8084205389022827
1.0	67000000.0	67010000.0	5.0	4.024339199066162	1.770298719406128
1.0	67020000.0	67030000.0	4.0	3.9299373626708984	1.717299222946167
1.0	67040000.0	67050000.0	7.0	3.897160291671753	1.7042944431304932
1.0	67050000.0	67060000.0	6.0	3.986814498901367	1.727185606956482
1.0	67060000.0	67070000.0	2.0	4.318863868713379	1.8345460891723633
1.0	67100000.0	67110000.0	7.0	3.6402459144592285	1.6037184000015259
1.0	67130000.0	67140000.0	3.0	3.784949541091919	1.6653248071670532
1.0	67160000.0	67170000.0	6.0	3.0540995597839355	1.353290319442749
1.0	67170000.0	67180000.0	3.0	3.090658664703369	1.3806272745132446
1.0	67270000.0	67280000.0	1.0	2.525054931640625	1.1096303462982178
1.0	67410000.0	67420000.0	3.0	1.7245829105377197	0.6355768442153931
1.0	67420000.0	67430000.0	2.0	1.8013861179351807	0.6683270335197449
1.0	67430000.0	67440000.0	0.0	1.8283665180206299	0.6827563047409058
1.0	67700000.0	67710000.0	0.0	2.8610622882843018	1.2843139171600342
1.0	67760000.0	67770000.0	3.0	3.1448302268981934	1.425356149673462
1.0	67860000.0	67870000.0	2.0	2.3075428009033203	0.9633691906929016
1.0	67980000.0	67990000.0	2.0	3.1364147663116455	1.4159085750579834
1.0	68010000.0	68020000.0	3.0	2.5160045623779297	1.0829882621765137
1.0	68050000.0	68060000.0	5.0	2.7830147743225098	1.2324349880218506
1.0	68120000.0	68130000.0	2.0	2.9262585639953613	1.3107916116714478
1.0	68350000.0	68360000.0	2.0	2.165602207183838	0.8976287841796875
1.0	68380000.0	68390000.0	2.0	2.53019118309021	1.1087615489959717
1.0	68460000.0	68470000.0	3.0	2.4535834789276123	1.0651289224624634
1.0	68530000.0	68540000.0	1.0	2.412717342376709	1.0382707118988037
1.0	68560000.0	68570000.0	1.0	2.122579336166382	0.8713308572769165
1.0	68590000.0	68600000.0	1.0	1.9249355792999268	0.7405412793159485
1.0	68600000.0	68610000.0	3.0	1.8551127910614014	0.7118567228317261
1.0	68620000.0	68630000.0	2.0	1.9302104711532593	0.7479699850082397
1.0	68650000.0	68660000.0	3.0	1.9733304977416992	0.772670328617096
1.0	68680000.0	68690000.0	3.0	2.095724582672119	0.8268121480941772
1.0	68740000.0	68750000.0	6.0	2.4829928874969482	1.077026605606079
1.0	68750000.0	68760000.0	3.0	2.459282398223877	1.0609867572784424
1.0	68820000.0	68830000.0	2.0	3.326153516769409	1.495290994644165
1.0	68960000.0	68970000.0	2.0	3.3589768409729004	1.5161662101745605
1.0	69040000.0	69050000.0	3.0	4.309028625488281	1.8461288213729858
1.0	69130000.0	69140000.0	5.0	4.144892692565918	1.7884104251861572
1.0	69220000.0	69230000.0	6.0	4.346005916595459	1.8590770959854126
1.0	69290000.0	69300000.0	1.0	4.643649101257324	1.9368880987167358
1.0	69390000.0	69400000.0	4.0	2.6018404960632324	1.1466362476348877
1.0	69460000.0	69470000.0	3.0	3.156700849533081	1.4353563785552979
1.0	69490000.0	69500000.0	4.0	3.654787540435791	1.6336504220962524
1.0	69590000.0	69600000.0	2.0	4.493546485900879	1.9023473262786865
1.0	69710000.0	69720000.0	5.0	5.5959696769714355	2.143820285797119
1.0	69740000.0	69750000.0	5.0	5.186326026916504	2.065009117126465
1.0	69800000.0	69810000.0	5.0	5.135558128356934	2.0656352043151855
1.0	69830000.0	69840000.0	6.0	5.094290733337402	2.055817127227783
1.0	69840000.0	69850000.0	9.0	4.6658501625061035	1.956544280052185
1.0	69860000.0	69870000.0	7.0	4.831456184387207	2.003133535385132
1.0	69870000.0	69880000.0	6.0	4.565948963165283	1.9369049072265625
1.0	69890000.0	69900000.0	2.0	4.49863862991333	1.908599615097046
1.0	69930000.0	69940000.0	4.0	4.365699291229248	1.8760454654693604
1.0	69950000.0	69960000.0	1.0	3.7848312854766846	1.6889921426773071
1.0	69970000.0	69980000.0	2.0	4.103095054626465	1.7939809560775757
1.0	70090000.0	70100000.0	6.0	4.265301704406738	1.8370288610458374
1.0	70100000.0	70110000.0	4.0	4.590140342712402	1.915732741355896
1.0	70110000.0	70120000.0	3.0	4.68651819229126	1.9418662786483765
1.0	70160000.0	70170000.0	13.0	4.294539928436279	1.8352727890014648
1.0	70170000.0	70180000.0	2.0	4.493477821350098	1.8899081945419312
1.0	70270000.0	70280000.0	7.0	4.528042316436768	1.9008171558380127
1.0	70360000.0	70370000.0	4.0	5.289854526519775	2.073288917541504
1.0	70420000.0	70430000.0	8.0	4.9643235206604	2.001582384109497
1.0	70550000.0	70560000.0	6.0	4.4542975425720215	1.8728325366973877
1.0	70570000.0	70580000.0	6.0	4.304087162017822	1.8304094076156616
1.0	70600000.0	70610000.0	6.0	3.1897242069244385	1.421118140220642
1.0	70610000.0	70620000.0	5.0	2.8412857055664062	1.2324539422988892
1.0	70620000.0	70630000.0	6.0	2.855062961578369	1.251433253288269
1.0	70650000.0	70660000.0	6.0	2.7821342945098877	1.2171763181686401
1.0	70670000.0	70680000.0	2.0	1.8736683130264282	0.9090896844863892
1.0	70680000.0	70690000.0	1.0	2.376595973968506	1.0301995277404785
1.0	70700000.0	70710000.0	3.0	2.2872555255889893	0.9164497256278992
1.0	70710000.0	70720000.0	7.0	2.0544075965881348	0.7863810658454895
1.0	70760000.0	70770000.0	3.0	2.3516006469726562	0.9658676385879517
1.0	70880000.0	70890000.0	4.0	2.622084856033325	1.1183483600616455
1.0	70990000.0	71000000.0	4.0	4.445972442626953	1.9008986949920654
1.0	71080000.0	71090000.0	13.0	4.797769069671631	1.9780956506729126
1.0	71110000.0	71120000.0	8.0	4.357884407043457	1.8751367330551147
1.0	71190000.0	71200000.0	6.0	5.152484893798828	2.0499253273010254
1.0	71230000.0	71240000.0	5.0	5.305344581604004	2.0870964527130127
1.0	71300000.0	71310000.0	8.0	5.218409061431885	2.0565133094787598
1.0	71310000.0	71320000.0	6.0	5.293831825256348	2.0786960124969482
1.0	71330000.0	71340000.0	3.0	5.455004692077637	2.1170754432678223
1.0	71350000.0	71360000.0	5.0	5.35756778717041	2.092226982116699
1.0	71460000.0	71470000.0	5.0	4.8439812660217285	1.9841792583465576
1.0	71500000.0	71510000.0	7.0	4.370558738708496	1.8693689107894897
1.0	71560000.0	71570000.0	3.0	4.492408752441406	1.8822110891342163
1.0	71570000.0	71580000.0	4.0	3.197390079498291	1.4416574239730835
1.0	71700000.0	71710000.0	2.0	4.322741985321045	1.8334152698516846
1.0	71740000.0	71750000.0	5.0	4.0370683670043945	1.747611403465271
1.0	71750000.0	71760000.0	2.0	4.295161724090576	1.8334506750106812
1.0	71770000.0	71780000.0	5.0	4.039217472076416	1.7497190237045288
1.0	71800000.0	71810000.0	4.0	4.473794460296631	1.9044708013534546
1.0	71840000.0	71850000.0	2.0	4.867026329040527	1.9881671667099
1.0	71890000.0	71900000.0	6.0	4.413458824157715	1.8624346256256104
1.0	72010000.0	72020000.0	8.0	4.988955497741699	2.012572765350342
1.0	72090000.0	72100000.0	6.0	5.564192771911621	2.135119676589966
1.0	72130000.0	72140000.0	5.0	6.220198154449463	2.221264362335205
1.0	72150000.0	72160000.0	6.0	6.223984718322754	2.2191507816314697
1.0	72250000.0	72260000.0	9.0	5.601400375366211	2.136043071746826
1.0	72380000.0	72390000.0	2.0	5.265195369720459	2.0772690773010254
1.0	72470000.0	72480000.0	3.0	4.900163173675537	1.9933843612670898
1.0	72600000.0	72610000.0	4.0	5.474020957946777	2.1158180236816406
1.0	72780000.0	72790000.0	3.0	4.654207229614258	1.967970848083496
1.0	72830000.0	72840000.0	6.0	5.331336975097656	2.081833600997925
1.0	72960000.0	72970000.0	4.0	5.537176132202148	2.117417812347412
1.0	72970000.0	72980000.0	1.0	5.63369083404541	2.1321933269500732
1.0	73000000.0	73010000.0	6.0	5.15278434753418	2.046644926071167
1.0	73010000.0	73020000.0	2.0	4.982616424560547	2.0098185539245605
1.0	73020000.0	73030000.0	2.0	5.38128662109375	2.087773561477661
1.0	73050000.0	73060000.0	5.0	5.2021803855896	2.0541584491729736
1.0	73070000.0	73080000.0	6.0	5.078195095062256	2.02797269821167
1.0	73090000.0	73100000.0	5.0	5.304159641265869	2.0737836360931396
1.0	73130000.0	73140000.0	9.0	5.721375942230225	2.149514675140381
1.0	73190000.0	73200000.0	7.0	6.297391891479492	2.234828472137451
1.0	73200000.0	73210000.0	6.0	6.350194454193115	2.231658935546875
1.0	73220000.0	73230000.0	8.0	6.511641502380371	2.25488018989563
1.0	73250000.0	73260000.0	5.0	6.437081813812256	2.247453212738037
1.0	73260000.0	73270000.0	4.0	6.5251054763793945	2.2559285163879395
1.0	73330000.0	73340000.0	10.0	6.36816930770874	2.2403385639190674
1.0	73350000.0	73360000.0	5.0	6.390988826751709	2.2423787117004395
1.0	73400000.0	73410000.0	8.0	6.4748077392578125	2.2516045570373535
1.0	73540000.0	73550000.0	3.0	7.128944396972656	2.311347246170044
1.0	73550000.0	73560000.0	12.0	6.794885158538818	2.289013385772705
1.0	73580000.0	73590000.0	5.0	7.572316646575928	2.335594654083252
1.0	73590000.0	73600000.0	6.0	7.471384525299072	2.329921245574951
1.0	73600000.0	73610000.0	8.0	7.541052341461182	2.3322861194610596
1.0	73630000.0	73640000.0	12.0	7.074152946472168	2.3064792156219482
1.0	73700000.0	73710000.0	9.0	7.170574188232422	2.3200385570526123
1.0	73790000.0	73800000.0	9.0	7.0232038497924805	2.307870388031006
1.0	73840000.0	73850000.0	6.0	7.437581539154053	2.329355001449585
1.0	73860000.0	73870000.0	5.0	7.231202602386475	2.313476085662842
1.0	73910000.0	73920000.0	11.0	6.6431121826171875	2.2722220420837402
1.0	73940000.0	73950000.0	4.0	6.682595729827881	2.271052598953247
1.0	74010000.0	74020000.0	6.0	6.110404014587402	2.2100412845611572
1.0	74020000.0	74030000.0	10.0	5.941359519958496	2.1874406337738037
1.0	74050000.0	74060000.0	2.0	5.883563041687012	2.1786324977874756
1.0	74080000.0	74090000.0	3.0	6.481921195983887	2.258369207382202
1.0	74100000.0	74110000.0	7.0	6.198968410491943	2.221705913543701
1.0	74160000.0	74170000.0	8.0	6.672796726226807	2.2735254764556885
1.0	74180000.0	74190000.0	9.0	7.071398735046387	2.30778431892395
1.0	74220000.0	74230000.0	6.0	6.992541313171387	2.2962090969085693
1.0	74230000.0	74240000.0	8.0	6.840943336486816	2.2870171070098877
1.0	74250000.0	74260000.0	11.0	6.757077217102051	2.2821457386016846
1.0	74390000.0	74400000.0	6.0	6.268468856811523	2.2253787517547607
1.0	74400000.0	74410000.0	2.0	6.567753791809082	2.262235403060913
1.0	74450000.0	74460000.0	4.0	6.739845275878906	2.280362606048584
1.0	74470000.0	74480000.0	8.0	6.180796146392822	2.2161574363708496
1.0	74590000.0	74600000.0	9.0	4.179009437561035	1.8116834163665771
1.0	74610000.0	74620000.0	4.0	5.013507843017578	2.0235395431518555
1.0	74690000.0	74700000.0	4.0	4.539663314819336	1.8986473083496094
1.0	74750000.0	74760000.0	2.0	4.025525093078613	1.7487809658050537
1.0	74760000.0	74770000.0	6.0	3.925915241241455	1.7157713174819946
1.0	74770000.0	74780000.0	6.0	4.238166332244873	1.8172953128814697
1.0	75190000.0	75200000.0	2.0	3.51185941696167	1.6002362966537476
1.0	75210000.0	75220000.0	3.0	3.3425540924072266	1.4756927490234375
1.0	75250000.0	75260000.0	10.0	4.948068141937256	2.018378734588623
1.0	75320000.0	75330000.0	6.0	7.275513648986816	2.3221919536590576
1.0	75330000.0	75340000.0	8.0	7.231077671051025	2.3265795707702637
1.0	75360000.0	75370000.0	12.0	5.788329601287842	2.1806983947753906
1.0	75410000.0	75420000.0	5.0	7.035399436950684	2.3151955604553223
1.0	75470000.0	75480000.0	4.0	6.791360378265381	2.289661169052124
1.0	75510000.0	75520000.0	8.0	6.038691520690918	2.2097461223602295
1.0	75520000.0	75530000.0	5.0	6.4128098487854	2.2546298503875732
1.0	75580000.0	75590000.0	11.0	5.9503703117370605	2.217482566833496
1.0	75620000.0	75630000.0	10.0	5.436205863952637	2.1207592487335205
1.0	75650000.0	75660000.0	3.0	5.3198652267456055	2.105825424194336
1.0	75670000.0	75680000.0	8.0	5.118598937988281	2.036097288131714
1.0	75690000.0	75700000.0	2.0	5.190385341644287	2.057556629180908
1.0	75700000.0	75710000.0	3.0	4.993472099304199	2.0122249126434326
1.0	75780000.0	75790000.0	4.0	3.8719749450683594	1.698602318763733
1.0	75800000.0	75810000.0	1.0	3.7637932300567627	1.664465308189392
1.0	75900000.0	75910000.0	4.0	3.3572514057159424	1.4979689121246338
1.0	75910000.0	75920000.0	4.0	3.675816059112549	1.6350619792938232
1.0	75930000.0	75940000.0	2.0	3.7143993377685547	1.6326217651367188
1.0	75980000.0	75990000.0	3.0	4.283047199249268	1.8312339782714844
1.0	76060000.0	76070000.0	7.0	4.660689830780029	1.9351789951324463
1.0	76120000.0	76130000.0	4.0	4.319754123687744	1.8553352355957031
1.0	76130000.0	76140000.0	6.0	4.233776569366455	1.812648057937622
1.0	76170000.0	76180000.0	1.0	3.9124019145965576	1.728966474533081
1.0	76250000.0	76260000.0	4.0	2.3306498527526855	1.031728982925415
1.0	76260000.0	76270000.0	7.0	2.6380090713500977	1.1496994495391846
1.0	76270000.0	76280000.0	1.0	2.752028226852417	1.2138516902923584
1.0	76360000.0	76370000.0	4.0	4.024620056152344	1.7580888271331787
1.0	76470000.0	76480000.0	1.0	3.4202773571014404	1.5281078815460205
1.0	76500000.0	76510000.0	4.0	3.1511597633361816	1.4115865230560303
1.0	76520000.0	76530000.0	1.0	3.5579581260681152	1.5839238166809082
1.0	76530000.0	76540000.0	3.0	3.070246458053589	1.3781195878982544
1.0	76540000.0	76550000.0	2.0	2.7687466144561768	1.2199004888534546
1.0	76550000.0	76560000.0	0.0	2.799497127532959	1.2421624660491943
1.0	76560000.0	76570000.0	3.0	2.922391176223755	1.3036342859268188
1.0	76600000.0	76610000.0	5.0	2.4487814903259277	1.0582726001739502
1.0	76650000.0	76660000.0	4.0	2.9491190910339355	1.3111162185668945
1.0	76670000.0	76680000.0	4.0	3.1089749336242676	1.3848646879196167
1.0	76700000.0	76710000.0	1.0	2.869055986404419	1.278273344039917
1.0	76730000.0	76740000.0	4.0	2.553361415863037	1.1170469522476196
1.0	76740000.0	76750000.0	4.0	2.517725706100464	1.0966418981552124
1.0	76800000.0	76810000.0	1.0	2.743884563446045	1.2138328552246094
1.0	76860000.0	76870000.0	4.0	2.770569324493408	1.2196038961410522
1.0	76900000.0	76910000.0	3.0	2.894538402557373	1.2860273122787476
1.0	76910000.0	76920000.0	1.0	3.4582457542419434	1.5376689434051514
1.0	77330000.0	77340000.0	2.0	2.1363141536712646	0.8653243184089661
1.0	77440000.0	77450000.0	1.0	2.389819622039795	1.0351543426513672
1.0	77590000.0	77600000.0	1.0	1.9642213582992554	0.788425087928772
1.0	77630000.0	77640000.0	2.0	1.9958940744400024	0.7993487119674683
1.0	77760000.0	77770000.0	9.0	3.2978267669677734	1.4569718837738037
1.0	77780000.0	77790000.0	2.0	3.5130393505096436	1.558436632156372
1.0	77810000.0	77820000.0	5.0	3.7148597240448	1.632509469985962
1.0	77890000.0	77900000.0	4.0	3.0538907051086426	1.3636019229888916
1.0	77900000.0	77910000.0	5.0	3.0214977264404297	1.3484824895858765
1.0	77940000.0	77950000.0	3.0	3.3497486114501953	1.4878528118133545
1.0	77990000.0	78000000.0	1.0	2.8295514583587646	1.2558410167694092
1.0	78010000.0	78020000.0	7.0	2.361466884613037	1.0136833190917969
1.0	78030000.0	78040000.0	2.0	1.9329416751861572	0.734618067741394
1.0	78070000.0	78080000.0	1.0	2.0420756340026855	0.8011938333511353
1.0	78100000.0	78110000.0	1.0	1.9275500774383545	0.7340284585952759
1.0	78120000.0	78130000.0	2.0	1.9567705392837524	0.7651848793029785
1.0	78210000.0	78220000.0	3.0	2.050553798675537	0.810451328754425
1.0	78230000.0	78240000.0	3.0	2.6082723140716553	1.1562080383300781
1.0	78360000.0	78370000.0	1.0	1.8850231170654297	0.7271994352340698
1.0	78370000.0	78380000.0	1.0	1.98031485080719	0.7942861914634705
1.0	78430000.0	78440000.0	2.0	1.733703374862671	0.6321372389793396
1.0	78490000.0	78500000.0	2.0	2.1933953762054443	0.9241219758987427
1.0	78520000.0	78530000.0	2.0	2.4379525184631348	1.060821771621704
1.0	78530000.0	78540000.0	3.0	2.6781134605407715	1.185593605041504
1.0	78790000.0	78800000.0	3.0	4.438776969909668	1.877211570739746
1.0	78850000.0	78860000.0	5.0	4.295902729034424	1.8269462585449219
1.0	78940000.0	78950000.0	4.0	4.513031005859375	1.9083540439605713
1.0	78950000.0	78960000.0	5.0	4.6631669998168945	1.974582314491272
1.0	78980000.0	78990000.0	4.0	4.7283501625061035	1.9472097158432007
1.0	79060000.0	79070000.0	4.0	4.511674404144287	1.8911241292953491
1.0	79140000.0	79150000.0	1.0	4.302488803863525	1.8398990631103516
1.0	79300000.0	79310000.0	5.0	3.7058215141296387	1.6382181644439697
1.0	79330000.0	79340000.0	5.0	4.478540897369385	1.8841577768325806
1.0	79540000.0	79550000.0	5.0	5.272705078125	2.065294027328491
1.0	79590000.0	79600000.0	6.0	4.696038722991943	1.9384739398956299
1.0	79620000.0	79630000.0	3.0	4.363702297210693	1.843135118484497
1.0	79720000.0	79730000.0	4.0	3.5863089561462402	1.585217833518982
1.0	79760000.0	79770000.0	4.0	3.7837986946105957	1.6563209295272827
1.0	79780000.0	79790000.0	8.0	3.5098724365234375	1.5571739673614502
1.0	79930000.0	79940000.0	4.0	3.275766372680664	1.4619296789169312
1.0	80000000.0	80010000.0	3.0	3.154900074005127	1.4121856689453125
1.0	80030000.0	80040000.0	2.0	2.92411470413208	1.3009274005889893
1.0	80050000.0	80060000.0	3.0	3.086686372756958	1.3706468343734741
1.0	80110000.0	80120000.0	3.0	3.110332489013672	1.3806997537612915
1.0	80180000.0	80190000.0	4.0	3.1303038597106934	1.3977558612823486
1.0	80220000.0	80230000.0	2.0	3.264601945877075	1.4520347118377686
1.0	80240000.0	80250000.0	7.0	3.2339961528778076	1.4361896514892578
1.0	80310000.0	80320000.0	2.0	3.5073065757751465	1.5521681308746338
1.0	80320000.0	80330000.0	4.0	3.726958751678467	1.6407470703125
1.0	80330000.0	80340000.0	2.0	3.97450590133667	1.7276384830474854
1.0	80370000.0	80380000.0	3.0	3.677016496658325	1.6248359680175781
1.0	80410000.0	80420000.0	5.0	3.8558974266052246	1.6875736713409424
1.0	80480000.0	80490000.0	6.0	3.985722303390503	1.7342529296875
1.0	80490000.0	80500000.0	3.0	4.282473564147949	1.8285735845565796
1.0	80560000.0	80570000.0	2.0	4.178829669952393	1.7965385913848877
1.0	80590000.0	80600000.0	5.0	3.2358436584472656	1.4512031078338623
1.0	80680000.0	80690000.0	1.0	4.005362510681152	1.7371323108673096
1.0	80700000.0	80710000.0	3.0	3.806523561477661	1.6665222644805908
1.0	80710000.0	80720000.0	5.0	3.762709379196167	1.6556565761566162
1.0	80720000.0	80730000.0	3.0	3.8423240184783936	1.6921848058700562
1.0	80790000.0	80800000.0	0.0	4.404634952545166	1.8633642196655273
1.0	80870000.0	80880000.0	4.0	3.265763521194458	1.4772251844406128
1.0	80880000.0	80890000.0	2.0	4.079254150390625	1.76150643825531
1.0	80930000.0	80940000.0	5.0	4.296274185180664	1.8253320455551147
1.0	81020000.0	81030000.0	4.0	4.2627482414245605	1.8160470724105835
1.0	81080000.0	81090000.0	4.0	4.175168514251709	1.7887680530548096
1.0	81230000.0	81240000.0	3.0	3.435687303543091	1.5174567699432373
1.0	81340000.0	81350000.0	5.0	3.426689863204956	1.5172616243362427
1.0	81390000.0	81400000.0	3.0	3.9623031616210938	1.7251039743423462
1.0	81430000.0	81440000.0	4.0	3.900845766067505	1.6960852146148682
1.0	81460000.0	81470000.0	5.0	3.8555877208709717	1.6877400875091553
1.0	81630000.0	81640000.0	2.0	4.159450531005859	1.7953720092773438
1.0	81660000.0	81670000.0	6.0	3.767119884490967	1.6516437530517578
1.0	81730000.0	81740000.0	7.0	3.36173939704895	1.4937689304351807
1.0	81790000.0	81800000.0	3.0	3.057499647140503	1.3628344535827637
1.0	81800000.0	81810000.0	1.0	3.257655620574951	1.4455316066741943
1.0	81810000.0	81820000.0	7.0	2.904588222503662	1.2909457683563232
1.0	81890000.0	81900000.0	3.0	3.284846544265747	1.4701122045516968
1.0	81910000.0	81920000.0	6.0	3.2687995433807373	1.4555552005767822
1.0	81930000.0	81940000.0	4.0	3.2759978771209717	1.4687187671661377
1.0	82010000.0	82020000.0	3.0	3.3773193359375	1.5080269575119019
1.0	82130000.0	82140000.0	2.0	2.823298692703247	1.2526260614395142
1.0	82150000.0	82160000.0	6.0	2.847111225128174	1.265553593635559
1.0	82190000.0	82200000.0	3.0	3.143685817718506	1.3988542556762695
1.0	82230000.0	82240000.0	2.0	3.1949703693389893	1.431884765625
1.0	82240000.0	82250000.0	6.0	3.1363301277160645	1.3939507007598877
1.0	82260000.0	82270000.0	4.0	2.6003546714782715	1.13671875
1.0	82270000.0	82280000.0	3.0	2.3238158226013184	0.9568791389465332
1.0	82330000.0	82340000.0	1.0	2.416691541671753	1.038387656211853
1.0	82340000.0	82350000.0	3.0	2.3307394981384277	0.9744998812675476
1.0	82360000.0	82370000.0	2.0	2.6230854988098145	1.1502639055252075
1.0	82400000.0	82410000.0	4.0	2.198331117630005	0.9084212183952332
1.0	82430000.0	82440000.0	2.0	2.222460985183716	0.920762836933136
1.0	82450000.0	82460000.0	2.0	2.2344372272491455	0.9275528192520142
1.0	82480000.0	82490000.0	2.0	3.0780029296875	1.3903247117996216
1.0	82590000.0	82600000.0	4.0	2.4865150451660156	1.0803914070129395
1.0	82670000.0	82680000.0	3.0	3.9200870990753174	1.7189419269561768
1.0	82760000.0	82770000.0	7.0	4.071095943450928	1.7807090282440186
1.0	82790000.0	82800000.0	8.0	3.969648838043213	1.7443002462387085
1.0	82800000.0	82810000.0	3.0	4.2426652908325195	1.8309967517852783
1.0	82810000.0	82820000.0	3.0	4.075170040130615	1.7784837484359741
1.0	82890000.0	82900000.0	4.0	4.098742485046387	1.7921192646026611
1.0	82900000.0	82910000.0	3.0	3.8502800464630127	1.7067043781280518
1.0	82910000.0	82920000.0	3.0	4.089524269104004	1.7895824909210205
1.0	82980000.0	82990000.0	3.0	4.2852463722229	1.8481109142303467
1.0	83000000.0	83010000.0	2.0	4.570425987243652	1.9192163944244385
1.0	83130000.0	83140000.0	7.0	4.212368965148926	1.8183485269546509
1.0	83190000.0	83200000.0	5.0	4.430963516235352	1.875288724899292
1.0	83220000.0	83230000.0	3.0	4.3443379402160645	1.8484327793121338
1.0	83380000.0	83390000.0	3.0	3.545642852783203	1.5774768590927124
1.0	83410000.0	83420000.0	6.0	3.5606608390808105	1.5993633270263672
1.0	83430000.0	83440000.0	3.0	4.055612087249756	1.7673442363739014
1.0	83440000.0	83450000.0	2.0	3.621952772140503	1.61709725856781
1.0	83450000.0	83460000.0	2.0	3.876274585723877	1.717995285987854
1.0	83590000.0	83600000.0	0.0	2.1603221893310547	0.9058424830436707
1.0	83780000.0	83790000.0	1.0	1.4199079275131226	0.5679565668106079
1.0	83860000.0	83870000.0	0.0	1.4905210733413696	0.5892657041549683
1.0	83930000.0	83940000.0	1.0	1.9024522304534912	0.7520816326141357
1.0	84000000.0	84010000.0	1.0	2.740551471710205	1.2074133157730103
1.0	84010000.0	84020000.0	2.0	2.7814977169036865	1.2365577220916748
1.0	84030000.0	84040000.0	3.0	2.941192150115967	1.3170030117034912
1.0	84050000.0	84060000.0	3.0	3.2648868560791016	1.455424427986145
1.0	84200000.0	84210000.0	2.0	3.205448865890503	1.4315588474273682
1.0	84300000.0	84310000.0	6.0	2.93226957321167	1.2990376949310303
1.0	84360000.0	84370000.0	4.0	2.4659056663513184	1.0594884157180786
1.0	84400000.0	84410000.0	1.0	2.6987202167510986	1.1911896467208862
1.0	84410000.0	84420000.0	2.0	2.6064345836639404	1.1421526670455933
1.0	84490000.0	84500000.0	1.0	2.5765204429626465	1.1247837543487549
1.0	84500000.0	84510000.0	5.0	2.7190513610839844	1.2098004817962646
1.0	84510000.0	84520000.0	1.0	2.335887908935547	1.0009329319000244
1.0	84590000.0	84600000.0	1.0	2.328303575515747	0.9955223202705383
1.0	84610000.0	84620000.0	1.0	2.001168727874756	0.8442611694335938
1.0	84680000.0	84690000.0	2.0	2.087294816970825	0.8279310464859009
1.0	84700000.0	84710000.0	1.0	2.0778965950012207	0.8263886570930481
1.0	84810000.0	84820000.0	1.0	2.780207872390747	1.235176920890808
1.0	84840000.0	84850000.0	5.0	2.7850255966186523	1.2335740327835083
1.0	84850000.0	84860000.0	2.0	3.144763946533203	1.4031201601028442
1.0	84880000.0	84890000.0	6.0	2.6717278957366943	1.1763180494308472
1.0	84930000.0	84940000.0	6.0	3.3323676586151123	1.5229418277740479
1.0	85070000.0	85080000.0	0.0	2.6292691230773926	1.1633129119873047
1.0	85110000.0	85120000.0	3.0	2.334329128265381	0.9599906802177429
1.0	85120000.0	85130000.0	1.0	2.274986982345581	0.9258345365524292
1.0	85150000.0	85160000.0	6.0	2.1491267681121826	0.931103527545929
1.0	85160000.0	85170000.0	5.0	2.4635913372039795	1.0583776235580444
1.0	85320000.0	85330000.0	0.0	3.2004470825195312	1.4356153011322021
1.0	85350000.0	85360000.0	3.0	3.1594510078430176	1.4328945875167847
1.0	85360000.0	85370000.0	9.0	3.306755542755127	1.503151774406433
1.0	85410000.0	85420000.0	4.0	3.1727821826934814	1.425196886062622
1.0	85480000.0	85490000.0	7.0	2.915311813354492	1.2988193035125732
1.0	85600000.0	85610000.0	7.0	2.282430648803711	0.9672902226448059
1.0	85630000.0	85640000.0	2.0	2.053769111633301	0.8206703066825867
1.0	85640000.0	85650000.0	0.0	2.1155059337615967	0.8471579551696777
1.0	85750000.0	85760000.0	3.0	2.1564762592315674	0.8921135067939758
1.0	85770000.0	85780000.0	2.0	2.2628071308135986	0.9497854113578796
1.0	85840000.0	85850000.0	2.0	2.0458288192749023	0.8109040260314941
1.0	85870000.0	85880000.0	3.0	2.081019878387451	0.8341012001037598
1.0	85950000.0	85960000.0	6.0	2.8483448028564453	1.262341022491455
1.0	85980000.0	85990000.0	7.0	3.2282516956329346	1.4683483839035034
1.0	86010000.0	86020000.0	3.0	2.719050884246826	1.2028833627700806
1.0	86090000.0	86100000.0	2.0	2.4761643409729004	1.0625159740447998
1.0	86130000.0	86140000.0	4.0	2.2149462699890137	0.8934241533279419
1.0	86170000.0	86180000.0	1.0	2.4439587593078613	1.0639373064041138
1.0	86280000.0	86290000.0	4.0	3.496551513671875	1.5563409328460693
1.0	86310000.0	86320000.0	3.0	3.4748921394348145	1.5419679880142212
1.0	86340000.0	86350000.0	6.0	3.184048652648926	1.4106887578964233
1.0	86400000.0	86410000.0	4.0	3.435857057571411	1.529336929321289
1.0	86480000.0	86490000.0	7.0	3.487199306488037	1.5423747301101685
1.0	86550000.0	86560000.0	3.0	4.20761775970459	1.8023933172225952
1.0	86560000.0	86570000.0	5.0	4.337826728820801	1.840052604675293
1.0	86610000.0	86620000.0	6.0	4.284853935241699	1.8367410898208618
1.0	86700000.0	86710000.0	7.0	3.8522868156433105	1.6972808837890625
1.0	86740000.0	86750000.0	1.0	4.621700763702393	1.9490528106689453
1.0	86760000.0	86770000.0	9.0	4.122239112854004	1.784010648727417
1.0	86780000.0	86790000.0	6.0	4.4433698654174805	1.8867356777191162
1.0	86850000.0	86860000.0	1.0	3.2086780071258545	1.438324213027954
1.0	86920000.0	86930000.0	1.0	3.8823814392089844	1.724355697631836
1.0	86990000.0	87000000.0	4.0	4.348719596862793	1.8643194437026978
1.0	87010000.0	87020000.0	3.0	4.838934421539307	2.0136749744415283
1.0	87050000.0	87060000.0	5.0	5.20901346206665	2.0877184867858887
1.0	87080000.0	87090000.0	7.0	4.325565338134766	1.8711048364639282
1.0	87160000.0	87170000.0	2.0	4.034284591674805	1.7527389526367188
1.0	87230000.0	87240000.0	4.0	2.9348084926605225	1.3108736276626587
1.0	87330000.0	87340000.0	0.0	2.2071261405944824	0.8912363052368164
1.0	87360000.0	87370000.0	2.0	1.8588764667510986	0.6983922719955444
1.0	87590000.0	87600000.0	8.0	3.1088104248046875	1.4115662574768066
1.0	87610000.0	87620000.0	7.0	3.346996784210205	1.5173181295394897
1.0	87630000.0	87640000.0	0.0	3.9092743396759033	1.7397193908691406
1.0	87680000.0	87690000.0	3.0	4.16597318649292	1.8276265859603882
1.0	87690000.0	87700000.0	4.0	4.0337815284729	1.7862966060638428
1.0	87700000.0	87710000.0	6.0	3.859095335006714	1.726721167564392
1.0	87740000.0	87750000.0	2.0	3.839484691619873	1.7147365808486938
1.0	87790000.0	87800000.0	0.0	2.5163979530334473	1.1318302154541016
1.0	87830000.0	87840000.0	2.0	2.731093645095825	1.204651117324829
1.0	87890000.0	87900000.0	6.0	2.6746675968170166	1.185037612915039
1.0	87910000.0	87920000.0	3.0	3.1060709953308105	1.398076057434082
1.0	87980000.0	87990000.0	3.0	4.191518306732178	1.8451515436172485
1.0	88010000.0	88020000.0	3.0	4.168844223022461	1.8259261846542358
1.0	88060000.0	88070000.0	6.0	3.44268536567688	1.5484542846679688
1.0	88220000.0	88230000.0	2.0	3.2973551750183105	1.4822475910186768
1.0	88320000.0	88330000.0	6.0	3.283517360687256	1.470889687538147
1.0	88390000.0	88400000.0	3.0	3.1133735179901123	1.4026820659637451
1.0	88440000.0	88450000.0	5.0	3.2525858879089355	1.4710803031921387
1.0	88510000.0	88520000.0	3.0	3.4906699657440186	1.5783755779266357
1.0	88600000.0	88610000.0	1.0	4.196720123291016	1.8277164697647095
1.0	88610000.0	88620000.0	7.0	3.8294754028320312	1.7115466594696045
1.0	88620000.0	88630000.0	4.0	4.025900363922119	1.78200364112854
1.0	88630000.0	88640000.0	6.0	3.6478359699249268	1.6423683166503906
1.0	88680000.0	88690000.0	4.0	3.593022584915161	1.603385329246521
1.0	88730000.0	88740000.0	1.0	3.5681087970733643	1.5966144800186157
1.0	88780000.0	88790000.0	8.0	3.10581111907959	1.3925015926361084
1.0	88800000.0	88810000.0	2.0	2.966740369796753	1.3341953754425049
1.0	88840000.0	88850000.0	5.0	3.4811275005340576	1.55475914478302
1.0	88870000.0	88880000.0	4.0	3.8437652587890625	1.6840709447860718
1.0	88960000.0	88970000.0	5.0	3.4167754650115967	1.5194833278656006
1.0	89010000.0	89020000.0	3.0	3.261974811553955	1.45661199092865
1.0	89040000.0	89050000.0	6.0	3.3473575115203857	1.518657922744751
1.0	89100000.0	89110000.0	2.0	3.322596311569214	1.5058765411376953
1.0	89160000.0	89170000.0	3.0	2.1694133281707764	0.8751561045646667
1.0	89310000.0	89320000.0	5.0	2.3680858612060547	0.98896723985672
1.0	89420000.0	89430000.0	1.0	1.8885228633880615	0.707103431224823
1.0	89440000.0	89450000.0	0.0	1.9747295379638672	0.7568457126617432
1.0	89450000.0	89460000.0	3.0	2.5178208351135254	1.1413938999176025
1.0	89460000.0	89470000.0	3.0	2.0614371299743652	0.8393295407295227
1.0	89530000.0	89540000.0	1.0	2.0322985649108887	0.8723454475402832
1.0	89570000.0	89580000.0	3.0	1.8483896255493164	0.6955570578575134
1.0	89670000.0	89680000.0	3.0	2.4233808517456055	1.0514166355133057
1.0	89750000.0	89760000.0	1.0	3.1149277687072754	1.3967206478118896
1.0	89760000.0	89770000.0	3.0	3.2353007793426514	1.4430651664733887
1.0	89820000.0	89830000.0	5.0	2.6585915088653564	1.1705687046051025
1.0	89910000.0	89920000.0	2.0	2.6681101322174072	1.182067632675171
1.0	89970000.0	89980000.0	3.0	2.7348008155822754	1.2226474285125732
1.0	89990000.0	90000000.0	3.0	1.938256859779358	0.8073646426200867
1.0	90140000.0	90150000.0	5.0	2.504835605621338	1.0852184295654297
1.0	90170000.0	90180000.0	4.0	2.481456756591797	1.0597645044326782
1.0	90250000.0	90260000.0	4.0	3.3080248832702637	1.4971725940704346
1.0	90330000.0	90340000.0	2.0	2.2274057865142822	0.9001580476760864
1.0	90370000.0	90380000.0	1.0	2.430377244949341	1.037876844406128
1.0	90440000.0	90450000.0	3.0	2.608376979827881	1.1505374908447266
1.0	90470000.0	90480000.0	2.0	2.0282464027404785	0.7801984548568726
1.0	90610000.0	90620000.0	6.0	3.5974972248077393	1.5970237255096436
1.0	90990000.0	91000000.0	3.0	5.028330326080322	2.0397162437438965
1.0	91020000.0	91030000.0	4.0	4.304367542266846	1.8785924911499023
1.0	91030000.0	91040000.0	1.0	5.360940456390381	2.1145780086517334
1.0	91170000.0	91180000.0	4.0	4.445804595947266	1.9479087591171265
1.0	91280000.0	91290000.0	3.0	3.5560450553894043	1.615513801574707
1.0	91310000.0	91320000.0	3.0	3.1180644035339355	1.4252831935882568
1.0	91370000.0	91380000.0	1.0	2.2222659587860107	0.9038006067276001
1.0	91390000.0	91400000.0	4.0	2.1769511699676514	0.8769122958183289
1.0	91430000.0	91440000.0	1.0	2.3433890342712402	0.9660769701004028
1.0	91480000.0	91490000.0	1.0	2.4067435264587402	1.0300602912902832
1.0	91600000.0	91610000.0	4.0	4.117120742797852	1.8093494176864624
1.0	91640000.0	91650000.0	2.0	4.06115198135376	1.801719307899475
1.0	91660000.0	91670000.0	4.0	3.867241621017456	1.7299299240112305
1.0	91700000.0	91710000.0	2.0	3.7344303131103516	1.6657531261444092
1.0	91740000.0	91750000.0	3.0	3.147108554840088	1.4060933589935303
1.0	91770000.0	91780000.0	2.0	3.5351390838623047	1.5637600421905518
1.0	91910000.0	91920000.0	5.0	2.7488455772399902	1.2236496210098267
1.0	91920000.0	91930000.0	5.0	3.4549548625946045	1.5482991933822632
1.0	91930000.0	91940000.0	7.0	3.650782346725464	1.643143653869629
1.0	92020000.0	92030000.0	1.0	2.8362977504730225	1.2540204524993896
1.0	92070000.0	92080000.0	3.0	2.0231125354766846	0.8293806314468384
1.0	92100000.0	92110000.0	1.0	2.2664618492126465	0.9709698557853699
1.0	92270000.0	92280000.0	2.0	2.2132582664489746	0.9212706685066223
1.0	92320000.0	92330000.0	2.0	2.4440696239471436	1.0504114627838135
1.0	92340000.0	92350000.0	0.0	2.506977081298828	1.0764319896697998
1.0	92430000.0	92440000.0	1.0	2.6923325061798096	1.1905746459960938
1.0	92480000.0	92490000.0	3.0	2.493201971054077	1.0847938060760498
1.0	92530000.0	92540000.0	0.0	2.302341938018799	0.9804121851921082
1.0	92760000.0	92770000.0	4.0	2.0662059783935547	0.8669975996017456
1.0	92790000.0	92800000.0	3.0	2.1176719665527344	0.8396044969558716
1.0	92810000.0	92820000.0	1.0	2.3715500831604004	0.9782587885856628
1.0	92910000.0	92920000.0	6.0	3.1445531845092773	1.4108572006225586
1.0	92920000.0	92930000.0	4.0	3.3571650981903076	1.524047613143921
1.0	93020000.0	93030000.0	1.0	2.417684555053711	1.0240116119384766
1.0	93030000.0	93040000.0	1.0	2.2681756019592285	0.9373248219490051
1.0	93060000.0	93070000.0	2.0	2.1241111755371094	0.8561649322509766
1.0	93130000.0	93140000.0	1.0	2.0530521869659424	0.8156224489212036
1.0	93170000.0	93180000.0	1.0	2.2892279624938965	0.9416739344596863
1.0	93240000.0	93250000.0	5.0	2.3572278022766113	0.9775293469429016
1.0	93250000.0	93260000.0	4.0	2.6624038219451904	1.178912878036499
1.0	93260000.0	93270000.0	9.0	2.4895131587982178	1.0844528675079346
1.0	93330000.0	93340000.0	4.0	2.8040149211883545	1.2282145023345947
1.0	93340000.0	93350000.0	4.0	2.9773590564727783	1.3229116201400757
1.0	93380000.0	93390000.0	8.0	2.4945693016052246	1.0644090175628662
1.0	93430000.0	93440000.0	6.0	2.662083148956299	1.171252727508545
1.0	93690000.0	93700000.0	3.0	2.260092258453369	0.916415810585022
1.0	93750000.0	93760000.0	1.0	2.3737845420837402	0.982617974281311
1.0	93760000.0	93770000.0	2.0	2.382389545440674	0.9956201314926147
1.0	93780000.0	93790000.0	5.0	2.210691213607788	0.8999403715133667
1.0	93810000.0	93820000.0	3.0	1.7158466577529907	0.8683838844299316
1.0	93820000.0	93830000.0	3.0	2.128066301345825	0.8293378949165344
1.0	93890000.0	93900000.0	5.0	2.594989061355591	1.1505180597305298
1.0	93920000.0	93930000.0	5.0	1.9508841037750244	0.7497141361236572
1.0	93930000.0	93940000.0	2.0	2.044792652130127	0.8119890093803406
1.0	93950000.0	93960000.0	1.0	2.0597586631774902	0.8162001371383667
1.0	94000000.0	94010000.0	3.0	1.9043899774551392	0.7356362342834473
1.0	94050000.0	94060000.0	2.0	1.9398229122161865	0.7453296780586243
1.0	94060000.0	94070000.0	2.0	1.9648231267929077	0.753106951713562
1.0	94080000.0	94090000.0	3.0	2.082157850265503	0.8194319605827332
1.0	94120000.0	94130000.0	5.0	2.186429023742676	0.8766827583312988
1.0	94200000.0	94210000.0	1.0	2.8094170093536377	1.2486393451690674
1.0	94240000.0	94250000.0	5.0	2.7598118782043457	1.2251169681549072
1.0	94310000.0	94320000.0	6.0	2.3703293800354004	1.0682556629180908
1.0	94330000.0	94340000.0	4.0	2.1282646656036377	0.8296529650688171
1.0	94430000.0	94440000.0	1.0	3.1085338592529297	1.401483416557312
1.0	94510000.0	94520000.0	4.0	2.7853055000305176	1.2404812574386597
1.0	94570000.0	94580000.0	1.0	2.7228283882141113	1.219872236251831
1.0	94620000.0	94630000.0	3.0	2.2964749336242676	0.9787777066230774
1.0	94740000.0	94750000.0	1.0	2.323640823364258	0.9876599311828613
1.0	94780000.0	94790000.0	2.0	2.333320140838623	0.984532356262207
1.0	94820000.0	94830000.0	0.0	2.933103561401367	1.3063466548919678
1.0	94880000.0	94890000.0	6.0	1.8998444080352783	0.7238577008247375
1.0	94890000.0	94900000.0	1.0	1.9387197494506836	0.7387136816978455
1.0	94900000.0	94910000.0	3.0	1.9677255153656006	0.7528661489486694
1.0	94950000.0	94960000.0	0.0	1.9287818670272827	0.7327883243560791
1.0	95000000.0	95010000.0	3.0	1.9783872365951538	0.7594130635261536
1.0	95160000.0	95170000.0	1.0	2.2672781944274902	0.93879234790802
1.0	95170000.0	95180000.0	3.0	2.317854642868042	0.9736297726631165
1.0	95190000.0	95200000.0	2.0	2.3159775733947754	0.9811598658561707
1.0	95210000.0	95220000.0	3.0	2.292020797729492	0.9694265127182007
1.0	95230000.0	95240000.0	1.0	2.3237788677215576	0.9828461408615112
1.0	95280000.0	95290000.0	0.0	2.1423823833465576	0.8728278279304504
1.0	95400000.0	95410000.0	2.0	1.9317800998687744	0.7524245977401733
1.0	95470000.0	95480000.0	0.0	2.254188060760498	0.936504065990448
1.0	95490000.0	95500000.0	1.0	2.239694595336914	0.9232142567634583
1.0	95520000.0	95530000.0	4.0	2.123122215270996	0.8602126836776733
1.0	95600000.0	95610000.0	3.0	2.6709036827087402	1.1758244037628174
1.0	95640000.0	95650000.0	3.0	2.81707501411438	1.2469122409820557
1.0	95650000.0	95660000.0	3.0	3.067453384399414	1.3669171333312988
1.0	95720000.0	95730000.0	3.0	3.3453621864318848	1.4938156604766846
1.0	95760000.0	95770000.0	2.0	2.7808215618133545	1.2409313917160034
1.0	95770000.0	95780000.0	1.0	3.7495007514953613	1.6583309173583984
1.0	95880000.0	95890000.0	7.0	5.189909934997559	2.0551533699035645
1.0	95940000.0	95950000.0	5.0	5.6752800941467285	2.149749279022217
1.0	95950000.0	95960000.0	6.0	5.572752952575684	2.125436305999756
1.0	96010000.0	96020000.0	7.0	5.5031843185424805	2.112183094024658
1.0	96120000.0	96130000.0	3.0	6.337519645690918	2.239145278930664
1.0	96170000.0	96180000.0	5.0	6.109457969665527	2.2067058086395264
1.0	96210000.0	96220000.0	5.0	6.6373186111450195	2.2650558948516846
1.0	96240000.0	96250000.0	5.0	6.293045997619629	2.230454921722412
1.0	96280000.0	96290000.0	5.0	5.973196983337402	2.1890406608581543
1.0	96290000.0	96300000.0	4.0	6.033328056335449	2.197490692138672
1.0	96330000.0	96340000.0	4.0	5.939727783203125	2.180001974105835
1.0	96410000.0	96420000.0	10.0	5.929831504821777	2.184328556060791
1.0	96450000.0	96460000.0	5.0	5.918132305145264	2.1799538135528564
1.0	96460000.0	96470000.0	7.0	5.696169853210449	2.1476364135742188
1.0	96520000.0	96530000.0	1.0	5.367404937744141	2.139249324798584
1.0	96530000.0	96540000.0	2.0	6.723245143890381	2.2762973308563232
1.0	96590000.0	96600000.0	14.0	5.250993728637695	2.0641610622406006
1.0	96640000.0	96650000.0	2.0	5.604424953460693	2.126500129699707
1.0	96660000.0	96670000.0	6.0	5.185292720794678	2.0496253967285156
1.0	96730000.0	96740000.0	1.0	4.86781644821167	1.9885460138320923
1.0	96760000.0	96770000.0	8.0	4.454782962799072	1.88009512424469
1.0	96780000.0	96790000.0	8.0	4.7439703941345215	1.94854736328125
1.0	96870000.0	96880000.0	6.0	4.474658966064453	1.8845421075820923
1.0	96910000.0	96920000.0	4.0	3.8918251991271973	1.7105315923690796
1.0	96940000.0	96950000.0	6.0	3.4635205268859863	1.556188941001892
1.0	96990000.0	97000000.0	5.0	4.453381538391113	1.8875049352645874
1.0	97010000.0	97020000.0	4.0	4.22321891784668	1.8139724731445312
1.0	97020000.0	97030000.0	7.0	3.8838558197021484	1.712458848953247
1.0	97040000.0	97050000.0	11.0	4.13730001449585	1.7923303842544556
1.0	97050000.0	97060000.0	4.0	4.328057289123535	1.846435785293579
1.0	97080000.0	97090000.0	9.0	4.820874214172363	1.9830623865127563
1.0	97100000.0	97110000.0	3.0	4.577463626861572	1.9123890399932861
1.0	97150000.0	97160000.0	5.0	3.9635767936706543	1.728036880493164
1.0	97170000.0	97180000.0	2.0	3.9916014671325684	1.7332468032836914
1.0	97280000.0	97290000.0	2.0	2.8884530067443848	1.2656177282333374
1.0	97290000.0	97300000.0	4.0	3.1200356483459473	1.400131344795227
1.0	97330000.0	97340000.0	7.0	4.37339448928833	1.8550409078598022
1.0	97470000.0	97480000.0	8.0	5.297335147857666	2.0758297443389893
1.0	97530000.0	97540000.0	4.0	4.878855228424072	1.9785535335540771
1.0	97560000.0	97570000.0	7.0	3.8535523414611816	1.699196457862854
1.0	97660000.0	97670000.0	3.0	3.6315371990203857	1.6130306720733643
1.0	97680000.0	97690000.0	4.0	3.834458589553833	1.6758501529693604
1.0	97730000.0	97740000.0	6.0	3.6638901233673096	1.6163820028305054
1.0	97740000.0	97750000.0	4.0	3.583045244216919	1.5921032428741455
1.0	97760000.0	97770000.0	6.0	3.641684055328369	1.6070404052734375
1.0	97860000.0	97870000.0	1.0	3.367392063140869	1.510422706604004
1.0	97930000.0	97940000.0	7.0	3.7581615447998047	1.6459167003631592
1.0	98140000.0	98150000.0	4.0	4.3009843826293945	1.8355848789215088
1.0	98160000.0	98170000.0	5.0	4.49736213684082	1.8894107341766357
1.0	98220000.0	98230000.0	5.0	4.501623153686523	1.908026933670044
1.0	98300000.0	98310000.0	9.0	4.395725250244141	1.8690353631973267
1.0	98320000.0	98330000.0	4.0	4.334237098693848	1.8590062856674194
1.0	98350000.0	98360000.0	6.0	4.100493907928467	1.7852251529693604
1.0	98360000.0	98370000.0	2.0	4.218931674957275	1.8304952383041382
1.0	98390000.0	98400000.0	4.0	4.763134956359863	1.9626541137695312
1.0	98500000.0	98510000.0	4.0	5.773215293884277	2.174988269805908
1.0	98510000.0	98520000.0	6.0	5.259639739990234	2.139704465866089
1.0	98550000.0	98560000.0	6.0	5.808210372924805	2.1617960929870605
1.0	98560000.0	98570000.0	4.0	6.002227783203125	2.1909868717193604
1.0	98630000.0	98640000.0	6.0	5.892970085144043	2.1743991374969482
1.0	98650000.0	98660000.0	6.0	5.548417091369629	2.119001865386963
1.0	98660000.0	98670000.0	6.0	5.536684513092041	2.1232504844665527
1.0	98670000.0	98680000.0	6.0	4.907618522644043	2.00807785987854
1.0	98710000.0	98720000.0	2.0	6.178833484649658	2.2156848907470703
1.0	98760000.0	98770000.0	8.0	5.4086174964904785	2.101369857788086
1.0	98840000.0	98850000.0	6.0	5.5216965675354	2.11523699760437
1.0	98850000.0	98860000.0	7.0	5.3709282875061035	2.100429058074951
1.0	98900000.0	98910000.0	3.0	5.725943088531494	2.1495957374572754
1.0	98960000.0	98970000.0	7.0	5.972383499145508	2.1844100952148438
1.0	98980000.0	98990000.0	4.0	6.0888776779174805	2.20284366607666
1.0	98990000.0	99000000.0	5.0	6.028171539306641	2.194946765899658
1.0	99040000.0	99050000.0	8.0	5.418123245239258	2.0967955589294434
1.0	99100000.0	99110000.0	10.0	4.745827674865723	1.9516546726226807
1.0	99120000.0	99130000.0	6.0	3.0966713428497314	1.3734911680221558
1.0	99220000.0	99230000.0	3.0	2.688175678253174	1.179871678352356
1.0	99230000.0	99240000.0	3.0	2.9583683013916016	1.3179223537445068
1.0	99250000.0	99260000.0	4.0	3.3141160011291504	1.475773572921753
1.0	99280000.0	99290000.0	3.0	3.6581883430480957	1.6081836223602295
1.0	99320000.0	99330000.0	5.0	4.011986255645752	1.733036756515503
1.0	99330000.0	99340000.0	4.0	4.141200542449951	1.7851884365081787
1.0	99370000.0	99380000.0	4.0	4.156387805938721	1.7855989933013916
1.0	99430000.0	99440000.0	6.0	4.264974117279053	1.8234962224960327
1.0	99530000.0	99540000.0	5.0	4.261544704437256	1.8154361248016357
1.0	99600000.0	99610000.0	0.0	3.855740785598755	1.6816107034683228
1.0	99610000.0	99620000.0	1.0	3.8243064880371094	1.6768718957901
1.0	99640000.0	99650000.0	4.0	3.3583176136016846	1.4957797527313232
1.0	99650000.0	99660000.0	3.0	3.6816954612731934	1.616077184677124
1.0	99670000.0	99680000.0	2.0	3.6510539054870605	1.6119248867034912
1.0	99760000.0	99770000.0	6.0	3.2298827171325684	1.429621696472168
1.0	99830000.0	99840000.0	1.0	3.790297269821167	1.664644479751587
1.0	99940000.0	99950000.0	3.0	3.103473663330078	1.3823212385177612
1.0	100100000.0	100110000.0	4.0	2.4082610607147217	1.038734793663025
1.0	100140000.0	100150000.0	4.0	2.423647403717041	1.0428721904754639
1.0	100150000.0	100160000.0	2.0	2.598144054412842	1.1394480466842651
1.0	100180000.0	100190000.0	6.0	2.0863513946533203	0.8327733278274536
1.0	100200000.0	100210000.0	2.0	2.1022610664367676	0.8261030316352844
1.0	100220000.0	100230000.0	0.0	2.3289804458618164	0.9710114598274231
1.0	100230000.0	100240000.0	2.0	2.5809245109558105	1.1316648721694946
1.0	100340000.0	100350000.0	1.0	2.322348117828369	0.9482283592224121
1.0	100390000.0	100400000.0	4.0	2.4313721656799316	1.0552520751953125
1.0	100420000.0	100430000.0	2.0	2.1887354850769043	0.9216588735580444
1.0	100430000.0	100440000.0	2.0	1.9997069835662842	0.7992815375328064
1.0	100500000.0	100510000.0	3.0	2.6203958988189697	1.1557317972183228
1.0	100630000.0	100640000.0	1.0	2.4285988807678223	1.0483454465866089
1.0	100670000.0	100680000.0	2.0	1.9163211584091187	0.7298089265823364
1.0	100680000.0	100690000.0	1.0	2.024778366088867	0.7865058183670044
1.0	100710000.0	100720000.0	2.0	1.9348013401031494	0.8112654685974121
1.0	100790000.0	100800000.0	2.0	2.414719820022583	1.0502933263778687
1.0	100810000.0	100820000.0	1.0	2.3119232654571533	1.0114837884902954
1.0	100850000.0	100860000.0	2.0	2.0053791999816895	0.7891018986701965
1.0	100900000.0	100910000.0	0.0	2.312680721282959	0.9839105606079102
1.0	100930000.0	100940000.0	0.0	2.0915451049804688	0.8285900354385376
1.0	100940000.0	100950000.0	0.0	2.1341819763183594	0.8552700877189636
1.0	100980000.0	100990000.0	3.0	2.3993465900421143	1.0123929977416992
1.0	101020000.0	101030000.0	3.0	3.200296401977539	1.4381072521209717
1.0	101050000.0	101060000.0	4.0	3.0351076126098633	1.359349012374878
1.0	101100000.0	101110000.0	2.0	2.6504592895507812	1.1780354976654053
1.0	101170000.0	101180000.0	2.0	3.360623836517334	1.5035605430603027
1.0	101270000.0	101280000.0	2.0	3.394455671310425	1.5198578834533691
1.0	101290000.0	101300000.0	2.0	3.286320924758911	1.473253846168518
1.0	101410000.0	101420000.0	3.0	1.972851037979126	0.77641761302948
1.0	101450000.0	101460000.0	3.0	1.9177757501602173	0.7347550988197327
1.0	101500000.0	101510000.0	1.0	2.0256435871124268	0.7896841168403625
1.0	101590000.0	101600000.0	4.0	2.4909298419952393	1.0856764316558838
1.0	101610000.0	101620000.0	1.0	2.489215135574341	1.079613447189331
1.0	101620000.0	101630000.0	0.0	2.595909833908081	1.1377893686294556
1.0	101630000.0	101640000.0	4.0	2.3673288822174072	1.0212987661361694
1.0	101680000.0	101690000.0	1.0	3.1218438148498535	1.3959811925888062
1.0	101700000.0	101710000.0	3.0	2.2294204235076904	1.0078551769256592
1.0	101730000.0	101740000.0	2.0	2.6469500064849854	1.168221354484558
1.0	101780000.0	101790000.0	3.0	2.5536582469940186	1.1281964778900146
1.0	101890000.0	101900000.0	6.0	2.8890223503112793	1.2861721515655518
1.0	101980000.0	101990000.0	4.0	3.4391751289367676	1.539462924003601
1.0	102010000.0	102020000.0	2.0	3.0479445457458496	1.3717591762542725
1.0	102100000.0	102110000.0	6.0	3.261826753616333	1.4722263813018799
1.0	102150000.0	102160000.0	3.0	3.2530925273895264	1.4719692468643188
1.0	102180000.0	102190000.0	0.0	3.322270631790161	1.4981939792633057
1.0	102230000.0	102240000.0	1.0	2.98236346244812	1.345053791999817
1.0	102330000.0	102340000.0	5.0	3.030487060546875	1.3593145608901978
1.0	102340000.0	102350000.0	1.0	3.407156467437744	1.5348433256149292
1.0	102420000.0	102430000.0	2.0	4.5471510887146	1.9141021966934204
1.0	102470000.0	102480000.0	5.0	4.620538711547852	1.9433212280273438
1.0	102500000.0	102510000.0	8.0	4.378401756286621	1.8718045949935913
1.0	102530000.0	102540000.0	3.0	4.403694152832031	1.8947112560272217
1.0	102560000.0	102570000.0	2.0	4.5664167404174805	1.9162927865982056
1.0	102570000.0	102580000.0	4.0	4.791510581970215	1.9803717136383057
1.0	102650000.0	102660000.0	4.0	4.338114261627197	1.855038046836853
1.0	102750000.0	102760000.0	2.0	5.946063041687012	2.200993776321411
1.0	102790000.0	102800000.0	6.0	5.503525733947754	2.119874954223633
1.0	102890000.0	102900000.0	5.0	5.046183109283447	2.0404884815216064
1.0	102980000.0	102990000.0	5.0	4.833128929138184	1.9762639999389648
1.0	103040000.0	103050000.0	6.0	5.357927322387695	2.0962154865264893
1.0	103070000.0	103080000.0	2.0	5.756114482879639	2.157752275466919
1.0	103140000.0	103150000.0	1.0	5.613626956939697	2.1393637657165527
1.0	103220000.0	103230000.0	3.0	5.78286075592041	2.1532742977142334
1.0	103320000.0	103330000.0	5.0	4.9612555503845215	2.0073158740997314
1.0	103440000.0	103450000.0	3.0	3.8314647674560547	1.6679909229278564
1.0	103450000.0	103460000.0	4.0	3.6144497394561768	1.5912811756134033
1.0	103470000.0	103480000.0	4.0	3.682141065597534	1.6162183284759521
1.0	103490000.0	103500000.0	5.0	3.719482421875	1.6374868154525757
1.0	103520000.0	103530000.0	4.0	4.0162835121154785	1.7302238941192627
1.0	104030000.0	104040000.0	1.0	1.9762184619903564	0.8107501864433289
1.0	104050000.0	104060000.0	3.0	1.9132556915283203	0.7705117464065552
1.0	104080000.0	104090000.0	1.0	1.6857788562774658	0.6223679780960083
1.0	104110000.0	104120000.0	4.0	1.8009393215179443	0.7085195779800415
1.0	104370000.0	104380000.0	5.0	4.371342658996582	1.8697010278701782
1.0	104420000.0	104430000.0	5.0	4.599079132080078	1.9367460012435913
1.0	104440000.0	104450000.0	4.0	5.323407173156738	2.095428943634033
1.0	104460000.0	104470000.0	5.0	4.435751914978027	1.9001449346542358
1.0	104570000.0	104580000.0	4.0	5.698056697845459	2.1506855487823486
1.0	104660000.0	104670000.0	6.0	6.020227909088135	2.1978225708007812
1.0	104670000.0	104680000.0	8.0	5.993630409240723	2.1920135021209717
1.0	104700000.0	104710000.0	6.0	6.031460762023926	2.2001776695251465
1.0	104790000.0	104800000.0	8.0	6.00841760635376	2.197793960571289
1.0	104860000.0	104870000.0	6.0	6.430174350738525	2.2502968311309814
1.0	105120000.0	105130000.0	9.0	5.596682548522949	2.148756265640259
1.0	105210000.0	105220000.0	5.0	5.4052252769470215	2.1073622703552246
1.0	105370000.0	105380000.0	6.0	5.448367595672607	2.1245596408843994
1.0	105380000.0	105390000.0	4.0	4.05102014541626	1.7794950008392334
1.0	105450000.0	105460000.0	6.0	6.154971122741699	2.225752115249634
1.0	105490000.0	105500000.0	11.0	6.069087505340576	2.2172350883483887
1.0	105610000.0	105620000.0	4.0	5.932987213134766	2.1894423961639404
1.0	105660000.0	105670000.0	4.0	5.886694431304932	2.187300443649292
1.0	105720000.0	105730000.0	3.0	5.8788652420043945	2.1850056648254395
1.0	105730000.0	105740000.0	6.0	5.022479057312012	2.056516647338867
1.0	105750000.0	105760000.0	5.0	4.750204563140869	1.978820562362671
1.0	105760000.0	105770000.0	6.0	5.069358825683594	2.06424880027771
1.0	105910000.0	105920000.0	11.0	7.094449520111084	2.30824613571167
1.0	105930000.0	105940000.0	10.0	7.226853847503662	2.3151795864105225
1.0	105960000.0	105970000.0	12.0	7.316564083099365	2.3221888542175293
1.0	106030000.0	106040000.0	5.0	7.515568733215332	2.332127094268799
1.0	106070000.0	106080000.0	4.0	7.106919765472412	2.31136417388916
1.0	106120000.0	106130000.0	7.0	5.434179306030273	2.1506638526916504
1.0	106160000.0	106170000.0	4.0	6.491428375244141	2.2570953369140625
1.0	106190000.0	106200000.0	4.0	6.0010294914245605	2.192194700241089
1.0	106350000.0	106360000.0	3.0	6.320501327514648	2.24198579788208
1.0	106370000.0	106380000.0	4.0	6.5228590965271	2.2590298652648926
1.0	106430000.0	106440000.0	7.0	6.706811428070068	2.2805116176605225
1.0	106490000.0	106500000.0	8.0	5.613212585449219	2.1805999279022217
1.0	106570000.0	106580000.0	6.0	6.028565406799316	2.201502799987793
1.0	106610000.0	106620000.0	7.0	5.2702765464782715	2.0815412998199463
1.0	106730000.0	106740000.0	13.0	5.826882362365723	2.1803486347198486
1.0	106790000.0	106800000.0	4.0	6.1430206298828125	2.210655927658081
1.0	106830000.0	106840000.0	4.0	6.206862449645996	2.2224693298339844
1.0	106880000.0	106890000.0	9.0	5.951255798339844	2.1935293674468994
1.0	106930000.0	106940000.0	6.0	6.0526533126831055	2.2052319049835205
1.0	106950000.0	106960000.0	3.0	6.2395920753479	2.228290319442749
1.0	106960000.0	106970000.0	10.0	5.79818868637085	2.1862635612487793
1.0	106970000.0	106980000.0	4.0	6.104004859924316	2.2148478031158447
1.0	107000000.0	107010000.0	4.0	5.991748809814453	2.2033653259277344
1.0	107010000.0	107020000.0	5.0	5.985518455505371	2.2100424766540527
1.0	107030000.0	107040000.0	8.0	5.718514919281006	2.1560685634613037
1.0	107060000.0	107070000.0	4.0	5.644629955291748	2.1421618461608887
1.0	107120000.0	107130000.0	5.0	5.4098381996154785	2.1106278896331787
1.0	107130000.0	107140000.0	8.0	5.118030548095703	2.064940929412842
1.0	107170000.0	107180000.0	7.0	4.666008949279785	1.9466336965560913
1.0	107260000.0	107270000.0	8.0	4.061204433441162	1.7607057094573975
1.0	107320000.0	107330000.0	2.0	4.118873596191406	1.7906726598739624
1.0	107370000.0	107380000.0	4.0	4.6296820640563965	1.9331133365631104
1.0	107480000.0	107490000.0	1.0	5.497079372406006	2.120457172393799
1.0	107650000.0	107660000.0	7.0	4.5522871017456055	1.927504301071167
1.0	107660000.0	107670000.0	7.0	4.552037239074707	1.9422752857208252
1.0	107690000.0	107700000.0	5.0	4.024493217468262	1.7547725439071655
1.0	107710000.0	107720000.0	3.0	3.964989185333252	1.7318229675292969
1.0	107720000.0	107730000.0	4.0	4.069817543029785	1.7752399444580078
1.0	107740000.0	107750000.0	4.0	4.0890021324157715	1.7749402523040771
1.0	107800000.0	107810000.0	5.0	3.68626070022583	1.6389119625091553
1.0	107830000.0	107840000.0	6.0	3.7677369117736816	1.6821730136871338
1.0	107860000.0	107870000.0	5.0	3.961270809173584	1.7505264282226562
1.0	107900000.0	107910000.0	4.0	3.4367306232452393	1.5483977794647217
1.0	108030000.0	108040000.0	3.0	3.7461955547332764	1.6890649795532227
1.0	108040000.0	108050000.0	5.0	3.6147232055664062	1.6301605701446533
1.0	108080000.0	108090000.0	6.0	3.247149705886841	1.476097583770752
1.0	108140000.0	108150000.0	4.0	2.7057204246520996	1.163808822631836
1.0	108160000.0	108170000.0	2.0	2.532113790512085	1.067274570465088
1.0	108170000.0	108180000.0	1.0	2.496034860610962	1.055485725402832
1.0	108180000.0	108190000.0	4.0	2.408262014389038	1.0010550022125244
1.0	108310000.0	108320000.0	5.0	2.97529935836792	1.3206205368041992
1.0	108330000.0	108340000.0	5.0	3.1315529346466064	1.4123711585998535
1.0	108360000.0	108370000.0	1.0	3.405869960784912	1.526162028312683
1.0	108370000.0	108380000.0	7.0	3.6625969409942627	1.636956810951233
1.0	108400000.0	108410000.0	4.0	3.5634765625	1.5888172388076782
1.0	108410000.0	108420000.0	8.0	3.372680187225342	1.5126537084579468
1.0	108430000.0	108440000.0	0.0	4.24094820022583	1.825071930885315
1.0	108490000.0	108500000.0	2.0	3.685511827468872	1.6517528295516968
1.0	108500000.0	108510000.0	2.0	3.1679821014404297	1.4436711072921753
1.0	108520000.0	108530000.0	3.0	3.713390350341797	1.6609315872192383
1.0	108530000.0	108540000.0	9.0	3.3272571563720703	1.4964195489883423
1.0	108610000.0	108620000.0	4.0	3.0664255619049072	1.376861333847046
1.0	108690000.0	108700000.0	0.0	1.888718843460083	0.7090920209884644
1.0	109110000.0	109120000.0	5.0	2.2549405097961426	0.9230038523674011
1.0	109150000.0	109160000.0	2.0	2.222865581512451	0.8909037709236145
1.0	109200000.0	109210000.0	3.0	2.2736964225769043	0.9810498952865601
1.0	109240000.0	109250000.0	3.0	1.982910394668579	0.7724927067756653
1.0	109380000.0	109390000.0	2.0	2.063505172729492	0.8476102948188782
1.0	109440000.0	109450000.0	0.0	1.8452231884002686	0.694107711315155
1.0	109480000.0	109490000.0	3.0	1.7422908544540405	0.6465974450111389
1.0	109500000.0	109510000.0	2.0	1.8479678630828857	0.7665673494338989
1.0	109530000.0	109540000.0	2.0	1.9466644525527954	0.7435760498046875
1.0	109560000.0	109570000.0	2.0	2.1617538928985596	0.8687790632247925
1.0	109630000.0	109640000.0	4.0	2.2573862075805664	0.9639004468917847
1.0	109640000.0	109650000.0	2.0	2.446305751800537	1.0939844846725464
1.0	109720000.0	109730000.0	2.0	2.2526745796203613	0.9166433215141296
1.0	109740000.0	109750000.0	3.0	2.2144508361816406	0.8970611691474915
1.0	109800000.0	109810000.0	2.0	2.203897714614868	0.9019403457641602
1.0	109870000.0	109880000.0	3.0	2.0363004207611084	0.7987290620803833
1.0	109910000.0	109920000.0	2.0	2.210319757461548	0.9261118173599243
1.0	109940000.0	109950000.0	0.0	2.113896131515503	0.8344975709915161
1.0	109950000.0	109960000.0	1.0	1.896404504776001	0.7024842500686646
1.0	109970000.0	109980000.0	3.0	2.2012779712677	0.9119991064071655
1.0	110120000.0	110130000.0	3.0	1.9845306873321533	0.7541571855545044
1.0	110210000.0	110220000.0	0.0	2.046468734741211	0.8094946146011353
1.0	110230000.0	110240000.0	2.0	1.8241002559661865	0.686718225479126
1.0	110290000.0	110300000.0	3.0	2.1072115898132324	0.8553746342658997
[truncated: 47,570 more rows]
