# Supplementary material for: Genome-wide mapping of somatic mutation rates uncovers drivers of cancer
Source: Nat Biotechnol. 2022 Jun 20;40(11):1634–43. doi: 10.1038/s41587-022-01353-8 (PMC9646522; doi:10.1038/s41587-022-01353-8)
Supplement: Supplementary file 4 — Regions and model predictions for each fold of each cancer for which a deep learning model was trained. Regions that were filtered are also listed along with their respective model predictions. [file 41587_2022_1353_MOESM4_ESM.zip › kfold_results/Ovary-AdenoCA/fold_4.txt]

CHROM	START	END	Y_TRUE	Y_PRED	STD
1.0	890000.0	900000.0	5.0	2.3316452503204346	1.150623083114624
1.0	960000.0	970000.0	3.0	2.5881152153015137	1.367713212966919
1.0	970000.0	980000.0	1.0	2.693748712539673	1.420693278312683
1.0	990000.0	1000000.0	6.0	2.867898464202881	1.497643232345581
1.0	1000000.0	1010000.0	2.0	2.85626220703125	1.492527723312378
1.0	1080000.0	1090000.0	2.0	3.249338150024414	1.6616981029510498
1.0	1090000.0	1100000.0	3.0	2.602602481842041	1.3779897689819336
1.0	1210000.0	1220000.0	2.0	2.769522190093994	1.4566634893417358
1.0	1450000.0	1460000.0	2.0	2.860809803009033	1.4957038164138794
1.0	1460000.0	1470000.0	6.0	2.705451250076294	1.4236297607421875
1.0	1490000.0	1500000.0	2.0	2.5113701820373535	1.3326663970947266
1.0	1880000.0	1890000.0	3.0	3.666210889816284	1.8199043273925781
1.0	1930000.0	1940000.0	4.0	3.5969982147216797	1.79643976688385
1.0	2050000.0	2060000.0	3.0	2.59140944480896	1.3721671104431152
1.0	2100000.0	2110000.0	0.0	2.3146557807922363	1.2338836193084717
1.0	2120000.0	2130000.0	1.0	2.3404836654663086	1.2459781169891357
1.0	2140000.0	2150000.0	1.0	2.6424994468688965	1.3903882503509521
1.0	2170000.0	2180000.0	2.0	2.5109732151031494	1.3288694620132446
1.0	2190000.0	2200000.0	0.0	2.4967126846313477	1.3218170404434204
1.0	2240000.0	2250000.0	4.0	2.811901092529297	1.4743387699127197
1.0	2260000.0	2270000.0	3.0	3.182953357696533	1.6350971460342407
1.0	2360000.0	2370000.0	4.0	3.5173792839050293	1.764988660812378
1.0	2400000.0	2410000.0	2.0	3.5753543376922607	1.7815923690795898
1.0	2460000.0	2470000.0	5.0	3.336045026779175	1.6971381902694702
1.0	2510000.0	2520000.0	1.0	2.4996209144592285	1.3542994260787964
1.0	2800000.0	2810000.0	7.0	4.906037330627441	2.175046443939209
1.0	2820000.0	2830000.0	4.0	5.088807106018066	2.2152369022369385
1.0	2840000.0	2850000.0	2.0	4.678149700164795	2.1192781925201416
1.0	2870000.0	2880000.0	5.0	4.218090534210205	1.9899238348007202
1.0	2880000.0	2890000.0	4.0	4.5171732902526855	2.0774803161621094
1.0	2900000.0	2910000.0	5.0	4.566522598266602	2.09075927734375
1.0	2920000.0	2930000.0	1.0	3.9623076915740967	1.909433364868164
1.0	2960000.0	2970000.0	7.0	3.7656540870666504	1.8423569202423096
1.0	3030000.0	3040000.0	4.0	3.287036180496216	1.669891357421875
1.0	3110000.0	3120000.0	2.0	3.6064071655273438	1.7853628396987915
1.0	3130000.0	3140000.0	3.0	2.9682440757751465	1.5464351177215576
1.0	3140000.0	3150000.0	2.0	3.2057864665985107	1.6328538656234741
1.0	3160000.0	3170000.0	3.0	3.124424695968628	1.6094375848770142
1.0	3170000.0	3180000.0	5.0	3.02634859085083	1.568921685218811
1.0	3180000.0	3190000.0	2.0	3.5833842754364014	1.7774171829223633
1.0	3220000.0	3230000.0	2.0	3.1082663536071777	1.598649024963379
1.0	3250000.0	3260000.0	6.0	2.862450122833252	1.4945383071899414
1.0	3380000.0	3390000.0	1.0	2.308988094329834	1.2313032150268555
1.0	3440000.0	3450000.0	3.0	2.1191906929016113	1.112717866897583
1.0	3470000.0	3480000.0	4.0	2.4553744792938232	1.3064988851547241
1.0	3540000.0	3550000.0	3.0	2.9349327087402344	2.779909372329712
1.0	3600000.0	3610000.0	2.0	2.9535012245178223	1.5373984575271606
1.0	3660000.0	3670000.0	2.0	2.438502550125122	1.2590901851654053
1.0	3740000.0	3750000.0	1.0	2.070235013961792	1.0895731449127197
1.0	3780000.0	3790000.0	2.0	1.9327558279037476	1.0154390335083008
1.0	3810000.0	3820000.0	3.0	2.2870686054229736	1.6368563175201416
1.0	3830000.0	3840000.0	2.0	1.9342228174209595	1.04411780834198
1.0	4000000.0	4010000.0	5.0	3.1006367206573486	1.593112587928772
1.0	4010000.0	4020000.0	5.0	3.354081392288208	1.6947441101074219
1.0	4030000.0	4040000.0	5.0	4.110573768615723	1.9590303897857666
1.0	4140000.0	4150000.0	3.0	5.1569342613220215	2.2283246517181396
1.0	4260000.0	4270000.0	5.0	5.219358921051025	2.2415430545806885
1.0	4270000.0	4280000.0	4.0	5.29503059387207	2.2571582794189453
1.0	4310000.0	4320000.0	3.0	5.300360679626465	2.2572102546691895
1.0	4320000.0	4330000.0	4.0	4.902974605560303	2.172930955886841
1.0	4390000.0	4400000.0	6.0	4.620764255523682	2.1051230430603027
1.0	4400000.0	4410000.0	7.0	4.405810832977295	2.0462279319763184
1.0	4510000.0	4520000.0	2.0	4.819997787475586	2.15458345413208
1.0	4520000.0	4530000.0	6.0	4.88137149810791	2.1688828468322754
1.0	4550000.0	4560000.0	4.0	4.875277996063232	2.1671173572540283
1.0	4590000.0	4600000.0	5.0	4.763908386230469	2.14033842086792
1.0	4600000.0	4610000.0	3.0	5.1708269119262695	2.231994152069092
1.0	4620000.0	4630000.0	6.0	4.9821882247924805	2.1908974647521973
1.0	4630000.0	4640000.0	5.0	4.990726470947266	2.193061590194702
1.0	4710000.0	4720000.0	8.0	4.448918342590332	2.057999849319458
1.0	4770000.0	4780000.0	5.0	4.856690406799316	2.1624064445495605
1.0	4830000.0	4840000.0	5.0	4.973438262939453	2.187548875808716
1.0	4890000.0	4900000.0	5.0	5.659756660461426	2.318638801574707
1.0	5000000.0	5010000.0	4.0	5.007664680480957	2.195875644683838
1.0	5020000.0	5030000.0	2.0	5.191893577575684	2.235252857208252
1.0	5030000.0	5040000.0	7.0	5.091139316558838	2.214367628097534
1.0	5060000.0	5070000.0	4.0	5.2443695068359375	2.2457756996154785
1.0	5080000.0	5090000.0	3.0	4.727863311767578	2.1314635276794434
1.0	5120000.0	5130000.0	7.0	4.513786315917969	2.0759775638580322
1.0	5140000.0	5150000.0	5.0	4.861934661865234	2.163984537124634
1.0	5160000.0	5170000.0	4.0	4.910103797912598	2.1743526458740234
1.0	5360000.0	5370000.0	5.0	5.367570400238037	2.2689731121063232
1.0	5460000.0	5470000.0	2.0	5.4246344566345215	2.2795300483703613
1.0	5520000.0	5530000.0	9.0	4.644480228424072	2.110046148300171
1.0	5540000.0	5550000.0	2.0	4.855314254760742	2.1605300903320312
1.0	5630000.0	5640000.0	5.0	4.453089714050293	2.0597519874572754
1.0	5640000.0	5650000.0	3.0	4.745180606842041	2.135680675506592
1.0	5660000.0	5670000.0	6.0	4.566545486450195	2.0885190963745117
1.0	5710000.0	5720000.0	5.0	4.405752658843994	2.044539451599121
1.0	5720000.0	5730000.0	8.0	4.670530319213867	2.1181139945983887
1.0	5780000.0	5790000.0	1.0	4.160426139831543	1.9745779037475586
1.0	5800000.0	5810000.0	6.0	4.1245012283325195	1.9613001346588135
1.0	5870000.0	5880000.0	2.0	3.866088390350342	1.8763612508773804
1.0	5940000.0	5950000.0	2.0	2.6747214794158936	1.4089906215667725
1.0	5960000.0	5970000.0	2.0	2.416093111038208	1.2826402187347412
1.0	6070000.0	6080000.0	5.0	2.954481840133667	1.5410557985305786
1.0	6100000.0	6110000.0	4.0	3.178239107131958	1.6312859058380127
1.0	6120000.0	6130000.0	5.0	3.229055881500244	1.6516265869140625
1.0	6170000.0	6180000.0	4.0	3.3518738746643066	1.703383445739746
1.0	6200000.0	6210000.0	5.0	3.512084484100342	1.7589261531829834
1.0	6230000.0	6240000.0	3.0	3.381382465362549	1.7146708965301514
1.0	6240000.0	6250000.0	2.0	2.5938849449157715	1.372153878211975
1.0	6250000.0	6260000.0	1.0	2.3586483001708984	1.385181188583374
1.0	6270000.0	6280000.0	2.0	2.501538038253784	1.3246381282806396
1.0	6280000.0	6290000.0	2.0	2.294872522354126	1.219794511795044
1.0	6310000.0	6320000.0	4.0	2.3972654342651367	1.2780567407608032
1.0	6370000.0	6380000.0	2.0	2.1395299434661865	1.1427297592163086
1.0	6380000.0	6390000.0	0.0	2.145521640777588	1.1447560787200928
1.0	6390000.0	6400000.0	2.0	2.1158766746520996	1.1284593343734741
1.0	6420000.0	6430000.0	0.0	2.2816576957702637	1.2176079750061035
1.0	6430000.0	6440000.0	3.0	2.029848575592041	1.0629678964614868
1.0	6440000.0	6450000.0	3.0	2.381678819656372	1.2680203914642334
1.0	6450000.0	6460000.0	0.0	2.310105323791504	1.1357214450836182
1.0	6500000.0	6510000.0	4.0	2.853040933609009	1.495273232460022
1.0	6530000.0	6540000.0	3.0	2.401911973953247	1.2787727117538452
1.0	6550000.0	6560000.0	3.0	2.6930549144744873	1.4373971223831177
1.0	6610000.0	6620000.0	2.0	2.664374589920044	1.1556670665740967
1.0	6660000.0	6670000.0	3.0	3.2385318279266357	2.9763054847717285
1.0	6710000.0	6720000.0	4.0	2.5144872665405273	1.3290784358978271
1.0	6730000.0	6740000.0	0.0	2.5796656608581543	1.3602920770645142
1.0	6750000.0	6760000.0	3.0	2.574954032897949	1.3598108291625977
1.0	6790000.0	6800000.0	3.0	3.2154393196105957	1.6493251323699951
1.0	6800000.0	6810000.0	8.0	2.9730026721954346	1.547603964805603
1.0	6850000.0	6860000.0	2.0	2.47522234916687	1.309686541557312
1.0	6930000.0	6940000.0	4.0	2.1726582050323486	1.1565656661987305
1.0	7050000.0	7060000.0	4.0	2.560378313064575	1.3580952882766724
1.0	7070000.0	7080000.0	2.0	2.9455149173736572	1.5310872793197632
1.0	7100000.0	7110000.0	3.0	2.8042731285095215	1.4698541164398193
1.0	7160000.0	7170000.0	6.0	2.7428040504455566	1.4414618015289307
1.0	7220000.0	7230000.0	0.0	3.203129529953003	1.6390174627304077
1.0	7280000.0	7290000.0	5.0	2.8532752990722656	1.4895763397216797
1.0	7290000.0	7300000.0	5.0	2.9081220626831055	1.5162311792373657
1.0	7300000.0	7310000.0	2.0	2.7231597900390625	1.43295156955719
1.0	7310000.0	7320000.0	3.0	2.9009928703308105	1.5111362934112549
1.0	7490000.0	7500000.0	2.0	2.79632830619812	1.4639195203781128
1.0	7570000.0	7580000.0	2.0	2.5747082233428955	1.3645018339157104
1.0	7580000.0	7590000.0	1.0	2.4580700397491455	1.3088808059692383
1.0	7620000.0	7630000.0	3.0	2.4979097843170166	1.3294594287872314
1.0	7670000.0	7680000.0	2.0	2.653656482696533	1.4022173881530762
1.0	7700000.0	7710000.0	1.0	2.7118606567382812	1.428516149520874
1.0	7710000.0	7720000.0	2.0	2.5955827236175537	1.3763275146484375
1.0	7810000.0	7820000.0	1.0	2.290125608444214	1.2202445268630981
1.0	7890000.0	7900000.0	1.0	2.298070192337036	1.2187232971191406
1.0	7940000.0	7950000.0	5.0	2.6961464881896973	1.4238226413726807
1.0	7980000.0	7990000.0	4.0	2.8099617958068848	1.4755399227142334
1.0	7990000.0	8000000.0	3.0	3.003810405731201	1.5619701147079468
1.0	8010000.0	8020000.0	1.0	2.8445792198181152	1.486103892326355
1.0	8160000.0	8170000.0	4.0	2.690183401107788	1.4204343557357788
1.0	8200000.0	8210000.0	3.0	2.856606960296631	1.4961631298065186
1.0	8210000.0	8220000.0	5.0	2.867797374725342	1.5015811920166016
1.0	8280000.0	8290000.0	0.0	2.925971508026123	1.5268386602401733
1.0	8340000.0	8350000.0	4.0	2.5201330184936523	1.3373188972473145
1.0	8470000.0	8480000.0	5.0	2.2077858448028564	1.1738089323043823
1.0	8500000.0	8510000.0	3.0	2.302497625350952	1.2261476516723633
1.0	8550000.0	8560000.0	2.0	2.1831576824188232	1.1640520095825195
1.0	8610000.0	8620000.0	1.0	1.9638910293579102	1.0209475755691528
1.0	8690000.0	8700000.0	4.0	1.93276846408844	1.0051050186157227
1.0	8740000.0	8750000.0	2.0	1.958757758140564	1.0164079666137695
1.0	8840000.0	8850000.0	2.0	1.9903274774551392	1.0488182306289673
1.0	8880000.0	8890000.0	2.0	2.330980062484741	1.2429726123809814
1.0	8960000.0	8970000.0	3.0	2.241241693496704	1.1967929601669312
1.0	8990000.0	9000000.0	4.0	2.7946982383728027	1.4689339399337769
1.0	9040000.0	9050000.0	3.0	3.0208640098571777	1.5679832696914673
1.0	9060000.0	9070000.0	5.0	2.9694180488586426	1.5454866886138916
1.0	9070000.0	9080000.0	3.0	3.0260562896728516	1.5711854696273804
1.0	9090000.0	9100000.0	2.0	3.048093795776367	1.5805256366729736
1.0	9110000.0	9120000.0	3.0	2.5565242767333984	1.3564931154251099
1.0	9210000.0	9220000.0	1.0	2.4536404609680176	1.304320216178894
1.0	9250000.0	9260000.0	1.0	2.705176591873169	1.4264649152755737
1.0	9280000.0	9290000.0	5.0	2.8262276649475098	1.483625054359436
1.0	9290000.0	9300000.0	1.0	2.369999647140503	1.2552764415740967
1.0	9370000.0	9380000.0	3.0	2.694824695587158	1.4204528331756592
1.0	9460000.0	9470000.0	6.0	3.459864377975464	1.7438501119613647
1.0	9520000.0	9530000.0	2.0	3.7301204204559326	1.8417646884918213
1.0	9590000.0	9600000.0	6.0	2.869107723236084	1.5039722919464111
1.0	9690000.0	9700000.0	2.0	2.9330058097839355	1.5313360691070557
1.0	9780000.0	9790000.0	1.0	2.2185404300689697	1.18156898021698
1.0	9800000.0	9810000.0	1.0	2.1609714031219482	1.1342068910598755
1.0	9870000.0	9880000.0	1.0	2.317737340927124	1.2313971519470215
1.0	9880000.0	9890000.0	3.0	2.5533504486083984	1.2329198122024536
1.0	9920000.0	9930000.0	3.0	2.495856523513794	1.3221769332885742
1.0	10150000.0	10160000.0	3.0	2.0625414848327637	1.0863032341003418
1.0	10250000.0	10260000.0	5.0	2.5222625732421875	1.3401927947998047
1.0	10340000.0	10350000.0	4.0	2.04860258102417	1.0593500137329102
1.0	10370000.0	10380000.0	4.0	2.0236380100250244	1.0825389623641968
1.0	10420000.0	10430000.0	1.0	2.17167592048645	1.148108720779419
1.0	10510000.0	10520000.0	7.0	2.2060048580169678	1.1777551174163818
1.0	10520000.0	10530000.0	1.0	2.240565299987793	1.1908749341964722
1.0	10570000.0	10580000.0	2.0	2.1750354766845703	1.1572643518447876
1.0	10660000.0	10670000.0	4.0	2.0400402545928955	1.0709706544876099
1.0	10690000.0	10700000.0	1.0	2.313554048538208	1.2336056232452393
1.0	10770000.0	10780000.0	1.0	2.397230625152588	1.2745345830917358
1.0	10800000.0	10810000.0	1.0	2.571690320968628	1.3613697290420532
1.0	10810000.0	10820000.0	2.0	2.6014232635498047	1.375767707824707
1.0	10850000.0	10860000.0	1.0	2.435150623321533	1.2826119661331177
1.0	10880000.0	10890000.0	5.0	2.7866098880767822	1.4627162218093872
1.0	10900000.0	10910000.0	4.0	2.9547250270843506	1.5408704280853271
1.0	10930000.0	10940000.0	4.0	3.1079421043395996	1.6054906845092773
1.0	11000000.0	11010000.0	2.0	3.137924909591675	1.6162093877792358
1.0	11050000.0	11060000.0	5.0	2.9029507637023926	1.5179977416992188
1.0	11080000.0	11090000.0	5.0	1.9732052087783813	1.024196743965149
1.0	11100000.0	11110000.0	5.0	2.795444965362549	1.466841459274292
1.0	11120000.0	11130000.0	1.0	2.064633369445801	0.8178213238716125
1.0	11130000.0	11140000.0	0.0	2.047788143157959	1.060755968093872
1.0	11140000.0	11150000.0	0.0	1.9512221813201904	1.0128463506698608
1.0	11300000.0	11310000.0	2.0	2.015305280685425	1.0392887592315674
1.0	11370000.0	11380000.0	2.0	2.55774188041687	1.3560985326766968
1.0	11430000.0	11440000.0	3.0	2.808377742767334	1.4728517532348633
1.0	11470000.0	11480000.0	3.0	3.1360812187194824	1.6144590377807617
1.0	11480000.0	11490000.0	1.0	3.346839189529419	1.700966477394104
1.0	11540000.0	11550000.0	4.0	3.2556850910186768	1.6590989828109741
1.0	11600000.0	11610000.0	2.0	3.832578182220459	1.8721662759780884
1.0	11640000.0	11650000.0	2.0	3.7331900596618652	1.8427722454071045
1.0	11780000.0	11790000.0	6.0	2.8828704357147217	1.50682532787323
1.0	11890000.0	11900000.0	1.0	2.3579678535461426	1.2514894008636475
1.0	11940000.0	11950000.0	5.0	2.874594211578369	1.5054322481155396
1.0	11970000.0	11980000.0	3.0	2.483006715774536	1.3208465576171875
1.0	12010000.0	12020000.0	6.0	2.302661657333374	1.2289310693740845
1.0	12190000.0	12200000.0	3.0	2.708031415939331	1.4289531707763672
1.0	12220000.0	12230000.0	3.0	2.8374810218811035	1.505689263343811
1.0	12470000.0	12480000.0	1.0	2.0555472373962402	1.060557246208191
1.0	12500000.0	12510000.0	3.0	2.224308729171753	1.1836495399475098
1.0	12630000.0	12640000.0	1.0	2.325531005859375	1.2365567684173584
1.0	12640000.0	12650000.0	0.0	2.4004223346710205	1.275887131690979
1.0	12650000.0	12660000.0	0.0	2.6281373500823975	1.386590600013733
1.0	12670000.0	12680000.0	1.0	2.490832805633545	1.1822857856750488
1.0	12700000.0	12710000.0	6.0	2.8991973400115967	1.5164633989334106
1.0	12770000.0	12780000.0	1.0	2.7639594078063965	1.4513777494430542
1.0	13790000.0	13800000.0	4.0	2.9659409523010254	1.539280652999878
1.0	14010000.0	14020000.0	3.0	3.4715590476989746	1.7479374408721924
1.0	14030000.0	14040000.0	2.0	2.7238705158233643	1.4310481548309326
1.0	14130000.0	14140000.0	4.0	2.2315285205841064	1.1884678602218628
1.0	14140000.0	14150000.0	0.0	2.424679756164551	1.2882336378097534
1.0	14160000.0	14170000.0	1.0	3.118354320526123	1.607729196548462
1.0	14230000.0	14240000.0	3.0	2.8604207038879395	1.494826316833496
1.0	14260000.0	14270000.0	5.0	2.848259687423706	1.4880778789520264
1.0	14290000.0	14300000.0	2.0	3.185187816619873	1.6322505474090576
1.0	14300000.0	14310000.0	2.0	3.2654666900634766	1.6645965576171875
1.0	14330000.0	14340000.0	2.0	3.130358934402466	1.608325719833374
1.0	14390000.0	14400000.0	5.0	2.4580602645874023	1.3080966472625732
1.0	14410000.0	14420000.0	1.0	2.7408509254455566	1.4402650594711304
1.0	14470000.0	14480000.0	0.0	3.1532034873962402	1.6172516345977783
1.0	14540000.0	14550000.0	5.0	3.2505531311035156	1.6555919647216797
1.0	14620000.0	14630000.0	5.0	3.258269786834717	1.659285306930542
1.0	14670000.0	14680000.0	7.0	3.418083906173706	1.7173000574111938
1.0	14730000.0	14740000.0	3.0	3.144077777862549	1.6180808544158936
1.0	14770000.0	14780000.0	4.0	3.1180644035339355	1.6062240600585938
1.0	14790000.0	14800000.0	8.0	2.727447986602783	1.4357982873916626
1.0	14800000.0	14810000.0	3.0	2.944702625274658	1.531720757484436
1.0	14910000.0	14920000.0	1.0	2.71441912651062	1.432769536972046
1.0	14950000.0	14960000.0	4.0	2.4476351737976074	1.2975990772247314
1.0	15060000.0	15070000.0	3.0	2.561746120452881	1.3581994771957397
1.0	15220000.0	15230000.0	1.0	2.503248929977417	1.3285833597183228
1.0	15290000.0	15300000.0	1.0	2.5585765838623047	1.3554624319076538
1.0	15320000.0	15330000.0	0.0	2.584711790084839	1.3668729066848755
1.0	15370000.0	15380000.0	6.0	2.270402431488037	1.2113252878189087
1.0	15440000.0	15450000.0	1.0	2.397256374359131	1.2779420614242554
1.0	15480000.0	15490000.0	1.0	2.232339382171631	1.190936803817749
1.0	15500000.0	15510000.0	4.0	1.9627132415771484	1.0537241697311401
1.0	15510000.0	15520000.0	0.0	1.9560701847076416	1.0314465761184692
1.0	15560000.0	15570000.0	6.0	2.115469455718994	1.13640296459198
1.0	15570000.0	15580000.0	2.0	2.243500232696533	1.1991221904754639
1.0	15720000.0	15730000.0	0.0	2.459620237350464	1.3097422122955322
1.0	15790000.0	15800000.0	3.0	2.288827419281006	1.2244336605072021
1.0	15800000.0	15810000.0	3.0	2.153632164001465	1.156224250793457
1.0	16030000.0	16040000.0	1.0	2.3421895503997803	1.2471961975097656
1.0	16150000.0	16160000.0	2.0	2.443506956100464	1.298774003982544
1.0	16160000.0	16170000.0	3.0	3.2385315895080566	2.9763054847717285
1.0	16230000.0	16240000.0	3.0	2.124704599380493	1.1062085628509521
1.0	16260000.0	16270000.0	2.0	2.266408920288086	1.2058117389678955
1.0	16340000.0	16350000.0	2.0	2.9306724071502686	1.5268433094024658
1.0	16380000.0	16390000.0	1.0	3.051983594894409	1.5813318490982056
1.0	16400000.0	16410000.0	3.0	2.699868679046631	1.424659013748169
1.0	16450000.0	16460000.0	4.0	2.2226712703704834	1.1866450309753418
1.0	16500000.0	16510000.0	2.0	2.5600221157073975	1.3555010557174683
1.0	16560000.0	16570000.0	4.0	2.2646124362945557	1.1714017391204834
1.0	16620000.0	16630000.0	1.0	2.038084030151367	1.0645818710327148
1.0	16640000.0	16650000.0	0.0	2.038943290710449	1.060515284538269
1.0	16730000.0	16740000.0	1.0	2.7979555130004883	1.4697105884552002
1.0	16740000.0	16750000.0	0.0	2.8800666332244873	1.5073574781417847
1.0	16780000.0	16790000.0	0.0	2.0746445655822754	1.0901589393615723
1.0	17040000.0	17050000.0	7.0	2.7046236991882324	1.425581932067871
1.0	17280000.0	17290000.0	0.0	2.318607807159424	1.2318074703216553
1.0	17380000.0	17390000.0	2.0	2.7107651233673096	1.4509541988372803
1.0	17420000.0	17430000.0	3.0	2.5999209880828857	1.3771659135818481
1.0	17470000.0	17480000.0	5.0	3.2640395164489746	1.6695506572723389
1.0	17550000.0	17560000.0	4.0	2.8870346546173096	1.5099895000457764
1.0	17590000.0	17600000.0	2.0	3.0728721618652344	1.5899453163146973
1.0	17610000.0	17620000.0	4.0	3.003673553466797	1.560744047164917
1.0	17620000.0	17630000.0	5.0	3.127734661102295	1.6130517721176147
1.0	17660000.0	17670000.0	3.0	3.3582730293273926	1.7023890018463135
1.0	17700000.0	17710000.0	2.0	3.490551471710205	1.7553424835205078
1.0	17830000.0	17840000.0	1.0	2.8428845405578613	1.490567922592163
1.0	17840000.0	17850000.0	2.0	2.7163784503936768	1.4326221942901611
1.0	17930000.0	17940000.0	3.0	2.2379531860351562	1.1912202835083008
1.0	18040000.0	18050000.0	1.0	3.271012783050537	1.668524980545044
1.0	18050000.0	18060000.0	1.0	3.412337064743042	1.7247358560562134
1.0	18070000.0	18080000.0	6.0	3.1976819038391113	1.6372839212417603
1.0	18120000.0	18130000.0	6.0	3.325829267501831	1.6851370334625244
1.0	18150000.0	18160000.0	2.0	3.7033817768096924	1.8204704523086548
1.0	18160000.0	18170000.0	4.0	3.6041152477264404	1.7876873016357422
1.0	18270000.0	18280000.0	4.0	3.8696601390838623	1.8792978525161743
1.0	18280000.0	18290000.0	3.0	3.78804349899292	1.8505048751831055
1.0	18310000.0	18320000.0	3.0	4.449236869812012	2.0594704151153564
1.0	18390000.0	18400000.0	5.0	4.380529403686523	2.038194179534912
1.0	18440000.0	18450000.0	0.0	4.126227855682373	1.9623184204101562
1.0	18480000.0	18490000.0	4.0	4.145167350769043	1.9691803455352783
1.0	18490000.0	18500000.0	5.0	3.9644131660461426	1.9118356704711914
1.0	18510000.0	18520000.0	5.0	3.729032516479492	1.8310356140136719
1.0	18590000.0	18600000.0	3.0	3.8238704204559326	1.8642942905426025
1.0	18600000.0	18610000.0	4.0	3.958357572555542	1.9090607166290283
1.0	18610000.0	18620000.0	2.0	3.6650314331054688	1.8082689046859741
1.0	18710000.0	18720000.0	2.0	3.7032113075256348	1.8209432363510132
1.0	18730000.0	18740000.0	4.0	4.040846824645996	1.9354381561279297
1.0	18780000.0	18790000.0	3.0	3.8799102306365967	1.8826433420181274
1.0	18800000.0	18810000.0	1.0	3.5578982830047607	1.7746747732162476
1.0	18880000.0	18890000.0	3.0	3.863424777984619	1.8764798641204834
1.0	18940000.0	18950000.0	3.0	4.136077880859375	1.970235824584961
1.0	18950000.0	18960000.0	2.0	4.317131519317627	2.0277199745178223
1.0	19010000.0	19020000.0	2.0	4.396470546722412	2.0423583984375
1.0	19040000.0	19050000.0	3.0	4.116311073303223	1.9659370183944702
1.0	19200000.0	19210000.0	4.0	3.057192802429199	1.583183765411377
1.0	19310000.0	19320000.0	3.0	2.8254101276397705	1.4827064275741577
1.0	19500000.0	19510000.0	2.0	1.8828893899917603	0.9940583109855652
1.0	19540000.0	19550000.0	4.0	1.7641595602035522	0.9099593162536621
1.0	19590000.0	19600000.0	2.0	2.031250476837158	1.0874841213226318
1.0	19660000.0	19670000.0	0.0	2.1577422618865967	1.143810510635376
1.0	19690000.0	19700000.0	1.0	2.102154493331909	1.1232329607009888
1.0	19890000.0	19900000.0	4.0	2.836793899536133	1.4880439043045044
1.0	19950000.0	19960000.0	1.0	2.2859439849853516	1.2154455184936523
1.0	19990000.0	20000000.0	3.0	2.769130229949951	1.4558117389678955
1.0	20000000.0	20010000.0	3.0	2.32914662361145	1.2458914518356323
1.0	20050000.0	20060000.0	1.0	2.067816972732544	1.1050916910171509
1.0	20060000.0	20070000.0	0.0	2.1549232006073	1.152590036392212
1.0	20110000.0	20120000.0	2.0	2.0911545753479004	1.1164219379425049
1.0	20120000.0	20130000.0	5.0	2.0223662853240967	1.0817880630493164
1.0	20160000.0	20170000.0	2.0	2.767658233642578	1.456335425376892
1.0	20250000.0	20260000.0	4.0	3.0229995250701904	1.568831205368042
1.0	20280000.0	20290000.0	2.0	3.0897278785705566	1.594974160194397
1.0	20380000.0	20390000.0	0.0	3.2342047691345215	1.6562082767486572
1.0	20400000.0	20410000.0	2.0	3.3517730236053467	1.7006776332855225
1.0	20470000.0	20480000.0	3.0	2.9091174602508545	1.51963210105896
1.0	20580000.0	20590000.0	5.0	3.059152364730835	1.5823701620101929
1.0	20640000.0	20650000.0	3.0	3.314570665359497	1.6876007318496704
1.0	20650000.0	20660000.0	3.0	3.1380703449249268	1.6146904230117798
1.0	20660000.0	20670000.0	6.0	3.184976816177368	1.6358848810195923
1.0	20720000.0	20730000.0	0.0	3.4249253273010254	1.7303327322006226
1.0	20760000.0	20770000.0	5.0	3.3271446228027344	1.6936143636703491
1.0	20780000.0	20790000.0	5.0	3.495389223098755	1.7579624652862549
1.0	20800000.0	20810000.0	7.0	2.44636869430542	1.2958972454071045
1.0	20810000.0	20820000.0	3.0	2.5376980304718018	1.7734895944595337
1.0	20830000.0	20840000.0	6.0	2.672412157058716	1.3143808841705322
1.0	20850000.0	20860000.0	1.0	3.6328227519989014	1.8094583749771118
1.0	20870000.0	20880000.0	3.0	3.400484561920166	1.7236011028289795
1.0	20940000.0	20950000.0	2.0	3.102085590362549	1.6015084981918335
1.0	21000000.0	21010000.0	2.0	2.811461925506592	1.4754045009613037
1.0	21110000.0	21120000.0	1.0	3.2385318279266357	2.9763054847717285
1.0	21140000.0	21150000.0	1.0	1.860498070716858	0.942707896232605
1.0	21160000.0	21170000.0	1.0	1.9102752208709717	0.9964683651924133
1.0	21220000.0	21230000.0	2.0	1.9790958166122437	1.025263786315918
1.0	21250000.0	21260000.0	3.0	2.103304386138916	1.1157087087631226
1.0	21380000.0	21390000.0	2.0	2.2392449378967285	1.1925194263458252
1.0	21400000.0	21410000.0	1.0	2.2142844200134277	1.1797295808792114
1.0	21410000.0	21420000.0	3.0	2.2053725719451904	1.1769108772277832
1.0	21540000.0	21550000.0	1.0	2.329134702682495	1.2438722848892212
1.0	21600000.0	21610000.0	0.0	2.4848251342773438	1.3193695545196533
1.0	21620000.0	21630000.0	4.0	2.209657907485962	1.1871750354766846
1.0	21660000.0	21670000.0	4.0	2.2255589962005615	1.1909022331237793
1.0	21670000.0	21680000.0	0.0	2.4023144245147705	1.8777475357055664
1.0	21680000.0	21690000.0	3.0	2.270768404006958	1.2164121866226196
1.0	21730000.0	21740000.0	4.0	2.5461103916168213	1.3519552946090698
1.0	21850000.0	21860000.0	6.0	2.690690040588379	1.4208663702011108
1.0	21890000.0	21900000.0	1.0	3.1226093769073486	1.6084098815917969
1.0	21950000.0	21960000.0	3.0	2.764500856399536	1.4548661708831787
1.0	21960000.0	21970000.0	7.0	2.4683830738067627	1.3116174936294556
1.0	22000000.0	22010000.0	2.0	2.337616443634033	1.2405420541763306
1.0	22010000.0	22020000.0	0.0	2.295691967010498	1.2042579650878906
1.0	22030000.0	22040000.0	2.0	2.301457643508911	1.221344232559204
1.0	22060000.0	22070000.0	3.0	2.1386256217956543	1.1195404529571533
1.0	22160000.0	22170000.0	3.0	2.2535204887390137	1.1993153095245361
1.0	22240000.0	22250000.0	3.0	2.5602059364318848	1.3538577556610107
1.0	22250000.0	22260000.0	2.0	2.5904054641723633	1.3723725080490112
1.0	22430000.0	22440000.0	5.0	2.1513097286224365	1.1257925033569336
1.0	22500000.0	22510000.0	4.0	2.9267146587371826	1.5281074047088623
1.0	22510000.0	22520000.0	2.0	2.8319437503814697	1.4850218296051025
1.0	22520000.0	22530000.0	3.0	2.8845677375793457	1.5093235969543457
1.0	22540000.0	22550000.0	3.0	2.6937074661254883	1.422597050666809
1.0	22580000.0	22590000.0	2.0	2.5514118671417236	1.3537291288375854
1.0	22630000.0	22640000.0	2.0	2.8578591346740723	1.496909260749817
1.0	22640000.0	22650000.0	0.0	2.849064588546753	1.4913930892944336
1.0	22700000.0	22710000.0	2.0	2.7675819396972656	1.455635905265808
1.0	22770000.0	22780000.0	2.0	2.7789554595947266	1.4034489393234253
1.0	22840000.0	22850000.0	1.0	2.435412883758545	1.2896031141281128
1.0	22860000.0	22870000.0	3.0	2.9375357627868652	1.5300233364105225
1.0	22870000.0	22880000.0	2.0	3.311631679534912	1.683459997177124
1.0	22890000.0	22900000.0	0.0	3.2424979209899902	1.6579368114471436
1.0	22900000.0	22910000.0	3.0	3.0658392906188965	1.585774540901184
1.0	22960000.0	22970000.0	6.0	2.765839099884033	1.4544847011566162
1.0	23020000.0	23030000.0	4.0	2.738670825958252	1.4435619115829468
1.0	23030000.0	23040000.0	1.0	2.2612409591674805	1.1984425783157349
1.0	23080000.0	23090000.0	3.0	2.3330466747283936	1.246759057044983
1.0	23120000.0	23130000.0	1.0	2.365377426147461	1.2612464427947998
1.0	23140000.0	23150000.0	3.0	2.2654101848602295	1.2092241048812866
1.0	23150000.0	23160000.0	3.0	2.2959787845611572	1.2204656600952148
1.0	23170000.0	23180000.0	1.0	2.4033637046813965	1.2803536653518677
1.0	23220000.0	23230000.0	1.0	2.5497562885284424	1.3520764112472534
1.0	23330000.0	23340000.0	3.0	2.7519760131835938	1.4498169422149658
1.0	23390000.0	23400000.0	1.0	2.0684807300567627	1.05684232711792
1.0	23420000.0	23430000.0	2.0	2.0462145805358887	1.0621768236160278
1.0	23530000.0	23540000.0	1.0	2.7986958026885986	1.4709293842315674
1.0	23550000.0	23560000.0	1.0	2.8242807388305664	1.4819039106369019
1.0	23560000.0	23570000.0	5.0	2.715134620666504	1.4322526454925537
1.0	23600000.0	23610000.0	0.0	2.2388179302215576	1.1907954216003418
1.0	23670000.0	23680000.0	3.0	2.4551234245300293	1.2806873321533203
1.0	23690000.0	23700000.0	2.0	2.791799306869507	2.653259038925171
1.0	23840000.0	23850000.0	3.0	2.361574172973633	1.2546218633651733
1.0	23910000.0	23920000.0	2.0	3.0824151039123535	1.59354567527771
1.0	23930000.0	23940000.0	3.0	3.370997667312622	1.712151288986206
1.0	23940000.0	23950000.0	1.0	3.5146923065185547	1.7671854496002197
1.0	23950000.0	23960000.0	3.0	3.4284915924072266	1.7344576120376587
1.0	23980000.0	23990000.0	2.0	3.369826078414917	1.7111961841583252
1.0	24040000.0	24050000.0	3.0	2.29718017578125	1.2226396799087524
1.0	24050000.0	24060000.0	4.0	2.28991436958313	1.2184479236602783
1.0	24060000.0	24070000.0	3.0	2.4199745655059814	1.2849540710449219
1.0	24070000.0	24080000.0	1.0	2.9282641410827637	2.7751781940460205
1.0	24100000.0	24110000.0	2.0	2.5830636024475098	2.0159924030303955
1.0	24170000.0	24180000.0	0.0	1.99185311794281	1.0292330980300903
1.0	24210000.0	24220000.0	2.0	2.3917930126190186	1.2756540775299072
1.0	24220000.0	24230000.0	4.0	2.2160887718200684	1.1849162578582764
1.0	24290000.0	24300000.0	0.0	1.6234664916992188	0.7670522928237915
1.0	24320000.0	24330000.0	0.0	1.8962523937225342	0.9905580282211304
1.0	24340000.0	24350000.0	0.0	1.9217710494995117	1.0209019184112549
1.0	24400000.0	24410000.0	1.0	2.1984763145446777	1.1785202026367188
1.0	24430000.0	24440000.0	3.0	2.2479288578033447	1.1943652629852295
1.0	24440000.0	24450000.0	4.0	2.089759349822998	1.1154239177703857
1.0	24460000.0	24470000.0	2.0	2.202798843383789	1.1736829280853271
1.0	24550000.0	24560000.0	5.0	2.7069592475891113	1.4282021522521973
1.0	24660000.0	24670000.0	4.0	2.2630455493927	1.2082144021987915
1.0	24730000.0	24740000.0	2.0	2.193370819091797	1.1729034185409546
1.0	24740000.0	24750000.0	0.0	2.308418035507202	1.0774937868118286
1.0	24750000.0	24760000.0	2.0	2.015878200531006	1.05221688747406
1.0	24760000.0	24770000.0	1.0	2.0321438312530518	1.0676300525665283
1.0	24790000.0	24800000.0	3.0	1.9726941585540771	1.0237070322036743
1.0	24800000.0	24810000.0	1.0	2.5158493518829346	1.332693338394165
1.0	24880000.0	24890000.0	3.0	2.581432342529297	1.3685941696166992
1.0	24930000.0	24940000.0	8.0	2.580047607421875	1.3677482604980469
1.0	25060000.0	25070000.0	0.0	2.2180416584014893	1.186214804649353
1.0	25210000.0	25220000.0	4.0	3.162205219268799	1.6284830570220947
1.0	25220000.0	25230000.0	4.0	3.172110080718994	1.6325552463531494
1.0	25230000.0	25240000.0	3.0	3.6102490425109863	1.7969499826431274
1.0	25330000.0	25340000.0	10.0	3.7166831493377686	1.8390194177627563
1.0	25410000.0	25420000.0	9.0	3.667562484741211	1.8207021951675415
1.0	25420000.0	25430000.0	3.0	3.9602808952331543	1.9208139181137085
1.0	25520000.0	25530000.0	3.0	2.4585533142089844	1.3087198734283447
1.0	25530000.0	25540000.0	4.0	2.3359475135803223	1.2475998401641846
1.0	25560000.0	25570000.0	1.0	1.8785406351089478	0.9928553700447083
1.0	25570000.0	25580000.0	1.0	3.2385318279266357	2.9763054847717285
1.0	25670000.0	25680000.0	2.0	1.720100998878479	0.8676937222480774
1.0	25910000.0	25920000.0	2.0	2.452975034713745	1.3039257526397705
1.0	25980000.0	25990000.0	5.0	2.189985990524292	1.1732864379882812
1.0	25990000.0	26000000.0	0.0	2.3458523750305176	1.2517799139022827
1.0	26050000.0	26060000.0	2.0	2.3897621631622314	1.2720391750335693
1.0	26060000.0	26070000.0	2.0	2.3324599266052246	1.2449209690093994
1.0	26120000.0	26130000.0	0.0	2.178544282913208	1.1616284847259521
1.0	26170000.0	26180000.0	3.0	2.451263666152954	1.3043454885482788
1.0	26290000.0	26300000.0	2.0	2.271268367767334	1.2087041139602661
1.0	26300000.0	26310000.0	1.0	2.2693886756896973	1.204673171043396
1.0	26330000.0	26340000.0	2.0	2.9014554023742676	1.5180872678756714
1.0	26500000.0	26510000.0	1.0	2.23149037361145	1.1886875629425049
1.0	26510000.0	26520000.0	2.0	2.242783546447754	1.1952149868011475
1.0	26670000.0	26680000.0	2.0	2.954533815383911	1.5429898500442505
1.0	26680000.0	26690000.0	3.0	2.9650657176971436	1.5433313846588135
1.0	26700000.0	26710000.0	3.0	3.1956584453582764	1.6427555084228516
1.0	26800000.0	26810000.0	1.0	2.117137908935547	1.0776444673538208
1.0	27030000.0	27040000.0	5.0	2.0655856132507324	1.0750248432159424
1.0	27040000.0	27050000.0	1.0	2.033229351043701	1.0477867126464844
1.0	27130000.0	27140000.0	4.0	2.3610119819641113	1.2586610317230225
1.0	27150000.0	27160000.0	1.0	2.192777633666992	1.1018328666687012
1.0	27170000.0	27180000.0	3.0	2.2005510330200195	1.172515630722046
1.0	27300000.0	27310000.0	2.0	3.1220524311065674	1.60984206199646
1.0	27320000.0	27330000.0	3.0	2.713489294052124	1.4340161085128784
1.0	27340000.0	27350000.0	2.0	3.1347270011901855	1.6167631149291992
1.0	27350000.0	27360000.0	7.0	2.617061138153076	1.3857147693634033
1.0	27380000.0	27390000.0	3.0	2.6712539196014404	1.4125521183013916
1.0	27390000.0	27400000.0	5.0	2.509119749069214	1.3323031663894653
1.0	27430000.0	27440000.0	3.0	2.5197043418884277	1.3330777883529663
1.0	27460000.0	27470000.0	1.0	2.5913634300231934	1.3732540607452393
1.0	27540000.0	27550000.0	4.0	2.643369197845459	1.3989288806915283
1.0	27590000.0	27600000.0	2.0	2.4213409423828125	1.2843636274337769
1.0	27650000.0	27660000.0	3.0	2.2453761100769043	1.1929571628570557
1.0	27730000.0	27740000.0	1.0	2.259453296661377	1.201338529586792
1.0	27740000.0	27750000.0	3.0	2.124720335006714	1.0948203802108765
1.0	27800000.0	27810000.0	1.0	2.135521411895752	1.1292985677719116
1.0	27840000.0	27850000.0	3.0	2.308497905731201	1.2259776592254639
1.0	27860000.0	27870000.0	0.0	2.310941696166992	1.2305326461791992
1.0	27920000.0	27930000.0	3.0	2.3831844329833984	1.1361801624298096
1.0	27950000.0	27960000.0	1.0	2.8015875816345215	1.4722001552581787
1.0	27960000.0	27970000.0	3.0	2.657256603240967	1.403123140335083
1.0	28040000.0	28050000.0	2.0	2.516221046447754	1.3370850086212158
1.0	28280000.0	28290000.0	2.0	2.1048896312713623	1.0532773733139038
1.0	28320000.0	28330000.0	2.0	2.0542564392089844	1.0617724657058716
1.0	28360000.0	28370000.0	2.0	1.9779071807861328	1.023254632949829
1.0	28370000.0	28380000.0	1.0	2.010345935821533	1.0378215312957764
1.0	28390000.0	28400000.0	3.0	2.0153441429138184	1.049835205078125
1.0	28460000.0	28470000.0	5.0	2.5746312141418457	1.3653024435043335
1.0	28490000.0	28500000.0	3.0	2.6319875717163086	1.392378330230713
1.0	28580000.0	28590000.0	4.0	2.41929292678833	1.6814043521881104
1.0	28590000.0	28600000.0	2.0	2.101750612258911	1.0892552137374878
1.0	28640000.0	28650000.0	2.0	2.7849936485290527	1.465928316116333
1.0	28650000.0	28660000.0	3.0	2.1345419883728027	1.0900521278381348
1.0	28760000.0	28770000.0	1.0	2.132439136505127	1.1286581754684448
1.0	28770000.0	28780000.0	3.0	2.223627805709839	1.1874428987503052
1.0	28790000.0	28800000.0	3.0	2.1116626262664795	1.101332426071167
1.0	28810000.0	28820000.0	2.0	2.1064453125	1.099392056465149
1.0	28890000.0	28900000.0	6.0	1.9625399112701416	1.018315315246582
1.0	28900000.0	28910000.0	1.0	2.477912187576294	2.2253658771514893
1.0	28960000.0	28970000.0	1.0	2.335664987564087	1.2509477138519287
1.0	29010000.0	29020000.0	4.0	2.0034573078155518	1.036876916885376
1.0	29020000.0	29030000.0	1.0	2.098947286605835	1.1041648387908936
1.0	29030000.0	29040000.0	5.0	1.9491500854492188	1.0125463008880615
1.0	29050000.0	29060000.0	2.0	2.6057980060577393	1.3806889057159424
1.0	29060000.0	29070000.0	1.0	3.212783098220825	2.9746084213256836
1.0	29130000.0	29140000.0	0.0	2.867475986480713	1.5018608570098877
1.0	29210000.0	29220000.0	1.0	2.16385555267334	0.8323284983634949
1.0	29350000.0	29360000.0	0.0	1.8097155094146729	0.9239956736564636
1.0	29470000.0	29480000.0	2.0	2.0017189979553223	1.0324785709381104
1.0	29540000.0	29550000.0	0.0	1.9290142059326172	1.0036048889160156
1.0	29550000.0	29560000.0	3.0	2.0156021118164062	0.8676707148551941
1.0	29560000.0	29570000.0	6.0	2.087614059448242	1.0747854709625244
1.0	29570000.0	29580000.0	3.0	2.1254096031188965	1.1359755992889404
1.0	29630000.0	29640000.0	1.0	2.3069632053375244	1.2290897369384766
1.0	29640000.0	29650000.0	0.0	2.323448657989502	1.238831877708435
1.0	29660000.0	29670000.0	3.0	2.9971237182617188	1.5590208768844604
1.0	29760000.0	29770000.0	7.0	2.747694969177246	1.4453929662704468
1.0	29840000.0	29850000.0	4.0	2.3971948623657227	1.2760035991668701
1.0	30020000.0	30030000.0	0.0	1.610407829284668	0.795141339302063
1.0	30080000.0	30090000.0	2.0	2.8850772380828857	1.5042479038238525
1.0	30170000.0	30180000.0	3.0	3.1365978717803955	1.6109189987182617
1.0	30180000.0	30190000.0	5.0	3.1302313804626465	1.6081352233886719
1.0	30190000.0	30200000.0	2.0	3.762437105178833	1.842840552330017
1.0	30200000.0	30210000.0	6.0	3.0637993812561035	1.5822961330413818
1.0	30210000.0	30220000.0	4.0	3.366877794265747	1.6972051858901978
1.0	30270000.0	30280000.0	4.0	2.8994812965393066	1.5083131790161133
1.0	30340000.0	30350000.0	3.0	3.088963747024536	1.588850975036621
1.0	30380000.0	30390000.0	1.0	3.1066501140594482	1.5931593179702759
1.0	30400000.0	30410000.0	2.0	3.1855571269989014	1.6233718395233154
1.0	30430000.0	30440000.0	5.0	3.147390842437744	1.6097633838653564
1.0	30440000.0	30450000.0	6.0	3.2233963012695312	1.6404107809066772
1.0	30500000.0	30510000.0	3.0	3.399578809738159	1.707175850868225
1.0	30560000.0	30570000.0	4.0	3.2658519744873047	1.6621215343475342
1.0	30590000.0	30600000.0	8.0	3.0702757835388184	1.5795940160751343
1.0	30650000.0	30660000.0	1.0	3.1066603660583496	1.5961239337921143
1.0	30660000.0	30670000.0	4.0	2.9897806644439697	1.550913691520691
1.0	30760000.0	30770000.0	4.0	3.431763172149658	1.7208951711654663
1.0	30830000.0	30840000.0	4.0	2.8739848136901855	1.5000317096710205
1.0	30840000.0	30850000.0	6.0	3.033715009689331	1.5687140226364136
1.0	30880000.0	30890000.0	0.0	3.6035428047180176	1.7848765850067139
1.0	30990000.0	31000000.0	2.0	3.0564403533935547	1.581113338470459
1.0	31100000.0	31110000.0	5.0	3.0655903816223145	1.5868046283721924
1.0	31110000.0	31120000.0	4.0	2.9928526878356934	1.5560613870620728
1.0	31190000.0	31200000.0	4.0	2.6298720836639404	1.4009253978729248
1.0	31290000.0	31300000.0	4.0	2.8064677715301514	1.4743149280548096
1.0	31360000.0	31370000.0	1.0	2.38226318359375	1.268136978149414
1.0	31440000.0	31450000.0	3.0	1.8621723651885986	0.9603495597839355
1.0	31450000.0	31460000.0	2.0	1.8986594676971436	0.9773420095443726
1.0	31510000.0	31520000.0	2.0	2.0096702575683594	1.0381717681884766
1.0	31520000.0	31530000.0	4.0	2.086554527282715	1.088212251663208
1.0	31580000.0	31590000.0	2.0	3.0753467082977295	1.590717077255249
1.0	31700000.0	31710000.0	4.0	3.045196294784546	1.5796931982040405
1.0	31720000.0	31730000.0	4.0	2.8124983310699463	1.477448582649231
1.0	31730000.0	31740000.0	1.0	2.2876803874969482	1.187869906425476
1.0	31880000.0	31890000.0	3.0	2.5234694480895996	1.3514394760131836
1.0	31980000.0	31990000.0	5.0	3.2228710651397705	1.6531940698623657
1.0	32030000.0	32040000.0	1.0	3.1909236907958984	1.6378462314605713
1.0	32040000.0	32050000.0	3.0	2.839430332183838	1.4842274188995361
1.0	32120000.0	32130000.0	5.0	2.701707601547241	1.4244314432144165
1.0	32130000.0	32140000.0	2.0	2.66142201423645	1.4025019407272339
1.0	32160000.0	32170000.0	3.0	3.0050852298736572	1.560119867324829
1.0	32170000.0	32180000.0	1.0	3.051673650741577	1.5831143856048584
1.0	32320000.0	32330000.0	3.0	3.2304141521453857	1.656049370765686
1.0	32330000.0	32340000.0	7.0	3.251986265182495	1.664649248123169
1.0	32360000.0	32370000.0	2.0	3.1226813793182373	1.6102415323257446
1.0	32420000.0	32430000.0	5.0	2.9462649822235107	1.5364758968353271
1.0	32440000.0	32450000.0	5.0	2.814969301223755	1.4773235321044922
1.0	32480000.0	32490000.0	2.0	2.487884998321533	1.8992938995361328
1.0	32500000.0	32510000.0	2.0	2.049896240234375	1.0544302463531494
1.0	32630000.0	32640000.0	1.0	2.2323663234710693	1.1861568689346313
1.0	32720000.0	32730000.0	3.0	2.9324240684509277	1.5311086177825928
1.0	32800000.0	32810000.0	1.0	2.1293892860412598	0.7988473176956177
1.0	32830000.0	32840000.0	0.0	1.831725835800171	0.94097501039505
1.0	32840000.0	32850000.0	0.0	1.7837867736816406	0.9191491007804871
1.0	32860000.0	32870000.0	1.0	2.184565782546997	1.2890360355377197
1.0	32890000.0	32900000.0	2.0	2.537379503250122	1.3469557762145996
1.0	33030000.0	33040000.0	3.0	2.1755661964416504	1.1615562438964844
1.0	33050000.0	33060000.0	2.0	2.2841973304748535	1.216286540031433
1.0	33060000.0	33070000.0	2.0	2.1950340270996094	1.167332410812378
1.0	33070000.0	33080000.0	4.0	2.2782578468322754	1.2138758897781372
1.0	33160000.0	33170000.0	2.0	2.5022451877593994	1.3304485082626343
1.0	33180000.0	33190000.0	3.0	2.525341510772705	1.3395150899887085
1.0	33200000.0	33210000.0	2.0	2.165780544281006	1.1550257205963135
1.0	33470000.0	33480000.0	3.0	2.345229387283325	1.244810700416565
1.0	33480000.0	33490000.0	2.0	2.281712055206299	1.2101150751113892
1.0	33500000.0	33510000.0	2.0	2.276710033416748	1.2245553731918335
1.0	33560000.0	33570000.0	2.0	2.5548195838928223	1.3548345565795898
1.0	33610000.0	33620000.0	3.0	2.6139731407165527	1.3787353038787842
1.0	33710000.0	33720000.0	3.0	3.019958972930908	1.56796133518219
1.0	33770000.0	33780000.0	2.0	2.596142053604126	1.3756310939788818
1.0	33790000.0	33800000.0	1.0	2.155743360519409	1.1499437093734741
1.0	33860000.0	33870000.0	4.0	1.8013317584991455	0.9300335645675659
1.0	34000000.0	34010000.0	5.0	2.7444498538970947	1.4429514408111572
1.0	34010000.0	34020000.0	3.0	2.753443956375122	1.448513388633728
1.0	34020000.0	34030000.0	4.0	2.6897921562194824	1.4199129343032837
1.0	34120000.0	34130000.0	3.0	3.010723352432251	1.559147596359253
1.0	34160000.0	34170000.0	2.0	3.204099178314209	1.6342283487319946
1.0	34200000.0	34210000.0	4.0	3.0700368881225586	1.5769063234329224
1.0	34210000.0	34220000.0	3.0	3.0636284351348877	1.5801541805267334
1.0	34230000.0	34240000.0	3.0	2.9854016304016113	1.5447139739990234
1.0	34300000.0	34310000.0	1.0	2.3161795139312744	1.2360607385635376
1.0	34310000.0	34320000.0	1.0	2.361178398132324	1.259354591369629
1.0	34480000.0	34490000.0	1.0	3.507289171218872	1.7492058277130127
1.0	34530000.0	34540000.0	1.0	3.553412914276123	1.76689875125885
1.0	34630000.0	34640000.0	4.0	3.4903481006622314	1.7560831308364868
1.0	34650000.0	34660000.0	4.0	4.009316444396973	1.9252389669418335
1.0	34680000.0	34690000.0	6.0	4.117470741271973	1.959169626235962
1.0	34780000.0	34790000.0	7.0	3.9542198181152344	1.905957818031311
1.0	34790000.0	34800000.0	4.0	3.9858620166778564	1.917612075805664
1.0	34810000.0	34820000.0	3.0	4.221274375915527	1.9913558959960938
1.0	34850000.0	34860000.0	2.0	4.207627773284912	1.9876556396484375
1.0	34860000.0	34870000.0	4.0	4.100363254547119	1.955307960510254
1.0	34910000.0	34920000.0	5.0	4.121209144592285	1.9610717296600342
1.0	34940000.0	34950000.0	3.0	3.982268810272217	1.916471242904663
1.0	34950000.0	34960000.0	5.0	3.9130072593688965	1.8928544521331787
1.0	34960000.0	34970000.0	7.0	4.315306663513184	2.019771099090576
1.0	34990000.0	35000000.0	1.0	4.1036224365234375	1.9543098211288452
1.0	35140000.0	35150000.0	2.0	3.688866376876831	1.8199374675750732
1.0	35360000.0	35370000.0	4.0	2.7512195110321045	1.4448515176773071
1.0	35450000.0	35460000.0	1.0	2.69209623336792	2.3881723880767822
1.0	35480000.0	35490000.0	3.0	2.0404953956604004	1.0610820055007935
1.0	35540000.0	35550000.0	1.0	2.2852954864501953	1.1144506931304932
1.0	35570000.0	35580000.0	2.0	2.16837739944458	1.1374413967132568
1.0	35700000.0	35710000.0	7.0	2.8554952144622803	1.4972776174545288
1.0	35780000.0	35790000.0	3.0	2.265678882598877	1.2024935483932495
1.0	35800000.0	35810000.0	3.0	2.2895209789276123	1.2169570922851562
1.0	35810000.0	35820000.0	2.0	2.2511472702026367	1.1977661848068237
1.0	35860000.0	35870000.0	5.0	2.101426601409912	1.025466799736023
1.0	36160000.0	36170000.0	2.0	2.785553455352783	1.4647396802902222
1.0	36180000.0	36190000.0	1.0	2.435372829437256	1.1619031429290771
1.0	36230000.0	36240000.0	2.0	2.2634096145629883	1.1122865676879883
1.0	36260000.0	36270000.0	2.0	2.6049187183380127	1.379813551902771
1.0	36290000.0	36300000.0	3.0	1.9957294464111328	1.0315907001495361
1.0	36350000.0	36360000.0	1.0	2.2835307121276855	1.2142972946166992
1.0	36390000.0	36400000.0	2.0	2.9043612480163574	2.7473268508911133
1.0	36450000.0	36460000.0	2.0	2.1032745838165283	1.1031087636947632
1.0	36470000.0	36480000.0	3.0	2.139226198196411	1.1212316751480103
1.0	36480000.0	36490000.0	0.0	2.178820848464966	1.1550800800323486
1.0	36550000.0	36560000.0	1.0	2.477980613708496	1.2197331190109253
1.0	36560000.0	36570000.0	4.0	2.7041196823120117	1.424802541732788
1.0	36630000.0	36640000.0	6.0	2.5217366218566895	1.3356539011001587
1.0	36640000.0	36650000.0	0.0	2.765897274017334	1.4498770236968994
1.0	36720000.0	36730000.0	1.0	2.4940953254699707	1.3179996013641357
1.0	36740000.0	36750000.0	2.0	2.4183192253112793	1.28274667263031
1.0	36880000.0	36890000.0	1.0	2.5389046669006348	1.3479270935058594
1.0	36940000.0	36950000.0	2.0	3.3544609546661377	1.706674575805664
1.0	36970000.0	36980000.0	3.0	3.774604082107544	1.8573520183563232
1.0	37040000.0	37050000.0	4.0	3.692305326461792	1.8221076726913452
1.0	37050000.0	37060000.0	6.0	3.885523557662964	1.8863537311553955
1.0	37090000.0	37100000.0	4.0	4.36318302154541	2.0352556705474854
1.0	37100000.0	37110000.0	5.0	4.095545768737793	1.9523067474365234
1.0	37130000.0	37140000.0	3.0	3.550809383392334	1.773472547531128
1.0	37160000.0	37170000.0	4.0	3.8279032707214355	1.867254614830017
1.0	37250000.0	37260000.0	7.0	3.7099609375	1.8225984573364258
1.0	37260000.0	37270000.0	5.0	3.6436877250671387	1.7989422082901
1.0	37300000.0	37310000.0	8.0	3.539344072341919	1.7616926431655884
1.0	37310000.0	37320000.0	1.0	3.9200167655944824	1.8965654373168945
1.0	37340000.0	37350000.0	1.0	4.410073757171631	2.0480868816375732
1.0	37350000.0	37360000.0	6.0	4.048551559448242	1.9391807317733765
1.0	37360000.0	37370000.0	1.0	4.292197227478027	2.0129752159118652
1.0	37370000.0	37380000.0	4.0	4.109213829040527	1.9584232568740845
1.0	37390000.0	37400000.0	8.0	4.324258327484131	2.0239109992980957
1.0	37400000.0	37410000.0	3.0	4.197877407073975	1.9850002527236938
1.0	37470000.0	37480000.0	4.0	4.563591480255127	2.0887205600738525
1.0	37560000.0	37570000.0	2.0	5.255102634429932	2.2478809356689453
1.0	37660000.0	37670000.0	3.0	4.458761692047119	2.0597102642059326
1.0	37790000.0	37800000.0	7.0	4.917126655578613	2.1778550148010254
1.0	37810000.0	37820000.0	3.0	5.0532660484313965	2.2066447734832764
1.0	37890000.0	37900000.0	7.0	4.701502799987793	2.1247687339782715
1.0	37950000.0	37960000.0	5.0	3.1319832801818848	1.6162149906158447
1.0	37980000.0	37990000.0	4.0	3.3885788917541504	1.7326570749282837
1.0	38010000.0	38020000.0	4.0	2.514679431915283	1.1843039989471436
1.0	38050000.0	38060000.0	1.0	2.5982143878936768	1.3644096851348877
1.0	38100000.0	38110000.0	4.0	3.205167293548584	1.646223783493042
1.0	38110000.0	38120000.0	5.0	3.2534561157226562	1.6635215282440186
1.0	38180000.0	38190000.0	2.0	3.1341865062713623	1.6156917810440063
1.0	38200000.0	38210000.0	3.0	3.540876865386963	1.7758897542953491
1.0	38310000.0	38320000.0	5.0	2.5491130352020264	1.3503881692886353
1.0	38340000.0	38350000.0	2.0	2.4149158000946045	1.2798818349838257
1.0	38350000.0	38360000.0	3.0	2.3839080333709717	1.2627394199371338
1.0	38460000.0	38470000.0	3.0	3.1618895530700684	1.622298240661621
1.0	38580000.0	38590000.0	5.0	3.1151747703552246	1.607343077659607
1.0	38620000.0	38630000.0	6.0	3.9006094932556152	1.90176260471344
1.0	38650000.0	38660000.0	7.0	3.324640989303589	1.6933494806289673
1.0	38670000.0	38680000.0	5.0	3.526684522628784	1.76800537109375
1.0	38740000.0	38750000.0	2.0	3.8856232166290283	1.8922837972640991
1.0	38860000.0	38870000.0	8.0	3.7287204265594482	1.836808443069458
1.0	38880000.0	38890000.0	1.0	3.86792254447937	1.8808889389038086
1.0	38900000.0	38910000.0	4.0	3.837221622467041	1.8706004619598389
1.0	38930000.0	38940000.0	5.0	4.142365455627441	1.9692178964614868
1.0	38980000.0	38990000.0	6.0	4.10623025894165	1.9575293064117432
1.0	39210000.0	39220000.0	3.0	3.861462116241455	1.883427619934082
1.0	39220000.0	39230000.0	5.0	4.0351152420043945	1.942038893699646
1.0	39230000.0	39240000.0	2.0	3.7081401348114014	1.8315391540527344
1.0	39250000.0	39260000.0	4.0	3.6629061698913574	1.8173911571502686
1.0	39290000.0	39300000.0	5.0	3.2154574394226074	1.6502434015274048
1.0	39340000.0	39350000.0	4.0	2.6588032245635986	1.40329110622406
1.0	39370000.0	39380000.0	3.0	2.529810667037964	1.3422659635543823
1.0	39380000.0	39390000.0	0.0	2.3321168422698975	1.2408949136734009
1.0	39540000.0	39550000.0	8.0	2.327007293701172	1.2339476346969604
1.0	39600000.0	39610000.0	2.0	2.487107515335083	1.3170850276947021
1.0	39670000.0	39680000.0	3.0	2.2166285514831543	1.1436779499053955
1.0	39710000.0	39720000.0	4.0	2.2339394092559814	1.1865421533584595
1.0	39750000.0	39760000.0	3.0	2.277345895767212	1.1881548166275024
1.0	39950000.0	39960000.0	3.0	2.4787189960479736	1.3130366802215576
1.0	40020000.0	40030000.0	2.0	2.3029825687408447	1.2199445962905884
1.0	40040000.0	40050000.0	5.0	3.2298130989074707	2.976100206375122
1.0	40050000.0	40060000.0	6.0	3.4079456329345703	1.7255017757415771
1.0	40100000.0	40110000.0	3.0	3.444915294647217	1.7394952774047852
1.0	40130000.0	40140000.0	5.0	3.3769774436950684	1.7135372161865234
1.0	40180000.0	40190000.0	2.0	3.0429320335388184	1.577045202255249
1.0	40210000.0	40220000.0	0.0	2.261561870574951	1.1870983839035034
1.0	40270000.0	40280000.0	1.0	2.7062244415283203	1.425784707069397
1.0	40310000.0	40320000.0	3.0	2.1650357246398926	1.1389575004577637
1.0	40320000.0	40330000.0	1.0	2.252680778503418	1.1924102306365967
1.0	40360000.0	40370000.0	2.0	2.225287675857544	1.126470923423767
1.0	40390000.0	40400000.0	3.0	2.867873430252075	1.499739646911621
1.0	40420000.0	40430000.0	3.0	2.4286324977874756	1.301144003868103
1.0	40500000.0	40510000.0	1.0	3.1535563468933105	2.9600110054016113
1.0	40540000.0	40550000.0	4.0	2.453704357147217	1.302065134048462
1.0	40620000.0	40630000.0	5.0	2.384370803833008	2.030548572540283
1.0	40690000.0	40700000.0	3.0	2.518759250640869	1.3323779106140137
1.0	40760000.0	40770000.0	2.0	3.227362871170044	1.653334617614746
1.0	40790000.0	40800000.0	4.0	3.3351333141326904	1.6978724002838135
1.0	40810000.0	40820000.0	4.0	3.1081302165985107	1.6051290035247803
1.0	40850000.0	40860000.0	2.0	2.9497039318084717	1.5410163402557373
1.0	40900000.0	40910000.0	0.0	2.790480375289917	1.4655735492706299
1.0	41030000.0	41040000.0	2.0	3.390561580657959	1.7186006307601929
1.0	41040000.0	41050000.0	2.0	3.266494035720825	1.6701686382293701
1.0	41090000.0	41100000.0	8.0	2.5231757164001465	1.3396189212799072
1.0	41200000.0	41210000.0	2.0	2.2037296295166016	1.1449000835418701
1.0	41270000.0	41280000.0	3.0	2.9282162189483643	1.5277562141418457
1.0	41420000.0	41430000.0	3.0	2.9569592475891113	1.540517807006836
1.0	41510000.0	41520000.0	2.0	2.1875510215759277	1.1637135744094849
1.0	41540000.0	41550000.0	0.0	2.1703429222106934	1.1500120162963867
1.0	41560000.0	41570000.0	0.0	1.9892104864120483	1.033339023590088
1.0	41580000.0	41590000.0	2.0	1.984002709388733	1.0293351411819458
1.0	41650000.0	41660000.0	1.0	2.2009265422821045	1.1706578731536865
1.0	41660000.0	41670000.0	1.0	2.1351802349090576	1.1284582614898682
1.0	41680000.0	41690000.0	3.0	2.1911983489990234	1.1656694412231445
1.0	41720000.0	41730000.0	3.0	2.69724178314209	1.4237444400787354
1.0	41750000.0	41760000.0	5.0	2.8145864009857178	1.4775068759918213
1.0	41800000.0	41810000.0	2.0	3.08036732673645	1.593979835510254
1.0	41810000.0	41820000.0	5.0	3.215665817260742	1.648550271987915
1.0	41840000.0	41850000.0	5.0	2.875037670135498	1.5039069652557373
1.0	41940000.0	41950000.0	1.0	2.8459601402282715	1.4914186000823975
1.0	41990000.0	42000000.0	2.0	3.305542469024658	1.6819406747817993
1.0	42000000.0	42010000.0	1.0	2.9258365631103516	1.525901198387146
1.0	42090000.0	42100000.0	5.0	2.8269095420837402	1.4810866117477417
1.0	42120000.0	42130000.0	2.0	3.075953245162964	1.5958824157714844
1.0	42210000.0	42220000.0	9.0	3.9213459491729736	1.900396704673767
1.0	42230000.0	42240000.0	2.0	4.0507965087890625	1.9432014226913452
1.0	42330000.0	42340000.0	3.0	3.7168056964874268	1.8404861688613892
1.0	42390000.0	42400000.0	6.0	3.3179290294647217	1.6896950006484985
1.0	42400000.0	42410000.0	2.0	3.480797290802002	1.7517309188842773
1.0	42480000.0	42490000.0	3.0	3.836620330810547	1.8718206882476807
1.0	42490000.0	42500000.0	1.0	3.97308611869812	1.9165356159210205
1.0	42510000.0	42520000.0	2.0	3.8153529167175293	1.8644860982894897
1.0	42570000.0	42580000.0	7.0	3.639345645904541	1.8102333545684814
1.0	42600000.0	42610000.0	1.0	3.4815151691436768	1.7514622211456299
1.0	42620000.0	42630000.0	4.0	3.416440486907959	1.7266050577163696
1.0	42720000.0	42730000.0	2.0	2.1089658737182617	1.0928435325622559
1.0	42760000.0	42770000.0	1.0	2.229311227798462	1.1652108430862427
1.0	42830000.0	42840000.0	4.0	3.05067777633667	1.580355167388916
1.0	42860000.0	42870000.0	3.0	3.176630735397339	1.63201904296875
1.0	42870000.0	42880000.0	1.0	3.08644962310791	1.5935075283050537
1.0	42890000.0	42900000.0	7.0	2.586484432220459	1.3681316375732422
1.0	42990000.0	43000000.0	1.0	2.738597869873047	1.439798355102539
1.0	43030000.0	43040000.0	2.0	2.499138355255127	1.3243472576141357
1.0	43050000.0	43060000.0	3.0	2.4391865730285645	1.2926204204559326
1.0	43140000.0	43150000.0	3.0	2.5974297523498535	2.0545592308044434
1.0	43150000.0	43160000.0	0.0	2.324800729751587	1.1466203927993774
1.0	43190000.0	43200000.0	1.0	2.8246798515319824	1.4823650121688843
1.0	43310000.0	43320000.0	2.0	3.050569772720337	2.8997902870178223
1.0	43350000.0	43360000.0	3.0	3.035127639770508	1.5738027095794678
1.0	43460000.0	43470000.0	2.0	3.076084613800049	1.5901787281036377
1.0	43540000.0	43550000.0	4.0	3.3783633708953857	1.713513970375061
1.0	43630000.0	43640000.0	1.0	2.4552531242370605	1.2739664316177368
1.0	43790000.0	43800000.0	1.0	3.100968360900879	1.6022322177886963
1.0	43830000.0	43840000.0	4.0	2.6086788177490234	1.3511055707931519
1.0	43850000.0	43860000.0	5.0	2.630347490310669	2.306069850921631
1.0	43890000.0	43900000.0	7.0	2.521662950515747	1.3338186740875244
1.0	43920000.0	43930000.0	1.0	3.4088263511657715	1.726837158203125
1.0	43990000.0	44000000.0	4.0	2.536245822906494	1.3387019634246826
1.0	44030000.0	44040000.0	1.0	2.6745119094848633	1.4088032245635986
1.0	44050000.0	44060000.0	3.0	2.862980842590332	1.4959092140197754
1.0	44110000.0	44120000.0	3.0	2.469883441925049	2.2494187355041504
1.0	44350000.0	44360000.0	3.0	2.307839870452881	1.2296340465545654
1.0	44400000.0	44410000.0	1.0	2.532132625579834	1.3441375494003296
1.0	44410000.0	44420000.0	1.0	2.880502223968506	2.7224252223968506
1.0	44510000.0	44520000.0	2.0	3.5006022453308105	1.7589744329452515
1.0	44570000.0	44580000.0	5.0	3.540756940841675	1.7754929065704346
1.0	44580000.0	44590000.0	6.0	3.558947801589966	1.7812824249267578
1.0	44640000.0	44650000.0	6.0	3.1635639667510986	1.628633737564087
1.0	44660000.0	44670000.0	2.0	3.5774779319763184	1.78878915309906
1.0	44720000.0	44730000.0	3.0	2.3022942543029785	1.2263296842575073
1.0	44790000.0	44800000.0	0.0	2.5577712059020996	1.3528944253921509
1.0	44800000.0	44810000.0	1.0	2.4868016242980957	1.3131682872772217
1.0	44920000.0	44930000.0	2.0	3.4552321434020996	1.7434905767440796
1.0	44940000.0	44950000.0	3.0	3.574538469314575	1.7865984439849854
1.0	45020000.0	45030000.0	4.0	3.3213157653808594	1.6907958984375
1.0	45100000.0	45110000.0	1.0	2.6462903022766113	1.3947227001190186
1.0	45140000.0	45150000.0	3.0	3.0556914806365967	1.5840299129486084
1.0	45160000.0	45170000.0	6.0	2.879429578781128	1.5083856582641602
1.0	45190000.0	45200000.0	1.0	3.1075010299682617	1.6034656763076782
1.0	45240000.0	45250000.0	4.0	3.2329139709472656	2.976210117340088
1.0	45310000.0	45320000.0	1.0	2.3138160705566406	1.2353057861328125
1.0	45390000.0	45400000.0	1.0	2.3331096172332764	1.2398947477340698
1.0	45410000.0	45420000.0	2.0	2.2335734367370605	1.1891849040985107
1.0	45430000.0	45440000.0	2.0	2.2879867553710938	1.216050386428833
1.0	45470000.0	45480000.0	3.0	2.387160539627075	2.0619711875915527
1.0	45480000.0	45490000.0	3.0	2.527984619140625	1.3366566896438599
1.0	45510000.0	45520000.0	2.0	2.7535605430603027	1.445983648300171
1.0	45520000.0	45530000.0	6.0	2.580204486846924	1.3611830472946167
1.0	45730000.0	45740000.0	6.0	2.605617046356201	1.377835988998413
1.0	45870000.0	45880000.0	3.0	2.49212908744812	1.325655221939087
1.0	45930000.0	45940000.0	2.0	2.5430166721343994	1.3491212129592896
1.0	45940000.0	45950000.0	1.0	2.4015934467315674	1.2756447792053223
1.0	46070000.0	46080000.0	1.0	2.2642016410827637	1.1705834865570068
1.0	46170000.0	46180000.0	0.0	2.3291995525360107	1.2342922687530518
1.0	46200000.0	46210000.0	4.0	2.296631336212158	1.2192562818527222
1.0	46310000.0	46320000.0	0.0	2.193861722946167	1.1710015535354614
1.0	46330000.0	46340000.0	3.0	2.082627773284912	1.1135377883911133
1.0	46370000.0	46380000.0	1.0	2.23091459274292	1.1885840892791748
1.0	46380000.0	46390000.0	4.0	2.1750526428222656	1.1595274209976196
1.0	46410000.0	46420000.0	1.0	2.0712058544158936	1.095595121383667
1.0	46450000.0	46460000.0	1.0	2.126455545425415	1.1302380561828613
1.0	46500000.0	46510000.0	2.0	2.1817235946655273	1.1628376245498657
1.0	46560000.0	46570000.0	4.0	2.311304807662964	1.2319271564483643
1.0	46640000.0	46650000.0	4.0	2.516068696975708	1.3343191146850586
1.0	46860000.0	46870000.0	2.0	3.014380931854248	1.5664297342300415
1.0	46940000.0	46950000.0	4.0	3.2698097229003906	1.6721696853637695
1.0	47020000.0	47030000.0	0.0	2.382855176925659	1.2662954330444336
1.0	47070000.0	47080000.0	1.0	2.2560150623321533	1.2014905214309692
1.0	47170000.0	47180000.0	1.0	1.921608328819275	1.0011268854141235
1.0	47220000.0	47230000.0	0.0	2.3047845363616943	1.227574110031128
1.0	47260000.0	47270000.0	1.0	2.0760650634765625	1.1138979196548462
1.0	47320000.0	47330000.0	1.0	2.370563268661499	1.2626566886901855
1.0	47400000.0	47410000.0	2.0	2.5354397296905518	1.3452068567276
1.0	47490000.0	47500000.0	2.0	2.672853946685791	1.4113738536834717
1.0	47670000.0	47680000.0	2.0	3.328190326690674	1.694131851196289
1.0	47700000.0	47710000.0	8.0	3.265674114227295	1.6709474325180054
1.0	47710000.0	47720000.0	1.0	2.8155243396759033	1.4795416593551636
1.0	47730000.0	47740000.0	3.0	2.2547264099121094	1.1970564126968384
1.0	47790000.0	47800000.0	1.0	2.4184985160827637	1.2299573421478271
1.0	47970000.0	47980000.0	2.0	3.4110443592071533	1.726983666419983
1.0	48000000.0	48010000.0	2.0	3.320310592651367	1.6900265216827393
1.0	48020000.0	48030000.0	1.0	3.118608236312866	1.6083396673202515
1.0	48040000.0	48050000.0	5.0	3.4093551635742188	1.7179434299468994
1.0	48050000.0	48060000.0	2.0	3.4549026489257812	1.7414112091064453
1.0	48120000.0	48130000.0	2.0	3.8122260570526123	1.8584785461425781
1.0	48140000.0	48150000.0	2.0	4.530743598937988	2.0804038047790527
1.0	48160000.0	48170000.0	9.0	3.6416003704071045	1.804464340209961
1.0	48210000.0	48220000.0	4.0	3.553300380706787	1.7785682678222656
1.0	48260000.0	48270000.0	2.0	3.391913652420044	1.7129571437835693
1.0	48300000.0	48310000.0	7.0	2.8856914043426514	1.5095257759094238
1.0	48360000.0	48370000.0	0.0	2.6098275184631348	1.3774775266647339
1.0	48380000.0	48390000.0	3.0	2.8023922443389893	1.4688783884048462
1.0	48480000.0	48490000.0	5.0	2.767063856124878	1.4533263444900513
1.0	48510000.0	48520000.0	1.0	2.851439952850342	1.4937489032745361
1.0	48580000.0	48590000.0	3.0	3.1674132347106934	1.6210721731185913
1.0	48620000.0	48630000.0	6.0	3.027475357055664	1.5685808658599854
1.0	48660000.0	48670000.0	2.0	3.462472915649414	1.732712984085083
1.0	48680000.0	48690000.0	2.0	3.172808885574341	1.6331360340118408
1.0	48690000.0	48700000.0	4.0	3.3517699241638184	1.692082166671753
1.0	48700000.0	48710000.0	5.0	3.133603811264038	1.6119253635406494
1.0	48710000.0	48720000.0	2.0	3.180591583251953	1.6306517124176025
1.0	48730000.0	48740000.0	4.0	3.1885581016540527	1.6275205612182617
1.0	48790000.0	48800000.0	3.0	2.604579448699951	1.378217101097107
1.0	48810000.0	48820000.0	3.0	2.5911803245544434	1.3721243143081665
1.0	48910000.0	48920000.0	0.0	2.699955701828003	1.4216725826263428
1.0	49020000.0	49030000.0	9.0	3.7604916095733643	1.8428970575332642
1.0	49030000.0	49040000.0	6.0	3.9438469409942627	1.903662085533142
1.0	49100000.0	49110000.0	3.0	5.229391574859619	2.242382526397705
1.0	49110000.0	49120000.0	13.0	4.635811805725098	2.1074717044830322
1.0	49130000.0	49140000.0	3.0	4.725083351135254	2.1293387413024902
1.0	49270000.0	49280000.0	4.0	4.592555046081543	2.0941996574401855
1.0	49280000.0	49290000.0	7.0	4.148047924041748	1.9687601327896118
1.0	49300000.0	49310000.0	3.0	4.473258018493652	2.063640594482422
1.0	49320000.0	49330000.0	4.0	4.534835338592529	2.0812487602233887
1.0	49330000.0	49340000.0	4.0	4.059947967529297	1.9413639307022095
1.0	49460000.0	49470000.0	6.0	4.380770683288574	2.0392045974731445
1.0	49520000.0	49530000.0	2.0	5.092937469482422	2.21504545211792
1.0	49610000.0	49620000.0	8.0	4.2998480796813965	2.0159058570861816
1.0	49700000.0	49710000.0	3.0	5.210724830627441	2.2388880252838135
1.0	49730000.0	49740000.0	10.0	4.785880088806152	2.145751476287842
1.0	49770000.0	49780000.0	9.0	5.158231258392334	2.228240489959717
1.0	49780000.0	49790000.0	2.0	5.458584308624268	2.285398006439209
1.0	49830000.0	49840000.0	10.0	5.623105525970459	2.3130412101745605
1.0	50040000.0	50050000.0	7.0	5.949210166931152	2.362400531768799
1.0	50140000.0	50150000.0	4.0	5.555858612060547	2.3022587299346924
1.0	50160000.0	50170000.0	5.0	5.159293174743652	2.2279675006866455
1.0	50190000.0	50200000.0	3.0	5.310056209564209	2.260326385498047
1.0	50240000.0	50250000.0	3.0	4.016535758972168	1.9284839630126953
1.0	50260000.0	50270000.0	4.0	4.053581237792969	1.9391090869903564
1.0	50440000.0	50450000.0	9.0	5.15054988861084	2.228236675262451
1.0	50550000.0	50560000.0	5.0	5.167279243469238	2.230151653289795
1.0	50810000.0	50820000.0	3.0	4.426438331604004	2.0497748851776123
1.0	50850000.0	50860000.0	5.0	3.967165470123291	1.917898178100586
1.0	50860000.0	50870000.0	3.0	3.9334025382995605	1.9097248315811157
1.0	50880000.0	50890000.0	3.0	3.9263312816619873	1.9110863208770752
1.0	50910000.0	50920000.0	1.0	2.823896884918213	1.4798227548599243
1.0	50930000.0	50940000.0	3.0	2.6418793201446533	1.3918139934539795
1.0	50990000.0	51000000.0	7.0	2.425985813140869	1.2866653203964233
1.0	51010000.0	51020000.0	3.0	2.5692410469055176	1.3591973781585693
1.0	51050000.0	51060000.0	3.0	2.3537635803222656	1.2504314184188843
1.0	51060000.0	51070000.0	3.0	2.407701015472412	1.2807575464248657
1.0	51140000.0	51150000.0	2.0	2.226435661315918	1.1879417896270752
1.0	51210000.0	51220000.0	5.0	1.9946542978286743	1.0505034923553467
1.0	51250000.0	51260000.0	1.0	1.9484150409698486	1.0120331048965454
1.0	51280000.0	51290000.0	1.0	2.1300785541534424	1.137115716934204
1.0	51290000.0	51300000.0	0.0	2.1006722450256348	1.1048088073730469
1.0	51530000.0	51540000.0	2.0	3.8462905883789062	1.8783680200576782
1.0	51600000.0	51610000.0	4.0	3.1911509037017822	1.639583945274353
1.0	51630000.0	51640000.0	3.0	3.1121866703033447	1.60677170753479
1.0	51670000.0	51680000.0	2.0	2.9164607524871826	1.523084282875061
1.0	51760000.0	51770000.0	0.0	2.5052828788757324	1.3306081295013428
1.0	51770000.0	51780000.0	2.0	2.205139636993408	1.1455174684524536
1.0	51780000.0	51790000.0	4.0	2.2268433570861816	1.1904876232147217
1.0	51790000.0	51800000.0	1.0	2.3022844791412354	1.2266994714736938
1.0	51880000.0	51890000.0	1.0	2.0282435417175293	1.0434787273406982
1.0	52100000.0	52110000.0	2.0	2.2215018272399902	1.1830487251281738
1.0	52110000.0	52120000.0	3.0	2.16149640083313	1.150526523590088
1.0	52120000.0	52130000.0	0.0	2.1773929595947266	1.144305944442749
1.0	52150000.0	52160000.0	2.0	2.046717405319214	1.077756643295288
1.0	52160000.0	52170000.0	2.0	1.929556131362915	1.0042510032653809
1.0	52270000.0	52280000.0	2.0	1.9919064044952393	1.0307399034500122
1.0	52290000.0	52300000.0	4.0	1.9859943389892578	1.026977777481079
1.0	52330000.0	52340000.0	2.0	2.299534320831299	1.2208716869354248
1.0	52340000.0	52350000.0	2.0	3.238529682159424	2.9763054847717285
1.0	52350000.0	52360000.0	3.0	3.2151589393615723	1.6503328084945679
1.0	52360000.0	52370000.0	6.0	2.945424795150757	1.53369140625
1.0	52370000.0	52380000.0	1.0	3.2489771842956543	1.6621875762939453
1.0	52510000.0	52520000.0	1.0	2.2300865650177	1.178675889968872
1.0	52620000.0	52630000.0	5.0	1.998570203781128	1.0502614974975586
1.0	52700000.0	52710000.0	1.0	1.9076217412948608	0.9910251498222351
1.0	52780000.0	52790000.0	2.0	2.0961880683898926	1.1200249195098877
1.0	52800000.0	52810000.0	1.0	2.0558862686157227	1.0631625652313232
1.0	52900000.0	52910000.0	5.0	2.020460367202759	1.0409423112869263
1.0	52920000.0	52930000.0	1.0	2.167837142944336	1.1453737020492554
1.0	52940000.0	52950000.0	3.0	2.0391809940338135	1.0471158027648926
1.0	52970000.0	52980000.0	4.0	2.2730114459991455	1.2062925100326538
1.0	53020000.0	53030000.0	1.0	2.7991926670074463	1.4692823886871338
1.0	53050000.0	53060000.0	5.0	3.0090134143829346	1.5622732639312744
1.0	53130000.0	53140000.0	5.0	3.031045913696289	1.5729734897613525
1.0	53150000.0	53160000.0	2.0	2.671354293823242	1.4045164585113525
1.0	53160000.0	53170000.0	4.0	2.918257236480713	1.5316537618637085
1.0	53190000.0	53200000.0	3.0	2.514265537261963	1.9781808853149414
1.0	53200000.0	53210000.0	3.0	2.5135345458984375	1.329493761062622
1.0	53310000.0	53320000.0	4.0	3.0579750537872314	1.584975242614746
1.0	53370000.0	53380000.0	2.0	2.301729440689087	1.2246507406234741
1.0	53420000.0	53430000.0	1.0	2.1904335021972656	1.1659473180770874
1.0	53660000.0	53670000.0	0.0	2.501878499984741	2.1575980186462402
1.0	53680000.0	53690000.0	4.0	2.434297800064087	1.0972387790679932
1.0	53700000.0	53710000.0	2.0	2.828770160675049	2.5344600677490234
1.0	53710000.0	53720000.0	0.0	2.446585178375244	1.2972620725631714
1.0	53770000.0	53780000.0	7.0	2.230968952178955	1.1886255741119385
1.0	53780000.0	53790000.0	7.0	2.3589959144592285	1.2567349672317505
1.0	53790000.0	53800000.0	0.0	2.9584789276123047	2.817474842071533
1.0	53850000.0	53860000.0	2.0	3.3778367042541504	1.7140401601791382
1.0	54100000.0	54110000.0	2.0	2.8250200748443604	1.4802435636520386
1.0	54120000.0	54130000.0	5.0	2.66911244392395	1.4075464010238647
1.0	54250000.0	54260000.0	4.0	2.241830348968506	1.190748929977417
1.0	54270000.0	54280000.0	4.0	2.26577091217041	1.203489065170288
1.0	54310000.0	54320000.0	3.0	2.3910372257232666	1.213796854019165
1.0	54440000.0	54450000.0	1.0	2.1321065425872803	1.1384928226470947
1.0	54510000.0	54520000.0	1.0	2.6323487758636475	2.399379014968872
1.0	54520000.0	54530000.0	3.0	1.9161880016326904	0.9984338879585266
1.0	54570000.0	54580000.0	1.0	2.2699036598205566	1.2103201150894165
1.0	54620000.0	54630000.0	3.0	2.8143062591552734	1.4773540496826172
1.0	54680000.0	54690000.0	3.0	2.4843316078186035	1.3147202730178833
1.0	54690000.0	54700000.0	2.0	2.4469351768493652	1.2962465286254883
1.0	54920000.0	54930000.0	4.0	2.9643564224243164	1.5461236238479614
1.0	54990000.0	55000000.0	6.0	2.9887194633483887	1.5549992322921753
1.0	55010000.0	55020000.0	6.0	2.8035216331481934	1.473245620727539
1.0	55030000.0	55040000.0	1.0	2.5574569702148438	1.3533613681793213
1.0	55160000.0	55170000.0	0.0	2.9361863136291504	1.5295556783676147
1.0	55220000.0	55230000.0	2.0	2.4066789150238037	1.2741148471832275
1.0	55320000.0	55330000.0	2.0	2.5032854080200195	1.324709177017212
1.0	55340000.0	55350000.0	1.0	2.424988031387329	1.2824289798736572
1.0	55420000.0	55430000.0	1.0	2.6967644691467285	1.4233055114746094
1.0	55460000.0	55470000.0	4.0	2.7796554565429688	1.4617998600006104
1.0	55480000.0	55490000.0	1.0	2.5017757415771484	1.333390474319458
1.0	55520000.0	55530000.0	1.0	2.221599578857422	1.1881322860717773
1.0	55530000.0	55540000.0	1.0	1.9821453094482422	1.0255175828933716
1.0	55570000.0	55580000.0	1.0	1.8768751621246338	0.9408745765686035
1.0	55590000.0	55600000.0	2.0	1.9053494930267334	0.9490569829940796
1.0	55610000.0	55620000.0	3.0	1.8586755990982056	0.9317629933357239
1.0	55640000.0	55650000.0	1.0	2.1187310218811035	1.1060901880264282
1.0	55680000.0	55690000.0	3.0	2.435032367706299	1.7942960262298584
1.0	55700000.0	55710000.0	3.0	3.076106071472168	1.5899078845977783
1.0	55790000.0	55800000.0	3.0	3.4628944396972656	1.744889259338379
1.0	55860000.0	55870000.0	5.0	3.2763702869415283	1.67091965675354
1.0	55940000.0	55950000.0	6.0	2.7453808784484863	1.4441430568695068
1.0	55950000.0	55960000.0	0.0	3.367645740509033	1.7005618810653687
1.0	55980000.0	55990000.0	3.0	2.87437105178833	1.5021415948867798
1.0	56030000.0	56040000.0	3.0	3.0970401763916016	1.5999282598495483
1.0	56040000.0	56050000.0	0.0	3.1243736743927	1.6045879125595093
1.0	56050000.0	56060000.0	5.0	2.7922492027282715	1.4648125171661377
1.0	56090000.0	56100000.0	4.0	2.86975359916687	1.5013673305511475
1.0	56100000.0	56110000.0	0.0	2.870858907699585	1.5003100633621216
1.0	56230000.0	56240000.0	6.0	3.2041945457458496	1.6329578161239624
1.0	56240000.0	56250000.0	5.0	3.4175992012023926	1.713269591331482
1.0	56290000.0	56300000.0	5.0	3.190016746520996	1.6288635730743408
1.0	56310000.0	56320000.0	2.0	3.418762683868408	1.7156702280044556
1.0	56320000.0	56330000.0	1.0	3.185152292251587	1.6274652481079102
1.0	56330000.0	56340000.0	3.0	3.106872081756592	1.5974631309509277
1.0	56360000.0	56370000.0	4.0	2.953415870666504	1.5284498929977417
1.0	56450000.0	56460000.0	2.0	2.612314462661743	1.3794280290603638
1.0	56560000.0	56570000.0	5.0	2.945049285888672	1.5247371196746826
1.0	56580000.0	56590000.0	2.0	3.311964511871338	1.6744978427886963
1.0	56690000.0	56700000.0	4.0	3.026790142059326	1.5626193284988403
1.0	56750000.0	56760000.0	4.0	2.765676498413086	1.453487753868103
1.0	56760000.0	56770000.0	5.0	2.9100584983825684	1.5148710012435913
1.0	56960000.0	56970000.0	0.0	2.1410892009735107	1.1446889638900757
1.0	56990000.0	57000000.0	2.0	1.9684871435165405	1.0369309186935425
1.0	57030000.0	57040000.0	3.0	1.8866297006607056	0.9934245347976685
1.0	57130000.0	57140000.0	2.0	2.4497413635253906	1.3045356273651123
1.0	57150000.0	57160000.0	1.0	2.452491044998169	1.3040515184402466
1.0	57160000.0	57170000.0	1.0	2.492980718612671	1.324814796447754
1.0	57170000.0	57180000.0	5.0	2.400696277618408	1.2775142192840576
1.0	57190000.0	57200000.0	3.0	2.9260709285736084	1.5230357646942139
1.0	57260000.0	57270000.0	4.0	2.9421825408935547	1.5302653312683105
1.0	57270000.0	57280000.0	6.0	2.824357509613037	1.4795234203338623
1.0	57320000.0	57330000.0	6.0	3.1544997692108154	1.6079012155532837
1.0	57440000.0	57450000.0	5.0	3.4590582847595215	1.7360519170761108
1.0	57450000.0	57460000.0	0.0	3.3076958656311035	1.676896333694458
1.0	57550000.0	57560000.0	1.0	3.468658924102783	1.737619161605835
1.0	57580000.0	57590000.0	3.0	3.5588080883026123	1.768743872642517
1.0	57630000.0	57640000.0	4.0	3.3641388416290283	1.694417953491211
1.0	57750000.0	57760000.0	3.0	3.5155181884765625	1.7533702850341797
1.0	57760000.0	57770000.0	4.0	3.5924980640411377	1.781576156616211
1.0	57770000.0	57780000.0	7.0	3.2997212409973145	1.6768325567245483
1.0	57800000.0	57810000.0	5.0	3.786046266555786	1.8518974781036377
1.0	57890000.0	57900000.0	2.0	4.219112396240234	1.9912097454071045
1.0	57910000.0	57920000.0	2.0	4.259294033050537	2.0034873485565186
1.0	58040000.0	58050000.0	4.0	4.0002923011779785	1.9232454299926758
1.0	58110000.0	58120000.0	5.0	4.812945365905762	2.1525890827178955
1.0	58200000.0	58210000.0	4.0	4.156403541564941	1.9710443019866943
1.0	58210000.0	58220000.0	8.0	3.7166385650634766	1.8251445293426514
1.0	58230000.0	58240000.0	2.0	4.076985836029053	1.9463837146759033
1.0	58240000.0	58250000.0	2.0	4.182002544403076	1.9798710346221924
1.0	58290000.0	58300000.0	5.0	3.695244550704956	1.818993330001831
1.0	58320000.0	58330000.0	4.0	3.2503180503845215	1.6564710140228271
1.0	58340000.0	58350000.0	7.0	3.302412509918213	1.677572250366211
1.0	58370000.0	58380000.0	3.0	3.2178521156311035	1.6528772115707397
1.0	58380000.0	58390000.0	5.0	3.7234623432159424	1.8311069011688232
1.0	58430000.0	58440000.0	5.0	3.9378952980041504	1.9015419483184814
1.0	58460000.0	58470000.0	3.0	3.650991439819336	1.8061859607696533
1.0	58500000.0	58510000.0	8.0	3.3512120246887207	1.6926733255386353
1.0	58510000.0	58520000.0	1.0	3.35803484916687	1.7080644369125366
1.0	58530000.0	58540000.0	5.0	3.5566437244415283	1.7699257135391235
1.0	58600000.0	58610000.0	3.0	3.6196446418762207	1.7986173629760742
1.0	58660000.0	58670000.0	7.0	3.043085813522339	1.574742078781128
1.0	58810000.0	58820000.0	2.0	3.106410264968872	1.6019785404205322
1.0	58830000.0	58840000.0	2.0	3.096050500869751	1.6004911661148071
1.0	58860000.0	58870000.0	9.0	2.70177960395813	1.4246561527252197
1.0	58880000.0	58890000.0	1.0	2.9663398265838623	1.5436440706253052
1.0	58940000.0	58950000.0	4.0	2.464829921722412	1.3073804378509521
1.0	58960000.0	58970000.0	0.0	2.6179401874542236	1.3801021575927734
1.0	59060000.0	59070000.0	3.0	2.740302801132202	1.4428948163986206
1.0	59070000.0	59080000.0	2.0	2.905996084213257	1.5184636116027832
1.0	59100000.0	59110000.0	3.0	2.746112108230591	1.447310447692871
1.0	59140000.0	59150000.0	2.0	1.9789034128189087	0.9909852147102356
1.0	59180000.0	59190000.0	4.0	2.2072136402130127	1.1823090314865112
1.0	59220000.0	59230000.0	1.0	2.6133475303649902	1.3843754529953003
1.0	59230000.0	59240000.0	3.0	2.4905028343200684	1.3232543468475342
1.0	59380000.0	59390000.0	5.0	2.434649705886841	1.2316235303878784
1.0	59410000.0	59420000.0	2.0	2.740755319595337	1.444000244140625
1.0	59430000.0	59440000.0	4.0	2.3479199409484863	1.25227689743042
1.0	59520000.0	59530000.0	3.0	2.3986010551452637	1.276059865951538
1.0	59590000.0	59600000.0	3.0	2.823529005050659	1.4790754318237305
1.0	59610000.0	59620000.0	2.0	2.9268441200256348	1.5278964042663574
1.0	59680000.0	59690000.0	4.0	3.019254207611084	1.5666015148162842
1.0	59770000.0	59780000.0	4.0	2.1287341117858887	1.1391127109527588
1.0	59790000.0	59800000.0	1.0	2.0559630393981934	1.0851620435714722
1.0	59810000.0	59820000.0	2.0	2.0770936012268066	1.111114740371704
1.0	59860000.0	59870000.0	1.0	2.106297254562378	1.126731038093567
1.0	59880000.0	59890000.0	4.0	2.1365902423858643	1.141749620437622
1.0	59910000.0	59920000.0	0.0	2.331230640411377	1.2431418895721436
1.0	59970000.0	59980000.0	6.0	2.2828850746154785	1.2204220294952393
1.0	60040000.0	60050000.0	1.0	2.5907466411590576	1.3718360662460327
1.0	60150000.0	60160000.0	4.0	2.431382656097412	1.291515588760376
1.0	60190000.0	60200000.0	4.0	2.878976821899414	1.5042316913604736
1.0	60210000.0	60220000.0	3.0	2.5924570560455322	1.3708654642105103
1.0	60250000.0	60260000.0	0.0	3.099048137664795	1.5990848541259766
1.0	60310000.0	60320000.0	1.0	2.654771089553833	1.397003173828125
1.0	60320000.0	60330000.0	1.0	2.76176381111145	1.4499088525772095
1.0	60390000.0	60400000.0	3.0	3.070305109024048	1.5882306098937988
1.0	60420000.0	60430000.0	7.0	2.899967670440674	1.5106128454208374
1.0	60430000.0	60440000.0	6.0	2.868683099746704	1.5000050067901611
1.0	60570000.0	60580000.0	3.0	3.317455291748047	1.6758229732513428
1.0	60610000.0	60620000.0	6.0	2.907433271408081	1.5088839530944824
1.0	60640000.0	60650000.0	3.0	3.1060333251953125	1.5916751623153687
1.0	60650000.0	60660000.0	4.0	3.104055643081665	1.591526746749878
1.0	60710000.0	60720000.0	2.0	3.279499053955078	1.6606031656265259
1.0	60770000.0	60780000.0	4.0	2.817113161087036	1.4720261096954346
1.0	60830000.0	60840000.0	2.0	2.861443042755127	1.49031400680542
1.0	60920000.0	60930000.0	2.0	2.511296272277832	1.3313125371932983
1.0	60930000.0	60940000.0	0.0	2.2908332347869873	1.2215771675109863
1.0	60940000.0	60950000.0	5.0	2.517686128616333	1.3341137170791626
1.0	60960000.0	60970000.0	2.0	2.469635009765625	1.3113740682601929
1.0	61010000.0	61020000.0	2.0	2.426933765411377	1.2950313091278076
1.0	61030000.0	61040000.0	4.0	2.5970330238342285	1.3730380535125732
1.0	61170000.0	61180000.0	3.0	3.2783379554748535	1.6594158411026
1.0	61220000.0	61230000.0	5.0	2.7798922061920166	1.4584987163543701
1.0	61280000.0	61290000.0	2.0	3.156059980392456	1.6169134378433228
1.0	61310000.0	61320000.0	3.0	3.2139480113983154	1.6413484811782837
1.0	61330000.0	61340000.0	7.0	2.6246259212493896	1.3879029750823975
1.0	61350000.0	61360000.0	3.0	2.7406647205352783	1.442823052406311
1.0	61440000.0	61450000.0	2.0	2.9601924419403076	1.5416868925094604
1.0	61490000.0	61500000.0	5.0	2.983905076980591	1.551896095275879
1.0	61560000.0	61570000.0	2.0	2.2804036140441895	1.2153126001358032
1.0	61620000.0	61630000.0	1.0	2.1294007301330566	1.1343894004821777
1.0	61640000.0	61650000.0	1.0	2.2479472160339355	1.19753897190094
1.0	61650000.0	61660000.0	2.0	2.244016408920288	1.19541335105896
1.0	61670000.0	61680000.0	3.0	2.276259660720825	1.2121551036834717
1.0	61810000.0	61820000.0	4.0	2.3502326011657715	1.2455129623413086
1.0	61830000.0	61840000.0	2.0	2.514756917953491	1.330532193183899
1.0	61940000.0	61950000.0	5.0	3.228516101837158	1.6515038013458252
1.0	62020000.0	62030000.0	3.0	3.644646167755127	1.812244176864624
1.0	62050000.0	62060000.0	1.0	3.040745973587036	1.57447350025177
1.0	62110000.0	62120000.0	0.0	2.84812068939209	1.4920775890350342
1.0	62180000.0	62190000.0	3.0	2.171102285385132	1.155287504196167
1.0	62200000.0	62210000.0	2.0	2.4004998207092285	1.2055929899215698
1.0	62220000.0	62230000.0	1.0	2.351891040802002	1.246968150138855
1.0	62290000.0	62300000.0	2.0	2.211191415786743	1.1215273141860962
1.0	62300000.0	62310000.0	4.0	2.1867778301239014	1.147758960723877
1.0	62310000.0	62320000.0	12.0	1.9753172397613525	1.0229933261871338
1.0	62330000.0	62340000.0	4.0	2.0991623401641846	1.0730080604553223
1.0	62360000.0	62370000.0	1.0	2.1565823554992676	1.1202958822250366
1.0	62370000.0	62380000.0	1.0	2.095836877822876	1.0762932300567627
1.0	62670000.0	62680000.0	2.0	2.425050735473633	1.2844613790512085
1.0	62760000.0	62770000.0	3.0	3.0059306621551514	1.5605993270874023
1.0	62770000.0	62780000.0	4.0	2.8179264068603516	1.4784746170043945
1.0	62790000.0	62800000.0	4.0	3.1554722785949707	1.6236358880996704
1.0	62810000.0	62820000.0	2.0	3.0381369590759277	1.5740764141082764
1.0	62820000.0	62830000.0	7.0	2.830965757369995	1.4850164651870728
1.0	62920000.0	62930000.0	2.0	2.2852935791015625	1.2134273052215576
1.0	62970000.0	62980000.0	1.0	1.8813915252685547	0.9745699167251587
1.0	63060000.0	63070000.0	1.0	1.844752311706543	0.961906909942627
1.0	63100000.0	63110000.0	0.0	1.9232079982757568	1.0019077062606812
1.0	63120000.0	63130000.0	2.0	1.8980977535247803	0.9880908131599426
1.0	63130000.0	63140000.0	1.0	1.938795804977417	1.0132337808609009
1.0	63170000.0	63180000.0	0.0	2.1349525451660156	1.092758297920227
1.0	63280000.0	63290000.0	2.0	2.2698888778686523	1.2071027755737305
1.0	63390000.0	63400000.0	4.0	3.329122543334961	1.6924291849136353
1.0	63450000.0	63460000.0	3.0	3.4478564262390137	1.7370256185531616
1.0	63530000.0	63540000.0	2.0	3.789794445037842	1.8592033386230469
1.0	63540000.0	63550000.0	5.0	3.732872724533081	1.8393661975860596
1.0	63560000.0	63570000.0	4.0	3.69145131111145	1.817449927330017
1.0	63640000.0	63650000.0	4.0	3.970083236694336	1.9134422540664673
1.0	63680000.0	63690000.0	6.0	3.782374858856201	1.8557485342025757
1.0	63730000.0	63740000.0	8.0	3.7552196979522705	1.8467276096343994
1.0	63750000.0	63760000.0	3.0	3.8879120349884033	1.8911676406860352
1.0	63760000.0	63770000.0	2.0	3.7654151916503906	1.849962592124939
1.0	63910000.0	63920000.0	1.0	2.2199528217315674	1.1818578243255615
1.0	63950000.0	63960000.0	0.0	2.1929001808166504	1.1702909469604492
1.0	63960000.0	63970000.0	0.0	2.2314374446868896	1.1882871389389038
1.0	64040000.0	64050000.0	1.0	2.6539249420166016	1.4031261205673218
1.0	64070000.0	64080000.0	1.0	2.51362943649292	1.3306641578674316
1.0	64080000.0	64090000.0	1.0	2.4874205589294434	1.3174290657043457
1.0	64100000.0	64110000.0	3.0	2.4242310523986816	1.2806469202041626
1.0	64140000.0	64150000.0	5.0	2.736414670944214	1.4400224685668945
1.0	64170000.0	64180000.0	3.0	2.8638131618499756	1.4996486902236938
1.0	64200000.0	64210000.0	4.0	3.0050597190856934	1.5595611333847046
1.0	64320000.0	64330000.0	5.0	2.1763248443603516	1.1602963209152222
1.0	64330000.0	64340000.0	2.0	2.2260539531707764	1.1869049072265625
1.0	64420000.0	64430000.0	5.0	2.455653667449951	1.305809736251831
1.0	64440000.0	64450000.0	1.0	2.347550630569458	1.2536606788635254
1.0	64500000.0	64510000.0	2.0	2.285144329071045	1.22129487991333
1.0	64530000.0	64540000.0	3.0	2.334437131881714	1.2467024326324463
1.0	64610000.0	64620000.0	1.0	2.258483409881592	1.2055445909500122
1.0	64640000.0	64650000.0	0.0	2.315070629119873	1.2341545820236206
1.0	64670000.0	64680000.0	3.0	2.6823699474334717	1.4162185192108154
1.0	64720000.0	64730000.0	3.0	2.964841604232788	1.5419899225234985
1.0	64860000.0	64870000.0	3.0	3.3137669563293457	1.6848042011260986
1.0	64870000.0	64880000.0	2.0	3.4092965126037598	1.7243160009384155
1.0	64880000.0	64890000.0	2.0	2.761492967605591	1.4472503662109375
1.0	64920000.0	64930000.0	3.0	2.97965669631958	1.5504045486450195
1.0	65000000.0	65010000.0	1.0	2.279393434524536	1.2140508890151978
1.0	65010000.0	65020000.0	2.0	2.2053582668304443	1.1756584644317627
1.0	65050000.0	65060000.0	2.0	2.1322293281555176	1.140084981918335
1.0	65070000.0	65080000.0	2.0	2.130519390106201	1.1373257637023926
1.0	65090000.0	65100000.0	3.0	2.1910529136657715	1.16845703125
1.0	65100000.0	65110000.0	0.0	2.223787784576416	1.182106614112854
1.0	65120000.0	65130000.0	3.0	2.208089828491211	1.1747905015945435
1.0	65150000.0	65160000.0	1.0	2.2555794715881348	1.1995903253555298
1.0	65180000.0	65190000.0	7.0	2.6781609058380127	1.413635492324829
1.0	65210000.0	65220000.0	2.0	2.400491952896118	2.1550307273864746
1.0	65250000.0	65260000.0	5.0	2.0967373847961426	1.1020190715789795
1.0	65270000.0	65280000.0	1.0	2.189210891723633	1.1654255390167236
1.0	65280000.0	65290000.0	1.0	2.1443004608154297	1.1397910118103027
1.0	65300000.0	65310000.0	1.0	1.971022605895996	1.0206172466278076
1.0	65350000.0	65360000.0	0.0	2.0906224250793457	1.0942416191101074
1.0	65380000.0	65390000.0	0.0	2.1247286796569824	1.1352107524871826
1.0	65390000.0	65400000.0	1.0	2.0852603912353516	1.096864104270935
1.0	65410000.0	65420000.0	1.0	2.123049259185791	1.1318204402923584
1.0	65420000.0	65430000.0	1.0	2.201456069946289	1.176543951034546
1.0	65430000.0	65440000.0	6.0	2.8173859119415283	2.6028027534484863
1.0	65520000.0	65530000.0	3.0	2.2554399967193604	1.1969972848892212
1.0	65550000.0	65560000.0	4.0	2.7809383869171143	1.4620517492294312
1.0	65610000.0	65620000.0	3.0	2.3628134727478027	1.144368052482605
1.0	65710000.0	65720000.0	1.0	2.753196954727173	1.448410153388977
1.0	65770000.0	65780000.0	3.0	2.470038414001465	1.3025004863739014
1.0	66150000.0	66160000.0	5.0	2.8352789878845215	1.4852663278579712
1.0	66230000.0	66240000.0	4.0	3.326176881790161	1.679206132888794
1.0	66250000.0	66260000.0	4.0	3.3904709815979004	1.7170308828353882
1.0	66280000.0	66290000.0	6.0	3.4452812671661377	1.725629210472107
1.0	66300000.0	66310000.0	3.0	3.7931628227233887	1.8534355163574219
1.0	66340000.0	66350000.0	2.0	3.0221800804138184	1.5699580907821655
1.0	66400000.0	66410000.0	10.0	3.7862389087677	1.851335883140564
1.0	66480000.0	66490000.0	10.0	3.460739850997925	1.7417564392089844
1.0	66500000.0	66510000.0	3.0	4.314811706542969	2.0190773010253906
1.0	66690000.0	66700000.0	7.0	3.799887180328369	1.8543016910552979
1.0	66790000.0	66800000.0	4.0	3.2325291633605957	1.5831105709075928
1.0	66800000.0	66810000.0	6.0	3.3194897174835205	1.6919746398925781
1.0	66950000.0	66960000.0	5.0	3.5776710510253906	1.7893375158309937
1.0	66970000.0	66980000.0	7.0	4.071436405181885	1.9471584558486938
1.0	66980000.0	66990000.0	7.0	4.107068061828613	1.9559704065322876
1.0	67120000.0	67130000.0	1.0	3.849273204803467	1.8721485137939453
1.0	67200000.0	67210000.0	5.0	2.8693785667419434	1.498229742050171
1.0	67210000.0	67220000.0	3.0	2.8037540912628174	1.4723973274230957
1.0	67290000.0	67300000.0	2.0	2.446110963821411	1.30245041847229
1.0	67310000.0	67320000.0	1.0	2.4446587562561035	1.3016200065612793
1.0	67320000.0	67330000.0	3.0	2.353074550628662	1.256028652191162
1.0	67440000.0	67450000.0	3.0	1.8910545110702515	0.9711229205131531
1.0	67450000.0	67460000.0	2.0	1.9143527746200562	0.9919624328613281
1.0	67530000.0	67540000.0	2.0	2.8714382648468018	1.5008361339569092
1.0	67570000.0	67580000.0	1.0	2.7028648853302	1.424103021621704
1.0	67690000.0	67700000.0	3.0	2.8511414527893066	1.4933478832244873
1.0	67750000.0	67760000.0	2.0	3.248102903366089	1.6613308191299438
1.0	67810000.0	67820000.0	5.0	2.723720073699951	1.4339971542358398
1.0	67820000.0	67830000.0	2.0	3.086836338043213	1.595672369003296
1.0	67850000.0	67860000.0	3.0	2.3496716022491455	1.2494193315505981
1.0	67880000.0	67890000.0	4.0	2.085911989212036	1.0708297491073608
1.0	67910000.0	67920000.0	2.0	2.8136630058288574	1.4780216217041016
1.0	67920000.0	67930000.0	3.0	2.513530969619751	1.3347021341323853
1.0	67940000.0	67950000.0	1.0	2.9547598361968994	1.5384762287139893
1.0	67950000.0	67960000.0	1.0	3.1287808418273926	1.613957166671753
1.0	67960000.0	67970000.0	3.0	3.1107423305511475	1.6065056324005127
1.0	68160000.0	68170000.0	1.0	2.4656741619110107	1.309975266456604
1.0	68180000.0	68190000.0	1.0	2.3086929321289062	1.2275829315185547
1.0	68190000.0	68200000.0	1.0	2.2733025550842285	1.2121175527572632
1.0	68210000.0	68220000.0	1.0	2.224271297454834	1.1825177669525146
1.0	68280000.0	68290000.0	2.0	2.1263396739959717	1.1371769905090332
1.0	68320000.0	68330000.0	3.0	2.502061128616333	1.3299825191497803
1.0	68370000.0	68380000.0	4.0	2.5195460319519043	1.3383861780166626
1.0	68630000.0	68640000.0	2.0	1.9520117044448853	1.0280570983886719
1.0	68700000.0	68710000.0	2.0	2.851940870285034	1.4914820194244385
1.0	68710000.0	68720000.0	3.0	2.906315326690674	1.5165224075317383
1.0	68790000.0	68800000.0	5.0	2.881462812423706	1.5025653839111328
1.0	68810000.0	68820000.0	2.0	3.41259503364563	1.7220523357391357
1.0	68860000.0	68870000.0	4.0	3.1494224071502686	1.6200695037841797
1.0	68870000.0	68880000.0	3.0	3.1375629901885986	1.6132627725601196
1.0	68880000.0	68890000.0	1.0	3.381535768508911	1.709071159362793
1.0	68900000.0	68910000.0	2.0	3.183239698410034	1.630411148071289
1.0	68970000.0	68980000.0	4.0	3.7553329467773438	1.8400228023529053
1.0	68980000.0	68990000.0	3.0	3.708385944366455	1.822435975074768
1.0	69050000.0	69060000.0	6.0	4.027553558349609	1.9321413040161133
1.0	69080000.0	69090000.0	5.0	4.338680267333984	2.027341842651367
1.0	69190000.0	69200000.0	4.0	4.074257850646973	1.9478496313095093
1.0	69330000.0	69340000.0	7.0	4.41470193862915	2.049067974090576
1.0	69350000.0	69360000.0	5.0	4.255530834197998	2.0026516914367676
1.0	69400000.0	69410000.0	6.0	4.010136604309082	1.9254812002182007
1.0	69410000.0	69420000.0	3.0	4.060944557189941	1.9420245885849
1.0	69470000.0	69480000.0	3.0	4.047703742980957	1.9372869729995728
1.0	69480000.0	69490000.0	3.0	3.3683600425720215	1.694435477256775
1.0	69540000.0	69550000.0	4.0	3.8064002990722656	1.8578827381134033
1.0	69550000.0	69560000.0	7.0	3.9539599418640137	1.9095838069915771
1.0	69600000.0	69610000.0	4.0	4.435282230377197	2.0549612045288086
1.0	69630000.0	69640000.0	10.0	4.61690092086792	2.104168653488159
1.0	69650000.0	69660000.0	7.0	4.554286003112793	2.0865821838378906
1.0	69680000.0	69690000.0	5.0	5.008983612060547	2.1963894367218018
1.0	69820000.0	69830000.0	1.0	5.241840362548828	2.2448105812072754
1.0	70030000.0	70040000.0	3.0	3.0492310523986816	1.5659544467926025
1.0	70040000.0	70050000.0	3.0	3.5817699432373047	1.7786083221435547
1.0	70050000.0	70060000.0	6.0	3.7965970039367676	1.8561906814575195
1.0	70120000.0	70130000.0	3.0	4.519197940826416	2.076810121536255
1.0	70210000.0	70220000.0	8.0	4.367098331451416	2.0341429710388184
1.0	70240000.0	70250000.0	3.0	4.957904815673828	2.1843161582946777
1.0	70290000.0	70300000.0	7.0	4.284664154052734	2.0104684829711914
1.0	70310000.0	70320000.0	4.0	4.687627792358398	2.120047092437744
1.0	70330000.0	70340000.0	7.0	4.656242370605469	2.1125407218933105
1.0	70410000.0	70420000.0	6.0	4.835211753845215	2.1567628383636475
1.0	70460000.0	70470000.0	1.0	4.181609153747559	1.985277771949768
1.0	70510000.0	70520000.0	7.0	4.912598609924316	2.1746280193328857
1.0	70540000.0	70550000.0	4.0	4.646541118621826	2.1098179817199707
1.0	70580000.0	70590000.0	4.0	4.063540935516357	1.9428460597991943
1.0	70690000.0	70700000.0	2.0	2.500230312347412	1.3127686977386475
1.0	70780000.0	70790000.0	5.0	2.5318007469177246	1.339043378829956
1.0	70890000.0	70900000.0	4.0	2.687420606613159	1.4120748043060303
1.0	70920000.0	70930000.0	7.0	3.613224506378174	1.7990375757217407
1.0	70960000.0	70970000.0	5.0	3.8779563903808594	1.8844951391220093
1.0	70970000.0	70980000.0	2.0	3.8997161388397217	1.8926042318344116
1.0	71000000.0	71010000.0	5.0	4.29623556137085	2.0143370628356934
1.0	71030000.0	71040000.0	1.0	5.001192569732666	2.1965088844299316
1.0	71100000.0	71110000.0	2.0	5.45593786239624	2.2850284576416016
1.0	71130000.0	71140000.0	4.0	4.660231113433838	2.111875057220459
1.0	71200000.0	71210000.0	6.0	4.8658246994018555	2.1628499031066895
1.0	71270000.0	71280000.0	5.0	5.220648765563965	2.2404842376708984
1.0	71320000.0	71330000.0	6.0	5.136865615844727	2.2227845191955566
1.0	71410000.0	71420000.0	4.0	5.262793064117432	2.248480796813965
1.0	71440000.0	71450000.0	6.0	4.9214558601379395	2.1758148670196533
1.0	71450000.0	71460000.0	8.0	4.608598232269287	2.099776268005371
1.0	71470000.0	71480000.0	6.0	4.7176513671875	2.126495838165283
1.0	71490000.0	71500000.0	8.0	4.412766456604004	2.046041250228882
1.0	71540000.0	71550000.0	7.0	2.590820074081421	1.2171471118927002
1.0	71600000.0	71610000.0	3.0	4.120820045471191	1.9617950916290283
1.0	71620000.0	71630000.0	3.0	3.9608166217803955	1.9104270935058594
1.0	71730000.0	71740000.0	1.0	4.029023170471191	1.9319578409194946
1.0	71790000.0	71800000.0	5.0	4.2081403732299805	1.9890508651733398
1.0	71850000.0	71860000.0	7.0	4.775856971740723	2.1434521675109863
1.0	71910000.0	71920000.0	4.0	4.568150520324707	2.0901145935058594
1.0	72030000.0	72040000.0	4.0	5.090290069580078	2.2134337425231934
1.0	72060000.0	72070000.0	5.0	5.178061485290527	2.2316133975982666
1.0	72110000.0	72120000.0	4.0	5.766571044921875	2.334449052810669
1.0	72120000.0	72130000.0	8.0	5.4836554527282715	2.2890067100524902
1.0	72160000.0	72170000.0	7.0	6.120027542114258	2.3813865184783936
1.0	72180000.0	72190000.0	5.0	6.418495178222656	2.41157865524292
1.0	72240000.0	72250000.0	7.0	5.804056167602539	2.339709997177124
1.0	72290000.0	72300000.0	3.0	5.4210309982299805	2.2765748500823975
1.0	72310000.0	72320000.0	7.0	4.970706462860107	2.186426877975464
1.0	72320000.0	72330000.0	2.0	5.120614051818848	2.218421220779419
1.0	72490000.0	72500000.0	3.0	4.992428779602051	2.191950559616089
1.0	72510000.0	72520000.0	5.0	4.783913612365723	2.143397569656372
1.0	72660000.0	72670000.0	5.0	5.642136573791504	2.315727710723877
1.0	72670000.0	72680000.0	7.0	5.3379693031311035	2.262378692626953
1.0	72680000.0	72690000.0	6.0	5.1539716720581055	2.226123571395874
1.0	72690000.0	72700000.0	5.0	5.259260654449463	2.2471187114715576
1.0	72740000.0	72750000.0	5.0	3.667858123779297	1.8399035930633545
1.0	72820000.0	72830000.0	7.0	5.004031181335449	2.1950509548187256
1.0	72870000.0	72880000.0	8.0	4.9929375648498535	2.1926426887512207
1.0	72880000.0	72890000.0	7.0	5.418084621429443	2.278688669204712
1.0	73060000.0	73070000.0	5.0	4.547261714935303	2.0834579467773438
1.0	73110000.0	73120000.0	5.0	5.3267927169799805	2.261202096939087
1.0	73160000.0	73170000.0	4.0	5.890191078186035	2.3521673679351807
1.0	73170000.0	73180000.0	7.0	5.829439640045166	2.3438785076141357
1.0	73230000.0	73240000.0	5.0	6.53670597076416	2.4216771125793457
1.0	73270000.0	73280000.0	4.0	6.090960502624512	2.3775808811187744
1.0	73290000.0	73300000.0	4.0	6.562817573547363	2.4233999252319336
1.0	73320000.0	73330000.0	9.0	6.319003582000732	2.402414560317993
1.0	73340000.0	73350000.0	5.0	6.474954128265381	2.4163994789123535
1.0	73380000.0	73390000.0	7.0	6.166574954986572	2.3866190910339355
1.0	73390000.0	73400000.0	13.0	5.905495643615723	2.3546321392059326
1.0	73430000.0	73440000.0	6.0	6.0679931640625	2.374868869781494
1.0	73440000.0	73450000.0	7.0	3.958178758621216	1.8448994159698486
1.0	73480000.0	73490000.0	4.0	6.554448127746582	2.422781467437744
1.0	73610000.0	73620000.0	5.0	7.347580909729004	2.454169511795044
1.0	73660000.0	73670000.0	10.0	6.936810493469238	2.4454092979431152
1.0	73730000.0	73740000.0	6.0	7.7285051345825195	2.4472336769104004
1.0	73750000.0	73760000.0	5.0	7.144785404205322	2.4518890380859375
1.0	73760000.0	73770000.0	11.0	7.146869659423828	2.451923131942749
1.0	73820000.0	73830000.0	15.0	6.7438483238220215	2.4357235431671143
1.0	73830000.0	73840000.0	8.0	7.155073642730713	2.4520559310913086
1.0	73930000.0	73940000.0	11.0	5.379385948181152	2.2688536643981934
1.0	74060000.0	74070000.0	5.0	5.964101314544678	2.362417221069336
1.0	74140000.0	74150000.0	5.0	5.823730945587158	2.3432888984680176
1.0	74190000.0	74200000.0	6.0	7.039081573486328	2.44901967048645
1.0	74240000.0	74250000.0	4.0	6.588412284851074	2.425262689590454
1.0	74260000.0	74270000.0	12.0	6.312199592590332	2.401315689086914
1.0	74340000.0	74350000.0	6.0	6.741462707519531	2.435546875
1.0	74370000.0	74380000.0	7.0	6.196803092956543	2.3902969360351562
1.0	74380000.0	74390000.0	6.0	5.936621189117432	2.3589000701904297
1.0	74490000.0	74500000.0	5.0	5.617285251617432	2.309762477874756
1.0	74510000.0	74520000.0	7.0	6.411070346832275	2.410907030105591
1.0	74620000.0	74630000.0	4.0	4.749962329864502	2.1349751949310303
1.0	74660000.0	74670000.0	1.0	3.5979561805725098	1.7955081462860107
1.0	74680000.0	74690000.0	1.0	4.355735778808594	2.0305206775665283
1.0	74780000.0	74790000.0	6.0	3.779097080230713	1.8487459421157837
1.0	74840000.0	74850000.0	0.0	3.992952823638916	1.920499563217163
1.0	74850000.0	74860000.0	7.0	3.9493038654327393	1.906492829322815
1.0	74890000.0	74900000.0	4.0	3.9343559741973877	1.9014602899551392
1.0	74930000.0	74940000.0	6.0	4.272246360778809	2.003770112991333
1.0	75000000.0	75010000.0	4.0	5.530215740203857	2.2976326942443848
1.0	75010000.0	75020000.0	5.0	5.554038047790527	2.3014941215515137
1.0	75090000.0	75100000.0	7.0	5.2420244216918945	2.2437450885772705
1.0	75170000.0	75180000.0	3.0	3.6391971111297607	1.8106975555419922
1.0	75290000.0	75300000.0	7.0	6.173142433166504	2.3873612880706787
1.0	75310000.0	75320000.0	5.0	6.686389923095703	2.432281017303467
1.0	75350000.0	75360000.0	8.0	7.2619757652282715	2.453700304031372
1.0	75460000.0	75470000.0	5.0	6.987732887268066	2.4473328590393066
1.0	75540000.0	75550000.0	7.0	5.778199195861816	2.3369178771972656
1.0	75630000.0	75640000.0	7.0	5.343106269836426	2.263815402984619
1.0	75660000.0	75670000.0	8.0	4.796473503112793	2.146327257156372
1.0	75730000.0	75740000.0	3.0	4.5670061111450195	2.089707136154175
1.0	75770000.0	75780000.0	7.0	3.707871913909912	1.8231452703475952
1.0	75810000.0	75820000.0	4.0	3.808209180831909	1.8591642379760742
1.0	75830000.0	75840000.0	6.0	3.627729892730713	1.7934650182724
1.0	75960000.0	75970000.0	8.0	3.566354274749756	1.7709815502166748
1.0	75990000.0	76000000.0	6.0	3.8448314666748047	1.8707813024520874
1.0	76020000.0	76030000.0	2.0	4.116635799407959	1.959402084350586
1.0	76050000.0	76060000.0	6.0	4.192884922027588	1.983057975769043
1.0	76090000.0	76100000.0	4.0	4.1300249099731445	1.9628403186798096
1.0	76180000.0	76190000.0	2.0	3.430234432220459	1.7340850830078125
1.0	76300000.0	76310000.0	1.0	3.5378212928771973	1.771857500076294
1.0	76380000.0	76390000.0	8.0	3.6465518474578857	1.8011257648468018
1.0	76410000.0	76420000.0	3.0	3.980475902557373	1.9149373769760132
1.0	76440000.0	76450000.0	6.0	3.8991713523864746	1.8872442245483398
1.0	76570000.0	76580000.0	2.0	2.65977144241333	1.407618761062622
1.0	76590000.0	76600000.0	2.0	2.870974063873291	1.4982216358184814
1.0	76620000.0	76630000.0	5.0	2.515113115310669	1.3352645635604858
1.0	76660000.0	76670000.0	1.0	3.064145803451538	1.5750856399536133
1.0	76690000.0	76700000.0	1.0	2.8376059532165527	1.484278917312622
1.0	76770000.0	76780000.0	4.0	2.6753575801849365	1.409443974494934
1.0	76790000.0	76800000.0	2.0	2.662203311920166	1.4050815105438232
1.0	76820000.0	76830000.0	4.0	2.85375714302063	1.4840697050094604
1.0	76830000.0	76840000.0	2.0	2.831605911254883	1.477599024772644
1.0	76840000.0	76850000.0	4.0	2.7847115993499756	1.4559309482574463
1.0	76850000.0	76860000.0	0.0	2.8182129859924316	1.47516667842865
1.0	77010000.0	77020000.0	6.0	3.0407376289367676	1.565704107284546
1.0	77040000.0	77050000.0	3.0	3.3019795417785645	1.6710317134857178
1.0	77120000.0	77130000.0	3.0	3.3753387928009033	1.6979520320892334
1.0	77130000.0	77140000.0	6.0	2.8909475803375244	1.507951259613037
1.0	77190000.0	77200000.0	5.0	3.4694182872772217	1.7345006465911865
1.0	77230000.0	77240000.0	1.0	3.3824470043182373	1.702919363975525
1.0	77280000.0	77290000.0	3.0	2.9322192668914795	1.5243933200836182
1.0	77310000.0	77320000.0	1.0	2.971064805984497	1.5412962436676025
1.0	77340000.0	77350000.0	3.0	2.540658950805664	1.346846103668213
1.0	77380000.0	77390000.0	0.0	2.244976043701172	1.2000921964645386
1.0	77510000.0	77520000.0	5.0	2.112928867340088	1.135378122329712
1.0	77530000.0	77540000.0	1.0	2.2070260047912598	1.182781457901001
1.0	77580000.0	77590000.0	2.0	2.017038345336914	1.0469515323638916
1.0	77600000.0	77610000.0	3.0	2.193833112716675	1.1734802722930908
1.0	77610000.0	77620000.0	3.0	2.0402426719665527	1.0040526390075684
1.0	77680000.0	77690000.0	0.0	2.482356548309326	1.155815839767456
1.0	77730000.0	77740000.0	5.0	3.163646697998047	1.6261727809906006
1.0	77830000.0	77840000.0	5.0	3.709519624710083	1.8253958225250244
1.0	77860000.0	77870000.0	4.0	3.2189278602600098	1.6543591022491455
1.0	77880000.0	77890000.0	4.0	3.2769947052001953	1.6721683740615845
1.0	77950000.0	77960000.0	1.0	3.12544584274292	1.610182762145996
1.0	77960000.0	77970000.0	3.0	3.1941323280334473	1.6391518115997314
1.0	78150000.0	78160000.0	1.0	2.138824939727783	1.1417291164398193
1.0	78190000.0	78200000.0	2.0	2.120487689971924	1.0987019538879395
1.0	78200000.0	78210000.0	0.0	2.175309658050537	1.1491308212280273
1.0	78280000.0	78290000.0	4.0	2.1701300144195557	1.1552352905273438
1.0	78300000.0	78310000.0	0.0	2.262885093688965	1.2055590152740479
1.0	78320000.0	78330000.0	3.0	2.2173449993133545	1.181001901626587
1.0	78340000.0	78350000.0	4.0	2.167820453643799	1.158931851387024
1.0	78350000.0	78360000.0	2.0	2.379007339477539	1.1789363622665405
1.0	78420000.0	78430000.0	1.0	1.792717695236206	0.8017780184745789
1.0	78440000.0	78450000.0	1.0	3.2381253242492676	2.976304292678833
1.0	78570000.0	78580000.0	2.0	3.331447124481201	1.6967413425445557
1.0	78680000.0	78690000.0	3.0	4.29610538482666	2.012221574783325
1.0	78720000.0	78730000.0	7.0	4.482436180114746	2.067338228225708
1.0	78740000.0	78750000.0	3.0	4.116739749908447	1.959383249282837
1.0	78760000.0	78770000.0	5.0	4.293013572692871	2.013050079345703
1.0	78770000.0	78780000.0	3.0	4.0162177085876465	1.9326324462890625
1.0	78800000.0	78810000.0	5.0	4.0366411209106445	1.935112714767456
1.0	78840000.0	78850000.0	4.0	4.232812404632568	1.9960334300994873
1.0	78930000.0	78940000.0	3.0	4.937297821044922	2.1797261238098145
1.0	79110000.0	79120000.0	1.0	3.43243145942688	1.7343482971191406
1.0	79130000.0	79140000.0	3.0	3.914341688156128	1.8947111368179321
1.0	79200000.0	79210000.0	5.0	4.901344299316406	2.1730096340179443
1.0	79280000.0	79290000.0	6.0	4.642979145050049	2.109285354614258
1.0	79350000.0	79360000.0	4.0	4.327811241149902	2.0230324268341064
1.0	79450000.0	79460000.0	10.0	4.206557273864746	1.9878079891204834
1.0	79460000.0	79470000.0	2.0	4.664251804351807	2.113784074783325
1.0	79490000.0	79500000.0	7.0	4.851512432098389	2.161101818084717
1.0	79580000.0	79590000.0	3.0	4.572599411010742	2.0901706218719482
1.0	79610000.0	79620000.0	5.0	4.0588579177856445	1.9410346746444702
1.0	79640000.0	79650000.0	4.0	3.9602432250976562	1.9102532863616943
1.0	79670000.0	79680000.0	3.0	3.7815871238708496	1.8492587804794312
1.0	79690000.0	79700000.0	1.0	4.035386085510254	1.9349085092544556
1.0	79700000.0	79710000.0	3.0	3.7239842414855957	1.8303940296173096
1.0	79790000.0	79800000.0	3.0	3.510042190551758	1.7492061853408813
1.0	79810000.0	79820000.0	5.0	3.459078311920166	1.7308101654052734
1.0	79850000.0	79860000.0	2.0	3.6754326820373535	1.810998558998108
1.0	79940000.0	79950000.0	4.0	3.1894478797912598	1.6238784790039062
1.0	79980000.0	79990000.0	1.0	2.8637521266937256	1.495051622390747
1.0	80010000.0	80020000.0	4.0	3.388054609298706	1.7031255960464478
1.0	80060000.0	80070000.0	3.0	3.0702719688415527	1.5741767883300781
1.0	80070000.0	80080000.0	8.0	2.7840957641601562	1.4546544551849365
1.0	80120000.0	80130000.0	1.0	2.977569103240967	1.5394039154052734
1.0	80150000.0	80160000.0	2.0	3.229773759841919	1.6399409770965576
1.0	80200000.0	80210000.0	2.0	3.1174299716949463	1.5942566394805908
1.0	80210000.0	80220000.0	5.0	2.9746057987213135	1.5363978147506714
1.0	80260000.0	80270000.0	6.0	3.1450552940368652	1.6042311191558838
1.0	80340000.0	80350000.0	4.0	3.7679495811462402	1.8448240756988525
1.0	80450000.0	80460000.0	5.0	3.8170273303985596	1.8623294830322266
1.0	80460000.0	80470000.0	6.0	3.4506828784942627	1.7296539545059204
1.0	80470000.0	80480000.0	2.0	3.6916821002960205	1.818848967552185
1.0	80620000.0	80630000.0	5.0	3.285613536834717	1.6620509624481201
1.0	80630000.0	80640000.0	4.0	3.407069444656372	1.7103464603424072
1.0	80750000.0	80760000.0	4.0	3.526789903640747	1.7605098485946655
1.0	80770000.0	80780000.0	7.0	3.5255541801452637	1.7564576864242554
1.0	80840000.0	80850000.0	6.0	3.9975624084472656	1.922549843788147
1.0	80900000.0	80910000.0	4.0	3.9906795024871826	1.9200693368911743
1.0	80970000.0	80980000.0	1.0	4.29425048828125	2.0133986473083496
1.0	81050000.0	81060000.0	1.0	4.388814449310303	2.04191255569458
1.0	81120000.0	81130000.0	2.0	3.8459770679473877	1.8696870803833008
1.0	81140000.0	81150000.0	3.0	3.913541078567505	1.8957020044326782
1.0	81150000.0	81160000.0	9.0	3.5669989585876465	1.7713291645050049
1.0	81180000.0	81190000.0	4.0	3.55353045463562	1.7670345306396484
1.0	81190000.0	81200000.0	5.0	3.4084277153015137	1.7185285091400146
1.0	81200000.0	81210000.0	4.0	3.051368236541748	1.5773379802703857
1.0	81280000.0	81290000.0	2.0	3.6292624473571777	1.794857382774353
1.0	81360000.0	81370000.0	6.0	3.5062918663024902	1.750025987625122
1.0	81420000.0	81430000.0	3.0	3.8838050365448	1.8852897882461548
1.0	81440000.0	81450000.0	4.0	3.7424685955047607	1.835495948791504
1.0	81470000.0	81480000.0	5.0	3.538283109664917	1.760501503944397
1.0	81530000.0	81540000.0	4.0	3.405625581741333	1.7102720737457275
1.0	81550000.0	81560000.0	4.0	3.617493152618408	1.7891191244125366
1.0	81560000.0	81570000.0	5.0	3.7482047080993652	1.837259292602539
1.0	81580000.0	81590000.0	3.0	3.828500270843506	1.8665587902069092
1.0	81750000.0	81760000.0	3.0	3.4575819969177246	1.7296772003173828
1.0	81940000.0	81950000.0	5.0	3.4627602100372314	1.7317622900009155
1.0	81970000.0	81980000.0	3.0	3.1767849922180176	1.6338351964950562
1.0	81980000.0	81990000.0	3.0	3.532953977584839	1.760030746459961
1.0	81990000.0	82000000.0	5.0	3.53486967086792	1.760571837425232
1.0	82020000.0	82030000.0	6.0	3.2212345600128174	1.6407839059829712
1.0	82060000.0	82070000.0	1.0	3.3907527923583984	1.706640601158142
1.0	82080000.0	82090000.0	3.0	3.2515358924865723	1.656089425086975
1.0	82100000.0	82110000.0	4.0	3.144646644592285	1.6143563985824585
1.0	82120000.0	82130000.0	2.0	3.2628016471862793	1.6576191186904907
1.0	82170000.0	82180000.0	2.0	2.885772943496704	1.5060479640960693
1.0	82180000.0	82190000.0	1.0	2.998811960220337	1.5520540475845337
1.0	82320000.0	82330000.0	0.0	2.695958375930786	1.4224853515625
1.0	82350000.0	82360000.0	3.0	2.5511131286621094	1.3532658815383911
1.0	82380000.0	82390000.0	1.0	2.4540514945983887	1.3052122592926025
1.0	82390000.0	82400000.0	0.0	2.501957654953003	1.3270174264907837
1.0	82440000.0	82450000.0	5.0	2.1316463947296143	1.1228786706924438
1.0	82460000.0	82470000.0	3.0	2.7188282012939453	1.4292981624603271
1.0	82500000.0	82510000.0	2.0	3.189998149871826	1.627303123474121
1.0	82510000.0	82520000.0	2.0	3.0927112102508545	1.5898923873901367
1.0	82550000.0	82560000.0	3.0	3.2097373008728027	1.63520085811615
1.0	82570000.0	82580000.0	3.0	3.280613422393799	1.6669946908950806
1.0	82580000.0	82590000.0	1.0	3.483455181121826	1.7397241592407227
1.0	82630000.0	82640000.0	6.0	3.768092632293701	1.844635009765625
1.0	82640000.0	82650000.0	3.0	3.9271233081817627	1.8994472026824951
1.0	82650000.0	82660000.0	5.0	3.7899508476257324	1.853285551071167
1.0	82660000.0	82670000.0	5.0	3.868373394012451	1.8768993616104126
1.0	82730000.0	82740000.0	5.0	4.113745212554932	1.9583766460418701
1.0	82820000.0	82830000.0	3.0	3.8910815715789795	1.8859031200408936
1.0	82830000.0	82840000.0	7.0	3.64674711227417	1.7996609210968018
1.0	82860000.0	82870000.0	1.0	4.277837753295898	2.008953094482422
1.0	82880000.0	82890000.0	5.0	3.8473174571990967	1.8714338541030884
1.0	82940000.0	82950000.0	5.0	4.103257179260254	1.956719994544983
1.0	82990000.0	83000000.0	2.0	4.371883392333984	2.036991596221924
1.0	83070000.0	83080000.0	4.0	4.2684855461120605	2.006213903427124
1.0	83100000.0	83110000.0	3.0	4.390454292297363	2.041192054748535
1.0	83120000.0	83130000.0	1.0	3.3307502269744873	1.694579839706421
1.0	83330000.0	83340000.0	4.0	3.6354663372039795	1.7963087558746338
1.0	83360000.0	83370000.0	2.0	3.658271312713623	1.8053016662597656
1.0	83370000.0	83380000.0	0.0	3.724756956100464	1.8298165798187256
1.0	83620000.0	83630000.0	0.0	1.7103614807128906	0.7684489488601685
1.0	83950000.0	83960000.0	1.0	1.908599853515625	0.983054518699646
1.0	84060000.0	84070000.0	3.0	3.301971912384033	1.6694682836532593
1.0	84070000.0	84080000.0	3.0	3.2660255432128906	1.656582236289978
1.0	84090000.0	84100000.0	3.0	3.151350498199463	1.611371636390686
1.0	84110000.0	84120000.0	6.0	3.08648419380188	1.5851433277130127
1.0	84170000.0	84180000.0	4.0	3.2284483909606934	1.6431630849838257
1.0	84270000.0	84280000.0	6.0	3.1527609825134277	1.6149952411651611
1.0	84330000.0	84340000.0	1.0	2.9053432941436768	1.5156972408294678
1.0	84340000.0	84350000.0	6.0	2.347440004348755	1.1858806610107422
1.0	84350000.0	84360000.0	2.0	2.712744951248169	1.4299404621124268
1.0	84370000.0	84380000.0	5.0	2.5541129112243652	1.3551632165908813
1.0	84380000.0	84390000.0	1.0	2.4898362159729004	1.321521520614624
1.0	84420000.0	84430000.0	0.0	2.6278610229492188	1.3894639015197754
1.0	84440000.0	84450000.0	1.0	2.9471306800842285	1.5317736864089966
1.0	84560000.0	84570000.0	1.0	2.2904863357543945	1.2208448648452759
1.0	84640000.0	84650000.0	3.0	2.260805368423462	1.208085536956787
1.0	84780000.0	84790000.0	1.0	2.7081189155578613	1.426048994064331
1.0	84800000.0	84810000.0	2.0	2.9618947505950928	1.543402910232544
1.0	84900000.0	84910000.0	6.0	2.8504650592803955	1.4925665855407715
1.0	85020000.0	85030000.0	2.0	2.1412718296051025	1.130863904953003
1.0	85040000.0	85050000.0	4.0	2.220557451248169	1.1882528066635132
1.0	85170000.0	85180000.0	7.0	2.6503894329071045	1.4019453525543213
1.0	85200000.0	85210000.0	3.0	3.1379451751708984	1.614325761795044
1.0	85240000.0	85250000.0	2.0	3.2316131591796875	1.655508041381836
1.0	85280000.0	85290000.0	1.0	2.966099977493286	1.5465352535247803
1.0	85310000.0	85320000.0	4.0	2.7662606239318848	1.4490411281585693
1.0	85330000.0	85340000.0	3.0	3.0379204750061035	1.5740097761154175
1.0	85370000.0	85380000.0	2.0	3.4117424488067627	1.7263447046279907
1.0	85490000.0	85500000.0	2.0	2.8304567337036133	1.4822319746017456
1.0	85530000.0	85540000.0	1.0	3.2032132148742676	1.6445512771606445
1.0	85680000.0	85690000.0	1.0	2.8125147819519043	1.477669358253479
1.0	85690000.0	85700000.0	1.0	2.6904830932617188	1.4180290699005127
1.0	85740000.0	85750000.0	4.0	3.1771438121795654	2.966764450073242
1.0	85780000.0	85790000.0	2.0	2.2072434425354004	1.1767637729644775
1.0	85810000.0	85820000.0	0.0	2.2023813724517822	1.1773929595947266
1.0	85880000.0	85890000.0	6.0	2.5212607383728027	1.3388769626617432
1.0	85960000.0	85970000.0	1.0	2.934256076812744	1.530604362487793
1.0	86050000.0	86060000.0	1.0	3.1666371822357178	1.628291130065918
1.0	86060000.0	86070000.0	1.0	2.9673094749450684	1.5435791015625
1.0	86110000.0	86120000.0	4.0	2.200716495513916	1.1419970989227295
1.0	86120000.0	86130000.0	1.0	2.3784899711608887	1.263810396194458
1.0	86160000.0	86170000.0	1.0	2.387208938598633	1.2632930278778076
1.0	86430000.0	86440000.0	3.0	3.546771287918091	1.7647844552993774
1.0	86450000.0	86460000.0	2.0	3.4740707874298096	1.7412660121917725
1.0	86470000.0	86480000.0	5.0	3.530628204345703	1.757335901260376
1.0	86510000.0	86520000.0	5.0	3.869080066680908	1.8794164657592773
1.0	86570000.0	86580000.0	5.0	4.17844295501709	1.9799553155899048
1.0	86580000.0	86590000.0	3.0	3.93304181098938	1.90068781375885
1.0	86590000.0	86600000.0	4.0	3.5001068115234375	1.7617651224136353
1.0	86660000.0	86670000.0	4.0	4.2079973220825195	1.9882560968399048
1.0	86720000.0	86730000.0	7.0	4.171885967254639	1.9765615463256836
1.0	86790000.0	86800000.0	4.0	3.602407455444336	1.8053464889526367
1.0	86810000.0	86820000.0	3.0	3.4533705711364746	1.7457081079483032
1.0	86860000.0	86870000.0	6.0	2.3930320739746094	2.0259499549865723
1.0	86930000.0	86940000.0	4.0	3.7792789936065674	1.8516114950180054
1.0	86980000.0	86990000.0	2.0	4.34501838684082	2.026607036590576
1.0	87040000.0	87050000.0	7.0	4.527948379516602	2.0787014961242676
1.0	87170000.0	87180000.0	0.0	2.6883366107940674	2.465845823287964
1.0	87200000.0	87210000.0	4.0	2.6917686462402344	1.409972906112671
1.0	87240000.0	87250000.0	5.0	2.956702947616577	1.5390411615371704
1.0	87290000.0	87300000.0	3.0	2.9018516540527344	1.5170681476593018
1.0	87320000.0	87330000.0	1.0	2.4710135459899902	1.3116662502288818
1.0	87340000.0	87350000.0	4.0	2.132594347000122	1.106476068496704
1.0	87430000.0	87440000.0	4.0	2.126159906387329	1.1305725574493408
1.0	87530000.0	87540000.0	2.0	2.3826138973236084	1.2658156156539917
1.0	87570000.0	87580000.0	2.0	2.771426200866699	1.4521161317825317
1.0	87600000.0	87610000.0	1.0	3.356484889984131	1.7018407583236694
1.0	87620000.0	87630000.0	3.0	3.6899750232696533	1.8247820138931274
1.0	87780000.0	87790000.0	4.0	3.3445334434509277	1.6925389766693115
1.0	87840000.0	87850000.0	4.0	3.1034164428710938	1.5993850231170654
1.0	87850000.0	87860000.0	4.0	2.812302589416504	1.4755408763885498
1.0	87900000.0	87910000.0	3.0	3.141554117202759	1.615187406539917
1.0	87920000.0	87930000.0	2.0	3.556180238723755	1.769855260848999
1.0	87930000.0	87940000.0	6.0	3.434026002883911	1.7315685749053955
1.0	87970000.0	87980000.0	5.0	3.603332996368408	1.7879279851913452
1.0	88000000.0	88010000.0	7.0	4.143276214599609	1.9695266485214233
1.0	88020000.0	88030000.0	7.0	3.787670850753784	1.8502086400985718
1.0	88040000.0	88050000.0	4.0	4.034666061401367	1.9348474740982056
1.0	88080000.0	88090000.0	4.0	3.908416271209717	1.8922452926635742
1.0	88120000.0	88130000.0	5.0	3.789874315261841	1.8503730297088623
1.0	88160000.0	88170000.0	2.0	3.927664279937744	1.8977935314178467
1.0	88180000.0	88190000.0	3.0	3.2803359031677246	1.6636865139007568
1.0	88250000.0	88260000.0	3.0	3.0233139991760254	1.5611079931259155
1.0	88260000.0	88270000.0	5.0	2.956078052520752	1.5368016958236694
1.0	88310000.0	88320000.0	4.0	3.243745803833008	1.6505911350250244
1.0	88360000.0	88370000.0	7.0	2.985208034515381	1.5496629476547241
1.0	88370000.0	88380000.0	4.0	3.106290340423584	1.5982084274291992
1.0	88380000.0	88390000.0	4.0	3.002150774002075	1.5492862462997437
1.0	88460000.0	88470000.0	4.0	3.3519186973571777	1.6914857625961304
1.0	88490000.0	88500000.0	3.0	3.2829947471618652	1.665144681930542
1.0	88540000.0	88550000.0	4.0	3.7501022815704346	1.8366434574127197
1.0	88650000.0	88660000.0	3.0	3.5781548023223877	1.7754548788070679
1.0	88830000.0	88840000.0	3.0	3.463198184967041	1.7317192554473877
1.0	88850000.0	88860000.0	4.0	3.5376362800598145	1.7592283487319946
1.0	88920000.0	88930000.0	2.0	2.9084134101867676	1.5149644613265991
1.0	88980000.0	88990000.0	2.0	3.2290401458740234	1.643710732460022
1.0	89030000.0	89040000.0	0.0	3.223919630050659	1.6431796550750732
1.0	89070000.0	89080000.0	3.0	2.698543071746826	1.4250078201293945
1.0	89090000.0	89100000.0	1.0	3.3437647819519043	1.6980222463607788
1.0	89150000.0	89160000.0	1.0	2.4428393840789795	1.9141418933868408
1.0	89190000.0	89200000.0	4.0	2.291841983795166	1.2191859483718872
1.0	89250000.0	89260000.0	3.0	2.2955737113952637	1.192715048789978
1.0	89300000.0	89310000.0	3.0	2.39151930809021	1.2701332569122314
1.0	89370000.0	89380000.0	1.0	2.911480665206909	1.519737958908081
1.0	89400000.0	89410000.0	3.0	2.0902485847473145	1.0711872577667236
1.0	89470000.0	89480000.0	0.0	2.0116729736328125	1.0393604040145874
1.0	89480000.0	89490000.0	3.0	1.9881165027618408	1.0340158939361572
1.0	89510000.0	89520000.0	3.0	2.078373432159424	1.111007809638977
1.0	89540000.0	89550000.0	1.0	2.4922375679016113	1.3248841762542725
1.0	89590000.0	89600000.0	4.0	2.4037609100341797	1.280220627784729
1.0	89630000.0	89640000.0	5.0	2.4709300994873047	1.3113692998886108
1.0	89650000.0	89660000.0	2.0	2.4256603717803955	1.2904818058013916
1.0	89660000.0	89670000.0	0.0	2.5239477157592773	1.3331423997879028
1.0	89680000.0	89690000.0	5.0	2.599334955215454	1.3747756481170654
1.0	89780000.0	89790000.0	3.0	3.1207528114318848	1.6068172454833984
1.0	89830000.0	89840000.0	2.0	2.7067227363586426	1.4313852787017822
1.0	89850000.0	89860000.0	3.0	2.894744634628296	1.506922960281372
1.0	89890000.0	89900000.0	2.0	2.9677042961120605	1.5425565242767334
1.0	89940000.0	89950000.0	2.0	2.744762897491455	1.445422649383545
1.0	89980000.0	89990000.0	3.0	2.4669182300567627	1.3137723207473755
1.0	90040000.0	90050000.0	0.0	2.208444118499756	1.1764705181121826
1.0	90050000.0	90060000.0	4.0	2.0872886180877686	1.1044790744781494
1.0	90110000.0	90120000.0	1.0	2.5598442554473877	1.3556276559829712
1.0	90260000.0	90270000.0	3.0	3.3450424671173096	1.7025182247161865
1.0	90310000.0	90320000.0	1.0	2.4418396949768066	1.2924927473068237
1.0	90340000.0	90350000.0	4.0	2.3263955116271973	1.2341257333755493
1.0	90360000.0	90370000.0	5.0	2.2494750022888184	1.1947999000549316
1.0	90430000.0	90440000.0	2.0	2.7093100547790527	1.4304509162902832
1.0	90500000.0	90510000.0	2.0	2.6654887199401855	1.4051154851913452
1.0	90540000.0	90550000.0	3.0	3.5903568267822266	1.7933763265609741
1.0	90560000.0	90570000.0	4.0	3.210623264312744	1.6466503143310547
1.0	90600000.0	90610000.0	2.0	3.58012056350708	1.786890983581543
1.0	90620000.0	90630000.0	7.0	3.598912477493286	1.792602777481079
1.0	90650000.0	90660000.0	1.0	3.611457347869873	1.7915022373199463
1.0	90660000.0	90670000.0	3.0	3.445265293121338	1.7345374822616577
1.0	90700000.0	90710000.0	4.0	3.4889068603515625	1.746453046798706
1.0	90730000.0	90740000.0	5.0	3.2957329750061035	1.67257821559906
1.0	90790000.0	90800000.0	2.0	3.6366629600524902	1.7966320514678955
1.0	90800000.0	90810000.0	4.0	3.445449113845825	1.73416268825531
1.0	90810000.0	90820000.0	4.0	3.66693115234375	1.8097331523895264
1.0	90850000.0	90860000.0	3.0	3.4698386192321777	1.7366859912872314
1.0	90860000.0	90870000.0	5.0	3.522524356842041	1.7582435607910156
1.0	90870000.0	90880000.0	4.0	4.024813175201416	1.931848168373108
1.0	90890000.0	90900000.0	3.0	4.479974746704102	2.0669291019439697
1.0	90920000.0	90930000.0	5.0	4.652714729309082	2.1128876209259033
1.0	90970000.0	90980000.0	7.0	4.5712690353393555	2.0890839099884033
1.0	91010000.0	91020000.0	9.0	4.614893436431885	2.102107048034668
1.0	91100000.0	91110000.0	3.0	5.116744041442871	2.2199740409851074
1.0	91190000.0	91200000.0	5.0	4.3743743896484375	2.043818712234497
1.0	91200000.0	91210000.0	7.0	4.246170997619629	1.999294638633728
1.0	91320000.0	91330000.0	3.0	3.0370397567749023	1.5727193355560303
1.0	91360000.0	91370000.0	1.0	2.277499198913574	1.2099019289016724
1.0	91380000.0	91390000.0	5.0	2.086132526397705	1.0674803256988525
1.0	91470000.0	91480000.0	4.0	2.423851728439331	1.2815037965774536
1.0	91490000.0	91500000.0	4.0	3.331648349761963	1.6922403573989868
1.0	91690000.0	91700000.0	5.0	3.5264716148376465	1.764839768409729
1.0	91800000.0	91810000.0	3.0	3.222726345062256	1.6428207159042358
1.0	91990000.0	92000000.0	1.0	2.92366099357605	1.5241361856460571
1.0	92050000.0	92060000.0	2.0	2.5503861904144287	1.351291298866272
1.0	92120000.0	92130000.0	2.0	2.486067533493042	1.3220784664154053
1.0	92170000.0	92180000.0	1.0	2.018874406814575	1.0827553272247314
1.0	92300000.0	92310000.0	1.0	2.468848943710327	1.3126307725906372
1.0	92390000.0	92400000.0	5.0	2.6310389041900635	1.3910765647888184
1.0	92400000.0	92410000.0	0.0	3.0473554134368896	1.5792185068130493
1.0	92410000.0	92420000.0	4.0	3.0368716716766357	1.5736091136932373
1.0	92490000.0	92500000.0	4.0	2.156033515930176	1.1500821113586426
1.0	92500000.0	92510000.0	1.0	2.3213603496551514	1.2390644550323486
1.0	92520000.0	92530000.0	2.0	2.2473859786987305	1.2029821872711182
1.0	92570000.0	92580000.0	2.0	2.1589245796203613	1.1532880067825317
1.0	92590000.0	92600000.0	0.0	2.188793897628784	1.1686527729034424
1.0	92610000.0	92620000.0	4.0	2.0649521350860596	1.1051658391952515
1.0	92620000.0	92630000.0	0.0	2.1751694679260254	1.1620213985443115
1.0	92650000.0	92660000.0	2.0	2.709242820739746	1.4269654750823975
1.0	92660000.0	92670000.0	5.0	2.6923940181732178	1.4203399419784546
1.0	92670000.0	92680000.0	2.0	2.682101011276245	1.416121244430542
1.0	92700000.0	92710000.0	1.0	2.3982443809509277	1.2753174304962158
1.0	92710000.0	92720000.0	2.0	2.109715223312378	1.1048271656036377
1.0	92950000.0	92960000.0	2.0	3.2496471405029297	1.6634008884429932
1.0	93120000.0	93130000.0	5.0	2.020132541656494	1.0551837682724
1.0	93150000.0	93160000.0	3.0	2.1185460090637207	1.1030709743499756
1.0	93230000.0	93240000.0	1.0	2.5429282188415527	1.3469206094741821
1.0	93290000.0	93300000.0	6.0	2.8937861919403076	2.8688251972198486
1.0	93320000.0	93330000.0	1.0	3.189995050430298	1.6387813091278076
1.0	93370000.0	93380000.0	4.0	2.9030537605285645	1.5154545307159424
1.0	93410000.0	93420000.0	3.0	2.858644962310791	1.4962586164474487
1.0	93450000.0	93460000.0	3.0	3.0546555519104004	1.5845589637756348
1.0	93480000.0	93490000.0	0.0	3.091848373413086	1.5994956493377686
1.0	93500000.0	93510000.0	1.0	3.080564022064209	1.5936627388000488
1.0	93580000.0	93590000.0	2.0	2.2085824012756348	1.136521339416504
1.0	93670000.0	93680000.0	4.0	2.3255069255828857	1.2330763339996338
1.0	93680000.0	93690000.0	5.0	2.3525822162628174	1.247127890586853
1.0	93700000.0	93710000.0	0.0	2.421464681625366	1.281017541885376
1.0	93720000.0	93730000.0	1.0	2.471158981323242	1.3072108030319214
1.0	93730000.0	93740000.0	3.0	2.481689453125	1.3158012628555298
1.0	93740000.0	93750000.0	6.0	2.468276262283325	1.3093690872192383
1.0	93800000.0	93810000.0	1.0	2.3616771697998047	1.2520415782928467
1.0	93840000.0	93850000.0	4.0	2.8906350135803223	1.511343240737915
1.0	94020000.0	94030000.0	2.0	2.019911766052246	1.0497809648513794
1.0	94030000.0	94040000.0	4.0	1.8893797397613525	0.9712559580802917
1.0	94070000.0	94080000.0	2.0	2.28857421875	1.2186692953109741
1.0	94100000.0	94110000.0	2.0	2.271092653274536	1.2049510478973389
1.0	94140000.0	94150000.0	4.0	2.3640429973602295	1.1338980197906494
1.0	94190000.0	94200000.0	3.0	2.776874303817749	1.4601237773895264
1.0	94270000.0	94280000.0	4.0	2.4698383808135986	1.3130252361297607
1.0	94280000.0	94290000.0	1.0	2.8560523986816406	1.4963055849075317
1.0	94290000.0	94300000.0	2.0	2.932081699371338	1.528943657875061
1.0	94370000.0	94380000.0	1.0	2.7216708660125732	1.3075008392333984
1.0	94440000.0	94450000.0	5.0	2.702075481414795	1.421436071395874
1.0	94460000.0	94470000.0	5.0	3.3731231689453125	1.7113920450210571
1.0	94520000.0	94530000.0	0.0	2.8404743671417236	1.4903452396392822
1.0	94590000.0	94600000.0	5.0	2.5141732692718506	1.3346078395843506
1.0	94650000.0	94660000.0	1.0	2.2798123359680176	1.213269829750061
1.0	94680000.0	94690000.0	1.0	2.336979627609253	1.2442188262939453
1.0	94730000.0	94740000.0	5.0	2.3142380714416504	1.2370545864105225
1.0	94850000.0	94860000.0	2.0	2.865070104598999	1.5002646446228027
1.0	94870000.0	94880000.0	2.0	2.7066287994384766	1.4276782274246216
1.0	94920000.0	94930000.0	3.0	1.9783134460449219	1.0256059169769287
1.0	95010000.0	95020000.0	2.0	2.15946626663208	1.1537141799926758
1.0	95110000.0	95120000.0	0.0	2.737875461578369	1.4415748119354248
1.0	95140000.0	95150000.0	4.0	2.4021739959716797	1.2770109176635742
1.0	95150000.0	95160000.0	2.0	2.5512924194335938	1.3534488677978516
1.0	95240000.0	95250000.0	3.0	2.388800859451294	1.2739976644515991
1.0	95250000.0	95260000.0	1.0	2.392598867416382	1.2748788595199585
1.0	95350000.0	95360000.0	3.0	2.1985573768615723	1.1723964214324951
1.0	95360000.0	95370000.0	0.0	2.0653746128082275	1.0578811168670654
1.0	95460000.0	95470000.0	1.0	2.232293128967285	1.1924151182174683
1.0	95480000.0	95490000.0	2.0	2.3126721382141113	1.231474757194519
1.0	95500000.0	95510000.0	2.0	2.5763726234436035	1.3638875484466553
1.0	95510000.0	95520000.0	1.0	2.5720698833465576	1.3606679439544678
1.0	95530000.0	95540000.0	3.0	2.4056556224823	1.1386682987213135
1.0	95670000.0	95680000.0	1.0	2.808410882949829	1.4794528484344482
1.0	95690000.0	95700000.0	2.0	2.9254090785980225	1.5291993618011475
1.0	95730000.0	95740000.0	6.0	3.4171512126922607	1.719914197921753
1.0	95790000.0	95800000.0	1.0	4.358759880065918	2.033859968185425
1.0	95820000.0	95830000.0	6.0	4.405753135681152	2.0457985401153564
1.0	95970000.0	95980000.0	4.0	5.588850975036621	2.3070731163024902
1.0	96000000.0	96010000.0	5.0	5.356188774108887	2.2667629718780518
1.0	96030000.0	96040000.0	5.0	5.586586952209473	2.3072774410247803
1.0	96140000.0	96150000.0	12.0	5.808332920074463	2.341383457183838
1.0	96320000.0	96330000.0	7.0	5.533992767333984	2.297546863555908
1.0	96400000.0	96410000.0	3.0	6.523935794830322	2.420558214187622
1.0	96420000.0	96430000.0	4.0	5.799930572509766	2.3398358821868896
1.0	96440000.0	96450000.0	7.0	5.876997470855713	2.3500897884368896
1.0	96470000.0	96480000.0	11.0	5.687644958496094	2.3229153156280518
1.0	96500000.0	96510000.0	8.0	6.294094085693359	2.4001262187957764
1.0	96510000.0	96520000.0	7.0	5.214118480682373	2.236558675765991
1.0	96540000.0	96550000.0	12.0	6.002263069152832	2.367295742034912
1.0	96600000.0	96610000.0	6.0	4.52347469329834	2.075705051422119
1.0	96630000.0	96640000.0	7.0	4.7873406410217285	2.143136978149414
1.0	96650000.0	96660000.0	4.0	5.16109561920166	2.2281618118286133
1.0	96770000.0	96780000.0	9.0	4.043820381164551	1.9367845058441162
1.0	96810000.0	96820000.0	3.0	4.742449760437012	2.1334853172302246
1.0	96950000.0	96960000.0	1.0	4.221737861633301	1.9912910461425781
1.0	97240000.0	97250000.0	3.0	2.778031826019287	1.4503965377807617
1.0	97250000.0	97260000.0	3.0	2.7588953971862793	1.4452555179595947
1.0	97340000.0	97350000.0	6.0	3.959836959838867	1.9097950458526611
1.0	97360000.0	97370000.0	5.0	4.470444202423096	2.064948558807373
1.0	97390000.0	97400000.0	1.0	5.219511985778809	2.240424633026123
1.0	97400000.0	97410000.0	6.0	4.919432163238525	2.1768877506256104
1.0	97410000.0	97420000.0	5.0	4.984623432159424	2.1914801597595215
1.0	97450000.0	97460000.0	7.0	5.120948791503906	2.2201764583587646
1.0	97500000.0	97510000.0	3.0	5.265477180480957	2.249511957168579
1.0	97570000.0	97580000.0	5.0	3.7162692546844482	1.8307483196258545
1.0	97720000.0	97730000.0	5.0	3.673401355743408	1.8109943866729736
1.0	97780000.0	97790000.0	4.0	2.9305853843688965	1.5224025249481201
1.0	97790000.0	97800000.0	6.0	3.8014464378356934	1.8559930324554443
1.0	97810000.0	97820000.0	3.0	3.5123703479766846	1.7554304599761963
1.0	97910000.0	97920000.0	3.0	3.5683341026306152	1.775347113609314
1.0	97920000.0	97930000.0	4.0	3.4671359062194824	1.7415063381195068
1.0	97940000.0	97950000.0	1.0	3.753185987472534	1.8438383340835571
1.0	98040000.0	98050000.0	8.0	3.770761013031006	1.8467203378677368
1.0	98060000.0	98070000.0	2.0	4.011906623840332	1.9269262552261353
1.0	98090000.0	98100000.0	7.0	3.6039528846740723	1.7884738445281982
1.0	98110000.0	98120000.0	5.0	4.062959671020508	1.9421933889389038
1.0	98130000.0	98140000.0	3.0	4.253766059875488	1.9999520778656006
1.0	98270000.0	98280000.0	5.0	4.300734519958496	2.01413631439209
1.0	98420000.0	98430000.0	7.0	4.515711784362793	2.075883388519287
1.0	98460000.0	98470000.0	9.0	4.623343467712402	2.1035006046295166
1.0	98490000.0	98500000.0	6.0	5.281221866607666	2.251845598220825
1.0	98520000.0	98530000.0	6.0	5.367604732513428	2.2697348594665527
1.0	98570000.0	98580000.0	6.0	5.530945777893066	2.296956777572632
1.0	98680000.0	98690000.0	5.0	5.479528903961182	2.288057565689087
1.0	98690000.0	98700000.0	4.0	5.882202625274658	2.3520073890686035
1.0	98700000.0	98710000.0	4.0	5.961379051208496	2.362600088119507
1.0	98770000.0	98780000.0	10.0	5.45587682723999	2.2856528759002686
1.0	98880000.0	98890000.0	3.0	5.607693672180176	2.310715913772583
1.0	99060000.0	99070000.0	8.0	4.976966381072998	2.18815016746521
1.0	99090000.0	99100000.0	3.0	4.598623752593994	2.0939793586730957
1.0	99150000.0	99160000.0	3.0	2.941038131713867	1.5322521924972534
1.0	99160000.0	99170000.0	1.0	3.1284804344177246	1.6125414371490479
1.0	99240000.0	99250000.0	4.0	3.090205430984497	1.5837066173553467
1.0	99440000.0	99450000.0	6.0	4.107966423034668	1.9578349590301514
1.0	99590000.0	99600000.0	4.0	3.403252124786377	1.707299828529358
1.0	99660000.0	99670000.0	4.0	3.3910510540008545	1.7042442560195923
1.0	99720000.0	99730000.0	3.0	3.4051265716552734	1.7134740352630615
1.0	99820000.0	99830000.0	1.0	3.75148344039917	1.8438400030136108
1.0	99850000.0	99860000.0	3.0	3.1417999267578125	1.6112362146377563
1.0	99900000.0	99910000.0	5.0	3.1244571208953857	1.6069262027740479
1.0	100050000.0	100060000.0	2.0	2.7749555110931396	1.4575726985931396
1.0	100130000.0	100140000.0	1.0	2.363675832748413	1.2578707933425903
1.0	100170000.0	100180000.0	0.0	2.400789737701416	1.2710416316986084
1.0	100190000.0	100200000.0	0.0	2.3897762298583984	1.2691034078598022
1.0	100240000.0	100250000.0	5.0	2.877119779586792	1.5056828260421753
1.0	100480000.0	100490000.0	2.0	1.9754295349121094	1.0224710702896118
1.0	100610000.0	100620000.0	1.0	2.240431547164917	1.1657569408416748
1.0	100800000.0	100810000.0	7.0	2.4084160327911377	1.2845938205718994
1.0	100880000.0	100890000.0	1.0	2.414712905883789	1.2845847606658936
1.0	100910000.0	100920000.0	2.0	2.3883109092712402	1.269885778427124
1.0	100920000.0	100930000.0	4.0	2.0636630058288574	1.0908172130584717
1.0	100990000.0	101000000.0	5.0	2.919532060623169	1.5222102403640747
1.0	101210000.0	101220000.0	4.0	3.1157708168029785	1.6032212972640991
1.0	101310000.0	101320000.0	3.0	3.002833127975464	1.5574339628219604
1.0	101400000.0	101410000.0	1.0	2.039201021194458	1.0593398809432983
1.0	101440000.0	101450000.0	1.0	1.943577766418457	1.0098615884780884
1.0	101490000.0	101500000.0	3.0	2.7435803413391113	2.4692978858947754
1.0	101540000.0	101550000.0	2.0	2.2764229774475098	1.2142345905303955
1.0	101560000.0	101570000.0	3.0	2.759200096130371	1.4526517391204834
1.0	101660000.0	101670000.0	6.0	2.8241400718688965	1.4827673435211182
1.0	101710000.0	101720000.0	1.0	3.1245474815368652	1.6122108697891235
1.0	101840000.0	101850000.0	2.0	3.233219623565674	1.6530733108520508
1.0	101850000.0	101860000.0	2.0	3.472599506378174	1.7476236820220947
1.0	101870000.0	101880000.0	2.0	3.1711862087249756	1.6274993419647217
1.0	101910000.0	101920000.0	5.0	3.211538791656494	1.6460338830947876
1.0	101940000.0	101950000.0	2.0	3.254749298095703	1.6647930145263672
1.0	102110000.0	102120000.0	3.0	3.0245423316955566	1.5587069988250732
1.0	102160000.0	102170000.0	3.0	2.8305516242980957	1.4781991243362427
1.0	102170000.0	102180000.0	1.0	2.9728989601135254	1.535515546798706
1.0	102200000.0	102210000.0	5.0	2.782813310623169	1.4594781398773193
1.0	102280000.0	102290000.0	2.0	2.7774605751037598	1.4517046213150024
1.0	102290000.0	102300000.0	3.0	2.981692314147949	1.5384697914123535
1.0	102350000.0	102360000.0	3.0	3.1152923107147217	1.5997474193572998
1.0	102370000.0	102380000.0	4.0	3.29066801071167	1.6645786762237549
1.0	102380000.0	102390000.0	2.0	3.531665086746216	1.7596168518066406
1.0	102430000.0	102440000.0	5.0	4.322883605957031	2.023603916168213
1.0	102440000.0	102450000.0	5.0	4.3071184158325195	2.019321918487549
1.0	102490000.0	102500000.0	5.0	4.555158615112305	2.0872550010681152
1.0	102540000.0	102550000.0	4.0	4.534178733825684	2.080832004547119
1.0	102590000.0	102600000.0	2.0	4.212724208831787	1.9881718158721924
1.0	102640000.0	102650000.0	5.0	4.176698207855225	1.9792768955230713
1.0	102680000.0	102690000.0	5.0	4.649201393127441	2.111546277999878
1.0	102740000.0	102750000.0	9.0	5.262665748596191	2.248537540435791
1.0	102760000.0	102770000.0	5.0	5.8663010597229	2.349801540374756
1.0	102840000.0	102850000.0	10.0	5.011678218841553	2.196821451187134
1.0	103080000.0	103090000.0	3.0	5.842015266418457	2.3458893299102783
1.0	103100000.0	103110000.0	7.0	4.665189266204834	2.11175274848938
1.0	103110000.0	103120000.0	5.0	5.6444091796875	2.316296339035034
1.0	103170000.0	103180000.0	8.0	4.855737209320068	2.161038875579834
1.0	103180000.0	103190000.0	4.0	5.203965187072754	2.2371866703033447
1.0	103200000.0	103210000.0	8.0	5.571290493011475	2.3039886951446533
1.0	103240000.0	103250000.0	3.0	4.530804634094238	2.0763983726501465
1.0	103280000.0	103290000.0	7.0	4.710696220397949	2.1263551712036133
1.0	103330000.0	103340000.0	6.0	5.12325382232666	2.222083806991577
1.0	103370000.0	103380000.0	1.0	4.359047889709473	2.031667947769165
1.0	103380000.0	103390000.0	0.0	4.720307350158691	2.1276516914367676
1.0	103400000.0	103410000.0	4.0	4.408631801605225	2.045933961868286
1.0	103420000.0	103430000.0	9.0	3.744309902191162	1.8353105783462524
1.0	103460000.0	103470000.0	4.0	3.476203203201294	1.7377315759658813
1.0	103540000.0	103550000.0	1.0	3.680156707763672	1.8130130767822266
1.0	103580000.0	103590000.0	4.0	3.893645763397217	1.888005256652832
1.0	103590000.0	103600000.0	1.0	3.763021945953369	1.8421580791473389
1.0	103600000.0	103610000.0	3.0	3.691723585128784	1.8148695230484009
1.0	103630000.0	103640000.0	5.0	3.763195753097534	1.8425347805023193
1.0	103650000.0	103660000.0	5.0	4.23019552230835	1.9951655864715576
1.0	104040000.0	104050000.0	2.0	1.9746296405792236	1.0652459859848022
1.0	104070000.0	104080000.0	2.0	1.8284246921539307	0.9209803342819214
1.0	104330000.0	104340000.0	2.0	3.499380588531494	1.7480075359344482
1.0	104350000.0	104360000.0	4.0	3.946809768676758	1.9068505764007568
1.0	104390000.0	104400000.0	5.0	4.614500045776367	2.103811502456665
1.0	104400000.0	104410000.0	10.0	4.7993364334106445	2.149799346923828
1.0	104410000.0	104420000.0	4.0	5.129584312438965	2.223047971725464
1.0	104510000.0	104520000.0	8.0	5.608522891998291	2.31063175201416
1.0	104630000.0	104640000.0	6.0	6.0158281326293945	2.3692467212677
1.0	104640000.0	104650000.0	5.0	5.810481071472168	2.3411335945129395
1.0	104650000.0	104660000.0	8.0	5.622217655181885	2.3128652572631836
1.0	104690000.0	104700000.0	6.0	6.284317970275879	2.3992905616760254
1.0	104770000.0	104780000.0	9.0	5.878006458282471	2.3510890007019043
1.0	104800000.0	104810000.0	3.0	6.398575782775879	2.410142421722412
1.0	104910000.0	104920000.0	3.0	5.303195476531982	2.2530951499938965
1.0	104930000.0	104940000.0	4.0	6.315160274505615	2.402208089828491
1.0	104940000.0	104950000.0	9.0	6.033535957336426	2.3708369731903076
1.0	105040000.0	105050000.0	6.0	6.1275129318237305	2.382317304611206
1.0	105050000.0	105060000.0	7.0	5.933310508728027	2.358356475830078
1.0	105090000.0	105100000.0	10.0	5.3151350021362305	2.259274959564209
1.0	105140000.0	105150000.0	4.0	5.582814693450928	2.3063058853149414
1.0	105230000.0	105240000.0	6.0	5.242208957672119	2.2454426288604736
1.0	105260000.0	105270000.0	13.0	5.106657981872559	2.2179272174835205
1.0	105270000.0	105280000.0	5.0	5.576901435852051	2.305804967880249
1.0	105290000.0	105300000.0	5.0	5.171618461608887	2.230600357055664
1.0	105340000.0	105350000.0	4.0	6.029192924499512	2.370626211166382
1.0	105350000.0	105360000.0	7.0	6.069967746734619	2.3756513595581055
1.0	105470000.0	105480000.0	2.0	5.476495742797852	2.2877743244171143
1.0	105540000.0	105550000.0	7.0	5.71218204498291	2.327967405319214
1.0	105620000.0	105630000.0	4.0	5.480154514312744	2.28859806060791
1.0	105640000.0	105650000.0	4.0	5.864632606506348	2.348660707473755
1.0	105680000.0	105690000.0	4.0	5.750607967376709	2.332498073577881
1.0	105770000.0	105780000.0	7.0	5.771416664123535	2.3350446224212646
1.0	105780000.0	105790000.0	5.0	5.659970283508301	2.3189873695373535
1.0	105800000.0	105810000.0	7.0	5.665017604827881	2.3200812339782715
1.0	105810000.0	105820000.0	6.0	6.032275199890137	2.3711421489715576
1.0	105820000.0	105830000.0	8.0	5.8376874923706055	2.3453731536865234
1.0	105840000.0	105850000.0	6.0	5.833701133728027	2.3435981273651123
1.0	105860000.0	105870000.0	7.0	6.813826084136963	2.4398558139801025
1.0	105970000.0	105980000.0	11.0	7.155442714691162	2.4520745277404785
1.0	105990000.0	106000000.0	7.0	7.447289943695068	2.454057216644287
1.0	106020000.0	106030000.0	8.0	7.402978420257568	2.4542174339294434
1.0	106050000.0	106060000.0	3.0	7.0927734375	2.450547456741333
1.0	106060000.0	106070000.0	12.0	7.082697868347168	2.450402021408081
1.0	106080000.0	106090000.0	9.0	6.627533912658691	2.4281723499298096
1.0	106200000.0	106210000.0	5.0	4.940804958343506	2.177279233932495
1.0	106230000.0	106240000.0	3.0	5.878594398498535	2.3506007194519043
1.0	106250000.0	106260000.0	9.0	5.33579158782959	2.2625510692596436
1.0	106320000.0	106330000.0	7.0	5.840676784515381	2.345494508743286
1.0	106330000.0	106340000.0	6.0	6.127014636993408	2.382363796234131
1.0	106400000.0	106410000.0	6.0	6.760603904724121	2.4367756843566895
1.0	106550000.0	106560000.0	1.0	6.197567462921143	2.390150308609009
1.0	106620000.0	106630000.0	5.0	5.415905952453613	2.2777085304260254
1.0	106650000.0	106660000.0	7.0	5.841813564300537	2.346390962600708
1.0	106710000.0	106720000.0	5.0	5.3947062492370605	2.272961378097534
1.0	106760000.0	106770000.0	6.0	5.619097709655762	2.311793088912964
1.0	106770000.0	106780000.0	6.0	5.673708915710449	2.321009397506714
1.0	106800000.0	106810000.0	8.0	6.20797061920166	2.3915791511535645
1.0	106810000.0	106820000.0	5.0	6.189985752105713	2.389326810836792
1.0	106820000.0	106830000.0	6.0	5.939610481262207	2.3591113090515137
1.0	106850000.0	106860000.0	7.0	4.809539794921875	2.1456010341644287
1.0	106940000.0	106950000.0	7.0	5.968321800231934	2.3628039360046387
1.0	106980000.0	106990000.0	6.0	5.704820156097412	2.325113296508789
1.0	107040000.0	107050000.0	4.0	5.646228313446045	2.3167500495910645
1.0	107050000.0	107060000.0	9.0	5.339747428894043	2.263390302658081
1.0	107070000.0	107080000.0	3.0	5.501330375671387	2.2930150032043457
1.0	107080000.0	107090000.0	6.0	5.524012088775635	2.296733856201172
1.0	107090000.0	107100000.0	5.0	5.51821231842041	2.29571795463562
1.0	107100000.0	107110000.0	5.0	5.1284356117248535	2.2217462062835693
1.0	107180000.0	107190000.0	3.0	4.507026672363281	2.072988271713257
1.0	107330000.0	107340000.0	4.0	4.178083419799805	1.9800831079483032
1.0	107380000.0	107390000.0	5.0	4.558635234832764	2.0882277488708496
1.0	107470000.0	107480000.0	5.0	4.04872465133667	1.9411675930023193
[truncated: 47,570 more rows]
