# Supplementary material for: Genome-wide mapping of somatic mutation rates uncovers drivers of cancer
Source: Nat Biotechnol. 2022 Jun 20;40(11):1634–43. doi: 10.1038/s41587-022-01353-8 (PMC9646522; doi:10.1038/s41587-022-01353-8)
Supplement: Supplementary file 4 — Regions and model predictions for each fold of each cancer for which a deep learning model was trained. Regions that were filtered are also listed along with their respective model predictions. [file 41587_2022_1353_MOESM4_ESM.zip › kfold_results/Ovary-AdenoCA/fold_3.txt]

CHROM	START	END	Y_TRUE	Y_PRED	STD
1.0	790000.0	800000.0	1.0	1.9240013360977173	0.3121412694454193
1.0	860000.0	870000.0	0.0	2.8018884658813477	0.7822595834732056
1.0	870000.0	880000.0	4.0	2.5353264808654785	0.6408408880233765
1.0	1030000.0	1040000.0	1.0	2.681094169616699	0.7197645306587219
1.0	1100000.0	1110000.0	3.0	3.270695447921753	0.9958109855651855
1.0	1120000.0	1130000.0	1.0	3.15198016166687	0.9462661743164062
1.0	1170000.0	1180000.0	2.0	3.0439844131469727	0.8984975814819336
1.0	1230000.0	1240000.0	4.0	2.799147129058838	0.780872642993927
1.0	1260000.0	1270000.0	5.0	2.5910229682922363	0.6714089512825012
1.0	1290000.0	1300000.0	4.0	3.2085368633270264	0.9702574610710144
1.0	1300000.0	1310000.0	3.0	3.1084580421447754	0.9273239970207214
1.0	1350000.0	1360000.0	3.0	3.527463912963867	1.092376470565796
1.0	1610000.0	1620000.0	3.0	2.1049201488494873	0.3988214135169983
1.0	1680000.0	1690000.0	1.0	2.041757583618164	0.36595067381858826
1.0	1700000.0	1710000.0	1.0	2.1118710041046143	0.4025501608848572
1.0	1710000.0	1720000.0	2.0	2.011744976043701	0.3511408865451813
1.0	1760000.0	1770000.0	3.0	2.025888681411743	0.3580440878868103
1.0	1800000.0	1810000.0	3.0	2.1194980144500732	0.40666428208351135
1.0	1840000.0	1850000.0	4.0	3.4679501056671143	1.0712745189666748
1.0	1870000.0	1880000.0	2.0	3.845679521560669	1.1924545764923096
1.0	1920000.0	1930000.0	6.0	3.595851421356201	1.1156831979751587
1.0	1940000.0	1950000.0	4.0	3.661118268966675	1.1369969844818115
1.0	1960000.0	1970000.0	7.0	3.8791091442108154	1.2017542123794556
1.0	2020000.0	2030000.0	2.0	3.088460922241211	0.9184809923171997
1.0	2200000.0	2210000.0	4.0	2.558542251586914	0.6536399722099304
1.0	2350000.0	2360000.0	5.0	3.8391594886779785	1.1906144618988037
1.0	2420000.0	2430000.0	5.0	3.6272292137145996	1.1260424852371216
1.0	2450000.0	2460000.0	3.0	2.907844305038452	0.8346617817878723
1.0	2470000.0	2480000.0	6.0	3.3239784240722656	1.017037272453308
1.0	2520000.0	2530000.0	3.0	3.196079969406128	0.9650338292121887
1.0	2560000.0	2570000.0	4.0	2.8779940605163574	0.8201354742050171
1.0	2710000.0	2720000.0	2.0	4.108433723449707	1.259622573852539
1.0	2750000.0	2760000.0	5.0	4.286233425140381	1.2976837158203125
1.0	2760000.0	2770000.0	6.0	4.552290916442871	1.3444137573242188
1.0	2810000.0	2820000.0	5.0	5.495894908905029	1.4314664602279663
1.0	2830000.0	2840000.0	4.0	4.885672569274902	1.387587547302246
1.0	2890000.0	2900000.0	4.0	4.397134780883789	1.3185932636260986
1.0	2910000.0	2920000.0	5.0	4.249448776245117	1.2902764081954956
1.0	2940000.0	2950000.0	1.0	4.422055244445801	1.323004961013794
1.0	2980000.0	2990000.0	2.0	3.9036879539489746	1.208449363708496
1.0	3000000.0	3010000.0	3.0	3.9433417320251465	1.2189967632293701
1.0	3040000.0	3050000.0	6.0	3.241950273513794	0.9840996861457825
1.0	3150000.0	3160000.0	6.0	3.5575051307678223	1.1027380228042603
1.0	3190000.0	3200000.0	3.0	3.7096219062805176	1.1522549390792847
1.0	3200000.0	3210000.0	3.0	3.620723009109497	1.1239116191864014
1.0	3280000.0	3290000.0	6.0	2.861196279525757	0.8118780255317688
1.0	3310000.0	3320000.0	2.0	2.925095796585083	0.8429714441299438
1.0	3400000.0	3410000.0	0.0	2.550131320953369	0.6490123271942139
1.0	3430000.0	3440000.0	1.0	2.6131558418273926	0.6834201812744141
1.0	3460000.0	3470000.0	1.0	2.881652593612671	0.8219255208969116
1.0	3500000.0	3510000.0	2.0	2.561131000518799	0.6550617814064026
1.0	3510000.0	3520000.0	2.0	2.902747869491577	0.8321949243545532
1.0	3520000.0	3530000.0	0.0	2.9676387310028076	0.8631910085678101
1.0	3620000.0	3630000.0	3.0	3.1433186531066895	0.9425296783447266
1.0	3630000.0	3640000.0	3.0	3.027648687362671	0.8910497426986694
1.0	3670000.0	3680000.0	0.0	3.1988556385040283	0.9662007093429565
1.0	3700000.0	3710000.0	4.0	2.1363296508789062	0.4158129096031189
1.0	3710000.0	3720000.0	3.0	2.6086554527282715	0.6809843182563782
1.0	3730000.0	3740000.0	1.0	2.2629616260528564	0.4867611527442932
1.0	3800000.0	3810000.0	2.0	1.8237251043319702	0.27880603075027466
1.0	3820000.0	3830000.0	1.0	1.9912261962890625	0.34139272570610046
1.0	3840000.0	3850000.0	0.0	1.5230062007904053	0.2903381586074829
1.0	4040000.0	4050000.0	4.0	4.234240531921387	1.2871440649032593
1.0	4050000.0	4060000.0	3.0	4.465309143066406	1.3304188251495361
1.0	4060000.0	4070000.0	5.0	4.681689262390137	1.3630679845809937
1.0	4150000.0	4160000.0	2.0	5.707625389099121	1.4386450052261353
1.0	4190000.0	4200000.0	7.0	5.283814430236816	1.4205586910247803
1.0	4200000.0	4210000.0	3.0	5.452808856964111	1.4295731782913208
1.0	4220000.0	4230000.0	6.0	5.080088138580322	1.40593683719635
1.0	4290000.0	4300000.0	5.0	5.480805397033691	1.4308210611343384
1.0	4350000.0	4360000.0	7.0	5.098189830780029	1.4074175357818604
1.0	4450000.0	4460000.0	3.0	4.969477653503418	1.3960624933242798
1.0	4480000.0	4490000.0	6.0	4.928818702697754	1.3920612335205078
1.0	4530000.0	4540000.0	5.0	5.071774482727051	1.4052443504333496
1.0	4560000.0	4570000.0	6.0	5.063498497009277	1.4045473337173462
1.0	4610000.0	4620000.0	6.0	5.2616987228393555	1.4191796779632568
1.0	4760000.0	4770000.0	1.0	5.004706382751465	1.3993650674819946
1.0	4780000.0	4790000.0	4.0	5.416165351867676	1.4278379678726196
1.0	4860000.0	4870000.0	11.0	5.42544412612915	1.428288221359253
1.0	4930000.0	4940000.0	9.0	5.689394474029541	1.4381568431854248
1.0	4950000.0	4960000.0	7.0	5.6406145095825195	1.4367351531982422
1.0	4960000.0	4970000.0	8.0	5.765311241149902	1.440040946006775
1.0	5050000.0	5060000.0	6.0	5.269021034240723	1.4196417331695557
1.0	5130000.0	5140000.0	4.0	4.800689697265625	1.3780654668807983
1.0	5270000.0	5280000.0	3.0	5.524885654449463	1.4326540231704712
1.0	5290000.0	5300000.0	5.0	5.542932033538818	1.4333587884902954
1.0	5390000.0	5400000.0	7.0	5.424178123474121	1.428227424621582
1.0	5470000.0	5480000.0	7.0	5.196221351623535	1.4148081541061401
1.0	5500000.0	5510000.0	4.0	5.530035495758057	1.4328577518463135
1.0	5510000.0	5520000.0	9.0	4.869147300720215	1.3858108520507812
1.0	5560000.0	5570000.0	4.0	5.118502140045166	1.4090349674224854
1.0	5570000.0	5580000.0	5.0	5.319824695587158	1.4227020740509033
1.0	5600000.0	5610000.0	5.0	4.885758399963379	1.3875967264175415
1.0	5650000.0	5660000.0	11.0	4.431285381317139	1.3246128559112549
1.0	5670000.0	5680000.0	6.0	4.923376560211182	1.391510009765625
1.0	5690000.0	5700000.0	3.0	4.852408409118652	1.3839744329452515
1.0	5700000.0	5710000.0	4.0	4.935978889465332	1.3927807807922363
1.0	5740000.0	5750000.0	6.0	4.747170448303223	1.3715673685073853
1.0	5760000.0	5770000.0	8.0	4.650369167327881	1.3587827682495117
1.0	5770000.0	5780000.0	3.0	4.771457672119141	1.3745653629302979
1.0	5820000.0	5830000.0	4.0	4.507678508758545	1.3373863697052002
1.0	5830000.0	5840000.0	5.0	4.083012580871582	1.2537059783935547
1.0	6000000.0	6010000.0	2.0	2.457078218460083	0.597166121006012
1.0	6040000.0	6050000.0	3.0	2.506984233856201	0.6251126527786255
1.0	6190000.0	6200000.0	6.0	3.505052089691162	1.084519624710083
1.0	6360000.0	6370000.0	0.0	2.0042006969451904	0.3475176692008972
1.0	6410000.0	6420000.0	2.0	2.2860043048858643	0.49988889694213867
1.0	6480000.0	6490000.0	1.0	2.88224458694458	0.82221519947052
1.0	6520000.0	6530000.0	1.0	2.312800645828247	0.5151816606521606
1.0	6620000.0	6630000.0	4.0	3.321486711502075	1.0160586833953857
1.0	6630000.0	6640000.0	5.0	3.1507816314697266	0.9457500576972961
1.0	6640000.0	6650000.0	6.0	2.4763355255126953	0.6079844236373901
1.0	6670000.0	6680000.0	0.0	2.7585699558258057	0.7601743936538696
1.0	6720000.0	6730000.0	1.0	2.892137050628662	0.8270410299301147
1.0	6820000.0	6830000.0	5.0	3.334226131439209	1.0210480690002441
1.0	6880000.0	6890000.0	0.0	2.406196117401123	0.568402886390686
1.0	6890000.0	6900000.0	6.0	2.2708559036254883	0.49125605821609497
1.0	6960000.0	6970000.0	2.0	2.549518585205078	0.6486743092536926
1.0	7020000.0	7030000.0	1.0	2.8234572410583496	0.7931144833564758
1.0	7060000.0	7070000.0	2.0	3.2009265422821045	0.9670705795288086
1.0	7080000.0	7090000.0	3.0	3.193660259246826	0.9640151858329773
1.0	7170000.0	7180000.0	5.0	2.8038816452026367	0.7832660675048828
1.0	7190000.0	7200000.0	1.0	3.20121431350708	0.9671910405158997
1.0	7250000.0	7260000.0	4.0	3.38783597946167	1.0416536331176758
1.0	7330000.0	7340000.0	5.0	3.175797939300537	0.9564558267593384
1.0	7340000.0	7350000.0	1.0	3.166114330291748	0.952328085899353
1.0	7370000.0	7380000.0	1.0	3.1087632179260254	0.9274581074714661
1.0	7420000.0	7430000.0	2.0	2.910588502883911	0.8359877467155457
1.0	7450000.0	7460000.0	5.0	2.678471088409424	0.7183764576911926
1.0	7500000.0	7510000.0	2.0	3.107537031173706	0.926918625831604
1.0	7510000.0	7520000.0	3.0	2.9880361557006836	0.8727480173110962
1.0	7590000.0	7600000.0	3.0	2.649446487426758	0.702935516834259
1.0	7730000.0	7740000.0	4.0	2.518022298812866	0.631249725818634
1.0	7740000.0	7750000.0	5.0	2.6032116413116455	0.6780335307121277
1.0	7760000.0	7770000.0	1.0	2.5779037475585938	0.6642521619796753
1.0	7830000.0	7840000.0	2.0	2.2155463695526123	0.4598831534385681
1.0	7850000.0	7860000.0	3.0	2.299700975418091	0.5077043771743774
1.0	7880000.0	7890000.0	0.0	2.5681498050689697	0.6589134335517883
1.0	7930000.0	7940000.0	2.0	3.1718523502349854	0.9547767639160156
1.0	8020000.0	8030000.0	3.0	2.3349788188934326	0.5278440713882446
1.0	8030000.0	8040000.0	1.0	2.2674202919006348	0.4892989993095398
1.0	8040000.0	8050000.0	0.0	2.3376030921936035	0.529340922832489
1.0	8060000.0	8070000.0	3.0	2.4423465728759766	0.5888631939888
1.0	8080000.0	8090000.0	1.0	1.9972549676895142	0.34422215819358826
1.0	8240000.0	8250000.0	2.0	3.0502190589904785	0.9013249278068542
1.0	8330000.0	8340000.0	1.0	3.0083353519439697	0.8821687698364258
1.0	8350000.0	8360000.0	0.0	2.781123638153076	0.7717195749282837
1.0	8370000.0	8380000.0	0.0	2.738330125808716	0.7497285604476929
1.0	8440000.0	8450000.0	1.0	2.3083138465881348	0.512620210647583
1.0	8520000.0	8530000.0	2.0	2.245575428009033	0.47687941789627075
1.0	8580000.0	8590000.0	2.0	2.005713939666748	0.3482415974140167
1.0	8680000.0	8690000.0	2.0	2.0029520988464355	0.34692373871803284
1.0	8700000.0	8710000.0	2.0	1.9808242321014404	0.3365824818611145
1.0	8780000.0	8790000.0	1.0	2.2199885845184326	0.462390661239624
1.0	8790000.0	8800000.0	6.0	2.203322649002075	0.4529999792575836
1.0	8800000.0	8810000.0	0.0	2.292417049407959	0.5035475492477417
1.0	8820000.0	8830000.0	2.0	2.158876895904541	0.4282066226005554
1.0	8850000.0	8860000.0	5.0	2.0163307189941406	0.3533633351325989
1.0	8890000.0	8900000.0	4.0	2.6609880924224854	0.7090940475463867
1.0	8920000.0	8930000.0	3.0	2.1164021492004395	0.4049910604953766
1.0	8980000.0	8990000.0	5.0	2.7282869815826416	0.7445158958435059
1.0	9050000.0	9060000.0	3.0	3.27892804145813	0.9991317987442017
1.0	9140000.0	9150000.0	2.0	2.7970938682556152	0.7798333168029785
1.0	9170000.0	9180000.0	2.0	2.5298590660095215	0.6378150582313538
1.0	9190000.0	9200000.0	4.0	2.9878594875335693	0.8726654052734375
1.0	9240000.0	9250000.0	2.0	2.3733720779418945	0.5497397780418396
1.0	9320000.0	9330000.0	2.0	2.4564368724823	0.5968052744865417
1.0	9340000.0	9350000.0	2.0	3.400676727294922	1.0464956760406494
1.0	9380000.0	9390000.0	3.0	2.7144699096679688	0.7373126149177551
1.0	9440000.0	9450000.0	4.0	3.3699424266815186	1.0348459482192993
1.0	9450000.0	9460000.0	2.0	3.7292685508728027	1.1582953929901123
1.0	9530000.0	9540000.0	4.0	3.852090358734131	1.1942555904388428
1.0	9550000.0	9560000.0	3.0	3.709714412689209	1.152283787727356
1.0	9630000.0	9640000.0	5.0	2.5681042671203613	0.6588885188102722
1.0	9680000.0	9690000.0	2.0	3.1395339965820312	0.9408915638923645
1.0	9700000.0	9710000.0	4.0	2.569565773010254	0.6596889495849609
1.0	9710000.0	9720000.0	0.0	2.5290863513946533	0.6373870968818665
1.0	9720000.0	9730000.0	2.0	2.7713518142700195	0.7667301297187805
1.0	9750000.0	9760000.0	3.0	2.2647907733917236	0.4878019392490387
1.0	9770000.0	9780000.0	1.0	2.5695879459381104	0.6597009897232056
1.0	9790000.0	9800000.0	1.0	2.230614423751831	0.46839961409568787
1.0	9820000.0	9830000.0	3.0	2.4322009086608887	0.5831329226493835
1.0	9840000.0	9850000.0	5.0	2.2977569103240967	0.5065945982933044
1.0	9850000.0	9860000.0	1.0	2.398129463195801	0.563823401927948
1.0	9890000.0	9900000.0	2.0	2.85500168800354	0.8088186383247375
1.0	9910000.0	9920000.0	4.0	2.495525360107422	0.6187225580215454
1.0	9960000.0	9970000.0	3.0	2.377304792404175	0.5519794225692749
1.0	9970000.0	9980000.0	6.0	2.563227653503418	0.6562132835388184
1.0	9990000.0	10000000.0	4.0	2.390359878540039	0.5594077110290527
1.0	10030000.0	10040000.0	2.0	2.3270950317382812	0.523342490196228
1.0	10090000.0	10100000.0	2.0	2.472421169281006	0.6057897806167603
1.0	10140000.0	10150000.0	0.0	2.1290535926818848	0.4118461012840271
1.0	10190000.0	10200000.0	1.0	2.2068660259246826	0.4549930691719055
1.0	10290000.0	10300000.0	0.0	2.2716193199157715	0.491690456867218
1.0	10330000.0	10340000.0	1.0	2.1684813499450684	0.43352898955345154
1.0	10350000.0	10360000.0	1.0	2.1871681213378906	0.44394150376319885
1.0	10390000.0	10400000.0	3.0	2.043187379837036	0.36667054891586304
1.0	10430000.0	10440000.0	3.0	2.251708507537842	0.4803616404533386
1.0	10470000.0	10480000.0	1.0	2.3892781734466553	0.558791995048523
1.0	10550000.0	10560000.0	3.0	2.140047788619995	0.4178469777107239
1.0	10610000.0	10620000.0	4.0	2.301245927810669	0.5085868239402771
1.0	10640000.0	10650000.0	1.0	2.297123670578003	0.5062333941459656
1.0	10710000.0	10720000.0	3.0	2.359130620956421	0.5416240096092224
1.0	10730000.0	10740000.0	1.0	2.578975200653076	0.6648377180099487
1.0	10780000.0	10790000.0	3.0	2.770319700241089	0.7662018537521362
1.0	10830000.0	10840000.0	3.0	2.6817479133605957	0.7201098203659058
1.0	10970000.0	10980000.0	4.0	3.1029884815216064	0.9249135851860046
1.0	10990000.0	11000000.0	3.0	3.2025749683380127	0.9677616357803345
1.0	11010000.0	11020000.0	4.0	3.2936813831329346	1.00504469871521
1.0	11150000.0	11160000.0	1.0	2.130739688873291	0.4127640724182129
1.0	11170000.0	11180000.0	0.0	2.0867462158203125	0.3891637325286865
1.0	11210000.0	11220000.0	1.0	1.883887529373169	0.29710713028907776
1.0	11230000.0	11240000.0	2.0	1.8794400691986084	0.2955690026283264
1.0	11330000.0	11340000.0	4.0	2.486539125442505	0.6136996150016785
1.0	11340000.0	11350000.0	2.0	2.1503539085388184	0.4235042631626129
1.0	11380000.0	11390000.0	2.0	2.809786319732666	0.7862441539764404
1.0	11440000.0	11450000.0	2.0	3.2419631481170654	0.9841052889823914
1.0	11500000.0	11510000.0	4.0	3.7834689617156982	1.1745458841323853
1.0	11530000.0	11540000.0	2.0	3.758911609649658	1.1672582626342773
1.0	11670000.0	11680000.0	3.0	3.891396999359131	1.205116629600525
1.0	11690000.0	11700000.0	2.0	3.8542418479919434	1.1948580741882324
1.0	11700000.0	11710000.0	2.0	3.215676784515381	0.9732362627983093
1.0	11840000.0	11850000.0	3.0	3.171147584915161	0.9544761776924133
1.0	11850000.0	11860000.0	3.0	3.086449146270752	0.9175863265991211
1.0	11880000.0	11890000.0	1.0	2.6459009647369385	0.7010391354560852
1.0	11900000.0	11910000.0	0.0	2.640923023223877	0.698373019695282
1.0	11930000.0	11940000.0	3.0	3.146723985671997	0.9440007209777832
1.0	11960000.0	11970000.0	0.0	3.41070294380188	1.0502510070800781
1.0	12060000.0	12070000.0	3.0	2.162818193435669	0.43038779497146606
1.0	12100000.0	12110000.0	2.0	2.7964160442352295	0.7794896364212036
1.0	12120000.0	12130000.0	2.0	2.785475730895996	0.7739355564117432
1.0	12130000.0	12140000.0	4.0	2.8154289722442627	0.789084792137146
1.0	12180000.0	12190000.0	2.0	2.9937291145324707	0.8753986358642578
1.0	12320000.0	12330000.0	2.0	2.293928623199463	0.5044100880622864
1.0	12390000.0	12400000.0	4.0	2.253199815750122	0.4812089800834656
1.0	12480000.0	12490000.0	1.0	2.207547426223755	0.4553757607936859
1.0	12490000.0	12500000.0	3.0	2.188110828399658	0.44446882605552673
1.0	12580000.0	12590000.0	5.0	2.465266466140747	0.6017714738845825
1.0	12590000.0	12600000.0	3.0	2.8082666397094727	0.7854787707328796
1.0	12620000.0	12630000.0	4.0	2.7000653743743896	0.7297642827033997
1.0	12660000.0	12670000.0	3.0	2.435720205307007	0.5851220488548279
1.0	12820000.0	12830000.0	1.0	2.821002721786499	0.7918835878372192
1.0	13800000.0	13810000.0	3.0	3.3798747062683105	1.0386333465576172
1.0	13810000.0	13820000.0	2.0	3.4646334648132324	1.0700761079788208
1.0	13830000.0	13840000.0	8.0	3.5628554821014404	1.1045633554458618
1.0	13840000.0	13850000.0	3.0	4.149874687194824	1.269008994102478
1.0	13870000.0	13880000.0	1.0	4.215268135070801	1.2831780910491943
1.0	13940000.0	13950000.0	5.0	3.542020797729492	1.097421407699585
1.0	13980000.0	13990000.0	2.0	3.725275754928589	1.1570745706558228
1.0	14000000.0	14010000.0	6.0	3.7782280445098877	1.173000693321228
1.0	14060000.0	14070000.0	4.0	2.450394868850708	0.5934019088745117
1.0	14090000.0	14100000.0	3.0	2.298543930053711	0.5070437788963318
1.0	14110000.0	14120000.0	2.0	2.309638500213623	0.5133763551712036
1.0	14150000.0	14160000.0	3.0	2.7704765796661377	0.7662819623947144
1.0	14180000.0	14190000.0	3.0	3.109607696533203	0.927829384803772
1.0	14200000.0	14210000.0	3.0	3.0226807594299316	0.8887732625007629
1.0	14210000.0	14220000.0	6.0	2.8285889625549316	0.7956830859184265
1.0	14250000.0	14260000.0	5.0	2.783491611480713	0.7729253768920898
1.0	14310000.0	14320000.0	1.0	3.5002925395965576	1.0828373432159424
1.0	14440000.0	14450000.0	1.0	3.1618683338165283	0.9505118131637573
1.0	14480000.0	14490000.0	1.0	3.3594417572021484	1.0308184623718262
1.0	14530000.0	14540000.0	3.0	3.370288133621216	1.0349780321121216
1.0	14590000.0	14600000.0	3.0	3.912132740020752	1.210721731185913
1.0	14640000.0	14650000.0	4.0	3.5614266395568848	1.1040761470794678
1.0	14660000.0	14670000.0	2.0	3.465376377105713	1.0703446865081787
1.0	14750000.0	14760000.0	3.0	3.275310516357422	0.9976745843887329
1.0	14780000.0	14790000.0	3.0	2.9824471473693848	0.8701379895210266
1.0	14850000.0	14860000.0	4.0	3.0469701290130615	0.8998529314994812
1.0	14890000.0	14900000.0	3.0	3.013043165206909	0.8843410611152649
1.0	14930000.0	14940000.0	2.0	2.8623077869415283	0.8124266862869263
1.0	14960000.0	14970000.0	3.0	2.9011237621307373	0.8314081430435181
1.0	15100000.0	15110000.0	2.0	2.924039363861084	0.8424644470214844
1.0	15160000.0	15170000.0	1.0	2.9139652252197266	0.8376173973083496
1.0	15170000.0	15180000.0	4.0	2.666663646697998	0.7121134996414185
1.0	15250000.0	15260000.0	3.0	2.442614793777466	0.5890143513679504
1.0	15270000.0	15280000.0	3.0	2.487151622772217	0.614041805267334
1.0	15300000.0	15310000.0	2.0	2.711668014526367	0.7358474135398865
1.0	15310000.0	15320000.0	3.0	2.635802745819092	0.6956256031990051
1.0	15350000.0	15360000.0	3.0	2.4539756774902344	0.5954191088676453
1.0	15380000.0	15390000.0	4.0	2.431084632873535	0.5825023651123047
1.0	15460000.0	15470000.0	1.0	2.6446268558502197	0.7003570795059204
1.0	15530000.0	15540000.0	1.0	2.003509998321533	0.3471890389919281
1.0	15540000.0	15550000.0	1.0	2.1634268760681152	0.4307246208190918
1.0	15620000.0	15630000.0	4.0	2.407289981842041	0.5690239667892456
1.0	15630000.0	15640000.0	0.0	2.5512776374816895	0.6496429443359375
1.0	15700000.0	15710000.0	3.0	2.6092886924743652	0.6813273429870605
1.0	15710000.0	15720000.0	0.0	2.6404166221618652	0.698101818561554
1.0	15780000.0	15790000.0	3.0	2.5156614780426025	0.6299389004707336
1.0	15830000.0	15840000.0	0.0	2.154954195022583	0.4260410666465759
1.0	15850000.0	15860000.0	2.0	2.407867908477783	0.5693517923355103
1.0	15860000.0	15870000.0	2.0	2.022165298461914	0.3562129735946655
1.0	15870000.0	15880000.0	0.0	1.9804880619049072	0.3364294469356537
1.0	15890000.0	15900000.0	0.0	2.0449020862579346	0.36753615736961365
1.0	15900000.0	15910000.0	1.0	2.109180450439453	0.4011048674583435
1.0	15940000.0	15950000.0	1.0	2.423051357269287	0.5779567956924438
1.0	15960000.0	15970000.0	1.0	2.065438747406006	0.3780357837677002
1.0	16010000.0	16020000.0	3.0	2.451961040496826	0.5942844152450562
1.0	16060000.0	16070000.0	1.0	2.6328988075256348	0.6940652132034302
1.0	16170000.0	16180000.0	4.0	2.609760284423828	0.6815825700759888
1.0	16180000.0	16190000.0	4.0	2.241725444793701	0.4746949076652527
1.0	16240000.0	16250000.0	2.0	2.2778377532958984	0.49523305892944336
1.0	16300000.0	16310000.0	3.0	2.565006971359253	0.6571899652481079
1.0	16330000.0	16340000.0	2.0	3.070159435272217	0.9103105664253235
1.0	16410000.0	16420000.0	5.0	2.9412665367126465	0.8507026433944702
1.0	16580000.0	16590000.0	1.0	2.0001282691955566	0.34558144211769104
1.0	16630000.0	16640000.0	2.0	2.091153860092163	0.3914925158023834
1.0	16690000.0	16700000.0	2.0	2.5564703941345215	0.652501106262207
1.0	16750000.0	16760000.0	3.0	2.7717232704162598	0.7669199705123901
1.0	16940000.0	16950000.0	2.0	2.5055060386657715	0.6242892146110535
1.0	17010000.0	17020000.0	4.0	2.9641482830047607	0.8615468740463257
1.0	17030000.0	17040000.0	8.0	3.0027623176574707	0.8795917630195618
1.0	17240000.0	17250000.0	1.0	2.255066394805908	0.4822695851325989
1.0	17300000.0	17310000.0	1.0	2.397141218185425	0.5632621049880981
1.0	17360000.0	17370000.0	1.0	2.0650181770324707	0.3778180778026581
1.0	17450000.0	17460000.0	1.0	3.070824146270752	0.9106084704399109
1.0	17510000.0	17520000.0	3.0	2.79622220993042	0.7793914675712585
1.0	17530000.0	17540000.0	0.0	3.0999503135681152	0.9235725402832031
1.0	17540000.0	17550000.0	4.0	3.414405107498169	1.051632285118103
1.0	17570000.0	17580000.0	2.0	3.3114261627197266	1.0120929479599
1.0	17600000.0	17610000.0	6.0	3.196852445602417	0.965359091758728
1.0	17630000.0	17640000.0	4.0	3.2476882934570312	0.9864522218704224
1.0	17670000.0	17680000.0	4.0	3.2667911052703857	0.9942309260368347
1.0	17690000.0	17700000.0	2.0	3.3670029640197754	1.0337207317352295
1.0	17720000.0	17730000.0	4.0	3.4101173877716064	1.050032377243042
1.0	17770000.0	17780000.0	2.0	3.079957962036133	0.9146941304206848
1.0	17850000.0	17860000.0	2.0	3.014577627182007	0.885048508644104
1.0	17900000.0	17910000.0	2.0	2.636018753051758	0.6957412958145142
1.0	17960000.0	17970000.0	5.0	2.3686625957489014	0.5470573306083679
1.0	18030000.0	18040000.0	1.0	3.6068339347839355	1.1193326711654663
1.0	18090000.0	18100000.0	5.0	3.212686538696289	0.9719901084899902
1.0	18100000.0	18110000.0	3.0	3.559232234954834	1.103327989578247
1.0	18260000.0	18270000.0	4.0	3.7971959114074707	1.178565263748169
1.0	18290000.0	18300000.0	1.0	4.408287048339844	1.320580244064331
1.0	18300000.0	18310000.0	2.0	4.393080234527588	1.3178656101226807
1.0	18330000.0	18340000.0	7.0	4.427261829376221	1.32391357421875
1.0	18430000.0	18440000.0	3.0	4.614151954650879	1.3536468744277954
1.0	18450000.0	18460000.0	6.0	4.395870208740234	1.3183666467666626
1.0	18520000.0	18530000.0	2.0	3.8969664573669434	1.2066304683685303
1.0	18660000.0	18670000.0	5.0	3.8051681518554688	1.1808818578720093
1.0	18720000.0	18730000.0	3.0	3.812028408050537	1.1828651428222656
1.0	18770000.0	18780000.0	4.0	4.096142292022705	1.256777048110962
1.0	18790000.0	18800000.0	5.0	3.997838258743286	1.2329877614974976
1.0	18810000.0	18820000.0	5.0	3.9785099029541016	1.228091835975647
1.0	18890000.0	18900000.0	5.0	4.297479152679443	1.2999006509780884
1.0	18910000.0	18920000.0	6.0	3.9366867542266846	1.2172484397888184
1.0	18930000.0	18940000.0	4.0	4.2272138595581055	1.2856826782226562
1.0	19020000.0	19030000.0	3.0	4.382117748260498	1.3158845901489258
1.0	19030000.0	19040000.0	5.0	3.9860339164733887	1.230006456375122
1.0	19070000.0	19080000.0	8.0	4.469040870666504	1.3310439586639404
1.0	19090000.0	19100000.0	3.0	4.427403926849365	1.3239383697509766
1.0	19130000.0	19140000.0	1.0	4.502968788146973	1.3366258144378662
1.0	19150000.0	19160000.0	5.0	4.527393341064453	1.3405306339263916
1.0	19180000.0	19190000.0	3.0	3.956521511077881	1.2224336862564087
1.0	19190000.0	19200000.0	1.0	3.7042934894561768	1.1506030559539795
1.0	19220000.0	19230000.0	4.0	3.1815133094787598	0.958882212638855
1.0	19280000.0	19290000.0	1.0	2.750779867172241	0.7561637759208679
1.0	19340000.0	19350000.0	0.0	2.9468324184417725	0.8533509373664856
1.0	19430000.0	19440000.0	2.0	1.8532655239105225	0.2871021032333374
1.0	19520000.0	19530000.0	1.0	1.9640861749649048	0.3290444016456604
1.0	19550000.0	19560000.0	1.0	1.8988111019134521	0.30245909094810486
1.0	19730000.0	19740000.0	3.0	2.0284886360168457	0.35932856798171997
1.0	19740000.0	19750000.0	2.0	2.0442771911621094	0.36722081899642944
1.0	19800000.0	19810000.0	1.0	2.040661573410034	0.36540016531944275
1.0	20070000.0	20080000.0	0.0	2.156787872314453	0.4270527958869934
1.0	20200000.0	20210000.0	5.0	2.9551336765289307	0.8572883605957031
1.0	20560000.0	20570000.0	3.0	3.050741672515869	0.9015619158744812
1.0	20590000.0	20600000.0	1.0	3.419461727142334	1.0535141229629517
1.0	20670000.0	20680000.0	3.0	3.482814311981201	1.0766171216964722
1.0	20900000.0	20910000.0	1.0	3.3932433128356934	1.0436969995498657
1.0	20920000.0	20930000.0	1.0	3.2724807262420654	0.9965323209762573
1.0	20960000.0	20970000.0	2.0	2.676454544067383	0.7173084616661072
1.0	20980000.0	20990000.0	2.0	3.0127570629119873	0.8842093348503113
1.0	21010000.0	21020000.0	3.0	3.1254191398620605	0.9347559213638306
1.0	21200000.0	21210000.0	0.0	2.0668938159942627	0.37878769636154175
1.0	21260000.0	21270000.0	4.0	2.0667920112609863	0.37873509526252747
1.0	21300000.0	21310000.0	3.0	2.1638848781585693	0.43097957968711853
1.0	21320000.0	21330000.0	3.0	2.298769235610962	0.507172703742981
1.0	21360000.0	21370000.0	0.0	2.3321661949157715	0.5262380838394165
1.0	21490000.0	21500000.0	3.0	2.2727713584899902	0.49234646558761597
1.0	21530000.0	21540000.0	5.0	2.697378635406494	0.7283522486686707
1.0	21700000.0	21710000.0	5.0	2.5284814834594727	0.637052059173584
1.0	21720000.0	21730000.0	0.0	2.6598708629608154	0.708499014377594
1.0	21840000.0	21850000.0	4.0	2.7783846855163574	0.7703227400779724
1.0	21900000.0	21910000.0	3.0	3.344679355621338	1.0251152515411377
1.0	21910000.0	21920000.0	2.0	3.1669344902038574	0.9526787996292114
1.0	21970000.0	21980000.0	4.0	2.6900267601013184	0.724481463432312
1.0	21980000.0	21990000.0	1.0	2.9953954219818115	0.8761737942695618
1.0	22070000.0	22080000.0	1.0	2.196780204772949	0.4493258595466614
1.0	22090000.0	22100000.0	3.0	2.3388009071350098	0.5300250053405762
1.0	22190000.0	22200000.0	3.0	2.614367961883545	0.6840755939483643
1.0	22210000.0	22220000.0	1.0	2.7135214805603027	0.7368170619010925
1.0	22410000.0	22420000.0	0.0	2.124748706817627	0.4095076620578766
1.0	22420000.0	22430000.0	3.0	2.1303343772888184	0.41254329681396484
1.0	22470000.0	22480000.0	4.0	3.159316062927246	0.9494179487228394
1.0	22620000.0	22630000.0	1.0	2.9222946166992188	0.8416264653205872
1.0	22660000.0	22670000.0	4.0	2.8935606479644775	0.8277342915534973
1.0	22680000.0	22690000.0	2.0	3.008462429046631	0.8822275400161743
1.0	22760000.0	22770000.0	6.0	3.0500950813293457	0.9012689590454102
1.0	22800000.0	22810000.0	2.0	2.3649423122406006	0.5449371337890625
1.0	22810000.0	22820000.0	4.0	2.2928478717803955	0.5037927627563477
1.0	22970000.0	22980000.0	1.0	3.16261887550354	0.9508330225944519
1.0	23000000.0	23010000.0	1.0	3.149050712585449	0.9450045824050903
1.0	23130000.0	23140000.0	2.0	2.3920834064483643	0.5603870153427124
1.0	23160000.0	23170000.0	2.0	2.5438125133514404	0.6455288529396057
1.0	23210000.0	23220000.0	0.0	2.8846631050109863	0.8233968019485474
1.0	23230000.0	23240000.0	2.0	2.776514768600464	0.7693684101104736
1.0	23260000.0	23270000.0	2.0	2.7808144092559814	0.7715618014335632
1.0	23290000.0	23300000.0	5.0	2.6174652576446533	0.6857497692108154
1.0	23370000.0	23380000.0	1.0	2.2405083179473877	0.4740045964717865
1.0	23460000.0	23470000.0	5.0	2.030141592025757	0.3601466119289398
1.0	23580000.0	23590000.0	4.0	2.737247943878174	0.7491679787635803
1.0	23660000.0	23670000.0	1.0	2.0528743267059326	0.3715830445289612
1.0	23740000.0	23750000.0	2.0	2.27337384223938	0.49269038438796997
1.0	23800000.0	23810000.0	2.0	2.4892516136169434	0.6152173280715942
1.0	23860000.0	23870000.0	2.0	3.027531385421753	0.890995979309082
1.0	23880000.0	23890000.0	3.0	2.322106122970581	0.5204946398735046
1.0	23900000.0	23910000.0	4.0	2.936535596847534	0.8484468460083008
1.0	23970000.0	23980000.0	1.0	3.435765027999878	1.0595427751541138
1.0	24080000.0	24090000.0	4.0	2.2126243114471436	0.4582361578941345
1.0	24190000.0	24200000.0	2.0	2.15682053565979	0.42707085609436035
1.0	24200000.0	24210000.0	2.0	2.5345966815948486	0.6404369473457336
1.0	24300000.0	24310000.0	0.0	1.8895419836044312	0.29909929633140564
1.0	24360000.0	24370000.0	0.0	2.1993229389190674	0.45075297355651855
1.0	24370000.0	24380000.0	3.0	2.1129627227783203	0.4031375050544739
1.0	24480000.0	24490000.0	4.0	2.4920859336853027	0.6168011426925659
1.0	24560000.0	24570000.0	2.0	2.9394142627716064	0.8498201370239258
1.0	24570000.0	24580000.0	3.0	2.9689626693725586	0.8638141751289368
1.0	24630000.0	24640000.0	1.0	2.862722158432007	0.8126309514045715
1.0	24640000.0	24650000.0	3.0	2.5829434394836426	0.6670052409172058
1.0	24690000.0	24700000.0	0.0	2.3023064136505127	0.5091909766197205
1.0	24700000.0	24710000.0	4.0	2.065161943435669	0.3778926432132721
1.0	24710000.0	24720000.0	2.0	2.2350451946258545	0.47090768814086914
1.0	24720000.0	24730000.0	2.0	2.293783664703369	0.504327118396759
1.0	24770000.0	24780000.0	1.0	1.9482133388519287	0.32214683294296265
1.0	24840000.0	24850000.0	1.0	2.445986270904541	0.5909169912338257
1.0	24860000.0	24870000.0	1.0	2.2182250022888184	0.46139511466026306
1.0	24900000.0	24910000.0	5.0	2.7114858627319336	0.735752284526825
1.0	24940000.0	24950000.0	2.0	2.6676926612854004	0.7126609086990356
1.0	24970000.0	24980000.0	2.0	2.1420910358428955	0.4189662039279938
1.0	24990000.0	25000000.0	0.0	2.0800023078918457	0.38561803102493286
1.0	25050000.0	25060000.0	1.0	2.2196271419525146	0.4621862471103668
1.0	25070000.0	25080000.0	2.0	2.0494637489318848	0.3698468804359436
1.0	25080000.0	25090000.0	1.0	2.0378806591033936	0.36400413513183594
1.0	25110000.0	25120000.0	2.0	2.2040774822235107	0.45342475175857544
1.0	25160000.0	25170000.0	3.0	2.19389271736145	0.44770702719688416
1.0	25180000.0	25190000.0	5.0	3.341658353805542	1.023942232131958
1.0	25280000.0	25290000.0	7.0	4.180482387542725	1.27573823928833
1.0	25310000.0	25320000.0	3.0	4.123071193695068	1.262974739074707
1.0	25320000.0	25330000.0	4.0	4.33394718170166	1.3069381713867188
1.0	25370000.0	25380000.0	4.0	4.0842485427856445	1.2539966106414795
1.0	25390000.0	25400000.0	4.0	4.151766777038574	1.269430160522461
1.0	25400000.0	25410000.0	3.0	3.9747023582458496	1.227118968963623
1.0	25470000.0	25480000.0	1.0	3.265758991241455	0.9938127398490906
1.0	25480000.0	25490000.0	3.0	3.1567344665527344	0.9483098983764648
1.0	25500000.0	25510000.0	2.0	2.9872026443481445	0.8723589777946472
1.0	25550000.0	25560000.0	2.0	2.637294292449951	0.6964262127876282
1.0	25760000.0	25770000.0	2.0	2.0459342002868652	0.3680579662322998
1.0	25780000.0	25790000.0	4.0	1.9648082256317139	0.32936447858810425
1.0	25810000.0	25820000.0	2.0	2.1500024795532227	0.42331141233444214
1.0	25850000.0	25860000.0	4.0	2.782877206802368	0.7726126909255981
1.0	25860000.0	25870000.0	4.0	2.7834014892578125	0.7728797793388367
1.0	25880000.0	25890000.0	1.0	2.1225571632385254	0.40831905603408813
1.0	25930000.0	25940000.0	0.0	2.5642454624176025	0.6567720770835876
1.0	25970000.0	25980000.0	0.0	2.316521167755127	0.5173062086105347
1.0	26040000.0	26050000.0	4.0	2.558533191680908	0.6536346673965454
1.0	26110000.0	26120000.0	3.0	2.4091720581054688	0.5700920820236206
1.0	26150000.0	26160000.0	1.0	2.268253803253174	0.48977357149124146
1.0	26200000.0	26210000.0	2.0	2.4088103771209717	0.5698866248130798
1.0	26260000.0	26270000.0	1.0	2.857050895690918	0.8098317384719849
1.0	26280000.0	26290000.0	3.0	2.4729342460632324	0.6060773134231567
1.0	26390000.0	26400000.0	1.0	2.9788479804992676	0.8684539794921875
1.0	26410000.0	26420000.0	3.0	2.7610132694244385	0.761430025100708
1.0	26440000.0	26450000.0	1.0	2.064863681793213	0.3777387738227844
1.0	26460000.0	26470000.0	3.0	2.6594924926757812	0.7082972526550293
1.0	26470000.0	26480000.0	1.0	2.819600820541382	0.7911801338195801
1.0	26550000.0	26560000.0	3.0	2.733625650405884	0.7472896575927734
1.0	26560000.0	26570000.0	2.0	2.508531093597412	0.6259739995002747
1.0	26570000.0	26580000.0	2.0	2.2757115364074707	0.49402180314064026
1.0	26620000.0	26630000.0	0.0	3.039461612701416	0.896441638469696
1.0	26640000.0	26650000.0	4.0	2.7974565029144287	0.7800167798995972
1.0	26690000.0	26700000.0	4.0	3.3381199836730957	1.0225658416748047
1.0	26710000.0	26720000.0	3.0	3.1608691215515137	0.9500834345817566
1.0	26720000.0	26730000.0	9.0	2.8976597785949707	0.8297263979911804
1.0	26770000.0	26780000.0	1.0	2.4734230041503906	0.6063510775566101
1.0	26810000.0	26820000.0	2.0	2.8355278968811035	0.7991474866867065
1.0	26860000.0	26870000.0	4.0	2.170813798904419	0.4348239302635193
1.0	26910000.0	26920000.0	0.0	2.9864773750305176	0.8720209002494812
1.0	26950000.0	26960000.0	1.0	2.7254762649536133	0.7430534362792969
1.0	26980000.0	26990000.0	1.0	2.7543678283691406	0.7580119371414185
1.0	27010000.0	27020000.0	1.0	2.615187168121338	0.6845186948776245
1.0	27120000.0	27130000.0	1.0	2.180168390274048	0.4400327801704407
1.0	27250000.0	27260000.0	3.0	2.415391206741333	0.5736178755760193
1.0	27260000.0	27270000.0	1.0	2.559657573699951	0.6542526483535767
1.0	27330000.0	27340000.0	7.0	2.7185282707214355	0.739432156085968
1.0	27360000.0	27370000.0	3.0	3.1858859062194824	0.9607337117195129
1.0	27370000.0	27380000.0	7.0	2.8951351642608643	0.8284996151924133
1.0	27400000.0	27410000.0	1.0	3.2104763984680176	0.9710674285888672
1.0	27530000.0	27540000.0	2.0	2.8793892860412598	0.8208189010620117
1.0	27570000.0	27580000.0	2.0	2.528853416442871	0.6372583508491516
1.0	27580000.0	27590000.0	1.0	2.4876575469970703	0.6143250465393066
1.0	27610000.0	27620000.0	1.0	2.438746929168701	0.5868313908576965
1.0	27660000.0	27670000.0	4.0	2.24276065826416	0.4752820134162903
1.0	27670000.0	27680000.0	5.0	2.165804386138916	0.4320428967475891
1.0	27680000.0	27690000.0	1.0	2.385659694671631	0.5567349791526794
1.0	27690000.0	27700000.0	4.0	2.647101640701294	0.7016816139221191
1.0	27710000.0	27720000.0	2.0	2.8723578453063965	0.8173713684082031
1.0	27870000.0	27880000.0	1.0	2.4420599937438965	0.5887012481689453
1.0	27880000.0	27890000.0	3.0	2.174830675125122	0.4370582699775696
1.0	28060000.0	28070000.0	4.0	2.0516538619995117	0.37096107006073
1.0	28070000.0	28080000.0	3.0	1.9939422607421875	0.3426634669303894
1.0	28100000.0	28110000.0	1.0	1.9500017166137695	0.32291126251220703
1.0	28150000.0	28160000.0	0.0	2.5227036476135254	0.6338490843772888
1.0	28220000.0	28230000.0	2.0	2.043846845626831	0.3670036196708679
1.0	28230000.0	28240000.0	4.0	2.0438246726989746	0.3669919967651367
1.0	28300000.0	28310000.0	1.0	2.170175075531006	0.43446922302246094
1.0	28500000.0	28510000.0	1.0	2.281949281692505	0.49757736921310425
1.0	28520000.0	28530000.0	4.0	2.3567092418670654	0.5402433276176453
1.0	28530000.0	28540000.0	1.0	2.2489092350006104	0.4787723422050476
1.0	28550000.0	28560000.0	0.0	2.5943408012390137	0.6732146739959717
1.0	28570000.0	28580000.0	2.0	2.5079257488250732	0.6256370544433594
1.0	28680000.0	28690000.0	2.0	2.9311604499816895	0.8458779454231262
1.0	28860000.0	28870000.0	2.0	2.2564280033111572	0.48304447531700134
1.0	28920000.0	28930000.0	2.0	2.450928211212158	0.5937029123306274
1.0	28940000.0	28950000.0	3.0	2.330379009246826	0.5252174139022827
1.0	28990000.0	29000000.0	2.0	2.273310422897339	0.4926545023918152
1.0	29260000.0	29270000.0	0.0	2.0004019737243652	0.3457110822200775
1.0	29270000.0	29280000.0	0.0	2.0863022804260254	0.3889290392398834
1.0	29310000.0	29320000.0	2.0	1.788996696472168	0.2709084749221802
1.0	29360000.0	29370000.0	0.0	1.9560320377349854	0.32551315426826477
1.0	29380000.0	29390000.0	3.0	1.9724947214126587	0.33280012011528015
1.0	29390000.0	29400000.0	2.0	2.0088040828704834	0.3497239053249359
1.0	29410000.0	29420000.0	3.0	2.125107526779175	0.4097021222114563
1.0	29600000.0	29610000.0	3.0	2.2991485595703125	0.5073896646499634
1.0	29650000.0	29660000.0	3.0	2.5783729553222656	0.6645083427429199
1.0	29740000.0	29750000.0	4.0	3.2215449810028076	0.9756757616996765
1.0	29870000.0	29880000.0	1.0	1.9397376775741577	0.3185718059539795
1.0	30030000.0	30040000.0	2.0	2.4518160820007324	0.594202995300293
1.0	30040000.0	30050000.0	4.0	2.2128424644470215	0.45835837721824646
1.0	30070000.0	30080000.0	1.0	2.8271820545196533	0.7949793934822083
1.0	30090000.0	30100000.0	7.0	2.8807475566864014	0.8214830160140991
1.0	30110000.0	30120000.0	4.0	3.1794943809509277	0.9580262303352356
1.0	30240000.0	30250000.0	2.0	3.2499492168426514	0.9873772859573364
1.0	30260000.0	30270000.0	3.0	3.3345916271209717	1.0211901664733887
1.0	30290000.0	30300000.0	3.0	3.105966567993164	0.9262269735336304
1.0	30350000.0	30360000.0	2.0	3.3021152019500732	1.0084035396575928
1.0	30470000.0	30480000.0	1.0	3.1571502685546875	0.9484888315200806
1.0	30580000.0	30590000.0	6.0	3.3828845024108887	1.0397770404815674
1.0	30600000.0	30610000.0	2.0	3.511916399002075	1.086937665939331
1.0	30610000.0	30620000.0	1.0	3.7511143684387207	1.164918303489685
1.0	30620000.0	30630000.0	0.0	3.7580032348632812	1.166986107826233
1.0	30640000.0	30650000.0	3.0	3.2286102771759033	0.9786030054092407
1.0	30740000.0	30750000.0	1.0	3.828380584716797	1.1875536441802979
1.0	30750000.0	30760000.0	0.0	3.724813938140869	1.156933069229126
1.0	30860000.0	30870000.0	2.0	3.4844985008239746	1.0772191286087036
1.0	30890000.0	30900000.0	0.0	3.6379752159118652	1.129542350769043
1.0	30900000.0	30910000.0	3.0	3.5399603843688965	1.096710205078125
1.0	31010000.0	31020000.0	5.0	3.5152783393859863	1.0881179571151733
1.0	31070000.0	31080000.0	1.0	3.3955047130584717	1.044549584388733
1.0	31090000.0	31100000.0	4.0	3.0667564868927	0.9087833166122437
1.0	31120000.0	31130000.0	4.0	2.895010471343994	0.8284392356872559
1.0	31130000.0	31140000.0	3.0	3.1421658992767334	0.94203120470047
1.0	31140000.0	31150000.0	0.0	3.189927101135254	0.962441086769104
1.0	31160000.0	31170000.0	2.0	3.1777310371398926	0.9572772979736328
1.0	31180000.0	31190000.0	4.0	3.361482620239258	1.0316029787063599
1.0	31200000.0	31210000.0	2.0	3.271374225616455	0.9960853457450867
1.0	31220000.0	31230000.0	2.0	2.9056496620178223	0.8336004018783569
1.0	31230000.0	31240000.0	4.0	3.1235082149505615	0.9339214563369751
1.0	31300000.0	31310000.0	0.0	3.3256192207336426	1.0176810026168823
1.0	31310000.0	31320000.0	7.0	2.8757004737854004	0.8190110325813293
1.0	31330000.0	31340000.0	4.0	3.0674095153808594	0.9090765714645386
1.0	31390000.0	31400000.0	1.0	2.711547374725342	0.7357848882675171
1.0	31400000.0	31410000.0	3.0	2.051393985748291	0.37082892656326294
1.0	31430000.0	31440000.0	2.0	1.9129279851913452	0.307786762714386
1.0	31470000.0	31480000.0	2.0	1.9317586421966553	0.31527623534202576
1.0	31490000.0	31500000.0	2.0	1.9369796514511108	0.31742435693740845
1.0	31500000.0	31510000.0	2.0	2.0378782749176025	0.36400267481803894
1.0	31650000.0	31660000.0	3.0	3.2601075172424316	0.9915181994438171
1.0	31680000.0	31690000.0	4.0	3.0761332511901855	0.9129854440689087
1.0	31740000.0	31750000.0	0.0	2.4573922157287598	0.597342848777771
1.0	31770000.0	31780000.0	1.0	2.659385919570923	0.7082403898239136
1.0	31780000.0	31790000.0	2.0	2.448758363723755	0.5924800038337708
1.0	31850000.0	31860000.0	2.0	2.880061388015747	0.8211474418640137
1.0	31960000.0	31970000.0	7.0	3.0804905891418457	0.9149316549301147
1.0	31990000.0	32000000.0	2.0	3.2681515216827393	0.9947820901870728
1.0	32010000.0	32020000.0	8.0	3.274754285812378	0.9974498748779297
1.0	32050000.0	32060000.0	2.0	3.54319429397583	1.0978262424468994
1.0	32060000.0	32070000.0	3.0	3.5492916107177734	1.0999244451522827
1.0	32090000.0	32100000.0	2.0	2.685166120529175	0.7219161987304688
1.0	32140000.0	32150000.0	2.0	3.041703462600708	0.8974612951278687
1.0	32190000.0	32200000.0	4.0	3.3392529487609863	1.023006796836853
1.0	32200000.0	32210000.0	5.0	3.306828737258911	1.0102733373641968
1.0	32240000.0	32250000.0	4.0	3.2347168922424316	0.9811239242553711
1.0	32250000.0	32260000.0	5.0	2.919396162033081	0.8402330279350281
1.0	32380000.0	32390000.0	0.0	2.8170828819274902	0.7899157404899597
1.0	32460000.0	32470000.0	3.0	2.8848843574523926	0.8235048055648804
1.0	32530000.0	32540000.0	2.0	2.864605665206909	0.8135588765144348
1.0	32560000.0	32570000.0	2.0	2.3411059379577637	0.5313413143157959
1.0	32640000.0	32650000.0	4.0	2.1762237548828125	0.4378332197666168
1.0	32660000.0	32670000.0	6.0	2.291484832763672	0.5030158162117004
1.0	32680000.0	32690000.0	3.0	2.9008665084838867	0.8312832117080688
1.0	32700000.0	32710000.0	0.0	2.5970427989959717	0.674683690071106
1.0	32820000.0	32830000.0	1.0	2.0590879917144775	0.3747634291648865
1.0	32870000.0	32880000.0	3.0	2.303889751434326	0.5100951790809631
1.0	32920000.0	32930000.0	2.0	2.556985378265381	0.6527837514877319
1.0	32930000.0	32940000.0	1.0	2.3631844520568848	0.5439348220825195
1.0	32990000.0	33000000.0	3.0	2.778323173522949	0.7702912092208862
1.0	33000000.0	33010000.0	1.0	2.3348002433776855	0.5277414917945862
1.0	33080000.0	33090000.0	4.0	2.2983500957489014	0.5069336891174316
1.0	33120000.0	33130000.0	3.0	2.078340530395508	0.3847476541996002
1.0	33170000.0	33180000.0	2.0	2.8126440048217773	0.7876837253570557
1.0	33250000.0	33260000.0	0.0	2.137545108795166	0.4164767265319824
1.0	33330000.0	33340000.0	2.0	2.388455629348755	0.558324933052063
1.0	33340000.0	33350000.0	2.0	2.534083366394043	0.6401531100273132
1.0	33530000.0	33540000.0	3.0	2.899965763092041	0.8308459520339966
1.0	33540000.0	33550000.0	3.0	2.6846420764923096	0.7216392755508423
1.0	33760000.0	33770000.0	6.0	2.1761345863342285	0.43778395652770996
1.0	33880000.0	33890000.0	2.0	1.8034616708755493	0.273944228887558
1.0	34070000.0	34080000.0	3.0	3.2205662727355957	0.9752694964408875
1.0	34280000.0	34290000.0	2.0	2.756803512573242	0.7592657208442688
1.0	34350000.0	34360000.0	1.0	2.2964694499969482	0.5058597326278687
1.0	34360000.0	34370000.0	2.0	2.656367778778076	0.7066313028335571
1.0	34500000.0	34510000.0	3.0	3.466928482055664	1.0709056854248047
1.0	34510000.0	34520000.0	4.0	3.4165687561035156	1.0524383783340454
1.0	34520000.0	34530000.0	1.0	3.4695816040039062	1.0718632936477661
1.0	34540000.0	34550000.0	5.0	3.51513934135437	1.0880695581436157
1.0	34570000.0	34580000.0	4.0	3.4234344959259033	1.0549886226654053
1.0	34600000.0	34610000.0	3.0	3.77543306350708	1.1721746921539307
1.0	34660000.0	34670000.0	2.0	4.036648750305176	1.2426005601882935
1.0	34730000.0	34740000.0	5.0	4.229229927062988	1.2861026525497437
1.0	34740000.0	34750000.0	3.0	4.284091949462891	1.2972590923309326
1.0	34980000.0	34990000.0	3.0	4.409059047698975	1.3207170963287354
1.0	35000000.0	35010000.0	6.0	4.049031734466553	1.245606780052185
1.0	35080000.0	35090000.0	2.0	3.6459133625030518	1.1321121454238892
1.0	35130000.0	35140000.0	6.0	3.8786187171936035	1.2016195058822632
1.0	35170000.0	35180000.0	4.0	3.392521619796753	1.0434248447418213
1.0	35220000.0	35230000.0	5.0	3.0947608947753906	0.9212764501571655
1.0	35230000.0	35240000.0	3.0	3.242217540740967	0.9842095375061035
1.0	35250000.0	35260000.0	1.0	3.040520191192627	0.8969233632087708
1.0	35260000.0	35270000.0	2.0	3.059814929962158	0.9056601524353027
1.0	35280000.0	35290000.0	3.0	2.8595921993255615	0.8110863566398621
1.0	35290000.0	35300000.0	2.0	2.4836857318878174	0.6121026873588562
1.0	35410000.0	35420000.0	4.0	2.9281558990478516	0.844438910484314
1.0	35420000.0	35430000.0	2.0	2.3045146465301514	0.5104513764381409
1.0	35490000.0	35500000.0	2.0	2.352970838546753	0.5381112694740295
1.0	35560000.0	35570000.0	1.0	2.273843288421631	0.49295729398727417
1.0	35690000.0	35700000.0	3.0	3.121436834335327	0.9330167770385742
1.0	35720000.0	35730000.0	3.0	3.162445068359375	0.9507587552070618
1.0	35750000.0	35760000.0	0.0	2.493356704711914	0.6175106167793274
1.0	35760000.0	35770000.0	4.0	2.4049289226531982	0.567684531211853
1.0	35830000.0	35840000.0	3.0	2.3607616424560547	0.5425536036491394
1.0	35870000.0	35880000.0	2.0	2.1381287574768066	0.4167964458465576
1.0	35900000.0	35910000.0	2.0	2.3072986602783203	0.5120410323143005
1.0	35970000.0	35980000.0	1.0	2.174712657928467	0.4369930326938629
1.0	36010000.0	36020000.0	3.0	2.032538414001465	0.3613376021385193
1.0	36020000.0	36030000.0	1.0	2.6680667400360107	0.7128597497940063
1.0	36090000.0	36100000.0	3.0	2.0616345405578613	0.3760729730129242
1.0	36140000.0	36150000.0	3.0	2.8676605224609375	0.8150625228881836
1.0	36170000.0	36180000.0	3.0	2.539808750152588	0.6433178186416626
1.0	36200000.0	36210000.0	4.0	2.18882417678833	0.4448675215244293
1.0	36210000.0	36220000.0	0.0	2.3039391040802	0.5101232528686523
1.0	36310000.0	36320000.0	2.0	2.0927295684814453	0.3923279643058777
1.0	36420000.0	36430000.0	2.0	2.2747044563293457	0.4934483468532562
1.0	36610000.0	36620000.0	6.0	2.4931907653808594	0.6174182891845703
1.0	36620000.0	36630000.0	2.0	3.036961317062378	0.8953028917312622
1.0	36800000.0	36810000.0	4.0	2.5708816051483154	0.6604095697402954
1.0	36820000.0	36830000.0	3.0	2.273599147796631	0.4928185045719147
1.0	36830000.0	36840000.0	2.0	2.350832939147949	0.5368915796279907
1.0	36840000.0	36850000.0	1.0	2.1219608783721924	0.4079957604408264
1.0	36850000.0	36860000.0	3.0	2.800837993621826	0.7817276120185852
1.0	36860000.0	36870000.0	2.0	2.6755309104919434	0.716819167137146
1.0	36910000.0	36920000.0	4.0	2.6145739555358887	0.6841872334480286
1.0	36930000.0	36940000.0	1.0	3.4721198081970215	1.0727777481079102
1.0	37060000.0	37070000.0	8.0	4.300959587097168	1.3005821704864502
1.0	37070000.0	37080000.0	1.0	4.478764057159424	1.332662582397461
1.0	37120000.0	37130000.0	4.0	4.125119209289551	1.2634403705596924
1.0	37170000.0	37180000.0	5.0	3.866462230682373	1.1982624530792236
1.0	37190000.0	37200000.0	3.0	4.16348934173584	1.2720235586166382
1.0	37210000.0	37220000.0	2.0	4.184124946594238	1.2765275239944458
1.0	37220000.0	37230000.0	0.0	4.408163547515869	1.3205583095550537
1.0	37320000.0	37330000.0	3.0	4.102489471435547	1.2582502365112305
1.0	37430000.0	37440000.0	2.0	4.80367374420166	1.3784164190292358
1.0	37450000.0	37460000.0	6.0	4.607584476470947	1.3526943922042847
1.0	37460000.0	37470000.0	8.0	4.509650707244873	1.3377034664154053
1.0	37490000.0	37500000.0	5.0	4.995996952056885	1.3985624313354492
1.0	37530000.0	37540000.0	6.0	5.25917911529541	1.4190194606781006
1.0	37550000.0	37560000.0	6.0	5.519722938537598	1.4324476718902588
1.0	37570000.0	37580000.0	5.0	5.135251045227051	1.4103343486785889
1.0	37590000.0	37600000.0	8.0	4.867676734924316	1.385650873184204
1.0	37610000.0	37620000.0	2.0	5.084237575531006	1.406279444694519
1.0	37620000.0	37630000.0	2.0	4.718025207519531	1.3678600788116455
1.0	37690000.0	37700000.0	3.0	4.949322700500488	1.3941047191619873
1.0	37700000.0	37710000.0	5.0	4.571480751037598	1.3473408222198486
1.0	37710000.0	37720000.0	2.0	4.676754474639893	1.362402319908142
1.0	37800000.0	37810000.0	5.0	5.132968425750732	1.4101589918136597
1.0	37900000.0	37910000.0	1.0	5.141929626464844	1.410844087600708
1.0	37940000.0	37950000.0	3.0	3.707209348678589	1.1515079736709595
1.0	38080000.0	38090000.0	3.0	3.5808053016662598	1.1106411218643188
1.0	38090000.0	38100000.0	3.0	3.4043807983398438	1.047885537147522
1.0	38140000.0	38150000.0	3.0	2.8845622539520264	0.8233476877212524
1.0	38160000.0	38170000.0	1.0	2.53432035446167	0.6402844190597534
1.0	38290000.0	38300000.0	6.0	2.482304811477661	0.6113290190696716
1.0	38410000.0	38420000.0	2.0	2.9855408668518066	0.8715836405754089
1.0	38440000.0	38450000.0	1.0	2.8862080574035645	0.8241511583328247
1.0	38480000.0	38490000.0	0.0	2.931013822555542	0.8458075523376465
1.0	38520000.0	38530000.0	2.0	3.8616905212402344	1.196936845779419
1.0	38530000.0	38540000.0	9.0	3.4884674549102783	1.0786359310150146
1.0	38540000.0	38550000.0	5.0	3.6717426776885986	1.1403814554214478
1.0	38550000.0	38560000.0	2.0	3.8997809886932373	1.2073931694030762
1.0	38610000.0	38620000.0	2.0	4.049756050109863	1.245781660079956
1.0	38660000.0	38670000.0	3.0	3.7267231941223145	1.1575175523757935
1.0	38710000.0	38720000.0	2.0	4.086138725280762	1.2544403076171875
1.0	38780000.0	38790000.0	5.0	3.9704737663269043	1.2260351181030273
1.0	38840000.0	38850000.0	6.0	4.173920631408691	1.2743098735809326
1.0	38870000.0	38880000.0	4.0	4.252082824707031	1.290814757347107
1.0	38970000.0	38980000.0	6.0	4.0816826820373535	1.2533931732177734
1.0	39020000.0	39030000.0	6.0	4.467356204986572	1.3307619094848633
1.0	39070000.0	39080000.0	2.0	5.017759799957275	1.4005507230758667
1.0	39140000.0	39150000.0	2.0	4.394118309020996	1.3180522918701172
1.0	39170000.0	39180000.0	5.0	4.6606268882751465	1.3602023124694824
1.0	39240000.0	39250000.0	2.0	4.047329902648926	1.2451955080032349
1.0	39310000.0	39320000.0	3.0	2.384220838546753	0.5559162497520447
1.0	39350000.0	39360000.0	0.0	2.843728542327881	0.8032299280166626
1.0	39390000.0	39400000.0	0.0	2.631587505340576	0.6933605074882507
1.0	39400000.0	39410000.0	3.0	2.6090500354766846	0.6811979413032532
1.0	39450000.0	39460000.0	0.0	2.8512885570526123	0.806980311870575
1.0	39490000.0	39500000.0	2.0	2.583953380584717	0.6675557494163513
1.0	39570000.0	39580000.0	1.0	2.7029268741607666	0.7312668561935425
1.0	39640000.0	39650000.0	5.0	2.607121706008911	0.6801534295082092
1.0	39700000.0	39710000.0	3.0	2.314734935760498	0.5162861943244934
1.0	39730000.0	39740000.0	7.0	2.1892809867858887	0.44512349367141724
1.0	39760000.0	39770000.0	2.0	2.5317811965942383	0.6388791799545288
1.0	39790000.0	39800000.0	3.0	2.461406946182251	0.599601686000824
1.0	39820000.0	39830000.0	3.0	2.2812857627868652	0.4971996247768402
1.0	39930000.0	39940000.0	0.0	2.217849016189575	0.4611828923225403
1.0	39960000.0	39970000.0	5.0	2.903045654296875	0.8323394060134888
1.0	39970000.0	39980000.0	1.0	2.643693208694458	0.6998570561408997
1.0	40010000.0	40020000.0	0.0	2.5449941158294678	0.6461803317070007
1.0	40090000.0	40100000.0	3.0	3.5352044105529785	1.095064401626587
1.0	40110000.0	40120000.0	4.0	3.3307697772979736	1.019697666168213
1.0	40120000.0	40130000.0	2.0	3.6521201133728027	1.1341122388839722
1.0	40140000.0	40150000.0	5.0	3.4193520545959473	1.0534732341766357
1.0	40150000.0	40160000.0	5.0	3.3866591453552246	1.041208267211914
1.0	40170000.0	40180000.0	2.0	3.039821147918701	0.8966053128242493
1.0	40250000.0	40260000.0	5.0	2.712184190750122	0.7361178398132324
1.0	40290000.0	40300000.0	2.0	2.7938525676727295	0.7781907320022583
1.0	40340000.0	40350000.0	2.0	2.6495120525360107	0.7029708623886108
1.0	40350000.0	40360000.0	4.0	2.9533207416534424	0.8564298748970032
1.0	40400000.0	40410000.0	6.0	3.1853342056274414	0.9605005383491516
1.0	40530000.0	40540000.0	2.0	2.5111496448516846	0.6274309158325195
1.0	40600000.0	40610000.0	5.0	3.2238261699676514	0.9766218066215515
1.0	40610000.0	40620000.0	2.0	3.3776328563690186	1.0377806425094604
1.0	40660000.0	40670000.0	5.0	2.392117977142334	0.5604069828987122
1.0	40730000.0	40740000.0	1.0	2.619399309158325	0.6867935061454773
1.0	40880000.0	40890000.0	1.0	2.9095685482025146	0.8354949951171875
1.0	40940000.0	40950000.0	3.0	2.354102611541748	0.5387567281723022
1.0	40980000.0	40990000.0	1.0	2.6668057441711426	0.7121893167495728
1.0	41000000.0	41010000.0	2.0	2.5609335899353027	0.6549538373947144
1.0	41010000.0	41020000.0	2.0	3.0053820610046387	0.880804181098938
1.0	41050000.0	41060000.0	3.0	3.327927827835083	1.0185853242874146
1.0	41110000.0	41120000.0	3.0	2.9130964279174805	0.8371984362602234
1.0	41140000.0	41150000.0	1.0	3.2297730445861816	0.9790835380554199
1.0	41150000.0	41160000.0	1.0	3.1021835803985596	0.9245583415031433
1.0	41290000.0	41300000.0	4.0	3.2163891792297363	0.9735326766967773
1.0	41300000.0	41310000.0	2.0	3.139467716217041	0.940862774848938
1.0	41340000.0	41350000.0	3.0	3.2752633094787598	0.9976550340652466
1.0	41390000.0	41400000.0	4.0	3.2165045738220215	0.9735807180404663
1.0	41410000.0	41420000.0	3.0	3.186072587966919	0.9608122706413269
1.0	41460000.0	41470000.0	4.0	2.203155279159546	0.45290571451187134
1.0	41530000.0	41540000.0	1.0	2.171363115310669	0.43512898683547974
1.0	41550000.0	41560000.0	3.0	1.9621155261993408	0.3281749188899994
1.0	41570000.0	41580000.0	2.0	2.068617105484009	0.37968069314956665
1.0	41590000.0	41600000.0	1.0	1.960080862045288	0.3272811472415924
1.0	41600000.0	41610000.0	6.0	1.766678810119629	0.26696646213531494
1.0	41630000.0	41640000.0	0.0	1.9363539218902588	0.31716489791870117
1.0	41740000.0	41750000.0	2.0	3.2854397296905518	1.0017471313476562
1.0	41860000.0	41870000.0	1.0	3.3188819885253906	1.0150340795516968
1.0	41920000.0	41930000.0	2.0	3.2050178050994873	0.9687851667404175
1.0	41930000.0	41940000.0	5.0	3.1908164024353027	0.9628163576126099
1.0	41950000.0	41960000.0	4.0	2.933652877807617	0.8470697402954102
1.0	42030000.0	42040000.0	5.0	3.215102434158325	0.9729970693588257
1.0	42040000.0	42050000.0	1.0	3.3616058826446533	1.0316503047943115
1.0	42150000.0	42160000.0	3.0	3.6493194103240967	1.13321053981781
1.0	42180000.0	42190000.0	4.0	4.092482566833496	1.2559244632720947
1.0	42220000.0	42230000.0	2.0	4.330361366271973	1.3062565326690674
1.0	42280000.0	42290000.0	6.0	3.9032645225524902	1.2083349227905273
1.0	42310000.0	42320000.0	5.0	3.984724760055542	1.229673981666565
1.0	42340000.0	42350000.0	3.0	4.137255668640137	1.2661845684051514
1.0	42420000.0	42430000.0	6.0	3.450937271118164	1.0651010274887085
1.0	42430000.0	42440000.0	8.0	3.4444117546081543	1.0627168416976929
1.0	42460000.0	42470000.0	4.0	3.6958961486816406	1.1479876041412354
1.0	42470000.0	42480000.0	2.0	3.904597043991089	1.2086946964263916
1.0	42530000.0	42540000.0	5.0	3.7561888694763184	1.1664423942565918
1.0	42610000.0	42620000.0	3.0	3.5674915313720703	1.1061395406723022
1.0	42670000.0	42680000.0	4.0	2.1751439571380615	0.4372328817844391
1.0	42700000.0	42710000.0	0.0	2.170742988586426	0.43478479981422424
1.0	42730000.0	42740000.0	0.0	2.154000759124756	0.4255145192146301
1.0	42770000.0	42780000.0	3.0	2.195915699005127	0.44884076714515686
1.0	42880000.0	42890000.0	2.0	3.0920186042785645	0.9200603365898132
1.0	42960000.0	42970000.0	2.0	2.3218045234680176	0.5203219652175903
1.0	43010000.0	43020000.0	2.0	2.89581298828125	0.8288295865058899
1.0	43060000.0	43070000.0	0.0	3.268462657928467	0.9949077367782593
1.0	43130000.0	43140000.0	0.0	2.5911612510681152	0.6714845895767212
1.0	43170000.0	43180000.0	2.0	2.537405490875244	0.6419901847839355
1.0	43180000.0	43190000.0	10.0	2.803858518600464	0.7832546234130859
1.0	43240000.0	43250000.0	5.0	2.2289328575134277	0.4674472212791443
1.0	43260000.0	43270000.0	4.0	3.1798717975616455	0.958186149597168
1.0	43300000.0	43310000.0	2.0	2.462092638015747	0.5999873876571655
1.0	43390000.0	43400000.0	3.0	2.5535428524017334	0.6508907079696655
1.0	43420000.0	43430000.0	3.0	2.9041736125946045	0.8328855633735657
1.0	43520000.0	43530000.0	1.0	3.349973678588867	1.0271660089492798
1.0	43660000.0	43670000.0	5.0	3.2858970165252686	1.001930594444275
1.0	43780000.0	43790000.0	4.0	2.7145981788635254	0.7373797297477722
1.0	43820000.0	43830000.0	1.0	2.574673891067505	0.6624854207038879
1.0	44000000.0	44010000.0	4.0	2.6800119876861572	0.7191919088363647
1.0	44060000.0	44070000.0	3.0	2.9177098274230957	0.8394213914871216
1.0	44100000.0	44110000.0	5.0	3.0683865547180176	0.909515380859375
1.0	44130000.0	44140000.0	3.0	2.3075664043426514	0.5121935606002808
1.0	44190000.0	44200000.0	0.0	2.6352698802948	0.6953393220901489
1.0	44220000.0	44230000.0	2.0	2.434480905532837	0.5844217538833618
1.0	44280000.0	44290000.0	3.0	2.300934314727783	0.5084084272384644
1.0	44390000.0	44400000.0	3.0	2.4773566722869873	0.6085574626922607
1.0	44480000.0	44490000.0	3.0	2.714608669281006	0.7373853921890259
1.0	44500000.0	44510000.0	3.0	3.4616596698760986	1.0689992904663086
1.0	44620000.0	44630000.0	1.0	3.802337646484375	1.1800609827041626
1.0	44680000.0	44690000.0	1.0	2.772434711456299	0.7672837972640991
1.0	44730000.0	44740000.0	3.0	2.3327794075012207	0.5265883207321167
1.0	44750000.0	44760000.0	8.0	2.14477801322937	0.4204397201538086
1.0	44890000.0	44900000.0	4.0	3.0472054481506348	0.8999595642089844
1.0	44900000.0	44910000.0	5.0	3.1148033142089844	0.9301117062568665
1.0	44990000.0	45000000.0	2.0	3.4798691272735596	1.0755621194839478
1.0	45000000.0	45010000.0	4.0	3.258665084838867	0.9909316301345825
1.0	45050000.0	45060000.0	4.0	3.170484781265259	0.9541937708854675
1.0	45070000.0	45080000.0	3.0	3.521463394165039	1.0902835130691528
1.0	45170000.0	45180000.0	1.0	3.078303337097168	0.9139553308486938
1.0	45180000.0	45190000.0	6.0	2.783273220062256	0.772814154624939
1.0	45280000.0	45290000.0	0.0	2.3798341751098633	0.5534194707870483
1.0	45350000.0	45360000.0	3.0	2.1284778118133545	0.41153305768966675
1.0	45420000.0	45430000.0	0.0	2.495589017868042	0.618758499622345
1.0	45440000.0	45450000.0	2.0	2.4159629344940186	0.5739424824714661
1.0	45490000.0	45500000.0	3.0	2.855888843536377	0.8092571496963501
1.0	45610000.0	45620000.0	3.0	2.995905637741089	0.8764110803604126
1.0	45700000.0	45710000.0	8.0	3.020340919494629	0.8876991271972656
1.0	45720000.0	45730000.0	3.0	3.1618523597717285	0.9505049586296082
1.0	45820000.0	45830000.0	1.0	2.7168772220611572	0.7385700345039368
1.0	45840000.0	45850000.0	4.0	2.549409866333008	0.6486145257949829
1.0	45920000.0	45930000.0	2.0	2.56526517868042	0.6573312878608704
1.0	46050000.0	46060000.0	3.0	2.5937857627868652	0.6729127764701843
1.0	46060000.0	46070000.0	1.0	2.430527448654175	0.5821866393089294
1.0	46080000.0	46090000.0	2.0	2.5113751888275146	0.6275560259819031
1.0	46130000.0	46140000.0	1.0	2.2408924102783203	0.4742220938205719
1.0	46210000.0	46220000.0	1.0	2.406611919403076	0.5686389207839966
1.0	46230000.0	46240000.0	2.0	2.840686321258545	0.8017171621322632
1.0	46240000.0	46250000.0	3.0	2.95127272605896	0.8554590344429016
1.0	46250000.0	46260000.0	3.0	2.8355236053466797	0.7991455793380737
1.0	46280000.0	46290000.0	3.0	2.1800320148468018	0.43995600938796997
1.0	46290000.0	46300000.0	3.0	2.081460475921631	0.386383056640625
1.0	46360000.0	46370000.0	1.0	2.383418321609497	0.5554594993591309
1.0	46430000.0	46440000.0	0.0	2.0933704376220703	0.3926674425601959
1.0	46440000.0	46450000.0	3.0	2.34952974319458	0.5361483693122864
1.0	46460000.0	46470000.0	6.0	2.1506686210632324	0.4236776828765869
1.0	46470000.0	46480000.0	3.0	2.1710097789764404	0.43493324518203735
1.0	46480000.0	46490000.0	2.0	2.0435290336608887	0.3668430745601654
1.0	46490000.0	46500000.0	3.0	2.1913418769836426	0.44627705216407776
1.0	46520000.0	46530000.0	2.0	2.2340781688690186	0.4703599810600281
1.0	46550000.0	46560000.0	1.0	2.5954582691192627	0.673822283744812
1.0	46580000.0	46590000.0	0.0	2.4408581256866455	0.58802330493927
1.0	46670000.0	46680000.0	3.0	2.472102642059326	0.605610728263855
1.0	46720000.0	46730000.0	3.0	2.5096490383148193	0.6265958547592163
1.0	46730000.0	46740000.0	0.0	2.462644577026367	0.6002974510192871
1.0	46740000.0	46750000.0	3.0	2.414083480834961	0.5728771686553955
1.0	46750000.0	46760000.0	3.0	2.489405870437622	0.6153033375740051
1.0	46820000.0	46830000.0	4.0	2.5216124057769775	0.633243203163147
1.0	46830000.0	46840000.0	3.0	2.593151569366455	0.6725674867630005
1.0	46840000.0	46850000.0	0.0	3.33992075920105	1.0232666730880737
1.0	46960000.0	46970000.0	3.0	3.6542155742645264	1.134785532951355
1.0	47080000.0	47090000.0	4.0	2.333894729614258	0.5272245407104492
1.0	47100000.0	47110000.0	2.0	2.143747568130493	0.4198737144470215
1.0	47130000.0	47140000.0	1.0	2.3704895973205566	0.5480979681015015
1.0	47480000.0	47490000.0	5.0	2.740273952484131	0.7507355809211731
1.0	47510000.0	47520000.0	3.0	2.8788514137268066	0.8205550312995911
1.0	47610000.0	47620000.0	8.0	3.3849728107452393	1.0405690670013428
1.0	47650000.0	47660000.0	6.0	3.2958335876464844	1.0059032440185547
1.0	47760000.0	47770000.0	1.0	2.3616185188293457	0.5430423021316528
1.0	47830000.0	47840000.0	2.0	2.3116402626037598	0.5145190358161926
1.0	47870000.0	47880000.0	1.0	3.0809502601623535	0.9151366949081421
1.0	47880000.0	47890000.0	3.0	3.1412672996520996	0.9416422843933105
1.0	47900000.0	47910000.0	4.0	2.902055263519287	0.8318591117858887
1.0	47960000.0	47970000.0	3.0	3.188692092895508	0.9619197845458984
1.0	48080000.0	48090000.0	5.0	3.8767173290252686	1.201096773147583
1.0	48290000.0	48300000.0	2.0	3.299905776977539	1.0075252056121826
1.0	48430000.0	48440000.0	3.0	2.8341875076293945	0.7984793782234192
1.0	48440000.0	48450000.0	1.0	3.015434503555298	0.8854427337646484
1.0	48460000.0	48470000.0	2.0	3.1055970191955566	0.9260643124580383
1.0	48550000.0	48560000.0	3.0	3.759620189666748	1.1674702167510986
1.0	48570000.0	48580000.0	3.0	3.7694740295410156	1.1704078912734985
1.0	48600000.0	48610000.0	6.0	3.610340118408203	1.1204922199249268
1.0	48760000.0	48770000.0	6.0	2.706334352493286	0.7330549359321594
1.0	48770000.0	48780000.0	0.0	2.893280029296875	0.8275974988937378
1.0	48820000.0	48830000.0	1.0	2.7817978858947754	0.772063136100769
1.0	48860000.0	48870000.0	1.0	2.757589817047119	0.7596702575683594
1.0	48920000.0	48930000.0	0.0	2.906529664993286	0.8340259790420532
1.0	48970000.0	48980000.0	3.0	4.198872089385986	1.2796987295150757
1.0	49090000.0	49100000.0	3.0	5.156446933746338	1.4119350910186768
1.0	49120000.0	49130000.0	2.0	5.353518009185791	1.4245952367782593
1.0	49210000.0	49220000.0	6.0	4.287313461303711	1.2978975772857666
1.0	49350000.0	49360000.0	7.0	4.233372688293457	1.2869638204574585
1.0	49400000.0	49410000.0	3.0	4.509441375732422	1.3376699686050415
1.0	49560000.0	49570000.0	1.0	4.427829265594482	1.3240125179290771
1.0	49630000.0	49640000.0	0.0	5.07885217666626	1.4058345556259155
1.0	49670000.0	49680000.0	6.0	5.164353370666504	1.4125194549560547
1.0	49680000.0	49690000.0	4.0	5.018434047698975	1.4006115198135376
1.0	49810000.0	49820000.0	4.0	6.185155868530273	1.4443027973175049
1.0	49840000.0	49850000.0	4.0	5.457615852355957	1.4297921657562256
1.0	49870000.0	49880000.0	6.0	6.0551886558532715	1.4439780712127686
1.0	49880000.0	49890000.0	7.0	5.8256049156188965	1.4412673711776733
1.0	49910000.0	49920000.0	9.0	5.658059120178223	1.4372631311416626
1.0	49970000.0	49980000.0	6.0	5.636473178863525	1.4366066455841064
1.0	49980000.0	49990000.0	5.0	5.256376266479492	1.4188406467437744
1.0	50080000.0	50090000.0	5.0	5.986186504364014	1.4434682130813599
1.0	50090000.0	50100000.0	7.0	5.953528881072998	1.4431391954421997
1.0	50230000.0	50240000.0	3.0	4.8365020751953125	1.382195234298706
1.0	50330000.0	50340000.0	4.0	4.653758525848389	1.3592536449432373
1.0	50460000.0	50470000.0	3.0	5.899772644042969	1.4424686431884766
1.0	50570000.0	50580000.0	5.0	5.6801581382751465	1.4379007816314697
1.0	50580000.0	50590000.0	6.0	5.647787570953369	1.4369549751281738
1.0	50590000.0	50600000.0	5.0	5.777312278747559	1.4403035640716553
1.0	50690000.0	50700000.0	7.0	5.868363380432129	1.442000150680542
1.0	50760000.0	50770000.0	4.0	5.668409824371338	1.4375661611557007
1.0	50770000.0	50780000.0	3.0	5.611350059509277	1.4357993602752686
1.0	50790000.0	50800000.0	5.0	4.871607780456543	1.386077642440796
1.0	50820000.0	50830000.0	6.0	4.5055341720581055	1.337040662765503
1.0	50870000.0	50880000.0	5.0	3.861743450164795	1.1969515085220337
1.0	50890000.0	50900000.0	3.0	3.991176128387451	1.2313085794448853
1.0	51070000.0	51080000.0	2.0	2.46223521232605	0.6000674962997437
1.0	51080000.0	51090000.0	2.0	2.4872336387634277	0.6140878796577454
1.0	51100000.0	51110000.0	2.0	2.2448348999023438	0.476459801197052
1.0	51130000.0	51140000.0	4.0	2.2295355796813965	0.4677881598472595
1.0	51170000.0	51180000.0	2.0	2.2317287921905518	0.469029039144516
1.0	51180000.0	51190000.0	0.0	2.312401533126831	0.5149531960487366
1.0	51190000.0	51200000.0	4.0	2.0290305614471436	0.35959592461586
1.0	51270000.0	51280000.0	1.0	2.1312365531921387	0.4130341410636902
1.0	51390000.0	51400000.0	1.0	2.2881991863250732	0.5011416077613831
1.0	51420000.0	51430000.0	1.0	2.2242538928985596	0.46480053663253784
1.0	51580000.0	51590000.0	4.0	3.438159227371216	1.0604231357574463
1.0	51700000.0	51710000.0	1.0	2.36558198928833	0.5453016757965088
1.0	51730000.0	51740000.0	1.0	2.0257973670959473	0.3579990863800049
1.0	51740000.0	51750000.0	3.0	2.0352072715759277	0.36266687512397766
1.0	51930000.0	51940000.0	3.0	2.244816541671753	0.4764486849308014
1.0	51950000.0	51960000.0	0.0	2.446868419647217	0.5914142727851868
1.0	51970000.0	51980000.0	0.0	2.2942652702331543	0.5046015977859497
1.0	52000000.0	52010000.0	2.0	2.5856220722198486	0.6684657335281372
1.0	52040000.0	52050000.0	4.0	2.5375752449035645	0.6420838236808777
1.0	52090000.0	52100000.0	2.0	2.3925628662109375	0.5606595277786255
1.0	52190000.0	52200000.0	5.0	1.8679654598236084	0.29173406958580017
1.0	52210000.0	52220000.0	1.0	2.0738513469696045	0.3824032247066498
1.0	52260000.0	52270000.0	0.0	2.157613754272461	0.4275088310241699
1.0	52500000.0	52510000.0	2.0	2.335958957672119	0.5284023284912109
1.0	52520000.0	52530000.0	1.0	3.0089194774627686	0.8824388384819031
1.0	52570000.0	52580000.0	8.0	2.445341110229492	0.5905531644821167
1.0	52600000.0	52610000.0	0.0	2.6116549968719482	0.682608425617218
1.0	52660000.0	52670000.0	2.0	2.4275712966918945	0.5805142521858215
1.0	52680000.0	52690000.0	1.0	1.9429101943969727	0.3199012577533722
1.0	52690000.0	52700000.0	1.0	1.9933360815048218	0.34237951040267944
1.0	52760000.0	52770000.0	4.0	2.073786497116089	0.38236910104751587
1.0	52820000.0	52830000.0	2.0	2.2633426189422607	0.4869779944419861
1.0	52830000.0	52840000.0	4.0	2.178478717803955	0.43908968567848206
1.0	52880000.0	52890000.0	3.0	2.098989963531494	0.3956541121006012
1.0	52890000.0	52900000.0	0.0	2.2471442222595215	0.4777699112892151
1.0	52910000.0	52920000.0	6.0	2.1812493801116943	0.4406355023384094
1.0	53000000.0	53010000.0	1.0	2.6673789024353027	0.7124941945075989
1.0	53030000.0	53040000.0	4.0	3.041260242462158	0.8972598910331726
1.0	53210000.0	53220000.0	1.0	2.689711332321167	0.7243151664733887
1.0	53230000.0	53240000.0	4.0	2.662623882293701	0.7099650502204895
1.0	53250000.0	53260000.0	3.0	2.6850881576538086	0.7218753099441528
1.0	53260000.0	53270000.0	1.0	2.7886993885040283	0.7755750417709351
1.0	53270000.0	53280000.0	2.0	2.6970300674438477	0.7281690835952759
1.0	53320000.0	53330000.0	5.0	3.0006206035614014	0.8785993456840515
1.0	53330000.0	53340000.0	1.0	3.1021342277526855	0.9245367050170898
1.0	53380000.0	53390000.0	1.0	2.5525104999542236	0.6503220796585083
1.0	53410000.0	53420000.0	4.0	2.335366725921631	0.5280644297599792
1.0	53430000.0	53440000.0	3.0	2.2113053798675537	0.45749229192733765
1.0	53540000.0	53550000.0	3.0	3.1535632610321045	0.9469476938247681
1.0	53590000.0	53600000.0	2.0	3.4036247730255127	1.0476019382476807
1.0	53610000.0	53620000.0	4.0	2.947484254837036	0.8536607623100281
1.0	53630000.0	53640000.0	5.0	2.987461566925049	0.8724797368049622
1.0	53650000.0	53660000.0	0.0	3.138946056365967	0.9406369924545288
1.0	53690000.0	53700000.0	3.0	2.4601669311523438	0.5989044308662415
1.0	53730000.0	53740000.0	1.0	2.438006639480591	0.5864130854606628
1.0	53900000.0	53910000.0	5.0	3.7528209686279297	1.1654313802719116
1.0	53970000.0	53980000.0	3.0	3.590522050857544	1.1139031648635864
1.0	54030000.0	54040000.0	2.0	3.397813081741333	1.0454190969467163
1.0	54070000.0	54080000.0	0.0	3.3594844341278076	1.0308351516723633
1.0	54130000.0	54140000.0	2.0	2.988917350769043	0.8731586337089539
1.0	54160000.0	54170000.0	3.0	3.028031587600708	0.8912249803543091
1.0	54230000.0	54240000.0	5.0	2.410425901412964	0.5708029866218567
1.0	54320000.0	54330000.0	3.0	2.2466912269592285	0.4775131344795227
1.0	54330000.0	54340000.0	3.0	2.290782928466797	0.5026149749755859
1.0	54340000.0	54350000.0	2.0	2.1993906497955322	0.4507909417152405
1.0	54360000.0	54370000.0	4.0	2.736361026763916	0.7487083077430725
1.0	54450000.0	54460000.0	8.0	2.4535088539123535	0.5951560735702515
1.0	54460000.0	54470000.0	0.0	2.6728813648223877	0.7154147028923035
1.0	54480000.0	54490000.0	1.0	2.4763832092285156	0.6080112457275391
1.0	54530000.0	54540000.0	1.0	2.0922298431396484	0.3920622169971466
1.0	54550000.0	54560000.0	1.0	2.1894683837890625	0.445227712392807
1.0	54580000.0	54590000.0	2.0	2.456799268722534	0.5970094203948975
1.0	54600000.0	54610000.0	4.0	2.7479965686798096	0.7547279000282288
1.0	54700000.0	54710000.0	5.0	2.565861940383911	0.657659113407135
1.0	54780000.0	54790000.0	4.0	2.3749473094940186	0.550636887550354
1.0	54810000.0	54820000.0	5.0	2.261101245880127	0.4857020378112793
1.0	54840000.0	54850000.0	2.0	2.295217990875244	0.5051461458206177
1.0	54860000.0	54870000.0	2.0	2.155658006668091	0.4264287054538727
1.0	54950000.0	54960000.0	4.0	2.549281358718872	0.6485432982444763
1.0	55040000.0	55050000.0	0.0	2.8021790981292725	0.7824059724807739
1.0	55070000.0	55080000.0	6.0	2.603590726852417	0.6782388687133789
1.0	55080000.0	55090000.0	3.0	3.0922367572784424	0.920157253742218
1.0	55120000.0	55130000.0	0.0	2.805205821990967	0.7839350700378418
1.0	55170000.0	55180000.0	3.0	3.371924877166748	1.0356035232543945
1.0	55330000.0	55340000.0	3.0	2.4270753860473633	0.5802337527275085
1.0	55350000.0	55360000.0	5.0	2.776428699493408	0.7693246603012085
1.0	55400000.0	55410000.0	1.0	2.8910739421844482	0.8265236020088196
1.0	55430000.0	55440000.0	2.0	2.8495891094207764	0.8061381578445435
1.0	55540000.0	55550000.0	1.0	2.011928081512451	0.3512287139892578
1.0	55560000.0	55570000.0	1.0	1.97517991065979	0.3340138792991638
1.0	55620000.0	55630000.0	2.0	1.9190971851348877	0.3101949095726013
1.0	55710000.0	55720000.0	2.0	3.236708402633667	0.9819446802139282
1.0	55720000.0	55730000.0	3.0	3.136941432952881	0.9397678375244141
1.0	55780000.0	55790000.0	3.0	3.618196487426758	1.1230818033218384
1.0	55830000.0	55840000.0	5.0	3.6678466796875	1.1391432285308838
1.0	55880000.0	55890000.0	1.0	3.4080939292907715	1.0492759943008423
1.0	55930000.0	55940000.0	5.0	3.2074592113494873	0.9698072671890259
1.0	55960000.0	55970000.0	4.0	2.788219928741455	0.775330662727356
1.0	55970000.0	55980000.0	2.0	3.1349823474884033	0.9389179348945618
1.0	56140000.0	56150000.0	2.0	3.2967193126678467	1.006256103515625
1.0	56200000.0	56210000.0	3.0	3.6043686866760254	1.1185157299041748
1.0	56270000.0	56280000.0	6.0	3.390387773513794	1.042618989944458
1.0	56280000.0	56290000.0	5.0	3.1246674060821533	0.9344276189804077
1.0	56370000.0	56380000.0	0.0	3.3038673400878906	1.0090993642807007
1.0	56470000.0	56480000.0	3.0	3.074127674102783	0.9120885729789734
1.0	56500000.0	56510000.0	1.0	3.131809711456299	0.9375393986701965
1.0	56590000.0	56600000.0	5.0	3.3047232627868652	1.0094388723373413
1.0	56610000.0	56620000.0	2.0	3.0841760635375977	0.9165747761726379
1.0	56640000.0	56650000.0	1.0	3.199730634689331	0.9665685892105103
1.0	56680000.0	56690000.0	3.0	3.2946789264678955	1.0054426193237305
1.0	56730000.0	56740000.0	3.0	3.0337002277374268	0.8938156366348267
1.0	56810000.0	56820000.0	4.0	3.2962493896484375	1.0060689449310303
1.0	56860000.0	56870000.0	4.0	2.816702365875244	0.7897248268127441
1.0	56890000.0	56900000.0	2.0	2.5234642028808594	0.6342703104019165
1.0	56900000.0	56910000.0	4.0	2.34694242477417	0.5346722602844238
1.0	56930000.0	56940000.0	1.0	2.4377529621124268	0.586270272731781
1.0	56950000.0	56960000.0	0.0	2.3071062564849854	0.5119308233261108
1.0	57000000.0	57010000.0	0.0	2.117206573486328	0.4054250717163086
1.0	57050000.0	57060000.0	2.0	2.343066453933716	0.5324596166610718
1.0	57120000.0	57130000.0	1.0	2.6509809494018555	0.7037557363510132
1.0	57230000.0	57240000.0	2.0	3.230414867401123	0.9793490171432495
1.0	57250000.0	57260000.0	5.0	3.0904979705810547	0.9193854331970215
1.0	57300000.0	57310000.0	6.0	3.203810214996338	0.9682795405387878
1.0	57340000.0	57350000.0	4.0	3.4765846729278564	1.0743836164474487
1.0	57470000.0	57480000.0	1.0	3.4557533264160156	1.0668553113937378
1.0	57480000.0	57490000.0	4.0	3.512295961380005	1.087071180343628
1.0	57510000.0	57520000.0	3.0	3.745049238204956	1.1630895137786865
1.0	57570000.0	57580000.0	3.0	3.5425848960876465	1.0976159572601318
1.0	57610000.0	57620000.0	5.0	3.771118640899658	1.1708959341049194
1.0	57620000.0	57630000.0	5.0	3.475308895111084	1.0739251375198364
1.0	57640000.0	57650000.0	5.0	3.5549187660217285	1.1018537282943726
1.0	57720000.0	57730000.0	1.0	3.8811748027801514	1.2023217678070068
1.0	57790000.0	57800000.0	3.0	3.862187623977661	1.1970751285552979
1.0	57820000.0	57830000.0	5.0	3.9230480194091797	1.2136378288269043
1.0	57850000.0	57860000.0	6.0	4.281981468200684	1.2968395948410034
1.0	57940000.0	57950000.0	5.0	3.981765031814575	1.22892165184021
1.0	57950000.0	57960000.0	5.0	4.039210319519043	1.2432246208190918
1.0	58000000.0	58010000.0	3.0	4.315767765045166	1.3034586906433105
1.0	58080000.0	58090000.0	4.0	4.134515285491943	1.2655675411224365
1.0	58130000.0	58140000.0	5.0	4.749960899353027	1.3719160556793213
1.0	58260000.0	58270000.0	5.0	3.9919121265411377	1.2314945459365845
1.0	58310000.0	58320000.0	3.0	3.5546748638153076	1.1017701625823975
1.0	58400000.0	58410000.0	2.0	4.2125444412231445	1.2826036214828491
1.0	58420000.0	58430000.0	4.0	4.095874786376953	1.2567150592803955
1.0	58540000.0	58550000.0	1.0	3.8544909954071045	1.1949278116226196
1.0	58580000.0	58590000.0	3.0	3.569143772125244	1.1067001819610596
1.0	58640000.0	58650000.0	3.0	3.226536512374878	0.9777448773384094
1.0	58670000.0	58680000.0	4.0	3.16507887840271	0.951885998249054
1.0	58710000.0	58720000.0	4.0	3.22113037109375	0.9755036234855652
1.0	58750000.0	58760000.0	2.0	3.3273696899414062	1.0183671712875366
1.0	58760000.0	58770000.0	1.0	3.6415488719940186	1.1307008266448975
1.0	58820000.0	58830000.0	6.0	2.9880270957946777	0.8727436065673828
1.0	58870000.0	58880000.0	2.0	3.3202590942382812	1.0155757665634155
1.0	58900000.0	58910000.0	3.0	3.1334283351898193	0.9382427334785461
1.0	58920000.0	58930000.0	3.0	3.264104127883911	0.9931415319442749
1.0	59020000.0	59030000.0	5.0	2.9382357597351074	0.8492576479911804
1.0	59040000.0	59050000.0	2.0	2.5847060680389404	0.6679666638374329
1.0	59090000.0	59100000.0	2.0	3.0898959636688232	0.9191184043884277
1.0	59160000.0	59170000.0	6.0	1.9325511455535889	0.3156006336212158
1.0	59200000.0	59210000.0	1.0	2.7091526985168457	0.7345314621925354
1.0	59240000.0	59250000.0	3.0	3.93499493598938	1.2168023586273193
1.0	59300000.0	59310000.0	5.0	2.5110108852386475	0.6273539066314697
1.0	59450000.0	59460000.0	2.0	2.7408995628356934	0.7510595321655273
1.0	59480000.0	59490000.0	2.0	2.6465604305267334	0.7013921737670898
1.0	59550000.0	59560000.0	4.0	2.7197699546813965	0.7400803565979004
1.0	59560000.0	59570000.0	1.0	3.141664981842041	0.941814124584198
1.0	59620000.0	59630000.0	1.0	3.2203688621520996	0.9751875996589661
1.0	59650000.0	59660000.0	4.0	3.257204532623291	0.9903375506401062
1.0	59660000.0	59670000.0	8.0	3.0439791679382324	0.898495078086853
1.0	59690000.0	59700000.0	4.0	2.9787864685058594	0.8684250116348267
1.0	59740000.0	59750000.0	2.0	2.9056715965270996	0.8336107134819031
1.0	59890000.0	59900000.0	3.0	2.2086594104766846	0.4560025632381439
1.0	59920000.0	59930000.0	0.0	2.289334774017334	0.5017887949943542
1.0	60060000.0	60070000.0	2.0	2.4022316932678223	0.5661526918411255
1.0	60070000.0	60080000.0	1.0	2.300441026687622	0.5081263780593872
1.0	60080000.0	60090000.0	6.0	2.099912166595459	0.3961458206176758
1.0	60100000.0	60110000.0	2.0	2.2926297187805176	0.5036684274673462
1.0	60340000.0	60350000.0	3.0	3.250337600708008	0.9875356554985046
1.0	60350000.0	60360000.0	3.0	3.294910430908203	1.0055350065231323
1.0	60360000.0	60370000.0	4.0	2.950043201446533	0.854875385761261
1.0	60380000.0	60390000.0	0.0	3.005852699279785	0.8810214996337891
1.0	60440000.0	60450000.0	3.0	3.3446662425994873	1.025110125541687
1.0	60500000.0	60510000.0	3.0	3.3253636360168457	1.0175807476043701
1.0	60560000.0	60570000.0	4.0	3.1782662868499756	0.9575044512748718
1.0	60620000.0	60630000.0	2.0	2.986469030380249	0.8720167875289917
1.0	60680000.0	60690000.0	2.0	2.7649569511413574	0.7634545564651489
1.0	60740000.0	60750000.0	0.0	2.7948594093322754	0.7787008881568909
1.0	60760000.0	60770000.0	5.0	2.8856635093688965	0.8238853216171265
1.0	60840000.0	60850000.0	2.0	2.185410499572754	0.4429588317871094
1.0	60860000.0	60870000.0	1.0	2.7566111087799072	0.7591668367385864
1.0	61000000.0	61010000.0	4.0	2.5775582790374756	0.6640635132789612
1.0	61050000.0	61060000.0	3.0	2.720578670501709	0.7405024766921997
1.0	61120000.0	61130000.0	1.0	3.1563220024108887	0.9481328725814819
1.0	61190000.0	61200000.0	0.0	3.139920711517334	0.9410591125488281
1.0	61210000.0	61220000.0	6.0	3.073439598083496	0.9117804765701294
1.0	61260000.0	61270000.0	4.0	3.28566312789917	1.001837134361267
1.0	61340000.0	61350000.0	2.0	2.980283260345459	0.8691259622573853
1.0	61390000.0	61400000.0	3.0	3.106459856033325	0.9264439344406128
1.0	61410000.0	61420000.0	4.0	3.218827486038208	0.9745472073554993
1.0	61470000.0	61480000.0	4.0	2.9228920936584473	0.8419138193130493
1.0	61580000.0	61590000.0	2.0	2.1441831588745117	0.42011314630508423
1.0	61610000.0	61620000.0	1.0	2.069401502609253	0.38008826971054077
1.0	61630000.0	61640000.0	2.0	2.156765937805176	0.4270402789115906
1.0	61780000.0	61790000.0	3.0	2.5867459774017334	0.6690784692764282
1.0	61820000.0	61830000.0	1.0	2.5241570472717285	0.6346552968025208
1.0	61850000.0	61860000.0	3.0	2.5327744483947754	0.6394287347793579
1.0	61890000.0	61900000.0	2.0	2.8319613933563232	0.7973684668540955
1.0	61910000.0	61920000.0	3.0	3.1511967182159424	0.9459289312362671
1.0	61930000.0	61940000.0	7.0	3.5391173362731934	1.0964189767837524
1.0	62000000.0	62010000.0	6.0	3.8657824993133545	1.1980738639831543
1.0	62030000.0	62040000.0	2.0	3.723069429397583	1.1563981771469116
1.0	62040000.0	62050000.0	2.0	3.227612018585205	0.9781900644302368
1.0	62080000.0	62090000.0	0.0	3.339888095855713	1.0232540369033813
1.0	62160000.0	62170000.0	4.0	2.1728501319885254	0.43595629930496216
1.0	62170000.0	62180000.0	2.0	2.256258964538574	0.4829482138156891
1.0	62320000.0	62330000.0	2.0	2.214831590652466	0.4594797194004059
1.0	62420000.0	62430000.0	3.0	2.019850492477417	0.3550792336463928
1.0	62470000.0	62480000.0	1.0	2.0647826194763184	0.37769657373428345
1.0	62500000.0	62510000.0	1.0	2.059683084487915	0.375069260597229
1.0	62550000.0	62560000.0	4.0	2.154432773590088	0.42575278878211975
1.0	62630000.0	62640000.0	5.0	2.872763156890869	0.8175703287124634
1.0	62710000.0	62720000.0	2.0	2.754687786102295	0.7581771016120911
1.0	62720000.0	62730000.0	2.0	3.0999598503112793	0.9235770106315613
1.0	62740000.0	62750000.0	1.0	3.259815216064453	0.9913994669914246
1.0	62910000.0	62920000.0	1.0	2.2640719413757324	0.487393319606781
1.0	62940000.0	62950000.0	3.0	2.1511874198913574	0.4239632487297058
1.0	63050000.0	63060000.0	1.0	1.9736160039901733	0.3333060145378113
1.0	63070000.0	63080000.0	1.0	1.873091459274292	0.2934257984161377
1.0	63080000.0	63090000.0	4.0	1.8826849460601807	0.29668837785720825
1.0	63140000.0	63150000.0	1.0	2.0008742809295654	0.3459351360797882
1.0	63180000.0	63190000.0	3.0	2.3997538089752197	0.5647459626197815
1.0	63190000.0	63200000.0	7.0	2.062178134918213	0.3763517737388611
1.0	63200000.0	63210000.0	0.0	2.5764713287353516	0.6634689569473267
1.0	63250000.0	63260000.0	2.0	2.251718282699585	0.4803674817085266
1.0	63270000.0	63280000.0	0.0	2.185751438140869	0.4431493878364563
1.0	63310000.0	63320000.0	3.0	2.2959418296813965	0.5055588483810425
1.0	63360000.0	63370000.0	2.0	3.095186710357666	0.9214648008346558
1.0	63410000.0	63420000.0	2.0	3.3611671924591064	1.0314815044403076
1.0	63460000.0	63470000.0	4.0	3.350510835647583	1.0273735523223877
1.0	63470000.0	63480000.0	4.0	3.385395050048828	1.040729284286499
1.0	63490000.0	63500000.0	3.0	3.511953353881836	1.086950659751892
1.0	63520000.0	63530000.0	1.0	3.9381985664367676	1.2176464796066284
1.0	63600000.0	63610000.0	5.0	3.667046070098877	1.1388884782791138
1.0	63660000.0	63670000.0	3.0	3.907844066619873	1.2095693349838257
1.0	63700000.0	63710000.0	4.0	3.4550678730010986	1.0666061639785767
1.0	63830000.0	63840000.0	1.0	3.1879794597625732	0.9616187810897827
1.0	63840000.0	63850000.0	4.0	2.7548134326934814	0.7582419514656067
1.0	63970000.0	63980000.0	2.0	2.0319693088531494	0.36105409264564514
1.0	64000000.0	64010000.0	3.0	2.235884189605713	0.4713825285434723
1.0	64010000.0	64020000.0	7.0	2.162104368209839	0.4299924373626709
1.0	64030000.0	64040000.0	2.0	2.510270595550537	0.6269416809082031
1.0	64120000.0	64130000.0	7.0	2.4097437858581543	0.5704158544540405
1.0	64180000.0	64190000.0	2.0	3.018925905227661	0.8870488405227661
1.0	64210000.0	64220000.0	3.0	2.9727931022644043	0.8656145930290222
1.0	64250000.0	64260000.0	1.0	2.45415997505188	0.5955227613449097
1.0	64260000.0	64270000.0	5.0	2.3842873573303223	0.5559534430503845
1.0	64350000.0	64360000.0	3.0	2.2611517906188965	0.4857303500175476
1.0	64370000.0	64380000.0	5.0	2.252650022506714	0.4808967709541321
1.0	64390000.0	64400000.0	2.0	2.1501224040985107	0.42337799072265625
1.0	64520000.0	64530000.0	2.0	2.443096876144409	0.5892866253852844
1.0	64590000.0	64600000.0	1.0	2.650351047515869	0.7034193873405457
1.0	64620000.0	64630000.0	4.0	2.2347991466522217	0.4707675576210022
1.0	64770000.0	64780000.0	4.0	2.8873746395111084	0.8247199058532715
1.0	64780000.0	64790000.0	4.0	2.906872510910034	0.8341919183731079
1.0	64840000.0	64850000.0	0.0	3.369229793548584	1.0345734357833862
1.0	64850000.0	64860000.0	3.0	3.223407745361328	0.976448655128479
1.0	64940000.0	64950000.0	5.0	2.1963090896606445	0.44906163215637207
1.0	64990000.0	65000000.0	0.0	2.664212465286255	0.7108104825019836
1.0	65160000.0	65170000.0	2.0	2.6610071659088135	0.7091041803359985
1.0	65170000.0	65180000.0	2.0	2.773958921432495	0.7680631279945374
1.0	65200000.0	65210000.0	2.0	2.5845284461975098	0.667869508266449
1.0	65220000.0	65230000.0	1.0	2.4616901874542236	0.5997609496116638
1.0	65310000.0	65320000.0	3.0	2.2028110027313232	0.45271220803260803
1.0	65360000.0	65370000.0	2.0	2.0476458072662354	0.368924081325531
1.0	65450000.0	65460000.0	2.0	2.3733623027801514	0.5497342944145203
1.0	65470000.0	65480000.0	2.0	2.5108821392059326	0.6272821426391602
1.0	65490000.0	65500000.0	2.0	2.5345046520233154	0.6403859257698059
1.0	65510000.0	65520000.0	2.0	2.4180495738983154	0.5751247406005859
1.0	65540000.0	65550000.0	5.0	2.8051416873931885	0.7839024662971497
1.0	65560000.0	65570000.0	1.0	3.1757264137268066	0.9564255475997925
1.0	65580000.0	65590000.0	4.0	2.4439117908477783	0.5897462964057922
1.0	65620000.0	65630000.0	1.0	2.422470808029175	0.5776280164718628
1.0	65660000.0	65670000.0	4.0	2.13063383102417	0.4127059876918793
1.0	65680000.0	65690000.0	2.0	2.1674764156341553	0.43296998739242554
1.0	65730000.0	65740000.0	1.0	2.5614523887634277	0.6552384495735168
1.0	65790000.0	65800000.0	3.0	2.8368191719055176	0.799791693687439
1.0	65830000.0	65840000.0	3.0	2.8384132385253906	0.8005853891372681
1.0	65920000.0	65930000.0	1.0	2.3932180404663086	0.5610320568084717
1.0	65980000.0	65990000.0	3.0	2.55364727973938	0.6509477496147156
1.0	65990000.0	66000000.0	3.0	2.469104766845703	0.6039274334907532
1.0	66080000.0	66090000.0	1.0	2.680826425552368	0.7196228504180908
1.0	66120000.0	66130000.0	2.0	3.0963122844696045	0.9219632148742676
1.0	66140000.0	66150000.0	1.0	2.9037926197052	0.8327010869979858
1.0	66330000.0	66340000.0	2.0	3.824627637863159	1.186482310295105
1.0	66350000.0	66360000.0	3.0	3.312285900115967	1.0124329328536987
1.0	66380000.0	66390000.0	6.0	3.968026638031006	1.225406289100647
1.0	66410000.0	66420000.0	2.0	4.258218288421631	1.2920641899108887
1.0	66470000.0	66480000.0	4.0	4.130615234375	1.2646867036819458
1.0	66510000.0	66520000.0	7.0	4.146210670471191	1.2681920528411865
1.0	66520000.0	66530000.0	3.0	4.384693622589111	1.3163518905639648
1.0	66530000.0	66540000.0	2.0	4.400265693664551	1.3191531896591187
1.0	66550000.0	66560000.0	3.0	4.3535261154174805	1.310622215270996
1.0	66570000.0	66580000.0	4.0	3.452080249786377	1.0655181407928467
1.0	66590000.0	66600000.0	6.0	4.195418357849121	1.2789596319198608
1.0	66610000.0	66620000.0	5.0	4.102420806884766	1.2582342624664307
1.0	66730000.0	66740000.0	6.0	3.642331600189209	1.130954384803772
1.0	66760000.0	66770000.0	1.0	3.964492082595825	1.224495768547058
1.0	66810000.0	66820000.0	4.0	3.4209225177764893	1.0540566444396973
1.0	66860000.0	66870000.0	3.0	3.8493893146514893	1.1934977769851685
1.0	66910000.0	66920000.0	4.0	3.945519208908081	1.219567060470581
1.0	66990000.0	67000000.0	1.0	4.315526485443115	1.3034121990203857
1.0	67070000.0	67080000.0	0.0	4.321662902832031	1.3045933246612549
1.0	67090000.0	67100000.0	4.0	3.7278976440429688	1.1578766107559204
1.0	67240000.0	67250000.0	1.0	2.5501437187194824	0.6490190625190735
1.0	67260000.0	67270000.0	1.0	3.0741708278656006	0.9121074676513672
1.0	67360000.0	67370000.0	2.0	2.1627023220062256	0.43032342195510864
1.0	67390000.0	67400000.0	1.0	2.647948741912842	0.7021350860595703
1.0	67470000.0	67480000.0	3.0	1.9364864826202393	0.31722044944763184
1.0	67480000.0	67490000.0	2.0	2.0247349739074707	0.3574759066104889
1.0	67500000.0	67510000.0	0.0	2.0130863189697266	0.35178864002227783
1.0	67520000.0	67530000.0	5.0	2.376258373260498	0.5513836741447449
1.0	67550000.0	67560000.0	2.0	2.6545019149780273	0.705636203289032
1.0	67600000.0	67610000.0	0.0	2.492955207824707	0.6172866821289062
1.0	67720000.0	67730000.0	5.0	2.8675293922424316	0.8149981498718262
1.0	67730000.0	67740000.0	7.0	2.9430627822875977	0.8515580296516418
1.0	67770000.0	67780000.0	4.0	3.149686098098755	0.9452782869338989
1.0	67800000.0	67810000.0	1.0	3.0684192180633545	0.909529983997345
1.0	67830000.0	67840000.0	0.0	2.91764497756958	0.839389979839325
1.0	67870000.0	67880000.0	0.0	2.4414501190185547	0.5883568525314331
1.0	67900000.0	67910000.0	5.0	2.5348591804504395	0.640582263469696
1.0	68000000.0	68010000.0	4.0	2.8169353008270264	0.7898416519165039
1.0	68030000.0	68040000.0	5.0	2.7094976902008057	0.7347120046615601
1.0	68070000.0	68080000.0	3.0	3.1706628799438477	0.9542697668075562
1.0	68110000.0	68120000.0	8.0	2.6667466163635254	0.7121581435203552
1.0	68250000.0	68260000.0	3.0	2.1598262786865234	0.4287312626838684
1.0	68260000.0	68270000.0	1.0	2.1128642559051514	0.40308475494384766
1.0	68310000.0	68320000.0	1.0	2.5275051593780518	0.6365107297897339
1.0	68390000.0	68400000.0	1.0	2.6727499961853027	0.7153450846672058
1.0	68420000.0	68430000.0	3.0	2.7040133476257324	0.731837272644043
1.0	68490000.0	68500000.0	2.0	2.440030097961426	0.5875555872917175
1.0	68500000.0	68510000.0	4.0	2.528839588165283	0.6372507810592651
1.0	68520000.0	68530000.0	2.0	2.614840269088745	0.684330940246582
1.0	68640000.0	68650000.0	1.0	2.1774258613586426	0.4385032653808594
1.0	68670000.0	68680000.0	0.0	2.39980411529541	0.5647745132446289
1.0	68720000.0	68730000.0	3.0	2.8419907093048096	0.8023658990859985
1.0	68760000.0	68770000.0	4.0	2.8546910285949707	0.8086647987365723
1.0	68830000.0	68840000.0	1.0	3.3537757396698	1.0286352634429932
1.0	68840000.0	68850000.0	6.0	3.1058475971221924	0.9261744618415833
1.0	68890000.0	68900000.0	2.0	3.3268837928771973	1.0181766748428345
1.0	68930000.0	68940000.0	2.0	3.494906187057495	1.0809272527694702
1.0	68950000.0	68960000.0	2.0	3.268901824951172	0.9950857162475586
1.0	69010000.0	69020000.0	6.0	4.203940391540527	1.280779480934143
1.0	69020000.0	69030000.0	5.0	3.6856846809387207	1.1447865962982178
1.0	69070000.0	69080000.0	2.0	4.601284027099609	1.3517744541168213
1.0	69120000.0	69130000.0	6.0	3.8996315002441406	1.2073525190353394
1.0	69240000.0	69250000.0	5.0	4.296640396118164	1.2997359037399292
1.0	69260000.0	69270000.0	3.0	4.026031017303467	1.239999532699585
1.0	69300000.0	69310000.0	3.0	4.577245235443115	1.348209023475647
1.0	69370000.0	69380000.0	13.0	3.8795325756073	1.2018706798553467
1.0	69380000.0	69390000.0	1.0	4.037015438079834	1.2426899671554565
1.0	69510000.0	69520000.0	3.0	3.7731144428253174	1.1714880466461182
1.0	69610000.0	69620000.0	8.0	4.361206531524658	1.3120495080947876
1.0	69640000.0	69650000.0	3.0	4.9600090980529785	1.3951486349105835
1.0	69660000.0	69670000.0	2.0	4.917965888977051	1.390958309173584
1.0	69670000.0	69680000.0	8.0	4.987468719482422	1.3977677822113037
1.0	69720000.0	69730000.0	4.0	5.204453468322754	1.4153820276260376
1.0	69790000.0	69800000.0	8.0	5.185951232910156	1.4140821695327759
1.0	69810000.0	69820000.0	5.0	5.027165412902832	1.4013926982879639
1.0	69880000.0	69890000.0	3.0	4.582380771636963	1.3489782810211182
1.0	69940000.0	69950000.0	5.0	4.109133720397949	1.2597839832305908
1.0	69980000.0	69990000.0	3.0	4.018372058868408	1.2381101846694946
1.0	69990000.0	70000000.0	3.0	4.153121471405029	1.269731044769287
1.0	70070000.0	70080000.0	4.0	4.323642730712891	1.3049730062484741
1.0	70080000.0	70090000.0	4.0	4.578420162200928	1.348385214805603
1.0	70190000.0	70200000.0	4.0	4.915596961975098	1.3907153606414795
1.0	70200000.0	70210000.0	6.0	4.624744415283203	1.3551691770553589
1.0	70300000.0	70310000.0	6.0	4.706216812133789	1.366323709487915
1.0	70440000.0	70450000.0	10.0	4.775981903076172	1.3751147985458374
1.0	70450000.0	70460000.0	8.0	4.806044101715088	1.3786941766738892
1.0	70520000.0	70530000.0	4.0	5.330353736877441	1.4233050346374512
1.0	70560000.0	70570000.0	4.0	3.9960074424743652	1.2325273752212524
1.0	70720000.0	70730000.0	3.0	2.7079904079437256	0.7339221835136414
1.0	70740000.0	70750000.0	1.0	2.7368178367614746	0.7489449381828308
1.0	70790000.0	70800000.0	6.0	2.746281147003174	0.7538422346115112
1.0	70800000.0	70810000.0	3.0	2.839174509048462	0.8009645342826843
1.0	70820000.0	70830000.0	2.0	3.440173387527466	1.0611628293991089
1.0	70840000.0	70850000.0	5.0	3.5630741119384766	1.1046375036239624
1.0	70860000.0	70870000.0	5.0	3.8401527404785156	1.190895438194275
1.0	70900000.0	70910000.0	3.0	3.163144826889038	0.9510582089424133
1.0	70940000.0	70950000.0	4.0	4.178396224975586	1.275285005569458
1.0	70950000.0	70960000.0	4.0	4.216692924499512	1.2834782600402832
1.0	71010000.0	71020000.0	4.0	4.734190940856934	1.3699312210083008
1.0	71020000.0	71030000.0	6.0	5.08420991897583	1.4062772989273071
1.0	71040000.0	71050000.0	9.0	4.775328159332275	1.3750355243682861
1.0	71150000.0	71160000.0	6.0	5.275007724761963	1.4200154542922974
1.0	71170000.0	71180000.0	5.0	5.269895076751709	1.4196964502334595
1.0	71240000.0	71250000.0	8.0	5.2684645652771	1.4196068048477173
1.0	71280000.0	71290000.0	3.0	4.220084190368652	1.2841911315917969
1.0	71370000.0	71380000.0	6.0	5.676327705383301	1.4377925395965576
1.0	71400000.0	71410000.0	4.0	5.785738945007324	1.440482497215271
1.0	71580000.0	71590000.0	2.0	4.203448295593262	1.280674695968628
1.0	71590000.0	71600000.0	5.0	4.703885078430176	1.3660178184509277
1.0	71630000.0	71640000.0	7.0	3.9660706520080566	1.2249027490615845
1.0	71640000.0	71650000.0	5.0	4.133719444274902	1.2653878927230835
1.0	71650000.0	71660000.0	2.0	3.9208686351776123	1.213057279586792
1.0	71670000.0	71680000.0	6.0	4.06597375869751	1.2496721744537354
1.0	71690000.0	71700000.0	6.0	4.168854713439941	1.2732017040252686
1.0	71810000.0	71820000.0	6.0	4.20322322845459	1.2806267738342285
1.0	71820000.0	71830000.0	5.0	4.361208438873291	1.3120496273040771
1.0	71830000.0	71840000.0	1.0	4.2849555015563965	1.297430396080017
1.0	71900000.0	71910000.0	5.0	4.384413242340088	1.3163009881973267
1.0	72020000.0	72030000.0	4.0	5.151015281677246	1.411529541015625
1.0	72050000.0	72060000.0	6.0	5.025798797607422	1.401271104812622
1.0	72070000.0	72080000.0	6.0	5.41323709487915	1.427694320678711
1.0	72100000.0	72110000.0	5.0	5.724977016448975	1.4390883445739746
1.0	72140000.0	72150000.0	6.0	6.161259651184082	1.4443020820617676
1.0	72200000.0	72210000.0	5.0	6.263709545135498	1.4441297054290771
1.0	72220000.0	72230000.0	5.0	6.169085502624512	1.4443050622940063
1.0	72300000.0	72310000.0	2.0	5.414859771728516	1.4277740716934204
1.0	72360000.0	72370000.0	5.0	5.212704658508301	1.415950059890747
1.0	72390000.0	72400000.0	7.0	4.661692142486572	1.3603487014770508
1.0	72440000.0	72450000.0	8.0	4.8756608963012695	1.3865153789520264
1.0	72460000.0	72470000.0	9.0	4.750795841217041	1.3720202445983887
1.0	72480000.0	72490000.0	4.0	4.972746849060059	1.3963754177093506
1.0	72530000.0	72540000.0	4.0	5.292755603790283	1.421102523803711
1.0	72550000.0	72560000.0	3.0	5.368027210235596	1.4253779649734497
1.0	72570000.0	72580000.0	6.0	4.955068111419678	1.3946678638458252
1.0	72580000.0	72590000.0	4.0	5.2046308517456055	1.4153940677642822
1.0	72620000.0	72630000.0	10.0	5.18194580078125	1.413796067237854
1.0	72640000.0	72650000.0	6.0	5.299314022064209	1.4214966297149658
1.0	72650000.0	72660000.0	10.0	5.047975063323975	1.4032180309295654
1.0	72700000.0	72710000.0	7.0	5.193166255950928	1.4145933389663696
1.0	72710000.0	72720000.0	8.0	5.548028469085693	1.4335532188415527
1.0	72760000.0	72770000.0	7.0	4.477744102478027	1.332493782043457
1.0	72950000.0	72960000.0	8.0	5.110523223876953	1.4084049463272095
1.0	72990000.0	73000000.0	4.0	5.089159965515137	1.4066835641860962
1.0	73080000.0	73090000.0	4.0	5.024409294128418	1.4011470079421997
1.0	73140000.0	73150000.0	10.0	5.565326690673828	1.4341976642608643
1.0	73240000.0	73250000.0	10.0	6.251760005950928	1.444172978401184
1.0	73310000.0	73320000.0	7.0	6.404406547546387	1.4431984424591064
1.0	73520000.0	73530000.0	9.0	6.644089698791504	1.4400265216827393
1.0	73530000.0	73540000.0	10.0	6.481921195983887	1.4423755407333374
1.0	73640000.0	73650000.0	10.0	7.245067596435547	1.425632119178772
1.0	73690000.0	73700000.0	6.0	7.385791778564453	1.4212524890899658
1.0	73710000.0	73720000.0	2.0	7.542662620544434	1.4159551858901978
1.0	73770000.0	73780000.0	8.0	6.990622043609619	1.4326547384262085
1.0	73780000.0	73790000.0	8.0	7.1997270584106445	1.4269698858261108
1.0	73880000.0	73890000.0	10.0	6.990443229675293	1.4326591491699219
1.0	73890000.0	73900000.0	6.0	6.640318870544434	1.4400899410247803
1.0	73900000.0	73910000.0	4.0	7.056344509124756	1.4309566020965576
1.0	73960000.0	73970000.0	2.0	6.477989196777344	1.4424222707748413
1.0	73970000.0	73980000.0	10.0	6.038819313049316	1.4438793659210205
1.0	73990000.0	74000000.0	7.0	5.890791893005371	1.442340612411499
1.0	74000000.0	74010000.0	3.0	6.323571681976318	1.443826675415039
1.0	74110000.0	74120000.0	5.0	6.3818769454956055	1.4433979988098145
1.0	74170000.0	74180000.0	12.0	6.757404327392578	1.4379366636276245
1.0	74200000.0	74210000.0	7.0	7.0804901123046875	1.4303120374679565
1.0	74210000.0	74220000.0	10.0	6.810601711273193	1.4368417263031006
1.0	74300000.0	74310000.0	4.0	6.278300762176514	1.444069266319275
1.0	74320000.0	74330000.0	3.0	6.565335750579834	1.441267728805542
1.0	74360000.0	74370000.0	5.0	6.377458095550537	1.4434349536895752
1.0	74410000.0	74420000.0	11.0	6.2302656173706055	1.4442355632781982
1.0	74480000.0	74490000.0	8.0	6.400792598724365	1.4432315826416016
1.0	74500000.0	74510000.0	7.0	6.777123928070068	1.4375388622283936
1.0	74520000.0	74530000.0	9.0	6.104706764221191	1.4441962242126465
1.0	74630000.0	74640000.0	5.0	4.771363258361816	1.3745536804199219
1.0	74650000.0	74660000.0	4.0	4.1797614097595215	1.27558171749115
1.0	74670000.0	74680000.0	2.0	3.9375579357147217	1.217477560043335
1.0	74700000.0	74710000.0	5.0	3.8748505115509033	1.2005822658538818
1.0	74730000.0	74740000.0	4.0	3.9234702587127686	1.2137501239776611
1.0	74740000.0	74750000.0	2.0	3.8789572715759277	1.201712727546692
1.0	74860000.0	74870000.0	3.0	4.551393508911133	1.344275712966919
1.0	74870000.0	74880000.0	6.0	4.285006046295166	1.2974402904510498
1.0	74920000.0	74930000.0	1.0	4.631845951080322	1.3561806678771973
1.0	75050000.0	75060000.0	6.0	5.806449890136719	1.4409024715423584
1.0	75070000.0	75080000.0	9.0	5.5152268409729	1.4322659969329834
1.0	75110000.0	75120000.0	6.0	5.076943874359131	1.4056758880615234
1.0	75130000.0	75140000.0	3.0	5.065323829650879	1.404701590538025
1.0	75200000.0	75210000.0	2.0	4.0523152351379395	1.24639892578125
1.0	75240000.0	75250000.0	7.0	4.895581245422363	1.3886359930038452
1.0	75270000.0	75280000.0	4.0	5.6224684715271	1.4361625909805298
1.0	75280000.0	75290000.0	7.0	5.911271095275879	1.4426257610321045
1.0	75400000.0	75410000.0	8.0	6.9025444984436035	1.434792160987854
1.0	75430000.0	75440000.0	7.0	7.040074348449707	1.4313850402832031
1.0	75440000.0	75450000.0	6.0	7.131651401519775	1.4289096593856812
1.0	75480000.0	75490000.0	9.0	6.6059136390686035	1.4406509399414062
1.0	75600000.0	75610000.0	6.0	5.663851261138916	1.4374337196350098
1.0	75740000.0	75750000.0	2.0	4.693693161010742	1.364672064781189
1.0	75760000.0	75770000.0	6.0	4.006703853607178	1.2352094650268555
1.0	75820000.0	75830000.0	5.0	4.007254123687744	1.2353469133377075
1.0	75870000.0	75880000.0	5.0	3.680467128753662	1.1431429386138916
1.0	75880000.0	75890000.0	1.0	3.692244291305542	1.1468453407287598
1.0	75890000.0	75900000.0	2.0	3.713322162628174	1.153398871421814
1.0	76070000.0	76080000.0	7.0	4.450386047363281	1.3278955221176147
1.0	76100000.0	76110000.0	2.0	4.048892498016357	1.2455729246139526
1.0	76220000.0	76230000.0	2.0	2.9695611000061035	0.8640959858894348
1.0	76280000.0	76290000.0	3.0	3.254842758178711	0.9893749952316284
1.0	76330000.0	76340000.0	2.0	4.249245643615723	1.290234923362732
1.0	76350000.0	76360000.0	6.0	3.461864471435547	1.0690736770629883
1.0	76430000.0	76440000.0	4.0	4.024357795715332	1.2395875453948975
1.0	76490000.0	76500000.0	5.0	3.380537748336792	1.0388857126235962
1.0	76680000.0	76690000.0	1.0	3.214174270629883	0.9726102948188782
1.0	76750000.0	76760000.0	6.0	2.374302864074707	0.5502701997756958
1.0	76940000.0	76950000.0	3.0	3.0821712017059326	0.9156813621520996
1.0	76950000.0	76960000.0	4.0	2.8680636882781982	0.8152614831924438
1.0	76960000.0	76970000.0	2.0	3.5534920692443848	1.1013648509979248
1.0	77030000.0	77040000.0	4.0	3.4502334594726562	1.0648447275161743
1.0	77050000.0	77060000.0	4.0	3.5246849060058594	1.0914080142974854
1.0	77070000.0	77080000.0	4.0	3.5204017162323	1.0899121761322021
1.0	77090000.0	77100000.0	1.0	3.518048048019409	1.089089035987854
1.0	77150000.0	77160000.0	4.0	3.3387551307678223	1.0228129625320435
1.0	77180000.0	77190000.0	0.0	3.6634159088134766	1.1377311944961548
1.0	77220000.0	77230000.0	1.0	3.623147964477539	1.1247068643569946
1.0	77290000.0	77300000.0	3.0	2.993931531906128	0.8754935264587402
1.0	77390000.0	77400000.0	5.0	2.1013336181640625	0.39690399169921875
1.0	77410000.0	77420000.0	0.0	2.275803327560425	0.4940745234489441
1.0	77450000.0	77460000.0	1.0	2.2165932655334473	0.46047329902648926
1.0	77490000.0	77500000.0	1.0	2.3345203399658203	0.5275816917419434
1.0	77620000.0	77630000.0	0.0	2.109487771987915	0.4012695252895355
1.0	77640000.0	77650000.0	2.0	2.4529669284820557	0.5948516130447388
1.0	77660000.0	77670000.0	3.0	2.5839309692382812	0.6675434112548828
1.0	77750000.0	77760000.0	3.0	3.494204044342041	1.0806783437728882
1.0	77770000.0	77780000.0	6.0	3.489163637161255	1.078884243965149
1.0	77840000.0	77850000.0	3.0	3.8556041717529297	1.1952388286590576
1.0	77980000.0	77990000.0	1.0	3.1574535369873047	0.9486190676689148
1.0	78000000.0	78010000.0	1.0	2.7212672233581543	0.7408612966537476
1.0	78020000.0	78030000.0	2.0	2.4100069999694824	0.5705657005310059
1.0	78040000.0	78050000.0	5.0	2.091867446899414	0.3918706476688385
1.0	78080000.0	78090000.0	3.0	2.1131107807159424	0.40321794152259827
1.0	78110000.0	78120000.0	3.0	2.1976065635681152	0.44979000091552734
1.0	78130000.0	78140000.0	0.0	2.105430841445923	0.39909476041793823
1.0	78180000.0	78190000.0	2.0	2.200392961502075	0.4513532221317291
1.0	78220000.0	78230000.0	3.0	2.1562561988830566	0.4267593026161194
1.0	78290000.0	78300000.0	5.0	2.4309396743774414	0.5824198722839355
1.0	78410000.0	78420000.0	3.0	2.043807029724121	0.3669833838939667
1.0	78460000.0	78470000.0	1.0	2.1554617881774902	0.42632126808166504
1.0	78470000.0	78480000.0	0.0	2.248699903488159	0.4786526560783386
1.0	78480000.0	78490000.0	5.0	2.2670655250549316	0.48909682035446167
1.0	78510000.0	78520000.0	5.0	2.610657215118408	0.6820679903030396
1.0	78550000.0	78560000.0	2.0	3.371300220489502	1.0353652238845825
1.0	78560000.0	78570000.0	1.0	3.279013156890869	0.9991658926010132
1.0	78630000.0	78640000.0	7.0	3.781681537628174	1.1740190982818604
1.0	78640000.0	78650000.0	8.0	3.8368353843688965	1.1899566650390625
1.0	78660000.0	78670000.0	4.0	4.451035022735596	1.3280060291290283
1.0	78690000.0	78700000.0	4.0	4.226554870605469	1.2855452299118042
1.0	78700000.0	78710000.0	2.0	4.1767778396606445	1.274932861328125
1.0	78710000.0	78720000.0	2.0	4.166520118713379	1.2726898193359375
1.0	78730000.0	78740000.0	4.0	4.577200889587402	1.3482023477554321
1.0	78750000.0	78760000.0	7.0	4.223731994628906	1.2849552631378174
1.0	78820000.0	78830000.0	1.0	4.616460800170898	1.3539800643920898
1.0	78860000.0	78870000.0	8.0	4.2804975509643555	1.2965443134307861
1.0	78870000.0	78880000.0	4.0	4.7198662757873535	1.3680976629257202
1.0	78880000.0	78890000.0	4.0	4.4745378494262695	1.3319607973098755
1.0	78900000.0	78910000.0	2.0	5.010169982910156	1.399863839149475
1.0	78960000.0	78970000.0	5.0	4.817034721374512	1.3799718618392944
1.0	78990000.0	79000000.0	4.0	4.756281852722168	1.37270188331604
1.0	79010000.0	79020000.0	5.0	4.982694149017334	1.397318959236145
1.0	79080000.0	79090000.0	1.0	4.249011039733887	1.290186882019043
1.0	79090000.0	79100000.0	4.0	4.242716312408447	1.2888950109481812
1.0	79150000.0	79160000.0	5.0	4.499652862548828	1.3360885381698608
1.0	79160000.0	79170000.0	7.0	4.649374485015869	1.3586444854736328
1.0	79210000.0	79220000.0	5.0	4.756800651550293	1.3727658987045288
1.0	79230000.0	79240000.0	3.0	5.05944299697876	1.4042026996612549
1.0	79270000.0	79280000.0	5.0	4.866959571838379	1.385572910308838
1.0	79360000.0	79370000.0	4.0	4.542669296264648	1.3429245948791504
1.0	79420000.0	79430000.0	5.0	4.964437007904053	1.395577311515808
1.0	79470000.0	79480000.0	5.0	4.9016642570495605	1.3892734050750732
1.0	79560000.0	79570000.0	7.0	4.751804828643799	1.3721458911895752
1.0	79570000.0	79580000.0	5.0	4.895173072814941	1.3885929584503174
1.0	79630000.0	79640000.0	3.0	3.7735133171081543	1.1716063022613525
1.0	79730000.0	79740000.0	3.0	4.003852844238281	1.2344967126846313
1.0	79860000.0	79870000.0	4.0	3.8420536518096924	1.1914323568344116
1.0	79910000.0	79920000.0	5.0	3.481816530227661	1.076259732246399
1.0	79920000.0	79930000.0	5.0	3.5579216480255127	1.1028801202774048
1.0	79960000.0	79970000.0	3.0	3.0424323081970215	0.8977925181388855
1.0	80080000.0	80090000.0	3.0	3.2387070655822754	0.9827669262886047
1.0	80090000.0	80100000.0	2.0	3.1349239349365234	0.9388925433158875
1.0	80170000.0	80180000.0	2.0	3.4910998344421387	1.0795742273330688
1.0	80190000.0	80200000.0	3.0	3.130094289779663	0.9367929697036743
1.0	80380000.0	80390000.0	5.0	3.685270309448242	1.1446561813354492
1.0	80420000.0	80430000.0	7.0	3.9062931537628174	1.2091516256332397
1.0	80430000.0	80440000.0	6.0	3.824578046798706	1.1864681243896484
1.0	80550000.0	80560000.0	3.0	3.9106431007385254	1.2103216648101807
1.0	80610000.0	80620000.0	3.0	3.911703586578369	1.210606575012207
1.0	80650000.0	80660000.0	4.0	3.605492353439331	1.118888258934021
1.0	80730000.0	80740000.0	5.0	3.7809059619903564	1.1737908124923706
1.0	80810000.0	80820000.0	1.0	4.389140605926514	1.3171560764312744
1.0	80820000.0	80830000.0	3.0	4.213583469390869	1.2828229665756226
1.0	80890000.0	80900000.0	7.0	3.90275502204895	1.2081973552703857
1.0	80920000.0	80930000.0	6.0	4.109384536743164	1.2598416805267334
1.0	80950000.0	80960000.0	6.0	3.896714448928833	1.2065619230270386
1.0	80960000.0	80970000.0	4.0	3.6433849334716797	1.1312949657440186
1.0	80990000.0	81000000.0	6.0	4.075852870941162	1.252017855644226
1.0	81060000.0	81070000.0	4.0	4.3513994216918945	1.310225486755371
1.0	81070000.0	81080000.0	9.0	3.881509780883789	1.2024134397506714
1.0	81090000.0	81100000.0	6.0	4.1890411376953125	1.2775893211364746
1.0	81100000.0	81110000.0	4.0	4.061561584472656	1.248618483543396
1.0	81210000.0	81220000.0	2.0	3.6479690074920654	1.1327755451202393
1.0	81240000.0	81250000.0	2.0	3.8778462409973145	1.2014071941375732
1.0	81310000.0	81320000.0	1.0	3.6440651416778564	1.1315151453018188
1.0	81320000.0	81330000.0	7.0	3.4960436820983887	1.0813312530517578
1.0	81350000.0	81360000.0	4.0	3.382657527923584	1.0396908521652222
1.0	81450000.0	81460000.0	1.0	3.898883104324341	1.207149863243103
1.0	81510000.0	81520000.0	4.0	3.5491085052490234	1.0998613834381104
1.0	81570000.0	81580000.0	3.0	3.9160056114196777	1.2117587327957153
1.0	81620000.0	81630000.0	4.0	3.715522289276123	1.1540777683258057
1.0	81640000.0	81650000.0	4.0	4.1645708084106445	1.272261381149292
1.0	81670000.0	81680000.0	2.0	3.7588188648223877	1.167230248451233
1.0	81680000.0	81690000.0	7.0	3.6219322681427	1.1243082284927368
1.0	81720000.0	81730000.0	3.0	3.7037646770477295	1.1504387855529785
1.0	81760000.0	81770000.0	2.0	3.588609218597412	1.113262414932251
1.0	81770000.0	81780000.0	1.0	3.411278247833252	1.0504658222198486
1.0	81950000.0	81960000.0	5.0	3.8889708518981934	1.204455018043518
1.0	82040000.0	82050000.0	5.0	3.3304686546325684	1.0195801258087158
1.0	82050000.0	82060000.0	8.0	3.401498317718506	1.0468041896820068
1.0	82090000.0	82100000.0	2.0	3.5026695728302	1.083678126335144
1.0	82110000.0	82120000.0	1.0	3.2830634117126465	1.0007938146591187
1.0	82140000.0	82150000.0	3.0	3.0429224967956543	0.8980154991149902
1.0	82160000.0	82170000.0	4.0	2.844257354736328	0.8034927248954773
1.0	82200000.0	82210000.0	0.0	3.031193494796753	0.8926708102226257
1.0	82250000.0	82260000.0	1.0	3.303785800933838	1.0090668201446533
1.0	82280000.0	82290000.0	4.0	2.7326791286468506	0.7467983365058899
1.0	82290000.0	82300000.0	4.0	2.72955060005188	0.7451729774475098
1.0	82310000.0	82320000.0	6.0	2.6927859783172607	0.7259352803230286
1.0	82540000.0	82550000.0	4.0	3.2583441734313965	0.9908013343811035
1.0	82560000.0	82570000.0	9.0	3.199214220046997	0.9663512110710144
1.0	82610000.0	82620000.0	0.0	3.817408800125122	1.1844137907028198
1.0	82680000.0	82690000.0	4.0	3.7960362434387207	1.1782268285751343
1.0	82720000.0	82730000.0	4.0	3.499671459197998	1.0826170444488525
1.0	82740000.0	82750000.0	5.0	4.24918270111084	1.290221929550171
1.0	82780000.0	82790000.0	4.0	4.0902581214904785	1.2554048299789429
1.0	82840000.0	82850000.0	1.0	4.0950398445129395	1.2565206289291382
1.0	82920000.0	82930000.0	6.0	3.9663021564483643	1.2249623537063599
1.0	82960000.0	82970000.0	5.0	4.270644187927246	1.2945735454559326
1.0	82970000.0	82980000.0	4.0	4.3176422119140625	1.303820013999939
1.0	83010000.0	83020000.0	10.0	4.209721088409424	1.2820065021514893
1.0	83030000.0	83040000.0	8.0	3.9921562671661377	1.2315559387207031
1.0	83050000.0	83060000.0	5.0	3.8142807483673096	1.1835143566131592
1.0	83150000.0	83160000.0	4.0	4.443909645080566	1.3267890214920044
1.0	83170000.0	83180000.0	7.0	4.135251998901367	1.2657334804534912
1.0	83200000.0	83210000.0	3.0	4.224057197570801	1.2850233316421509
1.0	83230000.0	83240000.0	6.0	4.334284782409668	1.3070024251937866
1.0	83240000.0	83250000.0	3.0	4.457434177398682	1.3290917873382568
1.0	83250000.0	83260000.0	7.0	4.131479740142822	1.26488196849823
1.0	83290000.0	83300000.0	2.0	3.8442046642303467	1.1920392513275146
1.0	83310000.0	83320000.0	4.0	3.8923499584198	1.2053760290145874
1.0	83320000.0	83330000.0	2.0	3.94356107711792	1.2190543413162231
1.0	83340000.0	83350000.0	5.0	3.675048828125	1.1414296627044678
1.0	83400000.0	83410000.0	4.0	3.7210330963134766	1.1557735204696655
1.0	83490000.0	83500000.0	3.0	3.7854275703430176	1.175121545791626
1.0	83500000.0	83510000.0	4.0	3.5124592781066895	1.0871284008026123
1.0	83510000.0	83520000.0	3.0	3.628588914871216	1.1264867782592773
1.0	83530000.0	83540000.0	4.0	3.0722618103027344	0.9112529754638672
1.0	83540000.0	83550000.0	2.0	2.99284291267395	0.874987006187439
1.0	83680000.0	83690000.0	0.0	1.575138807296753	0.2746438682079315
1.0	83870000.0	83880000.0	0.0	1.659311294555664	0.26167431473731995
1.0	83880000.0	83890000.0	0.0	1.7355067729949951	0.263037770986557
1.0	83890000.0	83900000.0	1.0	1.7685225009918213	0.2672584354877472
1.0	83920000.0	83930000.0	1.0	1.862640142440796	0.2900204062461853
1.0	83970000.0	83980000.0	5.0	2.3512332439422607	0.53711998462677
1.0	84100000.0	84110000.0	2.0	3.0320327281951904	0.893054187297821
1.0	84130000.0	84140000.0	3.0	3.3259968757629395	1.0178288221359253
1.0	84140000.0	84150000.0	3.0	3.382883071899414	1.0397762060165405
1.0	84160000.0	84170000.0	6.0	3.204275131225586	0.9684740900993347
1.0	84220000.0	84230000.0	3.0	3.1424431800842285	0.942150890827179
1.0	84260000.0	84270000.0	3.0	3.2309646606445312	0.9795758128166199
1.0	84320000.0	84330000.0	1.0	2.887014865875244	0.8245449066162109
1.0	84430000.0	84440000.0	6.0	2.6870851516723633	0.7229296565055847
1.0	84450000.0	84460000.0	3.0	2.779175281524658	0.7707260847091675
1.0	84540000.0	84550000.0	3.0	2.615551471710205	0.6847155690193176
1.0	84570000.0	84580000.0	5.0	2.2854390144348145	0.4995667040348053
1.0	84650000.0	84660000.0	2.0	2.2082600593566895	0.45577773451805115
1.0	84720000.0	84730000.0	3.0	2.5147652626037598	0.62944096326828
1.0	84760000.0	84770000.0	3.0	2.3904311656951904	0.5594485998153687
1.0	84770000.0	84780000.0	3.0	2.692000389099121	0.7255216240882874
1.0	84890000.0	84900000.0	2.0	2.9285683631896973	0.8446365594863892
1.0	84960000.0	84970000.0	0.0	2.3465981483459473	0.5344754457473755
1.0	84980000.0	84990000.0	1.0	2.6158969402313232	0.6849024295806885
1.0	85090000.0	85100000.0	1.0	3.188279390335083	0.9617452621459961
1.0	85100000.0	85110000.0	4.0	3.0301995277404785	0.8922163248062134
1.0	85190000.0	85200000.0	5.0	3.058994770050049	0.9052904844284058
1.0	85210000.0	85220000.0	2.0	3.2644035816192627	0.9932634234428406
1.0	85250000.0	85260000.0	0.0	3.2653439044952393	0.9936443567276001
1.0	85270000.0	85280000.0	2.0	3.1412270069122314	0.9416249990463257
1.0	85420000.0	85430000.0	6.0	3.557809352874756	1.102842092514038
1.0	85450000.0	85460000.0	2.0	3.955228328704834	1.2220982313156128
1.0	85500000.0	85510000.0	0.0	3.480057954788208	1.0756298303604126
1.0	85540000.0	85550000.0	3.0	3.1193509101867676	0.932104229927063
1.0	85570000.0	85580000.0	3.0	3.0211641788482666	0.8880767822265625
1.0	85580000.0	85590000.0	1.0	3.0675272941589355	0.9091297388076782
1.0	85590000.0	85600000.0	3.0	2.674368381500244	0.7162033319473267
1.0	85620000.0	85630000.0	2.0	2.462291955947876	0.6000996828079224
1.0	85720000.0	85730000.0	2.0	2.0418732166290283	0.36600881814956665
1.0	85790000.0	85800000.0	4.0	2.4143152236938477	0.5730080604553223
1.0	85860000.0	85870000.0	0.0	2.4822170734405518	0.6112798452377319
1.0	85930000.0	85940000.0	5.0	2.872169017791748	0.8172787427902222
1.0	85940000.0	85950000.0	4.0	3.211790084838867	0.9716160893440247
1.0	86020000.0	86030000.0	0.0	3.251159191131592	0.9878711700439453
1.0	86030000.0	86040000.0	1.0	3.2148051261901855	0.9728729128837585
1.0	86040000.0	86050000.0	6.0	2.9727940559387207	0.8656150102615356
1.0	86080000.0	86090000.0	0.0	3.141500234603882	0.9417434930801392
1.0	86100000.0	86110000.0	2.0	2.439202070236206	0.5870885848999023
1.0	86220000.0	86230000.0	4.0	3.3643176555633545	1.0326913595199585
1.0	86230000.0	86240000.0	5.0	3.1791210174560547	0.957867443561554
1.0	86250000.0	86260000.0	1.0	4.065200328826904	1.2494878768920898
1.0	86300000.0	86310000.0	6.0	3.3939144611358643	1.0439503192901611
1.0	86320000.0	86330000.0	3.0	3.5370380878448486	1.0956999063491821
1.0	86440000.0	86450000.0	2.0	3.7066071033477783	1.1513211727142334
1.0	86460000.0	86470000.0	4.0	3.6361489295959473	1.128949522972107
1.0	86600000.0	86610000.0	6.0	4.2188615798950195	1.283934473991394
1.0	86620000.0	86630000.0	3.0	4.363168716430664	1.3124125003814697
1.0	86630000.0	86640000.0	3.0	4.075135231018066	1.2518479824066162
1.0	86650000.0	86660000.0	7.0	4.252554893493652	1.290911316871643
1.0	86750000.0	86760000.0	4.0	4.584670066833496	1.3493196964263916
1.0	86770000.0	86780000.0	7.0	4.3826470375061035	1.3159806728363037
1.0	86830000.0	86840000.0	1.0	3.5468220710754395	1.0990759134292603
1.0	86840000.0	86850000.0	7.0	2.959716320037842	0.8594552874565125
1.0	86870000.0	86880000.0	3.0	4.1899189949035645	1.2777780294418335
1.0	86940000.0	86950000.0	4.0	4.227921485900879	1.2858301401138306
1.0	86950000.0	86960000.0	7.0	4.111506462097168	1.2603298425674438
1.0	87000000.0	87010000.0	3.0	4.79360294342041	1.377227783203125
1.0	87100000.0	87110000.0	10.0	4.331889629364014	1.3065474033355713
1.0	87110000.0	87120000.0	5.0	4.549872875213623	1.3440407514572144
1.0	87150000.0	87160000.0	7.0	3.7851638793945312	1.175044059753418
1.0	87180000.0	87190000.0	3.0	3.189603805541992	0.9623042941093445
1.0	87350000.0	87360000.0	2.0	2.289823055267334	0.5020672082901001
1.0	87410000.0	87420000.0	2.0	2.1938540935516357	0.447685182094574
1.0	87460000.0	87470000.0	1.0	2.510169506072998	0.6268851161003113
1.0	87470000.0	87480000.0	3.0	2.605689525604248	0.679377555847168
1.0	87490000.0	87500000.0	4.0	2.5443408489227295	0.6458203196525574
1.0	87500000.0	87510000.0	1.0	2.671966075897217	0.7149292826652527
1.0	87650000.0	87660000.0	5.0	3.969198226928711	1.2257075309753418
1.0	87660000.0	87670000.0	3.0	4.041323661804199	1.2437390089035034
1.0	87800000.0	87810000.0	2.0	2.507218837738037	0.6252428293228149
1.0	87870000.0	87880000.0	1.0	3.079080581665039	0.9143023490905762
1.0	88030000.0	88040000.0	2.0	4.457510948181152	1.3291046619415283
1.0	88050000.0	88060000.0	3.0	4.1496758460998535	1.2689650058746338
1.0	88070000.0	88080000.0	7.0	4.173558712005615	1.274230718612671
1.0	88090000.0	88100000.0	5.0	4.277928829193115	1.2960323095321655
1.0	88130000.0	88140000.0	2.0	3.8160228729248047	1.1840155124664307
1.0	88140000.0	88150000.0	4.0	3.679114580154419	1.1427159309387207
1.0	88210000.0	88220000.0	3.0	3.1161625385284424	0.930707573890686
1.0	88240000.0	88250000.0	4.0	3.4252800941467285	1.0556719303131104
1.0	88270000.0	88280000.0	5.0	3.2516746520996094	0.9880821108818054
1.0	88300000.0	88310000.0	1.0	3.5430335998535156	1.0977709293365479
1.0	88410000.0	88420000.0	2.0	3.3480753898620605	1.0264313220977783
1.0	88430000.0	88440000.0	2.0	3.1168274879455566	0.9309992790222168
1.0	88450000.0	88460000.0	0.0	3.4137816429138184	1.051400065422058
1.0	88480000.0	88490000.0	3.0	3.4402809143066406	1.0612025260925293
1.0	88520000.0	88530000.0	6.0	3.1312530040740967	0.9372972249984741
1.0	88530000.0	88540000.0	2.0	3.8652453422546387	1.1979249715805054
1.0	88580000.0	88590000.0	4.0	3.9555649757385254	1.2221853733062744
1.0	88700000.0	88710000.0	9.0	3.616406202316284	1.122492790222168
1.0	88750000.0	88760000.0	3.0	3.4827487468719482	1.0765937566757202
1.0	88770000.0	88780000.0	3.0	3.6894218921661377	1.1459604501724243
1.0	88810000.0	88820000.0	2.0	2.6599185466766357	0.7085243463516235
1.0	88820000.0	88830000.0	2.0	3.5441975593566895	1.0981717109680176
1.0	88880000.0	88890000.0	0.0	4.334700584411621	1.3070813417434692
1.0	88930000.0	88940000.0	4.0	3.549375534057617	1.0999529361724854
1.0	88940000.0	88950000.0	1.0	3.7480740547180176	1.1640026569366455
1.0	88950000.0	88960000.0	5.0	3.490443468093872	1.0793404579162598
1.0	88970000.0	88980000.0	3.0	3.475266695022583	1.0739099979400635
1.0	89080000.0	89090000.0	3.0	3.3214614391326904	1.016048789024353
1.0	89110000.0	89120000.0	2.0	3.00949764251709	0.8827060461044312
1.0	89170000.0	89180000.0	0.0	2.5117287635803223	0.6277526617050171
1.0	89200000.0	89210000.0	1.0	2.4125969409942627	0.5720342397689819
1.0	89290000.0	89300000.0	1.0	2.512481927871704	0.6281715631484985
1.0	89320000.0	89330000.0	3.0	2.7282536029815674	0.744498610496521
1.0	89350000.0	89360000.0	4.0	2.5259482860565186	0.6356480717658997
1.0	89410000.0	89420000.0	4.0	2.255859851837158	0.4827204644680023
1.0	89430000.0	89440000.0	2.0	2.024359703063965	0.35729143023490906
1.0	89610000.0	89620000.0	1.0	2.6669983863830566	0.712291419506073
1.0	89640000.0	89650000.0	1.0	2.772810459136963	0.7674754858016968
1.0	89700000.0	89710000.0	1.0	3.1567065715789795	0.9482980966567993
1.0	89740000.0	89750000.0	4.0	2.648577928543091	0.7024713754653931
1.0	89770000.0	89780000.0	4.0	3.0334973335266113	0.8937228918075562
1.0	89800000.0	89810000.0	3.0	3.2481160163879395	0.9866268038749695
1.0	89960000.0	89970000.0	2.0	2.4120025634765625	0.5716971158981323
1.0	90070000.0	90080000.0	1.0	1.9370596408843994	0.31745782494544983
1.0	90080000.0	90090000.0	1.0	2.611557722091675	0.6825556755065918
1.0	90090000.0	90100000.0	2.0	3.0421130657196045	0.897647500038147
1.0	90160000.0	90170000.0	5.0	2.7693023681640625	0.7656808495521545
1.0	90280000.0	90290000.0	2.0	3.2956058979034424	1.0058122873306274
1.0	90300000.0	90310000.0	4.0	2.6175224781036377	0.68578040599823
1.0	90350000.0	90360000.0	0.0	2.677023410797119	0.7176098823547363
1.0	90400000.0	90410000.0	3.0	2.342933177947998	0.5323834419250488
1.0	90410000.0	90420000.0	4.0	2.6985671520233154	0.7289770245552063
1.0	90420000.0	90430000.0	1.0	2.6241583824157715	0.6893606185913086
1.0	90570000.0	90580000.0	2.0	3.6165318489074707	1.1225343942642212
1.0	90590000.0	90600000.0	4.0	3.4822051525115967	1.0763990879058838
1.0	90640000.0	90650000.0	5.0	3.7347569465637207	1.1599687337875366
1.0	90670000.0	90680000.0	2.0	3.777463436126709	1.1727750301361084
1.0	90880000.0	90890000.0	7.0	4.383401870727539	1.3161176443099976
1.0	90900000.0	90910000.0	4.0	4.5774760246276855	1.3482437133789062
1.0	90930000.0	90940000.0	3.0	4.696179389953613	1.3650016784667969
1.0	90950000.0	90960000.0	8.0	4.732372283935547	1.3697000741958618
1.0	90960000.0	90970000.0	6.0	4.916736602783203	1.3908323049545288
1.0	91000000.0	91010000.0	4.0	4.940959453582764	1.3932775259017944
1.0	91080000.0	91090000.0	5.0	5.289229393005371	1.420889139175415
1.0	91130000.0	91140000.0	5.0	4.9457244873046875	1.3937499523162842
1.0	91140000.0	91150000.0	10.0	5.016228199005127	1.4004127979278564
1.0	91180000.0	91190000.0	6.0	4.581317901611328	1.3488194942474365
1.0	91240000.0	91250000.0	6.0	3.8974311351776123	1.206756353378296
1.0	91260000.0	91270000.0	1.0	3.641497850418091	1.13068425655365
1.0	91290000.0	91300000.0	3.0	3.4891605377197266	1.0788832902908325
1.0	91300000.0	91310000.0	3.0	3.299406051635742	1.0073261260986328
1.0	91450000.0	91460000.0	4.0	2.363126039505005	0.5439013838768005
1.0	91500000.0	91510000.0	2.0	3.6294808387756348	1.1267778873443604
1.0	91530000.0	91540000.0	6.0	3.6886260509490967	1.1457107067108154
1.0	91540000.0	91550000.0	0.0	4.096318244934082	1.2568180561065674
1.0	91610000.0	91620000.0	3.0	4.167336940765381	1.2728691101074219
1.0	91630000.0	91640000.0	4.0	3.6604607105255127	1.136786699295044
1.0	91650000.0	91660000.0	4.0	4.041988849639893	1.2439006567001343
1.0	91840000.0	91850000.0	1.0	3.2470691204071045	0.9861987829208374
1.0	91870000.0	91880000.0	7.0	3.8279032707214355	1.1874173879623413
1.0	91900000.0	91910000.0	4.0	3.824753999710083	1.1865183115005493
1.0	91950000.0	91960000.0	4.0	3.6877753734588623	1.1454436779022217
1.0	91970000.0	91980000.0	3.0	2.921842098236084	0.8414093255996704
1.0	92080000.0	92090000.0	1.0	2.295973777770996	0.5055764317512512
1.0	92090000.0	92100000.0	0.0	2.498274087905884	0.6202565431594849
1.0	92180000.0	92190000.0	3.0	2.0097098350524902	0.35015869140625
1.0	92230000.0	92240000.0	1.0	2.1943233013153076	0.4479476809501648
1.0	92240000.0	92250000.0	2.0	2.0970733165740967	0.39463406801223755
1.0	92260000.0	92270000.0	3.0	2.3873000144958496	0.55766761302948
1.0	92370000.0	92380000.0	3.0	2.7941620349884033	0.7783476710319519
1.0	92450000.0	92460000.0	1.0	3.030693531036377	0.8924423456192017
1.0	92460000.0	92470000.0	0.0	3.0380682945251465	0.8958070874214172
1.0	92470000.0	92480000.0	1.0	2.8080482482910156	0.7853687405586243
1.0	92510000.0	92520000.0	2.0	2.558286190032959	0.6534993052482605
1.0	92540000.0	92550000.0	1.0	2.1567046642303467	0.42700690031051636
1.0	92550000.0	92560000.0	3.0	2.148939847946167	0.4227256178855896
1.0	92580000.0	92590000.0	3.0	2.369009256362915	0.5472546815872192
1.0	92630000.0	92640000.0	3.0	2.263129711151123	0.48685699701309204
1.0	92640000.0	92650000.0	1.0	2.258363723754883	0.48414477705955505
1.0	92900000.0	92910000.0	5.0	3.301955461502075	1.0083401203155518
1.0	92970000.0	92980000.0	5.0	3.0136501789093018	0.8846208453178406
1.0	92980000.0	92990000.0	2.0	2.9338345527648926	0.8471565246582031
1.0	93080000.0	93090000.0	2.0	2.1096489429473877	0.40135568380355835
1.0	93190000.0	93200000.0	3.0	2.678093433380127	0.7181761860847473
1.0	93300000.0	93310000.0	2.0	2.4544479846954346	0.595685601234436
1.0	93310000.0	93320000.0	3.0	3.173305034637451	0.9553952217102051
1.0	93420000.0	93430000.0	2.0	2.826150894165039	0.7944632768630981
1.0	93460000.0	93470000.0	3.0	3.134303092956543	0.9386230707168579
1.0	93550000.0	93560000.0	2.0	2.3275115489959717	0.5235801935195923
1.0	93560000.0	93570000.0	1.0	2.449131727218628	0.5926908254623413
1.0	93590000.0	93600000.0	4.0	2.3600549697875977	0.5421508550643921
1.0	93660000.0	93670000.0	3.0	2.466745615005493	0.6026023030281067
1.0	93830000.0	93840000.0	2.0	2.677293539047241	0.7177528142929077
1.0	93910000.0	93920000.0	2.0	2.6365058422088623	0.6960028409957886
1.0	93980000.0	93990000.0	1.0	2.114719867706299	0.40408435463905334
1.0	93990000.0	94000000.0	1.0	2.0978939533233643	0.39507049322128296
1.0	94040000.0	94050000.0	1.0	2.1782684326171875	0.43897271156311035
1.0	94340000.0	94350000.0	0.0	2.745915651321411	0.7536529898643494
1.0	94350000.0	94360000.0	0.0	2.6001553535461426	0.6763745546340942
1.0	94450000.0	94460000.0	5.0	3.292428493499756	1.0045444965362549
1.0	94480000.0	94490000.0	4.0	3.3759663105010986	1.0371453762054443
1.0	94490000.0	94500000.0	1.0	3.3989577293395996	1.0458498001098633
1.0	94550000.0	94560000.0	6.0	2.9772634506225586	0.8677117228507996
1.0	94560000.0	94570000.0	3.0	2.7667529582977295	0.7643750905990601
1.0	94710000.0	94720000.0	1.0	2.6548824310302734	0.7058389782905579
1.0	94720000.0	94730000.0	1.0	2.5180232524871826	0.6312502026557922
1.0	94760000.0	94770000.0	2.0	2.509678363800049	0.6266120672225952
1.0	94770000.0	94780000.0	4.0	2.5074939727783203	0.6253966093063354
1.0	94790000.0	94800000.0	0.0	2.762052297592163	0.761963427066803
1.0	94800000.0	94810000.0	4.0	2.957556962966919	0.8584345579147339
1.0	94810000.0	94820000.0	4.0	2.9963948726654053	0.8766380548477173
1.0	94930000.0	94940000.0	2.0	2.229588747024536	0.46781817078590393
1.0	94960000.0	94970000.0	2.0	2.177391529083252	0.4384840428829193
1.0	94980000.0	94990000.0	2.0	2.282313823699951	0.4977853298187256
1.0	95060000.0	95070000.0	3.0	2.664975643157959	0.7112162113189697
1.0	95080000.0	95090000.0	4.0	2.4256205558776855	0.5794110298156738
1.0	95090000.0	95100000.0	5.0	2.682553291320801	0.7205356359481812
1.0	95100000.0	95110000.0	0.0	2.7238495349884033	0.7422064542770386
1.0	95220000.0	95230000.0	2.0	2.458331346511841	0.5978718996047974
1.0	95260000.0	95270000.0	3.0	2.298997163772583	0.5073023438453674
1.0	95270000.0	95280000.0	7.0	2.3345534801483154	0.5276004672050476
1.0	95300000.0	95310000.0	4.0	2.338087797164917	0.5296176075935364
1.0	95330000.0	95340000.0	2.0	2.3995258808135986	0.564616322517395
1.0	95340000.0	95350000.0	2.0	2.4881467819213867	0.6145984530448914
1.0	95370000.0	95380000.0	2.0	2.1175365447998047	0.40560418367385864
1.0	95380000.0	95390000.0	2.0	1.9961239099502563	0.34368896484375
1.0	95390000.0	95400000.0	4.0	2.38316011428833	0.5553122758865356
1.0	95420000.0	95430000.0	3.0	2.2878973484039307	0.5009692907333374
1.0	95430000.0	95440000.0	3.0	2.3737752437591553	0.5499699115753174
1.0	95550000.0	95560000.0	1.0	2.9760022163391113	0.8671205639839172
1.0	95570000.0	95580000.0	7.0	2.924830198287964	0.8428444862365723
1.0	95610000.0	95620000.0	2.0	2.998032808303833	0.877398669719696
1.0	95700000.0	95710000.0	3.0	2.4362716674804688	0.585433304309845
1.0	95740000.0	95750000.0	3.0	3.744443416595459	1.1629064083099365
1.0	95750000.0	95760000.0	3.0	3.241968870162964	0.9841076135635376
1.0	95800000.0	95810000.0	3.0	4.530806541442871	1.3410683870315552
1.0	95810000.0	95820000.0	8.0	4.403204441070557	1.3196772336959839
1.0	95840000.0	95850000.0	4.0	4.730855464935303	1.3695068359375
1.0	95860000.0	95870000.0	6.0	4.917724609375	1.390933632850647
1.0	95920000.0	95930000.0	3.0	5.287186622619629	1.420764684677124
1.0	96060000.0	96070000.0	4.0	6.242791652679443	1.4442014694213867
1.0	96090000.0	96100000.0	6.0	6.023112773895264	1.4437716007232666
1.0	96130000.0	96140000.0	6.0	6.039632797241211	1.4438846111297607
1.0	96190000.0	96200000.0	6.0	5.692660331726074	1.4382460117340088
1.0	96220000.0	96230000.0	3.0	6.68548059463501	1.4393028020858765
1.0	96300000.0	96310000.0	6.0	5.748842239379883	1.4396650791168213
1.0	96350000.0	96360000.0	10.0	5.573281288146973	1.4344860315322876
1.0	96370000.0	96380000.0	2.0	6.413271427154541	1.4431148767471313
1.0	96430000.0	96440000.0	7.0	5.663348197937012	1.4374189376831055
1.0	96570000.0	96580000.0	9.0	6.06350040435791	1.4440233707427979
1.0	96580000.0	96590000.0	2.0	5.810059547424316	1.4409734010696411
1.0	96670000.0	96680000.0	3.0	5.3427629470825195	1.4240024089813232
1.0	96680000.0	96690000.0	4.0	5.2831268310546875	1.4205166101455688
1.0	96690000.0	96700000.0	2.0	5.511229038238525	1.432103157043457
1.0	96700000.0	96710000.0	4.0	3.685163974761963	1.1446229219436646
1.0	96720000.0	96730000.0	5.0	4.545312404632568	1.3433353900909424
1.0	96740000.0	96750000.0	4.0	4.6038384437561035	1.3521482944488525
1.0	96750000.0	96760000.0	5.0	4.851726531982422	1.3838988542556763
1.0	96830000.0	96840000.0	8.0	4.407660961151123	1.3204692602157593
1.0	96860000.0	96870000.0	3.0	4.775368690490723	1.3750404119491577
1.0	96890000.0	96900000.0	3.0	4.1152567863464355	1.2611900568008423
1.0	96970000.0	96980000.0	2.0	4.292624473571777	1.2989462614059448
1.0	97060000.0	97070000.0	3.0	4.817652225494385	1.3800432682037354
1.0	97180000.0	97190000.0	5.0	3.8234424591064453	1.1861436367034912
1.0	97260000.0	97270000.0	6.0	3.1718883514404297	0.9547918438911438
1.0	97270000.0	97280000.0	1.0	3.2645835876464844	0.9933363795280457
1.0	97310000.0	97320000.0	4.0	3.6801390647888184	1.1430392265319824
1.0	97370000.0	97380000.0	11.0	4.342709064483643	1.308595061302185
1.0	97380000.0	97390000.0	5.0	5.0473127365112305	1.403160810470581
1.0	97460000.0	97470000.0	8.0	5.205683708190918	1.4154672622680664
1.0	97580000.0	97590000.0	2.0	3.921970844268799	1.213350772857666
1.0	97640000.0	97650000.0	2.0	3.770739793777466	1.1707836389541626
1.0	97670000.0	97680000.0	2.0	3.7145817279815674	1.1537877321243286
1.0	97840000.0	97850000.0	0.0	3.4476475715637207	1.0639002323150635
1.0	97850000.0	97860000.0	6.0	3.2909979820251465	1.0039722919464111
1.0	98000000.0	98010000.0	6.0	3.9399478435516357	1.2181061506271362
1.0	98070000.0	98080000.0	6.0	3.9158458709716797	1.2117162942886353
1.0	98080000.0	98090000.0	4.0	4.099398612976074	1.2575337886810303
1.0	98170000.0	98180000.0	3.0	4.606908321380615	1.3525960445404053
1.0	98190000.0	98200000.0	3.0	4.751847267150879	1.3721511363983154
1.0	98200000.0	98210000.0	6.0	4.5102691650390625	1.3378028869628906
1.0	98250000.0	98260000.0	7.0	4.65468692779541	1.3593822717666626
1.0	98260000.0	98270000.0	4.0	4.522852897644043	1.3398118019104004
1.0	98310000.0	98320000.0	5.0	4.768056392669678	1.3741505146026611
1.0	98450000.0	98460000.0	2.0	5.478313446044922	1.4307128190994263
1.0	98470000.0	98480000.0	5.0	5.334662437438965	1.4235488176345825
1.0	98480000.0	98490000.0	6.0	5.70467472076416	1.4385675191879272
1.0	98600000.0	98610000.0	9.0	5.541478157043457	1.433302879333496
1.0	98610000.0	98620000.0	2.0	5.7266693115234375	1.4391305446624756
1.0	98620000.0	98630000.0	5.0	5.678137302398682	1.437843680381775
1.0	98720000.0	98730000.0	10.0	5.512933254241943	1.4321725368499756
1.0	98800000.0	98810000.0	3.0	5.6028618812561035	1.435516119003296
1.0	98820000.0	98830000.0	2.0	6.288533687591553	1.4440215826034546
1.0	98830000.0	98840000.0	6.0	5.875674247741699	1.4421144723892212
1.0	98860000.0	98870000.0	5.0	5.733616352081299	1.4393014907836914
1.0	98870000.0	98880000.0	5.0	5.676985740661621	1.437811255455017
1.0	98920000.0	98930000.0	8.0	5.191073417663574	1.4144456386566162
1.0	99020000.0	99030000.0	8.0	5.843352317810059	1.4415851831436157
1.0	99130000.0	99140000.0	3.0	3.714414596557617	1.1537359952926636
1.0	99180000.0	99190000.0	1.0	3.4540226459503174	1.0662254095077515
1.0	99260000.0	99270000.0	8.0	3.1864805221557617	0.9609853625297546
1.0	99300000.0	99310000.0	6.0	3.6936774253845215	1.1472939252853394
1.0	99390000.0	99400000.0	5.0	4.111937522888184	1.260428786277771
1.0	99450000.0	99460000.0	2.0	4.588738441467285	1.3499246835708618
1.0	99470000.0	99480000.0	9.0	4.282889366149902	1.2970201969146729
1.0	99480000.0	99490000.0	7.0	4.466500282287598	1.3306185007095337
1.0	99490000.0	99500000.0	2.0	4.7047953605651855	1.3661372661590576
1.0	99510000.0	99520000.0	3.0	4.66738748550415	1.3611290454864502
1.0	99520000.0	99530000.0	4.0	4.2766432762146	1.2957756519317627
1.0	99580000.0	99590000.0	7.0	3.7292237281799316	1.158281683921814
1.0	99700000.0	99710000.0	3.0	3.44850492477417	1.064213514328003
1.0	99710000.0	99720000.0	5.0	3.491530179977417	1.079727053642273
1.0	99740000.0	99750000.0	6.0	3.434015989303589	1.0588985681533813
1.0	99750000.0	99760000.0	3.0	3.489426374435425	1.0789778232574463
1.0	99860000.0	99870000.0	2.0	2.7059834003448486	0.7328706979751587
1.0	99880000.0	99890000.0	9.0	3.3911852836608887	1.0429203510284424
1.0	99890000.0	99900000.0	4.0	3.388338088989258	1.0418437719345093
1.0	100030000.0	100040000.0	1.0	2.9706737995147705	0.8646188974380493
1.0	100040000.0	100050000.0	4.0	2.9309258460998535	0.8457654118537903
1.0	100080000.0	100090000.0	5.0	2.8504397869110107	0.8065605163574219
1.0	100090000.0	100100000.0	4.0	2.8693573474884033	0.8158969879150391
1.0	100120000.0	100130000.0	1.0	2.606170177459717	0.6796375513076782
1.0	100270000.0	100280000.0	2.0	3.2309203147888184	0.9795575141906738
1.0	100280000.0	100290000.0	1.0	3.0423989295959473	0.8977776765823364
1.0	100290000.0	100300000.0	6.0	3.1056106090545654	0.9260700345039368
1.0	100310000.0	100320000.0	7.0	2.3218352794647217	0.5203396677970886
1.0	100360000.0	100370000.0	1.0	2.3592538833618164	0.5416938066482544
1.0	100400000.0	100410000.0	1.0	2.804725170135498	0.7836921811103821
1.0	100440000.0	100450000.0	3.0	2.0506420135498047	0.3704458177089691
1.0	100510000.0	100520000.0	3.0	2.106215238571167	0.3995148539543152
1.0	100520000.0	100530000.0	1.0	2.13495135307312	0.415060818195343
1.0	100530000.0	100540000.0	4.0	2.02357816696167	0.3569069802761078
1.0	100540000.0	100550000.0	3.0	2.204470157623291	0.45364588499069214
1.0	100560000.0	100570000.0	3.0	2.3084309101104736	0.5126872658729553
1.0	100570000.0	100580000.0	1.0	2.4444355964660645	0.5900417566299438
1.0	100600000.0	100610000.0	3.0	2.2267489433288574	0.4662109911441803
1.0	100620000.0	100630000.0	2.0	2.7541747093200684	0.7579127550125122
1.0	100640000.0	100650000.0	7.0	2.7145466804504395	0.7373528480529785
1.0	100700000.0	100710000.0	1.0	2.3362107276916504	0.5285465121269226
1.0	100760000.0	100770000.0	0.0	2.6500046253204346	0.703234076499939
1.0	100780000.0	100790000.0	5.0	2.410891056060791	0.5710664987564087
1.0	100830000.0	100840000.0	3.0	2.1593642234802246	0.428475946187973
1.0	100870000.0	100880000.0	2.0	2.3276214599609375	0.5236423015594482
1.0	101010000.0	101020000.0	3.0	3.165822744369507	0.952203631401062
1.0	101040000.0	101050000.0	3.0	3.086879253387451	0.9177778363227844
1.0	101080000.0	101090000.0	6.0	3.094053030014038	0.9209624528884888
1.0	101120000.0	101130000.0	3.0	3.148487091064453	0.9447613954544067
1.0	101130000.0	101140000.0	2.0	3.0580554008483887	0.9048665761947632
1.0	101220000.0	101230000.0	3.0	3.409801959991455	1.0499143600463867
1.0	101240000.0	101250000.0	7.0	3.274111270904541	0.9971906542778015
1.0	101250000.0	101260000.0	6.0	3.299694776535034	1.0074409246444702
1.0	101260000.0	101270000.0	2.0	3.5203537940979004	1.0898953676223755
1.0	101300000.0	101310000.0	4.0	3.1476099491119385	0.9443828463554382
1.0	101320000.0	101330000.0	2.0	3.2134060859680176	0.9722901582717896
1.0	101350000.0	101360000.0	4.0	2.3144028186798096	0.5160960555076599
1.0	101370000.0	101380000.0	2.0	2.1693644523620605	0.43401962518692017
1.0	101420000.0	101430000.0	5.0	2.0487964153289795	0.36950844526290894
1.0	101470000.0	101480000.0	3.0	2.0666205883026123	0.3786464333534241
1.0	101520000.0	101530000.0	2.0	2.3473877906799316	0.5349262952804565
1.0	101530000.0	101540000.0	0.0	2.392108678817749	0.5604016184806824
1.0	101600000.0	101610000.0	4.0	2.6460468769073486	0.701117217540741
1.0	101690000.0	101700000.0	2.0	3.1949238777160645	0.9645472764968872
1.0	101720000.0	101730000.0	2.0	2.9346823692321777	0.8475617170333862
1.0	101740000.0	101750000.0	1.0	3.1839685440063477	0.9599224925041199
1.0	101770000.0	101780000.0	5.0	2.550454616546631	0.649190366268158
1.0	101790000.0	101800000.0	1.0	3.044396162033081	0.8986849784851074
1.0	101810000.0	101820000.0	2.0	3.0444421768188477	0.8987058401107788
1.0	101920000.0	101930000.0	7.0	3.2000327110290527	0.9666951894760132
1.0	101930000.0	101940000.0	5.0	3.4488463401794434	1.0643383264541626
1.0	101960000.0	101970000.0	1.0	3.7505404949188232	1.164745569229126
1.0	101990000.0	102000000.0	6.0	3.526549816131592	1.0920579433441162
1.0	102030000.0	102040000.0	6.0	3.4686191082000732	1.0715160369873047
1.0	102040000.0	102050000.0	3.0	3.6027755737304688	1.1179869174957275
1.0	102070000.0	102080000.0	2.0	3.7122535705566406	1.1530687808990479
1.0	102080000.0	102090000.0	2.0	3.5919322967529297	1.1143742799758911
1.0	102120000.0	102130000.0	6.0	3.625429153442383	1.1254538297653198
1.0	102210000.0	102220000.0	1.0	3.086320400238037	0.9175289273262024
1.0	102240000.0	102250000.0	1.0	2.9132485389709473	0.8372718095779419
1.0	102260000.0	102270000.0	2.0	2.86977481842041	0.8161023855209351
1.0	102320000.0	102330000.0	3.0	3.1778712272644043	0.9573366045951843
1.0	102390000.0	102400000.0	4.0	3.939722776412964	1.2180469036102295
1.0	102400000.0	102410000.0	3.0	4.291481018066406	1.2987209558486938
1.0	102410000.0	102420000.0	2.0	4.160590171813965	1.2713844776153564
1.0	102460000.0	102470000.0	9.0	4.334000587463379	1.3069484233856201
1.0	102480000.0	102490000.0	5.0	4.731362342834473	1.369571566581726
1.0	102510000.0	102520000.0	5.0	4.548455238342285	1.3438217639923096
1.0	102520000.0	102530000.0	9.0	4.711450576782227	1.3670070171356201
1.0	102550000.0	102560000.0	4.0	4.649985313415527	1.358729600906372
1.0	102630000.0	102640000.0	2.0	3.9257023334503174	1.2143433094024658
1.0	102710000.0	102720000.0	5.0	5.122984409332275	1.4093858003616333
1.0	102820000.0	102830000.0	9.0	5.39571475982666	1.4268184900283813
1.0	102870000.0	102880000.0	7.0	5.2112836837768555	1.4158527851104736
1.0	102920000.0	102930000.0	4.0	4.846307277679443	1.383296012878418
1.0	103050000.0	103060000.0	4.0	5.533293724060059	1.432985544204712
1.0	103060000.0	103070000.0	10.0	5.2212958335876465	1.4165340662002563
1.0	103130000.0	103140000.0	7.0	5.262097358703613	1.4192051887512207
1.0	103160000.0	103170000.0	5.0	5.080239772796631	1.405949354171753
1.0	103310000.0	103320000.0	6.0	4.914824485778809	1.3906362056732178
1.0	103360000.0	103370000.0	5.0	4.772141933441162	1.3746486902236938
1.0	103500000.0	103510000.0	4.0	3.830911636352539	1.188274621963501
1.0	103620000.0	103630000.0	5.0	3.9006991386413574	1.2076416015625
1.0	103700000.0	103710000.0	4.0	4.330557823181152	1.3062940835952759
1.0	103770000.0	103780000.0	5.0	2.828151226043701	0.795464038848877
1.0	104020000.0	104030000.0	1.0	1.9628337621688843	0.3284909129142761
1.0	104090000.0	104100000.0	0.0	2.06491756439209	0.37776637077331543
1.0	104310000.0	104320000.0	0.0	3.2851879596710205	1.0016462802886963
1.0	104470000.0	104480000.0	7.0	5.572977542877197	1.4344751834869385
1.0	104500000.0	104510000.0	2.0	6.249783039093018	1.4441795349121094
1.0	104530000.0	104540000.0	7.0	5.754317283630371	1.4397919178009033
1.0	104580000.0	104590000.0	4.0	6.4034013748168945	1.4432077407836914
1.0	104600000.0	104610000.0	6.0	6.048824310302734	1.4439414739608765
[truncated: 47,569 more rows]
