# Supplementary material for: Genome-wide mapping of somatic mutation rates uncovers drivers of cancer
Source: Nat Biotechnol. 2022 Jun 20;40(11):1634–43. doi: 10.1038/s41587-022-01353-8 (PMC9646522; doi:10.1038/s41587-022-01353-8)
Supplement: Supplementary file 4 — Regions and model predictions for each fold of each cancer for which a deep learning model was trained. Regions that were filtered are also listed along with their respective model predictions. [file 41587_2022_1353_MOESM4_ESM.zip › kfold_results/Ovary-AdenoCA/fold_0.txt]

CHROM	START	END	Y_TRUE	Y_PRED	STD
1.0	830000.0	840000.0	0.0	2.805332660675049	1.260082483291626
1.0	840000.0	850000.0	4.0	2.626020908355713	1.169304609298706
1.0	900000.0	910000.0	2.0	2.8311939239501953	1.302551507949829
1.0	910000.0	920000.0	3.0	3.0339019298553467	1.375434160232544
1.0	950000.0	960000.0	1.0	2.905223846435547	1.3379013538360596
1.0	1070000.0	1080000.0	2.0	2.756695508956909	1.2638616561889648
1.0	1110000.0	1120000.0	3.0	2.938903331756592	1.3569042682647705
1.0	1150000.0	1160000.0	3.0	2.2735891342163086	0.9954220652580261
1.0	1160000.0	1170000.0	4.0	2.0220799446105957	0.8374128341674805
1.0	1180000.0	1190000.0	3.0	2.756775140762329	1.2616983652114868
1.0	1200000.0	1210000.0	0.0	2.7125980854034424	1.236419677734375
1.0	1250000.0	1260000.0	3.0	2.3992576599121094	1.0583158731460571
1.0	1280000.0	1290000.0	4.0	2.498274326324463	1.1201967000961304
1.0	1330000.0	1340000.0	2.0	2.6135597229003906	1.166477084159851
1.0	1370000.0	1380000.0	7.0	2.9357733726501465	1.3565486669540405
1.0	1470000.0	1480000.0	4.0	2.646440029144287	1.206952691078186
1.0	1510000.0	1520000.0	2.0	3.3420016765594482	1.4271880388259888
1.0	1530000.0	1540000.0	3.0	2.8066744804382324	1.289628505706787
1.0	1540000.0	1550000.0	2.0	2.6772820949554443	1.2199071645736694
1.0	1550000.0	1560000.0	3.0	2.9872937202453613	1.3251774311065674
1.0	1750000.0	1760000.0	2.0	1.962053894996643	0.8042850494384766
1.0	1770000.0	1780000.0	1.0	2.040851593017578	0.8394376635551453
1.0	1780000.0	1790000.0	3.0	2.094147205352783	0.871044933795929
1.0	1830000.0	1840000.0	3.0	3.4266409873962402	1.5549044609069824
1.0	1900000.0	1910000.0	7.0	3.696376085281372	1.6510709524154663
1.0	1950000.0	1960000.0	3.0	3.7484447956085205	1.6669727563858032
1.0	2000000.0	2010000.0	2.0	2.598623752593994	1.179327368736267
1.0	2010000.0	2020000.0	1.0	2.679262638092041	1.2242578268051147
1.0	2030000.0	2040000.0	2.0	2.5193839073181152	1.1357086896896362
1.0	2110000.0	2120000.0	4.0	2.195248603820801	0.9468839764595032
1.0	2130000.0	2140000.0	7.0	2.54972505569458	1.1512954235076904
1.0	2270000.0	2280000.0	1.0	3.393381118774414	1.5354756116867065
1.0	2310000.0	2320000.0	2.0	3.086299180984497	1.4286448955535889
1.0	2380000.0	2390000.0	6.0	3.0410854816436768	1.4081339836120605
1.0	2390000.0	2400000.0	8.0	3.0311951637268066	1.4032418727874756
1.0	2410000.0	2420000.0	2.0	3.253283739089966	1.5060832500457764
1.0	2530000.0	2540000.0	5.0	2.964449405670166	1.346706748008728
1.0	2690000.0	2700000.0	4.0	2.5709800720214844	1.1081030368804932
1.0	2770000.0	2780000.0	5.0	4.704398155212402	1.852033257484436
1.0	2850000.0	2860000.0	2.0	4.594900131225586	1.8209521770477295
1.0	2930000.0	2940000.0	1.0	4.140237808227539	1.6819593906402588
1.0	2970000.0	2980000.0	4.0	4.229679584503174	1.7137937545776367
1.0	2990000.0	3000000.0	7.0	3.0804049968719482	1.3957996368408203
1.0	3050000.0	3060000.0	3.0	3.017742872238159	1.3915268182754517
1.0	3060000.0	3070000.0	1.0	3.8116989135742188	1.591256856918335
1.0	3080000.0	3090000.0	2.0	2.936490297317505	1.3464981317520142
1.0	3090000.0	3100000.0	4.0	3.3220622539520264	1.4763262271881104
1.0	3100000.0	3110000.0	5.0	2.5638976097106934	1.150744080543518
1.0	3230000.0	3240000.0	1.0	2.686546802520752	1.2274287939071655
1.0	3240000.0	3250000.0	3.0	2.8589634895324707	1.3024210929870605
1.0	3260000.0	3270000.0	3.0	2.3272876739501953	1.0262939929962158
1.0	3270000.0	3280000.0	3.0	2.9517955780029297	1.3289110660552979
1.0	3300000.0	3310000.0	6.0	2.6303772926330566	1.1486514806747437
1.0	3320000.0	3330000.0	0.0	2.5832250118255615	1.1571779251098633
1.0	3340000.0	3350000.0	2.0	2.429126739501953	1.086937665939331
1.0	3360000.0	3370000.0	2.0	2.547029972076416	1.151329517364502
1.0	3370000.0	3380000.0	3.0	2.3404386043548584	1.032740831375122
1.0	3550000.0	3560000.0	4.0	2.3286635875701904	1.026965856552124
1.0	3570000.0	3580000.0	1.0	3.186124324798584	1.4385960102081299
1.0	3590000.0	3600000.0	3.0	2.7927064895629883	1.282089114189148
1.0	3610000.0	3620000.0	2.0	2.983045816421509	1.3585399389266968
1.0	3750000.0	3760000.0	1.0	1.8832776546478271	0.7656101584434509
1.0	3760000.0	3770000.0	1.0	1.893145203590393	0.7698201537132263
1.0	3990000.0	4000000.0	1.0	1.9490482807159424	0.8087588548660278
1.0	4020000.0	4030000.0	9.0	3.3293075561523438	1.442133903503418
1.0	4160000.0	4170000.0	6.0	4.649428367614746	1.8692429065704346
1.0	4180000.0	4190000.0	2.0	5.700803279876709	2.0345191955566406
1.0	4250000.0	4260000.0	5.0	5.071364402770996	1.911407232284546
1.0	4280000.0	4290000.0	9.0	5.1095123291015625	1.9275554418563843
1.0	4330000.0	4340000.0	6.0	5.146976470947266	1.9326763153076172
1.0	4360000.0	4370000.0	3.0	5.357016563415527	1.9854036569595337
1.0	4380000.0	4390000.0	4.0	4.758828639984131	1.8431622982025146
1.0	4410000.0	4420000.0	2.0	4.954617500305176	1.885115385055542
1.0	4440000.0	4450000.0	4.0	4.986679553985596	1.8915977478027344
1.0	4470000.0	4480000.0	5.0	4.9515061378479	1.8835948705673218
1.0	4580000.0	4590000.0	4.0	5.094372749328613	1.9189212322235107
1.0	4730000.0	4740000.0	5.0	4.8100056648254395	1.8654696941375732
1.0	4790000.0	4800000.0	10.0	5.139996528625488	1.9331690073013306
1.0	4880000.0	4890000.0	6.0	5.903707981109619	2.0673022270202637
1.0	4900000.0	4910000.0	6.0	5.6040496826171875	2.0185303688049316
1.0	4970000.0	4980000.0	5.0	5.545289516448975	2.0043387413024902
1.0	4980000.0	4990000.0	6.0	5.241510391235352	1.9466995000839233
1.0	5070000.0	5080000.0	5.0	4.821227073669434	1.8569320440292358
1.0	5090000.0	5100000.0	3.0	4.865013599395752	1.8648064136505127
1.0	5150000.0	5160000.0	8.0	5.1043171882629395	1.907454490661621
1.0	5170000.0	5180000.0	2.0	4.166449546813965	1.7549374103546143
1.0	5180000.0	5190000.0	5.0	5.286606788635254	1.9568793773651123
1.0	5210000.0	5220000.0	2.0	6.131847381591797	2.0920398235321045
1.0	5220000.0	5230000.0	8.0	5.836856365203857	2.0533218383789062
1.0	5240000.0	5250000.0	6.0	5.551572322845459	2.004486560821533
1.0	5260000.0	5270000.0	10.0	5.5564751625061035	2.001077651977539
1.0	5280000.0	5290000.0	8.0	5.048179626464844	1.9302082061767578
1.0	5320000.0	5330000.0	4.0	6.045206546783447	2.080106019973755
1.0	5330000.0	5340000.0	7.0	5.56131649017334	2.002943515777588
1.0	5340000.0	5350000.0	3.0	5.940939426422119	2.0674819946289062
1.0	5410000.0	5420000.0	5.0	5.690654754638672	2.021921396255493
1.0	5430000.0	5440000.0	4.0	5.543489933013916	2.005585193634033
1.0	5440000.0	5450000.0	6.0	5.26361083984375	1.9600708484649658
1.0	5680000.0	5690000.0	1.0	4.638625144958496	1.8342326879501343
1.0	5860000.0	5870000.0	6.0	3.825709581375122	1.6316146850585938
1.0	5880000.0	5890000.0	3.0	3.7451984882354736	1.6096826791763306
1.0	5900000.0	5910000.0	4.0	3.9213035106658936	1.647802710533142
1.0	5910000.0	5920000.0	2.0	2.9405274391174316	1.3380393981933594
1.0	5920000.0	5930000.0	6.0	2.6228039264678955	1.1940178871154785
1.0	5930000.0	5940000.0	1.0	2.6976559162139893	1.2344423532485962
1.0	5950000.0	5960000.0	1.0	2.510775089263916	1.1321918964385986
1.0	5970000.0	5980000.0	2.0	2.3754286766052246	1.0548412799835205
1.0	5980000.0	5990000.0	5.0	2.353341817855835	1.0422449111938477
1.0	6080000.0	6090000.0	2.0	3.069247007369995	1.3863064050674438
1.0	6090000.0	6100000.0	0.0	2.9753975868225098	1.374204397201538
1.0	6160000.0	6170000.0	5.0	2.9857327938079834	1.379009485244751
1.0	6210000.0	6220000.0	4.0	3.2720866203308105	1.4967095851898193
1.0	6260000.0	6270000.0	1.0	3.0080742835998535	1.3903626203536987
1.0	6290000.0	6300000.0	4.0	2.5040440559387207	1.1283243894577026
1.0	6300000.0	6310000.0	3.0	2.894010066986084	1.3182237148284912
1.0	6330000.0	6340000.0	0.0	2.1885147094726562	0.9427984356880188
1.0	6340000.0	6350000.0	2.0	2.2812352180480957	0.9982541799545288
1.0	6690000.0	6700000.0	1.0	2.6230762004852295	1.192954421043396
1.0	6780000.0	6790000.0	5.0	3.0856881141662598	1.3910388946533203
1.0	6810000.0	6820000.0	2.0	3.619426727294922	1.6101592779159546
1.0	6830000.0	6840000.0	1.0	3.117370128631592	1.4270660877227783
1.0	6910000.0	6920000.0	2.0	2.185889720916748	0.9347892999649048
1.0	6920000.0	6930000.0	3.0	2.2777187824249268	0.9977738261222839
1.0	6940000.0	6950000.0	0.0	2.3784258365631104	1.0540176630020142
1.0	7000000.0	7010000.0	5.0	2.7000648975372314	1.1925945281982422
1.0	7040000.0	7050000.0	7.0	2.5678772926330566	1.129115104675293
1.0	7200000.0	7210000.0	2.0	3.0406651496887207	1.3533687591552734
1.0	7260000.0	7270000.0	3.0	3.1617798805236816	1.391923189163208
1.0	7390000.0	7400000.0	1.0	2.8959133625030518	1.3142374753952026
1.0	7520000.0	7530000.0	1.0	2.855306625366211	1.2715076208114624
1.0	7550000.0	7560000.0	2.0	2.4312350749969482	1.0845203399658203
1.0	7610000.0	7620000.0	3.0	2.1241683959960938	0.909771740436554
1.0	7640000.0	7650000.0	3.0	2.6526851654052734	1.1518926620483398
1.0	7650000.0	7660000.0	0.0	2.5939888954162598	1.1443332433700562
1.0	7690000.0	7700000.0	1.0	2.82922101020813	1.2605469226837158
1.0	7720000.0	7730000.0	3.0	2.573838710784912	1.126997709274292
1.0	7750000.0	7760000.0	0.0	2.3879289627075195	1.0629737377166748
1.0	7770000.0	7780000.0	6.0	2.220339298248291	0.9653993844985962
1.0	7780000.0	7790000.0	3.0	2.3585569858551025	1.0444748401641846
1.0	7800000.0	7810000.0	2.0	2.3137097358703613	1.019012689590454
1.0	7920000.0	7930000.0	8.0	3.03039813041687	1.35512375831604
1.0	7950000.0	7960000.0	1.0	2.9422543048858643	1.3127985000610352
1.0	8090000.0	8100000.0	3.0	2.375793218612671	1.0533016920089722
1.0	8140000.0	8150000.0	2.0	2.7096140384674072	1.2363529205322266
1.0	8150000.0	8160000.0	2.0	2.591770887374878	1.176743745803833
1.0	8190000.0	8200000.0	2.0	2.8704276084899902	1.309861183166504
1.0	8230000.0	8240000.0	6.0	2.6271424293518066	1.1930140256881714
1.0	8260000.0	8270000.0	0.0	2.799807071685791	1.2877814769744873
1.0	8270000.0	8280000.0	2.0	2.4179368019104004	1.0766985416412354
1.0	8320000.0	8330000.0	3.0	2.9520885944366455	1.3347865343093872
1.0	8450000.0	8460000.0	4.0	2.1837496757507324	0.9133937954902649
1.0	8460000.0	8470000.0	2.0	2.345341205596924	1.0195953845977783
1.0	8480000.0	8490000.0	3.0	3.1781303882598877	1.437631368637085
1.0	8510000.0	8520000.0	5.0	2.069237232208252	0.8582148551940918
1.0	8560000.0	8570000.0	2.0	2.027298927307129	0.8428951501846313
1.0	8620000.0	8630000.0	0.0	1.9659305810928345	0.8123332262039185
1.0	8640000.0	8650000.0	0.0	1.987936019897461	0.8293889164924622
1.0	8720000.0	8730000.0	1.0	2.0035157203674316	0.8258388638496399
1.0	8730000.0	8740000.0	2.0	2.0311532020568848	0.8484457731246948
1.0	8810000.0	8820000.0	0.0	2.0641536712646484	0.8726348876953125
1.0	8870000.0	8880000.0	1.0	2.1785762310028076	0.9162818789482117
1.0	8910000.0	8920000.0	0.0	2.509751796722412	1.127647876739502
1.0	9010000.0	9020000.0	1.0	3.1545121669769287	1.4347679615020752
1.0	9020000.0	9030000.0	2.0	3.193023681640625	1.4591829776763916
1.0	9200000.0	9210000.0	1.0	2.7483584880828857	1.2586451768875122
1.0	9230000.0	9240000.0	2.0	2.2602698802948	0.9869381189346313
1.0	9270000.0	9280000.0	4.0	3.096505641937256	1.398803949356079
1.0	9300000.0	9310000.0	2.0	2.1524925231933594	0.9090194702148438
1.0	9310000.0	9320000.0	4.0	2.3016116619110107	1.0070044994354248
1.0	9350000.0	9360000.0	2.0	2.8253002166748047	1.2889407873153687
1.0	9360000.0	9370000.0	3.0	2.5619101524353027	1.159252405166626
1.0	9400000.0	9410000.0	3.0	2.5299477577209473	1.1414172649383545
1.0	9470000.0	9480000.0	1.0	3.173429012298584	1.464872121810913
1.0	9480000.0	9490000.0	2.0	3.639633893966675	1.6450961828231812
1.0	9560000.0	9570000.0	5.0	3.553767681121826	1.5918976068496704
1.0	9600000.0	9610000.0	1.0	2.849520206451416	1.315830111503601
1.0	9640000.0	9650000.0	2.0	2.648850917816162	1.2093054056167603
1.0	9660000.0	9670000.0	2.0	2.40333890914917	1.0705434083938599
1.0	9740000.0	9750000.0	1.0	2.516256809234619	1.1322290897369385
1.0	9830000.0	9840000.0	3.0	2.2975850105285645	1.0092418193817139
1.0	9900000.0	9910000.0	3.0	2.480921983718872	1.1134917736053467
1.0	9930000.0	9940000.0	3.0	2.4321951866149902	1.0864841938018799
1.0	10120000.0	10130000.0	3.0	2.1051924228668213	0.8927422761917114
1.0	10160000.0	10170000.0	2.0	2.1144206523895264	0.8852044939994812
1.0	10230000.0	10240000.0	1.0	2.154231548309326	0.9263169169425964
1.0	10240000.0	10250000.0	2.0	2.4532034397125244	1.0984857082366943
1.0	10280000.0	10290000.0	3.0	2.0785164833068848	0.8673399686813354
1.0	10310000.0	10320000.0	0.0	2.2352750301361084	0.9724782705307007
1.0	10560000.0	10570000.0	1.0	2.399366617202759	1.067840576171875
1.0	10580000.0	10590000.0	1.0	2.239607334136963	0.9639929533004761
1.0	10590000.0	10600000.0	4.0	2.112037181854248	0.8854516744613647
1.0	10680000.0	10690000.0	3.0	2.1395645141601562	0.9093669056892395
1.0	10740000.0	10750000.0	3.0	2.214137315750122	0.9568859338760376
1.0	10790000.0	10800000.0	4.0	2.323728084564209	1.0183366537094116
1.0	10840000.0	10850000.0	4.0	2.5014452934265137	1.126456618309021
1.0	10870000.0	10880000.0	2.0	2.840831756591797	1.3059453964233398
1.0	10890000.0	10900000.0	1.0	2.854722023010254	1.3144893646240234
1.0	10920000.0	10930000.0	2.0	2.6966748237609863	1.232466220855713
1.0	10950000.0	10960000.0	3.0	2.8125193119049072	1.292988657951355
1.0	10960000.0	10970000.0	2.0	3.0039212703704834	1.388178825378418
1.0	11040000.0	11050000.0	3.0	2.975707769393921	1.3495625257492065
1.0	11090000.0	11100000.0	1.0	2.6972250938415527	1.231402039527893
1.0	11110000.0	11120000.0	5.0	2.1763405799865723	0.9385339617729187
1.0	11180000.0	11190000.0	1.0	1.9630199670791626	0.8082364201545715
1.0	11280000.0	11290000.0	1.0	1.993120551109314	0.8266582489013672
1.0	11310000.0	11320000.0	2.0	2.0278713703155518	0.8449634313583374
1.0	11350000.0	11360000.0	2.0	2.1331496238708496	0.9124075770378113
1.0	11360000.0	11370000.0	3.0	2.6004910469055176	1.170271873474121
1.0	11390000.0	11400000.0	4.0	2.604825258255005	1.1769036054611206
1.0	11490000.0	11500000.0	6.0	3.718235731124878	1.6077344417572021
1.0	11550000.0	11560000.0	5.0	3.336840867996216	1.5010926723480225
1.0	11610000.0	11620000.0	3.0	3.8832359313964844	1.7155697345733643
1.0	11630000.0	11640000.0	3.0	3.560624361038208	1.595841407775879
1.0	11650000.0	11660000.0	4.0	3.728473663330078	1.6589218378067017
1.0	11800000.0	11810000.0	2.0	2.434211254119873	1.0879745483398438
1.0	11920000.0	11930000.0	3.0	3.4515368938446045	1.559668779373169
1.0	12000000.0	12010000.0	1.0	2.3823399543762207	1.0584090948104858
1.0	12020000.0	12030000.0	3.0	2.3435027599334717	1.0363086462020874
1.0	12040000.0	12050000.0	0.0	2.272806167602539	0.978476881980896
1.0	12050000.0	12060000.0	0.0	2.1309995651245117	0.9073103666305542
1.0	12090000.0	12100000.0	2.0	2.59513521194458	1.1772706508636475
1.0	12160000.0	12170000.0	4.0	2.9205658435821533	1.3150594234466553
1.0	12170000.0	12180000.0	4.0	2.839946985244751	1.2768670320510864
1.0	12200000.0	12210000.0	0.0	2.9062070846557617	1.3398520946502686
1.0	12230000.0	12240000.0	3.0	2.449608564376831	1.0981686115264893
1.0	12260000.0	12270000.0	3.0	2.8706345558166504	1.323414921760559
1.0	12330000.0	12340000.0	0.0	2.397001266479492	1.0618044137954712
1.0	12400000.0	12410000.0	1.0	2.222133159637451	0.9468685388565063
1.0	12410000.0	12420000.0	0.0	2.2393651008605957	0.9601495862007141
1.0	12420000.0	12430000.0	2.0	2.3293354511260986	1.0208152532577515
1.0	12510000.0	12520000.0	3.0	2.058351516723633	0.8464067578315735
1.0	12540000.0	12550000.0	1.0	2.2406487464904785	0.9746432304382324
1.0	12550000.0	12560000.0	1.0	2.1999754905700684	0.9411014318466187
1.0	12730000.0	12740000.0	2.0	2.870265007019043	1.2996528148651123
1.0	12760000.0	12770000.0	4.0	2.8892979621887207	1.2977190017700195
1.0	13900000.0	13910000.0	9.0	3.5358757972717285	1.5578267574310303
1.0	13910000.0	13920000.0	5.0	4.071125507354736	1.7470862865447998
1.0	13920000.0	13930000.0	6.0	3.33504056930542	1.5169230699539185
1.0	13930000.0	13940000.0	3.0	3.383166790008545	1.5376242399215698
1.0	14020000.0	14030000.0	3.0	2.7745747566223145	1.2441074848175049
1.0	14040000.0	14050000.0	2.0	2.418761730194092	1.0796797275543213
1.0	14050000.0	14060000.0	2.0	2.4336345195770264	1.0891375541687012
1.0	14080000.0	14090000.0	4.0	2.0458824634552	0.8373712301254272
1.0	14240000.0	14250000.0	3.0	2.604362726211548	1.112201452255249
1.0	14340000.0	14350000.0	1.0	2.907407283782959	1.2797572612762451
1.0	14360000.0	14370000.0	6.0	2.776632785797119	1.1929770708084106
1.0	14520000.0	14530000.0	7.0	3.1758790016174316	1.381874680519104
1.0	14550000.0	14560000.0	3.0	3.735053539276123	1.5606167316436768
1.0	14650000.0	14660000.0	5.0	3.5309386253356934	1.4974642992019653
1.0	14740000.0	14750000.0	5.0	3.320251941680908	1.4276326894760132
1.0	14810000.0	14820000.0	1.0	2.8204808235168457	1.2502511739730835
1.0	14880000.0	14890000.0	2.0	3.010080337524414	1.3185975551605225
1.0	14970000.0	14980000.0	4.0	2.668102741241455	1.1732144355773926
1.0	15020000.0	15030000.0	4.0	2.8229432106018066	1.2449936866760254
1.0	15030000.0	15040000.0	2.0	2.6355624198913574	1.1758173704147339
1.0	15110000.0	15120000.0	1.0	2.8963396549224854	1.276782751083374
1.0	15120000.0	15130000.0	5.0	2.9595882892608643	1.2893987894058228
1.0	15130000.0	15140000.0	1.0	2.701587677001953	1.2063912153244019
1.0	15180000.0	15190000.0	2.0	2.662158250808716	1.169891119003296
1.0	15240000.0	15250000.0	0.0	2.6493544578552246	1.1783006191253662
1.0	15330000.0	15340000.0	5.0	2.416719436645508	1.0780675411224365
1.0	15340000.0	15350000.0	4.0	2.400252342224121	1.0677417516708374
1.0	15420000.0	15430000.0	3.0	2.713517427444458	1.2217178344726562
1.0	15490000.0	15500000.0	2.0	2.166735887527466	0.932386577129364
1.0	15580000.0	15590000.0	2.0	2.316744327545166	1.018112063407898
1.0	15730000.0	15740000.0	2.0	2.456916332244873	1.0670422315597534
1.0	15810000.0	15820000.0	2.0	1.959680199623108	0.8093797564506531
1.0	15820000.0	15830000.0	2.0	1.9759571552276611	0.8144115209579468
1.0	15950000.0	15960000.0	2.0	1.92083740234375	0.7835366129875183
1.0	16040000.0	16050000.0	3.0	2.202146053314209	0.9477552175521851
1.0	16080000.0	16090000.0	4.0	2.4874472618103027	1.1165095567703247
1.0	16200000.0	16210000.0	1.0	2.1824607849121094	0.9230785369873047
1.0	16270000.0	16280000.0	1.0	2.2847940921783447	0.9902640581130981
1.0	16290000.0	16300000.0	6.0	1.7736841440200806	0.7168030738830566
1.0	16360000.0	16370000.0	3.0	3.36588716506958	1.5136315822601318
1.0	16420000.0	16430000.0	2.0	2.832594633102417	1.3022922277450562
1.0	16440000.0	16450000.0	2.0	2.6174728870391846	1.186923623085022
1.0	16460000.0	16470000.0	4.0	2.279498338699341	0.9599165916442871
1.0	16480000.0	16490000.0	1.0	2.960214376449585	1.3460025787353516
1.0	16510000.0	16520000.0	2.0	2.647683620452881	1.2050424814224243
1.0	16520000.0	16530000.0	1.0	2.4463980197906494	1.0926038026809692
1.0	16530000.0	16540000.0	0.0	2.3708415031433105	1.0490154027938843
1.0	16570000.0	16580000.0	1.0	1.9248735904693604	0.7819293737411499
1.0	16590000.0	16600000.0	6.0	1.880281686782837	0.763384222984314
1.0	16660000.0	16670000.0	2.0	2.111609935760498	0.8928807377815247
1.0	16760000.0	16770000.0	4.0	2.990220069885254	1.368349313735962
1.0	16770000.0	16780000.0	2.0	1.9532358646392822	0.800308346748352
1.0	16790000.0	16800000.0	1.0	2.1328957080841064	0.9053663015365601
1.0	17020000.0	17030000.0	9.0	3.270052671432495	1.4597837924957275
1.0	17230000.0	17240000.0	6.0	3.8847217559814453	1.5813912153244019
1.0	17320000.0	17330000.0	1.0	2.4506008625030518	1.0970258712768555
1.0	17350000.0	17360000.0	1.0	2.1040756702423096	0.8901559710502625
1.0	17390000.0	17400000.0	5.0	2.574455976486206	1.1647952795028687
1.0	17400000.0	17410000.0	5.0	2.575850486755371	1.1648443937301636
1.0	17440000.0	17450000.0	3.0	2.8250629901885986	1.2991368770599365
1.0	17460000.0	17470000.0	1.0	2.947986125946045	1.357189416885376
1.0	17500000.0	17510000.0	3.0	2.9017174243927	1.3181614875793457
1.0	17520000.0	17530000.0	1.0	2.7921221256256104	1.2816195487976074
1.0	17560000.0	17570000.0	3.0	3.0831446647644043	1.4161221981048584
1.0	17650000.0	17660000.0	1.0	3.3816845417022705	1.5288021564483643
1.0	17740000.0	17750000.0	0.0	2.3365607261657715	1.029442548751831
1.0	17860000.0	17870000.0	5.0	2.604581356048584	1.16659677028656
1.0	17880000.0	17890000.0	1.0	2.421221971511841	1.0618129968643188
1.0	17920000.0	17930000.0	0.0	2.2569451332092285	0.9839291572570801
1.0	17980000.0	17990000.0	3.0	2.3899731636047363	1.0628819465637207
1.0	18130000.0	18140000.0	2.0	3.7521445751190186	1.5809674263000488
1.0	18180000.0	18190000.0	2.0	3.658635377883911	1.560548186302185
1.0	18200000.0	18210000.0	3.0	2.9307219982147217	1.341539978981018
1.0	18210000.0	18220000.0	9.0	3.19236421585083	1.3874790668487549
1.0	18220000.0	18230000.0	0.0	3.699732542037964	1.5768377780914307
1.0	18340000.0	18350000.0	6.0	4.090106964111328	1.6935174465179443
1.0	18350000.0	18360000.0	6.0	4.414731025695801	1.7927316427230835
1.0	18370000.0	18380000.0	5.0	4.384188652038574	1.7522474527359009
1.0	18380000.0	18390000.0	7.0	4.402252197265625	1.765504240989685
1.0	18500000.0	18510000.0	4.0	3.9136219024658203	1.6749610900878906
1.0	18530000.0	18540000.0	3.0	3.606503963470459	1.5209190845489502
1.0	18740000.0	18750000.0	4.0	3.8194308280944824	1.612384557723999
1.0	18820000.0	18830000.0	5.0	4.160243511199951	1.7319622039794922
1.0	18830000.0	18840000.0	4.0	4.275837421417236	1.7428022623062134
1.0	18850000.0	18860000.0	2.0	3.973407030105591	1.6810413599014282
1.0	18870000.0	18880000.0	3.0	4.206967353820801	1.7578092813491821
1.0	19110000.0	19120000.0	5.0	4.219819068908691	1.8020241260528564
1.0	19120000.0	19130000.0	6.0	4.395273208618164	1.8321888446807861
1.0	19170000.0	19180000.0	3.0	4.019211769104004	1.7391350269317627
1.0	19210000.0	19220000.0	2.0	3.0851078033447266	1.4230384826660156
1.0	19250000.0	19260000.0	1.0	2.4970896244049072	1.1044410467147827
1.0	19260000.0	19270000.0	3.0	2.454402446746826	1.0822713375091553
1.0	19290000.0	19300000.0	6.0	2.8181891441345215	1.2725939750671387
1.0	19320000.0	19330000.0	5.0	2.6871933937072754	1.2264044284820557
1.0	19350000.0	19360000.0	4.0	2.6181654930114746	1.1732244491577148
1.0	19380000.0	19390000.0	3.0	2.644761562347412	1.20229971408844
1.0	19390000.0	19400000.0	4.0	2.264493227005005	0.9886738657951355
1.0	19410000.0	19420000.0	0.0	1.909276008605957	0.7757518887519836
1.0	19420000.0	19430000.0	5.0	1.7478837966918945	0.70681232213974
1.0	19440000.0	19450000.0	1.0	1.7901756763458252	0.7236769199371338
1.0	19450000.0	19460000.0	2.0	1.7894147634506226	0.7249377369880676
1.0	19510000.0	19520000.0	2.0	1.8599411249160767	0.7564412355422974
1.0	19530000.0	19540000.0	0.0	2.070927619934082	0.8643724322319031
1.0	19670000.0	19680000.0	2.0	2.0530855655670166	0.8540169596672058
1.0	19680000.0	19690000.0	4.0	2.100247383117676	0.8837389945983887
1.0	19710000.0	19720000.0	4.0	1.8883517980575562	0.7692829966545105
1.0	19750000.0	19760000.0	3.0	1.9617712497711182	0.7962848544120789
1.0	19770000.0	19780000.0	1.0	2.070930004119873	0.8578851819038391
1.0	19880000.0	19890000.0	5.0	3.081881046295166	1.3893539905548096
1.0	19900000.0	19910000.0	3.0	3.17159366607666	1.428294062614441
1.0	19960000.0	19970000.0	4.0	2.7185275554656982	1.2425479888916016
1.0	19970000.0	19980000.0	3.0	2.3800206184387207	1.042992115020752
1.0	20010000.0	20020000.0	2.0	1.9638640880584717	0.8089780807495117
1.0	20090000.0	20100000.0	2.0	2.0200135707855225	0.8370107412338257
1.0	20390000.0	20400000.0	2.0	3.5586273670196533	1.5239684581756592
1.0	20410000.0	20420000.0	4.0	3.1465306282043457	1.3835158348083496
1.0	20420000.0	20430000.0	5.0	3.1125850677490234	1.3572947978973389
1.0	20490000.0	20500000.0	3.0	3.0318872928619385	1.3767956495285034
1.0	20510000.0	20520000.0	2.0	2.9914002418518066	1.3759227991104126
1.0	20540000.0	20550000.0	2.0	2.80318021774292	1.258283019065857
1.0	20600000.0	20610000.0	5.0	2.9422671794891357	1.320300817489624
1.0	20680000.0	20690000.0	7.0	2.9642598628997803	1.3507511615753174
1.0	20700000.0	20710000.0	1.0	3.5404105186462402	1.5575158596038818
1.0	20710000.0	20720000.0	1.0	3.1507136821746826	1.4348361492156982
1.0	20790000.0	20800000.0	2.0	3.435056209564209	1.5441882610321045
1.0	20860000.0	20870000.0	2.0	3.6718552112579346	1.633729338645935
1.0	20890000.0	20900000.0	5.0	3.3300113677978516	1.4999520778656006
1.0	21020000.0	21030000.0	5.0	2.6716556549072266	1.2167959213256836
1.0	21030000.0	21040000.0	5.0	2.7382190227508545	1.2529268264770508
1.0	21070000.0	21080000.0	1.0	2.1079487800598145	0.8906334042549133
1.0	21080000.0	21090000.0	5.0	2.092115879058838	0.8840730786323547
1.0	21090000.0	21100000.0	0.0	2.1334636211395264	0.9010739326477051
1.0	21100000.0	21110000.0	4.0	1.9487311840057373	0.7950725555419922
1.0	21170000.0	21180000.0	1.0	1.8634955883026123	0.7593849301338196
1.0	21190000.0	21200000.0	1.0	1.9121172428131104	0.7839327454566956
1.0	21280000.0	21290000.0	6.0	2.0926713943481445	0.8832681775093079
1.0	21290000.0	21300000.0	1.0	2.0897183418273926	0.885770320892334
1.0	21330000.0	21340000.0	3.0	2.264435291290283	0.9914989471435547
1.0	21340000.0	21350000.0	0.0	2.512831449508667	1.133805513381958
1.0	21370000.0	21380000.0	3.0	2.130837917327881	0.9087770581245422
1.0	21420000.0	21430000.0	3.0	2.049532413482666	0.8545864224433899
1.0	21430000.0	21440000.0	1.0	2.1352481842041016	0.90680992603302
1.0	21440000.0	21450000.0	5.0	2.087022066116333	0.8855719566345215
1.0	21450000.0	21460000.0	1.0	2.1865222454071045	0.9425608515739441
1.0	21480000.0	21490000.0	1.0	2.263571262359619	0.9822853207588196
1.0	21560000.0	21570000.0	8.0	2.063661813735962	0.8611303567886353
1.0	21570000.0	21580000.0	3.0	2.1855521202087402	0.9379579424858093
1.0	21640000.0	21650000.0	1.0	1.9461694955825806	0.7916406989097595
1.0	21650000.0	21660000.0	1.0	1.9687044620513916	0.8008143305778503
1.0	22140000.0	22150000.0	3.0	2.568338394165039	1.160400390625
1.0	22180000.0	22190000.0	2.0	2.4746432304382324	1.10966956615448
1.0	22270000.0	22280000.0	8.0	2.9710521697998047	1.3414194583892822
1.0	22280000.0	22290000.0	2.0	2.7821688652038574	1.2736963033676147
1.0	22360000.0	22370000.0	2.0	2.803786039352417	1.2694079875946045
1.0	22390000.0	22400000.0	2.0	2.0256667137145996	0.827082633972168
1.0	22490000.0	22500000.0	3.0	3.0434458255767822	1.3839807510375977
1.0	22530000.0	22540000.0	1.0	2.7142348289489746	1.2417258024215698
1.0	22550000.0	22560000.0	4.0	2.6382343769073486	1.2000257968902588
1.0	22570000.0	22580000.0	0.0	2.77923846244812	1.275535225868225
1.0	22670000.0	22680000.0	5.0	2.526033639907837	1.1380388736724854
1.0	22690000.0	22700000.0	4.0	2.709512948989868	1.2140324115753174
1.0	22710000.0	22720000.0	5.0	2.922569751739502	1.3207274675369263
1.0	22730000.0	22740000.0	1.0	3.035900354385376	1.3761628866195679
1.0	22750000.0	22760000.0	1.0	3.2615039348602295	1.4519901275634766
1.0	22850000.0	22860000.0	2.0	2.475247859954834	1.1110737323760986
1.0	22910000.0	22920000.0	5.0	3.1490936279296875	1.4137234687805176
1.0	22940000.0	22950000.0	7.0	2.850886106491089	1.2827357053756714
1.0	22950000.0	22960000.0	2.0	2.610689878463745	1.1861282587051392
1.0	23010000.0	23020000.0	1.0	2.849377155303955	1.2893415689468384
1.0	23070000.0	23080000.0	5.0	2.1257588863372803	0.9088729619979858
1.0	23090000.0	23100000.0	2.0	2.388808012008667	1.0619053840637207
1.0	23110000.0	23120000.0	3.0	2.329720973968506	1.0274074077606201
1.0	23200000.0	23210000.0	3.0	2.3568780422210693	1.043774962425232
1.0	23270000.0	23280000.0	1.0	2.827702760696411	1.2837823629379272
1.0	23300000.0	23310000.0	4.0	2.746382236480713	1.2364351749420166
1.0	23350000.0	23360000.0	2.0	2.1906070709228516	0.9362152814865112
1.0	23360000.0	23370000.0	0.0	2.1549675464630127	0.924961268901825
1.0	23380000.0	23390000.0	1.0	2.106717586517334	0.8883943557739258
1.0	23400000.0	23410000.0	2.0	2.0881247520446777	0.8816277384757996
1.0	23410000.0	23420000.0	3.0	2.01922345161438	0.8389688730239868
1.0	23430000.0	23440000.0	0.0	1.9717342853546143	0.8091459274291992
1.0	23440000.0	23450000.0	2.0	2.2122409343719482	0.958102822303772
1.0	23470000.0	23480000.0	2.0	2.0045113563537598	0.8366815447807312
1.0	23510000.0	23520000.0	1.0	2.667133331298828	1.214902639389038
1.0	23540000.0	23550000.0	3.0	2.8236935138702393	1.2939112186431885
1.0	23590000.0	23600000.0	4.0	2.9985809326171875	1.3552777767181396
1.0	23640000.0	23650000.0	3.0	1.9510700702667236	0.7979575395584106
1.0	23680000.0	23690000.0	4.0	2.148088216781616	0.8824442028999329
1.0	23710000.0	23720000.0	1.0	2.3114500045776367	1.0161995887756348
1.0	23770000.0	23780000.0	1.0	2.2182183265686035	0.9475475549697876
1.0	23830000.0	23840000.0	2.0	2.7026915550231934	1.2337459325790405
1.0	24000000.0	24010000.0	3.0	3.317790985107422	1.495847463607788
1.0	24120000.0	24130000.0	2.0	2.1327762603759766	0.8960752487182617
1.0	24130000.0	24140000.0	2.0	2.4163732528686523	1.0775922536849976
1.0	24240000.0	24250000.0	2.0	2.1911449432373047	0.9441314935684204
1.0	24270000.0	24280000.0	0.0	2.039527177810669	0.8568604588508606
1.0	24330000.0	24340000.0	0.0	2.1587352752685547	0.9247609972953796
1.0	24410000.0	24420000.0	4.0	2.3259358406066895	1.0238051414489746
1.0	24420000.0	24430000.0	6.0	2.4884181022644043	1.1154382228851318
1.0	24450000.0	24460000.0	1.0	2.2226529121398926	0.9653509259223938
1.0	24490000.0	24500000.0	2.0	2.407227039337158	1.0731070041656494
1.0	24580000.0	24590000.0	4.0	2.692728042602539	1.2272850275039673
1.0	24780000.0	24790000.0	4.0	1.933835744857788	0.7912458777427673
1.0	24830000.0	24840000.0	1.0	1.9752559661865234	0.8084797859191895
1.0	24950000.0	24960000.0	3.0	2.8220903873443604	1.2768508195877075
1.0	25010000.0	25020000.0	1.0	2.467988967895508	1.1044219732284546
1.0	25030000.0	25040000.0	1.0	2.3881561756134033	1.0603878498077393
1.0	25090000.0	25100000.0	3.0	1.935145378112793	0.7952965497970581
1.0	25140000.0	25150000.0	3.0	2.16581392288208	0.9243625402450562
1.0	25150000.0	25160000.0	2.0	2.0304951667785645	0.8447429537773132
1.0	25200000.0	25210000.0	5.0	3.120185375213623	1.4058605432510376
1.0	25260000.0	25270000.0	1.0	4.150983810424805	1.789576530456543
1.0	25350000.0	25360000.0	4.0	4.312825679779053	1.7752918004989624
1.0	25430000.0	25440000.0	3.0	3.6758968830108643	1.6417980194091797
1.0	25440000.0	25450000.0	2.0	3.4402823448181152	1.547757863998413
1.0	25450000.0	25460000.0	4.0	3.154965400695801	1.4294278621673584
1.0	25540000.0	25550000.0	0.0	2.2415707111358643	0.9757713079452515
1.0	25660000.0	25670000.0	3.0	1.749855637550354	0.7097104787826538
1.0	25770000.0	25780000.0	0.0	2.101691722869873	0.8934162259101868
1.0	25800000.0	25810000.0	1.0	2.0907206535339355	0.8726420402526855
1.0	25840000.0	25850000.0	2.0	2.654658555984497	1.1963286399841309
1.0	25890000.0	25900000.0	3.0	1.9587692022323608	0.795668363571167
1.0	25920000.0	25930000.0	2.0	2.5631630420684814	1.1589539051055908
1.0	25950000.0	25960000.0	6.0	2.4032299518585205	1.069577693939209
1.0	25960000.0	25970000.0	2.0	2.3456249237060547	1.0365192890167236
1.0	26000000.0	26010000.0	1.0	2.46529221534729	1.1001862287521362
1.0	26010000.0	26020000.0	2.0	2.1759514808654785	0.9377999305725098
1.0	26020000.0	26030000.0	2.0	1.8884563446044922	0.7622068524360657
1.0	26070000.0	26080000.0	2.0	2.3493809700012207	1.0371159315109253
1.0	26100000.0	26110000.0	3.0	2.116089105606079	0.8952948451042175
1.0	26210000.0	26220000.0	2.0	2.410578966140747	1.0726869106292725
1.0	26250000.0	26260000.0	4.0	2.653522253036499	1.207674264907837
1.0	26270000.0	26280000.0	2.0	2.953969955444336	1.3455264568328857
1.0	26310000.0	26320000.0	4.0	2.3932604789733887	1.066234827041626
1.0	26360000.0	26370000.0	2.0	2.888282299041748	1.3223600387573242
1.0	26380000.0	26390000.0	3.0	2.560295581817627	1.158508062362671
1.0	26490000.0	26500000.0	2.0	2.3085858821868896	0.9956406354904175
1.0	26530000.0	26540000.0	2.0	2.8250176906585693	1.2740824222564697
1.0	26630000.0	26640000.0	2.0	3.024064302444458	1.3985227346420288
1.0	26780000.0	26790000.0	1.0	2.2647509574890137	0.982885479927063
1.0	26820000.0	26830000.0	1.0	2.546565294265747	1.115696668624878
1.0	26870000.0	26880000.0	3.0	1.965165138244629	0.8154128193855286
1.0	26880000.0	26890000.0	1.0	2.0748322010040283	0.8715847730636597
1.0	26970000.0	26980000.0	3.0	2.732802152633667	1.2285341024398804
1.0	26990000.0	27000000.0	3.0	2.8247809410095215	1.267892599105835
1.0	27000000.0	27010000.0	1.0	2.64868426322937	1.2047024965286255
1.0	27020000.0	27030000.0	2.0	2.9973502159118652	1.3518462181091309
1.0	27070000.0	27080000.0	2.0	1.9451910257339478	0.7864314317703247
1.0	27180000.0	27190000.0	2.0	2.3284356594085693	1.027227759361267
1.0	27190000.0	27200000.0	4.0	2.9571523666381836	1.3452316522598267
1.0	27220000.0	27230000.0	2.0	2.0767154693603516	0.8676342964172363
1.0	27230000.0	27240000.0	3.0	2.7415387630462646	1.2511911392211914
1.0	27290000.0	27300000.0	1.0	3.1512367725372314	1.457811951637268
1.0	27410000.0	27420000.0	2.0	3.025120258331299	1.3872519731521606
1.0	27420000.0	27430000.0	0.0	2.6585495471954346	1.2120023965835571
1.0	27440000.0	27450000.0	1.0	2.1841275691986084	0.912440299987793
1.0	27490000.0	27500000.0	2.0	3.0589852333068848	1.3781602382659912
1.0	27560000.0	27570000.0	0.0	2.3736748695373535	1.0479599237442017
1.0	27600000.0	27610000.0	3.0	2.3707008361816406	1.0515919923782349
1.0	27620000.0	27630000.0	4.0	2.1942830085754395	0.9312721490859985
1.0	27640000.0	27650000.0	3.0	3.392695903778076	1.568591833114624
1.0	27700000.0	27710000.0	1.0	3.0580074787139893	1.4047348499298096
1.0	27810000.0	27820000.0	2.0	2.497523784637451	1.1028045415878296
1.0	27890000.0	27900000.0	2.0	2.1263530254364014	0.892773449420929
1.0	27900000.0	27910000.0	3.0	2.265280246734619	0.9894340634346008
1.0	28090000.0	28100000.0	1.0	2.4239604473114014	1.0811197757720947
1.0	28110000.0	28120000.0	4.0	1.7849199771881104	0.7217869758605957
1.0	28180000.0	28190000.0	1.0	2.4767799377441406	1.1088818311691284
1.0	28270000.0	28280000.0	2.0	2.295626163482666	1.0086431503295898
1.0	28310000.0	28320000.0	0.0	2.0650253295898438	0.8640809059143066
1.0	28340000.0	28350000.0	1.0	2.102461576461792	0.8868314027786255
1.0	28350000.0	28360000.0	2.0	1.939286231994629	0.7896185517311096
1.0	28380000.0	28390000.0	1.0	1.9947303533554077	0.8335073590278625
1.0	28540000.0	28550000.0	4.0	2.058366060256958	0.8617633581161499
1.0	28610000.0	28620000.0	3.0	2.7248551845550537	1.2424589395523071
1.0	28620000.0	28630000.0	3.0	3.097754955291748	1.4022055864334106
1.0	28720000.0	28730000.0	5.0	2.1287200450897217	0.903322696685791
1.0	28780000.0	28790000.0	2.0	2.073817014694214	0.8713998794555664
1.0	28820000.0	28830000.0	1.0	2.2191951274871826	0.9641238451004028
1.0	28830000.0	28840000.0	3.0	3.0962302684783936	1.404242753982544
1.0	28840000.0	28850000.0	1.0	2.374190330505371	1.0524718761444092
1.0	29080000.0	29090000.0	2.0	1.905765175819397	0.7714511156082153
1.0	29110000.0	29120000.0	2.0	2.76129412651062	1.2566477060317993
1.0	29140000.0	29150000.0	1.0	2.8314566612243652	1.2852141857147217
1.0	29160000.0	29170000.0	1.0	2.4885635375976562	1.1167289018630981
1.0	29180000.0	29190000.0	3.0	2.3036115169525146	1.0109789371490479
1.0	29250000.0	29260000.0	0.0	2.1185221672058105	0.9048314094543457
1.0	29290000.0	29300000.0	0.0	2.0055363178253174	0.8397120237350464
1.0	29300000.0	29310000.0	0.0	1.8091453313827515	0.7361873388290405
1.0	29330000.0	29340000.0	2.0	1.8590545654296875	0.7616013884544373
1.0	29370000.0	29380000.0	2.0	1.9032118320465088	0.7840576767921448
1.0	29400000.0	29410000.0	1.0	2.1312713623046875	0.9123283624649048
1.0	29450000.0	29460000.0	1.0	2.6902871131896973	1.221713900566101
1.0	29460000.0	29470000.0	1.0	2.61069917678833	1.1846054792404175
1.0	29500000.0	29510000.0	3.0	3.1628220081329346	2.578078269958496
1.0	29610000.0	29620000.0	1.0	2.167450428009033	0.9307525753974915
1.0	29620000.0	29630000.0	1.0	2.3984835147857666	1.0674585103988647
1.0	29670000.0	29680000.0	5.0	2.7840185165405273	1.2533900737762451
1.0	29750000.0	29760000.0	3.0	3.2210853099823	1.4302818775177002
1.0	29790000.0	29800000.0	3.0	2.7221834659576416	1.1772515773773193
1.0	29800000.0	29810000.0	3.0	2.9450736045837402	1.3196500539779663
1.0	30050000.0	30060000.0	2.0	2.288346767425537	0.9706972241401672
1.0	30060000.0	30070000.0	5.0	2.4371232986450195	1.0472412109375
1.0	30120000.0	30130000.0	2.0	3.255894184112549	1.4129337072372437
1.0	30130000.0	30140000.0	1.0	3.3766396045684814	1.4308888912200928
1.0	30150000.0	30160000.0	2.0	3.298448085784912	1.4292209148406982
1.0	30220000.0	30230000.0	1.0	3.188815116882324	1.3669164180755615
1.0	30250000.0	30260000.0	2.0	3.441710948944092	1.465894341468811
1.0	30330000.0	30340000.0	1.0	3.259244441986084	1.3903390169143677
1.0	30410000.0	30420000.0	4.0	2.966879367828369	1.2749687433242798
1.0	30460000.0	30470000.0	0.0	3.3205840587615967	1.4110994338989258
1.0	30490000.0	30500000.0	2.0	3.791245937347412	1.5617202520370483
1.0	30510000.0	30520000.0	2.0	4.4028143882751465	1.7568439245224
1.0	30530000.0	30540000.0	6.0	3.2126076221466064	1.3995527029037476
1.0	30670000.0	30680000.0	4.0	2.9019935131073	1.246848464012146
1.0	30870000.0	30880000.0	3.0	3.4388458728790283	1.4970614910125732
1.0	30950000.0	30960000.0	3.0	3.085733413696289	1.3983476161956787
1.0	30980000.0	30990000.0	4.0	2.8626489639282227	1.26557195186615
1.0	31040000.0	31050000.0	3.0	3.3906333446502686	1.4916846752166748
1.0	31210000.0	31220000.0	1.0	3.2862257957458496	1.480387806892395
1.0	31240000.0	31250000.0	6.0	3.3997325897216797	1.5236272811889648
1.0	31250000.0	31260000.0	6.0	3.119544267654419	1.426916241645813
1.0	31270000.0	31280000.0	5.0	3.178877353668213	1.4672291278839111
1.0	31320000.0	31330000.0	3.0	2.945756435394287	1.3597478866577148
1.0	31350000.0	31360000.0	2.0	2.510929584503174	1.1321380138397217
1.0	31420000.0	31430000.0	1.0	1.8643016815185547	0.7564173936843872
1.0	31560000.0	31570000.0	2.0	3.0940308570861816	1.3934462070465088
1.0	31590000.0	31600000.0	3.0	3.179880142211914	1.449190378189087
1.0	31660000.0	31670000.0	3.0	3.4248032569885254	1.535217046737671
1.0	31690000.0	31700000.0	5.0	3.175144672393799	1.4508711099624634
1.0	31710000.0	31720000.0	5.0	3.1840102672576904	1.4430618286132812
1.0	31790000.0	31800000.0	4.0	2.225609064102173	0.9600732922554016
1.0	31800000.0	31810000.0	0.0	2.4679741859436035	1.1083872318267822
1.0	31870000.0	31880000.0	7.0	3.3289215564727783	1.4977473020553589
1.0	31900000.0	31910000.0	5.0	2.6756322383880615	1.2215732336044312
1.0	31920000.0	31930000.0	1.0	3.3397090435028076	1.5286916494369507
1.0	31950000.0	31960000.0	3.0	3.401240587234497	1.5464742183685303
1.0	32070000.0	32080000.0	2.0	3.3924407958984375	1.5294692516326904
1.0	32100000.0	32110000.0	3.0	2.469726800918579	1.087257981300354
1.0	32110000.0	32120000.0	6.0	3.4321632385253906	1.4303765296936035
1.0	32220000.0	32230000.0	2.0	2.8117003440856934	1.2939565181732178
1.0	32260000.0	32270000.0	5.0	2.7263081073760986	1.2484362125396729
1.0	32350000.0	32360000.0	3.0	3.590430736541748	1.601205825805664
1.0	32520000.0	32530000.0	3.0	2.1083827018737793	0.8863356709480286
1.0	32590000.0	32600000.0	2.0	2.16984224319458	0.9331828951835632
1.0	32600000.0	32610000.0	2.0	2.164698839187622	0.9296365976333618
1.0	32620000.0	32630000.0	6.0	1.9999771118164062	0.8264768719673157
1.0	32670000.0	32680000.0	1.0	2.5864205360412598	1.1673717498779297
1.0	32750000.0	32760000.0	2.0	2.724339485168457	1.244249939918518
1.0	32760000.0	32770000.0	2.0	1.9851124286651611	0.8176692724227905
1.0	32770000.0	32780000.0	0.0	1.8966630697250366	0.7740551829338074
1.0	32780000.0	32790000.0	2.0	1.9532970190048218	0.8036702275276184
1.0	32850000.0	32860000.0	3.0	1.7345302104949951	0.7016591429710388
1.0	32970000.0	32980000.0	1.0	2.7803163528442383	1.2522554397583008
1.0	33140000.0	33150000.0	2.0	2.106088638305664	0.8828080296516418
1.0	33280000.0	33290000.0	1.0	3.72918963432312	1.6637382507324219
1.0	33290000.0	33300000.0	4.0	1.9500095844268799	0.799203634262085
1.0	33300000.0	33310000.0	2.0	2.0936927795410156	0.8893954157829285
1.0	33320000.0	33330000.0	0.0	2.0634732246398926	0.8588178753852844
1.0	33350000.0	33360000.0	2.0	2.668288469314575	1.2131011486053467
1.0	33360000.0	33370000.0	3.0	2.368682622909546	1.0465672016143799
1.0	33430000.0	33440000.0	2.0	3.0664637088775635	1.4102356433868408
1.0	33440000.0	33450000.0	2.0	2.9139676094055176	1.3427988290786743
1.0	33450000.0	33460000.0	4.0	2.6594185829162598	1.2098308801651
1.0	33550000.0	33560000.0	1.0	2.5487842559814453	1.1526330709457397
1.0	33580000.0	33590000.0	1.0	2.700265884399414	1.2340583801269531
1.0	33600000.0	33610000.0	2.0	2.7977046966552734	1.2838213443756104
1.0	33620000.0	33630000.0	3.0	2.4190328121185303	1.0793612003326416
1.0	33650000.0	33660000.0	2.0	3.0606982707977295	1.3904081583023071
1.0	33680000.0	33690000.0	2.0	3.0632543563842773	1.4086315631866455
1.0	33690000.0	33700000.0	4.0	3.2284317016601562	1.4599683284759521
1.0	33830000.0	33840000.0	1.0	2.056513547897339	0.8666040301322937
1.0	33840000.0	33850000.0	0.0	1.9295316934585571	0.7971490621566772
1.0	33850000.0	33860000.0	0.0	1.9082372188568115	0.7789794206619263
1.0	33870000.0	33880000.0	1.0	1.8158372640609741	0.7408427000045776
1.0	33900000.0	33910000.0	1.0	2.0198988914489746	0.8471032381057739
1.0	33960000.0	33970000.0	2.0	2.258270263671875	0.9879837036132812
1.0	33970000.0	33980000.0	2.0	2.4357523918151855	1.055040955543518
1.0	34050000.0	34060000.0	5.0	2.9061172008514404	1.2763392925262451
1.0	34080000.0	34090000.0	1.0	3.4917194843292236	1.4866161346435547
1.0	34150000.0	34160000.0	3.0	3.2444088459014893	1.3708982467651367
1.0	34180000.0	34190000.0	3.0	3.1241490840911865	1.3328317403793335
1.0	34250000.0	34260000.0	0.0	2.87176251411438	1.201943039894104
1.0	34260000.0	34270000.0	4.0	2.6765389442443848	1.1296744346618652
1.0	34270000.0	34280000.0	3.0	2.6722426414489746	1.113713026046753
1.0	34320000.0	34330000.0	2.0	2.399026870727539	1.0123189687728882
1.0	34380000.0	34390000.0	3.0	2.630784511566162	1.10405433177948
1.0	34390000.0	34400000.0	1.0	2.7254300117492676	1.1370759010314941
1.0	34440000.0	34450000.0	4.0	3.055314302444458	1.2924449443817139
1.0	34460000.0	34470000.0	6.0	2.9548614025115967	1.2741286754608154
1.0	34490000.0	34500000.0	2.0	3.847369432449341	1.5688472986221313
1.0	34550000.0	34560000.0	5.0	2.8987128734588623	1.2614073753356934
1.0	34580000.0	34590000.0	5.0	3.727886199951172	1.524507999420166
1.0	34590000.0	34600000.0	2.0	3.625426769256592	1.5070443153381348
1.0	34640000.0	34650000.0	3.0	4.252801418304443	1.739099144935608
1.0	34690000.0	34700000.0	2.0	4.617516040802002	1.8278064727783203
1.0	34700000.0	34710000.0	7.0	4.232512950897217	1.6977298259735107
1.0	34870000.0	34880000.0	6.0	4.257145881652832	1.7350513935089111
1.0	34890000.0	34900000.0	5.0	3.932175397872925	1.633559226989746
1.0	34920000.0	34930000.0	4.0	4.086679458618164	1.6752445697784424
1.0	34930000.0	34940000.0	2.0	3.9981746673583984	1.6462265253067017
1.0	35050000.0	35060000.0	3.0	3.7875564098358154	1.585087776184082
1.0	35070000.0	35080000.0	2.0	3.7295570373535156	1.591090440750122
1.0	35100000.0	35110000.0	3.0	3.6114470958709717	1.5668678283691406
1.0	35110000.0	35120000.0	1.0	3.733441114425659	1.617251992225647
1.0	35150000.0	35160000.0	0.0	4.031761169433594	1.7181085348129272
1.0	35160000.0	35170000.0	4.0	3.5118556022644043	1.5430628061294556
1.0	35200000.0	35210000.0	4.0	3.129499912261963	1.4100576639175415
1.0	35240000.0	35250000.0	1.0	4.415992259979248	1.8538105487823486
1.0	35300000.0	35310000.0	2.0	2.3625805377960205	1.0477122068405151
1.0	35310000.0	35320000.0	3.0	2.2463412284851074	0.9731260538101196
1.0	35380000.0	35390000.0	4.0	2.7278926372528076	1.2346237897872925
1.0	35510000.0	35520000.0	5.0	2.642599582672119	1.1762704849243164
1.0	35620000.0	35630000.0	2.0	3.1428799629211426	1.4111301898956299
1.0	35670000.0	35680000.0	7.0	2.806675434112549	1.2728204727172852
1.0	35710000.0	35720000.0	1.0	3.3627471923828125	1.503544807434082
1.0	35770000.0	35780000.0	2.0	2.3171329498291016	1.0182580947875977
1.0	35880000.0	35890000.0	4.0	2.1324081420898438	0.9074348211288452
1.0	35930000.0	35940000.0	3.0	2.1344711780548096	0.9054075479507446
1.0	35990000.0	36000000.0	3.0	1.9760326147079468	0.8054793477058411
1.0	36000000.0	36010000.0	0.0	1.9026267528533936	0.7680853009223938
1.0	36030000.0	36040000.0	1.0	2.4063940048217773	1.0723412036895752
1.0	36050000.0	36060000.0	3.0	2.480283260345459	1.1117439270019531
1.0	36070000.0	36080000.0	3.0	2.0976359844207764	0.8820880651473999
1.0	36110000.0	36120000.0	3.0	3.033867835998535	1.3705648183822632
1.0	36150000.0	36160000.0	3.0	2.9483389854431152	1.3331587314605713
1.0	36190000.0	36200000.0	0.0	2.4285454750061035	1.084942102432251
1.0	36280000.0	36290000.0	4.0	2.0454483032226562	0.8603242635726929
1.0	36330000.0	36340000.0	3.0	2.877007007598877	1.3063364028930664
1.0	36380000.0	36390000.0	3.0	2.1843514442443848	0.944010853767395
1.0	36440000.0	36450000.0	0.0	2.2208683490753174	0.9622276425361633
1.0	36460000.0	36470000.0	4.0	2.2292981147766113	0.9697755575180054
1.0	36490000.0	36500000.0	3.0	2.0727741718292236	0.8734637498855591
1.0	36500000.0	36510000.0	1.0	2.1808416843414307	0.9368228912353516
1.0	36670000.0	36680000.0	5.0	2.922940731048584	1.3503594398498535
1.0	36690000.0	36700000.0	0.0	2.6048660278320312	1.1473733186721802
1.0	36700000.0	36710000.0	5.0	2.445753812789917	1.0891923904418945
1.0	36750000.0	36760000.0	3.0	2.270768165588379	0.9796031713485718
1.0	36790000.0	36800000.0	2.0	2.7962582111358643	1.2840697765350342
1.0	36810000.0	36820000.0	3.0	2.306123971939087	0.9795632362365723
1.0	36920000.0	36930000.0	4.0	2.4653406143188477	1.1074761152267456
1.0	36950000.0	36960000.0	3.0	3.2715766429901123	1.5101978778839111
1.0	36960000.0	36970000.0	6.0	3.7869057655334473	1.6705414056777954
1.0	36980000.0	36990000.0	4.0	3.6936984062194824	1.65493643283844
1.0	37010000.0	37020000.0	4.0	3.8771278858184814	1.708138108253479
1.0	37080000.0	37090000.0	4.0	4.221354961395264	1.7816898822784424
1.0	37150000.0	37160000.0	4.0	4.093138694763184	1.7195056676864624
1.0	37200000.0	37210000.0	3.0	4.263247013092041	1.7635364532470703
1.0	37270000.0	37280000.0	3.0	4.013611793518066	1.6506719589233398
1.0	37420000.0	37430000.0	0.0	4.802000045776367	1.848046898841858
1.0	37440000.0	37450000.0	6.0	4.49840784072876	1.7931556701660156
1.0	37480000.0	37490000.0	7.0	4.791407585144043	1.8666799068450928
1.0	37510000.0	37520000.0	8.0	4.96512508392334	1.9097009897232056
1.0	37520000.0	37530000.0	3.0	4.8257856369018555	1.8846778869628906
1.0	37580000.0	37590000.0	6.0	4.931916236877441	1.9208605289459229
1.0	37630000.0	37640000.0	11.0	4.413749694824219	1.7792980670928955
1.0	37730000.0	37740000.0	5.0	4.679411888122559	1.8603070974349976
1.0	37750000.0	37760000.0	6.0	4.414858818054199	1.768129587173462
1.0	37820000.0	37830000.0	4.0	4.697845458984375	1.9246177673339844
1.0	37880000.0	37890000.0	4.0	4.876704216003418	1.9692866802215576
1.0	37990000.0	38000000.0	6.0	3.073732852935791	1.4013770818710327
1.0	38000000.0	38010000.0	3.0	2.426459789276123	1.0856282711029053
1.0	38030000.0	38040000.0	0.0	2.6016452312469482	1.1833689212799072
1.0	38150000.0	38160000.0	3.0	3.0346462726593018	1.3867018222808838
1.0	38210000.0	38220000.0	3.0	3.658966541290283	1.628514289855957
1.0	38230000.0	38240000.0	3.0	3.268667221069336	1.4771702289581299
1.0	38300000.0	38310000.0	3.0	2.4548239707946777	1.096538782119751
1.0	38330000.0	38340000.0	1.0	2.544018507003784	1.1504945755004883
1.0	38400000.0	38410000.0	7.0	2.5306289196014404	1.1420108079910278
1.0	38490000.0	38500000.0	3.0	3.0914618968963623	1.4331144094467163
1.0	38500000.0	38510000.0	5.0	3.246509552001953	1.5027703046798706
1.0	38510000.0	38520000.0	4.0	3.079988718032837	1.4248400926589966
1.0	38590000.0	38600000.0	3.0	3.279414653778076	1.5192136764526367
1.0	38630000.0	38640000.0	3.0	4.1325201988220215	1.7762644290924072
1.0	38640000.0	38650000.0	3.0	3.5102553367614746	1.5765817165374756
1.0	38730000.0	38740000.0	2.0	3.352515459060669	1.530953049659729
1.0	38770000.0	38780000.0	5.0	3.9007015228271484	1.6588306427001953
1.0	38790000.0	38800000.0	6.0	3.479691982269287	1.5446765422821045
1.0	38800000.0	38810000.0	3.0	3.832484483718872	1.6548036336898804
1.0	38810000.0	38820000.0	5.0	3.8544623851776123	1.6319364309310913
1.0	38950000.0	38960000.0	3.0	4.435805320739746	1.8106988668441772
1.0	38990000.0	39000000.0	4.0	4.381922721862793	1.8049713373184204
1.0	39030000.0	39040000.0	9.0	4.43678092956543	1.8260085582733154
1.0	39040000.0	39050000.0	5.0	4.5794525146484375	1.8697082996368408
1.0	39050000.0	39060000.0	2.0	4.4518632888793945	1.805005431175232
1.0	39060000.0	39070000.0	2.0	4.71417236328125	1.9006856679916382
1.0	39120000.0	39130000.0	4.0	4.629488468170166	1.8629751205444336
1.0	39150000.0	39160000.0	3.0	3.960798740386963	1.6969600915908813
1.0	39190000.0	39200000.0	8.0	3.6512362957000732	1.6426570415496826
1.0	39460000.0	39470000.0	4.0	2.1143436431884766	0.8868911862373352
1.0	39510000.0	39520000.0	3.0	2.6036181449890137	1.1825453042984009
1.0	39580000.0	39590000.0	5.0	2.169997453689575	0.9149775505065918
1.0	39590000.0	39600000.0	3.0	2.180990219116211	0.9399921298027039
1.0	39650000.0	39660000.0	0.0	2.5841948986053467	1.1732099056243896
1.0	39680000.0	39690000.0	4.0	2.199108600616455	0.9321180582046509
1.0	39770000.0	39780000.0	1.0	2.5519540309906006	1.1549879312515259
1.0	39780000.0	39790000.0	2.0	2.4213900566101074	1.0821658372879028
1.0	39800000.0	39810000.0	4.0	2.312541961669922	1.0196037292480469
1.0	39810000.0	39820000.0	2.0	2.3461062908172607	1.0327855348587036
1.0	39880000.0	39890000.0	4.0	2.0549323558807373	0.8499101400375366
1.0	39920000.0	39930000.0	2.0	2.011922836303711	0.8323408365249634
1.0	39980000.0	39990000.0	0.0	2.228895664215088	0.9637356996536255
1.0	39990000.0	40000000.0	3.0	2.3807551860809326	1.0564305782318115
1.0	40070000.0	40080000.0	4.0	3.1937830448150635	1.4546515941619873
1.0	40160000.0	40170000.0	2.0	3.169621229171753	1.4601460695266724
1.0	40190000.0	40200000.0	5.0	3.1908316612243652	1.440032720565796
1.0	40330000.0	40340000.0	3.0	2.2319283485412598	0.969305694103241
1.0	40380000.0	40390000.0	2.0	3.125903606414795	1.4189764261245728
1.0	40410000.0	40420000.0	3.0	3.0525155067443848	1.4029052257537842
1.0	40460000.0	40470000.0	3.0	2.9042766094207764	1.319169044494629
1.0	40470000.0	40480000.0	2.0	3.1748950481414795	1.4419018030166626
1.0	40480000.0	40490000.0	5.0	3.2003226280212402	1.4429998397827148
1.0	40510000.0	40520000.0	4.0	2.2837367057800293	0.9812434315681458
1.0	40520000.0	40530000.0	2.0	2.3614954948425293	1.0367275476455688
1.0	40580000.0	40590000.0	4.0	3.3830389976501465	1.5172953605651855
1.0	40640000.0	40650000.0	1.0	2.5403168201446533	1.1484878063201904
1.0	40650000.0	40660000.0	2.0	2.3888416290283203	1.058648705482483
1.0	40700000.0	40710000.0	2.0	2.445955276489258	1.0959937572479248
1.0	40710000.0	40720000.0	3.0	3.107374906539917	1.4158475399017334
1.0	40740000.0	40750000.0	3.0	2.4780173301696777	1.1133066415786743
1.0	40750000.0	40760000.0	2.0	2.565523386001587	1.1626851558685303
1.0	40890000.0	40900000.0	2.0	2.8188509941101074	1.2742146253585815
1.0	40910000.0	40920000.0	1.0	2.679652452468872	1.2211201190948486
1.0	40920000.0	40930000.0	3.0	2.203511953353882	0.9378353953361511
1.0	40950000.0	40960000.0	2.0	2.081146240234375	0.8673256039619446
1.0	40970000.0	40980000.0	6.0	2.1087756156921387	0.8904617428779602
1.0	41070000.0	41080000.0	3.0	3.3749775886535645	1.5181384086608887
1.0	41120000.0	41130000.0	4.0	2.6641056537628174	1.2155907154083252
1.0	41190000.0	41200000.0	0.0	2.4227454662323	1.0695874691009521
1.0	41230000.0	41240000.0	3.0	2.2193291187286377	0.9583629369735718
1.0	41280000.0	41290000.0	2.0	2.872882843017578	1.3217179775238037
1.0	41310000.0	41320000.0	3.0	3.0097553730010986	1.381758451461792
1.0	41330000.0	41340000.0	6.0	3.145634889602661	1.4312326908111572
1.0	41380000.0	41390000.0	3.0	2.8006081581115723	1.2868788242340088
1.0	41400000.0	41410000.0	1.0	2.9364266395568848	1.3429356813430786
1.0	41430000.0	41440000.0	2.0	2.837786912918091	1.293317437171936
1.0	41480000.0	41490000.0	5.0	2.1915202140808105	0.9443775415420532
1.0	41500000.0	41510000.0	0.0	2.116206407546997	0.8959102630615234
1.0	41690000.0	41700000.0	2.0	2.3121426105499268	1.0156601667404175
1.0	41710000.0	41720000.0	4.0	2.8017191886901855	1.2639609575271606
1.0	41730000.0	41740000.0	3.0	2.990739345550537	1.3482285737991333
1.0	41760000.0	41770000.0	0.0	3.220168352127075	1.4469928741455078
1.0	41790000.0	41800000.0	7.0	3.2594833374023438	1.4744486808776855
1.0	41830000.0	41840000.0	3.0	3.129866123199463	1.4496467113494873
1.0	41870000.0	41880000.0	2.0	3.6073157787323	1.6317596435546875
1.0	41880000.0	41890000.0	7.0	3.4966506958007812	1.577035903930664
1.0	41900000.0	41910000.0	2.0	3.1300177574157715	1.4419773817062378
1.0	41910000.0	41920000.0	2.0	3.311358690261841	1.5183839797973633
1.0	41960000.0	41970000.0	2.0	2.120478868484497	0.8963383436203003
1.0	41970000.0	41980000.0	7.0	2.97409987449646	1.3745770454406738
1.0	41980000.0	41990000.0	4.0	2.917750120162964	1.348315954208374
1.0	42020000.0	42030000.0	5.0	3.041172742843628	1.408125877380371
1.0	42060000.0	42070000.0	5.0	3.2604622840881348	1.4698512554168701
1.0	42080000.0	42090000.0	2.0	2.9393131732940674	1.3581106662750244
1.0	42100000.0	42110000.0	1.0	3.187547206878662	1.4510570764541626
1.0	42140000.0	42150000.0	5.0	3.0616650581359863	1.4182790517807007
1.0	42190000.0	42200000.0	2.0	3.689235210418701	1.661964774131775
1.0	42300000.0	42310000.0	7.0	3.615602970123291	1.6336694955825806
1.0	42320000.0	42330000.0	5.0	3.353222370147705	1.5528037548065186
1.0	42350000.0	42360000.0	3.0	3.623528003692627	1.6587260961532593
1.0	42560000.0	42570000.0	3.0	3.5	1.53160560131073
1.0	42640000.0	42650000.0	4.0	2.2924094200134277	0.9871357083320618
1.0	42710000.0	42720000.0	3.0	1.7412580251693726	0.7061588168144226
1.0	42810000.0	42820000.0	1.0	3.400287628173828	1.509371042251587
1.0	42840000.0	42850000.0	3.0	3.358290910720825	1.504740595817566
1.0	42920000.0	42930000.0	0.0	3.438701629638672	1.5447137355804443
1.0	42940000.0	42950000.0	3.0	2.613903045654297	1.1893346309661865
1.0	43040000.0	43050000.0	3.0	2.552398681640625	1.1546248197555542
1.0	43110000.0	43120000.0	7.0	2.5742504596710205	1.1678718328475952
1.0	43230000.0	43240000.0	1.0	3.370882511138916	1.5190410614013672
1.0	43340000.0	43350000.0	2.0	3.3013052940368652	1.4887480735778809
1.0	43380000.0	43390000.0	3.0	2.8772597312927246	1.3206714391708374
1.0	43430000.0	43440000.0	3.0	2.7343521118164062	1.2516041994094849
1.0	43450000.0	43460000.0	2.0	2.879373550415039	1.3264342546463013
1.0	43490000.0	43500000.0	3.0	3.4074530601501465	1.533678412437439
1.0	43510000.0	43520000.0	6.0	2.996420383453369	1.381217360496521
1.0	43560000.0	43570000.0	5.0	3.484276533126831	1.56421959400177
1.0	43600000.0	43610000.0	5.0	3.1145029067993164	1.4358348846435547
1.0	43620000.0	43630000.0	4.0	2.898937702178955	1.3310809135437012
1.0	43670000.0	43680000.0	2.0	3.235931396484375	1.478423833847046
1.0	43680000.0	43690000.0	2.0	2.9214539527893066	1.3250077962875366
1.0	43690000.0	43700000.0	1.0	2.6573357582092285	1.2102205753326416
1.0	43730000.0	43740000.0	2.0	2.4634106159210205	1.1015651226043701
1.0	43800000.0	43810000.0	3.0	3.2806525230407715	1.4857003688812256
1.0	43860000.0	43870000.0	10.0	2.382521867752075	1.0575861930847168
1.0	43870000.0	43880000.0	1.0	2.6161160469055176	1.1909672021865845
1.0	43880000.0	43890000.0	2.0	2.6116833686828613	1.1876647472381592
1.0	43910000.0	43920000.0	2.0	2.774893283843994	1.275789499282837
1.0	43930000.0	43940000.0	3.0	3.5686047077178955	1.610836386680603
1.0	43940000.0	43950000.0	0.0	3.5672881603240967	1.6125297546386719
1.0	43950000.0	43960000.0	4.0	3.5418601036071777	1.607665777206421
1.0	43960000.0	43970000.0	4.0	3.4945015907287598	1.5827949047088623
1.0	44040000.0	44050000.0	5.0	2.6481130123138428	1.2069648504257202
1.0	44180000.0	44190000.0	2.0	2.5730957984924316	1.1669025421142578
1.0	44200000.0	44210000.0	2.0	2.284083127975464	1.0017019510269165
1.0	44230000.0	44240000.0	2.0	2.3228042125701904	1.0228278636932373
1.0	44320000.0	44330000.0	4.0	2.2621333599090576	0.9882990121841431
1.0	44330000.0	44340000.0	1.0	2.4392848014831543	1.0905612707138062
1.0	44340000.0	44350000.0	5.0	2.372407913208008	1.0514578819274902
1.0	44420000.0	44430000.0	2.0	2.313281536102295	1.0173949003219604
1.0	44440000.0	44450000.0	5.0	2.947345018386841	1.3124357461929321
1.0	44450000.0	44460000.0	2.0	2.5990967750549316	1.1695518493652344
1.0	44490000.0	44500000.0	2.0	3.1350324153900146	1.4222441911697388
1.0	44520000.0	44530000.0	6.0	3.7169747352600098	1.6506551504135132
1.0	44710000.0	44720000.0	3.0	2.2039332389831543	0.9427286386489868
1.0	44740000.0	44750000.0	2.0	2.258815288543701	0.975359320640564
1.0	44770000.0	44780000.0	3.0	2.2727904319763184	0.9916579127311707
1.0	44820000.0	44830000.0	5.0	3.3871827125549316	1.522403359413147
1.0	44930000.0	44940000.0	1.0	3.168760061264038	1.4606302976608276
1.0	44970000.0	44980000.0	5.0	3.2380995750427246	1.4761661291122437
1.0	44980000.0	44990000.0	2.0	3.5793490409851074	1.6081902980804443
1.0	45060000.0	45070000.0	4.0	3.179220676422119	1.4718962907791138
1.0	45080000.0	45090000.0	3.0	3.3899998664855957	1.55415940284729
1.0	45090000.0	45100000.0	3.0	3.4562268257141113	1.5826313495635986
1.0	45110000.0	45120000.0	2.0	2.5656070709228516	1.1616491079330444
1.0	45250000.0	45260000.0	2.0	2.8256452083587646	1.3000494241714478
1.0	45290000.0	45300000.0	4.0	2.7087864875793457	1.2366317510604858
1.0	45330000.0	45340000.0	2.0	2.2445530891418457	0.9788188934326172
1.0	45400000.0	45410000.0	3.0	2.253035068511963	0.9837613105773926
1.0	45450000.0	45460000.0	4.0	2.8621716499328613	1.309894323348999
1.0	45580000.0	45590000.0	8.0	2.397364377975464	1.067280888557434
1.0	45590000.0	45600000.0	1.0	2.7079741954803467	1.2072627544403076
1.0	45630000.0	45640000.0	0.0	2.5578837394714355	1.1542179584503174
1.0	45670000.0	45680000.0	1.0	2.9486770629882812	1.3589178323745728
1.0	45740000.0	45750000.0	3.0	2.898791551589966	1.3302494287490845
1.0	45790000.0	45800000.0	3.0	2.6492459774017334	1.2075395584106445
1.0	45850000.0	45860000.0	2.0	2.593137502670288	1.1760756969451904
1.0	45910000.0	45920000.0	2.0	2.5253803730010986	1.13883376121521
1.0	46000000.0	46010000.0	4.0	2.8481178283691406	1.3027806282043457
1.0	46180000.0	46190000.0	4.0	2.3135757446289062	1.0130201578140259
1.0	46320000.0	46330000.0	3.0	2.280644416809082	0.9980264902114868
1.0	46340000.0	46350000.0	1.0	2.155879259109497	0.9271619915962219
1.0	46350000.0	46360000.0	0.0	2.294048547744751	1.0068089962005615
1.0	46390000.0	46400000.0	1.0	2.398085832595825	1.0655908584594727
1.0	46400000.0	46410000.0	4.0	2.1589322090148926	0.9280914068222046
1.0	46530000.0	46540000.0	2.0	2.1061644554138184	0.8955243825912476
1.0	46620000.0	46630000.0	1.0	3.116201877593994	1.4169795513153076
1.0	46630000.0	46640000.0	1.0	2.5937066078186035	1.176192045211792
1.0	46660000.0	46670000.0	3.0	2.338413953781128	1.029637336730957
1.0	46680000.0	46690000.0	0.0	2.491339683532715	1.1185652017593384
1.0	46880000.0	46890000.0	2.0	3.4111411571502686	1.549066185951233
1.0	46950000.0	46960000.0	3.0	3.4641547203063965	1.5254696607589722
1.0	47010000.0	47020000.0	3.0	3.1258299350738525	1.4218814373016357
1.0	47050000.0	47060000.0	9.0	2.009202241897583	0.832750141620636
1.0	47090000.0	47100000.0	1.0	2.2292957305908203	0.969580352306366
1.0	47110000.0	47120000.0	0.0	2.0695724487304688	0.8632238507270813
1.0	47150000.0	47160000.0	3.0	1.8433033227920532	0.7445401549339294
1.0	47200000.0	47210000.0	5.0	2.3683676719665527	1.0256645679473877
1.0	47280000.0	47290000.0	1.0	2.096637010574341	0.8905879855155945
1.0	47500000.0	47510000.0	4.0	2.5854604244232178	1.1279323101043701
1.0	47570000.0	47580000.0	3.0	3.3251514434814453	1.4770989418029785
1.0	47600000.0	47610000.0	4.0	3.4937431812286377	1.5554654598236084
1.0	47640000.0	47650000.0	1.0	3.2900478839874268	1.502361536026001
1.0	47660000.0	47670000.0	6.0	3.494884490966797	1.5658317804336548
1.0	47680000.0	47690000.0	2.0	3.5830883979797363	1.5956496000289917
1.0	47720000.0	47730000.0	3.0	2.2630650997161865	0.9905928373336792
1.0	47800000.0	47810000.0	3.0	2.2094032764434814	0.9591007232666016
1.0	47820000.0	47830000.0	4.0	2.1704752445220947	0.9350996017456055
1.0	47850000.0	47860000.0	5.0	2.7155184745788574	1.2268590927124023
1.0	47860000.0	47870000.0	0.0	3.2111823558807373	1.4473598003387451
1.0	47940000.0	47950000.0	2.0	3.211102247238159	1.4431155920028687
1.0	48010000.0	48020000.0	3.0	3.285010576248169	1.4757970571517944
1.0	48070000.0	48080000.0	7.0	3.881364345550537	1.644730806350708
1.0	48100000.0	48110000.0	4.0	3.728533983230591	1.6128114461898804
1.0	48170000.0	48180000.0	6.0	3.9101192951202393	1.6963704824447632
1.0	48180000.0	48190000.0	2.0	4.111919403076172	1.7783725261688232
1.0	48220000.0	48230000.0	1.0	3.700615644454956	1.615414023399353
1.0	48230000.0	48240000.0	8.0	3.45884370803833	1.5478358268737793
1.0	48240000.0	48250000.0	7.0	3.398914337158203	1.5347391366958618
1.0	48310000.0	48320000.0	3.0	3.3683979511260986	1.4819215536117554
1.0	48400000.0	48410000.0	6.0	2.850670576095581	1.276318073272705
1.0	48490000.0	48500000.0	4.0	3.3310046195983887	1.479178547859192
1.0	48500000.0	48510000.0	3.0	3.070254325866699	1.401064395904541
1.0	48520000.0	48530000.0	5.0	3.215040922164917	1.4284913539886475
1.0	48530000.0	48540000.0	1.0	3.701425075531006	1.5915260314941406
1.0	48540000.0	48550000.0	4.0	3.2493064403533936	1.430172324180603
1.0	48640000.0	48650000.0	2.0	3.637316942214966	1.5630284547805786
1.0	48650000.0	48660000.0	7.0	2.9630954265594482	1.3075788021087646
1.0	48720000.0	48730000.0	2.0	3.7271370887756348	1.565082311630249
1.0	48880000.0	48890000.0	5.0	2.788565158843994	1.2179282903671265
1.0	48930000.0	48940000.0	1.0	3.026447057723999	1.390046238899231
1.0	48990000.0	49000000.0	1.0	3.7079601287841797	1.6044886112213135
1.0	49060000.0	49070000.0	3.0	4.528278350830078	1.8230235576629639
1.0	49080000.0	49090000.0	2.0	4.896706581115723	1.906850814819336
1.0	49240000.0	49250000.0	1.0	4.235571384429932	1.7961387634277344
1.0	49370000.0	49380000.0	7.0	4.090269088745117	1.6756187677383423
1.0	49420000.0	49430000.0	7.0	4.467171669006348	1.77008855342865
1.0	49450000.0	49460000.0	4.0	5.0577921867370605	1.8976234197616577
1.0	49500000.0	49510000.0	9.0	4.59311580657959	1.786399483680725
1.0	49550000.0	49560000.0	5.0	5.465644836425781	1.9822685718536377
1.0	49570000.0	49580000.0	9.0	4.878551483154297	1.863245964050293
1.0	49590000.0	49600000.0	4.0	4.790427207946777	1.8683710098266602
1.0	49620000.0	49630000.0	3.0	4.458900451660156	1.7861770391464233
1.0	49640000.0	49650000.0	5.0	4.67608118057251	1.8173701763153076
1.0	49650000.0	49660000.0	8.0	4.792340278625488	1.8393758535385132
1.0	49660000.0	49670000.0	3.0	5.125450611114502	1.9106414318084717
1.0	49790000.0	49800000.0	9.0	5.7948737144470215	2.03963041305542
1.0	49800000.0	49810000.0	5.0	5.9773664474487305	2.0711679458618164
1.0	49860000.0	49870000.0	2.0	6.209603786468506	2.0987398624420166
1.0	49890000.0	49900000.0	9.0	5.815173625946045	2.0424230098724365
1.0	49930000.0	49940000.0	3.0	6.077910423278809	2.0814144611358643
1.0	49940000.0	49950000.0	5.0	5.787662506103516	2.0392117500305176
1.0	49960000.0	49970000.0	4.0	5.977189540863037	2.069317579269409
1.0	49990000.0	50000000.0	3.0	5.9454545974731445	2.0614676475524902
1.0	50070000.0	50080000.0	7.0	6.098991394042969	2.085026741027832
1.0	50220000.0	50230000.0	2.0	5.058770179748535	1.8999837636947632
1.0	50270000.0	50280000.0	5.0	4.54170036315918	1.7765529155731201
1.0	50290000.0	50300000.0	3.0	3.4158523082733154	1.480063796043396
1.0	50310000.0	50320000.0	4.0	4.16717529296875	1.686545968055725
1.0	50500000.0	50510000.0	11.0	5.636939525604248	2.021669387817383
1.0	50510000.0	50520000.0	8.0	5.463420867919922	1.9976106882095337
1.0	50610000.0	50620000.0	4.0	5.895770072937012	2.059821367263794
1.0	50620000.0	50630000.0	4.0	5.819210052490234	2.053652286529541
1.0	50640000.0	50650000.0	7.0	5.621822357177734	2.0378689765930176
1.0	50650000.0	50660000.0	1.0	6.2580485343933105	2.1121010780334473
1.0	50660000.0	50670000.0	6.0	6.051888942718506	2.0886313915252686
1.0	50710000.0	50720000.0	8.0	5.535302639007568	2.020134210586548
1.0	51030000.0	51040000.0	1.0	2.448176622390747	1.0974397659301758
1.0	51160000.0	51170000.0	0.0	2.1554031372070312	0.9268841743469238
1.0	51200000.0	51210000.0	1.0	2.0026471614837646	0.833635151386261
1.0	51310000.0	51320000.0	1.0	2.050492525100708	0.8555952310562134
1.0	51320000.0	51330000.0	4.0	1.8816776275634766	0.7700772881507874
1.0	51400000.0	51410000.0	0.0	2.3261287212371826	1.0251753330230713
1.0	51440000.0	51450000.0	5.0	3.052246570587158	1.3858805894851685
1.0	51460000.0	51470000.0	4.0	3.019627332687378	1.352315068244934
1.0	51470000.0	51480000.0	4.0	3.179684638977051	1.4238653182983398
1.0	51510000.0	51520000.0	1.0	3.845813274383545	1.6688687801361084
1.0	51520000.0	51530000.0	2.0	3.7749786376953125	1.6699161529541016
1.0	51570000.0	51580000.0	5.0	3.411888599395752	1.5126839876174927
1.0	51660000.0	51670000.0	1.0	3.325279951095581	1.4897276163101196
1.0	51820000.0	51830000.0	4.0	2.1254465579986572	0.9016154408454895
1.0	51830000.0	51840000.0	4.0	2.1021125316619873	0.8861211538314819
1.0	51870000.0	51880000.0	2.0	2.0411808490753174	0.8495579957962036
1.0	52030000.0	52040000.0	5.0	2.5155482292175293	1.1325551271438599
1.0	52060000.0	52070000.0	1.0	2.9925055503845215	1.365937352180481
1.0	52070000.0	52080000.0	2.0	2.7763447761535645	1.2731001377105713
1.0	52230000.0	52240000.0	2.0	1.938574194908142	0.7936854958534241
1.0	52250000.0	52260000.0	2.0	1.8931955099105835	0.7707204222679138
1.0	52300000.0	52310000.0	2.0	1.9817838668823242	0.8231078386306763
1.0	52390000.0	52400000.0	0.0	2.8464112281799316	1.3109878301620483
1.0	52400000.0	52410000.0	1.0	2.767714262008667	1.2692564725875854
1.0	52430000.0	52440000.0	4.0	2.5248141288757324	1.1390740871429443
1.0	52450000.0	52460000.0	1.0	2.7464919090270996	1.2586019039154053
1.0	52460000.0	52470000.0	3.0	3.0989327430725098	1.399517297744751
1.0	52490000.0	52500000.0	1.0	2.6091485023498535	1.1762421131134033
1.0	52530000.0	52540000.0	1.0	2.0604851245880127	0.8649512529373169
1.0	52560000.0	52570000.0	6.0	2.5971274375915527	1.1598402261734009
1.0	52670000.0	52680000.0	3.0	2.322277307510376	1.0233163833618164
1.0	52710000.0	52720000.0	3.0	2.049964427947998	0.8615766763687134
1.0	52850000.0	52860000.0	2.0	2.1781413555145264	0.9403312802314758
1.0	52870000.0	52880000.0	2.0	2.225008964538574	0.9328911900520325
1.0	52950000.0	52960000.0	3.0	2.11377215385437	0.8969914317131042
1.0	52960000.0	52970000.0	2.0	2.280303478240967	1.0000718832015991
1.0	52980000.0	52990000.0	2.0	2.3287203311920166	1.0277608633041382
1.0	52990000.0	53000000.0	2.0	2.3741488456726074	1.0545117855072021
1.0	53040000.0	53050000.0	2.0	3.364018201828003	1.511054277420044
1.0	53060000.0	53070000.0	7.0	2.785135269165039	1.2767270803451538
1.0	53080000.0	53090000.0	2.0	3.153966188430786	1.448236346244812
1.0	53100000.0	53110000.0	0.0	3.3033828735351562	1.4845678806304932
1.0	53240000.0	53250000.0	3.0	2.5687429904937744	1.1648730039596558
1.0	53360000.0	53370000.0	3.0	2.3344993591308594	1.031968355178833
1.0	53440000.0	53450000.0	2.0	2.241940975189209	0.976950466632843
1.0	53460000.0	53470000.0	3.0	2.280085802078247	0.9996894598007202
1.0	53500000.0	53510000.0	1.0	2.323791027069092	1.0238984823226929
1.0	53520000.0	53530000.0	0.0	3.077263355255127	1.3890398740768433
1.0	53530000.0	53540000.0	3.0	3.2060749530792236	1.4431087970733643
1.0	53560000.0	53570000.0	3.0	3.056871175765991	1.407981276512146
1.0	53720000.0	53730000.0	1.0	2.343249797821045	1.0370229482650757
1.0	53740000.0	53750000.0	2.0	2.498068332672119	1.1219440698623657
1.0	53800000.0	53810000.0	2.0	3.0025200843811035	1.3516979217529297
1.0	53830000.0	53840000.0	3.0	3.5328307151794434	1.577048897743225
1.0	53840000.0	53850000.0	3.0	3.440528392791748	1.552212119102478
1.0	53880000.0	53890000.0	2.0	3.784808397293091	1.6746416091918945
1.0	53920000.0	53930000.0	1.0	3.7523276805877686	1.6208813190460205
1.0	53940000.0	53950000.0	7.0	3.62656831741333	1.5993362665176392
1.0	53950000.0	53960000.0	3.0	3.3612914085388184	1.5165283679962158
1.0	54080000.0	54090000.0	2.0	2.9228568077087402	1.3118104934692383
1.0	54090000.0	54100000.0	4.0	2.6511762142181396	1.169266700744629
1.0	54110000.0	54120000.0	2.0	2.7833311557769775	1.240404725074768
1.0	54170000.0	54180000.0	4.0	2.81365966796875	1.2761762142181396
1.0	54180000.0	54190000.0	0.0	3.252000093460083	1.4550484418869019
1.0	54210000.0	54220000.0	3.0	3.248244047164917	1.453782558441162
1.0	54220000.0	54230000.0	0.0	2.9927279949188232	1.3453755378723145
1.0	54260000.0	54270000.0	3.0	2.2718567848205566	0.9950157403945923
1.0	54280000.0	54290000.0	3.0	2.2041964530944824	0.9506885409355164
1.0	54300000.0	54310000.0	3.0	2.827118396759033	1.2714210748672485
1.0	54370000.0	54380000.0	4.0	2.3413660526275635	1.034407615661621
1.0	54410000.0	54420000.0	0.0	2.514836549758911	1.1044496297836304
1.0	54500000.0	54510000.0	1.0	1.8783013820648193	0.7631099224090576
1.0	54590000.0	54600000.0	1.0	2.780576705932617	1.2577669620513916
1.0	54750000.0	54760000.0	1.0	2.3434860706329346	1.0204404592514038
1.0	54820000.0	54830000.0	2.0	2.180131196975708	0.9256251454353333
1.0	54830000.0	54840000.0	2.0	2.2038185596466064	0.9346773028373718
1.0	54890000.0	54900000.0	1.0	3.2398879528045654	1.4532544612884521
1.0	54970000.0	54980000.0	0.0	3.5273139476776123	1.573486089706421
1.0	54980000.0	54990000.0	1.0	3.234994411468506	1.4505751132965088
1.0	55100000.0	55110000.0	3.0	2.6706061363220215	1.2188916206359863
1.0	55110000.0	55120000.0	2.0	2.5880117416381836	1.1742324829101562
1.0	55130000.0	55140000.0	4.0	2.380676031112671	1.0565407276153564
1.0	55140000.0	55150000.0	2.0	2.7328052520751953	1.235795021057129
1.0	55190000.0	55200000.0	4.0	2.30891752243042	1.013708233833313
1.0	55240000.0	55250000.0	6.0	2.5755746364593506	1.1669666767120361
1.0	55290000.0	55300000.0	5.0	2.910961627960205	1.3441234827041626
1.0	55310000.0	55320000.0	1.0	2.520129680633545	1.136997938156128
1.0	55510000.0	55520000.0	2.0	2.610792636871338	1.1842200756072998
1.0	55580000.0	55590000.0	1.0	1.7935945987701416	0.7260396480560303
1.0	55660000.0	55670000.0	3.0	2.173579692840576	0.9257721900939941
1.0	55730000.0	55740000.0	6.0	3.2501015663146973	1.4279571771621704
1.0	55740000.0	55750000.0	4.0	3.0116562843322754	1.369625210762024
1.0	55760000.0	55770000.0	7.0	3.5154662132263184	1.546942949295044
1.0	55820000.0	55830000.0	1.0	3.6593222618103027	1.5905265808105469
1.0	55840000.0	55850000.0	1.0	3.2662625312805176	1.4829773902893066
1.0	55920000.0	55930000.0	4.0	3.1602942943573	1.3917237520217896
1.0	55990000.0	56000000.0	5.0	2.9338860511779785	1.2817316055297852
1.0	56000000.0	56010000.0	3.0	2.947953462600708	1.2826071977615356
1.0	56060000.0	56070000.0	3.0	3.2102768421173096	1.3826417922973633
1.0	56110000.0	56120000.0	6.0	2.8595473766326904	1.2581104040145874
1.0	56120000.0	56130000.0	6.0	2.901782989501953	1.2773916721343994
1.0	56160000.0	56170000.0	3.0	2.5995421409606934	1.1838260889053345
1.0	56170000.0	56180000.0	5.0	3.3268394470214844	1.4228805303573608
1.0	56180000.0	56190000.0	1.0	2.7744760513305664	1.2757964134216309
1.0	56390000.0	56400000.0	5.0	2.747314929962158	1.1927485466003418
1.0	56410000.0	56420000.0	2.0	2.797124147415161	1.2015540599822998
1.0	56430000.0	56440000.0	1.0	2.800318479537964	1.2151758670806885
1.0	56480000.0	56490000.0	2.0	2.981769561767578	1.2970762252807617
1.0	56540000.0	56550000.0	2.0	3.1768958568573	1.3577795028686523
1.0	56600000.0	56610000.0	6.0	2.9692625999450684	1.3012949228286743
1.0	56620000.0	56630000.0	3.0	3.1124863624572754	1.3523406982421875
1.0	56670000.0	56680000.0	5.0	3.220975875854492	1.374524712562561
1.0	56720000.0	56730000.0	4.0	2.9575040340423584	1.3021763563156128
1.0	56770000.0	56780000.0	4.0	3.1284642219543457	1.3463151454925537
1.0	56790000.0	56800000.0	4.0	3.0166518688201904	1.3433011770248413
1.0	56800000.0	56810000.0	2.0	3.2460834980010986	1.4058822393417358
1.0	56820000.0	56830000.0	0.0	2.8735790252685547	1.318493366241455
1.0	56830000.0	56840000.0	6.0	2.2470805644989014	0.9743643999099731
1.0	56940000.0	56950000.0	1.0	2.1899642944335938	0.942491888999939
1.0	57020000.0	57030000.0	1.0	1.998257040977478	0.8358379602432251
1.0	57040000.0	57050000.0	2.0	2.1858925819396973	0.9283889532089233
1.0	57060000.0	57070000.0	4.0	2.3795905113220215	1.0200188159942627
1.0	57090000.0	57100000.0	4.0	2.4269866943359375	1.0501824617385864
1.0	57200000.0	57210000.0	0.0	3.266569137573242	1.3925310373306274
1.0	57380000.0	57390000.0	2.0	3.4159493446350098	1.458229422569275
1.0	57390000.0	57400000.0	3.0	3.576185941696167	1.4987436532974243
1.0	57400000.0	57410000.0	4.0	3.7639331817626953	1.5888469219207764
1.0	57430000.0	57440000.0	3.0	3.5372092723846436	1.5009419918060303
1.0	57490000.0	57500000.0	1.0	3.622580051422119	1.5325835943222046
1.0	57500000.0	57510000.0	6.0	3.6803059577941895	1.5349894762039185
1.0	57540000.0	57550000.0	8.0	3.7949728965759277	1.5818674564361572
1.0	57560000.0	57570000.0	5.0	3.7125325202941895	1.5839440822601318
1.0	57660000.0	57670000.0	3.0	3.4171199798583984	1.4743924140930176
1.0	57690000.0	57700000.0	1.0	3.8762047290802	1.6044543981552124
1.0	57700000.0	57710000.0	4.0	3.5063393115997314	1.4820466041564941
1.0	57730000.0	57740000.0	3.0	3.851456880569458	1.583385705947876
1.0	57920000.0	57930000.0	3.0	4.469007968902588	1.78271484375
1.0	57960000.0	57970000.0	6.0	4.477936744689941	1.775092363357544
1.0	57970000.0	57980000.0	2.0	4.451552391052246	1.7838459014892578
1.0	58010000.0	58020000.0	3.0	4.277827262878418	1.7237516641616821
1.0	58050000.0	58060000.0	7.0	4.3589067459106445	1.7585386037826538
1.0	58070000.0	58080000.0	5.0	4.4124345779418945	1.778296709060669
1.0	58090000.0	58100000.0	5.0	4.494119167327881	1.79084050655365
1.0	58300000.0	58310000.0	2.0	4.269885540008545	1.7156140804290771
1.0	58350000.0	58360000.0	2.0	3.7130043506622314	1.5746915340423584
1.0	58360000.0	58370000.0	4.0	3.816030979156494	1.5927422046661377
1.0	58450000.0	58460000.0	2.0	4.081599712371826	1.680516004562378
1.0	58470000.0	58480000.0	5.0	4.092395305633545	1.6665983200073242
1.0	58570000.0	58580000.0	4.0	3.896704912185669	1.6290338039398193
1.0	58650000.0	58660000.0	1.0	3.3705391883850098	1.4379680156707764
1.0	58680000.0	58690000.0	2.0	3.1762681007385254	1.3666658401489258
1.0	58700000.0	58710000.0	6.0	3.259692430496216	1.3823328018188477
1.0	58740000.0	58750000.0	0.0	3.436593532562256	1.4729077816009521
1.0	58850000.0	58860000.0	1.0	3.2495193481445312	1.427950143814087
1.0	58930000.0	58940000.0	0.0	2.7731292247772217	1.2612097263336182
1.0	58980000.0	58990000.0	3.0	2.2813992500305176	0.9993489980697632
1.0	59030000.0	59040000.0	3.0	2.4634642601013184	1.1045000553131104
1.0	59080000.0	59090000.0	1.0	2.970912456512451	1.3521068096160889
1.0	59170000.0	59180000.0	2.0	2.6143670082092285	1.158048391342163
1.0	59190000.0	59200000.0	3.0	2.359891176223755	1.0433748960494995
1.0	59260000.0	59270000.0	4.0	2.451561450958252	1.0977184772491455
1.0	59270000.0	59280000.0	2.0	2.42079758644104	1.0793460607528687
1.0	59310000.0	59320000.0	1.0	2.4853813648223877	1.1156632900238037
1.0	59340000.0	59350000.0	1.0	2.5458476543426514	1.1453759670257568
1.0	59360000.0	59370000.0	2.0	2.802873373031616	1.2878005504608154
1.0	59440000.0	59450000.0	3.0	2.3917109966278076	1.0630971193313599
1.0	59490000.0	59500000.0	1.0	2.674694061279297	1.1985580921173096
1.0	59500000.0	59510000.0	2.0	2.9248433113098145	1.3168600797653198
1.0	59510000.0	59520000.0	0.0	2.497755765914917	1.124049425125122
1.0	59540000.0	59550000.0	2.0	2.774925947189331	1.243999719619751
1.0	59670000.0	59680000.0	5.0	3.357546329498291	1.4905747175216675
1.0	59700000.0	59710000.0	1.0	3.1229405403137207	1.3532660007476807
1.0	59720000.0	59730000.0	1.0	2.527442216873169	1.1206433773040771
1.0	59730000.0	59740000.0	2.0	3.019019365310669	1.312973141670227
1.0	59760000.0	59770000.0	2.0	2.6001555919647217	1.17205011844635
1.0	59800000.0	59810000.0	1.0	2.1859898567199707	0.9371280670166016
1.0	59850000.0	59860000.0	1.0	2.3226077556610107	1.0060230493545532
1.0	59900000.0	59910000.0	4.0	2.1147589683532715	0.9033612012863159
1.0	59950000.0	59960000.0	2.0	2.4220802783966064	1.0539082288742065
1.0	59980000.0	59990000.0	5.0	2.2686142921447754	0.9950481653213501
1.0	59990000.0	60000000.0	2.0	2.58302640914917	1.1378934383392334
1.0	60020000.0	60030000.0	1.0	2.534219980239868	1.1166632175445557
1.0	60030000.0	60040000.0	2.0	2.658851146697998	1.1721360683441162
1.0	60120000.0	60130000.0	2.0	2.529679536819458	1.1278480291366577
1.0	60200000.0	60210000.0	2.0	2.538209915161133	1.1473385095596313
1.0	60220000.0	60230000.0	4.0	2.327179431915283	1.027356743812561
1.0	60370000.0	60380000.0	2.0	2.7804038524627686	1.2463610172271729
1.0	60400000.0	60410000.0	6.0	3.1104025840759277	1.3418967723846436
1.0	60490000.0	60500000.0	5.0	3.4474105834960938	1.4609428644180298
1.0	60510000.0	60520000.0	4.0	3.3394007682800293	1.3980315923690796
1.0	60530000.0	60540000.0	5.0	3.1455540657043457	1.3723514080047607
1.0	60580000.0	60590000.0	4.0	3.4884650707244873	1.4686670303344727
1.0	60750000.0	60760000.0	3.0	2.9140846729278564	1.2521450519561768
1.0	60810000.0	60820000.0	2.0	2.7340550422668457	1.1712404489517212
1.0	60870000.0	60880000.0	2.0	2.5326149463653564	1.0715457201004028
1.0	60880000.0	60890000.0	0.0	2.530672788619995	1.0684645175933838
1.0	60910000.0	60920000.0	2.0	2.303258180618286	0.9620882272720337
1.0	61060000.0	61070000.0	4.0	2.6704931259155273	1.1441293954849243
1.0	61070000.0	61080000.0	3.0	2.612933874130249	1.1241180896759033
1.0	61110000.0	61120000.0	5.0	2.567808151245117	1.1056053638458252
1.0	61150000.0	61160000.0	1.0	3.6903884410858154	1.5228407382965088
1.0	61200000.0	61210000.0	3.0	2.917257070541382	1.2830432653427124
1.0	61270000.0	61280000.0	1.0	3.3724517822265625	1.4463075399398804
1.0	61290000.0	61300000.0	0.0	3.4056556224823	1.4818048477172852
1.0	61360000.0	61370000.0	4.0	2.871906280517578	1.2807883024215698
1.0	61500000.0	61510000.0	4.0	2.979719638824463	1.3432525396347046
1.0	61520000.0	61530000.0	5.0	2.752553939819336	1.2567768096923828
1.0	61540000.0	61550000.0	2.0	3.0548453330993652	1.4100532531738281
1.0	61550000.0	61560000.0	1.0	2.0574612617492676	0.8532606363296509
1.0	61570000.0	61580000.0	2.0	2.3063735961914062	1.016160011291504
1.0	61590000.0	61600000.0	2.0	2.162583589553833	0.9315958023071289
1.0	61600000.0	61610000.0	2.0	2.1993606090545654	0.9527932405471802
1.0	61700000.0	61710000.0	3.0	2.3381876945495605	1.0345900058746338
1.0	61720000.0	61730000.0	4.0	2.3809432983398438	1.057722806930542
1.0	61790000.0	61800000.0	4.0	2.5985817909240723	1.1806083917617798
1.0	61880000.0	61890000.0	1.0	2.864845037460327	1.3218663930892944
1.0	61900000.0	61910000.0	2.0	2.6464850902557373	1.2073900699615479
1.0	61920000.0	61930000.0	2.0	2.760802745819092	1.2674086093902588
1.0	61960000.0	61970000.0	5.0	3.2496981620788574	1.4577871561050415
1.0	61980000.0	61990000.0	10.0	3.160370349884033	1.4016300439834595
1.0	61990000.0	62000000.0	2.0	3.7420825958251953	1.6422045230865479
1.0	62070000.0	62080000.0	3.0	2.953725576400757	1.3396170139312744
1.0	62090000.0	62100000.0	7.0	2.9070870876312256	1.301679015159607
1.0	62120000.0	62130000.0	2.0	3.0356335639953613	1.3592779636383057
1.0	62260000.0	62270000.0	2.0	2.3615047931671143	1.030859351158142
1.0	62380000.0	62390000.0	3.0	2.153712272644043	0.9184042811393738
1.0	62390000.0	62400000.0	2.0	2.105013370513916	0.8923195600509644
1.0	62400000.0	62410000.0	0.0	2.2347304821014404	0.9736621975898743
1.0	62440000.0	62450000.0	1.0	2.071521043777466	0.8778864145278931
1.0	62480000.0	62490000.0	2.0	2.0235791206359863	0.8460667729377747
1.0	62570000.0	62580000.0	1.0	2.0999834537506104	0.8937067985534668
1.0	62730000.0	62740000.0	2.0	2.8189444541931152	1.298237681388855
1.0	62840000.0	62850000.0	4.0	3.16813325881958	1.4235166311264038
1.0	62880000.0	62890000.0	4.0	3.0404343605041504	1.3624279499053955
1.0	62890000.0	62900000.0	2.0	2.844862699508667	1.2811946868896484
1.0	62900000.0	62910000.0	1.0	3.899155378341675	1.727209448814392
1.0	62930000.0	62940000.0	2.0	2.163877487182617	0.9242175817489624
1.0	62980000.0	62990000.0	2.0	2.038701057434082	0.8593724966049194
1.0	63110000.0	63120000.0	1.0	1.7800832986831665	0.7201553583145142
1.0	63230000.0	63240000.0	1.0	2.593066692352295	1.145645260810852
1.0	63260000.0	63270000.0	1.0	2.4828929901123047	1.1062625646591187
1.0	63300000.0	63310000.0	3.0	2.128026247024536	0.9108481407165527
1.0	63370000.0	63380000.0	1.0	3.1139888763427734	1.3693584203720093
1.0	63380000.0	63390000.0	6.0	3.4319450855255127	1.5026434659957886
1.0	63430000.0	63440000.0	3.0	3.542236328125	1.5422418117523193
1.0	63440000.0	63450000.0	2.0	3.5732429027557373	1.5445894002914429
1.0	63500000.0	63510000.0	3.0	3.4214699268341064	1.4866372346878052
1.0	63570000.0	63580000.0	4.0	3.4648356437683105	1.5155235528945923
1.0	63650000.0	63660000.0	2.0	4.307582378387451	1.7588993310928345
1.0	63670000.0	63680000.0	2.0	4.457438945770264	1.8180328607559204
1.0	63690000.0	63700000.0	3.0	4.294275283813477	1.7657495737075806
1.0	63770000.0	63780000.0	5.0	3.690054416656494	1.6352955102920532
1.0	63800000.0	63810000.0	8.0	3.502483367919922	1.5543582439422607
1.0	63820000.0	63830000.0	5.0	3.4118194580078125	1.5020906925201416
1.0	63860000.0	63870000.0	1.0	2.2597362995147705	0.9890707731246948
1.0	63880000.0	63890000.0	0.0	2.2842540740966797	1.0033204555511475
1.0	63890000.0	63900000.0	4.0	2.1792874336242676	0.9418851733207703
1.0	63980000.0	63990000.0	3.0	2.8062682151794434	1.2654469013214111
1.0	64110000.0	64120000.0	3.0	2.3554205894470215	1.040671706199646
1.0	64160000.0	64170000.0	1.0	2.838865280151367	1.285107970237732
1.0	64190000.0	64200000.0	4.0	3.081531524658203	1.3732068538665771
1.0	64270000.0	64280000.0	3.0	2.4864888191223145	1.1183812618255615
1.0	64280000.0	64290000.0	2.0	2.3682034015655518	1.0518133640289307
1.0	64300000.0	64310000.0	1.0	2.351386308670044	1.0421221256256104
1.0	64430000.0	64440000.0	2.0	2.3294830322265625	1.0210720300674438
1.0	64460000.0	64470000.0	5.0	2.375596523284912	1.0299875736236572
1.0	64480000.0	64490000.0	1.0	2.232177257537842	0.9719806909561157
1.0	64490000.0	64500000.0	8.0	2.2024788856506348	0.9319790601730347
1.0	64510000.0	64520000.0	1.0	2.160060167312622	0.9300799369812012
1.0	64570000.0	64580000.0	2.0	2.5610718727111816	1.1380261182785034
1.0	64600000.0	64610000.0	2.0	2.1677374839782715	0.9339836239814758
1.0	64630000.0	64640000.0	1.0	2.2896788120269775	1.005488634109497
1.0	64690000.0	64700000.0	2.0	2.709029197692871	1.1945407390594482
1.0	64790000.0	64800000.0	3.0	3.033482789993286	1.3420556783676147
1.0	64830000.0	64840000.0	6.0	2.880419969558716	1.2766873836517334
1.0	64890000.0	64900000.0	5.0	3.0125699043273926	1.3233733177185059
1.0	64900000.0	64910000.0	5.0	2.987281084060669	1.3059413433074951
1.0	64910000.0	64920000.0	2.0	3.045006275177002	1.3501918315887451
1.0	64930000.0	64940000.0	0.0	3.0645806789398193	1.358576774597168
1.0	64960000.0	64970000.0	2.0	2.481372117996216	1.1061444282531738
1.0	64970000.0	64980000.0	4.0	2.425039291381836	1.0832042694091797
1.0	65040000.0	65050000.0	1.0	2.3718795776367188	1.0333622694015503
1.0	65060000.0	65070000.0	3.0	2.1434760093688965	0.9200910329818726
1.0	65110000.0	65120000.0	2.0	2.309955596923828	1.0175071954727173
1.0	65230000.0	65240000.0	1.0	2.1440787315368652	0.9194944500923157
1.0	65240000.0	65250000.0	4.0	2.1802070140838623	0.9410966038703918
1.0	65290000.0	65300000.0	2.0	1.8797099590301514	0.7624225616455078
1.0	65330000.0	65340000.0	0.0	2.0548176765441895	0.8584287762641907
1.0	65590000.0	65600000.0	1.0	3.0834667682647705	1.3796024322509766
1.0	65650000.0	65660000.0	1.0	2.175560235977173	0.9374092221260071
1.0	65670000.0	65680000.0	2.0	2.062958240509033	0.8699694871902466
1.0	65700000.0	65710000.0	1.0	2.522331714630127	1.1082807779312134
1.0	65720000.0	65730000.0	2.0	2.161170482635498	0.9308938980102539
1.0	65740000.0	65750000.0	2.0	2.2454137802124023	0.9797552227973938
1.0	65780000.0	65790000.0	5.0	2.424485683441162	1.082626223564148
1.0	65800000.0	65810000.0	1.0	2.867640256881714	1.2906136512756348
1.0	65810000.0	65820000.0	7.0	2.7714760303497314	1.199668288230896
1.0	65820000.0	65830000.0	0.0	2.900249481201172	1.2951130867004395
1.0	65860000.0	65870000.0	2.0	2.4526376724243164	1.1008442640304565
1.0	65880000.0	65890000.0	4.0	2.5667951107025146	1.1355841159820557
1.0	65930000.0	65940000.0	1.0	2.544842481613159	1.1305229663848877
1.0	65940000.0	65950000.0	2.0	2.8265671730041504	1.2171872854232788
1.0	65960000.0	65970000.0	1.0	2.571535110473633	1.1097910404205322
1.0	66000000.0	66010000.0	5.0	2.3020339012145996	0.9760202169418335
1.0	66060000.0	66070000.0	1.0	2.6347031593322754	1.1405174732208252
1.0	66090000.0	66100000.0	3.0	2.582353353500366	1.120309591293335
1.0	66130000.0	66140000.0	2.0	3.087063789367676	1.342764139175415
1.0	66170000.0	66180000.0	4.0	3.3231849670410156	1.4103915691375732
1.0	66180000.0	66190000.0	2.0	3.3527400493621826	1.4324312210083008
1.0	66210000.0	66220000.0	6.0	3.3202426433563232	1.4246035814285278
1.0	66220000.0	66230000.0	1.0	3.506080150604248	1.4803725481033325
1.0	66320000.0	66330000.0	4.0	3.730192184448242	1.5365300178527832
1.0	66370000.0	66380000.0	3.0	3.9170708656311035	1.606424331665039
1.0	66390000.0	66400000.0	2.0	4.597402095794678	1.7960586547851562
1.0	66430000.0	66440000.0	2.0	4.2405290603637695	1.7205417156219482
1.0	66460000.0	66470000.0	5.0	4.272194862365723	1.7202097177505493
1.0	66490000.0	66500000.0	6.0	4.495657444000244	1.7611839771270752
1.0	66540000.0	66550000.0	3.0	4.6487321853637695	1.8071247339248657
1.0	66560000.0	66570000.0	3.0	4.676178932189941	1.8103023767471313
1.0	66600000.0	66610000.0	5.0	4.245508193969727	1.704186201095581
1.0	66670000.0	66680000.0	5.0	4.107405662536621	1.690575361251831
1.0	66710000.0	66720000.0	2.0	3.4429268836975098	1.5462275743484497
1.0	66740000.0	66750000.0	4.0	3.2824013233184814	1.5114295482635498
1.0	66870000.0	66880000.0	4.0	4.1121602058410645	1.736620306968689
1.0	66900000.0	66910000.0	4.0	4.316061019897461	1.7931907176971436
1.0	66920000.0	66930000.0	4.0	4.362499713897705	1.752110481262207
1.0	66940000.0	66950000.0	3.0	3.6384499073028564	1.6041511297225952
1.0	67010000.0	67020000.0	4.0	3.886578321456909	1.6670091152191162
1.0	67030000.0	67040000.0	7.0	4.046971321105957	1.682224988937378
1.0	67190000.0	67200000.0	2.0	3.1526784896850586	1.3862559795379639
1.0	67220000.0	67230000.0	2.0	2.8235673904418945	1.257500410079956
1.0	67250000.0	67260000.0	2.0	2.836620330810547	1.2374894618988037
1.0	67280000.0	67290000.0	3.0	2.49177622795105	1.0796451568603516
1.0	67300000.0	67310000.0	2.0	2.5586092472076416	1.085505723953247
1.0	67330000.0	67340000.0	4.0	2.295529842376709	0.9696909785270691
1.0	67350000.0	67360000.0	2.0	2.215672254562378	0.9261875152587891
1.0	67400000.0	67410000.0	1.0	1.9852659702301025	0.8198487162590027
1.0	67580000.0	67590000.0	5.0	2.6473934650421143	1.1523878574371338
1.0	67590000.0	67600000.0	4.0	2.5592048168182373	1.1162495613098145
1.0	67610000.0	67620000.0	5.0	2.6328530311584473	1.1641955375671387
1.0	67660000.0	67670000.0	1.0	2.9226555824279785	1.2987754344940186
1.0	67680000.0	67690000.0	4.0	3.076667070388794	1.358545184135437
1.0	67780000.0	67790000.0	5.0	2.9910671710968018	1.3438365459442139
1.0	67890000.0	67900000.0	2.0	2.4725260734558105	1.0958865880966187
1.0	67930000.0	67940000.0	3.0	2.9007256031036377	1.304411768913269
1.0	68020000.0	68030000.0	4.0	2.9258623123168945	1.3328455686569214
1.0	68080000.0	68090000.0	3.0	3.156121015548706	1.412562608718872
1.0	68090000.0	68100000.0	2.0	2.872771739959717	1.3206136226654053
1.0	68150000.0	68160000.0	3.0	3.5309243202209473	1.5359864234924316
1.0	68170000.0	68180000.0	1.0	2.4556150436401367	1.10126531124115
1.0	68200000.0	68210000.0	1.0	2.458987236022949	1.1017494201660156
1.0	68220000.0	68230000.0	3.0	2.117828369140625	0.9037939310073853
1.0	68240000.0	68250000.0	4.0	2.1787285804748535	0.9402397871017456
1.0	68270000.0	68280000.0	2.0	2.168191432952881	0.9335432052612305
1.0	68340000.0	68350000.0	5.0	2.5343737602233887	1.1066423654556274
1.0	68430000.0	68440000.0	1.0	2.839775800704956	1.221411108970642
1.0	68540000.0	68550000.0	0.0	2.440441131591797	1.0419247150421143
1.0	68570000.0	68580000.0	2.0	2.1419339179992676	0.9193817973136902
1.0	68580000.0	68590000.0	1.0	2.0610923767089844	0.8717784881591797
1.0	68660000.0	68670000.0	2.0	2.29084849357605	1.0052404403686523
1.0	68690000.0	68700000.0	0.0	2.1966514587402344	0.9287470579147339
1.0	68730000.0	68740000.0	2.0	2.7199625968933105	1.2059246301651
1.0	68770000.0	68780000.0	4.0	2.8761191368103027	1.2784703969955444
1.0	68910000.0	68920000.0	14.0	2.9683384895324707	1.299557089805603
1.0	69000000.0	69010000.0	2.0	3.967766284942627	1.6467396020889282
1.0	69030000.0	69040000.0	3.0	3.9853451251983643	1.6350027322769165
1.0	69100000.0	69110000.0	4.0	4.173159122467041	1.6804587841033936
1.0	69140000.0	69150000.0	9.0	3.0911881923675537	1.3623502254486084
1.0	69150000.0	69160000.0	3.0	3.9499423503875732	1.667694330215454
1.0	69160000.0	69170000.0	3.0	4.596073627471924	1.7963453531265259
1.0	69180000.0	69190000.0	2.0	4.887770652770996	1.8589357137680054
1.0	69280000.0	69290000.0	7.0	4.404644966125488	1.7592140436172485
1.0	69320000.0	69330000.0	7.0	5.137160301208496	1.9193261861801147
1.0	69430000.0	69440000.0	3.0	4.066756248474121	1.6550426483154297
1.0	69690000.0	69700000.0	5.0	5.543560028076172	2.0015666484832764
1.0	69700000.0	69710000.0	6.0	5.654978275299072	2.0294792652130127
1.0	69750000.0	69760000.0	2.0	5.466944694519043	1.9986995458602905
1.0	69910000.0	69920000.0	5.0	3.5431060791015625	1.5519163608551025
1.0	69920000.0	69930000.0	5.0	4.302634239196777	1.7526187896728516
1.0	69960000.0	69970000.0	5.0	4.050745487213135	1.6642481088638306
1.0	70010000.0	70020000.0	5.0	4.615450382232666	1.7972056865692139
1.0	70020000.0	70030000.0	5.0	4.4269819259643555	1.7456973791122437
1.0	70140000.0	70150000.0	4.0	4.832337379455566	1.856788992881775
1.0	70220000.0	70230000.0	5.0	4.976897239685059	1.8887876272201538
1.0	70320000.0	70330000.0	4.0	3.910496234893799	1.6763055324554443
1.0	70380000.0	70390000.0	7.0	4.411517143249512	1.8065268993377686
1.0	70390000.0	70400000.0	1.0	4.084556579589844	1.7294527292251587
1.0	70400000.0	70410000.0	8.0	4.964472770690918	1.892545461654663
1.0	70480000.0	70490000.0	2.0	5.393727779388428	1.9806846380233765
1.0	70500000.0	70510000.0	8.0	5.111809253692627	1.9385007619857788
1.0	70590000.0	70600000.0	6.0	4.462560653686523	1.8010305166244507
1.0	70810000.0	70820000.0	2.0	2.562103033065796	1.160962462425232
1.0	70850000.0	70860000.0	5.0	3.712733030319214	1.6215591430664062
1.0	70870000.0	70880000.0	3.0	2.958526134490967	1.3253326416015625
1.0	70980000.0	70990000.0	3.0	4.453814506530762	1.827850103378296
1.0	71090000.0	71100000.0	5.0	5.632401466369629	2.0322794914245605
1.0	71220000.0	71230000.0	3.0	5.60604190826416	2.0259921550750732
1.0	71250000.0	71260000.0	5.0	5.490243911743164	1.998909592628479
1.0	71290000.0	71300000.0	12.0	5.433811187744141	1.9798190593719482
1.0	71340000.0	71350000.0	7.0	5.48467493057251	1.9956843852996826
1.0	71380000.0	71390000.0	6.0	5.831757545471191	2.046656847000122
1.0	71480000.0	71490000.0	5.0	4.791167736053467	1.8656294345855713
1.0	71510000.0	71520000.0	3.0	4.5418596267700195	1.8494970798492432
1.0	71530000.0	71540000.0	4.0	3.1469016075134277	1.4609501361846924
1.0	71550000.0	71560000.0	1.0	4.5452494621276855	1.8185503482818604
1.0	71710000.0	71720000.0	4.0	4.46953821182251	1.7685750722885132
1.0	71760000.0	71770000.0	5.0	4.085010528564453	1.664075493812561
1.0	71780000.0	71790000.0	8.0	4.421665191650391	1.738849401473999
1.0	71870000.0	71880000.0	4.0	4.896349906921387	1.8700300455093384
1.0	71880000.0	71890000.0	3.0	4.732773780822754	1.8383983373641968
1.0	71940000.0	71950000.0	8.0	4.657943248748779	1.8142865896224976
1.0	71950000.0	71960000.0	6.0	4.8671488761901855	1.871320366859436
1.0	71960000.0	71970000.0	3.0	5.1024065017700195	1.9214929342269897
1.0	71970000.0	71980000.0	7.0	5.412074089050293	1.9797260761260986
1.0	72040000.0	72050000.0	8.0	5.217576026916504	1.9505401849746704
1.0	72210000.0	72220000.0	7.0	6.1810712814331055	2.1112968921661377
1.0	72260000.0	72270000.0	6.0	5.993254661560059	2.0839755535125732
1.0	72330000.0	72340000.0	6.0	5.3665056228637695	1.9872976541519165
1.0	72370000.0	72380000.0	4.0	5.266024589538574	1.955126404762268
1.0	72400000.0	72410000.0	5.0	4.699995994567871	1.8622127771377563
1.0	72420000.0	72430000.0	7.0	5.007841110229492	1.9088655710220337
1.0	72430000.0	72440000.0	8.0	5.1671648025512695	1.9331305027008057
1.0	72500000.0	72510000.0	7.0	5.069144248962402	1.9134776592254639
1.0	72540000.0	72550000.0	3.0	5.461148738861084	1.9980123043060303
1.0	72590000.0	72600000.0	3.0	5.613472938537598	2.020700693130493
1.0	72610000.0	72620000.0	6.0	5.769642353057861	2.0401501655578613
1.0	72630000.0	72640000.0	8.0	5.476903438568115	1.9927657842636108
1.0	72790000.0	72800000.0	3.0	4.0978522300720215	1.7786810398101807
1.0	72810000.0	72820000.0	10.0	4.795392990112305	1.8835594654083252
1.0	72840000.0	72850000.0	2.0	5.749762535095215	2.0458903312683105
1.0	72860000.0	72870000.0	7.0	5.528369426727295	2.0066702365875244
1.0	72900000.0	72910000.0	4.0	5.754651069641113	2.0407638549804688
1.0	72910000.0	72920000.0	4.0	6.04951286315918	2.0893917083740234
1.0	72940000.0	72950000.0	6.0	5.654810428619385	2.0166707038879395
1.0	72980000.0	72990000.0	6.0	5.148221015930176	1.9343593120574951
1.0	73040000.0	73050000.0	3.0	5.376949310302734	1.9769060611724854
1.0	73150000.0	73160000.0	3.0	6.762347221374512	2.163459300994873
1.0	73180000.0	73190000.0	5.0	6.23436164855957	2.1115496158599854
1.0	73280000.0	73290000.0	10.0	6.491294860839844	2.137528419494629
1.0	73420000.0	73430000.0	6.0	6.601255893707275	2.1502480506896973
1.0	73510000.0	73520000.0	3.0	7.01482629776001	2.184997081756592
1.0	73570000.0	73580000.0	4.0	7.462952613830566	2.2213635444641113
1.0	73620000.0	73630000.0	8.0	7.708580017089844	2.2279467582702637
1.0	73670000.0	73680000.0	9.0	7.652035713195801	2.2225658893585205
1.0	73680000.0	73690000.0	11.0	7.537741661071777	2.2174601554870605
1.0	73720000.0	73730000.0	5.0	7.763867378234863	2.232997417449951
1.0	73800000.0	73810000.0	7.0	7.154131889343262	2.1978752613067627
1.0	73850000.0	73860000.0	6.0	7.6168060302734375	2.2199442386627197
1.0	74030000.0	74040000.0	7.0	6.28402042388916	2.1119840145111084
1.0	74040000.0	74050000.0	7.0	6.387655735015869	2.1194992065429688
1.0	74070000.0	74080000.0	3.0	6.538569450378418	2.1427619457244873
1.0	74120000.0	74130000.0	7.0	6.722186088562012	2.1570963859558105
1.0	74130000.0	74140000.0	9.0	6.665566921234131	2.154097080230713
1.0	74150000.0	74160000.0	4.0	6.722489356994629	2.1597182750701904
1.0	74280000.0	74290000.0	4.0	6.74276065826416	2.1662495136260986
1.0	74290000.0	74300000.0	6.0	6.563494682312012	2.14785099029541
1.0	74310000.0	74320000.0	5.0	6.878256320953369	2.1782593727111816
1.0	74330000.0	74340000.0	6.0	6.817483425140381	2.172297716140747
1.0	74350000.0	74360000.0	9.0	6.8094658851623535	2.166745662689209
1.0	74430000.0	74440000.0	10.0	6.9731245040893555	2.1806411743164062
1.0	74540000.0	74550000.0	6.0	6.0314788818359375	2.080153703689575
1.0	74580000.0	74590000.0	9.0	4.915816307067871	1.8958892822265625
1.0	74600000.0	74610000.0	4.0	4.891012191772461	1.8823350667953491
1.0	74640000.0	74650000.0	6.0	4.574133396148682	1.807227373123169
1.0	74710000.0	74720000.0	6.0	4.605133533477783	1.8074257373809814
1.0	74720000.0	74730000.0	8.0	3.9123427867889404	1.612504243850708
1.0	74790000.0	74800000.0	5.0	4.262570381164551	1.7300255298614502
1.0	74880000.0	74890000.0	3.0	4.439441680908203	1.7716563940048218
1.0	74900000.0	74910000.0	6.0	4.470110893249512	1.7632615566253662
1.0	74940000.0	74950000.0	3.0	5.032788276672363	1.901534080505371
1.0	74960000.0	74970000.0	4.0	5.040519714355469	1.9206628799438477
1.0	75020000.0	75030000.0	5.0	5.519545555114746	2.0209274291992188
1.0	75030000.0	75040000.0	12.0	5.452023983001709	1.9885272979736328
1.0	75120000.0	75130000.0	7.0	5.094020366668701	1.9162203073501587
1.0	75150000.0	75160000.0	10.0	4.55084753036499	1.8171495199203491
1.0	75180000.0	75190000.0	2.0	3.7979378700256348	1.6929075717926025
1.0	75300000.0	75310000.0	7.0	6.559609889984131	2.1498613357543945
1.0	75370000.0	75380000.0	11.0	6.650208950042725	2.1591601371765137
1.0	75490000.0	75500000.0	6.0	6.631674289703369	2.15674090385437
1.0	75550000.0	75560000.0	4.0	6.1001811027526855	2.0909857749938965
1.0	75590000.0	75600000.0	4.0	6.3159003257751465	2.1439239978790283
1.0	75710000.0	75720000.0	3.0	5.048789978027344	1.9034509658813477
1.0	75750000.0	75760000.0	4.0	4.45826530456543	1.7541630268096924
1.0	75950000.0	75960000.0	0.0	4.145331382751465	1.6744340658187866
1.0	76000000.0	76010000.0	2.0	4.051667213439941	1.694482445716858
1.0	76040000.0	76050000.0	4.0	4.23121976852417	1.7266719341278076
1.0	76080000.0	76090000.0	2.0	4.489017486572266	1.8202911615371704
1.0	76150000.0	76160000.0	4.0	4.45015287399292	1.7936033010482788
1.0	76200000.0	76210000.0	4.0	2.6754040718078613	1.2235260009765625
1.0	76210000.0	76220000.0	2.0	2.9566261768341064	1.3683134317398071
1.0	76310000.0	76320000.0	8.0	3.54693603515625	1.5322275161743164
1.0	76340000.0	76350000.0	1.0	4.391331672668457	1.7812707424163818
1.0	76450000.0	76460000.0	1.0	3.814969539642334	1.6095354557037354
1.0	76510000.0	76520000.0	3.0	3.3359618186950684	1.4398934841156006
1.0	76710000.0	76720000.0	1.0	2.973142385482788	1.2667202949523926
1.0	76760000.0	76770000.0	2.0	2.723585605621338	1.151310682296753
1.0	76810000.0	76820000.0	1.0	2.844578266143799	1.2149351835250854
1.0	76870000.0	76880000.0	7.0	2.6858129501342773	1.1287034749984741
1.0	76880000.0	76890000.0	1.0	2.7318997383117676	1.1899292469024658
1.0	76890000.0	76900000.0	4.0	2.86753511428833	1.2420750856399536
1.0	76920000.0	76930000.0	3.0	2.9611403942108154	1.3098795413970947
1.0	76930000.0	76940000.0	2.0	3.385171413421631	1.4346086978912354
1.0	77020000.0	77030000.0	2.0	3.5901217460632324	1.492732048034668
1.0	77140000.0	77150000.0	3.0	3.3794350624084473	1.4124054908752441
1.0	77170000.0	77180000.0	4.0	3.7875607013702393	1.565300703048706
1.0	77210000.0	77220000.0	3.0	4.260645866394043	1.6953496932983398
1.0	77240000.0	77250000.0	3.0	3.3756351470947266	1.426283836364746
1.0	77300000.0	77310000.0	3.0	2.72721529006958	1.198814034461975
1.0	77350000.0	77360000.0	1.0	2.663814067840576	1.1229329109191895
1.0	77400000.0	77410000.0	5.0	2.05185604095459	0.8461686372756958
1.0	77420000.0	77430000.0	0.0	2.232999324798584	0.9299821853637695
1.0	77480000.0	77490000.0	3.0	2.1525752544403076	0.9066163897514343
1.0	77550000.0	77560000.0	0.0	2.3055288791656494	0.9717379808425903
1.0	77560000.0	77570000.0	2.0	2.3056392669677734	0.9647849798202515
1.0	77650000.0	77660000.0	2.0	2.1818978786468506	0.9321735501289368
1.0	77700000.0	77710000.0	6.0	3.033449172973633	1.315492033958435
1.0	77720000.0	77730000.0	3.0	3.4440250396728516	1.4615709781646729
1.0	77740000.0	77750000.0	4.0	3.0762715339660645	1.394999623298645
1.0	77800000.0	77810000.0	4.0	4.196938514709473	1.6913349628448486
1.0	77870000.0	77880000.0	4.0	3.1964504718780518	1.4306379556655884
1.0	77910000.0	77920000.0	2.0	3.3679237365722656	1.5001819133758545
1.0	77930000.0	77940000.0	4.0	3.1010563373565674	1.405564785003662
1.0	78140000.0	78150000.0	1.0	2.2401652336120605	0.9641622304916382
1.0	78240000.0	78250000.0	3.0	2.6188559532165527	1.161202073097229
1.0	78260000.0	78270000.0	5.0	2.1457860469818115	0.9122483134269714
1.0	78270000.0	78280000.0	1.0	2.1343581676483154	0.9142816662788391
1.0	78310000.0	78320000.0	3.0	2.275118350982666	0.997332751750946
1.0	78390000.0	78400000.0	3.0	2.002274513244629	0.8384755253791809
1.0	78400000.0	78410000.0	0.0	2.0444278717041016	0.8584815859794617
1.0	78540000.0	78550000.0	1.0	2.983431100845337	1.3446508646011353
1.0	78610000.0	78620000.0	4.0	3.5978331565856934	1.5674821138381958
1.0	78780000.0	78790000.0	2.0	4.212703704833984	1.7418441772460938
1.0	78810000.0	78820000.0	6.0	4.34815788269043	1.7667455673217773
1.0	78910000.0	78920000.0	4.0	4.977608680725098	1.894839882850647
1.0	78970000.0	78980000.0	9.0	4.889214992523193	1.8714592456817627
1.0	79020000.0	79030000.0	5.0	4.591465950012207	1.8218196630477905
1.0	79050000.0	79060000.0	5.0	4.6133856773376465	1.8035356998443604
1.0	79100000.0	79110000.0	5.0	4.500979423522949	1.7661266326904297
1.0	79220000.0	79230000.0	6.0	5.052607536315918	1.9071855545043945
1.0	79240000.0	79250000.0	8.0	4.99176549911499	1.898198127746582
1.0	79250000.0	79260000.0	5.0	5.440238952636719	1.9891691207885742
1.0	79290000.0	79300000.0	7.0	4.469815731048584	1.8033030033111572
1.0	79380000.0	79390000.0	2.0	4.723148345947266	1.827169418334961
1.0	79400000.0	79410000.0	0.0	4.937138080596924	1.8804950714111328
1.0	79430000.0	79440000.0	2.0	5.252379417419434	1.9676916599273682
1.0	79440000.0	79450000.0	7.0	4.762589454650879	1.837559461593628
1.0	79500000.0	79510000.0	7.0	5.273708343505859	1.9728896617889404
1.0	79550000.0	79560000.0	3.0	5.1371378898620605	1.9388564825057983
1.0	79660000.0	79670000.0	3.0	4.155850410461426	1.6844203472137451
1.0	79680000.0	79690000.0	2.0	4.251267433166504	1.704003095626831
1.0	79710000.0	79720000.0	5.0	3.5823607444763184	1.4895963668823242
1.0	79740000.0	79750000.0	4.0	4.159102439880371	1.6771728992462158
1.0	79770000.0	79780000.0	3.0	3.936234951019287	1.6054065227508545
1.0	79830000.0	79840000.0	3.0	3.9774367809295654	1.6235069036483765
1.0	79890000.0	79900000.0	1.0	3.5306572914123535	1.4751091003417969
1.0	79900000.0	79910000.0	3.0	3.575636625289917	1.4862267971038818
1.0	79970000.0	79980000.0	4.0	2.4682247638702393	1.0855101346969604
1.0	80100000.0	80110000.0	4.0	2.8897790908813477	1.2636715173721313
1.0	80250000.0	80260000.0	2.0	3.340686321258545	1.3913390636444092
1.0	80270000.0	80280000.0	2.0	3.624659776687622	1.4987331628799438
1.0	80290000.0	80300000.0	2.0	3.670982837677002	1.5197269916534424
1.0	80300000.0	80310000.0	3.0	3.4947192668914795	1.4561572074890137
1.0	80360000.0	80370000.0	5.0	3.6611602306365967	1.5247613191604614
1.0	80510000.0	80520000.0	4.0	4.330190181732178	1.7505966424942017
1.0	80540000.0	80550000.0	4.0	3.6400647163391113	1.5136703252792358
1.0	80580000.0	80590000.0	5.0	3.8985888957977295	1.5902055501937866
1.0	80600000.0	80610000.0	1.0	2.6503233909606934	1.171226978302002
1.0	80640000.0	80650000.0	0.0	3.7782764434814453	1.5613210201263428
1.0	80690000.0	80700000.0	2.0	3.9889063835144043	1.6298491954803467
1.0	80760000.0	80770000.0	5.0	4.018923282623291	1.632168173789978
1.0	80780000.0	80790000.0	7.0	3.7017340660095215	1.544673204421997
1.0	80800000.0	80810000.0	3.0	4.3276472091674805	1.738703727722168
1.0	80830000.0	80840000.0	5.0	4.285656929016113	1.7152925729751587
1.0	80940000.0	80950000.0	3.0	4.2509636878967285	1.707461953163147
1.0	81040000.0	81050000.0	4.0	3.9647529125213623	1.6265652179718018
1.0	81170000.0	81180000.0	3.0	4.100838661193848	1.656153917312622
1.0	81220000.0	81230000.0	7.0	3.4003746509552	1.4102298021316528
1.0	81260000.0	81270000.0	2.0	3.6210036277770996	1.512770652770996
1.0	81270000.0	81280000.0	5.0	3.646646499633789	1.5126469135284424
1.0	81300000.0	81310000.0	2.0	3.879279613494873	1.5767669677734375
1.0	81330000.0	81340000.0	0.0	3.6777827739715576	1.524842381477356
1.0	81490000.0	81500000.0	8.0	3.3793435096740723	1.4257228374481201
1.0	81590000.0	81600000.0	2.0	4.211910247802734	1.7014553546905518
1.0	81600000.0	81610000.0	5.0	3.926861524581909	1.615281343460083
1.0	81610000.0	81620000.0	4.0	3.892993450164795	1.6123836040496826
1.0	81650000.0	81660000.0	5.0	3.959256649017334	1.6413099765777588
1.0	81740000.0	81750000.0	3.0	3.7171988487243652	1.5316989421844482
1.0	81780000.0	81790000.0	4.0	3.5791754722595215	1.4893887042999268
1.0	81820000.0	81830000.0	0.0	3.476980209350586	1.4484825134277344
1.0	81830000.0	81840000.0	2.0	3.34153413772583	1.4090725183486938
1.0	81840000.0	81850000.0	3.0	3.2457053661346436	1.3792965412139893
1.0	81850000.0	81860000.0	4.0	3.319669723510742	1.3975147008895874
1.0	81860000.0	81870000.0	4.0	3.4222488403320312	1.436505913734436
1.0	81870000.0	81880000.0	3.0	3.0748424530029297	1.377927541732788
1.0	81880000.0	81890000.0	1.0	3.6614162921905518	1.5290336608886719
1.0	81960000.0	81970000.0	4.0	3.881194591522217	1.623999834060669
1.0	82000000.0	82010000.0	3.0	3.851560115814209	1.6087312698364258
1.0	82030000.0	82040000.0	3.0	3.602689266204834	1.5226233005523682
1.0	82210000.0	82220000.0	4.0	3.3223013877868652	1.4156310558319092
1.0	82410000.0	82420000.0	1.0	2.4384372234344482	1.0666232109069824
1.0	82470000.0	82480000.0	2.0	3.0931947231292725	1.3199632167816162
1.0	82490000.0	82500000.0	3.0	2.9905567169189453	1.2748339176177979
1.0	82620000.0	82630000.0	5.0	3.7657628059387207	1.590140700340271
1.0	82750000.0	82760000.0	0.0	4.51901912689209	1.7911574840545654
1.0	82770000.0	82780000.0	4.0	3.8986198902130127	1.631752610206604
1.0	82850000.0	82860000.0	7.0	3.8666844367980957	1.620679259300232
1.0	83020000.0	83030000.0	4.0	4.110905647277832	1.698007583618164
1.0	83040000.0	83050000.0	5.0	4.3314995765686035	1.7566661834716797
1.0	83060000.0	83070000.0	1.0	4.415683746337891	1.7689212560653687
1.0	83090000.0	83100000.0	7.0	4.440145015716553	1.7563974857330322
1.0	83140000.0	83150000.0	4.0	4.289937973022461	1.718152403831482
1.0	83160000.0	83170000.0	6.0	3.9430923461914062	1.6272144317626953
1.0	83260000.0	83270000.0	4.0	4.210237503051758	1.7048498392105103
1.0	83270000.0	83280000.0	7.0	3.8675217628479004	1.5927664041519165
1.0	83280000.0	83290000.0	3.0	3.6452205181121826	1.5428783893585205
1.0	83390000.0	83400000.0	7.0	3.5511868000030518	1.5010346174240112
1.0	83560000.0	83570000.0	4.0	2.60284423828125	1.1428699493408203
1.0	83570000.0	83580000.0	0.0	2.5982489585876465	1.1061965227127075
1.0	83610000.0	83620000.0	2.0	1.7087093591690063	0.6939769983291626
1.0	83790000.0	83800000.0	0.0	1.3008841276168823	0.5605729818344116
1.0	83960000.0	83970000.0	2.0	2.307856559753418	0.9708304405212402
1.0	84120000.0	84130000.0	1.0	3.533905506134033	1.4633008241653442
1.0	84150000.0	84160000.0	2.0	2.767184019088745	1.2358150482177734
1.0	84230000.0	84240000.0	3.0	2.9795022010803223	1.3253915309906006
1.0	84240000.0	84250000.0	4.0	3.389863967895508	1.4337595701217651
1.0	84250000.0	84260000.0	4.0	3.3854610919952393	1.4321606159210205
1.0	84280000.0	84290000.0	0.0	3.4951205253601074	1.4954034090042114
1.0	84530000.0	84540000.0	5.0	3.001497268676758	1.2684276103973389
1.0	84550000.0	84560000.0	3.0	2.3181354999542236	1.022367238998413
1.0	84580000.0	84590000.0	2.0	2.3410956859588623	1.0308767557144165
1.0	84660000.0	84670000.0	2.0	2.159435272216797	0.9290401339530945
1.0	84670000.0	84680000.0	3.0	2.251415729522705	0.9838060140609741
1.0	84710000.0	84720000.0	5.0	2.6016056537628174	1.1449220180511475
1.0	84730000.0	84740000.0	3.0	2.5064759254455566	1.1264640092849731
1.0	84740000.0	84750000.0	3.0	2.7202842235565186	1.204930305480957
1.0	84790000.0	84800000.0	1.0	2.613882541656494	1.179543137550354
1.0	84820000.0	84830000.0	0.0	3.1020593643188477	1.3820891380310059
1.0	84920000.0	84930000.0	4.0	3.041463613510132	1.3642336130142212
1.0	85030000.0	85040000.0	2.0	2.101141929626465	0.8842622637748718
1.0	85080000.0	85090000.0	1.0	2.889960765838623	1.3094580173492432
1.0	85130000.0	85140000.0	2.0	2.516718864440918	1.1364362239837646
1.0	85140000.0	85150000.0	3.0	2.5538742542266846	1.1562561988830566
1.0	85220000.0	85230000.0	1.0	3.020354986190796	1.3674075603485107
1.0	85300000.0	85310000.0	5.0	2.7254135608673096	1.2307994365692139
1.0	85380000.0	85390000.0	8.0	3.377437114715576	1.4937703609466553
1.0	85400000.0	85410000.0	6.0	3.2052581310272217	1.4474458694458008
1.0	85430000.0	85440000.0	0.0	3.7407569885253906	1.6300685405731201
1.0	85510000.0	85520000.0	5.0	3.402360439300537	1.5305240154266357
1.0	85550000.0	85560000.0	3.0	2.977382183074951	1.3482505083084106
1.0	85560000.0	85570000.0	0.0	2.9930591583251953	1.3572232723236084
1.0	85610000.0	85620000.0	2.0	2.7140705585479736	1.2379798889160156
1.0	85650000.0	85660000.0	1.0	2.2271289825439453	0.9678451418876648
1.0	85700000.0	85710000.0	5.0	2.812591075897217	1.2736690044403076
1.0	85710000.0	85720000.0	2.0	2.303771495819092	1.0111337900161743
1.0	85760000.0	85770000.0	3.0	2.341728687286377	1.0350959300994873
1.0	85800000.0	85810000.0	4.0	2.201796293258667	0.9534498453140259
1.0	85900000.0	85910000.0	0.0	2.6726911067962646	1.219120740890503
1.0	85910000.0	85920000.0	1.0	2.41914701461792	1.0787389278411865
1.0	86000000.0	86010000.0	5.0	2.8510398864746094	1.289162516593933
1.0	86150000.0	86160000.0	4.0	2.3414738178253174	1.034822702407837
1.0	86190000.0	86200000.0	5.0	3.230085849761963	1.4249279499053955
1.0	86380000.0	86390000.0	3.0	3.841827392578125	1.6129709482192993
1.0	86420000.0	86430000.0	1.0	3.8264012336730957	1.60922372341156
1.0	86490000.0	86500000.0	4.0	4.031220436096191	1.6429334878921509
1.0	86500000.0	86510000.0	3.0	3.995169162750244	1.6571378707885742
1.0	86520000.0	86530000.0	4.0	4.005063056945801	1.6494829654693604
1.0	86640000.0	86650000.0	1.0	3.9996414184570312	1.6867507696151733
1.0	86680000.0	86690000.0	3.0	3.9281601905822754	1.7117340564727783
1.0	86690000.0	86700000.0	7.0	4.560114860534668	1.8281517028808594
1.0	86710000.0	86720000.0	3.0	4.508566379547119	1.8182274103164673
1.0	86820000.0	86830000.0	1.0	3.1227304935455322	1.449988603591919
1.0	86890000.0	86900000.0	2.0	3.9483158588409424	1.689321756362915
1.0	86900000.0	86910000.0	4.0	3.5129904747009277	1.5184893608093262
1.0	86910000.0	86920000.0	5.0	3.244358777999878	1.4595081806182861
1.0	87190000.0	87200000.0	2.0	2.7721974849700928	1.274233102798462
1.0	87310000.0	87320000.0	1.0	3.1872565746307373	1.428978443145752
1.0	87370000.0	87380000.0	3.0	1.9015491008758545	0.7721410989761353
1.0	87400000.0	87410000.0	3.0	2.2323594093322754	0.9713031649589539
1.0	87450000.0	87460000.0	1.0	2.209864377975464	0.9585891962051392
1.0	87480000.0	87490000.0	2.0	2.5009846687316895	1.098459243774414
1.0	87520000.0	87530000.0	1.0	2.4966206550598145	1.1166472434997559
1.0	87670000.0	87680000.0	6.0	4.2714667320251465	1.7588964700698853
1.0	87750000.0	87760000.0	4.0	3.5669662952423096	1.5538500547409058
1.0	87770000.0	87780000.0	6.0	3.156161069869995	1.3970355987548828
1.0	87810000.0	87820000.0	0.0	2.5579559803009033	1.160378098487854
1.0	87860000.0	87870000.0	1.0	3.002988576889038	1.3261773586273193
1.0	87960000.0	87970000.0	3.0	3.754566192626953	1.5949385166168213
1.0	87990000.0	88000000.0	5.0	4.323812007904053	1.7567615509033203
1.0	88100000.0	88110000.0	7.0	4.580112457275391	1.8284940719604492
1.0	88170000.0	88180000.0	2.0	3.8004565238952637	1.5978883504867554
1.0	88200000.0	88210000.0	2.0	3.484462261199951	1.4628713130950928
1.0	88230000.0	88240000.0	4.0	3.3410797119140625	1.4098260402679443
1.0	88350000.0	88360000.0	2.0	3.368799924850464	1.4641112089157104
1.0	88420000.0	88430000.0	0.0	3.588473081588745	1.523640513420105
1.0	88550000.0	88560000.0	5.0	4.066319465637207	1.6702911853790283
1.0	88560000.0	88570000.0	5.0	3.660968065261841	1.5596206188201904
1.0	88570000.0	88580000.0	5.0	3.5771076679229736	1.5284669399261475
1.0	88590000.0	88600000.0	1.0	4.323860168457031	1.7354596853256226
1.0	88640000.0	88650000.0	5.0	3.4347259998321533	1.5045801401138306
1.0	88670000.0	88680000.0	1.0	3.3919334411621094	1.4665610790252686
1.0	88710000.0	88720000.0	2.0	3.9057469367980957	1.6129112243652344
1.0	88720000.0	88730000.0	1.0	3.6626365184783936	1.5403791666030884
1.0	88740000.0	88750000.0	4.0	3.709296703338623	1.536165475845337
1.0	88890000.0	88900000.0	4.0	4.41309118270874	1.7566982507705688
1.0	88900000.0	88910000.0	3.0	3.6956658363342285	1.5282652378082275
1.0	88910000.0	88920000.0	6.0	3.5893497467041016	1.4927892684936523
1.0	88990000.0	89000000.0	3.0	3.4185054302215576	1.4637558460235596
1.0	89000000.0	89010000.0	4.0	3.390538454055786	1.448474645614624
1.0	89020000.0	89030000.0	4.0	3.1237709522247314	1.349453091621399
1.0	89140000.0	89150000.0	5.0	2.6344590187072754	1.1886298656463623
1.0	89240000.0	89250000.0	4.0	2.3690762519836426	1.051710605621338
1.0	89280000.0	89290000.0	3.0	2.4123826026916504	1.077117681503296
1.0	89340000.0	89350000.0	6.0	2.1773362159729004	0.9207849502563477
1.0	89520000.0	89530000.0	1.0	1.9866077899932861	0.819898247718811
1.0	89560000.0	89570000.0	1.0	2.4668259620666504	1.052708387374878
1.0	89580000.0	89590000.0	2.0	2.1816534996032715	0.9427900314331055
1.0	89730000.0	89740000.0	5.0	2.424386501312256	1.0820789337158203
1.0	89840000.0	89850000.0	3.0	3.0133252143859863	1.304864764213562
1.0	89920000.0	89930000.0	3.0	2.7804367542266846	1.244085669517517
1.0	89930000.0	89940000.0	2.0	2.879587411880493	1.2858942747116089
1.0	90010000.0	90020000.0	2.0	2.204235792160034	0.9563709497451782
1.0	90030000.0	90040000.0	3.0	2.1545417308807373	0.9262725114822388
1.0	90060000.0	90070000.0	1.0	2.2688100337982178	0.9728037714958191
1.0	90100000.0	90110000.0	2.0	2.427913188934326	1.0853427648544312
1.0	90130000.0	90140000.0	2.0	2.4606802463531494	1.1032530069351196
1.0	90150000.0	90160000.0	2.0	2.7103421688079834	1.2405306100845337
1.0	90200000.0	90210000.0	4.0	3.3812530040740967	1.5315444469451904
1.0	90230000.0	90240000.0	2.0	3.7776901721954346	1.6672521829605103
1.0	90240000.0	90250000.0	4.0	3.804015636444092	1.6760015487670898
1.0	90270000.0	90280000.0	5.0	3.3226561546325684	1.5136876106262207
1.0	90290000.0	90300000.0	4.0	2.4722886085510254	1.100091576576233
1.0	90380000.0	90390000.0	4.0	2.3771655559539795	1.055838942527771
1.0	90390000.0	90400000.0	2.0	2.275167465209961	0.9971464276313782
1.0	90460000.0	90470000.0	0.0	2.680685043334961	1.197046160697937
1.0	90490000.0	90500000.0	0.0	2.3596224784851074	1.0463836193084717
1.0	90510000.0	90520000.0	4.0	3.1519477367401123	1.416891098022461
1.0	90530000.0	90540000.0	4.0	3.499943971633911	1.5578391551971436
1.0	90580000.0	90590000.0	3.0	3.6284961700439453	1.5733094215393066
1.0	90750000.0	90760000.0	2.0	3.2880444526672363	1.4113211631774902
1.0	90760000.0	90770000.0	3.0	3.3424429893493652	1.4328842163085938
1.0	90780000.0	90790000.0	1.0	3.578608274459839	1.5159556865692139
1.0	90820000.0	90830000.0	4.0	3.8947741985321045	1.61870539188385
1.0	90840000.0	90850000.0	2.0	3.6940970420837402	1.5564634799957275
1.0	90940000.0	90950000.0	4.0	4.522960662841797	1.8120085000991821
1.0	91040000.0	91050000.0	4.0	5.533511638641357	2.0397496223449707
1.0	91060000.0	91070000.0	6.0	5.255532264709473	1.975775122642517
1.0	91070000.0	91080000.0	6.0	5.194788932800293	1.9661033153533936
1.0	91120000.0	91130000.0	9.0	4.8392133712768555	1.8968168497085571
1.0	91160000.0	91170000.0	2.0	4.6795148849487305	1.8965126276016235
1.0	91220000.0	91230000.0	3.0	4.399051189422607	1.8317562341690063
1.0	91230000.0	91240000.0	2.0	4.181962490081787	1.7551414966583252
1.0	91330000.0	91340000.0	3.0	3.059018611907959	1.3536489009857178
1.0	91350000.0	91360000.0	2.0	2.612222194671631	1.159925103187561
1.0	91400000.0	91410000.0	1.0	2.168149709701538	0.9331597089767456
1.0	91410000.0	91420000.0	1.0	2.3544065952301025	1.0438748598098755
1.0	91420000.0	91430000.0	1.0	2.2366573810577393	0.9628518223762512
1.0	91510000.0	91520000.0	6.0	3.4560611248016357	1.5104873180389404
1.0	91520000.0	91530000.0	5.0	3.769803285598755	1.5887428522109985
1.0	91580000.0	91590000.0	4.0	4.135245323181152	1.7189518213272095
1.0	91590000.0	91600000.0	2.0	4.404510498046875	1.7845901250839233
1.0	91780000.0	91790000.0	5.0	3.3848965167999268	1.4318466186523438
1.0	91810000.0	91820000.0	3.0	3.573192596435547	1.5089833736419678
1.0	91820000.0	91830000.0	4.0	3.830152988433838	1.5596948862075806
1.0	91850000.0	91860000.0	3.0	2.378525972366333	1.055171251296997
1.0	91880000.0	91890000.0	3.0	4.053910732269287	1.7108821868896484
1.0	91940000.0	91950000.0	3.0	3.5061898231506348	1.5336151123046875
1.0	91960000.0	91970000.0	7.0	2.966122627258301	1.296434998512268
1.0	91980000.0	91990000.0	2.0	2.725128650665283	1.2511394023895264
1.0	92010000.0	92020000.0	3.0	3.055331230163574	1.360111117362976
1.0	92030000.0	92040000.0	3.0	2.8090577125549316	1.2523391246795654
1.0	92060000.0	92070000.0	3.0	2.493976593017578	1.0924934148788452
1.0	92160000.0	92170000.0	3.0	1.9468704462051392	0.8083442449569702
1.0	92190000.0	92200000.0	1.0	2.0373973846435547	0.8575507998466492
1.0	92210000.0	92220000.0	0.0	2.028822660446167	0.8540290594100952
1.0	92250000.0	92260000.0	4.0	2.1004865169525146	0.8936420679092407
1.0	92290000.0	92300000.0	1.0	2.466521739959717	1.10623037815094
1.0	92380000.0	92390000.0	4.0	2.9180049896240234	1.3045706748962402
1.0	92420000.0	92430000.0	3.0	2.978111743927002	1.3288600444793701
1.0	92690000.0	92700000.0	0.0	2.432521343231201	1.0635007619857788
1.0	92750000.0	92760000.0	5.0	2.0426406860351562	0.8534709215164185
1.0	92780000.0	92790000.0	2.0	2.3033487796783447	1.0127971172332764
1.0	92820000.0	92830000.0	5.0	2.473198413848877	1.110855221748352
1.0	92840000.0	92850000.0	0.0	2.744947910308838	1.2590034008026123
1.0	92880000.0	92890000.0	5.0	3.552434206008911	1.5642521381378174
1.0	93000000.0	93010000.0	2.0	2.3300423622131348	1.0287768840789795
1.0	93040000.0	93050000.0	3.0	2.200181484222412	0.9527871012687683
1.0	93070000.0	93080000.0	3.0	2.285698652267456	1.0037646293640137
1.0	93160000.0	93170000.0	1.0	2.3478245735168457	1.0390994548797607
1.0	93200000.0	93210000.0	2.0	2.606492519378662	1.184911847114563
1.0	93270000.0	93280000.0	2.0	3.3542943000793457	1.5155937671661377
1.0	93280000.0	93290000.0	5.0	3.2706284523010254	1.4895812273025513
1.0	93400000.0	93410000.0	2.0	2.4549949169158936	1.0991767644882202
1.0	93470000.0	93480000.0	5.0	3.1106972694396973	1.4050967693328857
1.0	93510000.0	93520000.0	2.0	3.2468533515930176	1.4530302286148071
1.0	93530000.0	93540000.0	5.0	3.009584903717041	1.3512022495269775
1.0	93610000.0	93620000.0	2.0	2.3168396949768066	1.0173652172088623
1.0	93620000.0	93630000.0	3.0	2.2895257472991943	1.0036312341690063
1.0	93640000.0	93650000.0	7.0	2.6325371265411377	1.1647090911865234
1.0	93710000.0	93720000.0	2.0	2.5655243396759033	1.1623553037643433
1.0	93770000.0	93780000.0	3.0	2.539149284362793	1.1480844020843506
1.0	93860000.0	93870000.0	3.0	2.809631824493408	1.2709306478500366
1.0	93940000.0	93950000.0	1.0	2.3467211723327637	1.0384305715560913
1.0	93960000.0	93970000.0	1.0	2.1057076454162598	0.8904657363891602
1.0	94090000.0	94100000.0	2.0	2.22520112991333	0.9529789686203003
1.0	94130000.0	94140000.0	2.0	2.3067593574523926	0.992641270160675
1.0	94160000.0	94170000.0	4.0	2.8922953605651855	1.3328216075897217
1.0	94210000.0	94220000.0	2.0	3.0217604637145996	1.3974181413650513
1.0	94220000.0	94230000.0	5.0	3.220700740814209	1.4626349210739136
1.0	94230000.0	94240000.0	4.0	3.2883598804473877	1.5009342432022095
1.0	94260000.0	94270000.0	2.0	2.724902868270874	1.2478975057601929
1.0	94360000.0	94370000.0	4.0	2.3428328037261963	1.0339758396148682
1.0	94380000.0	94390000.0	7.0	3.134042739868164	1.414872407913208
1.0	94470000.0	94480000.0	2.0	3.456777572631836	1.5526891946792603
1.0	94500000.0	94510000.0	3.0	2.8489444255828857	1.3131786584854126
1.0	94580000.0	94590000.0	3.0	2.5449681282043457	1.1508691310882568
1.0	94610000.0	94620000.0	2.0	2.8708722591400146	1.2833589315414429
1.0	94630000.0	94640000.0	2.0	2.5116336345672607	1.131077527999878
1.0	94660000.0	94670000.0	0.0	2.3121402263641357	1.0178029537200928
1.0	94690000.0	94700000.0	1.0	2.2134382724761963	0.9603123664855957
1.0	94860000.0	94870000.0	2.0	2.6008574962615967	1.1721985340118408
1.0	94940000.0	94950000.0	2.0	2.0401813983917236	0.8503403663635254
1.0	94990000.0	95000000.0	2.0	2.2315499782562256	0.9686864614486694
1.0	95040000.0	95050000.0	2.0	2.4888951778411865	1.1174609661102295
1.0	95050000.0	95060000.0	3.0	2.6536662578582764	1.1901118755340576
1.0	95120000.0	95130000.0	3.0	2.5712039470672607	1.1638870239257812
1.0	95130000.0	95140000.0	4.0	2.509859561920166	1.1296848058700562
1.0	95320000.0	95330000.0	1.0	2.4091849327087402	1.0736088752746582
1.0	95560000.0	95570000.0	4.0	2.8954875469207764	1.2936279773712158
1.0	95580000.0	95590000.0	1.0	2.74064302444458	1.256401777267456
1.0	95680000.0	95690000.0	4.0	3.0935964584350586	1.3670425415039062
1.0	95780000.0	95790000.0	9.0	4.0357184410095215	1.6763393878936768
1.0	95890000.0	95900000.0	7.0	5.072441101074219	1.922890067100525
1.0	95900000.0	95910000.0	3.0	5.181422233581543	1.9540691375732422
1.0	95910000.0	95920000.0	7.0	5.663588047027588	2.027799129486084
1.0	95960000.0	95970000.0	6.0	5.520885467529297	2.006173610687256
1.0	95980000.0	95990000.0	8.0	5.784968376159668	2.0367846488952637
1.0	95990000.0	96000000.0	5.0	5.670294761657715	2.032161235809326
1.0	96110000.0	96120000.0	6.0	6.4820990562438965	2.1405208110809326
1.0	96160000.0	96170000.0	8.0	6.394335746765137	2.1239306926727295
1.0	96250000.0	96260000.0	4.0	6.2318620681762695	2.1148681640625
1.0	96360000.0	96370000.0	6.0	6.276756286621094	2.1074740886688232
1.0	96380000.0	96390000.0	7.0	6.342423439025879	2.129887104034424
1.0	96390000.0	96400000.0	3.0	6.419844150543213	2.137599468231201
1.0	96480000.0	96490000.0	8.0	5.950230121612549	2.076003313064575
1.0	96550000.0	96560000.0	6.0	6.363011360168457	2.126129388809204
1.0	96560000.0	96570000.0	5.0	6.446094512939453	2.1332831382751465
1.0	96790000.0	96800000.0	6.0	4.78899621963501	1.8588359355926514
1.0	96820000.0	96830000.0	3.0	4.885136127471924	1.8943687677383423
1.0	96850000.0	96860000.0	5.0	4.938817501068115	1.8962589502334595
1.0	96920000.0	96930000.0	1.0	4.5321502685546875	1.8033056259155273
1.0	96930000.0	96940000.0	3.0	3.8113932609558105	1.6562583446502686
1.0	96960000.0	96970000.0	5.0	4.285458564758301	1.750004529953003
1.0	97000000.0	97010000.0	4.0	4.472508430480957	1.8084468841552734
1.0	97030000.0	97040000.0	6.0	4.231143951416016	1.7409508228302002
1.0	97110000.0	97120000.0	3.0	4.985361576080322	1.9122511148452759
1.0	97120000.0	97130000.0	1.0	5.1941328048706055	1.9530446529388428
1.0	97130000.0	97140000.0	3.0	4.995174884796143	1.9032230377197266
1.0	97160000.0	97170000.0	12.0	3.9179844856262207	1.6327111721038818
1.0	97190000.0	97200000.0	2.0	2.854532241821289	1.3175818920135498
1.0	97210000.0	97220000.0	2.0	2.78316593170166	1.2801439762115479
1.0	97220000.0	97230000.0	4.0	2.7423675060272217	1.2603648900985718
1.0	97430000.0	97440000.0	6.0	5.473818778991699	2.012545108795166
1.0	97490000.0	97500000.0	6.0	5.524716854095459	2.006359100341797
1.0	97520000.0	97530000.0	13.0	4.867474555969238	1.8697712421417236
1.0	97540000.0	97550000.0	3.0	4.414831638336182	1.8065931797027588
1.0	97550000.0	97560000.0	3.0	4.546657085418701	1.8360503911972046
1.0	97620000.0	97630000.0	1.0	3.9616591930389404	1.680293321609497
1.0	97630000.0	97640000.0	6.0	4.046307563781738	1.6457147598266602
1.0	97690000.0	97700000.0	6.0	4.139231204986572	1.6718838214874268
1.0	97770000.0	97780000.0	2.0	4.2414870262146	1.712759017944336
1.0	97830000.0	97840000.0	3.0	3.6565258502960205	1.5600404739379883
1.0	97870000.0	97880000.0	4.0	3.7085602283477783	1.5643872022628784
1.0	97880000.0	97890000.0	6.0	3.907132625579834	1.6077220439910889
1.0	97890000.0	97900000.0	3.0	3.8743808269500732	1.610966682434082
1.0	97900000.0	97910000.0	2.0	3.941765546798706	1.6209228038787842
1.0	97950000.0	97960000.0	6.0	4.09680700302124	1.6833078861236572
1.0	97980000.0	97990000.0	4.0	4.301135540008545	1.7333555221557617
1.0	98010000.0	98020000.0	5.0	4.406628608703613	1.7682673931121826
1.0	98030000.0	98040000.0	3.0	4.578969478607178	1.8095817565917969
1.0	98050000.0	98060000.0	2.0	4.67411470413208	1.8259389400482178
1.0	98100000.0	98110000.0	3.0	4.364581108093262	1.763906717300415
1.0	98230000.0	98240000.0	5.0	4.672506332397461	1.8620113134384155
1.0	98240000.0	98250000.0	2.0	5.006847381591797	1.9158426523208618
1.0	98330000.0	98340000.0	5.0	4.618303298950195	1.8401695489883423
1.0	98340000.0	98350000.0	2.0	4.4667768478393555	1.8263111114501953
1.0	98370000.0	98380000.0	4.0	4.1750969886779785	1.7799851894378662
1.0	98380000.0	98390000.0	5.0	4.032236576080322	1.7435764074325562
1.0	98580000.0	98590000.0	8.0	5.974731922149658	2.0883851051330566
1.0	98640000.0	98650000.0	9.0	5.963164329528809	2.086785078048706
1.0	98730000.0	98740000.0	8.0	6.083442687988281	2.0938611030578613
1.0	98810000.0	98820000.0	8.0	5.84040641784668	2.0717966556549072
1.0	98910000.0	98920000.0	9.0	5.4774065017700195	2.003605842590332
1.0	98940000.0	98950000.0	1.0	6.211628437042236	2.1096880435943604
1.0	99070000.0	99080000.0	3.0	5.277937412261963	1.9734687805175781
1.0	99110000.0	99120000.0	4.0	4.800950050354004	1.8499364852905273
1.0	99170000.0	99180000.0	3.0	2.9229278564453125	1.3474735021591187
1.0	99270000.0	99280000.0	5.0	3.8473095893859863	1.5832278728485107
1.0	99290000.0	99300000.0	1.0	4.191927433013916	1.6832168102264404
1.0	99310000.0	99320000.0	1.0	4.270873069763184	1.7049716711044312
1.0	99360000.0	99370000.0	5.0	3.974191188812256	1.6457659006118774
1.0	99380000.0	99390000.0	2.0	4.388036727905273	1.7566419839859009
1.0	99420000.0	99430000.0	4.0	4.491942405700684	1.7767034769058228
1.0	99540000.0	99550000.0	6.0	4.442957878112793	1.767844557762146
1.0	99570000.0	99580000.0	4.0	4.076769828796387	1.6647422313690186
1.0	99630000.0	99640000.0	3.0	3.7743136882781982	1.5823795795440674
1.0	99690000.0	99700000.0	2.0	3.6137280464172363	1.5177233219146729
1.0	99730000.0	99740000.0	7.0	3.3500800132751465	1.421539068222046
1.0	99770000.0	99780000.0	5.0	3.3280978202819824	1.401519775390625
1.0	99790000.0	99800000.0	1.0	3.779001235961914	1.5725507736206055
1.0	99840000.0	99850000.0	4.0	3.8968944549560547	1.6101335287094116
1.0	99910000.0	99920000.0	7.0	3.063310146331787	1.3392983675003052
1.0	99920000.0	99930000.0	3.0	3.296837329864502	1.424565315246582
1.0	99930000.0	99940000.0	3.0	3.290292739868164	1.4310390949249268
1.0	99950000.0	99960000.0	2.0	3.3371033668518066	1.4455387592315674
1.0	99960000.0	99970000.0	3.0	3.267550230026245	1.427451729774475
1.0	99980000.0	99990000.0	3.0	3.2547402381896973	1.4264285564422607
1.0	99990000.0	100000000.0	1.0	3.173190116882324	1.3958560228347778
1.0	100010000.0	100020000.0	3.0	3.064441680908203	1.356805443763733
1.0	100060000.0	100070000.0	4.0	2.738255023956299	1.2220557928085327
1.0	100070000.0	100080000.0	5.0	2.6792004108428955	1.1664774417877197
1.0	100160000.0	100170000.0	0.0	2.8631300926208496	1.2841956615447998
1.0	100210000.0	100220000.0	2.0	2.4962244033813477	1.1244643926620483
1.0	100250000.0	100260000.0	7.0	2.993436813354492	1.3390696048736572
1.0	100380000.0	100390000.0	2.0	2.207538604736328	0.9512701034545898
1.0	100450000.0	100460000.0	1.0	2.1211345195770264	0.8933399319648743
1.0	100470000.0	100480000.0	1.0	2.0157649517059326	0.8303701281547546
1.0	100490000.0	100500000.0	1.0	2.2613697052001953	0.989102840423584
1.0	100590000.0	100600000.0	6.0	2.681993007659912	1.224849820137024
1.0	100650000.0	100660000.0	2.0	2.140756368637085	0.912295937538147
1.0	100690000.0	100700000.0	2.0	2.105837345123291	0.8925145864486694
1.0	100730000.0	100740000.0	2.0	2.686112880706787	1.1900535821914673
1.0	100740000.0	100750000.0	1.0	2.110020160675049	0.8920372724533081
1.0	100750000.0	100760000.0	0.0	2.1245431900024414	0.9039311408996582
1.0	100840000.0	100850000.0	4.0	1.948068380355835	0.8029146194458008
1.0	100860000.0	100870000.0	1.0	2.2217440605163574	0.9661045074462891
1.0	100890000.0	100900000.0	3.0	2.227611541748047	0.9694976806640625
1.0	101000000.0	101010000.0	0.0	3.326622486114502	1.4855306148529053
1.0	101030000.0	101040000.0	4.0	3.152524471282959	1.347366452217102
1.0	101070000.0	101080000.0	8.0	2.7180495262145996	1.1832220554351807
1.0	101090000.0	101100000.0	2.0	2.4999747276306152	1.118035912513733
1.0	101110000.0	101120000.0	1.0	3.9361743927001953	1.613102674484253
1.0	101230000.0	101240000.0	5.0	3.298560380935669	1.4206926822662354
1.0	101330000.0	101340000.0	3.0	2.6784439086914062	1.19473135471344
1.0	101360000.0	101370000.0	1.0	4.161547660827637	1.6809895038604736
1.0	101390000.0	101400000.0	3.0	2.0247702598571777	0.8525680303573608
1.0	101510000.0	101520000.0	4.0	2.4608395099639893	1.0455305576324463
1.0	101570000.0	101580000.0	0.0	2.755176544189453	1.2189762592315674
1.0	101670000.0	101680000.0	1.0	3.2565016746520996	1.4280009269714355
1.0	101750000.0	101760000.0	4.0	2.820915460586548	1.2565505504608154
1.0	101760000.0	101770000.0	7.0	2.6729626655578613	1.1780340671539307
1.0	101800000.0	101810000.0	1.0	3.2109405994415283	1.3692313432693481
1.0	101820000.0	101830000.0	2.0	3.297638416290283	1.4278782606124878
1.0	101860000.0	101870000.0	1.0	3.5495541095733643	1.494668960571289
1.0	101950000.0	101960000.0	4.0	3.7714507579803467	1.5660145282745361
1.0	101970000.0	101980000.0	1.0	3.466674327850342	1.4909756183624268
1.0	102000000.0	102010000.0	2.0	3.7520248889923096	1.5554813146591187
1.0	102020000.0	102030000.0	2.0	4.231060981750488	1.6929452419281006
1.0	102050000.0	102060000.0	6.0	3.272604465484619	1.3785566091537476
1.0	102130000.0	102140000.0	4.0	3.537876844406128	1.4864293336868286
1.0	102190000.0	102200000.0	1.0	3.137979030609131	1.328632116317749
1.0	102220000.0	102230000.0	5.0	2.6923136711120605	1.1528327465057373
1.0	102250000.0	102260000.0	6.0	2.846574306488037	1.1918522119522095
1.0	102270000.0	102280000.0	1.0	2.8170018196105957	1.1966588497161865
1.0	102310000.0	102320000.0	1.0	2.8306100368499756	1.2264912128448486
1.0	102360000.0	102370000.0	3.0	3.6107819080352783	1.4944543838500977
1.0	102450000.0	102460000.0	4.0	4.492684841156006	1.7761520147323608
1.0	102580000.0	102590000.0	5.0	4.610164642333984	1.8114573955535889
1.0	102660000.0	102670000.0	3.0	4.337644577026367	1.7388578653335571
1.0	102670000.0	102680000.0	12.0	4.551179885864258	1.776607871055603
1.0	102720000.0	102730000.0	7.0	5.342313766479492	1.961021065711975
1.0	102780000.0	102790000.0	10.0	5.533614158630371	1.9946167469024658
1.0	102800000.0	102810000.0	7.0	4.5374555587768555	1.838150978088379
1.0	102810000.0	102820000.0	3.0	5.684113502502441	2.032670497894287
1.0	102830000.0	102840000.0	4.0	5.898610591888428	2.058873176574707
1.0	102880000.0	102890000.0	5.0	5.396502494812012	1.9775807857513428
1.0	102900000.0	102910000.0	3.0	5.766688346862793	2.0464251041412354
1.0	102910000.0	102920000.0	2.0	4.132490158081055	1.7400357723236084
1.0	102930000.0	102940000.0	5.0	5.100629806518555	1.922961950302124
1.0	102940000.0	102950000.0	1.0	4.9378767013549805	1.9176712036132812
1.0	102950000.0	102960000.0	5.0	5.331179618835449	1.960986852645874
1.0	102960000.0	102970000.0	7.0	5.471161365509033	1.9799301624298096
1.0	102990000.0	103000000.0	7.0	4.786352634429932	1.8495466709136963
1.0	103000000.0	103010000.0	4.0	4.725208759307861	1.8590965270996094
1.0	103010000.0	103020000.0	7.0	5.175144672393799	1.9302949905395508
1.0	103020000.0	103030000.0	9.0	5.686750411987305	2.027765989303589
1.0	103030000.0	103040000.0	3.0	5.617233753204346	2.0199828147888184
1.0	103090000.0	103100000.0	3.0	5.566004276275635	2.0136075019836426
1.0	103150000.0	103160000.0	5.0	5.607029914855957	2.0150246620178223
1.0	103190000.0	103200000.0	3.0	5.5188727378845215	1.9992936849594116
1.0	103210000.0	103220000.0	7.0	5.837850093841553	2.0537710189819336
1.0	103250000.0	103260000.0	4.0	5.628044128417969	2.017679452896118
1.0	103260000.0	103270000.0	5.0	5.4552106857299805	1.989213228225708
1.0	103270000.0	103280000.0	6.0	5.018256664276123	1.928684949874878
1.0	103300000.0	103310000.0	10.0	4.879626750946045	1.8750255107879639
1.0	103340000.0	103350000.0	7.0	4.837851047515869	1.857011079788208
1.0	103430000.0	103440000.0	4.0	4.208325386047363	1.6895891427993774
1.0	103560000.0	103570000.0	4.0	3.964648723602295	1.615549087524414
1.0	103670000.0	103680000.0	5.0	4.357766151428223	1.7463756799697876
1.0	103680000.0	103690000.0	2.0	4.596080303192139	1.8060941696166992
1.0	103730000.0	103740000.0	4.0	4.051514625549316	1.6338030099868774
1.0	103740000.0	103750000.0	5.0	3.435211181640625	1.4454097747802734
1.0	103750000.0	103760000.0	8.0	3.097234010696411	1.3208131790161133
1.0	103760000.0	103770000.0	5.0	3.076716184616089	1.302776575088501
1.0	103780000.0	103790000.0	6.0	1.5765012502670288	0.641823947429657
1.0	104100000.0	104110000.0	1.0	2.033041000366211	0.8414831161499023
1.0	104130000.0	104140000.0	1.0	1.6695846319198608	0.6776822209358215
1.0	104340000.0	104350000.0	3.0	3.8669140338897705	1.5817081928253174
1.0	104430000.0	104440000.0	7.0	5.928332328796387	2.0595834255218506
1.0	104490000.0	104500000.0	3.0	5.942350387573242	2.0675265789031982
1.0	104560000.0	104570000.0	10.0	6.2758073806762695	2.1092162132263184
1.0	104620000.0	104630000.0	6.0	6.507041931152344	2.1353402137756348
1.0	104880000.0	104890000.0	11.0	6.9153733253479	2.1754469871520996
1.0	104890000.0	104900000.0	5.0	6.7815656661987305	2.1632652282714844
1.0	105000000.0	105010000.0	8.0	6.786999702453613	2.1651597023010254
1.0	105060000.0	105070000.0	7.0	5.718312740325928	2.0293936729431152
1.0	105080000.0	105090000.0	0.0	5.406136989593506	2.0001380443573
1.0	105130000.0	105140000.0	4.0	6.101223468780518	2.085576295852661
1.0	105220000.0	105230000.0	6.0	5.314005374908447	1.97037672996521
1.0	105300000.0	105310000.0	2.0	5.748130798339844	2.035768985748291
1.0	105320000.0	105330000.0	10.0	5.518469333648682	2.0106711387634277
1.0	105360000.0	105370000.0	6.0	4.352389335632324	1.8251163959503174
1.0	105420000.0	105430000.0	9.0	6.3278326988220215	2.1163344383239746
1.0	105430000.0	105440000.0	8.0	5.641005992889404	2.0209290981292725
1.0	105440000.0	105450000.0	10.0	6.071103096008301	2.081860065460205
1.0	105500000.0	105510000.0	5.0	6.467410087585449	2.1349735260009766
1.0	105510000.0	105520000.0	4.0	6.2513227462768555	2.111295700073242
1.0	105550000.0	105560000.0	9.0	5.6082587242126465	2.011772632598877
1.0	105580000.0	105590000.0	12.0	5.747779846191406	2.0306971073150635
1.0	105600000.0	105610000.0	3.0	6.097413063049316	2.087846040725708
1.0	105690000.0	105700000.0	6.0	5.507813930511475	1.989168405532837
1.0	105710000.0	105720000.0	9.0	5.5713701248168945	2.008639097213745
1.0	105790000.0	105800000.0	4.0	6.016445159912109	2.077259063720703
1.0	105830000.0	105840000.0	4.0	6.499092102050781	2.14285945892334
1.0	105870000.0	105880000.0	3.0	7.173033714294434	2.1954967975616455
1.0	105880000.0	105890000.0	5.0	7.160566806793213	2.199164867401123
1.0	105890000.0	105900000.0	4.0	7.823493957519531	2.2289881706237793
1.0	105900000.0	105910000.0	8.0	7.190469264984131	2.2012672424316406
1.0	106100000.0	106110000.0	7.0	6.4994683265686035	2.1352851390838623
1.0	106130000.0	106140000.0	8.0	6.156118869781494	2.0991904735565186
1.0	106150000.0	106160000.0	9.0	6.201756954193115	2.1135239601135254
1.0	106260000.0	106270000.0	3.0	5.170787811279297	1.95794677734375
1.0	106280000.0	106290000.0	12.0	5.751904487609863	2.033616781234741
1.0	106310000.0	106320000.0	2.0	6.274493217468262	2.1090095043182373
1.0	106340000.0	106350000.0	7.0	6.720409393310547	2.1606717109680176
1.0	106360000.0	106370000.0	4.0	4.873906135559082	1.9460914134979248
1.0	106380000.0	106390000.0	11.0	6.928232669830322	2.179133892059326
1.0	106410000.0	106420000.0	6.0	7.171095371246338	2.1935412883758545
[truncated: 47,569 more rows]
