# Supplementary material for: Genome-wide mapping of somatic mutation rates uncovers drivers of cancer
Source: Nat Biotechnol. 2022 Jun 20;40(11):1634–43. doi: 10.1038/s41587-022-01353-8 (PMC9646522; doi:10.1038/s41587-022-01353-8)
Supplement: Supplementary file 4 — Regions and model predictions for each fold of each cancer for which a deep learning model was trained. Regions that were filtered are also listed along with their respective model predictions. [file 41587_2022_1353_MOESM4_ESM.zip › kfold_results/Ovary-AdenoCA/fold_1.txt]

CHROM	START	END	Y_TRUE	Y_PRED	STD
1.0	770000.0	780000.0	0.0	1.6678508520126343	0.6858308911323547
1.0	920000.0	930000.0	7.0	3.1650636196136475	1.7439390420913696
1.0	930000.0	940000.0	0.0	2.3957927227020264	1.3304338455200195
1.0	1040000.0	1050000.0	1.0	2.3198354244232178	1.119383454322815
1.0	1060000.0	1070000.0	3.0	3.269390821456909	1.8006422519683838
1.0	1130000.0	1140000.0	1.0	3.191828489303589	1.7572227716445923
1.0	1140000.0	1150000.0	5.0	3.096251964569092	1.7825714349746704
1.0	1190000.0	1200000.0	6.0	2.5393967628479004	1.3107112646102905
1.0	1220000.0	1230000.0	0.0	2.8751227855682373	1.5833468437194824
1.0	1240000.0	1250000.0	1.0	2.6194908618927	1.6901524066925049
1.0	1270000.0	1280000.0	3.0	2.6888723373413086	1.4744757413864136
1.0	1310000.0	1320000.0	4.0	2.1260452270507812	1.120585560798645
1.0	1360000.0	1370000.0	2.0	3.3408291339874268	1.8431482315063477
1.0	1410000.0	1420000.0	1.0	2.7684385776519775	1.455387830734253
1.0	1480000.0	1490000.0	3.0	2.663682460784912	1.4165414571762085
1.0	1500000.0	1510000.0	1.0	2.2001805305480957	1.0854504108428955
1.0	1690000.0	1700000.0	4.0	2.059960126876831	0.9518184661865234
1.0	1720000.0	1730000.0	0.0	1.9212383031845093	0.8462675213813782
1.0	1730000.0	1740000.0	2.0	2.0215466022491455	0.9160240292549133
1.0	1820000.0	1830000.0	3.0	2.3568484783172607	1.411376714706421
1.0	1970000.0	1980000.0	1.0	3.5882668495178223	1.937063217163086
1.0	1990000.0	2000000.0	3.0	2.8518452644348145	1.5703500509262085
1.0	2060000.0	2070000.0	3.0	2.4674510955810547	1.7509145736694336
1.0	2070000.0	2080000.0	1.0	2.3057172298431396	1.2437660694122314
1.0	2080000.0	2090000.0	3.0	2.1891465187072754	1.0407500267028809
1.0	2090000.0	2100000.0	4.0	2.2788214683532715	1.2347218990325928
1.0	2210000.0	2220000.0	2.0	2.4564599990844727	1.207745909690857
1.0	2220000.0	2230000.0	2.0	2.5432639122009277	1.3233997821807861
1.0	2230000.0	2240000.0	3.0	2.668105363845825	1.4557273387908936
1.0	2280000.0	2290000.0	4.0	2.9379706382751465	1.6363146305084229
1.0	2300000.0	2310000.0	5.0	2.911153793334961	1.5983870029449463
1.0	2430000.0	2440000.0	4.0	3.4189839363098145	1.8561580181121826
1.0	2440000.0	2450000.0	2.0	3.128657817840576	1.7136805057525635
1.0	2490000.0	2500000.0	4.0	3.031597852706909	1.677400827407837
1.0	2500000.0	2510000.0	2.0	2.9224648475646973	1.6185081005096436
1.0	2720000.0	2730000.0	5.0	4.002341270446777	2.101123094558716
1.0	2730000.0	2740000.0	3.0	3.8506569862365723	2.0386545658111572
1.0	2740000.0	2750000.0	7.0	3.879512310028076	2.0516223907470703
1.0	2790000.0	2800000.0	6.0	4.352154731750488	2.2072997093200684
1.0	2950000.0	2960000.0	7.0	3.772911548614502	2.0084755420684814
1.0	3010000.0	3020000.0	2.0	3.5597496032714844	1.9577205181121826
1.0	3210000.0	3220000.0	2.0	3.383258819580078	1.8477376699447632
1.0	3390000.0	3400000.0	1.0	2.2168946266174316	1.153196096420288
1.0	3420000.0	3430000.0	1.0	2.254058361053467	1.2279565334320068
1.0	3450000.0	3460000.0	4.0	2.4145846366882324	1.3264739513397217
1.0	3480000.0	3490000.0	1.0	2.664494752883911	1.4810742139816284
1.0	3490000.0	3500000.0	2.0	2.6728246212005615	1.4878137111663818
1.0	3640000.0	3650000.0	5.0	2.644866943359375	1.458346962928772
1.0	3680000.0	3690000.0	3.0	2.8103339672088623	1.562629222869873
1.0	3690000.0	3700000.0	4.0	2.2593491077423096	1.1089709997177124
1.0	3790000.0	3800000.0	2.0	1.8334159851074219	0.7883459329605103
1.0	4080000.0	4090000.0	6.0	4.693978786468506	2.2878425121307373
1.0	4100000.0	4110000.0	3.0	4.363234519958496	2.196071147918701
1.0	4170000.0	4180000.0	6.0	4.8891987800598145	2.331169843673706
1.0	4230000.0	4240000.0	6.0	5.045612335205078	2.3642544746398926
1.0	4300000.0	4310000.0	3.0	4.343649864196777	2.1918721199035645
1.0	4370000.0	4380000.0	5.0	4.626763820648193	2.276963233947754
1.0	4430000.0	4440000.0	6.0	4.659238338470459	2.2843074798583984
1.0	4460000.0	4470000.0	1.0	4.90371561050415	2.336117744445801
1.0	4500000.0	4510000.0	4.0	4.372348308563232	2.206425189971924
1.0	4570000.0	4580000.0	4.0	4.583536624908447	2.2688534259796143
1.0	4640000.0	4650000.0	3.0	4.9319963455200195	2.3376595973968506
1.0	4650000.0	4660000.0	7.0	4.638911724090576	2.2728805541992188
1.0	4660000.0	4670000.0	5.0	4.590145111083984	2.2713966369628906
1.0	4670000.0	4680000.0	2.0	4.4779052734375	2.2311947345733643
1.0	4680000.0	4690000.0	5.0	4.759552955627441	2.303441047668457
1.0	4690000.0	4700000.0	3.0	5.027209281921387	2.357428550720215
1.0	4720000.0	4730000.0	4.0	4.8583173751831055	2.3341572284698486
1.0	4800000.0	4810000.0	4.0	5.476784706115723	2.430452585220337
1.0	4810000.0	4820000.0	6.0	5.116420745849609	2.3812882900238037
1.0	4820000.0	4830000.0	4.0	5.098361492156982	2.372474193572998
1.0	4840000.0	4850000.0	8.0	4.9401655197143555	2.3453102111816406
1.0	4850000.0	4860000.0	4.0	5.317719459533691	2.405880928039551
1.0	4910000.0	4920000.0	5.0	5.580005645751953	2.441066265106201
1.0	5010000.0	5020000.0	6.0	5.021091461181641	2.3557286262512207
1.0	5110000.0	5120000.0	5.0	4.430318355560303	2.2274112701416016
1.0	5190000.0	5200000.0	4.0	5.256752967834473	2.3967676162719727
1.0	5200000.0	5210000.0	5.0	5.205874443054199	2.3887600898742676
1.0	5300000.0	5310000.0	3.0	5.798287391662598	2.4681105613708496
1.0	5350000.0	5360000.0	3.0	5.6522321701049805	2.4517152309417725
1.0	5400000.0	5410000.0	10.0	5.124833583831787	2.375239849090576
1.0	5480000.0	5490000.0	6.0	5.088115692138672	2.371016025543213
1.0	5530000.0	5540000.0	5.0	4.704779624938965	2.2985849380493164
1.0	5550000.0	5560000.0	3.0	4.886857986450195	2.3425087928771973
1.0	5590000.0	5600000.0	4.0	4.882446765899658	2.3313839435577393
1.0	5610000.0	5620000.0	4.0	4.885469913482666	2.3308491706848145
1.0	5620000.0	5630000.0	5.0	4.865569114685059	2.3251211643218994
1.0	5790000.0	5800000.0	5.0	4.215076446533203	2.1583170890808105
1.0	5850000.0	5860000.0	5.0	3.9503517150878906	2.0732226371765137
1.0	5890000.0	5900000.0	2.0	3.846985340118408	2.050628185272217
1.0	5990000.0	6000000.0	0.0	2.4094784259796143	1.2272497415542603
1.0	6010000.0	6020000.0	2.0	2.3232879638671875	1.1192208528518677
1.0	6020000.0	6030000.0	5.0	2.3961570262908936	1.1694769859313965
1.0	6060000.0	6070000.0	2.0	2.780653953552246	1.5326422452926636
1.0	6110000.0	6120000.0	4.0	3.078460216522217	1.7212854623794556
1.0	6130000.0	6140000.0	4.0	3.1752631664276123	1.7600187063217163
1.0	6220000.0	6230000.0	3.0	3.6417229175567627	1.959617257118225
1.0	6350000.0	6360000.0	4.0	1.9402166604995728	0.8599860072135925
1.0	6400000.0	6410000.0	1.0	2.1484951972961426	1.0006752014160156
1.0	6510000.0	6520000.0	5.0	2.5136077404022217	1.3575503826141357
1.0	6600000.0	6610000.0	0.0	2.458716869354248	1.2172176837921143
1.0	6650000.0	6660000.0	12.0	2.2329139709472656	1.088178277015686
1.0	6680000.0	6690000.0	1.0	2.6011104583740234	1.8037185668945312
1.0	6700000.0	6710000.0	0.0	2.6619346141815186	1.3458945751190186
1.0	6760000.0	6770000.0	7.0	2.2231087684631348	1.2517549991607666
1.0	6840000.0	6850000.0	10.0	2.3951079845428467	1.612674355506897
1.0	6870000.0	6880000.0	0.0	2.4024698734283447	1.1776783466339111
1.0	6950000.0	6960000.0	1.0	2.2885568141937256	1.0983880758285522
1.0	6970000.0	6980000.0	1.0	2.5184714794158936	1.394679069519043
1.0	7120000.0	7130000.0	3.0	2.8912694454193115	1.6098487377166748
1.0	7130000.0	7140000.0	1.0	3.325598955154419	1.8306300640106201
1.0	7140000.0	7150000.0	2.0	3.1464385986328125	1.7532837390899658
1.0	7320000.0	7330000.0	2.0	3.078122615814209	1.7007865905761719
1.0	7400000.0	7410000.0	1.0	3.097428560256958	1.740269422531128
1.0	7410000.0	7420000.0	5.0	2.8959507942199707	1.614385962486267
1.0	7430000.0	7440000.0	2.0	2.6366419792175293	1.4660117626190186
1.0	7460000.0	7470000.0	0.0	3.257462978363037	1.7963521480560303
1.0	7480000.0	7490000.0	3.0	2.621534824371338	1.462720274925232
1.0	7530000.0	7540000.0	2.0	2.6524078845977783	1.4702732563018799
1.0	7540000.0	7550000.0	1.0	2.851480007171631	1.6119096279144287
1.0	7600000.0	7610000.0	4.0	2.315145969390869	1.270117998123169
1.0	7680000.0	7690000.0	3.0	2.6525092124938965	1.4739930629730225
1.0	7860000.0	7870000.0	2.0	2.228003978729248	1.0616439580917358
1.0	7870000.0	7880000.0	2.0	2.334138870239258	1.133957028388977
1.0	7900000.0	7910000.0	2.0	2.2854456901550293	1.093621015548706
1.0	7910000.0	7920000.0	2.0	2.6976611614227295	1.5079782009124756
1.0	7970000.0	7980000.0	7.0	2.6321640014648438	1.4636322259902954
1.0	8050000.0	8060000.0	2.0	2.2531604766845703	1.0730605125427246
1.0	8070000.0	8080000.0	0.0	2.2066636085510254	1.0461716651916504
1.0	8100000.0	8110000.0	6.0	2.3331899642944336	1.2724812030792236
1.0	8120000.0	8130000.0	1.0	2.628131628036499	1.4514000415802002
1.0	8300000.0	8310000.0	3.0	2.831275463104248	1.5760605335235596
1.0	8310000.0	8320000.0	3.0	2.7480826377868652	1.5223512649536133
1.0	8390000.0	8400000.0	3.0	2.6827685832977295	1.5100185871124268
1.0	8400000.0	8410000.0	3.0	2.654655933380127	1.4587242603302002
1.0	8420000.0	8430000.0	0.0	2.4734394550323486	1.2892777919769287
1.0	8530000.0	8540000.0	0.0	2.2218031883239746	1.070489525794983
1.0	8590000.0	8600000.0	3.0	2.0190327167510986	0.9178358912467957
1.0	8750000.0	8760000.0	3.0	2.1086082458496094	0.9774920344352722
1.0	8760000.0	8770000.0	2.0	2.3679068088531494	1.4084336757659912
1.0	8770000.0	8780000.0	2.0	2.0709691047668457	0.9498348236083984
1.0	8830000.0	8840000.0	2.0	2.0354621410369873	0.9253012537956238
1.0	8860000.0	8870000.0	1.0	2.0494589805603027	0.9360468983650208
1.0	8900000.0	8910000.0	1.0	2.329346179962158	1.2658101320266724
1.0	8930000.0	8940000.0	0.0	3.283306837081909	2.7873587608337402
1.0	8940000.0	8950000.0	0.0	2.3916633129119873	1.292678952217102
1.0	9000000.0	9010000.0	2.0	2.756209135055542	1.521310567855835
1.0	9030000.0	9040000.0	0.0	3.072632312774658	1.705283761024475
1.0	9120000.0	9130000.0	4.0	2.50526762008667	1.3854964971542358
1.0	9130000.0	9140000.0	2.0	2.5428428649902344	1.4199460744857788
1.0	9220000.0	9230000.0	0.0	2.3694393634796143	1.1548712253570557
1.0	9260000.0	9270000.0	6.0	2.811084270477295	1.554494857788086
1.0	9330000.0	9340000.0	2.0	2.76279878616333	1.5253045558929443
1.0	9390000.0	9400000.0	2.0	2.7016847133636475	1.4809492826461792
1.0	9410000.0	9420000.0	5.0	2.8341805934906006	1.5651023387908936
1.0	9420000.0	9430000.0	1.0	2.8935303688049316	1.6277906894683838
1.0	9490000.0	9500000.0	4.0	3.537848949432373	1.913900375366211
1.0	9610000.0	9620000.0	0.0	2.5289406776428223	1.259069800376892
1.0	9730000.0	9740000.0	4.0	2.960646390914917	1.6507049798965454
1.0	9760000.0	9770000.0	6.0	2.122525691986084	0.9826302528381348
1.0	9950000.0	9960000.0	4.0	2.4555652141571045	1.2266758680343628
1.0	9980000.0	9990000.0	2.0	2.2991726398468018	1.1054662466049194
1.0	10000000.0	10010000.0	1.0	2.654949188232422	1.7138216495513916
1.0	10050000.0	10060000.0	0.0	2.7549328804016113	1.5282909870147705
1.0	10100000.0	10110000.0	0.0	2.0090436935424805	0.90887451171875
1.0	10110000.0	10120000.0	1.0	2.1067748069763184	0.972464382648468
1.0	10130000.0	10140000.0	2.0	2.055429458618164	0.9397509694099426
1.0	10180000.0	10190000.0	2.0	2.188499927520752	1.0326476097106934
1.0	10210000.0	10220000.0	6.0	2.0481746196746826	0.9358471632003784
1.0	10260000.0	10270000.0	5.0	2.407500982284546	1.3243639469146729
1.0	10300000.0	10310000.0	2.0	2.1285014152526855	0.9931660890579224
1.0	10360000.0	10370000.0	2.0	2.071995258331299	0.9529306292533875
1.0	10410000.0	10420000.0	3.0	2.078446865081787	0.9573644399642944
1.0	10460000.0	10470000.0	1.0	2.337397336959839	1.1376923322677612
1.0	10480000.0	10490000.0	2.0	2.188056707382202	1.0468734502792358
1.0	10490000.0	10500000.0	3.0	2.0264768600463867	0.94666588306427
1.0	10500000.0	10510000.0	1.0	2.273322343826294	1.1220099925994873
1.0	10630000.0	10640000.0	1.0	2.073249340057373	0.9514049291610718
1.0	10650000.0	10660000.0	1.0	2.0034680366516113	0.9075525999069214
1.0	10670000.0	10680000.0	0.0	2.12953782081604	1.0007277727127075
1.0	10700000.0	10710000.0	2.0	2.1691625118255615	1.018963098526001
1.0	10760000.0	10770000.0	5.0	2.329777479171753	1.1308567523956299
1.0	10860000.0	10870000.0	5.0	2.8973960876464844	1.6003122329711914
1.0	10910000.0	10920000.0	3.0	3.2577221393585205	1.7887067794799805
1.0	10940000.0	10950000.0	1.0	3.203933000564575	1.7630767822265625
1.0	10980000.0	10990000.0	2.0	3.186227321624756	1.7576147317886353
1.0	11020000.0	11030000.0	1.0	2.945140838623047	1.6347013711929321
1.0	11030000.0	11040000.0	3.0	2.911795139312744	1.6171729564666748
1.0	11070000.0	11080000.0	3.0	2.3265349864959717	1.2437187433242798
1.0	11190000.0	11200000.0	2.0	1.826593041419983	0.7912607192993164
1.0	11240000.0	11250000.0	2.0	1.9360605478286743	0.8582382202148438
1.0	11270000.0	11280000.0	2.0	1.9838215112686157	0.8917871713638306
1.0	11290000.0	11300000.0	2.0	1.9960548877716064	0.9013627767562866
1.0	11320000.0	11330000.0	2.0	2.095754861831665	1.0050336122512817
1.0	11400000.0	11410000.0	2.0	2.7250914573669434	1.5108606815338135
1.0	11570000.0	11580000.0	5.0	3.6062073707580566	1.9741138219833374
1.0	11580000.0	11590000.0	3.0	3.9219577312469482	2.0902295112609863
1.0	11590000.0	11600000.0	9.0	4.15436315536499	2.1620068550109863
1.0	11620000.0	11630000.0	4.0	3.729809522628784	1.9919662475585938
1.0	11660000.0	11670000.0	4.0	3.578362226486206	1.9316591024398804
1.0	11710000.0	11720000.0	7.0	2.620370388031006	1.5065304040908813
1.0	11720000.0	11730000.0	0.0	2.744091510772705	1.444706678390503
1.0	11730000.0	11740000.0	0.0	2.606912136077881	1.3050273656845093
1.0	11740000.0	11750000.0	2.0	2.2285852432250977	1.1181979179382324
1.0	11750000.0	11760000.0	5.0	3.222291946411133	1.772200345993042
1.0	11760000.0	11770000.0	3.0	3.0321197509765625	1.6734195947647095
1.0	11820000.0	11830000.0	7.0	3.064340114593506	1.6932332515716553
1.0	11860000.0	11870000.0	3.0	4.281606674194336	3.1994435787200928
1.0	11950000.0	11960000.0	5.0	3.0029959678649902	1.662123680114746
1.0	11980000.0	11990000.0	3.0	2.288895845413208	1.1783530712127686
1.0	12080000.0	12090000.0	1.0	2.5791797637939453	1.405990481376648
1.0	12140000.0	12150000.0	5.0	2.863908290863037	1.5916907787322998
1.0	12310000.0	12320000.0	0.0	2.405989408493042	1.1830414533615112
1.0	12370000.0	12380000.0	2.0	2.4164481163024902	1.1828479766845703
1.0	12380000.0	12390000.0	3.0	2.312908411026001	1.1115528345108032
1.0	12430000.0	12440000.0	4.0	2.362483501434326	1.1454331874847412
1.0	12450000.0	12460000.0	3.0	2.0606789588928223	0.9454463124275208
1.0	12460000.0	12470000.0	3.0	2.1087653636932373	0.9769155383110046
1.0	12520000.0	12530000.0	2.0	2.3396553993225098	1.1355620622634888
1.0	12530000.0	12540000.0	3.0	2.3014442920684814	1.1081106662750244
1.0	12560000.0	12570000.0	3.0	2.2276852130889893	1.0871115922927856
1.0	12690000.0	12700000.0	4.0	2.849299192428589	1.5871261358261108
1.0	12710000.0	12720000.0	5.0	2.6113126277923584	1.4467195272445679
1.0	12740000.0	12750000.0	1.0	2.725146532058716	1.508338212966919
1.0	12750000.0	12760000.0	5.0	2.628415584564209	1.459070086479187
1.0	12810000.0	12820000.0	3.0	2.830369234085083	1.5745570659637451
1.0	12830000.0	12840000.0	4.0	2.7388393878936768	1.9819233417510986
1.0	12860000.0	12870000.0	0.0	2.7113304138183594	1.5026262998580933
1.0	13780000.0	13790000.0	5.0	2.625054359436035	1.4449706077575684
1.0	13820000.0	13830000.0	3.0	3.6063716411590576	1.9408988952636719
1.0	13850000.0	13860000.0	3.0	3.9582207202911377	2.074022054672241
1.0	13860000.0	13870000.0	7.0	3.7979652881622314	2.016113758087158
1.0	13950000.0	13960000.0	2.0	3.976781129837036	2.0799129009246826
1.0	13990000.0	14000000.0	3.0	3.7244765758514404	1.9861053228378296
1.0	14070000.0	14080000.0	4.0	2.3554253578186035	1.6174081563949585
1.0	14100000.0	14110000.0	1.0	2.310948610305786	1.110888123512268
1.0	14120000.0	14130000.0	1.0	2.2179458141326904	1.0486993789672852
1.0	14170000.0	14180000.0	0.0	3.072075605392456	1.699674367904663
1.0	14190000.0	14200000.0	1.0	2.9883828163146973	1.6575095653533936
1.0	14270000.0	14280000.0	1.0	3.150303363800049	1.739377737045288
1.0	14280000.0	14290000.0	5.0	3.1189613342285156	1.7238073348999023
1.0	14420000.0	14430000.0	4.0	2.9318175315856934	1.6300426721572876
1.0	14430000.0	14440000.0	1.0	2.9038243293762207	1.6149641275405884
1.0	14450000.0	14460000.0	1.0	3.482205867767334	1.8913882970809937
1.0	14490000.0	14500000.0	0.0	3.392526626586914	1.852984070777893
1.0	14510000.0	14520000.0	6.0	2.9907732009887695	1.6589359045028687
1.0	14560000.0	14570000.0	1.0	3.533165454864502	1.916090965270996
1.0	14570000.0	14580000.0	6.0	3.5975139141082764	1.940865159034729
1.0	14600000.0	14610000.0	3.0	3.8137805461883545	2.036883592605591
1.0	14690000.0	14700000.0	1.0	3.6060822010040283	1.9579559564590454
1.0	14700000.0	14710000.0	1.0	3.5440030097961426	1.9166704416275024
1.0	14820000.0	14830000.0	1.0	3.072211742401123	1.7023407220840454
1.0	14860000.0	14870000.0	2.0	3.0791313648223877	1.7038803100585938
1.0	14900000.0	14910000.0	2.0	2.924558162689209	1.6226848363876343
1.0	14920000.0	14930000.0	3.0	2.64395809173584	1.4558297395706177
1.0	14940000.0	14950000.0	3.0	2.6555986404418945	1.4834964275360107
1.0	14980000.0	14990000.0	1.0	2.8025870323181152	1.5818109512329102
1.0	15000000.0	15010000.0	3.0	2.8238749504089355	1.573046088218689
1.0	15040000.0	15050000.0	0.0	3.100825071334839	1.7177625894546509
1.0	15080000.0	15090000.0	3.0	2.5685970783233643	1.438044548034668
1.0	15150000.0	15160000.0	3.0	2.7475173473358154	1.5315930843353271
1.0	15190000.0	15200000.0	2.0	2.5674285888671875	1.4252856969833374
1.0	15200000.0	15210000.0	4.0	2.3560359477996826	1.2896697521209717
1.0	15210000.0	15220000.0	5.0	2.428096294403076	1.3379173278808594
1.0	15230000.0	15240000.0	2.0	2.433958053588867	1.3399217128753662
1.0	15280000.0	15290000.0	4.0	2.465305805206299	1.3673317432403564
1.0	15360000.0	15370000.0	0.0	2.53985857963562	1.4156090021133423
1.0	15400000.0	15410000.0	3.0	2.6832687854766846	1.5187487602233887
1.0	15410000.0	15420000.0	1.0	2.553525924682617	1.4185415506362915
1.0	15470000.0	15480000.0	4.0	2.3517401218414307	1.2909553050994873
1.0	15550000.0	15560000.0	0.0	2.227085590362549	1.2048500776290894
1.0	15600000.0	15610000.0	2.0	2.3251564502716064	1.2733800411224365
1.0	15670000.0	15680000.0	2.0	2.0919551849365234	1.1076942682266235
1.0	15680000.0	15690000.0	4.0	2.0157310962677	0.9981611371040344
1.0	15760000.0	15770000.0	5.0	2.19981050491333	1.177931547164917
1.0	15880000.0	15890000.0	4.0	2.056382894515991	0.9402141571044922
1.0	15910000.0	15920000.0	1.0	2.2348074913024902	1.182310700416565
1.0	15920000.0	15930000.0	3.0	2.0845773220062256	0.973437488079071
1.0	15930000.0	15940000.0	4.0	2.130732774734497	1.0481714010238647
1.0	16000000.0	16010000.0	2.0	2.5425937175750732	1.4006168842315674
1.0	16050000.0	16060000.0	1.0	2.4533400535583496	1.406772494316101
1.0	16100000.0	16110000.0	5.0	2.24946928024292	1.1151880025863647
1.0	16190000.0	16200000.0	1.0	2.26182222366333	1.0829534530639648
1.0	16220000.0	16230000.0	2.0	2.243563175201416	1.072876214981079
1.0	16310000.0	16320000.0	3.0	2.966512441635132	1.6446536779403687
1.0	16320000.0	16330000.0	4.0	2.958366870880127	1.6392501592636108
1.0	16350000.0	16360000.0	1.0	3.0913519859313965	1.7056753635406494
1.0	16550000.0	16560000.0	0.0	2.612067699432373	1.4341604709625244
1.0	16610000.0	16620000.0	1.0	2.0465705394744873	0.9351819753646851
1.0	16710000.0	16720000.0	3.0	1.9971692562103271	0.9016284942626953
1.0	16720000.0	16730000.0	4.0	2.1283905506134033	0.9943839907646179
1.0	17290000.0	17300000.0	1.0	2.5864124298095703	1.4134972095489502
1.0	17330000.0	17340000.0	1.0	2.3007190227508545	1.1500329971313477
1.0	17370000.0	17380000.0	4.0	2.0460872650146484	0.9352532625198364
1.0	17480000.0	17490000.0	4.0	2.9947502613067627	1.6612842082977295
1.0	17680000.0	17690000.0	1.0	3.8553810119628906	2.0477089881896973
1.0	17730000.0	17740000.0	0.0	2.685399293899536	1.474648356437683
1.0	17760000.0	17770000.0	2.0	3.1269211769104004	2.259556293487549
1.0	17870000.0	17880000.0	2.0	2.5949037075042725	1.3884761333465576
1.0	17890000.0	17900000.0	3.0	2.5878665447235107	1.7545444965362549
1.0	17940000.0	17950000.0	3.0	2.416743755340576	1.32114577293396
1.0	17950000.0	17960000.0	4.0	2.3366546630859375	1.2310925722122192
1.0	17990000.0	18000000.0	1.0	2.665740489959717	1.4686912298202515
1.0	18020000.0	18030000.0	3.0	3.095149040222168	1.7237865924835205
1.0	18060000.0	18070000.0	6.0	3.029578924179077	1.6864140033721924
1.0	18080000.0	18090000.0	2.0	3.7246155738830566	1.9922759532928467
1.0	18140000.0	18150000.0	4.0	3.892580032348633	2.061065912246704
1.0	18170000.0	18180000.0	6.0	3.8557803630828857	2.044288158416748
1.0	18190000.0	18200000.0	1.0	3.6173343658447266	1.9505102634429932
1.0	18230000.0	18240000.0	2.0	3.622516632080078	1.9547317028045654
1.0	18240000.0	18250000.0	6.0	3.9319679737091064	2.0827460289001465
1.0	18250000.0	18260000.0	1.0	3.8359375	2.052704334259033
1.0	18360000.0	18370000.0	3.0	4.260939598083496	2.1863183975219727
1.0	18540000.0	18550000.0	4.0	3.925058364868164	2.0682437419891357
1.0	18550000.0	18560000.0	7.0	3.845076322555542	2.0483505725860596
1.0	18670000.0	18680000.0	4.0	3.425978422164917	1.8874166011810303
1.0	18750000.0	18760000.0	2.0	3.8968586921691895	2.054518461227417
1.0	18900000.0	18910000.0	4.0	3.880897045135498	2.0690038204193115
1.0	18970000.0	18980000.0	4.0	4.119446754455566	2.1266636848449707
1.0	18990000.0	19000000.0	4.0	4.118539810180664	2.1281752586364746
1.0	19080000.0	19090000.0	5.0	4.375025749206543	2.205597400665283
1.0	19160000.0	19170000.0	9.0	4.115767955780029	2.1293656826019287
1.0	19240000.0	19250000.0	5.0	2.89847993850708	1.6086235046386719
1.0	19300000.0	19310000.0	3.0	2.8510849475860596	1.5852471590042114
1.0	19330000.0	19340000.0	1.0	2.544275999069214	1.3965775966644287
1.0	19360000.0	19370000.0	0.0	2.7385542392730713	1.516376256942749
1.0	19370000.0	19380000.0	1.0	2.388024091720581	1.311840534210205
1.0	19400000.0	19410000.0	1.0	2.0260567665100098	0.9177346229553223
1.0	19560000.0	19570000.0	2.0	1.9017541408538818	0.8254076838493347
1.0	19600000.0	19610000.0	3.0	1.9285573959350586	0.8550214767456055
1.0	19700000.0	19710000.0	1.0	2.066866636276245	0.9457850456237793
1.0	19780000.0	19790000.0	4.0	2.0686466693878174	0.9533833265304565
1.0	19790000.0	19800000.0	0.0	2.1533799171447754	1.015692949295044
1.0	19830000.0	19840000.0	5.0	2.7170472145080566	1.5175306797027588
1.0	19850000.0	19860000.0	2.0	2.6960771083831787	1.4868464469909668
1.0	19920000.0	19930000.0	3.0	2.7640321254730225	1.611924409866333
1.0	19930000.0	19940000.0	2.0	2.228731632232666	1.063551902770996
1.0	20020000.0	20030000.0	2.0	2.0271010398864746	0.9226808547973633
1.0	20030000.0	20040000.0	1.0	2.078488826751709	0.9548887014389038
1.0	20040000.0	20050000.0	3.0	1.9991581439971924	0.9134182929992676
1.0	20100000.0	20110000.0	2.0	2.0941905975341797	0.9662976264953613
1.0	20130000.0	20140000.0	5.0	2.238368511199951	1.21335768699646
1.0	20140000.0	20150000.0	0.0	2.5467162132263184	1.40774405002594
1.0	20180000.0	20190000.0	2.0	2.9303317070007324	1.630273461341858
1.0	20230000.0	20240000.0	1.0	2.2548129558563232	1.0853822231292725
1.0	20260000.0	20270000.0	7.0	3.0589981079101562	1.7038543224334717
1.0	20290000.0	20300000.0	1.0	3.1204447746276855	1.727852463722229
1.0	20300000.0	20310000.0	4.0	2.784968852996826	1.5750519037246704
1.0	20360000.0	20370000.0	7.0	3.406813859939575	1.8617359399795532
1.0	20450000.0	20460000.0	5.0	2.9754388332366943	1.6561219692230225
1.0	20460000.0	20470000.0	2.0	3.1876208782196045	1.7599198818206787
1.0	20480000.0	20490000.0	2.0	3.3010201454162598	1.8092511892318726
1.0	20530000.0	20540000.0	2.0	3.138258457183838	1.7426191568374634
1.0	20550000.0	20560000.0	2.0	2.858823299407959	1.612183928489685
1.0	20570000.0	20580000.0	5.0	2.9407002925872803	1.6550416946411133
1.0	20620000.0	20630000.0	3.0	3.1409199237823486	1.7357479333877563
1.0	20690000.0	20700000.0	3.0	3.513843536376953	1.9025094509124756
1.0	20740000.0	20750000.0	6.0	3.553417205810547	1.9202003479003906
1.0	20750000.0	20760000.0	4.0	3.4036312103271484	1.8625015020370483
1.0	20770000.0	20780000.0	2.0	3.2490546703338623	1.7870681285858154
1.0	20880000.0	20890000.0	7.0	3.411369800567627	1.8588922023773193
1.0	20930000.0	20940000.0	4.0	3.351304531097412	1.8370329141616821
1.0	21040000.0	21050000.0	2.0	2.837279796600342	1.5734591484069824
1.0	21130000.0	21140000.0	0.0	2.0215015411376953	0.9167822003364563
1.0	21230000.0	21240000.0	1.0	2.0645508766174316	0.943699061870575
1.0	21350000.0	21360000.0	3.0	2.2209839820861816	1.0570050477981567
1.0	21500000.0	21510000.0	2.0	2.1994125843048096	1.1853166818618774
1.0	21590000.0	21600000.0	3.0	2.221346378326416	1.072858214378357
1.0	21610000.0	21620000.0	0.0	2.1532115936279297	1.1741138696670532
1.0	21690000.0	21700000.0	3.0	2.2554283142089844	1.2156518697738647
1.0	21820000.0	21830000.0	1.0	2.4450199604034424	1.3398643732070923
1.0	21920000.0	21930000.0	4.0	2.6851601600646973	1.506230115890503
1.0	21990000.0	22000000.0	3.0	2.862342357635498	1.5794599056243896
1.0	22020000.0	22030000.0	1.0	2.368757724761963	1.157120704650879
1.0	22040000.0	22050000.0	1.0	2.2331995964050293	1.0626918077468872
1.0	22050000.0	22060000.0	2.0	2.1441071033477783	1.003557801246643
1.0	22080000.0	22090000.0	3.0	2.0915043354034424	0.9658836126327515
1.0	22130000.0	22140000.0	1.0	2.6949546337127686	1.4963271617889404
1.0	22350000.0	22360000.0	0.0	2.32885479927063	1.219693899154663
1.0	22370000.0	22380000.0	1.0	2.4752612113952637	1.2577359676361084
1.0	22440000.0	22450000.0	1.0	2.4821982383728027	1.2979158163070679
1.0	22450000.0	22460000.0	3.0	2.531801223754883	1.3874764442443848
1.0	22460000.0	22470000.0	2.0	2.8784878253936768	1.5855398178100586
1.0	22560000.0	22570000.0	4.0	2.571803569793701	1.4205777645111084
1.0	22590000.0	22600000.0	2.0	2.6562626361846924	1.4752272367477417
1.0	22600000.0	22610000.0	1.0	2.9482524394989014	1.6331287622451782
1.0	22610000.0	22620000.0	3.0	2.897984743118286	1.613602638244629
1.0	22720000.0	22730000.0	2.0	3.2001991271972656	1.7620584964752197
1.0	22740000.0	22750000.0	2.0	2.8342697620391846	1.5830343961715698
1.0	22780000.0	22790000.0	3.0	2.2100327014923096	1.0528032779693604
1.0	22830000.0	22840000.0	5.0	2.18607759475708	1.0347760915756226
1.0	22880000.0	22890000.0	1.0	3.1965701580047607	1.7557882070541382
1.0	22920000.0	22930000.0	2.0	3.4569687843322754	1.883742332458496
1.0	22930000.0	22940000.0	5.0	3.1487345695495605	1.7351890802383423
1.0	22980000.0	22990000.0	2.0	2.9502882957458496	1.6408077478408813
1.0	23050000.0	23060000.0	3.0	2.385490894317627	1.3211660385131836
1.0	23060000.0	23070000.0	5.0	2.381021738052368	1.307819128036499
1.0	23180000.0	23190000.0	4.0	2.3087708950042725	1.2573174238204956
1.0	23250000.0	23260000.0	5.0	2.8594255447387695	1.5879677534103394
1.0	23310000.0	23320000.0	5.0	2.7526373863220215	1.5276997089385986
1.0	23450000.0	23460000.0	3.0	1.9608787298202515	0.8772653341293335
1.0	23480000.0	23490000.0	1.0	2.1357622146606445	0.9960914850234985
1.0	23490000.0	23500000.0	2.0	2.520354747772217	1.7151720523834229
1.0	23500000.0	23510000.0	4.0	2.404858112335205	1.4968441724777222
1.0	23570000.0	23580000.0	1.0	2.58447265625	1.4323965311050415
1.0	23620000.0	23630000.0	3.0	2.0862934589385986	0.9621285200119019
1.0	23630000.0	23640000.0	2.0	1.9286167621612549	0.8653435707092285
1.0	23650000.0	23660000.0	1.0	2.1129684448242188	0.984422504901886
1.0	23810000.0	23820000.0	1.0	2.598773717880249	1.4327466487884521
1.0	23870000.0	23880000.0	5.0	2.4509053230285645	1.3298143148422241
1.0	23890000.0	23900000.0	10.0	2.5011050701141357	1.7563388347625732
1.0	23920000.0	23930000.0	0.0	3.131992816925049	1.7165501117706299
1.0	23960000.0	23970000.0	3.0	3.1323418617248535	1.7254524230957031
1.0	23990000.0	24000000.0	4.0	3.136073589324951	1.726841926574707
1.0	24150000.0	24160000.0	2.0	2.063995838165283	1.2105880975723267
1.0	24180000.0	24190000.0	3.0	2.0041511058807373	0.9078007936477661
1.0	24230000.0	24240000.0	2.0	2.4383034706115723	1.339799165725708
1.0	24380000.0	24390000.0	3.0	2.0417981147766113	1.0827659368515015
1.0	24390000.0	24400000.0	1.0	2.157095432281494	1.159887671470642
1.0	24470000.0	24480000.0	3.0	2.590251922607422	1.4274038076400757
1.0	24500000.0	24510000.0	0.0	2.463435411453247	1.34017014503479
1.0	24510000.0	24520000.0	1.0	2.6211466789245605	1.4377883672714233
1.0	24520000.0	24530000.0	3.0	2.73132061958313	1.5150210857391357
1.0	24600000.0	24610000.0	1.0	2.5771496295928955	1.4240206480026245
1.0	24620000.0	24630000.0	7.0	2.4114487171173096	1.3172448873519897
1.0	24650000.0	24660000.0	3.0	2.648062229156494	1.464789628982544
1.0	24810000.0	24820000.0	7.0	2.5582993030548096	1.4065154790878296
1.0	24850000.0	24860000.0	2.0	2.3586642742156982	1.143217921257019
1.0	24870000.0	24880000.0	2.0	2.710326910018921	1.5004061460494995
1.0	24890000.0	24900000.0	3.0	2.475189685821533	1.3571590185165405
1.0	24920000.0	24930000.0	2.0	2.486732244491577	1.3665820360183716
1.0	25040000.0	25050000.0	1.0	2.0820727348327637	1.1056902408599854
1.0	25100000.0	25110000.0	1.0	2.089470386505127	0.9635617136955261
1.0	25130000.0	25140000.0	1.0	2.205955982208252	1.0396478176116943
1.0	25190000.0	25200000.0	3.0	3.1369857788085938	1.7417078018188477
1.0	25240000.0	25250000.0	4.0	3.6102423667907715	1.9392359256744385
1.0	25270000.0	25280000.0	5.0	4.059216499328613	2.1094131469726562
1.0	25290000.0	25300000.0	1.0	4.475785732269287	2.23237943649292
1.0	25300000.0	25310000.0	0.0	4.310860633850098	2.1879734992980957
1.0	25340000.0	25350000.0	9.0	3.767061710357666	2.0066819190979004
1.0	25580000.0	25590000.0	0.0	1.9513797760009766	0.8678938746452332
1.0	25750000.0	25760000.0	2.0	2.4429030418395996	1.1988389492034912
1.0	25900000.0	25910000.0	3.0	2.4352262020111084	1.3397727012634277
1.0	25940000.0	25950000.0	3.0	2.482003688812256	1.4819971323013306
1.0	26080000.0	26090000.0	1.0	2.354661226272583	1.2736964225769043
1.0	26130000.0	26140000.0	5.0	2.3236610889434814	1.2556307315826416
1.0	26140000.0	26150000.0	5.0	2.434586763381958	1.1820030212402344
1.0	26160000.0	26170000.0	2.0	2.1267242431640625	0.9918807148933411
1.0	26180000.0	26190000.0	2.0	2.448209285736084	1.5244468450546265
1.0	26230000.0	26240000.0	3.0	2.1472387313842773	1.0306955575942993
1.0	26240000.0	26250000.0	3.0	2.501023769378662	1.3716391324996948
1.0	26370000.0	26380000.0	5.0	2.6902382373809814	1.4872468709945679
1.0	26480000.0	26490000.0	4.0	2.4251551628112793	1.3161327838897705
1.0	26520000.0	26530000.0	1.0	2.7080111503601074	1.4993045330047607
1.0	26540000.0	26550000.0	3.0	2.6547911167144775	1.4689617156982422
1.0	26610000.0	26620000.0	3.0	2.21575927734375	1.0546295642852783
1.0	26790000.0	26800000.0	0.0	2.8338239192962646	1.5063003301620483
1.0	26850000.0	26860000.0	1.0	2.4093074798583984	1.3029959201812744
1.0	26890000.0	26900000.0	1.0	2.2516331672668457	1.0738933086395264
1.0	26900000.0	26910000.0	0.0	2.530531644821167	1.387781023979187
1.0	26930000.0	26940000.0	7.0	2.540658712387085	1.4037940502166748
1.0	27080000.0	27090000.0	2.0	1.9500930309295654	0.8736498951911926
1.0	27090000.0	27100000.0	3.0	2.1232004165649414	1.095945119857788
1.0	27100000.0	27110000.0	1.0	1.7025842666625977	0.7577873468399048
1.0	27200000.0	27210000.0	3.0	2.1533496379852295	1.0073025226593018
1.0	27240000.0	27250000.0	3.0	2.771432638168335	1.4456301927566528
1.0	27270000.0	27280000.0	5.0	2.52352237701416	1.2626941204071045
1.0	27470000.0	27480000.0	2.0	2.3213696479797363	1.11830735206604
1.0	27480000.0	27490000.0	0.0	1.9624649286270142	0.913256824016571
1.0	27550000.0	27560000.0	9.0	2.5257861614227295	1.3881847858428955
1.0	27750000.0	27760000.0	1.0	2.41615891456604	1.2288390398025513
1.0	27770000.0	27780000.0	6.0	2.0626091957092285	0.9491592645645142
1.0	27780000.0	27790000.0	1.0	2.1177279949188232	0.9854379892349243
1.0	27790000.0	27800000.0	4.0	2.036633253097534	0.9320467710494995
1.0	27850000.0	27860000.0	6.0	2.1672115325927734	1.2030960321426392
1.0	27910000.0	27920000.0	1.0	2.27701473236084	1.0881036520004272
1.0	27930000.0	27940000.0	2.0	2.42008638381958	1.3295210599899292
1.0	27980000.0	27990000.0	2.0	2.6003875732421875	1.4273462295532227
1.0	27990000.0	28000000.0	6.0	2.299777030944824	1.25174880027771
1.0	28050000.0	28060000.0	0.0	1.9189605712890625	0.8779708743095398
1.0	28160000.0	28170000.0	1.0	2.0498993396759033	0.942742645740509
1.0	28170000.0	28180000.0	2.0	2.037609577178955	0.9295142889022827
1.0	28240000.0	28250000.0	8.0	2.0046777725219727	0.9384400248527527
1.0	28250000.0	28260000.0	4.0	2.529959201812744	1.3940160274505615
1.0	28260000.0	28270000.0	1.0	2.4409332275390625	1.337986707687378
1.0	28330000.0	28340000.0	2.0	2.112074136734009	0.9859619140625
1.0	28430000.0	28440000.0	5.0	2.3320255279541016	1.2678683996200562
1.0	28440000.0	28450000.0	0.0	2.550354480743408	1.4140346050262451
1.0	28450000.0	28460000.0	4.0	2.574371576309204	1.4288603067398071
1.0	28470000.0	28480000.0	2.0	2.6217904090881348	1.458193302154541
1.0	28560000.0	28570000.0	2.0	2.1029231548309326	1.031324028968811
1.0	28690000.0	28700000.0	1.0	2.1266300678253174	1.7805789709091187
1.0	28740000.0	28750000.0	2.0	2.134045124053955	0.9932122230529785
1.0	28750000.0	28760000.0	1.0	2.0956480503082275	0.9686873555183411
1.0	29040000.0	29050000.0	4.0	2.0979225635528564	0.9656165242195129
1.0	29070000.0	29080000.0	1.0	2.012561321258545	0.917553722858429
1.0	29090000.0	29100000.0	3.0	2.026134967803955	0.9263467788696289
1.0	29100000.0	29110000.0	2.0	2.4091012477874756	1.3009812831878662
1.0	29120000.0	29130000.0	2.0	2.678680419921875	1.4855797290802002
1.0	29170000.0	29180000.0	3.0	2.3781545162200928	1.302706003189087
1.0	29240000.0	29250000.0	2.0	1.770875334739685	0.7919517755508423
1.0	29280000.0	29290000.0	0.0	1.8755760192871094	0.8167890310287476
1.0	29320000.0	29330000.0	2.0	1.8218780755996704	0.7803919911384583
1.0	29340000.0	29350000.0	2.0	1.843319296836853	0.7948996424674988
1.0	29420000.0	29430000.0	5.0	1.9550039768218994	0.8717461824417114
1.0	29430000.0	29440000.0	2.0	2.0036728382110596	0.9027883410453796
1.0	29480000.0	29490000.0	1.0	2.154942274093628	1.008418083190918
1.0	29590000.0	29600000.0	0.0	2.301626682281494	1.2388240098953247
1.0	29680000.0	29690000.0	4.0	2.8192696571350098	1.5639653205871582
1.0	29690000.0	29700000.0	0.0	3.146461248397827	1.7359082698822021
1.0	29720000.0	29730000.0	1.0	2.579629898071289	1.3814736604690552
1.0	29730000.0	29740000.0	3.0	3.1948273181915283	1.7604780197143555
1.0	29780000.0	29790000.0	1.0	2.927121877670288	1.6292473077774048
1.0	29810000.0	29820000.0	4.0	2.6999382972717285	1.5011560916900635
1.0	29820000.0	29830000.0	2.0	2.562023162841797	1.418293833732605
1.0	29850000.0	29860000.0	0.0	2.713491916656494	1.5073484182357788
1.0	30160000.0	30170000.0	6.0	3.41156268119812	1.8613792657852173
1.0	30230000.0	30240000.0	3.0	3.254795551300049	1.7919813394546509
1.0	30300000.0	30310000.0	3.0	3.305790662765503	1.8167800903320312
1.0	30310000.0	30320000.0	3.0	3.296682357788086	1.8111228942871094
1.0	30360000.0	30370000.0	1.0	3.389563798904419	1.8524830341339111
1.0	30370000.0	30380000.0	2.0	2.9450180530548096	1.6378309726715088
1.0	30420000.0	30430000.0	2.0	3.4064018726348877	1.8619823455810547
1.0	30480000.0	30490000.0	6.0	3.4326045513153076	1.8732894659042358
1.0	30520000.0	30530000.0	3.0	3.300090789794922	1.8144391775131226
1.0	30540000.0	30550000.0	4.0	3.4742538928985596	1.8896154165267944
1.0	30630000.0	30640000.0	2.0	3.4181835651397705	1.8659553527832031
1.0	30720000.0	30730000.0	4.0	3.275975465774536	1.8037769794464111
1.0	30800000.0	30810000.0	5.0	3.2895240783691406	1.8065097332000732
1.0	30940000.0	30950000.0	6.0	3.3731613159179688	1.8441112041473389
1.0	30960000.0	30970000.0	6.0	2.7731399536132812	1.524627447128296
1.0	31030000.0	31040000.0	1.0	3.892585039138794	2.0517404079437256
1.0	31060000.0	31070000.0	3.0	3.4568800926208496	1.8811107873916626
1.0	31080000.0	31090000.0	2.0	3.307497024536133	1.8119335174560547
1.0	31170000.0	31180000.0	1.0	3.031512975692749	1.6747936010360718
1.0	31260000.0	31270000.0	2.0	3.3011603355407715	1.8070064783096313
1.0	31340000.0	31350000.0	4.0	2.4915316104888916	1.3500897884368896
1.0	31410000.0	31420000.0	0.0	2.046253204345703	0.9401147961616516
1.0	31460000.0	31470000.0	0.0	1.8816922903060913	0.8383705019950867
1.0	31480000.0	31490000.0	1.0	1.8335233926773071	0.8083566427230835
1.0	31530000.0	31540000.0	2.0	3.282381534576416	2.8195157051086426
1.0	31540000.0	31550000.0	2.0	2.6122114658355713	1.4319565296173096
1.0	31600000.0	31610000.0	2.0	3.2394309043884277	1.7820018529891968
1.0	31630000.0	31640000.0	3.0	3.1646084785461426	1.7612335681915283
1.0	31750000.0	31760000.0	4.0	2.194230556488037	1.0456876754760742
1.0	31810000.0	31820000.0	1.0	2.3701958656311035	1.159026861190796
1.0	31840000.0	31850000.0	3.0	2.4346206188201904	1.6712093353271484
1.0	31860000.0	31870000.0	3.0	2.967855930328369	1.6434926986694336
1.0	31890000.0	31900000.0	0.0	2.9407687187194824	1.627619981765747
1.0	31970000.0	31980000.0	3.0	4.088261127471924	2.135133981704712
1.0	32150000.0	32160000.0	6.0	2.782261371612549	1.5502479076385498
1.0	32180000.0	32190000.0	4.0	2.7573277950286865	1.516343116760254
1.0	32210000.0	32220000.0	2.0	3.0400636196136475	1.6730445623397827
1.0	32310000.0	32320000.0	1.0	3.131551742553711	1.7201626300811768
1.0	32370000.0	32380000.0	4.0	2.363154888153076	1.1592400074005127
1.0	32390000.0	32400000.0	3.0	2.6031227111816406	1.3289856910705566
1.0	32410000.0	32420000.0	8.0	1.8722798824310303	0.8502171635627747
1.0	32430000.0	32440000.0	0.0	3.211179256439209	1.7696609497070312
1.0	32450000.0	32460000.0	1.0	2.803516387939453	1.551433801651001
1.0	32490000.0	32500000.0	1.0	2.185194969177246	1.0358599424362183
1.0	32540000.0	32550000.0	0.0	2.22285795211792	1.055940866470337
1.0	32550000.0	32560000.0	1.0	2.192105770111084	1.0329973697662354
1.0	32570000.0	32580000.0	3.0	2.8094241619110107	1.5630934238433838
1.0	32610000.0	32620000.0	6.0	2.137993335723877	0.9984449148178101
1.0	32690000.0	32700000.0	1.0	2.4391565322875977	1.1970436573028564
1.0	32730000.0	32740000.0	2.0	2.1816725730895996	1.026510238647461
1.0	32740000.0	32750000.0	3.0	3.1071667671203613	1.7261158227920532
1.0	32790000.0	32800000.0	2.0	1.910413146018982	0.8400835990905762
1.0	32810000.0	32820000.0	2.0	2.030280351638794	0.9504583477973938
1.0	32940000.0	32950000.0	0.0	2.3032896518707275	1.2576004266738892
1.0	33110000.0	33120000.0	3.0	2.4558701515197754	1.3126447200775146
1.0	33150000.0	33160000.0	5.0	2.102522373199463	0.9745569229125977
1.0	33210000.0	33220000.0	1.0	2.188783884048462	1.0287436246871948
1.0	33230000.0	33240000.0	6.0	2.061180830001831	0.9456403851509094
1.0	33240000.0	33250000.0	3.0	1.918792724609375	0.8472162485122681
1.0	33270000.0	33280000.0	1.0	1.9527111053466797	0.877993106842041
1.0	33370000.0	33380000.0	2.0	2.6548991203308105	1.468517780303955
1.0	33400000.0	33410000.0	2.0	2.2458102703094482	1.0731817483901978
1.0	33410000.0	33420000.0	3.0	2.0433478355407715	0.9382572174072266
1.0	33700000.0	33710000.0	5.0	2.8306381702423096	1.5839309692382812
1.0	33720000.0	33730000.0	3.0	2.292537212371826	1.2810351848602295
1.0	33730000.0	33740000.0	3.0	2.310725212097168	1.111817479133606
1.0	33750000.0	33760000.0	4.0	1.9820865392684937	0.8891435861587524
1.0	33800000.0	33810000.0	1.0	2.330416440963745	1.305668830871582
1.0	33820000.0	33830000.0	0.0	1.929314374923706	0.8572235107421875
1.0	33890000.0	33900000.0	1.0	1.9269195795059204	1.2932708263397217
1.0	33910000.0	33920000.0	1.0	2.12520170211792	1.1406266689300537
1.0	33950000.0	33960000.0	0.0	2.2189700603485107	1.0522041320800781
1.0	34030000.0	34040000.0	3.0	2.724451780319214	1.5312941074371338
1.0	34060000.0	34070000.0	1.0	3.2976250648498535	1.8265705108642578
1.0	34130000.0	34140000.0	3.0	2.9372291564941406	1.62936270236969
1.0	34170000.0	34180000.0	5.0	3.019688844680786	1.6882396936416626
1.0	34290000.0	34300000.0	0.0	2.1719045639038086	1.019272804260254
1.0	34340000.0	34350000.0	2.0	2.648329257965088	1.469207525253296
1.0	34370000.0	34380000.0	1.0	2.9868996143341064	1.6590534448623657
1.0	34420000.0	34430000.0	4.0	3.0458338260650635	1.6906232833862305
1.0	34430000.0	34440000.0	4.0	2.6625304222106934	1.482193946838379
1.0	34450000.0	34460000.0	3.0	3.227407455444336	1.779943823814392
1.0	34610000.0	34620000.0	3.0	3.697084426879883	1.9879802465438843
1.0	34710000.0	34720000.0	1.0	3.172731876373291	1.6745344400405884
1.0	34720000.0	34730000.0	3.0	3.860607624053955	2.03518009185791
1.0	34750000.0	34760000.0	5.0	4.086026191711426	2.1179373264312744
1.0	34760000.0	34770000.0	2.0	4.1452860832214355	2.1363883018493652
1.0	34770000.0	34780000.0	9.0	4.0879034996032715	2.1192374229431152
1.0	34820000.0	34830000.0	4.0	4.179698467254639	2.147599935531616
1.0	34830000.0	34840000.0	1.0	4.32262659072876	2.1900248527526855
1.0	34840000.0	34850000.0	3.0	4.1768107414245605	2.1506881713867188
1.0	35010000.0	35020000.0	3.0	3.9979240894317627	2.0902302265167236
1.0	35040000.0	35050000.0	3.0	4.0812273025512695	2.116570234298706
1.0	35060000.0	35070000.0	11.0	3.485978364944458	1.893904447555542
1.0	35090000.0	35100000.0	5.0	3.0187699794769287	1.6674907207489014
1.0	35120000.0	35130000.0	6.0	3.4800407886505127	1.9095836877822876
1.0	35320000.0	35330000.0	1.0	2.3508429527282715	1.4940509796142578
1.0	35340000.0	35350000.0	3.0	2.531121253967285	1.3967640399932861
1.0	35390000.0	35400000.0	0.0	3.0556082725524902	1.6868505477905273
1.0	35400000.0	35410000.0	0.0	2.8276140689849854	1.5705435276031494
1.0	35430000.0	35440000.0	2.0	2.752462148666382	1.5207222700119019
1.0	35440000.0	35450000.0	2.0	2.2789108753204346	1.1100190877914429
1.0	35460000.0	35470000.0	5.0	2.050671339035034	0.9392969012260437
1.0	35470000.0	35480000.0	1.0	2.120574474334717	0.9862288236618042
1.0	35630000.0	35640000.0	3.0	2.828305721282959	1.5741491317749023
1.0	35640000.0	35650000.0	3.0	2.0106406211853027	0.9185860753059387
1.0	35660000.0	35670000.0	4.0	2.4639248847961426	1.3500282764434814
1.0	35680000.0	35690000.0	3.0	2.6482784748077393	1.4592584371566772
1.0	35790000.0	35800000.0	3.0	2.289302349090576	1.1030842065811157
1.0	35820000.0	35830000.0	2.0	2.1935389041900635	1.0388376712799072
1.0	35840000.0	35850000.0	3.0	2.1789939403533936	1.0321986675262451
1.0	35850000.0	35860000.0	2.0	2.2182326316833496	1.056666374206543
1.0	35890000.0	35900000.0	3.0	2.339769124984741	1.1335248947143555
1.0	35910000.0	35920000.0	3.0	2.2397303581237793	1.0633955001831055
1.0	35920000.0	35930000.0	3.0	2.090675115585327	0.9707797765731812
1.0	35940000.0	35950000.0	1.0	2.1829652786254883	1.030279517173767
1.0	35950000.0	35960000.0	1.0	2.178807497024536	1.0282319784164429
1.0	35960000.0	35970000.0	1.0	2.1611995697021484	1.0137848854064941
1.0	36040000.0	36050000.0	4.0	2.264228343963623	1.1243950128555298
1.0	36060000.0	36070000.0	0.0	2.2120361328125	1.0489267110824585
1.0	36080000.0	36090000.0	0.0	2.1529040336608887	1.0154422521591187
1.0	36130000.0	36140000.0	5.0	2.786104917526245	1.5454822778701782
1.0	36240000.0	36250000.0	2.0	2.436091899871826	1.3323756456375122
1.0	36300000.0	36310000.0	2.0	2.1953892707824707	1.033144235610962
1.0	36320000.0	36330000.0	1.0	2.3963093757629395	1.296438455581665
1.0	36360000.0	36370000.0	1.0	2.2093708515167236	1.049246907234192
1.0	36510000.0	36520000.0	2.0	2.235780715942383	1.0628185272216797
1.0	36570000.0	36580000.0	2.0	2.71091890335083	1.4871888160705566
1.0	36580000.0	36590000.0	3.0	2.9535787105560303	1.6345958709716797
1.0	36600000.0	36610000.0	4.0	2.4788222312927246	1.2229961156845093
1.0	36730000.0	36740000.0	3.0	2.4294028282165527	1.199820876121521
1.0	36760000.0	36770000.0	3.0	2.4984066486358643	1.2356536388397217
1.0	36770000.0	36780000.0	2.0	2.197775363922119	1.042183756828308
1.0	36780000.0	36790000.0	1.0	2.4493744373321533	1.2264736890792847
1.0	37030000.0	37040000.0	1.0	4.081791400909424	2.1236793994903564
1.0	37240000.0	37250000.0	6.0	3.6716678142547607	1.9929460287094116
1.0	37290000.0	37300000.0	4.0	3.93339204788208	2.084446430206299
1.0	37540000.0	37550000.0	5.0	4.334647178649902	2.1995019912719727
1.0	37600000.0	37610000.0	8.0	4.887989044189453	2.336076498031616
1.0	37650000.0	37660000.0	7.0	4.207305908203125	2.161639451980591
1.0	37680000.0	37690000.0	2.0	4.639307975769043	2.284079074859619
1.0	37760000.0	37770000.0	5.0	4.523893356323242	2.2509045600891113
1.0	37770000.0	37780000.0	3.0	4.935586452484131	2.347391128540039
1.0	37910000.0	37920000.0	7.0	4.374151706695557	2.209256410598755
1.0	37920000.0	37930000.0	2.0	4.018290042877197	2.0956342220306396
1.0	37930000.0	37940000.0	1.0	3.9702885150909424	2.0733985900878906
1.0	37970000.0	37980000.0	6.0	2.726233959197998	1.3807837963104248
1.0	38040000.0	38050000.0	1.0	2.6577296257019043	1.3393537998199463
1.0	38070000.0	38080000.0	3.0	3.6993308067321777	1.978501319885254
1.0	38170000.0	38180000.0	2.0	2.3822238445281982	1.1631395816802979
1.0	38220000.0	38230000.0	6.0	3.6296463012695312	1.9532191753387451
1.0	38240000.0	38250000.0	4.0	3.2740066051483154	1.7987829446792603
1.0	38260000.0	38270000.0	2.0	2.387951374053955	1.1624600887298584
1.0	38270000.0	38280000.0	3.0	2.5129826068878174	1.6592423915863037
1.0	38280000.0	38290000.0	1.0	2.553161859512329	1.2702473402023315
1.0	38320000.0	38330000.0	1.0	3.1461169719696045	2.4123928546905518
1.0	38390000.0	38400000.0	1.0	2.788579225540161	1.4963288307189941
1.0	38420000.0	38430000.0	1.0	2.500311851501465	1.236267328262329
1.0	38450000.0	38460000.0	6.0	2.5525779724121094	1.4639800786972046
1.0	38560000.0	38570000.0	5.0	3.406977415084839	1.872986078262329
1.0	38600000.0	38610000.0	4.0	3.7416954040527344	1.9926811456680298
1.0	38680000.0	38690000.0	4.0	3.581266403198242	1.9500713348388672
1.0	38700000.0	38710000.0	6.0	3.8271396160125732	2.0285604000091553
1.0	38750000.0	38760000.0	6.0	3.654344081878662	1.9720418453216553
1.0	38820000.0	38830000.0	1.0	4.078782558441162	2.12308931350708
1.0	38910000.0	38920000.0	7.0	4.011926174163818	2.114352226257324
1.0	38940000.0	38950000.0	4.0	4.228869438171387	2.1688332557678223
1.0	38960000.0	38970000.0	1.0	4.311440467834473	2.2059717178344727
1.0	39080000.0	39090000.0	8.0	4.534000396728516	2.2563891410827637
1.0	39110000.0	39120000.0	1.0	4.504545211791992	2.2400851249694824
1.0	39130000.0	39140000.0	6.0	4.1282639503479	2.129631519317627
1.0	39200000.0	39210000.0	3.0	4.168231964111328	2.145609140396118
1.0	39280000.0	39290000.0	4.0	3.5597546100616455	1.921090841293335
1.0	39300000.0	39310000.0	1.0	2.3993377685546875	1.1723923683166504
1.0	39330000.0	39340000.0	1.0	2.5781478881835938	1.3755985498428345
1.0	39470000.0	39480000.0	2.0	2.308702230453491	1.1093273162841797
1.0	39620000.0	39630000.0	1.0	2.377361297607422	1.1575031280517578
1.0	39630000.0	39640000.0	0.0	2.645265817642212	1.3441485166549683
1.0	39660000.0	39670000.0	1.0	2.5747241973876953	1.310284972190857
1.0	39690000.0	39700000.0	3.0	2.2479703426361084	1.0733108520507812
1.0	39720000.0	39730000.0	0.0	2.3426153659820557	1.1332088708877563
1.0	39740000.0	39750000.0	3.0	2.3585593700408936	1.1436140537261963
1.0	39830000.0	39840000.0	5.0	2.349341630935669	1.1379077434539795
1.0	39840000.0	39850000.0	1.0	2.249826669692993	1.0749045610427856
1.0	39850000.0	39860000.0	6.0	2.2170042991638184	1.0476181507110596
1.0	39860000.0	39870000.0	4.0	2.3221049308776855	1.1163982152938843
1.0	39870000.0	39880000.0	4.0	2.6273975372314453	1.7612502574920654
1.0	39890000.0	39900000.0	1.0	2.1812584400177	1.0344375371932983
1.0	40000000.0	40010000.0	3.0	2.34517502784729	1.1338441371917725
1.0	40030000.0	40040000.0	3.0	2.1063523292541504	1.0183569192886353
1.0	40060000.0	40070000.0	5.0	3.659564256668091	1.963608741760254
1.0	40300000.0	40310000.0	2.0	2.046468734741211	0.9424707293510437
1.0	40370000.0	40380000.0	3.0	2.568490505218506	1.4114402532577515
1.0	40440000.0	40450000.0	3.0	2.9822611808776855	1.6514009237289429
1.0	40450000.0	40460000.0	0.0	3.0235915184020996	1.6708568334579468
1.0	40560000.0	40570000.0	1.0	2.8062846660614014	1.778802514076233
1.0	40570000.0	40580000.0	1.0	3.2967464923858643	1.8055267333984375
1.0	40630000.0	40640000.0	1.0	2.372856855392456	1.164791226387024
1.0	40670000.0	40680000.0	2.0	2.3672330379486084	1.1616477966308594
1.0	40680000.0	40690000.0	5.0	2.3976683616638184	1.1784734725952148
1.0	40770000.0	40780000.0	4.0	2.9432387351989746	1.6333229541778564
1.0	40870000.0	40880000.0	2.0	2.526646375656128	1.2530863285064697
1.0	40930000.0	40940000.0	2.0	2.8788628578186035	1.5899544954299927
1.0	40960000.0	40970000.0	1.0	2.2875192165374756	1.0950251817703247
1.0	41020000.0	41030000.0	6.0	3.268801212310791	1.798040747642517
1.0	41080000.0	41090000.0	4.0	2.8240551948547363	1.5778553485870361
1.0	41130000.0	41140000.0	4.0	2.8797550201416016	1.595636248588562
1.0	41160000.0	41170000.0	1.0	2.3547282218933105	1.1538450717926025
1.0	41170000.0	41180000.0	2.0	2.517739772796631	1.2613004446029663
1.0	41180000.0	41190000.0	2.0	2.257955551147461	1.0926532745361328
1.0	41250000.0	41260000.0	3.0	3.0150837898254395	1.6691701412200928
1.0	41260000.0	41270000.0	4.0	2.691174030303955	1.4832559823989868
1.0	41360000.0	41370000.0	3.0	2.9496471881866455	1.6277179718017578
1.0	41450000.0	41460000.0	3.0	2.0900521278381348	0.9698178172111511
1.0	41470000.0	41480000.0	0.0	2.1939198970794678	1.035597562789917
1.0	41490000.0	41500000.0	3.0	2.114008665084839	0.9807449579238892
1.0	41520000.0	41530000.0	1.0	2.2087364196777344	1.0475800037384033
1.0	41610000.0	41620000.0	3.0	1.928879976272583	0.8569442629814148
1.0	41780000.0	41790000.0	6.0	2.7701587677001953	1.545344591140747
1.0	42050000.0	42060000.0	4.0	3.2110297679901123	1.7798744440078735
1.0	42070000.0	42080000.0	6.0	3.2711453437805176	1.8098300695419312
1.0	42160000.0	42170000.0	6.0	3.3533756732940674	1.8687845468521118
1.0	42240000.0	42250000.0	4.0	4.068964004516602	2.138474941253662
1.0	42250000.0	42260000.0	3.0	4.2367424964904785	2.1837644577026367
1.0	42290000.0	42300000.0	1.0	4.182883262634277	2.170847177505493
1.0	42360000.0	42370000.0	3.0	4.051840782165527	2.100649356842041
1.0	42540000.0	42550000.0	5.0	3.684854030609131	1.9767948389053345
1.0	42590000.0	42600000.0	5.0	3.5143332481384277	1.9155731201171875
1.0	42650000.0	42660000.0	2.0	2.165019989013672	1.0313191413879395
1.0	42660000.0	42670000.0	1.0	2.1932120323181152	1.041990041732788
1.0	42680000.0	42690000.0	1.0	2.2281060218811035	1.0595601797103882
1.0	42690000.0	42700000.0	1.0	2.0591166019439697	0.9502341151237488
1.0	42740000.0	42750000.0	4.0	2.028416156768799	0.9290761947631836
1.0	42790000.0	42800000.0	0.0	2.3539459705352783	1.1504099369049072
1.0	42820000.0	42830000.0	4.0	3.0940427780151367	1.7146241664886475
1.0	42970000.0	42980000.0	2.0	2.3139045238494873	1.1136528253555298
1.0	42980000.0	42990000.0	3.0	2.796555280685425	1.5491377115249634
1.0	43120000.0	43130000.0	1.0	2.852405071258545	1.5096545219421387
1.0	43160000.0	43170000.0	4.0	2.2472548484802246	1.0881808996200562
1.0	43200000.0	43210000.0	2.0	2.6313254833221436	1.4579870700836182
1.0	43210000.0	43220000.0	2.0	2.431809902191162	1.1925184726715088
1.0	43220000.0	43230000.0	6.0	2.2646095752716064	1.0803539752960205
1.0	43290000.0	43300000.0	1.0	2.5214266777038574	1.3285871744155884
1.0	43410000.0	43420000.0	1.0	2.501775026321411	1.239992380142212
1.0	43440000.0	43450000.0	5.0	2.601853847503662	1.438302755355835
1.0	43470000.0	43480000.0	1.0	3.1309170722961426	1.75701105594635
1.0	43500000.0	43510000.0	3.0	2.953981637954712	1.6488969326019287
1.0	43590000.0	43600000.0	3.0	3.2261435985565186	1.8010330200195312
1.0	43640000.0	43650000.0	8.0	2.989774227142334	1.6545372009277344
1.0	43650000.0	43660000.0	0.0	3.3350586891174316	1.8409347534179688
1.0	43720000.0	43730000.0	3.0	2.5689873695373535	1.411046028137207
1.0	43740000.0	43750000.0	0.0	2.507735013961792	1.3754457235336304
1.0	43760000.0	43770000.0	2.0	2.7577450275421143	1.5380809307098389
1.0	43770000.0	43780000.0	3.0	2.666706085205078	1.4959477186203003
1.0	43840000.0	43850000.0	1.0	2.4125657081604004	1.1859850883483887
1.0	43900000.0	43910000.0	6.0	3.0852108001708984	1.6948665380477905
1.0	43970000.0	43980000.0	4.0	3.3495564460754395	1.835885763168335
1.0	44010000.0	44020000.0	4.0	2.854963779449463	1.5704424381256104
1.0	44020000.0	44030000.0	3.0	2.9122066497802734	1.5980511903762817
1.0	44080000.0	44090000.0	5.0	2.8452467918395996	1.5679889917373657
1.0	44160000.0	44170000.0	2.0	2.223344564437866	1.0534446239471436
1.0	44210000.0	44220000.0	5.0	2.2128546237945557	1.0505225658416748
1.0	44240000.0	44250000.0	2.0	2.239400625228882	1.1132152080535889
1.0	44260000.0	44270000.0	2.0	2.254157543182373	1.0731618404388428
1.0	44270000.0	44280000.0	5.0	2.2370612621307373	1.152267336845398
1.0	44290000.0	44300000.0	2.0	2.393127918243408	1.2905657291412354
1.0	44360000.0	44370000.0	2.0	2.419602155685425	1.3146179914474487
1.0	44380000.0	44390000.0	1.0	2.5058236122131348	1.3684574365615845
1.0	44460000.0	44470000.0	2.0	2.643808364868164	1.4797255992889404
1.0	44470000.0	44480000.0	3.0	2.700962781906128	1.4904369115829468
1.0	44530000.0	44540000.0	7.0	3.5003178119659424	1.9019882678985596
1.0	44540000.0	44550000.0	0.0	3.739398241043091	2.015697956085205
1.0	44550000.0	44560000.0	5.0	3.509035110473633	1.9181663990020752
1.0	44590000.0	44600000.0	5.0	3.675507068634033	1.9721486568450928
1.0	44610000.0	44620000.0	4.0	3.3598697185516357	1.839185118675232
1.0	44630000.0	44640000.0	2.0	3.6310296058654785	1.9565975666046143
1.0	44690000.0	44700000.0	2.0	2.6544995307922363	1.4562880992889404
1.0	44830000.0	44840000.0	3.0	3.598677396774292	1.9426615238189697
1.0	44840000.0	44850000.0	3.0	3.1986255645751953	1.7644819021224976
1.0	44880000.0	44890000.0	4.0	2.95682430267334	1.6293121576309204
1.0	44910000.0	44920000.0	4.0	3.168210983276367	1.7741193771362305
1.0	44950000.0	44960000.0	5.0	3.400197982788086	1.870975136756897
1.0	44960000.0	44970000.0	3.0	3.6730682849884033	1.967435598373413
1.0	45030000.0	45040000.0	4.0	3.4890263080596924	1.8913627862930298
1.0	45120000.0	45130000.0	4.0	2.702430009841919	1.4758994579315186
1.0	45130000.0	45140000.0	3.0	2.6456525325775146	1.3969147205352783
1.0	45200000.0	45210000.0	2.0	2.6701738834381104	1.6117713451385498
1.0	45210000.0	45220000.0	1.0	2.2763848304748535	1.0970885753631592
1.0	45220000.0	45230000.0	2.0	2.2152340412139893	1.0593515634536743
1.0	45260000.0	45270000.0	2.0	2.4439797401428223	1.2189662456512451
1.0	45300000.0	45310000.0	3.0	2.5858185291290283	1.4291151762008667
1.0	45320000.0	45330000.0	3.0	2.1907715797424316	1.031140685081482
1.0	45340000.0	45350000.0	3.0	2.0682170391082764	0.9537922739982605
1.0	45360000.0	45370000.0	2.0	2.190859794616699	1.0296814441680908
1.0	45370000.0	45380000.0	2.0	2.242931842803955	1.066711187362671
1.0	45500000.0	45510000.0	1.0	2.6145198345184326	1.3151403665542603
1.0	45530000.0	45540000.0	2.0	3.1634318828582764	1.772144079208374
1.0	45560000.0	45570000.0	0.0	2.4967007637023926	1.3592450618743896
1.0	45600000.0	45610000.0	4.0	2.6500191688537598	1.4909100532531738
1.0	45620000.0	45630000.0	2.0	3.0031228065490723	1.6794555187225342
1.0	45650000.0	45660000.0	1.0	2.418677806854248	1.2422133684158325
1.0	45680000.0	45690000.0	2.0	3.2206053733825684	1.7714645862579346
1.0	45760000.0	45770000.0	3.0	2.6454639434814453	1.4562915563583374
1.0	45800000.0	45810000.0	1.0	3.230178117752075	2.5564141273498535
1.0	45810000.0	45820000.0	2.0	2.447737216949463	1.2048033475875854
1.0	45830000.0	45840000.0	3.0	2.4634106159210205	1.2509056329727173
1.0	45860000.0	45870000.0	2.0	2.302769899368286	1.1397650241851807
1.0	45890000.0	45900000.0	3.0	2.294512987136841	1.2375352382659912
1.0	45980000.0	45990000.0	4.0	2.741079568862915	2.1075148582458496
1.0	46010000.0	46020000.0	3.0	2.3803763389587402	1.6404516696929932
1.0	46020000.0	46030000.0	3.0	2.2757930755615234	1.0932046175003052
1.0	46030000.0	46040000.0	2.0	2.2443344593048096	1.0705864429473877
1.0	46090000.0	46100000.0	6.0	2.233154773712158	1.0625501871109009
1.0	46100000.0	46110000.0	4.0	2.1959660053253174	1.0461896657943726
1.0	46590000.0	46600000.0	4.0	3.102935552597046	1.8605705499649048
1.0	46610000.0	46620000.0	4.0	2.6776797771453857	1.4886326789855957
1.0	46770000.0	46780000.0	1.0	2.4319493770599365	1.1929521560668945
1.0	46810000.0	46820000.0	5.0	2.4105992317199707	1.184437870979309
1.0	46870000.0	46880000.0	3.0	2.897613048553467	1.6145360469818115
1.0	46900000.0	46910000.0	3.0	3.4716782569885254	1.8852412700653076
1.0	46920000.0	46930000.0	2.0	3.4534707069396973	1.8775041103363037
1.0	46970000.0	46980000.0	4.0	3.370751142501831	1.8395650386810303
1.0	46990000.0	47000000.0	2.0	3.4998183250427246	1.8953624963760376
1.0	47040000.0	47050000.0	2.0	2.3206818103790283	1.1186689138412476
1.0	47060000.0	47070000.0	3.0	2.134800434112549	0.9906262159347534
1.0	47180000.0	47190000.0	2.0	2.64054536819458	1.7132513523101807
1.0	47210000.0	47220000.0	3.0	2.313340425491333	1.2630574703216553
1.0	47270000.0	47280000.0	4.0	2.073113203048706	1.100265383720398
1.0	47300000.0	47310000.0	1.0	2.458810806274414	1.3507215976715088
1.0	47390000.0	47400000.0	4.0	2.79923939704895	1.5564855337142944
1.0	47430000.0	47440000.0	3.0	2.848623275756836	1.5824344158172607
1.0	47780000.0	47790000.0	4.0	2.5947952270507812	1.433410406112671
1.0	47840000.0	47850000.0	3.0	2.0058650970458984	0.9182748794555664
1.0	47950000.0	47960000.0	4.0	3.267307996749878	1.7935314178466797
1.0	47980000.0	47990000.0	3.0	3.30975079536438	1.8164876699447632
1.0	47990000.0	48000000.0	1.0	3.301945209503174	1.8135799169540405
1.0	48030000.0	48040000.0	3.0	3.602220058441162	1.9610105752944946
1.0	48090000.0	48100000.0	4.0	3.752321720123291	2.005554437637329
1.0	48110000.0	48120000.0	8.0	3.6811363697052	1.9916671514511108
1.0	48130000.0	48140000.0	3.0	4.300463676452637	2.1928577423095703
1.0	48150000.0	48160000.0	3.0	4.306427955627441	2.2045845985412598
1.0	48280000.0	48290000.0	6.0	3.1222362518310547	1.7639535665512085
1.0	48320000.0	48330000.0	4.0	3.3564529418945312	1.8660995960235596
1.0	48340000.0	48350000.0	4.0	2.9086122512817383	1.6406303644180298
1.0	48350000.0	48360000.0	2.0	2.859980344772339	1.6199058294296265
1.0	48410000.0	48420000.0	3.0	2.6931259632110596	1.5090008974075317
1.0	48470000.0	48480000.0	6.0	3.0283725261688232	1.6900138854980469
1.0	48590000.0	48600000.0	5.0	3.726886749267578	1.997007966041565
1.0	48840000.0	48850000.0	0.0	2.2643184661865234	1.0830247402191162
1.0	48870000.0	48880000.0	2.0	2.6803476810455322	1.4727542400360107
1.0	48890000.0	48900000.0	3.0	2.5407540798187256	1.4143511056900024
1.0	48940000.0	48950000.0	5.0	3.320819854736328	1.815523386001587
1.0	48950000.0	48960000.0	7.0	3.5353264808654785	1.9279844760894775
1.0	48960000.0	48970000.0	3.0	3.4151203632354736	1.8544273376464844
1.0	49000000.0	49010000.0	8.0	3.7419075965881348	1.9959758520126343
1.0	49010000.0	49020000.0	8.0	3.8913321495056152	2.075697898864746
1.0	49070000.0	49080000.0	4.0	4.752086162567139	2.313035011291504
1.0	49140000.0	49150000.0	4.0	4.652730941772461	2.2943837642669678
1.0	49150000.0	49160000.0	7.0	4.139307022094727	2.1493070125579834
1.0	49180000.0	49190000.0	3.0	5.135664463043213	2.384852886199951
1.0	49200000.0	49210000.0	4.0	3.9994285106658936	2.0778651237487793
1.0	49220000.0	49230000.0	9.0	3.2296414375305176	1.7204036712646484
1.0	49230000.0	49240000.0	4.0	3.8087363243103027	2.0137991905212402
1.0	49250000.0	49260000.0	5.0	4.757885932922363	2.3108246326446533
1.0	49260000.0	49270000.0	6.0	4.945564270019531	2.343486785888672
1.0	49340000.0	49350000.0	6.0	4.157960891723633	2.1536812782287598
1.0	49360000.0	49370000.0	5.0	4.518036842346191	2.2486379146575928
1.0	49380000.0	49390000.0	2.0	4.353511333465576	2.218888759613037
1.0	49410000.0	49420000.0	3.0	4.572811603546143	2.265767812728882
1.0	49430000.0	49440000.0	4.0	4.457854270935059	2.24310302734375
1.0	49490000.0	49500000.0	6.0	4.593874931335449	2.270226240158081
1.0	49510000.0	49520000.0	5.0	4.82465124130249	2.3231570720672607
1.0	49540000.0	49550000.0	5.0	4.935812950134277	2.3457369804382324
1.0	49690000.0	49700000.0	4.0	4.976930141448975	2.347895622253418
1.0	49710000.0	49720000.0	4.0	5.119328498840332	2.3778414726257324
1.0	49740000.0	49750000.0	2.0	5.1674089431762695	2.3837103843688965
1.0	50000000.0	50010000.0	7.0	5.684508800506592	2.4575202465057373
1.0	50100000.0	50110000.0	5.0	5.950541019439697	2.485766649246216
1.0	50150000.0	50160000.0	3.0	5.6358819007873535	2.4525036811828613
1.0	50170000.0	50180000.0	7.0	5.129022598266602	2.38161039352417
1.0	50180000.0	50190000.0	7.0	4.948701858520508	2.3485538959503174
1.0	50280000.0	50290000.0	4.0	4.041544437408447	2.1095383167266846
1.0	50320000.0	50330000.0	2.0	4.580456256866455	2.269840955734253
1.0	50360000.0	50370000.0	6.0	4.607847213745117	2.2752184867858887
1.0	50430000.0	50440000.0	6.0	5.021402359008789	2.3572745323181152
1.0	50450000.0	50460000.0	3.0	5.532010078430176	2.437581777572632
1.0	50470000.0	50480000.0	5.0	5.552620887756348	2.44035267829895
1.0	50480000.0	50490000.0	5.0	5.235310077667236	2.39642071723938
1.0	50490000.0	50500000.0	4.0	5.490242004394531	2.431459903717041
1.0	50520000.0	50530000.0	2.0	5.749354839324951	2.4628372192382812
1.0	50530000.0	50540000.0	5.0	5.559156894683838	2.440312385559082
1.0	50600000.0	50610000.0	7.0	5.818741798400879	2.47346568107605
1.0	50670000.0	50680000.0	12.0	5.3793230056762695	2.418532133102417
1.0	50700000.0	50710000.0	5.0	5.369946479797363	2.4116899967193604
1.0	50720000.0	50730000.0	6.0	5.594160556793213	2.4440441131591797
1.0	50730000.0	50740000.0	3.0	5.478362083435059	2.4344184398651123
1.0	50800000.0	50810000.0	5.0	4.641286849975586	2.2764430046081543
1.0	50830000.0	50840000.0	0.0	4.300136566162109	2.187856912612915
1.0	50840000.0	50850000.0	7.0	3.888596773147583	2.04706072807312
1.0	50900000.0	50910000.0	3.0	2.7881741523742676	1.4168380498886108
1.0	50920000.0	50930000.0	6.0	2.722177743911743	1.3779577016830444
1.0	50940000.0	50950000.0	3.0	2.706418991088867	1.369142770767212
1.0	50950000.0	50960000.0	4.0	2.598594903945923	1.299235463142395
1.0	50960000.0	50970000.0	2.0	2.6920816898345947	1.358883261680603
1.0	51000000.0	51010000.0	2.0	2.610121011734009	1.3182882070541382
1.0	51040000.0	51050000.0	3.0	2.388967514038086	1.1702858209609985
1.0	51090000.0	51100000.0	2.0	2.342851161956787	1.132958173751831
1.0	51120000.0	51130000.0	1.0	2.2844719886779785	1.0996949672698975
1.0	51230000.0	51240000.0	6.0	1.9815387725830078	0.889117419719696
1.0	51260000.0	51270000.0	3.0	2.0522305965423584	0.937885582447052
1.0	51360000.0	51370000.0	2.0	2.1475563049316406	1.001141905784607
1.0	51380000.0	51390000.0	2.0	2.0700507164001465	0.9535442590713501
1.0	51430000.0	51440000.0	4.0	4.779048919677734	3.2734813690185547
1.0	51450000.0	51460000.0	4.0	2.4753575325012207	1.354806661605835
1.0	51540000.0	51550000.0	1.0	3.7573535442352295	2.018777370452881
1.0	51550000.0	51560000.0	3.0	3.636472225189209	1.956426978111267
1.0	51560000.0	51570000.0	8.0	3.3105227947235107	1.816960096359253
1.0	51590000.0	51600000.0	8.0	3.115535259246826	1.7215858697891235
1.0	51610000.0	51620000.0	2.0	3.095735549926758	1.714898705482483
1.0	51690000.0	51700000.0	1.0	2.6862149238586426	1.4866514205932617
1.0	51720000.0	51730000.0	3.0	2.015446901321411	0.916793167591095
1.0	51750000.0	51760000.0	3.0	2.0973637104034424	0.9671362042427063
1.0	51910000.0	51920000.0	2.0	2.165297508239746	1.0194305181503296
1.0	51960000.0	51970000.0	3.0	2.151132583618164	1.0097500085830688
1.0	51990000.0	52000000.0	7.0	2.391575574874878	1.3066703081130981
1.0	52050000.0	52060000.0	4.0	2.4869914054870605	1.367485761642456
1.0	52130000.0	52140000.0	1.0	2.087657928466797	0.9669358134269714
1.0	52140000.0	52150000.0	3.0	2.067500591278076	0.9486627578735352
1.0	52200000.0	52210000.0	1.0	1.9887546300888062	0.8985280990600586
1.0	52240000.0	52250000.0	2.0	1.9341036081314087	0.8687713742256165
1.0	52310000.0	52320000.0	4.0	2.178117036819458	1.026679515838623
1.0	52320000.0	52330000.0	1.0	2.2257802486419678	1.0595972537994385
1.0	52380000.0	52390000.0	5.0	2.6476588249206543	1.46089768409729
1.0	52540000.0	52550000.0	0.0	2.070706367492676	0.953723132610321
1.0	52550000.0	52560000.0	0.0	1.9634310007095337	0.8818340301513672
1.0	52580000.0	52590000.0	1.0	2.3474221229553223	1.2838282585144043
1.0	52610000.0	52620000.0	3.0	2.0028653144836426	0.9030466079711914
1.0	52630000.0	52640000.0	0.0	2.0263543128967285	0.9201918840408325
1.0	52650000.0	52660000.0	3.0	2.1185519695281982	0.9833183288574219
1.0	52720000.0	52730000.0	1.0	2.046996593475342	0.932900607585907
1.0	52730000.0	52740000.0	0.0	2.0384907722473145	0.9292187690734863
1.0	52740000.0	52750000.0	3.0	2.042153835296631	0.9326944351196289
1.0	52750000.0	52760000.0	4.0	2.0794601440429688	0.9564272165298462
1.0	52770000.0	52780000.0	2.0	2.0574734210968018	0.9406601786613464
1.0	52790000.0	52800000.0	1.0	2.0733327865600586	0.951278030872345
1.0	52810000.0	52820000.0	2.0	2.2609214782714844	1.0790287256240845
1.0	53010000.0	53020000.0	2.0	3.0042316913604736	2.530698537826538
1.0	53070000.0	53080000.0	2.0	2.6781165599823	1.4692926406860352
1.0	53090000.0	53100000.0	3.0	3.267359972000122	1.7948215007781982
1.0	53120000.0	53130000.0	5.0	3.3503220081329346	1.8336032629013062
1.0	53170000.0	53180000.0	3.0	3.2260806560516357	1.7769348621368408
1.0	53280000.0	53290000.0	4.0	2.4970548152923584	1.2360413074493408
1.0	53290000.0	53300000.0	1.0	2.5710010528564453	1.3972924947738647
1.0	53350000.0	53360000.0	3.0	2.512822151184082	1.3799670934677124
1.0	53450000.0	53460000.0	2.0	2.179185628890991	1.0260651111602783
1.0	53480000.0	53490000.0	1.0	2.124060869216919	0.9886211156845093
1.0	53490000.0	53500000.0	6.0	2.1205012798309326	0.9884985685348511
1.0	53510000.0	53520000.0	1.0	2.31654691696167	1.1241240501403809
1.0	53580000.0	53590000.0	2.0	3.0803520679473877	1.7019579410552979
1.0	53600000.0	53610000.0	6.0	2.726755142211914	1.508833408355713
1.0	53620000.0	53630000.0	5.0	2.804318904876709	1.562630295753479
1.0	53670000.0	53680000.0	3.0	2.2016499042510986	1.046714186668396
1.0	53750000.0	53760000.0	3.0	2.364664077758789	1.1629424095153809
1.0	53760000.0	53770000.0	2.0	2.4386565685272217	1.3270503282546997
1.0	53810000.0	53820000.0	6.0	3.004333972930908	1.6688989400863647
1.0	53820000.0	53830000.0	1.0	3.2899749279022217	1.8052409887313843
1.0	53910000.0	53920000.0	7.0	3.2594292163848877	1.806307077407837
1.0	53930000.0	53940000.0	8.0	3.4910035133361816	1.8975038528442383
1.0	53960000.0	53970000.0	6.0	3.3953964710235596	1.8522714376449585
1.0	53990000.0	54000000.0	1.0	3.6568779945373535	1.9797694683074951
1.0	54060000.0	54070000.0	2.0	3.128387689590454	1.741828203201294
1.0	54140000.0	54150000.0	3.0	2.663252353668213	1.4802343845367432
1.0	54200000.0	54210000.0	2.0	3.0423929691314697	1.6753895282745361
1.0	54380000.0	54390000.0	1.0	2.131985664367676	0.9986799359321594
1.0	54390000.0	54400000.0	0.0	2.1516709327697754	1.0086400508880615
1.0	54400000.0	54410000.0	4.0	1.9875812530517578	0.9012371301651001
1.0	54420000.0	54430000.0	2.0	2.0052998065948486	0.9122379422187805
1.0	54490000.0	54500000.0	0.0	1.9928085803985596	0.8963211178779602
1.0	54540000.0	54550000.0	3.0	1.9719749689102173	0.8861672282218933
1.0	54630000.0	54640000.0	6.0	2.526564121246338	1.372512698173523
1.0	54640000.0	54650000.0	3.0	2.4890990257263184	1.3580821752548218
1.0	54650000.0	54660000.0	1.0	2.437035083770752	1.210191011428833
1.0	54670000.0	54680000.0	1.0	2.385026454925537	1.1579225063323975
1.0	54720000.0	54730000.0	2.0	2.6649327278137207	1.4319549798965454
1.0	54730000.0	54740000.0	5.0	2.342062473297119	1.1872165203094482
1.0	54760000.0	54770000.0	1.0	2.4151172637939453	1.1820127964019775
1.0	54850000.0	54860000.0	1.0	2.3375368118286133	1.1310226917266846
1.0	54880000.0	54890000.0	4.0	2.719665050506592	1.5087835788726807
1.0	55050000.0	55060000.0	1.0	2.6239402294158936	1.4333528280258179
1.0	55230000.0	55240000.0	5.0	3.0044984817504883	1.6767984628677368
1.0	55260000.0	55270000.0	4.0	2.5133056640625	1.4116407632827759
1.0	55300000.0	55310000.0	2.0	2.806091547012329	1.5631297826766968
1.0	55440000.0	55450000.0	5.0	2.7522940635681152	1.5238792896270752
1.0	55450000.0	55460000.0	2.0	2.7301673889160156	1.5173829793930054
1.0	55500000.0	55510000.0	5.0	2.7200214862823486	1.5051109790802002
1.0	55550000.0	55560000.0	1.0	1.8608777523040771	0.8157048225402832
1.0	55630000.0	55640000.0	1.0	2.000856876373291	0.9117494821548462
1.0	55670000.0	55680000.0	1.0	2.3595476150512695	1.145758032798767
1.0	55750000.0	55760000.0	5.0	3.1579222679138184	1.7643083333969116
1.0	55870000.0	55880000.0	7.0	3.218842029571533	1.7760732173919678
1.0	55910000.0	55920000.0	3.0	3.3270983695983887	1.8540903329849243
1.0	56020000.0	56030000.0	5.0	2.7710254192352295	1.532752275466919
1.0	56080000.0	56090000.0	1.0	3.204681396484375	1.7970556020736694
1.0	56210000.0	56220000.0	4.0	3.753148317337036	2.0177345275878906
1.0	56220000.0	56230000.0	1.0	3.7545292377471924	2.0236244201660156
1.0	56260000.0	56270000.0	1.0	3.5904994010925293	1.9651273488998413
1.0	56300000.0	56310000.0	4.0	3.541611433029175	1.9517656564712524
1.0	56340000.0	56350000.0	7.0	3.095822334289551	1.7290840148925781
1.0	56400000.0	56410000.0	2.0	2.70060396194458	1.496964693069458
1.0	56420000.0	56430000.0	3.0	2.677764415740967	1.5010398626327515
1.0	56440000.0	56450000.0	2.0	2.8266098499298096	1.5852975845336914
1.0	56460000.0	56470000.0	2.0	3.003380298614502	1.6715924739837646
1.0	56510000.0	56520000.0	4.0	2.958238363265991	1.642640471458435
1.0	56550000.0	56560000.0	4.0	2.4826979637145996	1.24221670627594
1.0	56630000.0	56640000.0	4.0	3.0201213359832764	1.7007217407226562
1.0	56650000.0	56660000.0	1.0	3.265860080718994	1.8239243030548096
1.0	56660000.0	56670000.0	3.0	3.138629913330078	1.7538493871688843
1.0	56700000.0	56710000.0	0.0	3.015824794769287	1.6827723979949951
1.0	56780000.0	56790000.0	1.0	3.215733289718628	1.8116382360458374
1.0	56840000.0	56850000.0	2.0	2.9151575565338135	1.648093581199646
1.0	56870000.0	56880000.0	2.0	2.6250312328338623	1.4696812629699707
1.0	56910000.0	56920000.0	2.0	2.4362027645111084	1.3484764099121094
1.0	56980000.0	56990000.0	0.0	2.1918325424194336	1.1805518865585327
1.0	57080000.0	57090000.0	0.0	2.766537666320801	1.5436763763427734
1.0	57100000.0	57110000.0	3.0	2.5492138862609863	1.4167747497558594
1.0	57140000.0	57150000.0	3.0	2.183943510055542	1.1545566320419312
1.0	57180000.0	57190000.0	3.0	2.572207450866699	1.4380466938018799
1.0	57210000.0	57220000.0	3.0	3.1797659397125244	1.7602894306182861
1.0	57310000.0	57320000.0	1.0	3.3681464195251465	1.8702287673950195
1.0	57330000.0	57340000.0	4.0	3.3502590656280518	1.8377914428710938
1.0	57360000.0	57370000.0	2.0	3.640970230102539	1.980347990989685
1.0	57420000.0	57430000.0	0.0	3.675030469894409	1.9739964008331299
1.0	57460000.0	57470000.0	9.0	3.1042399406433105	1.7351537942886353
1.0	57600000.0	57610000.0	2.0	3.783648729324341	2.0342366695404053
1.0	57670000.0	57680000.0	5.0	3.292696475982666	1.8315746784210205
1.0	57740000.0	57750000.0	1.0	3.7738699913024902	2.040947675704956
1.0	57780000.0	57790000.0	3.0	4.201912879943848	2.1751961708068848
1.0	57810000.0	57820000.0	3.0	3.7158570289611816	2.0218422412872314
1.0	57830000.0	57840000.0	6.0	3.993955612182617	2.1083130836486816
1.0	57870000.0	57880000.0	5.0	4.213372707366943	2.1869571208953857
1.0	57880000.0	57890000.0	3.0	4.148673057556152	2.1447956562042236
1.0	57900000.0	57910000.0	5.0	4.451084136962891	2.236715316772461
1.0	58120000.0	58130000.0	4.0	4.892147064208984	2.334439277648926
1.0	58220000.0	58230000.0	1.0	4.288443565368652	2.1883256435394287
1.0	58270000.0	58280000.0	1.0	4.217275619506836	2.1625161170959473
1.0	58280000.0	58290000.0	1.0	4.194021224975586	2.1543996334075928
1.0	58390000.0	58400000.0	5.0	3.8179049491882324	2.0266380310058594
1.0	58480000.0	58490000.0	6.0	3.825019359588623	2.030301570892334
1.0	58520000.0	58530000.0	5.0	3.781480312347412	2.0138983726501465
1.0	58770000.0	58780000.0	4.0	3.00898814201355	1.6901171207427979
1.0	58780000.0	58790000.0	4.0	2.8304972648620605	1.5678167343139648
1.0	58800000.0	58810000.0	7.0	2.877896547317505	1.6048583984375
1.0	58890000.0	58900000.0	3.0	3.082677125930786	1.7417423725128174
1.0	58970000.0	58980000.0	1.0	2.4243886470794678	1.1948899030685425
1.0	58990000.0	59000000.0	6.0	2.328242063522339	1.1240848302841187
1.0	59000000.0	59010000.0	5.0	2.3444032669067383	1.1326985359191895
1.0	59110000.0	59120000.0	0.0	2.185007095336914	1.0272735357284546
1.0	59130000.0	59140000.0	0.0	1.9875361919403076	0.907400906085968
1.0	59210000.0	59220000.0	0.0	2.3564822673797607	1.2499290704727173
1.0	59250000.0	59260000.0	2.0	2.301892042160034	1.2358156442642212
1.0	59280000.0	59290000.0	0.0	1.9639103412628174	0.9301748275756836
1.0	59290000.0	59300000.0	3.0	2.2130353450775146	1.100938081741333
1.0	59330000.0	59340000.0	3.0	2.39104962348938	1.229376196861267
1.0	59390000.0	59400000.0	0.0	2.4459080696105957	1.2049239873886108
1.0	59530000.0	59540000.0	0.0	2.6227450370788574	1.446317434310913
1.0	59580000.0	59590000.0	4.0	2.8239049911499023	1.579245924949646
1.0	59600000.0	59610000.0	4.0	2.847325563430786	1.574334979057312
1.0	59710000.0	59720000.0	3.0	2.6401374340057373	1.4563233852386475
1.0	59750000.0	59760000.0	4.0	2.599323272705078	1.4423538446426392
1.0	59780000.0	59790000.0	2.0	2.09456729888916	0.966574490070343
1.0	59840000.0	59850000.0	0.0	2.0680291652679443	0.9462790489196777
1.0	59940000.0	59950000.0	5.0	2.1639397144317627	1.0268914699554443
1.0	60010000.0	60020000.0	1.0	2.48787260055542	1.358109712600708
1.0	60090000.0	60100000.0	3.0	2.1956355571746826	1.0350106954574585
1.0	60160000.0	60170000.0	1.0	2.6194605827331543	1.4388588666915894
1.0	60180000.0	60190000.0	6.0	2.6861631870269775	1.4786677360534668
1.0	60240000.0	60250000.0	4.0	2.858313798904419	1.6099073886871338
1.0	60270000.0	60280000.0	5.0	3.09648060798645	1.7144092321395874
1.0	60280000.0	60290000.0	3.0	2.8705267906188965	1.5927062034606934
1.0	60330000.0	60340000.0	0.0	2.7455716133117676	1.393787145614624
1.0	60450000.0	60460000.0	0.0	3.4401638507843018	1.8775447607040405
1.0	60470000.0	60480000.0	4.0	3.3600265979766846	1.841475248336792
1.0	60520000.0	60530000.0	1.0	3.264829158782959	1.8055607080459595
1.0	60600000.0	60610000.0	0.0	3.1988067626953125	1.768013596534729
1.0	60720000.0	60730000.0	1.0	3.2762832641601562	1.8019359111785889
1.0	60780000.0	60790000.0	5.0	2.770185708999634	1.5401804447174072
1.0	60790000.0	60800000.0	2.0	3.1517868041992188	1.7448046207427979
1.0	60990000.0	61000000.0	3.0	2.853715658187866	1.5889312028884888
1.0	61020000.0	61030000.0	1.0	2.8728084564208984	1.5998119115829468
1.0	61040000.0	61050000.0	2.0	2.9675512313842773	1.67658269405365
1.0	61080000.0	61090000.0	4.0	2.806732416152954	1.5754953622817993
1.0	61090000.0	61100000.0	1.0	3.132650136947632	1.7348906993865967
1.0	61100000.0	61110000.0	1.0	2.211566925048828	1.04649817943573
1.0	61130000.0	61140000.0	4.0	3.4435908794403076	1.8786771297454834
1.0	61230000.0	61240000.0	7.0	3.0206527709960938	1.6752618551254272
1.0	61250000.0	61260000.0	4.0	3.2448291778564453	1.7930457592010498
1.0	61300000.0	61310000.0	2.0	3.3651459217071533	1.8557860851287842
1.0	61380000.0	61390000.0	3.0	2.7335879802703857	1.5323160886764526
1.0	61420000.0	61430000.0	3.0	3.14076566696167	1.746107816696167
1.0	61430000.0	61440000.0	2.0	3.213347911834717	1.7776100635528564
1.0	61480000.0	61490000.0	4.0	3.106403112411499	1.7205358743667603
1.0	61510000.0	61520000.0	3.0	2.567697525024414	1.854149580001831
1.0	61530000.0	61540000.0	1.0	2.778602123260498	1.5486522912979126
1.0	61680000.0	61690000.0	1.0	2.5687708854675293	1.4144725799560547
1.0	61690000.0	61700000.0	3.0	2.4495773315429688	1.3291661739349365
1.0	61710000.0	61720000.0	1.0	2.5339791774749756	1.385406494140625
1.0	61730000.0	61740000.0	5.0	2.454277753829956	1.3280531167984009
1.0	61750000.0	61760000.0	4.0	2.5955042839050293	1.421252965927124
1.0	61760000.0	61770000.0	4.0	2.6300063133239746	1.4351149797439575
1.0	61770000.0	61780000.0	3.0	2.6770501136779785	1.469641923904419
1.0	61870000.0	61880000.0	4.0	2.504610300064087	1.242761492729187
1.0	61970000.0	61980000.0	4.0	3.474266529083252	1.9023826122283936
1.0	62060000.0	62070000.0	3.0	3.166680097579956	1.7502552270889282
1.0	62130000.0	62140000.0	0.0	2.346050262451172	1.2084145545959473
1.0	62190000.0	62200000.0	5.0	2.3557872772216797	1.2134554386138916
1.0	62230000.0	62240000.0	1.0	2.3488526344299316	1.1466957330703735
1.0	62270000.0	62280000.0	2.0	2.3526389598846436	1.1468347311019897
1.0	62450000.0	62460000.0	0.0	2.1155848503112793	0.9797727465629578
1.0	62460000.0	62470000.0	4.0	1.930907964706421	0.8535297513008118
1.0	62490000.0	62500000.0	2.0	2.013166666030884	0.9083649516105652
1.0	62510000.0	62520000.0	2.0	2.015843629837036	0.9126659631729126
1.0	62530000.0	62540000.0	1.0	1.9749977588653564	0.8845613598823547
1.0	62540000.0	62550000.0	6.0	1.9098905324935913	0.8395782709121704
1.0	62580000.0	62590000.0	2.0	2.2353627681732178	1.0621988773345947
1.0	62600000.0	62610000.0	2.0	2.330963134765625	1.1270545721054077
1.0	62610000.0	62620000.0	0.0	2.288404941558838	1.102652668952942
1.0	62660000.0	62670000.0	4.0	2.7838358879089355	1.5413169860839844
1.0	62700000.0	62710000.0	3.0	2.582368850708008	1.423750638961792
1.0	62750000.0	62760000.0	5.0	3.068809747695923	1.6923720836639404
1.0	62780000.0	62790000.0	2.0	3.25553560256958	1.7885528802871704
1.0	62800000.0	62810000.0	1.0	3.1911370754241943	1.7598340511322021
1.0	62830000.0	62840000.0	5.0	2.7784600257873535	1.5398874282836914
1.0	62850000.0	62860000.0	3.0	2.8788113594055176	1.5979677438735962
1.0	62860000.0	62870000.0	5.0	2.687781572341919	1.4846837520599365
1.0	62870000.0	62880000.0	0.0	2.9670658111572266	1.655143141746521
1.0	63010000.0	63020000.0	3.0	1.9348465204238892	0.8569859266281128
1.0	63020000.0	63030000.0	3.0	1.895228385925293	0.8321771621704102
1.0	63040000.0	63050000.0	1.0	1.9034063816070557	0.8399262428283691
1.0	63090000.0	63100000.0	0.0	1.9607508182525635	0.8792295455932617
1.0	63150000.0	63160000.0	3.0	2.435042142868042	1.5412447452545166
1.0	63240000.0	63250000.0	4.0	2.456456184387207	1.3603683710098267
1.0	63330000.0	63340000.0	0.0	2.5750632286071777	1.411590337753296
1.0	63400000.0	63410000.0	1.0	3.448685884475708	1.8784458637237549
1.0	63420000.0	63430000.0	5.0	2.977888822555542	1.6555770635604858
1.0	63480000.0	63490000.0	5.0	3.452972412109375	1.8828446865081787
1.0	63510000.0	63520000.0	2.0	3.596686840057373	1.9423398971557617
1.0	63550000.0	63560000.0	3.0	3.7830052375793457	2.015786647796631
1.0	63580000.0	63590000.0	3.0	3.6147193908691406	1.963451623916626
1.0	63720000.0	63730000.0	1.0	4.133514881134033	2.1524767875671387
1.0	63780000.0	63790000.0	2.0	3.8848488330841064	2.048454761505127
1.0	63790000.0	63800000.0	4.0	3.723508834838867	1.987926721572876
1.0	63810000.0	63820000.0	5.0	3.4495506286621094	1.8770058155059814
1.0	63900000.0	63910000.0	1.0	2.1853604316711426	1.027620553970337
1.0	63920000.0	63930000.0	3.0	2.2725789546966553	1.1043285131454468
1.0	63990000.0	64000000.0	2.0	2.15621018409729	1.0131494998931885
1.0	64020000.0	64030000.0	6.0	2.317256450653076	1.1160305738449097
1.0	64050000.0	64060000.0	4.0	2.5787148475646973	1.3339126110076904
1.0	64060000.0	64070000.0	3.0	2.3148372173309326	1.1214706897735596
1.0	64130000.0	64140000.0	2.0	2.556894302368164	1.388948678970337
1.0	64240000.0	64250000.0	3.0	2.1505980491638184	1.0138667821884155
1.0	64290000.0	64300000.0	0.0	2.477787733078003	1.34211003780365
1.0	64310000.0	64320000.0	4.0	2.156926393508911	1.0322517156600952
1.0	64400000.0	64410000.0	1.0	2.544036865234375	1.4197194576263428
1.0	64410000.0	64420000.0	1.0	2.6688547134399414	1.4770748615264893
1.0	64470000.0	64480000.0	3.0	2.3173651695251465	1.2513036727905273
1.0	64540000.0	64550000.0	3.0	2.2342753410339355	1.2037066221237183
1.0	64550000.0	64560000.0	0.0	2.7031667232513428	1.5126861333847046
1.0	64560000.0	64570000.0	2.0	2.556551456451416	1.4219881296157837
1.0	64650000.0	64660000.0	9.0	2.2478737831115723	1.2198994159698486
1.0	64660000.0	64670000.0	2.0	2.28721284866333	1.1780107021331787
1.0	64700000.0	64710000.0	1.0	2.752634048461914	1.531378984451294
1.0	64710000.0	64720000.0	2.0	2.898056745529175	1.6062781810760498
1.0	64820000.0	64830000.0	4.0	2.887697696685791	1.60671067237854
1.0	64950000.0	64960000.0	2.0	2.5779073238372803	1.4173171520233154
1.0	65080000.0	65090000.0	4.0	2.218111753463745	1.189079999923706
1.0	65190000.0	65200000.0	3.0	2.532134771347046	1.403315782546997
1.0	65260000.0	65270000.0	2.0	2.3338725566864014	1.1818335056304932
1.0	65320000.0	65330000.0	6.0	1.9363155364990234	0.8574360013008118
1.0	65400000.0	65410000.0	5.0	1.943692922592163	0.8676718473434448
1.0	65440000.0	65450000.0	2.0	2.1573967933654785	1.0083351135253906
1.0	65480000.0	65490000.0	2.0	2.5013010501861572	1.3278852701187134
1.0	65530000.0	65540000.0	5.0	2.354722499847412	2.108611583709717
1.0	65570000.0	65580000.0	4.0	2.7354025840759277	1.5234384536743164
1.0	65750000.0	65760000.0	4.0	2.5342564582824707	1.4188793897628784
1.0	65840000.0	65850000.0	1.0	2.801490306854248	1.575013518333435
1.0	65870000.0	65880000.0	5.0	2.558177947998047	1.4401829242706299
1.0	65890000.0	65900000.0	3.0	2.396498918533325	1.1702009439468384
1.0	65900000.0	65910000.0	3.0	2.4475958347320557	1.2148520946502686
1.0	65950000.0	65960000.0	1.0	2.7545878887176514	1.5373518466949463
1.0	66070000.0	66080000.0	1.0	2.615894317626953	1.4559059143066406
1.0	66160000.0	66170000.0	3.0	3.1313531398773193	1.7328746318817139
1.0	66190000.0	66200000.0	4.0	3.4994964599609375	1.9029890298843384
1.0	66240000.0	66250000.0	3.0	3.5625476837158203	1.9275181293487549
1.0	66290000.0	66300000.0	3.0	3.6265556812286377	1.9571020603179932
1.0	66310000.0	66320000.0	2.0	3.8600220680236816	2.05745530128479
1.0	66360000.0	66370000.0	6.0	3.6012656688690186	1.9557663202285767
1.0	66450000.0	66460000.0	4.0	3.97754168510437	2.0969486236572266
1.0	66580000.0	66590000.0	7.0	4.225950717926025	2.1719751358032227
1.0	66720000.0	66730000.0	4.0	3.386383056640625	1.8451917171478271
1.0	66750000.0	66760000.0	5.0	3.6945884227752686	1.9868271350860596
1.0	66770000.0	66780000.0	2.0	3.9174187183380127	2.0824599266052246
1.0	66780000.0	66790000.0	4.0	3.711188554763794	1.9985370635986328
1.0	66930000.0	66940000.0	4.0	4.367652416229248	2.206017017364502
1.0	67080000.0	67090000.0	6.0	3.886245012283325	2.0674335956573486
1.0	67110000.0	67120000.0	0.0	3.972205638885498	2.109261989593506
1.0	67140000.0	67150000.0	6.0	3.5197243690490723	1.9190618991851807
1.0	67150000.0	67160000.0	2.0	3.3936095237731934	1.888911247253418
1.0	67180000.0	67190000.0	4.0	3.2556068897247314	1.8255259990692139
1.0	67230000.0	67240000.0	7.0	2.8877334594726562	1.621504545211792
1.0	67340000.0	67350000.0	2.0	2.3466506004333496	1.2869102954864502
1.0	67370000.0	67380000.0	2.0	2.2319095134735107	1.2003248929977417
1.0	67380000.0	67390000.0	2.0	2.066013813018799	0.9480348825454712
1.0	67460000.0	67470000.0	1.0	1.9498684406280518	0.8757848739624023
1.0	67490000.0	67500000.0	2.0	2.021108627319336	0.9233120679855347
1.0	67510000.0	67520000.0	1.0	2.507817029953003	1.1726505756378174
1.0	67560000.0	67570000.0	3.0	2.3881192207336426	1.3137562274932861
1.0	67620000.0	67630000.0	1.0	3.1316399574279785	1.731194257736206
1.0	67630000.0	67640000.0	1.0	2.843134641647339	1.5711265802383423
1.0	67650000.0	67660000.0	0.0	2.899897813796997	1.6104482412338257
1.0	67670000.0	67680000.0	4.0	2.928788661956787	1.6248852014541626
1.0	67740000.0	67750000.0	2.0	3.179194927215576	1.7557767629623413
1.0	67790000.0	67800000.0	5.0	2.7306454181671143	1.5218636989593506
1.0	67840000.0	67850000.0	3.0	2.3563249111175537	1.143626093864441
1.0	67970000.0	67980000.0	3.0	3.1437134742736816	1.7362864017486572
1.0	67990000.0	68000000.0	1.0	3.0187385082244873	1.673283338546753
1.0	68040000.0	68050000.0	2.0	3.0237350463867188	1.6685014963150024
1.0	68060000.0	68070000.0	3.0	3.0992085933685303	1.7309430837631226
1.0	68100000.0	68110000.0	2.0	2.807467222213745	1.5464235544204712
1.0	68130000.0	68140000.0	3.0	2.8022468090057373	1.552135705947876
1.0	68140000.0	68150000.0	6.0	2.6916451454162598	1.4774583578109741
1.0	68230000.0	68240000.0	3.0	2.163473606109619	1.024322748184204
1.0	68290000.0	68300000.0	0.0	2.6121599674224854	1.2749617099761963
1.0	68300000.0	68310000.0	3.0	2.2209181785583496	1.190061092376709
1.0	68330000.0	68340000.0	2.0	2.6945157051086426	1.50017511844635
1.0	68360000.0	68370000.0	0.0	2.6635468006134033	1.4805309772491455
1.0	68400000.0	68410000.0	0.0	2.734790325164795	1.522835373878479
1.0	68410000.0	68420000.0	4.0	2.518749952316284	1.3906787633895874
1.0	68440000.0	68450000.0	3.0	2.8125100135803223	1.5670604705810547
1.0	68450000.0	68460000.0	1.0	2.78877592086792	1.5532982349395752
1.0	68470000.0	68480000.0	2.0	2.4796109199523926	1.3475151062011719
1.0	68480000.0	68490000.0	4.0	2.484769582748413	1.3731629848480225
1.0	68510000.0	68520000.0	3.0	2.6084141731262207	1.4420571327209473
1.0	68610000.0	68620000.0	4.0	1.9117629528045654	0.8979626893997192
1.0	68780000.0	68790000.0	2.0	2.988370180130005	1.660531997680664
1.0	68800000.0	68810000.0	2.0	2.963076591491699	1.6635236740112305
1.0	68920000.0	68930000.0	2.0	3.6334259510040283	1.9701862335205078
1.0	68940000.0	68950000.0	2.0	2.6246445178985596	1.3317365646362305
1.0	68990000.0	69000000.0	7.0	3.9471123218536377	2.0753021240234375
1.0	69060000.0	69070000.0	5.0	4.2077460289001465	2.1663475036621094
1.0	69090000.0	69100000.0	1.0	4.3597517013549805	2.215925931930542
1.0	69110000.0	69120000.0	4.0	4.302064895629883	2.1936135292053223
1.0	69170000.0	69180000.0	6.0	4.321578025817871	2.2083935737609863
1.0	69210000.0	69220000.0	4.0	4.3819260597229	2.2200024127960205
1.0	69230000.0	69240000.0	4.0	4.357005596160889	2.2077786922454834
1.0	69250000.0	69260000.0	6.0	4.0814080238342285	2.1234512329101562
1.0	69270000.0	69280000.0	5.0	4.386416435241699	2.218142032623291
1.0	69310000.0	69320000.0	0.0	4.728063106536865	2.3013522624969482
1.0	69360000.0	69370000.0	2.0	4.111960411071777	2.1274635791778564
1.0	69420000.0	69430000.0	2.0	4.289865970611572	2.198160171508789
1.0	69440000.0	69450000.0	5.0	4.018334865570068	2.115553140640259
1.0	69520000.0	69530000.0	4.0	3.691391706466675	1.9924739599227905
1.0	69570000.0	69580000.0	3.0	4.210630893707275	2.16117787361145
1.0	69620000.0	69630000.0	4.0	4.676257133483887	2.2850182056427
1.0	69730000.0	69740000.0	10.0	4.945988655090332	2.3454997539520264
1.0	69760000.0	69770000.0	5.0	5.226789474487305	2.393118381500244
1.0	69780000.0	69790000.0	8.0	4.996340751647949	2.3562800884246826
1.0	69900000.0	69910000.0	3.0	4.460981845855713	2.2305421829223633
1.0	70000000.0	70010000.0	6.0	4.021490573883057	2.094555616378784
1.0	70060000.0	70070000.0	5.0	4.365192413330078	2.2070472240448
1.0	70130000.0	70140000.0	5.0	4.463414192199707	2.2410318851470947
1.0	70150000.0	70160000.0	2.0	4.9537034034729	2.3506526947021484
1.0	70180000.0	70190000.0	4.0	4.5812087059021	2.2687602043151855
1.0	70230000.0	70240000.0	4.0	5.0510149002075195	2.366856336593628
1.0	70250000.0	70260000.0	5.0	4.992561340332031	2.3566412925720215
1.0	70260000.0	70270000.0	3.0	5.066440105438232	2.368614673614502
1.0	70280000.0	70290000.0	5.0	4.848038196563721	2.3251852989196777
1.0	70340000.0	70350000.0	5.0	4.486619472503662	2.2378487586975098
1.0	70470000.0	70480000.0	3.0	5.0395426750183105	2.3668365478515625
1.0	70490000.0	70500000.0	5.0	5.078595161437988	2.3754260540008545
1.0	70530000.0	70540000.0	5.0	4.827513217926025	2.326961040496826
1.0	70630000.0	70640000.0	1.0	2.952244281768799	1.5170462131500244
1.0	70640000.0	70650000.0	1.0	2.8423068523406982	1.450964331626892
1.0	70660000.0	70670000.0	3.0	2.838801860809326	1.450850486755371
1.0	70730000.0	70740000.0	1.0	2.4293885231018066	1.1927794218063354
1.0	70750000.0	70760000.0	4.0	2.446519374847412	1.2096421718597412
1.0	70770000.0	70780000.0	1.0	2.624825954437256	1.315564751625061
1.0	70910000.0	70920000.0	2.0	3.457886219024658	1.9071648120880127
1.0	70930000.0	70940000.0	1.0	3.977848768234253	2.098172426223755
1.0	71070000.0	71080000.0	3.0	5.033265590667725	2.3593266010284424
1.0	71120000.0	71130000.0	8.0	4.915071964263916	2.3372294902801514
1.0	71140000.0	71150000.0	3.0	5.543546676635742	2.441013813018799
1.0	71160000.0	71170000.0	5.0	5.08791446685791	2.368339776992798
1.0	71180000.0	71190000.0	5.0	5.173356533050537	2.387700319290161
1.0	71210000.0	71220000.0	3.0	5.60434627532959	2.4446518421173096
1.0	71360000.0	71370000.0	1.0	5.689497470855713	2.4597606658935547
1.0	71390000.0	71400000.0	9.0	5.369330406188965	2.41302752494812
1.0	71420000.0	71430000.0	6.0	5.212436676025391	2.392671585083008
1.0	71430000.0	71440000.0	5.0	4.836528301239014	2.3235692977905273
1.0	71520000.0	71530000.0	1.0	2.599637985229492	2.4900550842285156
1.0	71660000.0	71670000.0	4.0	3.9526572227478027	2.0945065021514893
1.0	71720000.0	71730000.0	2.0	4.330782413482666	2.2024240493774414
1.0	71860000.0	71870000.0	4.0	4.74505090713501	2.308523178100586
1.0	71920000.0	71930000.0	3.0	4.482368469238281	2.249711751937866
1.0	71930000.0	71940000.0	5.0	4.2512407302856445	2.191014289855957
1.0	71990000.0	72000000.0	3.0	5.118277072906494	2.3774495124816895
1.0	72000000.0	72010000.0	4.0	5.217804908752441	2.3957488536834717
1.0	72080000.0	72090000.0	6.0	5.223846912384033	2.393948793411255
1.0	72170000.0	72180000.0	7.0	6.2853827476501465	2.515394926071167
1.0	72190000.0	72200000.0	12.0	5.9194841384887695	2.4824345111846924
1.0	72230000.0	72240000.0	12.0	5.891199111938477	2.4792745113372803
1.0	72270000.0	72280000.0	5.0	5.598319053649902	2.445565700531006
1.0	72280000.0	72290000.0	11.0	5.288084030151367	2.4070160388946533
1.0	72340000.0	72350000.0	6.0	5.067206382751465	2.373504161834717
1.0	72410000.0	72420000.0	4.0	5.036131858825684	2.3692193031311035
1.0	72450000.0	72460000.0	7.0	4.7240800857543945	2.308203935623169
1.0	72520000.0	72530000.0	7.0	5.053565979003906	2.372201442718506
1.0	72560000.0	72570000.0	4.0	5.198901176452637	2.391223430633545
1.0	72720000.0	72730000.0	4.0	5.599050045013428	2.451070547103882
1.0	72730000.0	72740000.0	5.0	5.207085609436035	2.395127773284912
1.0	72750000.0	72760000.0	5.0	4.264813423156738	2.177039623260498
1.0	72770000.0	72780000.0	2.0	3.8296501636505127	2.0073864459991455
1.0	72800000.0	72810000.0	2.0	3.859265089035034	2.0180888175964355
1.0	72890000.0	72900000.0	7.0	5.247245788574219	2.395758628845215
1.0	72920000.0	72930000.0	8.0	5.141397953033447	2.383765459060669
1.0	72930000.0	72940000.0	10.0	4.902647495269775	2.335723400115967
1.0	73030000.0	73040000.0	8.0	4.979783058166504	2.3592429161071777
1.0	73100000.0	73110000.0	6.0	5.260924816131592	2.4055004119873047
1.0	73120000.0	73130000.0	7.0	5.57228946685791	2.44268536567688
1.0	73210000.0	73220000.0	6.0	6.325312614440918	2.51851224899292
1.0	73300000.0	73310000.0	10.0	6.512892246246338	2.5335323810577393
1.0	73370000.0	73380000.0	3.0	6.497216701507568	2.5323166847229004
1.0	73410000.0	73420000.0	4.0	6.222010135650635	2.510514497756958
1.0	73460000.0	73470000.0	7.0	6.4619927406311035	2.5300562381744385
1.0	73470000.0	73480000.0	5.0	6.664380073547363	2.5455334186553955
1.0	73490000.0	73500000.0	7.0	6.471920013427734	2.5300445556640625
1.0	73500000.0	73510000.0	9.0	6.395298957824707	2.5241827964782715
1.0	73560000.0	73570000.0	13.0	6.791054725646973	2.5552361011505127
1.0	73650000.0	73660000.0	4.0	7.125888824462891	2.5800960063934326
1.0	73740000.0	73750000.0	8.0	7.417105674743652	2.600822687149048
1.0	73810000.0	73820000.0	8.0	6.8873162269592285	2.561175584793091
1.0	73870000.0	73880000.0	6.0	7.03020715713501	2.5718626976013184
1.0	73920000.0	73930000.0	5.0	6.766324043273926	2.552086353302002
1.0	73980000.0	73990000.0	9.0	5.788938999176025	2.469256639480591
1.0	74090000.0	74100000.0	7.0	6.0643510818481445	2.495479106903076
1.0	74270000.0	74280000.0	10.0	6.61653995513916	2.5414347648620605
1.0	74420000.0	74430000.0	11.0	6.453382968902588	2.528421640396118
1.0	74440000.0	74450000.0	9.0	6.447935581207275	2.5294089317321777
1.0	74460000.0	74470000.0	4.0	6.1602349281311035	2.506706953048706
1.0	74530000.0	74540000.0	4.0	5.811036109924316	2.471155881881714
1.0	74550000.0	74560000.0	3.0	5.774379730224609	2.466524839401245
1.0	74570000.0	74580000.0	4.0	5.43178653717041	2.4235496520996094
1.0	74800000.0	74810000.0	6.0	3.705634593963623	1.9915117025375366
1.0	74820000.0	74830000.0	2.0	4.2336835861206055	2.19097900390625
1.0	74830000.0	74840000.0	6.0	3.9968647956848145	2.118924617767334
1.0	74950000.0	74960000.0	8.0	5.0344367027282715	2.3668265342712402
1.0	74970000.0	74980000.0	1.0	5.741656303405762	2.464881181716919
1.0	74980000.0	74990000.0	6.0	5.113310813903809	2.375333309173584
1.0	74990000.0	75000000.0	7.0	4.81953239440918	2.318645477294922
1.0	75040000.0	75050000.0	3.0	5.618189811706543	2.447765350341797
1.0	75060000.0	75070000.0	9.0	5.488664150238037	2.432003974914551
1.0	75080000.0	75090000.0	4.0	5.617338180541992	2.448442220687866
1.0	75100000.0	75110000.0	5.0	5.283157825469971	2.406423807144165
1.0	75140000.0	75150000.0	5.0	4.688816070556641	2.293849229812622
1.0	75160000.0	75170000.0	4.0	4.289154052734375	2.177448034286499
1.0	75220000.0	75230000.0	2.0	3.246608018875122	1.6980113983154297
1.0	75230000.0	75240000.0	2.0	4.32020902633667	2.193429946899414
1.0	75260000.0	75270000.0	8.0	5.359201908111572	2.4145560264587402
1.0	75390000.0	75400000.0	11.0	6.841000556945801	2.5583481788635254
1.0	75420000.0	75430000.0	10.0	6.6887993812561035	2.546339750289917
1.0	75530000.0	75540000.0	10.0	5.9756269454956055	2.4878029823303223
1.0	75560000.0	75570000.0	5.0	5.946145534515381	2.4839439392089844
1.0	75610000.0	75620000.0	3.0	5.668717384338379	2.452393054962158
1.0	75680000.0	75690000.0	1.0	5.203499794006348	2.3964507579803467
1.0	75790000.0	75800000.0	7.0	3.6564178466796875	1.9746296405792236
1.0	75860000.0	75870000.0	1.0	4.198469161987305	2.166940212249756
1.0	75920000.0	75930000.0	5.0	3.7254016399383545	1.9933830499649048
1.0	75970000.0	75980000.0	2.0	4.403212547302246	2.2225561141967773
1.0	76010000.0	76020000.0	7.0	4.199284553527832	2.158918857574463
1.0	76030000.0	76040000.0	10.0	3.98643159866333	2.094440460205078
1.0	76110000.0	76120000.0	5.0	4.150064945220947	2.141469955444336
1.0	76190000.0	76200000.0	2.0	2.268643617630005	1.1474618911743164
1.0	76230000.0	76240000.0	3.0	3.2632956504821777	1.8081516027450562
1.0	76370000.0	76380000.0	3.0	3.791917085647583	2.024367332458496
1.0	76390000.0	76400000.0	2.0	4.254429817199707	2.174330949783325
1.0	76400000.0	76410000.0	4.0	3.9016895294189453	2.0515506267547607
1.0	76420000.0	76430000.0	8.0	3.6913070678710938	1.9866101741790771
1.0	76460000.0	76470000.0	6.0	3.641045093536377	1.9700199365615845
1.0	76480000.0	76490000.0	6.0	3.4142837524414062	1.8807659149169922
1.0	76580000.0	76590000.0	4.0	2.9306721687316895	1.6522642374038696
1.0	76610000.0	76620000.0	4.0	2.5929887294769287	1.463669776916504
1.0	76640000.0	76650000.0	7.0	2.6582961082458496	1.4866188764572144
1.0	76720000.0	76730000.0	2.0	2.822725772857666	1.5708614587783813
1.0	76780000.0	76790000.0	0.0	2.681943893432617	1.516841173171997
1.0	76970000.0	76980000.0	4.0	3.3235087394714355	1.8549989461898804
1.0	76980000.0	76990000.0	3.0	3.2203361988067627	1.7711718082427979
1.0	76990000.0	77000000.0	6.0	2.965299129486084	1.6651824712753296
1.0	77000000.0	77010000.0	4.0	3.1803789138793945	1.782296895980835
1.0	77060000.0	77070000.0	3.0	3.483731746673584	1.912567138671875
1.0	77080000.0	77090000.0	1.0	3.391491413116455	1.8906500339508057
1.0	77100000.0	77110000.0	5.0	3.4649605751037598	1.8923523426055908
1.0	77110000.0	77120000.0	4.0	3.7221877574920654	1.992297887802124
1.0	77160000.0	77170000.0	2.0	3.550816774368286	1.9254071712493896
1.0	77250000.0	77260000.0	5.0	3.4076080322265625	1.8615455627441406
1.0	77260000.0	77270000.0	6.0	3.063400983810425	1.6894432306289673
1.0	77270000.0	77280000.0	8.0	3.0270590782165527	1.6809980869293213
1.0	77320000.0	77330000.0	1.0	2.919660806655884	1.6245901584625244
1.0	77370000.0	77380000.0	0.0	2.0661516189575195	0.9483324289321899
1.0	77470000.0	77480000.0	4.0	2.0697689056396484	1.1030181646347046
1.0	77500000.0	77510000.0	4.0	2.3627524375915527	1.2975431680679321
1.0	77520000.0	77530000.0	0.0	2.17411470413208	1.1776864528656006
1.0	77540000.0	77550000.0	3.0	2.2442800998687744	1.2231614589691162
1.0	77670000.0	77680000.0	0.0	2.6069893836975098	1.3096650838851929
1.0	77690000.0	77700000.0	3.0	2.8824923038482666	1.5973328351974487
1.0	77710000.0	77720000.0	1.0	3.4083075523376465	1.863847017288208
1.0	77790000.0	77800000.0	3.0	3.8837878704071045	2.0769741535186768
1.0	77820000.0	77830000.0	0.0	4.242880821228027	2.190981388092041
1.0	77850000.0	77860000.0	5.0	3.517495632171631	1.9407320022583008
1.0	77920000.0	77930000.0	3.0	3.3727688789367676	1.8502528667449951
1.0	77970000.0	77980000.0	5.0	2.8705430030822754	1.6030439138412476
1.0	78050000.0	78060000.0	2.0	2.110895872116089	0.9782458543777466
1.0	78060000.0	78070000.0	1.0	2.0976099967956543	0.9736794233322144
1.0	78090000.0	78100000.0	2.0	2.021057605743408	0.924771785736084
1.0	78160000.0	78170000.0	3.0	2.111614465713501	0.9785060882568359
1.0	78170000.0	78180000.0	3.0	1.9537744522094727	0.8801059722900391
1.0	78330000.0	78340000.0	1.0	2.0848991870880127	0.9625540971755981
1.0	78380000.0	78390000.0	1.0	2.1731085777282715	1.055579423904419
1.0	78450000.0	78460000.0	3.0	1.9090770483016968	0.8495607376098633
1.0	78500000.0	78510000.0	2.0	2.6057639122009277	1.4446085691452026
1.0	78580000.0	78590000.0	3.0	3.3515801429748535	1.8462903499603271
1.0	78590000.0	78600000.0	1.0	3.419485569000244	1.8872787952423096
1.0	78600000.0	78610000.0	7.0	3.2654430866241455	1.8201624155044556
1.0	78830000.0	78840000.0	5.0	4.278012752532959	2.18465256690979
1.0	78890000.0	78900000.0	7.0	4.51470947265625	2.2588796615600586
1.0	78920000.0	78930000.0	4.0	4.938250541687012	2.3422720432281494
1.0	79000000.0	79010000.0	8.0	4.620224475860596	2.278266429901123
1.0	79030000.0	79040000.0	4.0	4.380842208862305	2.213582992553711
1.0	79040000.0	79050000.0	5.0	4.19248628616333	2.152850389480591
1.0	79120000.0	79130000.0	7.0	3.709794282913208	2.0070412158966064
1.0	79170000.0	79180000.0	4.0	4.309935092926025	2.1956543922424316
1.0	79180000.0	79190000.0	5.0	4.440089225769043	2.2321181297302246
1.0	79190000.0	79200000.0	5.0	4.943586349487305	2.3449833393096924
1.0	79260000.0	79270000.0	5.0	5.110659599304199	2.3765594959259033
1.0	79320000.0	79330000.0	4.0	4.752161979675293	2.3060460090637207
1.0	79370000.0	79380000.0	4.0	4.521425724029541	2.2614784240722656
1.0	79390000.0	79400000.0	2.0	4.741988182067871	2.307295799255371
1.0	79410000.0	79420000.0	7.0	4.39511251449585	2.223958969116211
1.0	79480000.0	79490000.0	4.0	4.497084140777588	2.246108293533325
1.0	79510000.0	79520000.0	7.0	5.174639701843262	2.3901278972625732
1.0	79520000.0	79530000.0	9.0	5.295347690582275	2.4077839851379395
1.0	79530000.0	79540000.0	3.0	5.280051231384277	2.4035191535949707
1.0	79600000.0	79610000.0	8.0	4.721240043640137	2.304706573486328
1.0	79650000.0	79660000.0	3.0	3.7911434173583984	2.0391669273376465
1.0	79750000.0	79760000.0	3.0	3.832909345626831	2.0348167419433594
1.0	79800000.0	79810000.0	2.0	3.8868789672851562	2.057952642440796
1.0	79820000.0	79830000.0	9.0	3.75813627243042	2.006655693054199
1.0	79840000.0	79850000.0	3.0	3.9470067024230957	2.0926055908203125
1.0	79870000.0	79880000.0	4.0	3.7743587493896484	2.014270067214966
1.0	79990000.0	80000000.0	2.0	3.3373641967773438	1.8381267786026
1.0	80020000.0	80030000.0	3.0	3.8116602897644043	2.038409948348999
1.0	80040000.0	80050000.0	2.0	3.2895820140838623	1.8085845708847046
1.0	80130000.0	80140000.0	2.0	3.339097499847412	1.8326189517974854
1.0	80140000.0	80150000.0	4.0	3.5248076915740967	1.9178097248077393
1.0	80230000.0	80240000.0	4.0	3.267216205596924	1.7988868951797485
1.0	80280000.0	80290000.0	2.0	3.7216880321502686	2.00547194480896
1.0	80440000.0	80450000.0	0.0	4.141053199768066	2.1564316749572754
1.0	80500000.0	80510000.0	3.0	3.8439865112304688	2.055628538131714
1.0	80520000.0	80530000.0	3.0	3.916245698928833	2.073796272277832
1.0	80530000.0	80540000.0	6.0	3.7171833515167236	2.0092358589172363
1.0	80570000.0	80580000.0	4.0	3.9305450916290283	2.067216157913208
1.0	80660000.0	80670000.0	7.0	3.5365490913391113	1.9283994436264038
1.0	80670000.0	80680000.0	3.0	3.889094591140747	2.0688490867614746
1.0	80740000.0	80750000.0	5.0	3.8674228191375732	2.0520479679107666
1.0	80850000.0	80860000.0	6.0	4.200481414794922	2.1699090003967285
1.0	80910000.0	80920000.0	2.0	4.188847541809082	2.1661462783813477
1.0	80980000.0	80990000.0	6.0	3.940659999847412	2.0829319953918457
1.0	81000000.0	81010000.0	3.0	3.9684112071990967	2.111748218536377
1.0	81010000.0	81020000.0	3.0	4.3158416748046875	2.2059710025787354
1.0	81030000.0	81040000.0	3.0	4.0624494552612305	2.1298367977142334
1.0	81110000.0	81120000.0	5.0	3.9730706214904785	2.0992095470428467
1.0	81130000.0	81140000.0	1.0	4.073599338531494	2.138596296310425
1.0	81160000.0	81170000.0	2.0	3.519730806350708	1.9009863138198853
1.0	81290000.0	81300000.0	4.0	3.5945708751678467	1.9602962732315063
1.0	81370000.0	81380000.0	6.0	3.669701099395752	1.991960883140564
1.0	81380000.0	81390000.0	6.0	3.368922710418701	1.8539307117462158
1.0	81480000.0	81490000.0	1.0	3.6777825355529785	1.9967505931854248
1.0	81500000.0	81510000.0	3.0	3.5392119884490967	1.9370434284210205
1.0	81520000.0	81530000.0	3.0	3.863675594329834	2.0669665336608887
1.0	81540000.0	81550000.0	2.0	3.9071545600891113	2.084979295730591
1.0	81690000.0	81700000.0	5.0	3.491982936859131	1.9318153858184814
1.0	81700000.0	81710000.0	5.0	3.4301464557647705	1.8927295207977295
1.0	81900000.0	81910000.0	4.0	3.376734972000122	1.8745307922363281
1.0	81920000.0	81930000.0	2.0	3.440124034881592	1.900398850440979
1.0	82070000.0	82080000.0	3.0	3.437079668045044	1.902956247329712
1.0	82220000.0	82230000.0	5.0	3.050539970397949	1.716200590133667
1.0	82300000.0	82310000.0	4.0	2.5678296089172363	1.4006969928741455
1.0	82370000.0	82380000.0	3.0	2.499413013458252	1.369661569595337
1.0	82420000.0	82430000.0	2.0	2.2777347564697266	1.215895414352417
1.0	82520000.0	82530000.0	4.0	3.213996410369873	1.7769811153411865
1.0	82600000.0	82610000.0	4.0	3.0801568031311035	1.699060082435608
1.0	82690000.0	82700000.0	1.0	4.274684906005859	2.19911527633667
1.0	82700000.0	82710000.0	6.0	4.114169597625732	2.132709503173828
1.0	82710000.0	82720000.0	7.0	2.8369362354278564	1.4540977478027344
1.0	82870000.0	82880000.0	2.0	4.288774013519287	2.188380718231201
1.0	82930000.0	82940000.0	2.0	4.267459869384766	2.1826534271240234
1.0	82950000.0	82960000.0	9.0	4.067211151123047	2.131873846054077
1.0	83080000.0	83090000.0	2.0	4.324944972991943	2.1968507766723633
1.0	83110000.0	83120000.0	3.0	4.43597412109375	2.2404849529266357
1.0	83180000.0	83190000.0	3.0	4.423144340515137	2.2238359451293945
1.0	83210000.0	83220000.0	4.0	4.206899166107178	2.1643424034118652
1.0	83300000.0	83310000.0	4.0	3.5952467918395996	1.9521621465682983
1.0	83350000.0	83360000.0	3.0	3.8927714824676514	2.055800437927246
1.0	83460000.0	83470000.0	8.0	3.459780216217041	1.8956018686294556
1.0	83470000.0	83480000.0	4.0	3.784799575805664	2.032683849334717
1.0	83480000.0	83490000.0	4.0	3.752523422241211	2.0094351768493652
1.0	83520000.0	83530000.0	7.0	2.989466428756714	1.6714191436767578
1.0	83550000.0	83560000.0	3.0	2.8643648624420166	1.5967602729797363
1.0	83580000.0	83590000.0	4.0	2.6258864402770996	1.4544950723648071
1.0	83980000.0	83990000.0	5.0	2.6868269443511963	1.490047812461853
1.0	83990000.0	84000000.0	6.0	2.7134408950805664	1.5093339681625366
1.0	84020000.0	84030000.0	2.0	2.9433772563934326	1.6440528631210327
1.0	84040000.0	84050000.0	5.0	3.1654410362243652	1.7488733530044556
1.0	84080000.0	84090000.0	2.0	3.314892530441284	1.8259433507919312
1.0	84180000.0	84190000.0	4.0	3.29833984375	1.8149856328964233
1.0	84190000.0	84200000.0	4.0	3.161135196685791	1.767104148864746
1.0	84210000.0	84220000.0	3.0	3.369558811187744	1.8671461343765259
1.0	84290000.0	84300000.0	1.0	3.1062912940979004	1.7170398235321045
1.0	84310000.0	84320000.0	5.0	2.8727517127990723	1.612506628036499
1.0	84390000.0	84400000.0	2.0	2.5852131843566895	1.441483736038208
1.0	84460000.0	84470000.0	4.0	2.65409255027771	1.7841211557388306
1.0	84470000.0	84480000.0	4.0	2.922548770904541	1.6277751922607422
1.0	84480000.0	84490000.0	1.0	2.8208398818969727	1.5719060897827148
1.0	84600000.0	84610000.0	1.0	2.5102648735046387	1.3840147256851196
1.0	84620000.0	84630000.0	1.0	2.2896065711975098	1.0973236560821533
1.0	84630000.0	84640000.0	2.0	2.3960468769073486	1.2982391119003296
1.0	84750000.0	84760000.0	5.0	2.587911605834961	1.4289793968200684
1.0	84830000.0	84840000.0	4.0	3.037613868713379	1.6843839883804321
1.0	84860000.0	84870000.0	4.0	2.935267210006714	1.6291252374649048
1.0	84870000.0	84880000.0	4.0	2.695631980895996	1.4840809106826782
1.0	84940000.0	84950000.0	4.0	2.7811951637268066	1.8276840448379517
1.0	84950000.0	84960000.0	1.0	2.205813407897949	1.060006022453308
1.0	84970000.0	84980000.0	2.0	2.3942790031433105	1.1716103553771973
1.0	84990000.0	85000000.0	0.0	2.3714816570281982	1.1532045602798462
1.0	85000000.0	85010000.0	2.0	2.3026163578033447	1.1049929857254028
1.0	85010000.0	85020000.0	3.0	2.2091140747070312	1.043442964553833
1.0	85050000.0	85060000.0	4.0	2.500439405441284	1.38189697265625
1.0	85060000.0	85070000.0	3.0	2.5822341442108154	1.4206509590148926
1.0	85180000.0	85190000.0	3.0	2.5917773246765137	1.42490553855896
1.0	85230000.0	85240000.0	3.0	3.2374279499053955	1.778338074684143
1.0	85260000.0	85270000.0	2.0	3.4390666484832764	1.876251459121704
1.0	85290000.0	85300000.0	4.0	2.8362221717834473	1.5746746063232422
1.0	85340000.0	85350000.0	1.0	3.20733642578125	1.7689415216445923
1.0	85390000.0	85400000.0	1.0	3.6726202964782715	1.9923717975616455
1.0	85460000.0	85470000.0	5.0	3.7158102989196777	1.9807116985321045
1.0	85520000.0	85530000.0	8.0	2.893918037414551	1.6069552898406982
1.0	85660000.0	85670000.0	2.0	2.4833431243896484	1.3439817428588867
1.0	85670000.0	85680000.0	3.0	2.7397608757019043	1.5212671756744385
1.0	85730000.0	85740000.0	2.0	1.9507490396499634	0.8818906545639038
1.0	85820000.0	85830000.0	1.0	2.194258213043213	1.0875314474105835
1.0	85830000.0	85840000.0	1.0	2.2054314613342285	1.0514323711395264
1.0	85850000.0	85860000.0	0.0	2.3082115650177	1.147554874420166
1.0	85890000.0	85900000.0	0.0	2.577934741973877	1.4038400650024414
1.0	85920000.0	85930000.0	2.0	2.5995728969573975	1.419419765472412
1.0	85990000.0	86000000.0	8.0	2.8877577781677246	1.603432059288025
1.0	86070000.0	86080000.0	4.0	2.848618268966675	1.5724058151245117
1.0	86140000.0	86150000.0	0.0	2.5342488288879395	1.2571569681167603
1.0	86180000.0	86190000.0	8.0	3.09118390083313	1.714111089706421
1.0	86200000.0	86210000.0	3.0	3.2195944786071777	1.806398630142212
1.0	86240000.0	86250000.0	4.0	3.367840528488159	1.864727258682251
1.0	86260000.0	86270000.0	2.0	3.7299587726593018	2.0222296714782715
1.0	86270000.0	86280000.0	4.0	3.6039013862609863	1.967189073562622
1.0	86330000.0	86340000.0	6.0	2.559828519821167	1.2851163148880005
1.0	86350000.0	86360000.0	5.0	3.1397621631622314	1.755861520767212
1.0	86360000.0	86370000.0	1.0	3.4089438915252686	1.8740873336791992
1.0	86370000.0	86380000.0	3.0	3.4950859546661377	1.9201061725616455
1.0	86410000.0	86420000.0	6.0	3.2969698905944824	1.8233163356781006
1.0	86530000.0	86540000.0	4.0	4.136305809020996	2.146432399749756
1.0	86670000.0	86680000.0	4.0	4.580367565155029	2.2602267265319824
1.0	86730000.0	86740000.0	5.0	4.081977367401123	2.125204086303711
1.0	86800000.0	86810000.0	3.0	4.424604415893555	2.2359557151794434
1.0	86880000.0	86890000.0	6.0	3.472783327102661	1.897883415222168
1.0	86960000.0	86970000.0	4.0	4.091921806335449	2.13246488571167
1.0	86970000.0	86980000.0	5.0	4.189746856689453	2.162341594696045
1.0	87020000.0	87030000.0	7.0	4.608393669128418	2.2756049633026123
1.0	87030000.0	87040000.0	6.0	4.683334827423096	2.2985849380493164
1.0	87060000.0	87070000.0	6.0	4.870932579040527	2.3316428661346436
1.0	87210000.0	87220000.0	3.0	2.7962684631347656	1.5264192819595337
1.0	87220000.0	87230000.0	6.0	3.219928741455078	1.7810827493667603
1.0	87250000.0	87260000.0	0.0	3.11649227142334	1.7366892099380493
1.0	87260000.0	87270000.0	9.0	2.728952407836914	1.5103728771209717
1.0	87300000.0	87310000.0	3.0	2.9163734912872314	1.6204315423965454
1.0	87380000.0	87390000.0	1.0	2.316117763519287	1.231722354888916
1.0	87390000.0	87400000.0	2.0	2.107163190841675	0.9756253957748413
1.0	87420000.0	87430000.0	3.0	2.1215100288391113	0.9882351160049438
1.0	87440000.0	87450000.0	1.0	2.2512753009796143	1.1064205169677734
1.0	87510000.0	87520000.0	1.0	2.6343467235565186	1.4479657411575317
1.0	87540000.0	87550000.0	4.0	2.492302894592285	1.3512331247329712
1.0	87550000.0	87560000.0	2.0	2.5164687633514404	1.2471320629119873
1.0	87560000.0	87570000.0	4.0	2.612273693084717	1.4068372249603271
1.0	87580000.0	87590000.0	2.0	3.3153834342956543	1.8250629901885986
1.0	87640000.0	87650000.0	8.0	3.6655280590057373	1.9783799648284912
1.0	87710000.0	87720000.0	3.0	4.100538730621338	2.1232476234436035
1.0	87720000.0	87730000.0	3.0	3.9181911945343018	2.0619523525238037
1.0	87730000.0	87740000.0	5.0	3.732858180999756	1.9941946268081665
1.0	87760000.0	87770000.0	5.0	3.628798723220825	1.9546220302581787
1.0	87820000.0	87830000.0	2.0	2.8740057945251465	1.5916112661361694
1.0	88110000.0	88120000.0	1.0	3.8903698921203613	2.0569424629211426
1.0	88150000.0	88160000.0	4.0	3.3495469093322754	1.8377034664154053
1.0	88190000.0	88200000.0	3.0	3.4343981742858887	1.8711633682250977
1.0	88280000.0	88290000.0	2.0	3.4921627044677734	1.921854019165039
1.0	88290000.0	88300000.0	1.0	3.423464298248291	1.8822157382965088
1.0	88330000.0	88340000.0	3.0	3.2006995677948	1.776694655418396
1.0	88340000.0	88350000.0	5.0	3.3170018196105957	1.8291515111923218
1.0	88400000.0	88410000.0	2.0	3.2407708168029785	1.7949638366699219
1.0	88470000.0	88480000.0	1.0	3.5270168781280518	1.9115101099014282
1.0	88500000.0	88510000.0	4.0	3.184818744659424	1.7609045505523682
1.0	88660000.0	88670000.0	3.0	3.5801475048065186	1.9347498416900635
1.0	88690000.0	88700000.0	2.0	3.682476758956909	1.9808555841445923
1.0	88760000.0	88770000.0	1.0	3.3389687538146973	1.8512951135635376
1.0	88790000.0	88800000.0	6.0	3.207827091217041	1.7968273162841797
1.0	88860000.0	88870000.0	5.0	3.659404754638672	1.971604347229004
1.0	89120000.0	89130000.0	1.0	2.760633707046509	1.5231207609176636
1.0	89130000.0	89140000.0	4.0	2.7219345569610596	1.5144033432006836
1.0	89210000.0	89220000.0	2.0	2.393918991088867	1.1714684963226318
1.0	89220000.0	89230000.0	3.0	2.3417913913726807	1.139103889465332
1.0	89230000.0	89240000.0	2.0	2.3463456630706787	1.1423741579055786
1.0	89260000.0	89270000.0	3.0	2.3572840690612793	1.153017282485962
1.0	89270000.0	89280000.0	5.0	2.327599048614502	1.1302233934402466
1.0	89330000.0	89340000.0	0.0	2.5761280059814453	1.2851547002792358
1.0	89380000.0	89390000.0	3.0	2.4097890853881836	1.185899019241333
1.0	89500000.0	89510000.0	0.0	2.5561251640319824	1.4153341054916382
1.0	89550000.0	89560000.0	5.0	2.394484758377075	1.3157312870025635
1.0	89600000.0	89610000.0	1.0	2.6565418243408203	1.4681291580200195
1.0	89720000.0	89730000.0	1.0	2.8099722862243652	1.5751218795776367
1.0	89810000.0	89820000.0	0.0	3.1499733924865723	1.738722801208496
1.0	89950000.0	89960000.0	7.0	2.350837230682373	1.1675455570220947
1.0	90000000.0	90010000.0	1.0	2.5197594165802	1.3900412321090698
1.0	90020000.0	90030000.0	0.0	2.0961174964904785	0.9674685597419739
1.0	90120000.0	90130000.0	1.0	2.544879913330078	1.2755709886550903
1.0	90180000.0	90190000.0	7.0	2.9597084522247314	1.6334301233291626
1.0	90190000.0	90200000.0	6.0	3.01706600189209	1.6680160760879517
1.0	90220000.0	90230000.0	4.0	3.5561394691467285	1.92266845703125
1.0	90320000.0	90330000.0	1.0	2.368645429611206	1.1564706563949585
1.0	90450000.0	90460000.0	6.0	2.4634506702423096	1.3519681692123413
1.0	90480000.0	90490000.0	4.0	2.1303107738494873	1.001473069190979
1.0	90550000.0	90560000.0	3.0	3.674842119216919	1.9719903469085693
1.0	90690000.0	90700000.0	1.0	3.860022783279419	2.045619487762451
1.0	90720000.0	90730000.0	5.0	3.457536220550537	1.8956444263458252
1.0	90740000.0	90750000.0	2.0	3.0931153297424316	1.7276796102523804
1.0	90770000.0	90780000.0	2.0	3.459207534790039	1.8843921422958374
1.0	90830000.0	90840000.0	4.0	3.5267157554626465	1.910754919052124
1.0	90910000.0	90920000.0	4.0	4.618058204650879	2.2756035327911377
1.0	90980000.0	90990000.0	6.0	4.991637229919434	2.352814197540283
1.0	91050000.0	91060000.0	6.0	5.837328910827637	2.473449468612671
1.0	91090000.0	91100000.0	6.0	5.242907524108887	2.3961117267608643
1.0	91110000.0	91120000.0	6.0	5.10977840423584	2.3738131523132324
1.0	91150000.0	91160000.0	4.0	4.91378116607666	2.3347182273864746
1.0	91210000.0	91220000.0	3.0	4.446743965148926	2.2256054878234863
1.0	91250000.0	91260000.0	2.0	3.762296676635742	2.005744695663452
1.0	91270000.0	91280000.0	3.0	3.424741744995117	1.8750660419464111
1.0	91340000.0	91350000.0	4.0	3.0686194896698	1.699698805809021
1.0	91440000.0	91450000.0	6.0	2.2360377311706543	1.0694458484649658
1.0	91550000.0	91560000.0	4.0	3.892192840576172	2.052579402923584
1.0	91560000.0	91570000.0	4.0	3.567124843597412	1.9265216588974
1.0	91620000.0	91630000.0	5.0	3.897824764251709	2.0568645000457764
1.0	91710000.0	91720000.0	4.0	2.8416030406951904	1.5797955989837646
1.0	91720000.0	91730000.0	4.0	3.445631504058838	1.9011096954345703
1.0	91730000.0	91740000.0	6.0	3.315721035003662	1.8539841175079346
1.0	91790000.0	91800000.0	5.0	3.41156005859375	1.9012426137924194
1.0	91860000.0	91870000.0	2.0	3.7430224418640137	2.032020092010498
1.0	92000000.0	92010000.0	1.0	3.3592143058776855	1.840919852256775
1.0	92040000.0	92050000.0	3.0	2.486710786819458	1.3673779964447021
1.0	92110000.0	92120000.0	1.0	2.405757427215576	1.3214995861053467
1.0	92140000.0	92150000.0	2.0	2.138219118118286	1.150705337524414
1.0	92150000.0	92160000.0	1.0	2.051252841949463	1.0807454586029053
1.0	92200000.0	92210000.0	2.0	1.9236482381820679	0.8535642623901367
1.0	92220000.0	92230000.0	2.0	2.1093876361846924	1.118443489074707
1.0	92280000.0	92290000.0	2.0	2.4016618728637695	1.3104044198989868
1.0	92310000.0	92320000.0	3.0	2.5127952098846436	1.3652697801589966
1.0	92330000.0	92340000.0	2.0	2.482252597808838	1.3495831489562988
1.0	92350000.0	92360000.0	3.0	2.276275157928467	1.2429721355438232
1.0	92360000.0	92370000.0	10.0	2.476952075958252	1.3659029006958008
1.0	92440000.0	92450000.0	2.0	2.7746741771698	1.5456628799438477
1.0	92560000.0	92570000.0	3.0	2.1388778686523438	1.139683485031128
1.0	92600000.0	92610000.0	3.0	2.044490098953247	0.9400949478149414
1.0	92680000.0	92690000.0	3.0	2.7953906059265137	1.801605463027954
1.0	92730000.0	92740000.0	2.0	2.2064015865325928	1.050095796585083
1.0	92770000.0	92780000.0	0.0	2.2286899089813232	1.0645725727081299
1.0	92800000.0	92810000.0	3.0	2.279275894165039	1.1019434928894043
1.0	92830000.0	92840000.0	6.0	2.635920286178589	1.324326515197754
1.0	92860000.0	92870000.0	1.0	3.311964511871338	1.8237110376358032
1.0	92870000.0	92880000.0	4.0	3.285311222076416	1.8014816045761108
1.0	92930000.0	92940000.0	6.0	3.1630754470825195	1.750470519065857
1.0	92940000.0	92950000.0	1.0	3.3600964546203613	1.8342998027801514
1.0	92960000.0	92970000.0	2.0	3.2187659740448	1.7736632823944092
1.0	92990000.0	93000000.0	2.0	2.571805477142334	1.2902153730392456
1.0	93100000.0	93110000.0	3.0	2.197129964828491	1.0903677940368652
1.0	93110000.0	93120000.0	2.0	2.211984395980835	1.0813651084899902
1.0	93140000.0	93150000.0	1.0	2.2174999713897705	1.0474706888198853
1.0	93210000.0	93220000.0	2.0	2.5356717109680176	1.3153297901153564
1.0	93220000.0	93230000.0	1.0	2.5226831436157227	1.275087594985962
1.0	93360000.0	93370000.0	4.0	2.6372406482696533	1.322847843170166
1.0	93390000.0	93400000.0	2.0	2.793591260910034	1.5299251079559326
1.0	93440000.0	93450000.0	3.0	3.108163356781006	1.7071272134780884
1.0	93490000.0	93500000.0	2.0	3.086677312850952	1.7054837942123413
1.0	93520000.0	93530000.0	1.0	2.995203971862793	1.6619189977645874
1.0	93540000.0	93550000.0	4.0	2.4607064723968506	1.7464320659637451
1.0	93570000.0	93580000.0	3.0	2.1770498752593994	1.0320894718170166
1.0	93600000.0	93610000.0	2.0	2.1723313331604004	1.0349204540252686
1.0	93630000.0	93640000.0	1.0	2.400153636932373	1.1783980131149292
1.0	93650000.0	93660000.0	3.0	2.347752809524536	1.1366872787475586
1.0	93790000.0	93800000.0	4.0	2.3644304275512695	1.1488029956817627
1.0	93880000.0	93890000.0	0.0	2.801114082336426	1.5654795169830322
1.0	93900000.0	93910000.0	3.0	2.448742389678955	1.345772385597229
1.0	94010000.0	94020000.0	0.0	2.047931671142578	0.9353818893432617
1.0	94110000.0	94120000.0	3.0	2.259568452835083	1.0762883424758911
1.0	94150000.0	94160000.0	3.0	2.879155158996582	1.5916827917099
1.0	94170000.0	94180000.0	4.0	2.7439746856689453	1.5043323040008545
1.0	94180000.0	94190000.0	2.0	2.9814162254333496	1.6633278131484985
1.0	94300000.0	94310000.0	4.0	2.497467279434204	1.2340061664581299
1.0	94400000.0	94410000.0	3.0	3.058323383331299	1.6909542083740234
1.0	94420000.0	94430000.0	2.0	2.9461569786071777	1.6361029148101807
1.0	94530000.0	94540000.0	3.0	2.8959269523620605	1.6007826328277588
1.0	94540000.0	94550000.0	5.0	2.9567649364471436	1.6496280431747437
1.0	94640000.0	94650000.0	4.0	2.2881646156311035	1.227231740951538
1.0	94670000.0	94680000.0	2.0	2.296454906463623	1.2404470443725586
1.0	94700000.0	94710000.0	3.0	2.19486403465271	1.198553442955017
1.0	95020000.0	95030000.0	2.0	2.237654209136963	1.1970094442367554
1.0	95070000.0	95080000.0	1.0	2.4298157691955566	1.3277851343154907
1.0	95180000.0	95190000.0	2.0	2.6120433807373047	1.4787743091583252
1.0	95200000.0	95210000.0	4.0	2.3775949478149414	1.2956594228744507
1.0	95290000.0	95300000.0	2.0	2.2933380603790283	1.2326927185058594
1.0	95310000.0	95320000.0	0.0	2.396897315979004	1.3139125108718872
1.0	95410000.0	95420000.0	5.0	1.959014654159546	0.8767671585083008
1.0	95440000.0	95450000.0	1.0	2.3632640838623047	1.2145137786865234
1.0	95450000.0	95460000.0	2.0	2.1752257347106934	1.019866943359375
1.0	95540000.0	95550000.0	4.0	2.6389660835266113	1.46639084815979
1.0	95590000.0	95600000.0	5.0	2.7072291374206543	1.530461311340332
1.0	95630000.0	95640000.0	2.0	2.961113214492798	1.6660016775131226
1.0	95660000.0	95670000.0	5.0	3.030210256576538	1.6830832958221436
1.0	95710000.0	95720000.0	6.0	2.5084404945373535	1.239664077758789
1.0	95830000.0	95840000.0	2.0	4.605546474456787	2.2831380367279053
1.0	95850000.0	95860000.0	6.0	4.877755641937256	2.3398516178131104
1.0	95870000.0	95880000.0	5.0	4.704781532287598	2.3088464736938477
1.0	95930000.0	95940000.0	6.0	5.306241035461426	2.410956382751465
1.0	96020000.0	96030000.0	7.0	5.421230792999268	2.425719738006592
1.0	96040000.0	96050000.0	5.0	5.6381425857543945	2.4548213481903076
1.0	96050000.0	96060000.0	6.0	6.050163269042969	2.4959633350372314
1.0	96070000.0	96080000.0	12.0	5.7917280197143555	2.470698595046997
1.0	96080000.0	96090000.0	4.0	6.290736198425293	2.5161876678466797
1.0	96100000.0	96110000.0	5.0	6.136710166931152	2.5043585300445557
1.0	96150000.0	96160000.0	9.0	5.898308753967285	2.4818146228790283
1.0	96180000.0	96190000.0	6.0	5.797512531280518	2.4713685512542725
1.0	96200000.0	96210000.0	9.0	5.661839485168457	2.456145763397217
1.0	96230000.0	96240000.0	6.0	6.290078163146973	2.516632556915283
1.0	96270000.0	96280000.0	5.0	5.805342674255371	2.4735264778137207
1.0	96340000.0	96350000.0	6.0	5.861685276031494	2.4784698486328125
1.0	96490000.0	96500000.0	7.0	6.317681312561035	2.5190510749816895
1.0	96620000.0	96630000.0	6.0	5.506035804748535	2.4377076625823975
1.0	96710000.0	96720000.0	6.0	4.198297023773193	2.162120819091797
1.0	96800000.0	96810000.0	6.0	5.113724708557129	2.381201982498169
1.0	96880000.0	96890000.0	5.0	4.201736927032471	2.1768040657043457
1.0	96980000.0	96990000.0	2.0	4.228558540344238	2.191986560821533
1.0	97090000.0	97100000.0	7.0	4.61165189743042	2.289323091506958
1.0	97140000.0	97150000.0	6.0	4.216028690338135	2.1746246814727783
1.0	97200000.0	97210000.0	3.0	2.7683913707733154	1.4050452709197998
1.0	97230000.0	97240000.0	3.0	2.6725337505340576	1.364699125289917
1.0	97300000.0	97310000.0	2.0	3.772892475128174	2.046563148498535
1.0	97350000.0	97360000.0	3.0	4.423780918121338	2.2368950843811035
1.0	97420000.0	97430000.0	4.0	5.392982006072998	2.426187753677368
1.0	97440000.0	97450000.0	2.0	5.6536545753479	2.4567432403564453
1.0	97480000.0	97490000.0	9.0	4.983010768890381	2.362400770187378
1.0	97510000.0	97520000.0	4.0	4.9603400230407715	2.3589489459991455
1.0	97590000.0	97600000.0	3.0	3.3989531993865967	1.8509031534194946
1.0	97600000.0	97610000.0	2.0	3.388867139816284	1.8454248905181885
1.0	97610000.0	97620000.0	4.0	3.8960487842559814	2.0848076343536377
1.0	97650000.0	97660000.0	3.0	3.636831283569336	1.9633277654647827
1.0	97700000.0	97710000.0	5.0	3.6138744354248047	1.9559974670410156
1.0	97710000.0	97720000.0	9.0	3.5668253898620605	1.9485727548599243
1.0	97800000.0	97810000.0	2.0	3.8295440673828125	2.063138008117676
1.0	97960000.0	97970000.0	8.0	3.464366912841797	1.8906822204589844
1.0	97970000.0	97980000.0	7.0	3.629774570465088	1.9689314365386963
1.0	97990000.0	98000000.0	3.0	3.9217021465301514	2.0882210731506348
1.0	98020000.0	98030000.0	2.0	4.111204147338867	2.1345953941345215
1.0	98120000.0	98130000.0	7.0	4.183847904205322	2.1829841136932373
1.0	98150000.0	98160000.0	3.0	4.029412269592285	2.1056010723114014
1.0	98180000.0	98190000.0	7.0	4.383456230163574	2.2323484420776367
1.0	98210000.0	98220000.0	10.0	4.278525352478027	2.188680648803711
1.0	98280000.0	98290000.0	7.0	4.52002477645874	2.258166790008545
1.0	98290000.0	98300000.0	6.0	4.2483978271484375	2.1852314472198486
1.0	98400000.0	98410000.0	7.0	4.517991542816162	2.2637295722961426
1.0	98410000.0	98420000.0	7.0	4.572988033294678	2.274583339691162
1.0	98430000.0	98440000.0	2.0	5.071938991546631	2.3759617805480957
1.0	98440000.0	98450000.0	4.0	5.298258304595947	2.4117839336395264
1.0	98530000.0	98540000.0	5.0	5.489967346191406	2.437117099761963
1.0	98590000.0	98600000.0	3.0	5.90994119644165	2.484494686126709
1.0	98740000.0	98750000.0	6.0	5.709277629852295	2.4611217975616455
1.0	98750000.0	98760000.0	4.0	5.770740032196045	2.467075824737549
1.0	98780000.0	98790000.0	5.0	5.347611427307129	2.4164376258850098
1.0	98790000.0	98800000.0	12.0	5.320339202880859	2.4092187881469727
1.0	98890000.0	98900000.0	7.0	5.396923542022705	2.4255616664886475
1.0	98930000.0	98940000.0	6.0	5.711794376373291	2.4641950130462646
1.0	98950000.0	98960000.0	8.0	5.8940348625183105	2.480917453765869
1.0	98970000.0	98980000.0	7.0	5.561680793762207	2.4402575492858887
1.0	99000000.0	99010000.0	10.0	5.638211250305176	2.4518208503723145
1.0	99010000.0	99020000.0	2.0	6.107774257659912	2.501817464828491
1.0	99030000.0	99040000.0	9.0	5.475457191467285	2.4362549781799316
1.0	99140000.0	99150000.0	0.0	3.6246631145477295	1.9837369918823242
1.0	99190000.0	99200000.0	2.0	3.0297539234161377	1.6925302743911743
1.0	99200000.0	99210000.0	5.0	3.0448124408721924	1.6914422512054443
1.0	99210000.0	99220000.0	0.0	2.871886968612671	1.577292561531067
1.0	99350000.0	99360000.0	4.0	3.8991808891296387	2.07706880569458
1.0	99400000.0	99410000.0	3.0	4.369311332702637	2.2189793586730957
1.0	99410000.0	99420000.0	6.0	4.05544900894165	2.1389923095703125
1.0	99460000.0	99470000.0	5.0	4.303433418273926	2.208648204803467
1.0	99550000.0	99560000.0	7.0	4.302847862243652	2.2007718086242676
1.0	99560000.0	99570000.0	2.0	4.045838356018066	2.1056480407714844
1.0	99680000.0	99690000.0	3.0	3.9524617195129395	2.074997901916504
1.0	99780000.0	99790000.0	4.0	3.7298061847686768	2.00822114944458
1.0	99810000.0	99820000.0	4.0	3.7724742889404297	2.01287841796875
1.0	99870000.0	99880000.0	3.0	3.5287506580352783	1.9199154376983643
1.0	100000000.0	100010000.0	1.0	3.459326982498169	1.9020013809204102
1.0	100020000.0	100030000.0	2.0	2.967419147491455	1.6482149362564087
1.0	100110000.0	100120000.0	2.0	2.6069188117980957	1.4449546337127686
1.0	100300000.0	100310000.0	3.0	2.8049840927124023	1.5522853136062622
1.0	100320000.0	100330000.0	2.0	2.320314884185791	1.1323446035385132
1.0	100330000.0	100340000.0	2.0	2.442640542984009	1.209187626838684
1.0	100350000.0	100360000.0	5.0	2.2075023651123047	1.0567442178726196
1.0	100370000.0	100380000.0	3.0	2.1639256477355957	1.017505168914795
1.0	100410000.0	100420000.0	2.0	2.660166025161743	1.4786641597747803
1.0	100460000.0	100470000.0	0.0	2.0264172554016113	0.9291483759880066
1.0	100550000.0	100560000.0	3.0	2.181544065475464	1.0275959968566895
1.0	100580000.0	100590000.0	2.0	2.1817164421081543	1.0362653732299805
1.0	100720000.0	100730000.0	2.0	2.22377347946167	1.0532872676849365
1.0	100770000.0	100780000.0	3.0	2.542675495147705	1.4093307256698608
1.0	100820000.0	100830000.0	1.0	2.0593926906585693	0.9491594433784485
1.0	100950000.0	100960000.0	4.0	2.2420578002929688	1.202417016029358
1.0	100960000.0	100970000.0	3.0	2.1331915855407715	0.9956390261650085
1.0	100970000.0	100980000.0	1.0	2.397860288619995	1.1748348474502563
1.0	101160000.0	101170000.0	6.0	3.539731979370117	1.9177309274673462
1.0	101180000.0	101190000.0	4.0	3.0283262729644775	1.6738590002059937
1.0	101190000.0	101200000.0	3.0	3.019390821456909	1.7105474472045898
1.0	101200000.0	101210000.0	3.0	3.195244073867798	1.774935007095337
1.0	101340000.0	101350000.0	0.0	2.319347381591797	1.114904761314392
1.0	101380000.0	101390000.0	1.0	2.016458749771118	0.9236415028572083
1.0	101430000.0	101440000.0	0.0	2.0351009368896484	0.9290682077407837
1.0	101460000.0	101470000.0	1.0	1.9796714782714844	0.8922044634819031
1.0	101480000.0	101490000.0	0.0	1.9992185831069946	0.9074732661247253
1.0	101550000.0	101560000.0	2.0	2.4285922050476074	1.2559188604354858
1.0	101580000.0	101590000.0	4.0	2.9917800426483154	1.6565746068954468
1.0	101640000.0	101650000.0	4.0	2.8622982501983643	1.5810402631759644
1.0	101650000.0	101660000.0	4.0	3.047168016433716	1.686071753501892
1.0	101830000.0	101840000.0	1.0	3.4009335041046143	1.8543214797973633
1.0	101880000.0	101890000.0	3.0	3.241610050201416	1.7828277349472046
1.0	101900000.0	101910000.0	2.0	3.3288562297821045	1.8224912881851196
1.0	102090000.0	102100000.0	4.0	3.1736044883728027	1.7449665069580078
1.0	102140000.0	102150000.0	1.0	3.386873722076416	1.8506240844726562
1.0	102300000.0	102310000.0	5.0	3.361121416091919	1.8383204936981201
1.0	102600000.0	102610000.0	1.0	4.501014232635498	2.2412302494049072
1.0	102610000.0	102620000.0	4.0	4.195160865783691	2.152639627456665
1.0	102620000.0	102630000.0	2.0	4.324517726898193	2.194551944732666
1.0	102690000.0	102700000.0	2.0	4.646461486816406	2.2765116691589355
1.0	102700000.0	102710000.0	4.0	4.96231746673584	2.345707416534424
1.0	102730000.0	102740000.0	3.0	5.302892208099365	2.4041247367858887
1.0	102770000.0	102780000.0	4.0	5.19384241104126	2.384726047515869
1.0	102850000.0	102860000.0	7.0	4.946008682250977	2.341320514678955
1.0	102860000.0	102870000.0	3.0	5.431519031524658	2.423938035964966
1.0	103120000.0	103130000.0	15.0	5.295665740966797	2.4083852767944336
1.0	103230000.0	103240000.0	4.0	5.4148688316345215	2.4229230880737305
1.0	103350000.0	103360000.0	4.0	4.7074875831604	2.3125498294830322
1.0	103410000.0	103420000.0	8.0	3.970771074295044	2.1071460247039795
1.0	103480000.0	103490000.0	5.0	3.161036968231201	1.751455545425415
1.0	103530000.0	103540000.0	2.0	3.5639114379882812	1.9534372091293335
1.0	103550000.0	103560000.0	4.0	3.7534637451171875	2.0262534618377686
1.0	103570000.0	103580000.0	5.0	3.730020523071289	2.004854202270508
1.0	103610000.0	103620000.0	6.0	4.036582946777344	2.109511137008667
1.0	103640000.0	103650000.0	4.0	3.6135666370391846	1.9440803527832031
1.0	103660000.0	103670000.0	6.0	4.232298851013184	2.169116258621216
1.0	103690000.0	103700000.0	6.0	4.181952476501465	2.1586482524871826
1.0	103710000.0	103720000.0	3.0	4.051962852478027	2.117927074432373
1.0	103720000.0	103730000.0	1.0	3.616563320159912	1.9549083709716797
1.0	103910000.0	103920000.0	4.0	1.5552324056625366	0.6249628067016602
1.0	104000000.0	104010000.0	3.0	1.703714370727539	0.7057717442512512
1.0	104010000.0	104020000.0	2.0	2.3468480110168457	1.2844760417938232
1.0	104060000.0	104070000.0	5.0	2.709764003753662	1.516353964805603
1.0	104120000.0	104130000.0	3.0	2.051948070526123	1.0861355066299438
1.0	104320000.0	104330000.0	5.0	3.0359935760498047	1.6740081310272217
1.0	104360000.0	104370000.0	6.0	4.218796730041504	2.1697165966033936
1.0	104380000.0	104390000.0	3.0	4.726950645446777	2.301276683807373
1.0	104450000.0	104460000.0	4.0	5.529449939727783	2.4368395805358887
1.0	104480000.0	104490000.0	7.0	5.425320625305176	2.422236442565918
1.0	104520000.0	104530000.0	7.0	5.693816184997559	2.4565179347991943
1.0	104540000.0	104550000.0	3.0	5.773626804351807	2.4647276401519775
1.0	104590000.0	104600000.0	9.0	5.99078369140625	2.489020586013794
1.0	104610000.0	104620000.0	7.0	6.522837162017822	2.5342323780059814
1.0	104710000.0	104720000.0	8.0	6.097695350646973	2.497920274734497
1.0	104720000.0	104730000.0	5.0	5.993541240692139	2.4884707927703857
1.0	104730000.0	104740000.0	3.0	5.806063175201416	2.4686598777770996
1.0	104740000.0	104750000.0	5.0	6.069521903991699	2.495986223220825
1.0	104750000.0	104760000.0	8.0	5.840296745300293	2.4725780487060547
1.0	104780000.0	104790000.0	5.0	5.8625335693359375	2.474093437194824
1.0	104820000.0	104830000.0	4.0	6.0445237159729	2.4925310611724854
1.0	104830000.0	104840000.0	7.0	5.966269493103027	2.486154079437256
1.0	104850000.0	104860000.0	10.0	6.119315147399902	2.4995031356811523
1.0	104900000.0	104910000.0	11.0	6.2741804122924805	2.5138802528381348
1.0	104960000.0	104970000.0	8.0	6.1760993003845215	2.504746913909912
1.0	105010000.0	105020000.0	3.0	5.9830522537231445	2.4870972633361816
1.0	105020000.0	105030000.0	5.0	5.939155578613281	2.481637954711914
1.0	105030000.0	105040000.0	3.0	6.092942237854004	2.496610164642334
1.0	105070000.0	105080000.0	4.0	5.763106346130371	2.4639554023742676
1.0	105100000.0	105110000.0	6.0	5.525112628936768	2.4375011920928955
1.0	105110000.0	105120000.0	6.0	5.1237616539001465	2.3754470348358154
1.0	105150000.0	105160000.0	7.0	5.665268898010254	2.453720808029175
1.0	105160000.0	105170000.0	3.0	5.886818885803223	2.4774880409240723
1.0	105170000.0	105180000.0	7.0	5.512537956237793	2.433004856109619
1.0	105190000.0	105200000.0	3.0	5.852463722229004	2.4744763374328613
1.0	105250000.0	105260000.0	8.0	5.2521796226501465	2.3957672119140625
1.0	105280000.0	105290000.0	2.0	5.479944705963135	2.4287257194519043
1.0	105330000.0	105340000.0	4.0	6.062413692474365	2.494448184967041
1.0	105390000.0	105400000.0	5.0	5.140480995178223	2.3749587535858154
1.0	105410000.0	105420000.0	8.0	5.193954944610596	2.3833937644958496
1.0	105460000.0	105470000.0	3.0	5.948487281799316	2.48268461227417
1.0	105480000.0	105490000.0	6.0	5.296496391296387	2.4005093574523926
1.0	105560000.0	105570000.0	5.0	5.394740104675293	2.417417049407959
1.0	105570000.0	105580000.0	6.0	5.56907844543457	2.4413998126983643
1.0	105590000.0	105600000.0	5.0	5.533421993255615	2.4358344078063965
1.0	105670000.0	105680000.0	6.0	5.501262187957764	2.4317662715911865
1.0	105700000.0	105710000.0	9.0	5.3194899559021	2.4072604179382324
1.0	105950000.0	105960000.0	8.0	7.232264518737793	2.5873818397521973
1.0	105980000.0	105990000.0	10.0	7.4891676902771	2.606229066848755
1.0	106000000.0	106010000.0	8.0	7.571768760681152	2.612123489379883
1.0	106010000.0	106020000.0	8.0	7.401839256286621	2.599790096282959
1.0	106110000.0	106120000.0	6.0	5.3682966232299805	2.4102234840393066
1.0	106140000.0	106150000.0	5.0	6.26086950302124	2.511657238006592
1.0	106170000.0	106180000.0	6.0	5.970424175262451	2.4874675273895264
1.0	106180000.0	106190000.0	5.0	6.2605299949646	2.5117194652557373
1.0	106220000.0	106230000.0	7.0	5.975192070007324	2.4871201515197754
1.0	106240000.0	106250000.0	9.0	5.602602481842041	2.445298671722412
1.0	106270000.0	106280000.0	0.0	5.390053749084473	2.415806770324707
1.0	106390000.0	106400000.0	6.0	6.697335243225098	2.547198534011841
1.0	106510000.0	106520000.0	7.0	6.459916591644287	2.5290212631225586
1.0	106520000.0	106530000.0	5.0	6.640585422515869	2.5432350635528564
1.0	106540000.0	106550000.0	8.0	5.97824239730835	2.488114356994629
1.0	106720000.0	106730000.0	6.0	6.299320220947266	2.5164542198181152
1.0	106840000.0	106850000.0	6.0	6.1120123863220215	2.500314474105835
1.0	106860000.0	106870000.0	5.0	6.156346797943115	2.5039620399475098
1.0	106900000.0	106910000.0	7.0	6.067865371704102	2.4953033924102783
1.0	106910000.0	106920000.0	8.0	5.897928714752197	2.4792697429656982
1.0	106920000.0	106930000.0	5.0	5.833487033843994	2.470909595489502
1.0	107110000.0	107120000.0	6.0	5.407652378082275	2.4206132888793945
1.0	107150000.0	107160000.0	4.0	5.097764015197754	2.373661994934082
1.0	107160000.0	107170000.0	5.0	4.931423187255859	2.341108798980713
1.0	107190000.0	107200000.0	5.0	4.410482883453369	2.217787265777588
1.0	107210000.0	107220000.0	8.0	4.521119117736816	2.2505970001220703
1.0	107220000.0	107230000.0	3.0	4.540122032165527	2.2568466663360596
1.0	107230000.0	107240000.0	2.0	4.518396854400635	2.2485013008117676
1.0	107250000.0	107260000.0	2.0	4.565202236175537	2.265930652618408
1.0	107290000.0	107300000.0	1.0	4.579406261444092	2.2716479301452637
1.0	107300000.0	107310000.0	6.0	4.087008476257324	2.1208081245422363
1.0	107340000.0	107350000.0	4.0	4.453402042388916	2.232121706008911
1.0	107350000.0	107360000.0	4.0	4.488018035888672	2.236933469772339
1.0	107360000.0	107370000.0	4.0	4.7440290451049805	2.3033854961395264
1.0	107390000.0	107400000.0	10.0	4.538754463195801	2.253741502761841
1.0	107420000.0	107430000.0	3.0	4.961960792541504	2.348288059234619
1.0	107430000.0	107440000.0	7.0	5.0008440017700195	2.3533425331115723
1.0	107460000.0	107470000.0	5.0	5.081493854522705	2.3674075603485107
1.0	107490000.0	107500000.0	6.0	5.3316144943237305	2.4096665382385254
1.0	107540000.0	107550000.0	5.0	5.071585178375244	2.365334987640381
1.0	107770000.0	107780000.0	1.0	3.970233917236328	2.085414409637451
1.0	107780000.0	107790000.0	4.0	3.644831895828247	1.9604768753051758
1.0	107930000.0	107940000.0	5.0	3.8411612510681152	2.0358529090881348
1.0	107960000.0	107970000.0	6.0	3.887446641921997	2.0540623664855957
1.0	107980000.0	107990000.0	2.0	4.096593379974365	2.1219398975372314
1.0	108110000.0	108120000.0	3.0	3.2005181312561035	1.752052664756775
1.0	108120000.0	108130000.0	2.0	2.766864061355591	1.4042795896530151
1.0	108190000.0	108200000.0	9.0	2.683577299118042	1.4743856191635132
1.0	108210000.0	108220000.0	4.0	2.703805446624756	1.4914737939834595
1.0	108270000.0	108280000.0	1.0	2.8351454734802246	1.5604937076568604
1.0	108300000.0	108310000.0	1.0	3.4773247241973877	1.9249012470245361
1.0	108350000.0	108360000.0	5.0	3.60932993888855	1.9737001657485962
1.0	108420000.0	108430000.0	5.0	3.987596035003662	2.116619110107422
1.0	108640000.0	108650000.0	3.0	2.99912691116333	1.6655495166778564
1.0	108660000.0	108670000.0	3.0	2.5182406902313232	1.3893287181854248
1.0	108880000.0	108890000.0	5.0	2.281548261642456	1.2454665899276733
[truncated: 47,569 more rows]
