# Supplementary material for: Genome-wide mapping of somatic mutation rates uncovers drivers of cancer
Source: Nat Biotechnol. 2022 Jun 20;40(11):1634–43. doi: 10.1038/s41587-022-01353-8 (PMC9646522; doi:10.1038/s41587-022-01353-8)
Supplement: Supplementary file 4 — Regions and model predictions for each fold of each cancer for which a deep learning model was trained. Regions that were filtered are also listed along with their respective model predictions. [file 41587_2022_1353_MOESM4_ESM.zip › kfold_results/Skin-Melanoma/fold_1.txt]

CHROM	START	END	Y_TRUE	Y_PRED	STD
1.0	850000.0	860000.0	17.0	25.019542694091797	7.690376281738281
1.0	900000.0	910000.0	28.0	25.113550186157227	7.707560062408447
1.0	920000.0	930000.0	17.0	31.130014419555664	8.625016212463379
1.0	1000000.0	1010000.0	31.0	29.668960571289062	8.402238845825195
1.0	1010000.0	1020000.0	13.0	18.883390426635742	6.7245378494262695
1.0	1020000.0	1030000.0	19.0	17.733287811279297	6.5416460037231445
1.0	1110000.0	1120000.0	53.0	40.3499641418457	9.945573806762695
1.0	1150000.0	1160000.0	16.0	18.93972396850586	6.733521461486816
1.0	1190000.0	1200000.0	19.0	17.344573974609375	6.479426383972168
1.0	1240000.0	1250000.0	8.0	13.133790969848633	5.804987907409668
1.0	1270000.0	1280000.0	12.0	16.89553451538086	6.408053398132324
1.0	1310000.0	1320000.0	25.0	15.76221752166748	6.226923942565918
1.0	1320000.0	1330000.0	9.0	14.794354438781738	6.071315765380859
1.0	1360000.0	1370000.0	27.0	20.51077651977539	6.986145973205566
1.0	1470000.0	1480000.0	16.0	10.941776275634766	5.454686641693115
1.0	1500000.0	1510000.0	10.0	9.095982551574707	5.163971900939941
1.0	1530000.0	1540000.0	12.0	13.48083782196045	5.860626220703125
1.0	1550000.0	1560000.0	14.0	12.056447982788086	5.632506847381592
1.0	1560000.0	1570000.0	25.0	13.981210708618164	5.940800666809082
1.0	1590000.0	1600000.0	7.0	13.044650077819824	5.790648460388184
1.0	1610000.0	1620000.0	9.0	11.77407455444336	5.5873918533325195
1.0	1690000.0	1700000.0	13.0	11.824081420898438	5.5953803062438965
1.0	1710000.0	1720000.0	22.0	10.770758628845215	5.42751407623291
1.0	1720000.0	1730000.0	13.0	13.4794282913208	5.50728702545166
1.0	1870000.0	1880000.0	39.0	31.128137588500977	8.62332534790039
1.0	1880000.0	1890000.0	36.0	38.697654724121094	9.715962409973145
1.0	1890000.0	1900000.0	30.0	36.515235900878906	9.408961296081543
1.0	1990000.0	2000000.0	39.0	35.969093322753906	9.333173751831055
1.0	2020000.0	2030000.0	27.0	31.075876235961914	8.618208885192871
1.0	2050000.0	2060000.0	16.0	20.853443145751953	7.038706302642822
1.0	2070000.0	2080000.0	20.0	21.976097106933594	7.216219902038574
1.0	2130000.0	2140000.0	10.0	14.035517692565918	5.949030876159668
1.0	2190000.0	2200000.0	10.0	12.7230863571167	5.739205360412598
1.0	2200000.0	2210000.0	18.0	15.114099502563477	6.123558044433594
1.0	2230000.0	2240000.0	13.0	13.386068344116211	5.84542179107666
1.0	2270000.0	2280000.0	39.0	31.957244873046875	8.750360488891602
1.0	2310000.0	2320000.0	13.0	17.238309860229492	6.4628729820251465
1.0	2320000.0	2330000.0	12.0	16.946266174316406	6.4178147315979
1.0	2340000.0	2350000.0	22.0	19.142614364624023	6.573799133300781
1.0	2420000.0	2430000.0	47.0	35.081748962402344	9.197437286376953
1.0	2520000.0	2530000.0	30.0	21.55908203125	7.147923469543457
1.0	2790000.0	2800000.0	40.0	60.68445587158203	12.469852447509766
1.0	2840000.0	2850000.0	53.0	59.91315460205078	12.388456344604492
1.0	2860000.0	2870000.0	42.0	55.37200927734375	11.864191055297852
1.0	2960000.0	2970000.0	57.0	55.22941970825195	11.841296195983887
1.0	2970000.0	2980000.0	44.0	53.35432052612305	11.624044418334961
1.0	3070000.0	3080000.0	49.0	41.28308868408203	10.068408966064453
1.0	3100000.0	3110000.0	40.0	47.33518600463867	10.871201515197754
1.0	3170000.0	3180000.0	45.0	40.81348419189453	10.006203651428223
1.0	3220000.0	3230000.0	36.0	40.141014099121094	9.914007186889648
1.0	3250000.0	3260000.0	32.0	40.684776306152344	9.986650466918945
1.0	3270000.0	3280000.0	44.0	45.28331756591797	10.60433578491211
1.0	3320000.0	3330000.0	33.0	34.71669387817383	9.152835845947266
1.0	3350000.0	3360000.0	37.0	25.391338348388672	7.7475481033325195
1.0	3370000.0	3380000.0	17.0	34.398277282714844	9.102765083312988
1.0	3390000.0	3400000.0	28.0	32.49361801147461	8.82015609741211
1.0	3420000.0	3430000.0	9.0	25.658946990966797	7.788787841796875
1.0	3460000.0	3470000.0	28.0	33.74506759643555	9.01135540008545
1.0	3530000.0	3540000.0	21.0	24.670780181884766	7.634263515472412
1.0	3600000.0	3610000.0	30.0	41.03439712524414	10.03884506225586
1.0	3650000.0	3660000.0	26.0	20.907207489013672	7.045356750488281
1.0	3810000.0	3820000.0	14.0	11.92829418182373	5.612041473388672
1.0	4010000.0	4020000.0	43.0	45.17454147338867	10.592401504516602
1.0	4060000.0	4070000.0	83.0	58.577484130859375	12.230422973632812
1.0	4160000.0	4170000.0	50.0	54.16755294799805	11.72801685333252
1.0	4310000.0	4320000.0	66.0	76.33760070800781	14.003993034362793
1.0	4420000.0	4430000.0	55.0	52.754859924316406	11.544737815856934
1.0	4430000.0	4440000.0	53.0	58.691749572753906	12.242939949035645
1.0	4520000.0	4530000.0	58.0	59.11481475830078	12.290133476257324
1.0	4540000.0	4550000.0	63.0	58.9993896484375	12.278678894042969
1.0	4660000.0	4670000.0	60.0	61.119850158691406	12.514913558959961
1.0	4850000.0	4860000.0	54.0	57.40056228637695	12.096258163452148
1.0	4910000.0	4920000.0	61.0	76.81200408935547	14.0428466796875
1.0	4940000.0	4950000.0	73.0	84.7325439453125	14.655444145202637
1.0	4960000.0	4970000.0	108.0	84.07258605957031	14.616216659545898
1.0	5020000.0	5030000.0	60.0	76.39490509033203	14.008359909057617
1.0	5040000.0	5050000.0	63.0	81.51245880126953	14.420370101928711
1.0	5070000.0	5080000.0	83.0	77.12995910644531	14.06782054901123
1.0	5080000.0	5090000.0	68.0	74.3228530883789	13.82844352722168
1.0	5180000.0	5190000.0	79.0	83.88146209716797	14.603078842163086
1.0	5250000.0	5260000.0	74.0	87.2139892578125	14.827679634094238
1.0	5330000.0	5340000.0	80.0	84.17363739013672	14.619270324707031
1.0	5360000.0	5370000.0	66.0	85.47998046875	14.71308422088623
1.0	5430000.0	5440000.0	76.0	82.4183349609375	14.495434761047363
1.0	5440000.0	5450000.0	83.0	65.81121826171875	13.005221366882324
1.0	5490000.0	5500000.0	77.0	78.9798812866211	14.21771240234375
1.0	5520000.0	5530000.0	74.0	80.11710357666016	14.309640884399414
1.0	5530000.0	5540000.0	82.0	72.6055908203125	13.666882514953613
1.0	5610000.0	5620000.0	73.0	78.70357513427734	14.199167251586914
1.0	5710000.0	5720000.0	61.0	64.41654968261719	12.868982315063477
1.0	5750000.0	5760000.0	52.0	56.88134002685547	12.035385131835938
1.0	5830000.0	5840000.0	32.0	38.13847732543945	9.636110305786133
1.0	5840000.0	5850000.0	48.0	40.378150939941406	9.94683837890625
1.0	5880000.0	5890000.0	45.0	36.64204025268555	9.423833847045898
1.0	5900000.0	5910000.0	46.0	40.24165725708008	9.928860664367676
1.0	5920000.0	5930000.0	23.0	15.95787525177002	6.257883071899414
1.0	5940000.0	5950000.0	10.0	15.956852912902832	6.257735252380371
1.0	5950000.0	5960000.0	20.0	15.731597900390625	6.2216010093688965
1.0	6040000.0	6050000.0	7.0	10.839624404907227	5.4384589195251465
1.0	6110000.0	6120000.0	11.0	12.572651863098145	5.715088844299316
1.0	6120000.0	6130000.0	14.0	12.086970329284668	5.637399673461914
1.0	6150000.0	6160000.0	27.0	14.510546684265137	6.025946140289307
1.0	6240000.0	6250000.0	7.0	14.326016426086426	5.996196746826172
1.0	6260000.0	6270000.0	15.0	16.500751495361328	6.344229698181152
1.0	6280000.0	6290000.0	9.0	14.572874069213867	6.0358076095581055
1.0	6290000.0	6300000.0	8.0	15.866589546203613	6.242578506469727
1.0	6370000.0	6380000.0	19.0	13.263720512390137	5.825860023498535
1.0	6400000.0	6410000.0	7.0	11.030420303344727	5.46880578994751
1.0	6540000.0	6550000.0	22.0	24.8884220123291	7.6731061935424805
1.0	6560000.0	6570000.0	34.0	34.964839935302734	9.189112663269043
1.0	6590000.0	6600000.0	10.0	16.285968780517578	6.31017541885376
1.0	6620000.0	6630000.0	51.0	38.86732864379883	9.737074851989746
1.0	6640000.0	6650000.0	11.0	12.715124130249023	5.737901210784912
1.0	6650000.0	6660000.0	11.0	13.283807754516602	5.8290252685546875
1.0	6660000.0	6670000.0	7.0	11.916132926940918	5.610095024108887
1.0	6740000.0	6750000.0	20.0	13.194131851196289	5.814666271209717
1.0	6760000.0	6770000.0	21.0	27.004587173461914	7.993858337402344
1.0	6950000.0	6960000.0	10.0	12.988110542297363	5.781646728515625
1.0	7080000.0	7090000.0	48.0	37.363006591796875	9.528535842895508
1.0	7110000.0	7120000.0	52.0	41.37029266357422	10.081766128540039
1.0	7130000.0	7140000.0	54.0	34.98457336425781	9.183777809143066
1.0	7140000.0	7150000.0	32.0	33.691802978515625	8.997942924499512
1.0	7230000.0	7240000.0	35.0	34.08578109741211	9.061708450317383
1.0	7240000.0	7250000.0	33.0	43.213623046875	10.327119827270508
1.0	7340000.0	7350000.0	41.0	46.07427215576172	10.709111213684082
1.0	7370000.0	7380000.0	52.0	35.536048889160156	9.269947052001953
1.0	7390000.0	7400000.0	35.0	44.517303466796875	10.506853103637695
1.0	7400000.0	7410000.0	47.0	47.15999984741211	10.844964981079102
1.0	7460000.0	7470000.0	52.0	39.247467041015625	9.793416976928711
1.0	7520000.0	7530000.0	38.0	37.571685791015625	9.561869621276855
1.0	7530000.0	7540000.0	28.0	25.591876983642578	7.782329559326172
1.0	7610000.0	7620000.0	31.0	25.60400390625	7.7810773849487305
1.0	7820000.0	7830000.0	15.0	16.513797760009766	6.346978187561035
1.0	7840000.0	7850000.0	10.0	11.431086540222168	5.532646179199219
1.0	7940000.0	7950000.0	48.0	25.45132064819336	7.762668609619141
1.0	7980000.0	7990000.0	36.0	27.3055362701416	8.050311088562012
1.0	7990000.0	8000000.0	30.0	23.498985290527344	7.457576751708984
1.0	8000000.0	8010000.0	27.0	26.24334144592285	7.883277893066406
1.0	8040000.0	8050000.0	14.0	15.92979907989502	6.253394603729248
1.0	8150000.0	8160000.0	34.0	26.46917724609375	7.916016578674316
1.0	8180000.0	8190000.0	29.0	30.761499404907227	8.562457084655762
1.0	8200000.0	8210000.0	29.0	36.428680419921875	9.399985313415527
1.0	8350000.0	8360000.0	35.0	36.20059585571289	9.36053466796875
1.0	8360000.0	8370000.0	25.0	24.075626373291016	7.5443115234375
1.0	8370000.0	8380000.0	29.0	25.914331436157227	7.828301906585693
1.0	8460000.0	8470000.0	18.0	11.506763458251953	4.1252336502075195
1.0	8480000.0	8490000.0	10.0	10.258974075317383	3.9156455993652344
1.0	8510000.0	8520000.0	13.0	11.126080513000488	4.117936134338379
1.0	8540000.0	8550000.0	15.0	11.17269515991211	5.4914751052856445
1.0	8560000.0	8570000.0	14.0	10.290159225463867	5.351217746734619
1.0	8570000.0	8580000.0	17.0	11.386144638061523	4.424979209899902
1.0	8600000.0	8610000.0	18.0	11.354669570922852	5.044503688812256
1.0	8630000.0	8640000.0	20.0	11.623250961303711	5.563365459442139
1.0	8640000.0	8650000.0	12.0	11.574623107910156	5.092770576477051
1.0	8700000.0	8710000.0	14.0	11.113410949707031	4.784090518951416
1.0	8830000.0	8840000.0	16.0	12.64991283416748	5.18215799331665
1.0	8880000.0	8890000.0	26.0	20.193653106689453	6.933506011962891
1.0	8910000.0	8920000.0	10.0	15.406814575195312	6.1695637702941895
1.0	8940000.0	8950000.0	21.0	23.38995933532715	7.438279628753662
1.0	8960000.0	8970000.0	23.0	19.488595962524414	6.821253299713135
1.0	8970000.0	8980000.0	27.0	25.803646087646484	7.813019752502441
1.0	8980000.0	8990000.0	35.0	34.81542205810547	9.167411804199219
1.0	9020000.0	9030000.0	34.0	39.60041427612305	9.841187477111816
1.0	9050000.0	9060000.0	23.0	35.437828063964844	9.25434398651123
1.0	9060000.0	9070000.0	34.0	35.56605529785156	9.276033401489258
1.0	9070000.0	9080000.0	29.0	36.791622161865234	9.453926086425781
1.0	9220000.0	9230000.0	15.0	12.649520874023438	5.7274065017700195
1.0	9260000.0	9270000.0	26.0	26.280338287353516	7.887308597564697
1.0	9310000.0	9320000.0	11.0	13.305597305297852	5.83251428604126
1.0	9360000.0	9370000.0	13.0	13.367792129516602	5.842494964599609
1.0	9390000.0	9400000.0	16.0	12.827018737792969	5.497607231140137
1.0	9450000.0	9460000.0	31.0	26.3212833404541	7.896193027496338
1.0	9470000.0	9480000.0	20.0	24.376676559448242	7.591372013092041
1.0	9490000.0	9500000.0	12.0	14.280613899230957	5.988390922546387
1.0	9530000.0	9540000.0	13.0	18.929622650146484	6.731801509857178
1.0	9640000.0	9650000.0	15.0	14.895990371704102	6.087593078613281
1.0	9850000.0	9860000.0	13.0	10.501537322998047	5.384732723236084
1.0	9900000.0	9910000.0	13.0	15.343017578125	6.158847808837891
1.0	9910000.0	9920000.0	13.0	12.710338592529297	5.737159252166748
1.0	9940000.0	9950000.0	13.0	11.468019485473633	5.538540840148926
1.0	10000000.0	10010000.0	13.0	11.742956161499023	5.582421779632568
1.0	10050000.0	10060000.0	9.0	15.626876831054688	5.107285976409912
1.0	10090000.0	10100000.0	11.0	15.409014701843262	6.170051097869873
1.0	10230000.0	10240000.0	14.0	14.0390625	5.950142860412598
1.0	10290000.0	10300000.0	7.0	12.171857833862305	5.19576358795166
1.0	10320000.0	10330000.0	19.0	11.294551849365234	5.5109171867370605
1.0	10360000.0	10370000.0	10.0	10.937406539916992	5.454097270965576
1.0	10380000.0	10390000.0	18.0	12.028709411621094	4.626399040222168
1.0	10430000.0	10440000.0	15.0	11.751883506774902	5.40950870513916
1.0	10460000.0	10470000.0	22.0	10.72804069519043	5.079883575439453
1.0	10570000.0	10580000.0	15.0	12.063119888305664	5.468868732452393
1.0	10690000.0	10700000.0	19.0	20.667980194091797	7.010289192199707
1.0	10800000.0	10810000.0	40.0	37.295509338378906	9.517745971679688
1.0	10830000.0	10840000.0	47.0	38.15924835205078	9.639570236206055
1.0	10860000.0	10870000.0	41.0	42.244972229003906	10.213061332702637
1.0	10870000.0	10880000.0	52.0	46.04689407348633	10.713703155517578
1.0	10890000.0	10900000.0	44.0	44.91118621826172	10.564528465270996
1.0	10940000.0	10950000.0	33.0	36.464656829833984	9.401215553283691
1.0	10950000.0	10960000.0	47.0	38.182762145996094	9.643224716186523
1.0	11080000.0	11090000.0	9.0	12.325714111328125	5.675675392150879
1.0	11120000.0	11130000.0	8.0	12.35149097442627	5.679734230041504
1.0	11160000.0	11170000.0	14.0	11.416013717651367	5.530242919921875
1.0	11260000.0	11270000.0	10.0	12.439929008483887	5.529471397399902
1.0	11340000.0	11350000.0	18.0	15.665811538696289	6.210975646972656
1.0	11370000.0	11380000.0	32.0	25.65715980529785	7.793278694152832
1.0	11470000.0	11480000.0	64.0	48.146263122558594	10.975102424621582
1.0	11480000.0	11490000.0	40.0	44.60020065307617	10.51843547821045
1.0	11500000.0	11510000.0	68.0	44.69316482543945	10.540372848510742
1.0	11660000.0	11670000.0	48.0	42.27830123901367	10.207578659057617
1.0	11670000.0	11680000.0	29.0	43.032981872558594	10.308069229125977
1.0	11780000.0	11790000.0	20.0	22.347578048706055	7.274871826171875
1.0	11870000.0	11880000.0	7.0	12.250862121582031	5.66361141204834
1.0	11910000.0	11920000.0	19.0	31.042428970336914	8.612939834594727
1.0	11960000.0	11970000.0	35.0	25.6230525970459	7.7813897132873535
1.0	11970000.0	11980000.0	14.0	14.205240249633789	5.976780891418457
1.0	11990000.0	12000000.0	18.0	11.854227066040039	5.600390911102295
1.0	12000000.0	12010000.0	11.0	14.341943740844727	5.998748302459717
1.0	12100000.0	12110000.0	19.0	29.003442764282227	8.304506301879883
1.0	12120000.0	12130000.0	31.0	33.2097053527832	8.93394660949707
1.0	12160000.0	12170000.0	38.0	34.5843620300293	9.133903503417969
1.0	12170000.0	12180000.0	46.0	26.110692977905273	7.860450744628906
1.0	12230000.0	12240000.0	31.0	31.849557876586914	8.725067138671875
1.0	12250000.0	12260000.0	37.0	42.04747772216797	10.171698570251465
1.0	12330000.0	12340000.0	16.0	14.895666122436523	6.0874762535095215
1.0	12340000.0	12350000.0	13.0	14.635660171508789	6.04587459564209
1.0	12350000.0	12360000.0	12.0	13.306716918945312	5.832850456237793
1.0	12390000.0	12400000.0	10.0	11.258724212646484	3.978137969970703
1.0	12400000.0	12410000.0	16.0	9.119006156921387	4.919395923614502
1.0	12540000.0	12550000.0	10.0	13.997589111328125	5.94351053237915
1.0	12570000.0	12580000.0	16.0	15.324068069458008	5.914341926574707
1.0	12600000.0	12610000.0	28.0	25.922748565673828	7.837278842926025
1.0	12630000.0	12640000.0	37.0	32.19673538208008	8.782979011535645
1.0	12730000.0	12740000.0	39.0	61.37904739379883	12.543535232543945
1.0	12740000.0	12750000.0	44.0	59.954444885253906	12.38577938079834
1.0	12750000.0	12760000.0	49.0	60.48150634765625	12.440431594848633
1.0	12820000.0	12830000.0	80.0	68.17366027832031	13.250683784484863
1.0	13800000.0	13810000.0	57.0	40.058719635009766	9.896501541137695
1.0	13820000.0	13830000.0	38.0	38.338619232177734	9.662057876586914
1.0	13840000.0	13850000.0	40.0	33.24329376220703	8.94000244140625
1.0	14000000.0	14010000.0	28.0	30.59613037109375	8.545838356018066
1.0	14060000.0	14070000.0	11.0	12.399617195129395	5.687400817871094
1.0	14190000.0	14200000.0	28.0	26.2520809173584	7.884028434753418
1.0	14280000.0	14290000.0	21.0	30.211750030517578	8.484451293945312
1.0	14360000.0	14370000.0	43.0	32.6096305847168	8.838373184204102
1.0	14440000.0	14450000.0	31.0	28.602298736572266	8.23912525177002
1.0	14510000.0	14520000.0	29.0	32.67877960205078	8.358526229858398
1.0	14520000.0	14530000.0	29.0	38.32658004760742	9.658124923706055
1.0	14540000.0	14550000.0	49.0	34.701683044433594	14.016721725463867
1.0	14550000.0	14560000.0	32.0	36.09502029418945	8.815082550048828
1.0	14600000.0	14610000.0	28.0	33.04728317260742	8.903458595275879
1.0	14630000.0	14640000.0	30.0	31.002965927124023	8.413759231567383
1.0	14700000.0	14710000.0	34.0	35.20157241821289	9.212438583374023
1.0	14790000.0	14800000.0	30.0	32.11695861816406	8.765594482421875
1.0	14820000.0	14830000.0	29.0	34.67243576049805	9.137696266174316
1.0	14890000.0	14900000.0	27.0	37.419246673583984	9.595929145812988
1.0	14910000.0	14920000.0	40.0	36.770301818847656	9.437477111816406
1.0	15030000.0	15040000.0	33.0	31.795940399169922	9.483253479003906
1.0	15110000.0	15120000.0	27.0	20.094287872314453	6.6525397300720215
1.0	15170000.0	15180000.0	41.0	27.79323959350586	8.118753433227539
1.0	15240000.0	15250000.0	16.0	17.10554313659668	6.441889762878418
1.0	15280000.0	15290000.0	12.0	12.432428359985352	4.764030933380127
1.0	15320000.0	15330000.0	11.0	13.212697982788086	5.81763219833374
1.0	15490000.0	15500000.0	9.0	12.47907829284668	5.555354118347168
1.0	15530000.0	15540000.0	9.0	12.371316909790039	4.089810371398926
1.0	15550000.0	15560000.0	10.0	17.84324073791504	6.5608673095703125
1.0	15560000.0	15570000.0	24.0	29.143239974975586	8.327016830444336
1.0	15570000.0	15580000.0	18.0	19.739200592041016	6.869909763336182
1.0	15610000.0	15620000.0	27.0	30.345882415771484	8.504899978637695
1.0	15690000.0	15700000.0	29.0	28.877893447875977	8.28715705871582
1.0	15700000.0	15710000.0	32.0	28.10064125061035	8.169017791748047
1.0	15770000.0	15780000.0	37.0	31.392751693725586	8.668322563171387
1.0	15830000.0	15840000.0	17.0	20.256601333618164	6.942657470703125
1.0	15850000.0	15860000.0	22.0	15.359918594360352	6.163144111633301
1.0	15890000.0	15900000.0	11.0	13.730718612670898	5.607570648193359
1.0	15900000.0	15910000.0	20.0	18.98454475402832	6.644162178039551
1.0	15960000.0	15970000.0	15.0	11.972444534301758	5.07475471496582
1.0	16160000.0	16170000.0	9.0	16.864398956298828	6.402777194976807
1.0	16210000.0	16220000.0	11.0	10.493505477905273	5.058488368988037
1.0	16260000.0	16270000.0	13.0	14.790946960449219	6.0707597732543945
1.0	16320000.0	16330000.0	40.0	31.96795082092285	8.743121147155762
1.0	16350000.0	16360000.0	28.0	33.757423400878906	9.010638236999512
1.0	16380000.0	16390000.0	36.0	34.005775451660156	9.045394897460938
1.0	16400000.0	16410000.0	22.0	27.69719886779785	8.100784301757812
1.0	16580000.0	16590000.0	7.0	12.174657821655273	5.651427745819092
1.0	16710000.0	16720000.0	7.0	10.787398338317871	5.430148124694824
1.0	16720000.0	16730000.0	21.0	13.858224868774414	5.9211249351501465
1.0	16730000.0	16740000.0	24.0	25.575342178344727	7.780203342437744
1.0	17320000.0	17330000.0	17.0	18.39743995666504	6.647198677062988
1.0	17350000.0	17360000.0	14.0	13.637219429016113	5.885828971862793
1.0	17360000.0	17370000.0	14.0	13.568638801574707	5.8747782707214355
1.0	17400000.0	17410000.0	36.0	32.15040588378906	8.777729034423828
1.0	17410000.0	17420000.0	22.0	18.082677841186523	6.422188758850098
1.0	17450000.0	17460000.0	42.0	21.84543800354004	7.194217681884766
1.0	17510000.0	17520000.0	43.0	30.31513023376465	8.498592376708984
1.0	17570000.0	17580000.0	30.0	41.54813766479492	10.117648124694824
1.0	17660000.0	17670000.0	36.0	41.36878204345703	10.090718269348145
1.0	17760000.0	17770000.0	10.0	11.794990539550781	5.591145038604736
1.0	17860000.0	17870000.0	18.0	12.73681926727295	5.7411909103393555
1.0	17900000.0	17910000.0	16.0	13.835223197937012	5.916848182678223
1.0	17970000.0	17980000.0	16.0	18.441326141357422	6.580344200134277
1.0	17980000.0	17990000.0	24.0	18.511987686157227	6.66542911529541
1.0	18000000.0	18010000.0	15.0	16.02347183227539	6.268124580383301
1.0	18010000.0	18020000.0	25.0	19.637981414794922	6.844272613525391
1.0	18030000.0	18040000.0	41.0	45.931884765625	10.685669898986816
1.0	18100000.0	18110000.0	61.0	56.07880401611328	11.944621086120605
1.0	18170000.0	18180000.0	63.0	63.769500732421875	12.798110961914062
1.0	18180000.0	18190000.0	46.0	59.05750274658203	12.284157752990723
1.0	18210000.0	18220000.0	45.0	66.12184143066406	13.047846794128418
1.0	18220000.0	18230000.0	64.0	65.54447937011719	12.984548568725586
1.0	18240000.0	18250000.0	69.0	58.6417350769043	12.234274864196777
1.0	18350000.0	18360000.0	62.0	62.361366271972656	12.652993202209473
1.0	18360000.0	18370000.0	66.0	57.34944534301758	12.094095230102539
1.0	18440000.0	18450000.0	65.0	53.692474365234375	11.660216331481934
1.0	18480000.0	18490000.0	60.0	65.31047821044922	12.956605911254883
1.0	18550000.0	18560000.0	84.0	74.13194274902344	13.81029987335205
1.0	18620000.0	18630000.0	56.0	66.30848693847656	13.064532279968262
1.0	18660000.0	18670000.0	64.0	81.00141906738281	14.379682540893555
1.0	18690000.0	18700000.0	73.0	83.72298431396484	14.589797973632812
1.0	18700000.0	18710000.0	88.0	84.53482818603516	14.644744873046875
1.0	18730000.0	18740000.0	96.0	83.89522552490234	14.615163803100586
1.0	18770000.0	18780000.0	73.0	77.5240707397461	14.101061820983887
1.0	18880000.0	18890000.0	45.0	41.40937423706055	10.097919464111328
1.0	18890000.0	18900000.0	46.0	48.81952667236328	11.063544273376465
1.0	19070000.0	19080000.0	54.0	63.25841522216797	12.745569229125977
1.0	19160000.0	19170000.0	41.0	53.10866165161133	11.592756271362305
1.0	19270000.0	19280000.0	15.0	12.572718620300293	5.714752197265625
1.0	19280000.0	19290000.0	21.0	19.579235076904297	6.834920406341553
1.0	19320000.0	19330000.0	40.0	21.342802047729492	7.116603851318359
1.0	19360000.0	19370000.0	49.0	32.452781677246094	8.817706108093262
1.0	19390000.0	19400000.0	11.0	16.73067283630371	6.380827903747559
1.0	19400000.0	19410000.0	11.0	15.073989868164062	6.116181373596191
1.0	19440000.0	19450000.0	9.0	13.859204292297363	5.921311855316162
1.0	19490000.0	19500000.0	12.0	9.317252159118652	4.9814372062683105
1.0	19540000.0	19550000.0	2.0	9.930386543273926	5.2942705154418945
1.0	19560000.0	19570000.0	3.0	13.00416088104248	5.784334182739258
1.0	19660000.0	19670000.0	23.0	14.668172836303711	6.051215171813965
1.0	19690000.0	19700000.0	11.0	10.740571022033691	5.422703266143799
1.0	19710000.0	19720000.0	18.0	12.123510360717773	5.011910438537598
1.0	19720000.0	19730000.0	18.0	12.460680961608887	4.04047155380249
1.0	19740000.0	19750000.0	11.0	10.804574966430664	4.342801094055176
1.0	19750000.0	19760000.0	7.0	10.282196998596191	4.577841758728027
1.0	20020000.0	20030000.0	18.0	19.754837036132812	6.862771034240723
1.0	20040000.0	20050000.0	14.0	21.340085983276367	7.113908290863037
1.0	20150000.0	20160000.0	30.0	28.674266815185547	8.255023956298828
1.0	20200000.0	20210000.0	25.0	32.42467498779297	8.808645248413086
1.0	20210000.0	20220000.0	13.0	11.447810173034668	5.53531551361084
1.0	20220000.0	20230000.0	13.0	14.494598388671875	6.0232625007629395
1.0	20280000.0	20290000.0	50.0	49.05127716064453	11.089446067810059
1.0	20360000.0	20370000.0	34.0	59.430992126464844	12.478105545043945
1.0	20450000.0	20460000.0	46.0	37.15227127075195	9.49201774597168
1.0	20480000.0	20490000.0	60.0	54.27193069458008	11.738210678100586
1.0	20490000.0	20500000.0	33.0	42.53573989868164	10.237635612487793
1.0	20500000.0	20510000.0	26.0	44.10860824584961	10.45124340057373
1.0	20510000.0	20520000.0	25.0	40.911102294921875	10.020719528198242
1.0	20620000.0	20630000.0	44.0	49.04276657104492	11.090505599975586
1.0	20680000.0	20690000.0	48.0	51.929100036621094	11.445317268371582
1.0	20730000.0	20740000.0	48.0	40.34449005126953	9.93825912475586
1.0	20760000.0	20770000.0	54.0	43.38814926147461	10.356840133666992
1.0	20780000.0	20790000.0	38.0	43.58574295043945	10.385748863220215
1.0	20810000.0	20820000.0	41.0	18.168167114257812	6.610437870025635
1.0	20850000.0	20860000.0	49.0	40.62070846557617	9.986552238464355
1.0	20860000.0	20870000.0	48.0	41.779380798339844	10.150200843811035
1.0	20950000.0	20960000.0	43.0	37.85292053222656	9.590987205505371
1.0	20960000.0	20970000.0	10.0	19.729427337646484	6.858725547790527
1.0	21080000.0	21090000.0	15.0	12.171651840209961	5.1639723777771
1.0	21090000.0	21100000.0	9.0	11.70598030090332	5.400790214538574
1.0	21100000.0	21110000.0	8.0	10.01255989074707	5.307243824005127
1.0	21110000.0	21120000.0	23.0	13.64287281036377	5.8863091468811035
1.0	21160000.0	21170000.0	11.0	10.577993392944336	5.396897792816162
1.0	21220000.0	21230000.0	6.0	11.704920768737793	5.572813987731934
1.0	21270000.0	21280000.0	19.0	11.479971885681152	5.540553092956543
1.0	21300000.0	21310000.0	10.0	11.230401992797852	5.500662803649902
1.0	21390000.0	21400000.0	10.0	11.585616111755371	5.557328224182129
1.0	21410000.0	21420000.0	10.0	11.933683395385742	4.5749311447143555
1.0	21450000.0	21460000.0	16.0	12.431039810180664	5.692488670349121
1.0	21720000.0	21730000.0	39.0	30.595754623413086	8.547730445861816
1.0	21930000.0	21940000.0	22.0	24.836811065673828	7.666028022766113
1.0	22160000.0	22170000.0	17.0	17.02395248413086	6.42807674407959
1.0	22190000.0	22200000.0	7.0	18.716197967529297	6.697758674621582
1.0	22200000.0	22210000.0	19.0	22.09491539001465	7.233609676361084
1.0	22250000.0	22260000.0	17.0	13.462620735168457	4.102135181427002
1.0	22270000.0	22280000.0	25.0	29.40572738647461	8.367273330688477
1.0	22430000.0	22440000.0	21.0	11.657747268676758	5.568818092346191
1.0	22510000.0	22520000.0	30.0	40.66312789916992	9.990531921386719
1.0	22680000.0	22690000.0	48.0	42.09626007080078	10.185644149780273
1.0	22740000.0	22750000.0	33.0	28.34134864807129	8.197174072265625
1.0	22780000.0	22790000.0	8.0	12.402676582336426	5.687899589538574
1.0	22820000.0	22830000.0	8.0	14.990152359008789	6.102514266967773
1.0	22840000.0	22850000.0	19.0	19.73953628540039	6.860331058502197
1.0	22860000.0	22870000.0	22.0	19.605022430419922	6.839033603668213
1.0	22890000.0	22900000.0	39.0	36.35928726196289	9.387338638305664
1.0	22910000.0	22920000.0	45.0	41.781253814697266	10.14137077331543
1.0	22920000.0	22930000.0	66.0	42.961387634277344	10.30112361907959
1.0	23060000.0	23070000.0	37.0	33.72698211669922	9.005228042602539
1.0	23210000.0	23220000.0	42.0	40.60116195678711	9.989011764526367
1.0	23220000.0	23230000.0	39.0	41.900917053222656	10.16014289855957
1.0	23230000.0	23240000.0	44.0	46.57394790649414	10.772859573364258
1.0	23270000.0	23280000.0	39.0	40.155601501464844	9.914460182189941
1.0	23380000.0	23390000.0	10.0	10.622335433959961	4.581945896148682
1.0	23410000.0	23420000.0	7.0	12.768068313598633	5.746506214141846
1.0	23430000.0	23440000.0	3.0	10.716096878051758	5.02853536605835
1.0	23460000.0	23470000.0	11.0	13.051956176757812	5.791912078857422
1.0	23530000.0	23540000.0	38.0	33.535247802734375	8.978657722473145
1.0	23570000.0	23580000.0	33.0	34.014320373535156	9.050216674804688
1.0	23610000.0	23620000.0	11.0	11.138023376464844	5.48594856262207
1.0	23750000.0	23760000.0	20.0	15.979513168334961	6.260601997375488
1.0	23800000.0	23810000.0	18.0	18.181398391723633	6.612979888916016
1.0	23820000.0	23830000.0	21.0	29.764484405517578	8.418301582336426
1.0	23880000.0	23890000.0	11.0	17.38321304321289	6.486252784729004
1.0	23930000.0	23940000.0	44.0	38.99683380126953	9.757133483886719
1.0	24140000.0	24150000.0	19.0	15.545610427856445	6.191808223724365
1.0	24180000.0	24190000.0	13.0	17.595691680908203	6.519388675689697
1.0	24190000.0	24200000.0	19.0	15.90240478515625	6.212991237640381
1.0	24230000.0	24240000.0	34.0	19.758243560791016	6.874619483947754
1.0	24280000.0	24290000.0	1.0	13.263339042663574	4.604938507080078
1.0	24360000.0	24370000.0	17.0	22.110139846801758	7.239768028259277
1.0	24370000.0	24380000.0	26.0	18.91269302368164	6.729339599609375
1.0	24390000.0	24400000.0	36.0	30.298608779907227	8.496828079223633
1.0	24430000.0	24440000.0	27.0	26.247249603271484	7.884543418884277
1.0	24450000.0	24460000.0	31.0	26.80877685546875	8.87202262878418
1.0	24500000.0	24510000.0	18.0	23.703536987304688	7.489762783050537
1.0	24600000.0	24610000.0	24.0	27.790782928466797	8.126459121704102
1.0	24650000.0	24660000.0	14.0	27.76120948791504	8.116511344909668
1.0	24660000.0	24670000.0	18.0	19.983030319213867	6.9069366455078125
1.0	24720000.0	24730000.0	8.0	12.1550931930542	5.200310707092285
1.0	24820000.0	24830000.0	26.0	16.507129669189453	5.882290363311768
1.0	24850000.0	24860000.0	7.0	14.618429183959961	4.3341474533081055
1.0	24930000.0	24940000.0	29.0	28.000951766967773	8.153554916381836
1.0	25030000.0	25040000.0	26.0	18.308643341064453	6.633554935455322
1.0	25130000.0	25140000.0	15.0	12.290857315063477	4.566240310668945
1.0	25140000.0	25150000.0	9.0	11.185274124145508	5.382874488830566
1.0	25190000.0	25200000.0	23.0	21.448652267456055	7.139643669128418
1.0	25220000.0	25230000.0	21.0	15.218032836914062	5.880404949188232
1.0	25310000.0	25320000.0	31.0	25.59500503540039	7.785921573638916
1.0	25350000.0	25360000.0	17.0	18.09219741821289	6.601299285888672
1.0	25370000.0	25380000.0	29.0	31.005355834960938	8.611871719360352
1.0	25460000.0	25470000.0	23.0	26.398605346679688	7.909972190856934
1.0	25780000.0	25790000.0	14.0	11.591499328613281	5.558313846588135
1.0	25940000.0	25950000.0	11.0	10.551454544067383	4.643462181091309
1.0	25950000.0	25960000.0	29.0	19.419641494750977	6.814265251159668
1.0	26090000.0	26100000.0	17.0	15.359354972839355	6.161566257476807
1.0	26110000.0	26120000.0	20.0	18.0526065826416	6.595953941345215
1.0	26120000.0	26130000.0	22.0	10.936375617980957	5.453888416290283
1.0	26180000.0	26190000.0	12.0	14.875332832336426	6.083623886108398
1.0	26330000.0	26340000.0	14.0	24.604488372802734	7.624289035797119
1.0	26340000.0	26350000.0	16.0	12.2676362991333	5.666220664978027
1.0	26360000.0	26370000.0	12.0	21.667949676513672	7.1665239334106445
1.0	26380000.0	26390000.0	16.0	10.30496597290039	5.217892169952393
1.0	26400000.0	26410000.0	21.0	21.361867904663086	7.120002746582031
1.0	26480000.0	26490000.0	17.0	19.712726593017578	6.86099100112915
1.0	26490000.0	26500000.0	14.0	17.536602020263672	6.50964879989624
1.0	26540000.0	26550000.0	29.0	30.582626342773438	8.541166305541992
1.0	26640000.0	26650000.0	29.0	30.632598876953125	8.548028945922852
1.0	26660000.0	26670000.0	22.0	28.88909912109375	8.281549453735352
1.0	26720000.0	26730000.0	38.0	33.683067321777344	8.999836921691895
1.0	26740000.0	26750000.0	38.0	34.266273498535156	9.08726978302002
1.0	26750000.0	26760000.0	23.0	27.341150283813477	8.046350479125977
1.0	26770000.0	26780000.0	8.0	15.45110034942627	6.176716327667236
1.0	26810000.0	26820000.0	18.0	25.97003746032715	7.837847709655762
1.0	26820000.0	26830000.0	15.0	14.308767318725586	5.993278503417969
1.0	26870000.0	26880000.0	21.0	26.00298500061035	7.848451137542725
1.0	26950000.0	26960000.0	25.0	21.719104766845703	7.1756439208984375
1.0	26990000.0	27000000.0	29.0	28.824115753173828	8.27624797821045
1.0	27040000.0	27050000.0	6.0	11.011957168579102	5.465877056121826
1.0	27110000.0	27120000.0	16.0	9.918573379516602	5.292459011077881
1.0	27130000.0	27140000.0	21.0	18.172122955322266	6.611610412597656
1.0	27170000.0	27180000.0	12.0	12.855356216430664	5.760376453399658
1.0	27270000.0	27280000.0	27.0	18.780384063720703	6.708052635192871
1.0	27300000.0	27310000.0	29.0	28.399311065673828	8.210190773010254
1.0	27310000.0	27320000.0	30.0	27.581409454345703	8.086634635925293
1.0	27320000.0	27330000.0	10.0	13.046590805053711	5.790663719177246
1.0	27350000.0	27360000.0	24.0	22.74008560180664	7.334319114685059
1.0	27440000.0	27450000.0	9.0	12.869300842285156	5.279506683349609
1.0	27520000.0	27530000.0	29.0	28.31393051147461	8.197735786437988
1.0	27600000.0	27610000.0	14.0	13.88685417175293	5.925741672515869
1.0	27650000.0	27660000.0	9.0	12.244413375854492	5.662559986114502
1.0	27690000.0	27700000.0	16.0	15.794357299804688	6.231047630310059
1.0	27720000.0	27730000.0	17.0	13.635351181030273	5.886051177978516
1.0	27760000.0	27770000.0	10.0	11.25772476196289	5.288495063781738
1.0	27780000.0	27790000.0	9.0	12.340669631958008	5.174167156219482
1.0	27890000.0	27900000.0	12.0	11.279851913452148	5.508502006530762
1.0	27910000.0	27920000.0	17.0	12.788724899291992	5.749688625335693
1.0	28060000.0	28070000.0	12.0	15.294195175170898	6.151524543762207
1.0	28190000.0	28200000.0	17.0	19.758922576904297	6.867701530456543
1.0	28210000.0	28220000.0	7.0	10.673383712768555	4.503359317779541
1.0	28260000.0	28270000.0	26.0	24.89798355102539	7.674205780029297
1.0	28280000.0	28290000.0	23.0	17.4091739654541	6.489504814147949
1.0	28360000.0	28370000.0	12.0	11.922426223754883	5.611116409301758
1.0	28400000.0	28410000.0	11.0	10.561625480651855	5.394272327423096
1.0	28440000.0	28450000.0	18.0	18.12969398498535	6.607163429260254
1.0	28500000.0	28510000.0	24.0	23.771860122680664	7.500307559967041
1.0	28520000.0	28530000.0	22.0	15.381988525390625	6.165343761444092
1.0	28530000.0	28540000.0	15.0	13.221626281738281	5.819077968597412
1.0	28550000.0	28560000.0	15.0	14.143104553222656	5.966837406158447
1.0	28620000.0	28630000.0	22.0	24.692100524902344	7.6382927894592285
1.0	28730000.0	28740000.0	14.0	11.648043632507324	5.567273139953613
1.0	28750000.0	28760000.0	4.0	11.51927661895752	5.546724796295166
1.0	28770000.0	28780000.0	13.0	12.774173736572266	5.747375011444092
1.0	28850000.0	28860000.0	20.0	14.806462287902832	6.073193550109863
1.0	28890000.0	28900000.0	6.0	14.89033031463623	5.8978166580200195
1.0	28920000.0	28930000.0	9.0	14.819343566894531	6.075311183929443
1.0	28960000.0	28970000.0	15.0	12.916961669921875	5.770226955413818
1.0	29110000.0	29120000.0	19.0	25.401926040649414	7.751507759094238
1.0	29160000.0	29170000.0	28.0	28.530681610107422	8.23505973815918
1.0	29210000.0	29220000.0	17.0	19.470848083496094	6.818149566650391
1.0	29280000.0	29290000.0	10.0	15.851524353027344	5.736329078674316
1.0	29290000.0	29300000.0	9.0	14.140545845031738	5.96596622467041
1.0	29320000.0	29330000.0	17.0	14.436388969421387	4.2191619873046875
1.0	29350000.0	29360000.0	19.0	14.716885566711426	4.673096656799316
1.0	29420000.0	29430000.0	16.0	16.517410278320312	4.582850456237793
1.0	29440000.0	29450000.0	10.0	15.022333145141602	5.192208290100098
1.0	29510000.0	29520000.0	9.0	16.972824096679688	6.419806480407715
1.0	29520000.0	29530000.0	15.0	14.793481826782227	6.071154594421387
1.0	29540000.0	29550000.0	27.0	13.636297225952148	5.885552406311035
1.0	29560000.0	29570000.0	27.0	16.919036865234375	6.411694526672363
1.0	29590000.0	29600000.0	26.0	19.630233764648438	6.8455634117126465
1.0	29630000.0	29640000.0	37.0	25.354496002197266	7.742345333099365
1.0	29670000.0	29680000.0	53.0	48.7737922668457	11.053022384643555
1.0	29730000.0	29740000.0	55.0	59.28337860107422	12.312877655029297
1.0	29740000.0	29750000.0	52.0	61.979713439941406	12.609588623046875
1.0	29760000.0	29770000.0	47.0	59.673927307128906	12.35101318359375
1.0	29770000.0	29780000.0	44.0	54.589500427246094	11.775370597839355
1.0	29860000.0	29870000.0	62.0	45.2449836730957	10.598950386047363
1.0	30140000.0	30150000.0	47.0	57.189971923828125	12.07131576538086
1.0	30190000.0	30200000.0	85.0	67.04317474365234	13.136789321899414
1.0	30310000.0	30320000.0	91.0	64.7605209350586	12.903022766113281
1.0	30350000.0	30360000.0	56.0	64.57438659667969	12.892024040222168
1.0	30400000.0	30410000.0	55.0	61.153045654296875	12.514725685119629
1.0	30410000.0	30420000.0	55.0	61.934288024902344	12.600319862365723
1.0	30450000.0	30460000.0	73.0	61.1458625793457	12.51628303527832
1.0	30470000.0	30480000.0	58.0	55.22099685668945	11.838634490966797
1.0	30490000.0	30500000.0	69.0	73.00169372558594	13.711941719055176
1.0	30560000.0	30570000.0	79.0	49.48558807373047	11.153264999389648
1.0	30610000.0	30620000.0	62.0	54.30298614501953	11.736730575561523
1.0	30750000.0	30760000.0	16.0	29.268224716186523	8.343195915222168
1.0	30790000.0	30800000.0	50.0	41.9657096862793	10.169197082519531
1.0	30880000.0	30890000.0	39.0	30.86968994140625	8.586527824401855
1.0	30900000.0	30910000.0	16.0	31.51544761657715	8.673666000366211
1.0	30940000.0	30950000.0	34.0	37.10863494873047	9.487509727478027
1.0	30950000.0	30960000.0	48.0	47.0775032043457	10.837600708007812
1.0	30970000.0	30980000.0	43.0	28.337677001953125	8.196981430053711
1.0	31170000.0	31180000.0	42.0	34.211097717285156	9.078336715698242
1.0	31220000.0	31230000.0	41.0	25.620275497436523	7.786664009094238
1.0	31310000.0	31320000.0	26.0	22.663776397705078	7.330921173095703
1.0	31430000.0	31440000.0	8.0	8.242148399353027	4.410726070404053
1.0	31440000.0	31450000.0	10.0	9.823325157165527	4.850636959075928
1.0	31500000.0	31510000.0	9.0	9.473857879638672	5.222169876098633
1.0	31540000.0	31550000.0	29.0	27.997509002685547	8.149950981140137
1.0	31590000.0	31600000.0	29.0	26.022113800048828	7.849790096282959
1.0	31670000.0	31680000.0	18.0	28.329242706298828	8.201370239257812
1.0	31720000.0	31730000.0	25.0	20.84459686279297	7.03823709487915
1.0	31750000.0	31760000.0	13.0	12.106454849243164	5.496611595153809
1.0	31850000.0	31860000.0	21.0	31.904254913330078	8.735726356506348
1.0	31870000.0	31880000.0	42.0	34.263946533203125	9.083023071289062
1.0	31910000.0	31920000.0	38.0	47.49100875854492	10.895925521850586
1.0	31920000.0	31930000.0	64.0	54.9409294128418	11.806108474731445
1.0	32090000.0	32100000.0	16.0	17.369661331176758	6.483305931091309
1.0	32110000.0	32120000.0	20.0	25.395977020263672	7.75399923324585
1.0	32160000.0	32170000.0	18.0	13.094512939453125	5.799901962280273
1.0	32220000.0	32230000.0	17.0	15.128085136413574	6.124882698059082
1.0	32250000.0	32260000.0	25.0	24.4934024810791	7.609588623046875
1.0	32310000.0	32320000.0	34.0	30.6673583984375	8.551366806030273
1.0	32360000.0	32370000.0	21.0	23.296268463134766	7.424224853515625
1.0	32480000.0	32490000.0	6.0	10.107061386108398	5.322199821472168
1.0	32510000.0	32520000.0	12.0	11.202797889709473	5.4962944984436035
1.0	32530000.0	32540000.0	11.0	13.945121765136719	5.935044765472412
1.0	32560000.0	32570000.0	11.0	13.884984970092773	5.925419807434082
1.0	32610000.0	32620000.0	20.0	11.323187828063965	4.964746952056885
1.0	32690000.0	32700000.0	9.0	13.096760749816895	5.7990522384643555
1.0	32730000.0	32740000.0	26.0	27.6236515045166	8.095556259155273
1.0	32740000.0	32750000.0	32.0	29.92926597595215	8.441656112670898
1.0	32750000.0	32760000.0	25.0	22.735788345336914	7.3329176902771
1.0	32770000.0	32780000.0	10.0	11.628076553344727	5.564089775085449
1.0	32780000.0	32790000.0	4.0	11.844510078430176	5.574800968170166
1.0	32800000.0	32810000.0	10.0	12.470417976379395	5.707947731018066
1.0	32850000.0	32860000.0	13.0	12.948999404907227	5.775380611419678
1.0	32930000.0	32940000.0	31.0	26.755199432373047	7.960838317871094
1.0	33000000.0	33010000.0	10.0	17.843643188476562	6.559545040130615
1.0	33030000.0	33040000.0	10.0	13.522695541381836	5.416732311248779
1.0	33160000.0	33170000.0	9.0	10.354334831237793	5.361379146575928
1.0	33240000.0	33250000.0	12.0	12.161768913269043	5.630321025848389
1.0	33320000.0	33330000.0	13.0	12.64369010925293	5.726484775543213
1.0	33350000.0	33360000.0	33.0	23.610668182373047	7.471285820007324
1.0	33450000.0	33460000.0	8.0	14.276618957519531	5.987615585327148
1.0	33510000.0	33520000.0	8.0	9.550241470336914	5.234194755554199
1.0	33550000.0	33560000.0	22.0	12.603676795959473	5.7200446128845215
1.0	33580000.0	33590000.0	10.0	15.199870109558105	6.136002540588379
1.0	33620000.0	33630000.0	10.0	13.87861442565918	5.924393177032471
1.0	33710000.0	33720000.0	22.0	17.282886505126953	6.470142364501953
1.0	33760000.0	33770000.0	13.0	11.665058135986328	5.569989204406738
1.0	33770000.0	33780000.0	13.0	16.439794540405273	5.964494705200195
1.0	33820000.0	33830000.0	4.0	11.12122917175293	5.483264923095703
1.0	33920000.0	33930000.0	28.0	28.31852149963379	8.200372695922852
1.0	33940000.0	33950000.0	15.0	16.124279022216797	6.28458309173584
1.0	33970000.0	33980000.0	30.0	44.869537353515625	10.55174732208252
1.0	34000000.0	34010000.0	75.0	57.85224151611328	12.145218849182129
1.0	34030000.0	34040000.0	88.0	63.92197799682617	12.810440063476562
1.0	34040000.0	34050000.0	62.0	64.30656433105469	12.855051040649414
1.0	34090000.0	34100000.0	53.0	49.15925979614258	11.110929489135742
1.0	34210000.0	34220000.0	90.0	95.08875274658203	15.288162231445312
1.0	34230000.0	34240000.0	119.0	97.62472534179688	15.409052848815918
1.0	34350000.0	34360000.0	65.0	56.5377311706543	11.992304801940918
1.0	34370000.0	34380000.0	63.0	68.97203063964844	13.32313060760498
1.0	34400000.0	34410000.0	24.0	60.64238739013672	12.453166007995605
1.0	34520000.0	34530000.0	67.0	75.53463745117188	13.928848266601562
1.0	34550000.0	34560000.0	84.0	58.459312438964844	12.205042839050293
1.0	34580000.0	34590000.0	88.0	88.2677993774414	14.897911071777344
1.0	34590000.0	34600000.0	90.0	82.18131256103516	14.474705696105957
1.0	34620000.0	34630000.0	69.0	61.26897430419922	12.535486221313477
1.0	34650000.0	34660000.0	86.0	92.76639556884766	15.186312675476074
1.0	34790000.0	34800000.0	102.0	109.3882827758789	15.800074577331543
1.0	34810000.0	34820000.0	124.0	109.16572570800781	15.791143417358398
1.0	34860000.0	34870000.0	97.0	114.68099212646484	15.856605529785156
1.0	34870000.0	34880000.0	106.0	110.85323333740234	15.818219184875488
1.0	34970000.0	34980000.0	120.0	115.1800765991211	15.870394706726074
1.0	34990000.0	35000000.0	112.0	96.6366958618164	15.36778450012207
1.0	35000000.0	35010000.0	93.0	104.35115051269531	15.669061660766602
1.0	35120000.0	35130000.0	68.0	71.40118408203125	13.562037467956543
1.0	35140000.0	35150000.0	70.0	60.78522491455078	12.475353240966797
1.0	35220000.0	35230000.0	71.0	66.89479064941406	13.119219779968262
1.0	35320000.0	35330000.0	24.0	20.341171264648438	6.955718994140625
1.0	35360000.0	35370000.0	51.0	37.634979248046875	9.569840431213379
1.0	35380000.0	35390000.0	60.0	42.90522003173828	10.29692268371582
1.0	35420000.0	35430000.0	23.0	22.586706161499023	7.312241554260254
1.0	35630000.0	35640000.0	22.0	22.040512084960938	7.2269086837768555
1.0	35680000.0	35690000.0	36.0	31.282039642333984	8.648237228393555
1.0	35750000.0	35760000.0	10.0	13.104289054870605	5.800289630889893
1.0	35770000.0	35780000.0	18.0	13.058549880981445	5.792953014373779
1.0	35850000.0	35860000.0	15.0	9.377138137817383	4.516836643218994
1.0	35880000.0	35890000.0	10.0	10.777694702148438	5.227430820465088
1.0	35950000.0	35960000.0	9.0	11.86108112335205	5.601316928863525
1.0	35960000.0	35970000.0	13.0	10.83692455291748	5.4380998611450195
1.0	35990000.0	36000000.0	16.0	11.796345710754395	5.101883411407471
1.0	36000000.0	36010000.0	12.0	9.73299789428711	5.263091564178467
1.0	36030000.0	36040000.0	14.0	13.048255920410156	5.791253089904785
1.0	36050000.0	36060000.0	9.0	13.355445861816406	5.84050989151001
1.0	36140000.0	36150000.0	34.0	25.78634262084961	7.812046051025391
1.0	36150000.0	36160000.0	19.0	29.857290267944336	8.433631896972656
1.0	36210000.0	36220000.0	11.0	12.24935531616211	4.665881156921387
1.0	36260000.0	36270000.0	13.0	27.1480770111084	8.022223472595215
1.0	36270000.0	36280000.0	15.0	12.611970901489258	5.7213945388793945
1.0	36280000.0	36290000.0	13.0	11.566781997680664	5.554322719573975
1.0	36320000.0	36330000.0	19.0	13.978361129760742	5.940553665161133
1.0	36370000.0	36380000.0	30.0	13.894371032714844	5.2166948318481445
1.0	36410000.0	36420000.0	12.0	13.813385009765625	5.044722557067871
1.0	36460000.0	36470000.0	20.0	13.690317153930664	5.0077314376831055
1.0	36580000.0	36590000.0	22.0	31.549541473388672	8.686716079711914
1.0	36690000.0	36700000.0	12.0	10.632280349731445	5.405508995056152
1.0	36710000.0	36720000.0	6.0	10.809432983398438	4.828078269958496
1.0	36780000.0	36790000.0	10.0	11.602474212646484	5.560015678405762
1.0	36810000.0	36820000.0	24.0	13.9462251663208	5.935235023498535
1.0	36840000.0	36850000.0	14.0	9.571331024169922	5.237532138824463
1.0	36870000.0	36880000.0	9.0	14.952852249145508	6.0967488288879395
1.0	36910000.0	36920000.0	10.0	15.369241714477539	6.163515567779541
1.0	36940000.0	36950000.0	30.0	34.143829345703125	9.069488525390625
1.0	37030000.0	37040000.0	40.0	41.68858337402344	10.13511848449707
1.0	37060000.0	37070000.0	49.0	52.97974395751953	11.578916549682617
1.0	37100000.0	37110000.0	46.0	46.348331451416016	10.74781608581543
1.0	37180000.0	37190000.0	51.0	46.618770599365234	10.77495002746582
1.0	37190000.0	37200000.0	48.0	46.72188186645508	10.788973808288574
1.0	37250000.0	37260000.0	49.0	38.90115737915039	9.738753318786621
1.0	37330000.0	37340000.0	31.0	24.12533187866211	7.550889015197754
1.0	37360000.0	37370000.0	63.0	51.059837341308594	11.33942699432373
1.0	37460000.0	37470000.0	60.0	42.639732360839844	10.24956226348877
1.0	37700000.0	37710000.0	39.0	46.91305160522461	10.816574096679688
1.0	37780000.0	37790000.0	60.0	54.371788024902344	11.758191108703613
1.0	37880000.0	37890000.0	45.0	48.95332717895508	11.082718849182129
1.0	37910000.0	37920000.0	33.0	32.453269958496094	8.817350387573242
1.0	38050000.0	38060000.0	18.0	12.005642890930176	5.624403953552246
1.0	38100000.0	38110000.0	55.0	38.854530334472656	9.736601829528809
1.0	38190000.0	38200000.0	39.0	43.22314453125	10.340222358703613
1.0	38230000.0	38240000.0	42.0	38.74658203125	9.726214408874512
1.0	38380000.0	38390000.0	10.0	12.112404823303223	5.641472339630127
1.0	38400000.0	38410000.0	15.0	13.389556884765625	5.845986366271973
1.0	38420000.0	38430000.0	15.0	14.02678108215332	5.948199272155762
1.0	38470000.0	38480000.0	28.0	23.389324188232422	7.4358110427856445
1.0	38480000.0	38490000.0	9.0	11.787839889526367	5.589669704437256
1.0	38490000.0	38500000.0	12.0	14.1337251663208	5.9672112464904785
1.0	38530000.0	38540000.0	35.0	32.60261535644531	8.841415405273438
1.0	38580000.0	38590000.0	35.0	42.07653045654297	10.18401050567627
1.0	38670000.0	38680000.0	57.0	56.73179244995117	12.02513313293457
1.0	38700000.0	38710000.0	62.0	64.0927734375	12.83482837677002
1.0	38790000.0	38800000.0	67.0	75.20733642578125	13.911218643188477
1.0	38820000.0	38830000.0	68.0	82.91153717041016	14.527273178100586
1.0	38840000.0	38850000.0	67.0	82.68975830078125	14.521466255187988
1.0	38910000.0	38920000.0	70.0	65.25277709960938	12.952799797058105
1.0	38920000.0	38930000.0	58.0	70.71177673339844	13.495585441589355
1.0	38950000.0	38960000.0	40.0	50.468849182128906	11.267842292785645
1.0	38970000.0	38980000.0	46.0	49.20038604736328	11.11656379699707
1.0	38980000.0	38990000.0	45.0	49.428138732910156	11.133743286132812
1.0	39000000.0	39010000.0	36.0	41.209259033203125	10.068390846252441
1.0	39010000.0	39020000.0	32.0	32.493309020996094	8.824762344360352
1.0	39050000.0	39060000.0	56.0	47.91749572753906	10.947723388671875
1.0	39100000.0	39110000.0	72.0	64.29325103759766	12.855506896972656
1.0	39120000.0	39130000.0	60.0	62.2437858581543	12.636738777160645
1.0	39150000.0	39160000.0	59.0	56.904083251953125	12.03922176361084
1.0	39180000.0	39190000.0	61.0	62.91291427612305	12.70909309387207
1.0	39490000.0	39500000.0	15.0	12.615785598754883	5.721879482269287
1.0	39510000.0	39520000.0	17.0	15.158258438110352	5.136037826538086
1.0	39560000.0	39570000.0	23.0	14.712831497192383	6.057768821716309
1.0	39650000.0	39660000.0	12.0	10.334478378295898	8.029226303100586
1.0	39660000.0	39670000.0	10.0	9.486928939819336	4.895462989807129
1.0	39680000.0	39690000.0	16.0	10.170287132263184	3.9532196521759033
1.0	39690000.0	39700000.0	9.0	10.179757118225098	4.312103748321533
1.0	39730000.0	39740000.0	5.0	10.2388277053833	4.520623207092285
1.0	39780000.0	39790000.0	5.0	11.021040916442871	4.1834306716918945
1.0	39900000.0	39910000.0	17.0	9.959745407104492	4.779531955718994
1.0	39930000.0	39940000.0	15.0	10.22574520111084	5.049830436706543
1.0	39950000.0	39960000.0	11.0	12.718485832214355	5.610774993896484
1.0	39970000.0	39980000.0	16.0	16.699005126953125	6.376143455505371
1.0	40080000.0	40090000.0	23.0	28.7150821685791	8.265286445617676
1.0	40110000.0	40120000.0	21.0	25.59499168395996	7.781978607177734
1.0	40190000.0	40200000.0	33.0	25.671245574951172	7.795515537261963
1.0	40210000.0	40220000.0	11.0	15.64245891571045	6.207151889801025
1.0	40320000.0	40330000.0	14.0	12.062108993530273	5.633431434631348
1.0	40340000.0	40350000.0	11.0	12.55750846862793	5.712695121765137
1.0	40360000.0	40370000.0	17.0	20.757678985595703	7.023077487945557
1.0	40370000.0	40380000.0	33.0	30.030658721923828	8.453634262084961
1.0	40430000.0	40440000.0	27.0	18.670413970947266	6.690450191497803
1.0	40440000.0	40450000.0	26.0	26.7454833984375	7.957823276519775
1.0	40470000.0	40480000.0	27.0	30.400928497314453	8.514307975769043
1.0	40530000.0	40540000.0	19.0	12.418871879577637	5.690495014190674
1.0	40660000.0	40670000.0	9.0	13.289657592773438	5.829990863800049
1.0	40670000.0	40680000.0	16.0	13.181686401367188	5.812680721282959
1.0	40710000.0	40720000.0	19.0	22.88066291809082	7.3595099449157715
1.0	40880000.0	40890000.0	17.0	13.12440299987793	5.176194667816162
1.0	40970000.0	40980000.0	12.0	15.747533798217773	6.224058151245117
1.0	40980000.0	40990000.0	24.0	18.933013916015625	6.732594966888428
1.0	41200000.0	41210000.0	9.0	11.051019668579102	5.472141265869141
1.0	41230000.0	41240000.0	15.0	12.933918952941895	5.772968769073486
1.0	41330000.0	41340000.0	29.0	34.28624725341797	9.089672088623047
1.0	41450000.0	41460000.0	11.0	10.705612182617188	5.232961177825928
1.0	41510000.0	41520000.0	13.0	12.040892601013184	5.630034923553467
1.0	41560000.0	41570000.0	13.0	10.345943450927734	4.2096662521362305
1.0	41580000.0	41590000.0	8.0	11.455324172973633	5.536526203155518
1.0	41610000.0	41620000.0	9.0	10.371804237365723	4.4595723152160645
1.0	41630000.0	41640000.0	11.0	11.353727340698242	5.5203399658203125
1.0	41700000.0	41710000.0	10.0	10.765853881835938	5.426797389984131
1.0	41760000.0	41770000.0	31.0	30.953744888305664	8.596875190734863
1.0	41770000.0	41780000.0	25.0	25.952220916748047	7.840590000152588
1.0	41780000.0	41790000.0	39.0	29.346155166625977	8.358222007751465
1.0	41800000.0	41810000.0	31.0	29.762104034423828	8.415997505187988
1.0	41840000.0	41850000.0	17.0	23.22990608215332	7.412839412689209
1.0	41860000.0	41870000.0	35.0	27.0028076171875	8.003111839294434
1.0	41900000.0	41910000.0	21.0	19.695056915283203	6.854018211364746
1.0	41980000.0	41990000.0	22.0	15.136688232421875	6.126241207122803
1.0	42000000.0	42010000.0	28.0	17.57609748840332	6.028537273406982
1.0	42030000.0	42040000.0	27.0	19.08673858642578	6.756674289703369
1.0	42100000.0	42110000.0	24.0	20.79660987854004	7.033944606781006
1.0	42110000.0	42120000.0	24.0	19.361326217651367	6.802517890930176
1.0	42120000.0	42130000.0	17.0	16.389179229736328	4.412909507751465
1.0	42200000.0	42210000.0	23.0	23.536752700805664	7.4642229080200195
1.0	42330000.0	42340000.0	35.0	21.70306968688965	7.17648458480835
1.0	42340000.0	42350000.0	14.0	15.67138671875	6.211211204528809
1.0	42790000.0	42800000.0	12.0	10.32845401763916	5.357273101806641
1.0	42820000.0	42830000.0	64.0	34.865665435791016	9.174432754516602
1.0	42880000.0	42890000.0	17.0	29.24910545349121	8.339963912963867
1.0	42890000.0	42900000.0	31.0	26.68789291381836	7.953641414642334
1.0	42930000.0	42940000.0	10.0	18.440250396728516	6.653845310211182
1.0	43030000.0	43040000.0	18.0	17.79945945739746	6.551724433898926
1.0	43040000.0	43050000.0	21.0	20.951671600341797	7.052580833435059
1.0	43160000.0	43170000.0	11.0	10.112299919128418	5.323071002960205
1.0	43190000.0	43200000.0	24.0	22.077550888061523	7.232954502105713
1.0	43200000.0	43210000.0	22.0	21.237302780151367	7.097199440002441
1.0	43210000.0	43220000.0	15.0	15.5656099319458	6.194626808166504
1.0	43230000.0	43240000.0	13.0	13.176298141479492	5.81178617477417
1.0	43350000.0	43360000.0	42.0	34.68113327026367	9.147531509399414
1.0	43370000.0	43380000.0	46.0	37.99324417114258	9.615218162536621
1.0	43440000.0	43450000.0	23.0	23.987613677978516	7.531608581542969
1.0	43460000.0	43470000.0	28.0	37.17786407470703	9.502975463867188
1.0	43480000.0	43490000.0	40.0	33.62316131591797	8.988061904907227
1.0	43520000.0	43530000.0	16.0	18.655216217041016	6.689377784729004
1.0	43610000.0	43620000.0	21.0	23.283716201782227	7.422032356262207
1.0	43640000.0	43650000.0	36.0	35.33821487426758	9.243227005004883
1.0	43720000.0	43730000.0	42.0	45.907188415527344	10.686260223388672
1.0	43750000.0	43760000.0	36.0	37.06923294067383	9.486196517944336
1.0	43780000.0	43790000.0	32.0	26.269454956054688	7.886127471923828
1.0	43810000.0	43820000.0	10.0	21.607097625732422	7.1576361656188965
1.0	43870000.0	43880000.0	11.0	14.819872856140137	6.075413703918457
1.0	43980000.0	43990000.0	42.0	34.26032638549805	9.083654403686523
1.0	44000000.0	44010000.0	19.0	15.020007133483887	6.107048511505127
1.0	44130000.0	44140000.0	8.0	12.199867248535156	5.655444145202637
1.0	44140000.0	44150000.0	13.0	12.348382949829102	5.457699775695801
1.0	44180000.0	44190000.0	20.0	12.74454402923584	5.031182765960693
1.0	44220000.0	44230000.0	12.0	13.141225814819336	5.806157112121582
1.0	44240000.0	44250000.0	18.0	12.721258163452148	4.605064392089844
1.0	44260000.0	44270000.0	11.0	12.596139907836914	5.7188801765441895
1.0	44270000.0	44280000.0	19.0	14.021783828735352	5.273215293884277
1.0	44340000.0	44350000.0	12.0	14.301592826843262	5.992448329925537
1.0	44430000.0	44440000.0	23.0	16.121570587158203	6.284049987792969
1.0	44510000.0	44520000.0	23.0	25.60025978088379	7.782502174377441
1.0	44580000.0	44590000.0	36.0	38.934146881103516	9.75100040435791
1.0	44620000.0	44630000.0	34.0	38.71163558959961	9.717395782470703
1.0	44640000.0	44650000.0	39.0	39.60255432128906	9.838287353515625
1.0	44670000.0	44680000.0	28.0	26.073755264282227	7.856095314025879
1.0	44690000.0	44700000.0	20.0	15.974764823913574	6.244830131530762
1.0	44740000.0	44750000.0	14.0	13.505960464477539	5.864647388458252
1.0	44750000.0	44760000.0	17.0	15.378189086914062	6.164965629577637
1.0	44790000.0	44800000.0	4.0	12.55880069732666	5.712878704071045
1.0	44830000.0	44840000.0	30.0	39.928802490234375	9.883381843566895
1.0	44860000.0	44870000.0	39.0	36.76319122314453	9.443641662597656
1.0	44880000.0	44890000.0	24.0	28.2774658203125	8.193059921264648
1.0	44910000.0	44920000.0	41.0	43.93748474121094	10.425747871398926
1.0	45150000.0	45160000.0	26.0	22.4778995513916	7.294571876525879
1.0	45160000.0	45170000.0	32.0	25.822891235351562	7.816454887390137
1.0	45360000.0	45370000.0	18.0	13.572001457214355	5.875248908996582
1.0	45400000.0	45410000.0	13.0	13.241323471069336	5.822226524353027
1.0	45420000.0	45430000.0	18.0	13.995569229125977	5.943284034729004
1.0	45430000.0	45440000.0	13.0	13.359674453735352	5.841197490692139
1.0	45440000.0	45450000.0	15.0	12.856086730957031	5.2584547996521
1.0	45690000.0	45700000.0	29.0	34.6064338684082	9.134076118469238
1.0	45830000.0	45840000.0	14.0	14.866000175476074	6.082276344299316
1.0	45860000.0	45870000.0	9.0	14.598370552062988	6.039189338684082
1.0	45880000.0	45890000.0	19.0	11.461472511291504	5.039938449859619
1.0	45900000.0	45910000.0	8.0	16.474720001220703	6.34003210067749
1.0	46020000.0	46030000.0	19.0	13.310029983520508	5.822573661804199
1.0	46030000.0	46040000.0	13.0	14.086660385131836	5.957784652709961
1.0	46060000.0	46070000.0	17.0	10.881814956665039	5.445180416107178
1.0	46080000.0	46090000.0	7.0	12.82172679901123	5.754998683929443
1.0	46270000.0	46280000.0	16.0	11.089860916137695	5.478271007537842
1.0	46340000.0	46350000.0	8.0	12.777247428894043	5.541635036468506
1.0	46380000.0	46390000.0	19.0	12.435880661010742	4.740501403808594
1.0	46480000.0	46490000.0	10.0	10.932225227355957	5.453186988830566
1.0	46520000.0	46530000.0	14.0	13.468816757202148	4.429359436035156
1.0	46540000.0	46550000.0	8.0	12.851511001586914	5.046689510345459
1.0	46560000.0	46570000.0	16.0	13.392892837524414	4.02935791015625
1.0	46650000.0	46660000.0	10.0	12.868573188781738	5.7624831199646
1.0	46690000.0	46700000.0	13.0	20.587974548339844	6.9970383644104
1.0	46710000.0	46720000.0	12.0	13.538801193237305	5.869927406311035
1.0	46720000.0	46730000.0	10.0	11.993170738220215	5.405606269836426
1.0	46760000.0	46770000.0	10.0	12.230123519897461	5.6599040031433105
1.0	46810000.0	46820000.0	10.0	13.7737398147583	5.907591342926025
1.0	46880000.0	46890000.0	38.0	36.546287536621094	9.414484024047852
1.0	46900000.0	46910000.0	31.0	35.329524993896484	9.234633445739746
1.0	46930000.0	46940000.0	20.0	30.652175903320312	8.547085762023926
1.0	47040000.0	47050000.0	28.0	15.682794570922852	6.213829517364502
1.0	47060000.0	47070000.0	22.0	14.253761291503906	5.984596252441406
1.0	47080000.0	47090000.0	18.0	15.281100273132324	6.1486663818359375
1.0	47110000.0	47120000.0	14.0	13.38452434539795	5.845240592956543
1.0	47130000.0	47140000.0	11.0	14.568476676940918	6.035070419311523
1.0	47140000.0	47150000.0	19.0	12.925494194030762	5.771625518798828
1.0	47200000.0	47210000.0	58.0	63.3580436706543	12.7527437210083
1.0	47210000.0	47220000.0	65.0	56.08392333984375	11.960592269897461
1.0	47260000.0	47270000.0	80.0	55.61091232299805	11.884286880493164
1.0	47300000.0	47310000.0	69.0	87.04576873779297	14.83064079284668
1.0	47390000.0	47400000.0	99.0	94.38894653320312	15.269081115722656
1.0	47400000.0	47410000.0	80.0	85.84855651855469	14.745445251464844
1.0	47490000.0	47500000.0	43.0	55.93230056762695	11.923322677612305
1.0	47510000.0	47520000.0	81.0	80.64707946777344	14.36004638671875
1.0	47570000.0	47580000.0	61.0	67.82642364501953	13.219073295593262
1.0	47650000.0	47660000.0	46.0	43.051780700683594	10.314576148986816
1.0	47690000.0	47700000.0	25.0	28.336645126342773	8.204561233520508
1.0	47720000.0	47730000.0	19.0	12.203081130981445	5.655971527099609
1.0	47750000.0	47760000.0	9.0	11.768752098083496	5.5865631103515625
1.0	47790000.0	47800000.0	9.0	12.029927253723145	5.6282782554626465
1.0	47800000.0	47810000.0	10.0	10.814427375793457	5.434455871582031
1.0	47810000.0	47820000.0	15.0	11.695806503295898	5.574896812438965
1.0	47880000.0	47890000.0	19.0	26.066837310791016	7.85568380355835
1.0	47920000.0	47930000.0	36.0	36.25191116333008	9.371732711791992
1.0	48000000.0	48010000.0	24.0	35.40149688720703	9.248777389526367
1.0	48040000.0	48050000.0	14.0	15.973528861999512	6.2597737312316895
1.0	48050000.0	48060000.0	29.0	24.826324462890625	7.663678169250488
1.0	48080000.0	48090000.0	32.0	31.035852432250977	8.606399536132812
1.0	48100000.0	48110000.0	35.0	36.20831298828125	9.365898132324219
1.0	48160000.0	48170000.0	29.0	32.52313995361328	8.825798988342285
1.0	48170000.0	48180000.0	28.0	25.112991333007812	7.7060418128967285
1.0	48180000.0	48190000.0	35.0	37.441612243652344	9.543615341186523
1.0	48200000.0	48210000.0	39.0	40.566917419433594	9.974898338317871
1.0	48240000.0	48250000.0	38.0	44.65706253051758	10.529361724853516
1.0	48280000.0	48290000.0	51.0	41.57924270629883	10.121520042419434
1.0	48290000.0	48300000.0	59.0	47.73021697998047	10.925149917602539
1.0	48300000.0	48310000.0	58.0	51.95219039916992	11.448708534240723
1.0	48400000.0	48410000.0	44.0	38.81939697265625	9.727984428405762
1.0	48430000.0	48440000.0	39.0	42.272857666015625	10.200002670288086
1.0	48460000.0	48470000.0	33.0	30.47286033630371	8.522547721862793
1.0	48580000.0	48590000.0	25.0	26.689926147460938	7.9529314041137695
1.0	48650000.0	48660000.0	26.0	28.768335342407227	8.265172958374023
1.0	48660000.0	48670000.0	21.0	23.939966201782227	7.5212297439575195
1.0	48800000.0	48810000.0	22.0	14.142535209655762	4.592885494232178
1.0	48810000.0	48820000.0	9.0	15.3118314743042	4.569950580596924
1.0	48860000.0	48870000.0	15.0	11.504069328308105	4.46887731552124
1.0	48890000.0	48900000.0	18.0	12.745030403137207	4.024221420288086
1.0	48940000.0	48950000.0	23.0	21.468830108642578	7.136604309082031
1.0	49130000.0	49140000.0	28.0	23.283645629882812	7.423647880554199
1.0	49330000.0	49340000.0	36.0	32.943084716796875	8.887225151062012
1.0	49410000.0	49420000.0	39.0	35.49457931518555	9.257673263549805
1.0	49540000.0	49550000.0	30.0	28.9521484375	7.717843532562256
1.0	49610000.0	49620000.0	25.0	22.57771873474121	7.313149452209473
1.0	49700000.0	49710000.0	37.0	32.662940979003906	8.843505859375
1.0	49730000.0	49740000.0	45.0	35.93040084838867	9.317008018493652
1.0	49740000.0	49750000.0	27.0	36.0432014465332	9.3336820602417
1.0	49760000.0	49770000.0	25.0	33.762062072753906	9.002838134765625
1.0	49770000.0	49780000.0	30.0	38.170692443847656	9.634905815124512
1.0	49930000.0	49940000.0	66.0	66.2851791381836	13.054388046264648
1.0	50050000.0	50060000.0	73.0	72.69200134277344	13.674084663391113
1.0	50070000.0	50080000.0	65.0	63.809364318847656	12.7986421585083
1.0	50250000.0	50260000.0	54.0	64.82893371582031	12.905717849731445
1.0	50310000.0	50320000.0	61.0	69.26057434082031	13.357881546020508
1.0	50350000.0	50360000.0	73.0	60.4671630859375	12.43579387664795
1.0	50360000.0	50370000.0	68.0	63.52592086791992	12.768802642822266
1.0	50390000.0	50400000.0	88.0	68.96354675292969	13.328042984008789
1.0	50430000.0	50440000.0	59.0	57.12160110473633	12.060956001281738
1.0	50470000.0	50480000.0	74.0	65.73792266845703	13.004026412963867
1.0	50580000.0	50590000.0	63.0	57.20201873779297	12.072370529174805
1.0	50590000.0	50600000.0	50.0	59.894996643066406	12.374615669250488
1.0	50630000.0	50640000.0	55.0	70.44866943359375	13.462791442871094
1.0	50650000.0	50660000.0	88.0	71.43138122558594	13.55914306640625
1.0	50670000.0	50680000.0	105.0	78.72306823730469	14.196969985961914
1.0	50720000.0	50730000.0	95.0	80.00972747802734	14.301045417785645
1.0	50750000.0	50760000.0	74.0	88.47582244873047	14.910621643066406
1.0	50760000.0	50770000.0	80.0	75.732177734375	13.948465347290039
1.0	50770000.0	50780000.0	74.0	81.16612243652344	14.393852233886719
1.0	50800000.0	50810000.0	36.0	50.444515228271484	11.27585220336914
1.0	50840000.0	50850000.0	36.0	54.90659713745117	11.799140930175781
1.0	50850000.0	50860000.0	59.0	59.56914138793945	12.34245777130127
1.0	50870000.0	50880000.0	67.0	50.32548141479492	11.24756145477295
1.0	50880000.0	50890000.0	34.0	26.309741973876953	7.89408016204834
1.0	51050000.0	51060000.0	21.0	13.030741691589355	5.539416313171387
1.0	51110000.0	51120000.0	7.0	10.344924926757812	5.228472709655762
1.0	51240000.0	51250000.0	12.0	12.210594177246094	5.657170295715332
1.0	51290000.0	51300000.0	17.0	11.722634315490723	5.579235076904297
1.0	51320000.0	51330000.0	12.0	11.378499984741211	4.428624153137207
1.0	51330000.0	51340000.0	14.0	11.100552558898926	5.480048656463623
1.0	51480000.0	51490000.0	25.0	40.351280212402344	9.935816764831543
1.0	51500000.0	51510000.0	45.0	42.52819061279297	10.234087944030762
1.0	51600000.0	51610000.0	49.0	51.12406539916992	11.347475051879883
1.0	51630000.0	51640000.0	39.0	41.993141174316406	10.170056343078613
1.0	51640000.0	51650000.0	48.0	40.44883728027344	9.956648826599121
1.0	51740000.0	51750000.0	13.0	13.921777725219727	5.931341648101807
1.0	51840000.0	51850000.0	13.0	12.39518928527832	5.686720371246338
1.0	51880000.0	51890000.0	8.0	9.202956199645996	4.481192588806152
1.0	51900000.0	51910000.0	12.0	9.462203979492188	5.220325946807861
1.0	51960000.0	51970000.0	15.0	9.890270233154297	5.07726526260376
1.0	52050000.0	52060000.0	12.0	17.39674949645996	6.48778772354126
1.0	52090000.0	52100000.0	4.0	10.662141799926758	5.410252094268799
1.0	52140000.0	52150000.0	9.0	11.0198392868042	4.551132678985596
1.0	52180000.0	52190000.0	15.0	11.03320598602295	4.4642438888549805
1.0	52190000.0	52200000.0	4.0	9.814153671264648	5.176554203033447
1.0	52210000.0	52220000.0	16.0	10.066292762756348	5.125971794128418
1.0	52330000.0	52340000.0	11.0	12.3592529296875	5.584906101226807
1.0	52340000.0	52350000.0	22.0	17.210224151611328	6.457620143890381
1.0	52350000.0	52360000.0	41.0	30.445480346679688	8.520687103271484
1.0	52410000.0	52420000.0	22.0	25.418004989624023	7.759469032287598
1.0	52460000.0	52470000.0	34.0	29.69305419921875	8.400790214538574
1.0	52490000.0	52500000.0	11.0	11.87645149230957	5.603765964508057
1.0	52620000.0	52630000.0	16.0	12.630537033081055	4.776421546936035
1.0	52670000.0	52680000.0	13.0	13.822469711303711	4.098042011260986
1.0	52700000.0	52710000.0	12.0	11.292876243591309	4.247902870178223
1.0	52710000.0	52720000.0	7.0	12.007625579833984	3.9568703174591064
1.0	52730000.0	52740000.0	12.0	11.888812065124512	5.328946590423584
1.0	52830000.0	52840000.0	5.0	10.39443302154541	5.36773681640625
1.0	52850000.0	52860000.0	12.0	10.03331184387207	5.3105244636535645
1.0	52920000.0	52930000.0	9.0	11.322660446166992	5.5154266357421875
1.0	52980000.0	52990000.0	14.0	12.73949909210205	5.414292335510254
1.0	53020000.0	53030000.0	21.0	21.98566246032715	7.218508243560791
1.0	53030000.0	53040000.0	28.0	27.31838035583496	8.05085277557373
1.0	53050000.0	53060000.0	38.0	28.543827056884766	8.239686012268066
1.0	53060000.0	53070000.0	23.0	23.2262020111084	7.411242485046387
1.0	53100000.0	53110000.0	27.0	31.433765411376953	8.669496536254883
1.0	53130000.0	53140000.0	19.0	28.249378204345703	8.193862915039062
1.0	53230000.0	53240000.0	14.0	13.0376558303833	5.7897047996521
1.0	53250000.0	53260000.0	14.0	13.352052688598633	5.839982986450195
1.0	53350000.0	53360000.0	25.0	19.66848373413086	6.8511552810668945
1.0	53390000.0	53400000.0	18.0	15.525306701660156	6.18826150894165
1.0	53480000.0	53490000.0	14.0	12.820462226867676	5.754785060882568
1.0	53500000.0	53510000.0	14.0	14.273881912231445	5.987823486328125
1.0	53540000.0	53550000.0	37.0	32.314178466796875	8.79765796661377
1.0	53550000.0	53560000.0	44.0	33.3061637878418	8.947773933410645
1.0	53590000.0	53600000.0	31.0	28.445226669311523	8.217185974121094
1.0	53620000.0	53630000.0	40.0	36.831031799316406	9.45391845703125
1.0	53700000.0	53710000.0	12.0	14.922880172729492	6.091715335845947
1.0	53720000.0	53730000.0	16.0	12.22370719909668	5.65927791595459
1.0	53740000.0	53750000.0	21.0	12.6035795211792	5.720034122467041
1.0	53770000.0	53780000.0	16.0	13.55543327331543	5.872556686401367
1.0	53810000.0	53820000.0	35.0	36.79008865356445	9.450040817260742
1.0	53860000.0	53870000.0	33.0	39.96123123168945	9.894590377807617
1.0	53940000.0	53950000.0	36.0	46.89680480957031	10.815590858459473
1.0	53990000.0	54000000.0	33.0	39.30054473876953	9.807317733764648
1.0	54180000.0	54190000.0	27.0	33.01727294921875	8.904256820678711
1.0	54190000.0	54200000.0	39.0	29.216777801513672	8.339241027832031
1.0	54300000.0	54310000.0	19.0	17.006587982177734	5.770233154296875
1.0	54340000.0	54350000.0	16.0	13.464591979980469	5.858023643493652
1.0	54460000.0	54470000.0	24.0	30.3708438873291	8.507587432861328
1.0	54510000.0	54520000.0	18.0	12.259236335754395	5.664938449859619
1.0	54560000.0	54570000.0	14.0	14.308835983276367	5.993420124053955
1.0	54580000.0	54590000.0	35.0	26.356521606445312	7.8968963623046875
1.0	54720000.0	54730000.0	17.0	13.315608024597168	5.834155082702637
1.0	54740000.0	54750000.0	21.0	11.903855323791504	4.411585807800293
1.0	54780000.0	54790000.0	8.0	12.032299995422363	5.628672122955322
1.0	54830000.0	54840000.0	6.0	13.966833114624023	5.9385857582092285
1.0	54880000.0	54890000.0	26.0	30.000696182250977	8.456697463989258
1.0	54920000.0	54930000.0	41.0	29.692291259765625	8.412384986877441
1.0	54950000.0	54960000.0	17.0	18.951313018798828	6.7355852127075195
1.0	54980000.0	54990000.0	34.0	33.1710319519043	8.926694869995117
1.0	55100000.0	55110000.0	44.0	32.82527160644531	8.883485794067383
1.0	55150000.0	55160000.0	30.0	37.18143844604492	9.501912117004395
1.0	55210000.0	55220000.0	29.0	24.447067260742188	7.601171970367432
1.0	55270000.0	55280000.0	32.0	27.428686141967773	8.065751075744629
1.0	55290000.0	55300000.0	52.0	45.99775695800781	10.694543838500977
1.0	55320000.0	55330000.0	14.0	12.028907775878906	5.628116607666016
1.0	55390000.0	55400000.0	30.0	32.534393310546875	8.833252906799316
1.0	55420000.0	55430000.0	23.0	35.19244384765625	9.212847709655762
1.0	55440000.0	55450000.0	19.0	36.2695198059082	9.374719619750977
1.0	55450000.0	55460000.0	27.0	36.97456741333008	9.473193168640137
1.0	55500000.0	55510000.0	36.0	33.021949768066406	8.904876708984375
1.0	55590000.0	55600000.0	9.0	10.460172653198242	5.368983268737793
1.0	55600000.0	55610000.0	11.0	10.758607864379883	5.266044616699219
1.0	55680000.0	55690000.0	16.0	22.134801864624023	7.238991737365723
1.0	55700000.0	55710000.0	33.0	31.842487335205078	8.73171329498291
1.0	55840000.0	55850000.0	75.0	45.83478927612305	10.68848991394043
1.0	55870000.0	55880000.0	108.0	77.48397827148438	14.401945114135742
1.0	55890000.0	55900000.0	88.0	75.6970443725586	13.951192855834961
1.0	55900000.0	55910000.0	69.0	69.6539306640625	13.391423225402832
1.0	55930000.0	55940000.0	64.0	64.47672271728516	12.874015808105469
1.0	55990000.0	56000000.0	44.0	45.717857360839844	10.660928726196289
1.0	56050000.0	56060000.0	37.0	47.32506561279297	10.864889144897461
1.0	56100000.0	56110000.0	49.0	49.854923248291016	11.463436126708984
1.0	56140000.0	56150000.0	47.0	51.4211540222168	11.380281448364258
1.0	56230000.0	56240000.0	45.0	53.124488830566406	11.588908195495605
1.0	56240000.0	56250000.0	62.0	54.53858184814453	11.779149055480957
1.0	56290000.0	56300000.0	25.0	58.7082405090332	12.241556167602539
1.0	56360000.0	56370000.0	65.0	68.84819030761719	13.310795783996582
1.0	56530000.0	56540000.0	98.0	98.63516998291016	15.454480171203613
1.0	56550000.0	56560000.0	74.0	85.3292465209961	14.701153755187988
1.0	56560000.0	56570000.0	89.0	104.55069732666016	15.675585746765137
1.0	56570000.0	56580000.0	127.0	111.5855484008789	15.839620590209961
1.0	56680000.0	56690000.0	85.0	89.75569152832031	14.995065689086914
1.0	56750000.0	56760000.0	70.0	69.31233215332031	13.366689682006836
1.0	56790000.0	56800000.0	67.0	67.2662124633789	13.16059398651123
1.0	56990000.0	57000000.0	45.0	45.0331916809082	10.568178176879883
1.0	57030000.0	57040000.0	31.0	54.67781448364258	11.770923614501953
1.0	57090000.0	57100000.0	73.0	61.31413650512695	12.542852401733398
1.0	57110000.0	57120000.0	55.0	48.59049606323242	11.021623611450195
1.0	57120000.0	57130000.0	79.0	77.476318359375	14.095820426940918
1.0	57230000.0	57240000.0	98.0	91.38311767578125	15.101470947265625
1.0	57300000.0	57310000.0	83.0	92.55319213867188	15.16742992401123
1.0	57310000.0	57320000.0	100.0	91.7750473022461	15.12260913848877
1.0	57450000.0	57460000.0	111.0	108.3051986694336	15.785757064819336
1.0	57620000.0	57630000.0	99.0	106.42033386230469	15.72675609588623
1.0	57720000.0	57730000.0	84.0	103.72021484375	15.647944450378418
1.0	57740000.0	57750000.0	88.0	90.54866027832031	15.0413179397583
1.0	57820000.0	57830000.0	99.0	96.65833282470703	15.367727279663086
1.0	57990000.0	58000000.0	105.0	89.96995544433594	15.003155708312988
1.0	58010000.0	58020000.0	85.0	81.83941650390625	14.448710441589355
1.0	58040000.0	58050000.0	95.0	94.26545715332031	15.246444702148438
1.0	58070000.0	58080000.0	75.0	82.69564056396484	14.517501831054688
1.0	58080000.0	58090000.0	73.0	87.27095031738281	14.839665412902832
1.0	58260000.0	58270000.0	94.0	93.2975082397461	15.19569206237793
1.0	58290000.0	58300000.0	62.0	88.84892272949219	14.937826156616211
1.0	58390000.0	58400000.0	71.0	83.96531677246094	14.605076789855957
1.0	58440000.0	58450000.0	81.0	77.2658462524414	14.077548027038574
1.0	58470000.0	58480000.0	86.0	65.52788543701172	12.98033618927002
1.0	58530000.0	58540000.0	46.0	49.86320495605469	11.190584182739258
1.0	58800000.0	58810000.0	41.0	29.56472396850586	8.385743141174316
1.0	58810000.0	58820000.0	31.0	31.806060791015625	8.720666885375977
1.0	58820000.0	58830000.0	28.0	29.856048583984375	8.432867050170898
1.0	58980000.0	58990000.0	11.0	13.698495864868164	5.895503997802734
1.0	59060000.0	59070000.0	34.0	30.01407241821289	8.94096851348877
1.0	59150000.0	59160000.0	15.0	10.586565017700195	5.398251533508301
1.0	59180000.0	59190000.0	40.0	22.958932876586914	7.375591278076172
1.0	59230000.0	59240000.0	25.0	27.28871726989746	8.043445587158203
1.0	59280000.0	59290000.0	21.0	14.780433654785156	6.068455696105957
1.0	59300000.0	59310000.0	26.0	30.649883270263672	8.553955078125
1.0	59330000.0	59340000.0	38.0	28.598613739013672	8.244656562805176
1.0	59370000.0	59380000.0	19.0	33.87602615356445	9.023246765136719
1.0	59410000.0	59420000.0	37.0	49.59151840209961	11.155303001403809
1.0	59590000.0	59600000.0	46.0	55.5561408996582	11.8811616897583
1.0	59620000.0	59630000.0	43.0	49.59490966796875	11.153019905090332
1.0	59710000.0	59720000.0	47.0	36.48025131225586	9.392743110656738
1.0	59840000.0	59850000.0	31.0	18.434314727783203	6.653275489807129
1.0	59870000.0	59880000.0	22.0	25.176204681396484	7.863471031188965
1.0	59960000.0	59970000.0	21.0	20.431537628173828	6.9733734130859375
1.0	60000000.0	60010000.0	23.0	15.073323249816895	6.116055965423584
1.0	60010000.0	60020000.0	41.0	22.697513580322266	7.330305576324463
1.0	60100000.0	60110000.0	23.0	16.8140926361084	6.120429992675781
1.0	60130000.0	60140000.0	24.0	14.4535551071167	6.016013145446777
1.0	60150000.0	60160000.0	16.0	18.071590423583984	6.5998992919921875
1.0	60170000.0	60180000.0	21.0	17.514856338500977	6.510697841644287
1.0	60250000.0	60260000.0	23.0	24.839279174804688	7.480116367340088
1.0	60290000.0	60300000.0	17.0	17.59884262084961	5.814814567565918
1.0	60320000.0	60330000.0	26.0	24.070446014404297	7.546207427978516
1.0	60340000.0	60350000.0	25.0	25.297542572021484	7.737142086029053
1.0	60430000.0	60440000.0	33.0	31.0777587890625	8.615674018859863
1.0	60460000.0	60470000.0	38.0	40.40275955200195	9.94438362121582
1.0	60500000.0	60510000.0	47.0	46.275943756103516	10.730424880981445
1.0	60530000.0	60540000.0	47.0	43.39656448364258	10.349236488342285
1.0	60560000.0	60570000.0	57.0	42.6786003112793	10.25310230255127
1.0	60630000.0	60640000.0	38.0	52.76511764526367	11.546014785766602
1.0	60760000.0	60770000.0	46.0	48.817161560058594	11.05688190460205
1.0	60780000.0	60790000.0	44.0	44.94585418701172	10.55540943145752
1.0	60890000.0	60900000.0	42.0	40.980064392089844	10.024749755859375
1.0	60910000.0	60920000.0	49.0	42.84468460083008	10.276596069335938
1.0	60970000.0	60980000.0	29.0	30.040725708007812	8.453080177307129
1.0	61010000.0	61020000.0	44.0	35.294822692871094	9.225979804992676
1.0	61060000.0	61070000.0	54.0	47.15892791748047	11.337112426757812
1.0	61070000.0	61080000.0	31.0	40.1082649230957	9.903909683227539
1.0	61130000.0	61140000.0	43.0	41.921302795410156	10.25571346282959
1.0	61160000.0	61170000.0	35.0	34.63895797729492	9.132150650024414
1.0	61250000.0	61260000.0	40.0	32.35334777832031	8.962796211242676
1.0	61330000.0	61340000.0	20.0	14.004175186157227	4.8853044509887695
1.0	61470000.0	61480000.0	29.0	22.196727752685547	7.256741523742676
1.0	61490000.0	61500000.0	27.0	27.669763565063477	8.103055953979492
1.0	61510000.0	61520000.0	15.0	15.008710861206055	6.105008125305176
1.0	61530000.0	61540000.0	23.0	22.054340362548828	7.230938911437988
1.0	61540000.0	61550000.0	5.0	10.539756774902344	5.391300201416016
1.0	61610000.0	61620000.0	15.0	9.24172592163086	5.5817670822143555
1.0	61680000.0	61690000.0	5.0	10.245000839233398	3.9063003063201904
1.0	61840000.0	61850000.0	21.0	14.467391967773438	5.098010063171387
1.0	61920000.0	61930000.0	15.0	14.200088500976562	5.976167678833008
1.0	61980000.0	61990000.0	27.0	33.977333068847656	9.038497924804688
1.0	61990000.0	62000000.0	27.0	28.897632598876953	8.281936645507812
1.0	62040000.0	62050000.0	41.0	38.58783721923828	9.698859214782715
1.0	62060000.0	62070000.0	31.0	34.734352111816406	9.146476745605469
1.0	62130000.0	62140000.0	25.0	16.281503677368164	6.309488773345947
1.0	62220000.0	62230000.0	22.0	16.12078857421875	6.111091136932373
1.0	62230000.0	62240000.0	19.0	18.864532470703125	6.292507171630859
1.0	62250000.0	62260000.0	28.0	18.678630828857422	6.004741668701172
1.0	62260000.0	62270000.0	20.0	18.402175903320312	6.039709568023682
1.0	62280000.0	62290000.0	32.0	22.865478515625	7.3555006980896
1.0	62290000.0	62300000.0	33.0	24.48415756225586	7.6085944175720215
1.0	62320000.0	62330000.0	19.0	23.88132095336914	7.513376712799072
1.0	62330000.0	62340000.0	36.0	26.006505966186523	7.844987392425537
1.0	62360000.0	62370000.0	26.0	23.414196014404297	7.439846992492676
1.0	62420000.0	62430000.0	38.0	24.231836318969727	7.571323394775391
1.0	62490000.0	62500000.0	25.0	23.246591567993164	8.248318672180176
1.0	62560000.0	62570000.0	39.0	29.24582862854004	8.684587478637695
1.0	62620000.0	62630000.0	26.0	27.818668365478516	8.122552871704102
1.0	62630000.0	62640000.0	39.0	36.606563568115234	9.422820091247559
1.0	62840000.0	62850000.0	42.0	32.17095947265625	8.774940490722656
1.0	62930000.0	62940000.0	13.0	12.679261207580566	5.494576930999756
1.0	62950000.0	62960000.0	10.0	10.096474647521973	5.320545673370361
1.0	62990000.0	63000000.0	11.0	10.564438819885254	5.394733428955078
1.0	63070000.0	63080000.0	6.0	10.137948036193848	4.897417068481445
1.0	63120000.0	63130000.0	10.0	10.003866195678711	4.788807392120361
1.0	63180000.0	63190000.0	16.0	13.803586959838867	5.912090301513672
1.0	63210000.0	63220000.0	17.0	18.50438690185547	6.667585849761963
1.0	63270000.0	63280000.0	10.0	11.64143180847168	4.694735527038574
1.0	63290000.0	63300000.0	9.0	12.308833122253418	5.421529293060303
1.0	63340000.0	63350000.0	9.0	12.572366714477539	4.094532012939453
1.0	63350000.0	63360000.0	30.0	19.116044998168945	6.579972743988037
1.0	63400000.0	63410000.0	25.0	23.75161361694336	7.501140594482422
1.0	63450000.0	63460000.0	24.0	31.391265869140625	8.657649040222168
1.0	63460000.0	63470000.0	26.0	23.549467086791992	7.469465732574463
1.0	63470000.0	63480000.0	9.0	14.200265884399414	4.833909034729004
1.0	63520000.0	63530000.0	27.0	19.177358627319336	6.778280735015869
1.0	63540000.0	63550000.0	30.0	26.361797332763672	7.900576591491699
1.0	63580000.0	63590000.0	23.0	14.0534086227417	4.109966278076172
1.0	63610000.0	63620000.0	26.0	16.206684112548828	6.059609413146973
1.0	63630000.0	63640000.0	23.0	25.06936264038086	7.706787109375
1.0	63640000.0	63650000.0	28.0	24.615673065185547	8.496814727783203
1.0	63660000.0	63670000.0	23.0	23.000478744506836	7.383660793304443
1.0	63720000.0	63730000.0	10.0	13.057744979858398	4.102766990661621
1.0	63820000.0	63830000.0	35.0	27.0354061126709	8.00495719909668
1.0	63840000.0	63850000.0	12.0	11.475813865661621	4.840765476226807
1.0	63850000.0	63860000.0	9.0	11.484236717224121	4.615354061126709
1.0	63870000.0	63880000.0	4.0	8.910490989685059	5.133608341217041
1.0	63890000.0	63900000.0	9.0	11.963615417480469	4.400775909423828
1.0	64030000.0	64040000.0	10.0	11.309831619262695	4.086706638336182
1.0	64050000.0	64060000.0	18.0	10.853616714477539	4.607438087463379
1.0	64140000.0	64150000.0	31.0	24.690990447998047	7.642995357513428
1.0	64150000.0	64160000.0	25.0	24.800142288208008	7.6550493240356445
1.0	64220000.0	64230000.0	26.0	29.330322265625	8.357484817504883
1.0	64300000.0	64310000.0	27.0	26.993988037109375	7.997056484222412
1.0	64330000.0	64340000.0	22.0	20.292659759521484	6.950653076171875
1.0	64610000.0	64620000.0	20.0	23.64580535888672	7.478404998779297
1.0	64660000.0	64670000.0	24.0	24.266189575195312	7.5769782066345215
1.0	64750000.0	64760000.0	28.0	31.087732315063477	8.612510681152344
1.0	64770000.0	64780000.0	18.0	21.403301239013672	7.126969337463379
1.0	64780000.0	64790000.0	27.0	28.157989501953125	8.175232887268066
1.0	64840000.0	64850000.0	39.0	29.878707885742188	8.433262825012207
1.0	64850000.0	64860000.0	26.0	22.221927642822266	7.2615251541137695
1.0	64870000.0	64880000.0	31.0	30.018396377563477	8.456750869750977
1.0	64940000.0	64950000.0	15.0	14.892080307006836	4.999749660491943
1.0	64970000.0	64980000.0	13.0	13.204339981079102	4.749162197113037
1.0	65000000.0	65010000.0	11.0	11.163854598999023	4.213456153869629
1.0	65010000.0	65020000.0	19.0	13.827674865722656	4.72619104385376
1.0	65040000.0	65050000.0	13.0	14.255558967590332	5.594099521636963
1.0	65090000.0	65100000.0	22.0	19.68019676208496	7.741940498352051
1.0	65130000.0	65140000.0	18.0	19.860668182373047	6.884671211242676
1.0	65170000.0	65180000.0	31.0	28.160669326782227	8.180795669555664
1.0	65360000.0	65370000.0	14.0	10.402650833129883	4.962477684020996
1.0	65510000.0	65520000.0	12.0	13.277322769165039	5.827982425689697
1.0	65520000.0	65530000.0	12.0	11.805583953857422	5.435013771057129
1.0	65570000.0	65580000.0	26.0	31.57643699645996	8.693675994873047
1.0	65790000.0	65800000.0	11.0	19.496002197265625	7.342393398284912
1.0	65800000.0	65810000.0	24.0	16.363012313842773	7.710207462310791
1.0	65820000.0	65830000.0	13.0	18.04877471923828	7.834829807281494
1.0	65840000.0	65850000.0	21.0	19.930444717407227	8.077177047729492
1.0	65860000.0	65870000.0	14.0	19.875362396240234	6.883427619934082
1.0	66060000.0	66070000.0	36.0	30.246801376342773	8.494093894958496
1.0	66090000.0	66100000.0	34.0	34.329017639160156	9.089715957641602
1.0	66160000.0	66170000.0	33.0	49.16530227661133	11.114789962768555
1.0	66460000.0	66470000.0	34.0	30.57625961303711	8.540453910827637
1.0	66550000.0	66560000.0	40.0	42.09062957763672	10.176071166992188
1.0	66580000.0	66590000.0	42.0	40.47173309326172	9.955469131469727
1.0	66630000.0	66640000.0	35.0	32.15758514404297	8.772473335266113
1.0	66670000.0	66680000.0	42.0	29.33938980102539	7.73992395401001
1.0	66680000.0	66690000.0	36.0	31.16887855529785	9.401327133178711
1.0	66690000.0	66700000.0	24.0	26.904781341552734	7.98248291015625
1.0	66870000.0	66880000.0	14.0	20.826961517333984	7.037052154541016
1.0	66940000.0	66950000.0	16.0	19.375690460205078	6.803910732269287
1.0	67010000.0	67020000.0	19.0	22.05771827697754	8.308239936828613
1.0	67110000.0	67120000.0	20.0	17.897418975830078	6.572282314300537
1.0	67210000.0	67220000.0	17.0	17.562334060668945	6.064974308013916
1.0	67300000.0	67310000.0	25.0	20.682504653930664	7.014474391937256
1.0	67340000.0	67350000.0	31.0	21.258617401123047	7.774798393249512
1.0	67350000.0	67360000.0	22.0	17.650598526000977	5.8629841804504395
1.0	67510000.0	67520000.0	10.0	10.11013412475586	5.322690010070801
1.0	67560000.0	67570000.0	26.0	22.302753448486328	7.273756504058838
1.0	67590000.0	67600000.0	30.0	24.783336639404297	7.658524513244629
1.0	67660000.0	67670000.0	30.0	35.77347946166992	9.297829627990723
1.0	67700000.0	67710000.0	28.0	32.649940490722656	8.847282409667969
1.0	67790000.0	67800000.0	11.0	16.991235733032227	6.427275657653809
1.0	67890000.0	67900000.0	17.0	9.999120712280273	5.1989336013793945
1.0	67910000.0	67920000.0	28.0	30.710765838623047	8.55986499786377
1.0	67990000.0	68000000.0	16.0	28.90753173828125	8.288311958312988
1.0	68000000.0	68010000.0	15.0	25.009307861328125	7.687853813171387
1.0	68150000.0	68160000.0	12.0	13.286966323852539	5.829434394836426
1.0	68190000.0	68200000.0	10.0	12.258404731750488	4.463651180267334
1.0	68200000.0	68210000.0	8.0	10.631081581115723	4.431326389312744
1.0	68250000.0	68260000.0	6.0	10.460297584533691	3.921243190765381
1.0	68440000.0	68450000.0	29.0	26.391071319580078	8.816193580627441
1.0	68480000.0	68490000.0	30.0	20.719030380249023	7.026131629943848
1.0	68520000.0	68530000.0	27.0	27.861318588256836	7.674471378326416
1.0	68540000.0	68550000.0	18.0	23.455129623413086	10.08601188659668
1.0	68560000.0	68570000.0	9.0	14.385037422180176	4.719629287719727
1.0	68570000.0	68580000.0	12.0	11.735130310058594	5.324923992156982
1.0	68610000.0	68620000.0	11.0	13.277181625366211	4.0572285652160645
1.0	68700000.0	68710000.0	36.0	26.311935424804688	7.89943790435791
1.0	68720000.0	68730000.0	30.0	25.402158737182617	7.755780220031738
1.0	68730000.0	68740000.0	29.0	26.343090057373047	7.898092746734619
1.0	68940000.0	68950000.0	18.0	17.525964736938477	6.507955074310303
1.0	68950000.0	68960000.0	13.0	19.60245704650879	6.8386406898498535
1.0	68980000.0	68990000.0	46.0	47.176414489746094	10.849203109741211
1.0	68990000.0	69000000.0	69.0	65.17493438720703	12.940936088562012
1.0	69040000.0	69050000.0	90.0	74.02484130859375	13.795461654663086
1.0	69160000.0	69170000.0	91.0	83.28702545166016	14.55058479309082
1.0	69330000.0	69340000.0	92.0	91.06312561035156	15.069605827331543
1.0	69540000.0	69550000.0	73.0	65.9421157836914	13.017926216125488
1.0	69590000.0	69600000.0	54.0	55.9745979309082	11.925439834594727
1.0	69650000.0	69660000.0	42.0	48.29926300048828	10.989448547363281
1.0	69720000.0	69730000.0	39.0	46.88266372680664	10.80817985534668
1.0	69810000.0	69820000.0	40.0	40.455780029296875	9.951696395874023
1.0	69860000.0	69870000.0	50.0	40.101802825927734	9.915140151977539
1.0	69900000.0	69910000.0	38.0	35.005638122558594	8.465020179748535
1.0	69910000.0	69920000.0	40.0	30.845951080322266	8.58399486541748
1.0	69970000.0	69980000.0	32.0	31.317523956298828	8.648126602172852
1.0	69990000.0	70000000.0	41.0	33.030784606933594	8.897477149963379
1.0	70040000.0	70050000.0	30.0	27.129602432250977	8.0233154296875
1.0	70070000.0	70080000.0	26.0	30.088977813720703	8.4633150100708
1.0	70230000.0	70240000.0	42.0	36.60587692260742	9.41398811340332
1.0	70270000.0	70280000.0	52.0	44.61400604248047	10.51306438446045
1.0	70290000.0	70300000.0	45.0	42.708038330078125	10.257966041564941
1.0	70330000.0	70340000.0	51.0	48.059852600097656	10.95970344543457
1.0	70440000.0	70450000.0	62.0	53.5449333190918	11.63830852508545
1.0	70460000.0	70470000.0	32.0	33.70888137817383	8.997777938842773
1.0	70500000.0	70510000.0	31.0	36.82839584350586	9.449348449707031
1.0	70600000.0	70610000.0	14.0	15.805353164672852	6.232774257659912
1.0	70650000.0	70660000.0	12.0	11.661282539367676	5.569406032562256
1.0	70660000.0	70670000.0	9.0	10.606502532958984	5.401400566101074
1.0	70670000.0	70680000.0	15.0	8.702583312988281	5.10103702545166
1.0	70680000.0	70690000.0	9.0	8.489479064941406	5.067734718322754
1.0	70720000.0	70730000.0	10.0	11.082681655883789	5.477147102355957
1.0	70770000.0	70780000.0	10.0	10.248055458068848	4.936518669128418
1.0	70820000.0	70830000.0	7.0	12.048174858093262	5.631195068359375
1.0	70910000.0	70920000.0	6.0	14.467412948608398	4.128017425537109
1.0	70930000.0	70940000.0	13.0	16.6852970123291	5.408816814422607
1.0	70990000.0	71000000.0	42.0	37.92303466796875	9.61474323272705
1.0	71000000.0	71010000.0	48.0	64.01982116699219	12.819981575012207
1.0	71010000.0	71020000.0	72.0	65.07523345947266	12.93504810333252
1.0	71160000.0	71170000.0	91.0	99.45856475830078	15.494260787963867
1.0	71170000.0	71180000.0	104.0	92.54095458984375	15.169441223144531
1.0	71190000.0	71200000.0	116.0	108.27752685546875	15.779292106628418
1.0	71250000.0	71260000.0	103.0	106.88948059082031	15.742466926574707
1.0	71270000.0	71280000.0	124.0	105.83426666259766	15.719388961791992
1.0	71320000.0	71330000.0	117.0	104.39820861816406	15.673395156860352
1.0	71450000.0	71460000.0	61.0	66.94461822509766	13.123006820678711
1.0	71540000.0	71550000.0	14.0	13.557827949523926	5.872973442077637
1.0	71620000.0	71630000.0	49.0	40.973575592041016	10.022951126098633
1.0	71630000.0	71640000.0	46.0	36.33253479003906	19.068706512451172
1.0	71700000.0	71710000.0	37.0	42.94038391113281	10.287454605102539
1.0	71720000.0	71730000.0	50.0	51.45545196533203	11.385198593139648
1.0	71730000.0	71740000.0	61.0	46.31073760986328	10.737689018249512
1.0	71760000.0	71770000.0	53.0	54.9713020324707	12.045990943908691
1.0	71830000.0	71840000.0	55.0	61.68946075439453	12.571141242980957
1.0	71840000.0	71850000.0	67.0	73.79783630371094	13.771883964538574
1.0	71890000.0	71900000.0	47.0	66.18896484375	13.04515266418457
1.0	71910000.0	71920000.0	74.0	65.7488021850586	13.000045776367188
1.0	72030000.0	72040000.0	55.0	49.104576110839844	11.092588424682617
1.0	72040000.0	72050000.0	31.0	45.822105407714844	10.671754837036133
1.0	72060000.0	72070000.0	43.0	48.984519958496094	11.077376365661621
1.0	72140000.0	72150000.0	43.0	35.80242156982422	9.298565864562988
1.0	72260000.0	72270000.0	36.0	27.438236236572266	8.06267261505127
1.0	72340000.0	72350000.0	14.0	16.17853355407715	4.838116645812988
1.0	72410000.0	72420000.0	28.0	26.423681259155273	7.908543586730957
1.0	72460000.0	72470000.0	38.0	33.51050567626953	8.967787742614746
1.0	72470000.0	72480000.0	24.0	31.510055541992188	8.673954963684082
1.0	72530000.0	72540000.0	45.0	41.68058776855469	10.117979049682617
1.0	72600000.0	72610000.0	57.0	51.0380973815918	11.334071159362793
1.0	72630000.0	72640000.0	57.0	45.6953010559082	10.654800415039062
1.0	72700000.0	72710000.0	39.0	36.322120666503906	9.372836112976074
1.0	72740000.0	72750000.0	38.0	29.21242904663086	8.330856323242188
1.0	72750000.0	72760000.0	20.0	30.314783096313477	8.494989395141602
1.0	72790000.0	72800000.0	33.0	33.7531623840332	9.006464004516602
1.0	72830000.0	72840000.0	55.0	40.51908493041992	9.960332870483398
1.0	72840000.0	72850000.0	47.0	44.46881103515625	10.493026733398438
1.0	72920000.0	72930000.0	32.0	37.6628532409668	9.564221382141113
1.0	73010000.0	73020000.0	45.0	44.3580207824707	10.477590560913086
1.0	73120000.0	73130000.0	88.0	74.56632232666016	13.848124504089355
1.0	73230000.0	73240000.0	103.0	103.22760009765625	15.630247116088867
1.0	73370000.0	73380000.0	112.0	107.5609130859375	15.756477355957031
1.0	73430000.0	73440000.0	117.0	103.89408874511719	15.657575607299805
1.0	73510000.0	73520000.0	118.0	125.64710998535156	15.734853744506836
1.0	73560000.0	73570000.0	113.0	118.00553131103516	15.863139152526855
1.0	73590000.0	73600000.0	115.0	117.1863021850586	15.866151809692383
1.0	73620000.0	73630000.0	109.0	124.59671783447266	15.762786865234375
1.0	73660000.0	73670000.0	114.0	122.45426940917969	15.810908317565918
1.0	73770000.0	73780000.0	98.0	115.1689453125	15.85932445526123
1.0	73800000.0	73810000.0	132.0	114.47454833984375	15.859965324401855
1.0	73970000.0	73980000.0	99.0	95.67916870117188	15.320116996765137
1.0	74350000.0	74360000.0	119.0	103.31434631347656	15.6410493850708
1.0	74360000.0	74370000.0	111.0	104.13752746582031	15.661686897277832
1.0	74380000.0	74390000.0	86.0	101.51371765136719	15.574505805969238
1.0	74410000.0	74420000.0	118.0	105.778076171875	15.708645820617676
1.0	74510000.0	74520000.0	101.0	100.08988952636719	15.520843505859375
1.0	74530000.0	74540000.0	60.0	75.07542419433594	13.886631965637207
1.0	74540000.0	74550000.0	102.0	80.73509216308594	14.356500625610352
1.0	74550000.0	74560000.0	95.0	88.7565689086914	14.926348686218262
1.0	74640000.0	74650000.0	32.0	54.60294723510742	11.765687942504883
1.0	74650000.0	74660000.0	28.0	47.80882263183594	10.924341201782227
1.0	74710000.0	74720000.0	30.0	36.81037902832031	9.444348335266113
1.0	74830000.0	74840000.0	31.0	29.128520965576172	8.319612503051758
1.0	74850000.0	74860000.0	27.0	34.196144104003906	9.067411422729492
1.0	74860000.0	74870000.0	19.0	34.01903533935547	9.042932510375977
1.0	74950000.0	74960000.0	68.0	73.78770446777344	13.775239944458008
1.0	74970000.0	74980000.0	76.0	77.05360412597656	14.064295768737793
1.0	74990000.0	75000000.0	76.0	82.91169738769531	14.526104927062988
1.0	75020000.0	75030000.0	98.0	93.60551452636719	15.22614574432373
1.0	75060000.0	75070000.0	109.0	96.3555908203125	15.355491638183594
1.0	75080000.0	75090000.0	107.0	94.77397155761719	15.275827407836914
1.0	75100000.0	75110000.0	93.0	93.00887298583984	15.175085067749023
1.0	75160000.0	75170000.0	33.0	30.496252059936523	8.5252103805542
1.0	75200000.0	75210000.0	24.0	19.654987335205078	6.847840785980225
1.0	75220000.0	75230000.0	19.0	19.06130027770996	6.753596305847168
1.0	75230000.0	75240000.0	30.0	28.36786460876465	8.201375961303711
1.0	75260000.0	75270000.0	115.0	91.47334289550781	15.08619213104248
1.0	75270000.0	75280000.0	89.0	74.4386978149414	13.828752517700195
1.0	75280000.0	75290000.0	102.0	87.55424499511719	14.84782600402832
1.0	75320000.0	75330000.0	131.0	102.07868957519531	15.59046745300293
1.0	75330000.0	75340000.0	133.0	113.2137222290039	15.854756355285645
1.0	75400000.0	75410000.0	73.0	91.81004333496094	15.112993240356445
1.0	75460000.0	75470000.0	94.0	86.62593078613281	14.784167289733887
1.0	75470000.0	75480000.0	65.0	89.44697570800781	14.970376968383789
1.0	75550000.0	75560000.0	38.0	69.44290924072266	13.367573738098145
1.0	75620000.0	75630000.0	79.0	74.30511474609375	13.819009780883789
1.0	75690000.0	75700000.0	81.0	71.7704086303711	13.591547966003418
1.0	75740000.0	75750000.0	75.0	98.47522735595703	15.460833549499512
1.0	75820000.0	75830000.0	91.0	104.28352355957031	15.66840934753418
1.0	75910000.0	75920000.0	146.0	113.00132751464844	15.846138000488281
1.0	75980000.0	75990000.0	64.0	74.19198608398438	13.808629989624023
1.0	76010000.0	76020000.0	92.0	83.94429016113281	14.595868110656738
1.0	76050000.0	76060000.0	75.0	80.4051513671875	14.329989433288574
1.0	76060000.0	76070000.0	52.0	77.58702087402344	14.104174613952637
1.0	76090000.0	76100000.0	38.0	47.619041442871094	10.907832145690918
1.0	76120000.0	76130000.0	60.0	49.23920440673828	11.29084587097168
1.0	76130000.0	76140000.0	66.0	52.9146614074707	11.91189956665039
1.0	76200000.0	76210000.0	8.0	12.514707565307617	5.705828666687012
1.0	76260000.0	76270000.0	14.0	12.817205429077148	5.754269599914551
1.0	76280000.0	76290000.0	22.0	17.680217742919922	6.535858154296875
1.0	76310000.0	76320000.0	23.0	21.059463500976562	7.074720859527588
1.0	76360000.0	76370000.0	20.0	21.337141036987305	7.118660926818848
1.0	76440000.0	76450000.0	30.0	28.999053955078125	8.235014915466309
1.0	76470000.0	76480000.0	34.0	25.01421356201172	7.691590309143066
1.0	76770000.0	76780000.0	32.0	24.394357681274414	7.595175743103027
1.0	76780000.0	76790000.0	22.0	24.489187240600586	7.610203742980957
1.0	76810000.0	76820000.0	20.0	24.641490936279297	7.633903503417969
1.0	76820000.0	76830000.0	42.0	27.966243743896484	8.830757141113281
1.0	76890000.0	76900000.0	29.0	25.406171798706055	7.750365257263184
1.0	76900000.0	76910000.0	42.0	29.396190643310547	8.359472274780273
1.0	76930000.0	76940000.0	34.0	24.450977325439453	7.608553886413574
1.0	76940000.0	76950000.0	26.0	26.8797607421875	7.975599765777588
1.0	77050000.0	77060000.0	30.0	28.36697769165039	8.204843521118164
1.0	77060000.0	77070000.0	38.0	23.779930114746094	7.499604225158691
1.0	77080000.0	77090000.0	27.0	26.012508392333984	7.845648288726807
1.0	77100000.0	77110000.0	23.0	32.50568389892578	8.88145923614502
1.0	77160000.0	77170000.0	28.0	44.50349426269531	10.500397682189941
1.0	77230000.0	77240000.0	46.0	49.61029815673828	11.156282424926758
1.0	77270000.0	77280000.0	55.0	51.43682098388672	11.383113861083984
1.0	77290000.0	77300000.0	40.0	36.91573715209961	9.454585075378418
1.0	77330000.0	77340000.0	39.0	31.086597442626953	8.61457633972168
1.0	77350000.0	77360000.0	42.0	55.184600830078125	11.833368301391602
1.0	77470000.0	77480000.0	54.0	46.139671325683594	10.710550308227539
1.0	77520000.0	77530000.0	57.0	43.880226135253906	10.952329635620117
1.0	77550000.0	77560000.0	18.0	26.695140838623047	7.951689720153809
1.0	77600000.0	77610000.0	11.0	15.279146194458008	6.148533344268799
1.0	77670000.0	77680000.0	16.0	13.61811637878418	5.341765403747559
1.0	77720000.0	77730000.0	56.0	37.43571853637695	8.443449974060059
1.0	77730000.0	77740000.0	30.0	23.3730411529541	7.437052249908447
1.0	77740000.0	77750000.0	24.0	14.497940063476562	5.284050464630127
1.0	77870000.0	77880000.0	42.0	26.612939834594727	7.935614109039307
1.0	77950000.0	77960000.0	43.0	19.861637115478516	6.881581783294678
1.0	78060000.0	78070000.0	6.0	10.78264045715332	5.1437788009643555
1.0	78070000.0	78080000.0	11.0	11.181095123291016	5.492823123931885
1.0	78080000.0	78090000.0	10.0	10.508710861206055	4.882128715515137
1.0	78110000.0	78120000.0	11.0	10.379475593566895	4.527060508728027
1.0	78120000.0	78130000.0	13.0	9.96205997467041	4.5505595207214355
1.0	78130000.0	78140000.0	13.0	8.538566589355469	5.075390338897705
1.0	78150000.0	78160000.0	10.0	12.67652702331543	5.731822490692139
1.0	78170000.0	78180000.0	12.0	9.8384370803833	4.618589401245117
1.0	78180000.0	78190000.0	7.0	9.90208625793457	4.308572292327881
1.0	78240000.0	78250000.0	22.0	16.661401748657227	6.359274864196777
1.0	78330000.0	78340000.0	9.0	12.596418380737305	5.719016075134277
1.0	78340000.0	78350000.0	13.0	12.286497116088867	4.651494979858398
1.0	78380000.0	78390000.0	28.0	18.234704971313477	6.626723289489746
1.0	78390000.0	78400000.0	16.0	16.112245559692383	5.717022895812988
1.0	78410000.0	78420000.0	9.0	9.065701484680176	4.307582378387451
1.0	78440000.0	78450000.0	10.0	10.62646770477295	5.404587745666504
1.0	78500000.0	78510000.0	38.0	32.49425506591797	8.825170516967773
1.0	78520000.0	78530000.0	45.0	44.516029357910156	10.498059272766113
1.0	78590000.0	78600000.0	25.0	50.78792190551758	11.319348335266113
1.0	78680000.0	78690000.0	145.0	111.65679931640625	15.834220886230469
1.0	78710000.0	78720000.0	100.0	109.50059509277344	15.793294906616211
1.0	78820000.0	78830000.0	113.0	101.30049133300781	15.572911262512207
1.0	78940000.0	78950000.0	83.0	87.77287292480469	14.868082046508789
1.0	78970000.0	78980000.0	109.0	101.83567810058594	15.58222484588623
1.0	79040000.0	79050000.0	75.0	68.92202758789062	13.319462776184082
1.0	79100000.0	79110000.0	25.0	56.5723762512207	12.000618934631348
1.0	79150000.0	79160000.0	32.0	27.961071014404297	8.144970893859863
1.0	79200000.0	79210000.0	82.0	47.11381912231445	11.335067749023438
1.0	79230000.0	79240000.0	82.0	59.335906982421875	12.315065383911133
1.0	79380000.0	79390000.0	82.0	67.5940933227539	13.185879707336426
1.0	79420000.0	79430000.0	64.0	77.78787231445312	14.114273071289062
1.0	79460000.0	79470000.0	80.0	73.81737518310547	13.773778915405273
1.0	79530000.0	79540000.0	83.0	65.52049255371094	12.972494125366211
1.0	79640000.0	79650000.0	75.0	65.4288330078125	12.957595825195312
1.0	79770000.0	79780000.0	27.0	37.520606994628906	9.541086196899414
1.0	79780000.0	79790000.0	18.0	34.91591262817383	9.176069259643555
1.0	79810000.0	79820000.0	41.0	39.05768966674805	9.759088516235352
1.0	79890000.0	79900000.0	45.0	50.407066345214844	11.254374504089355
1.0	80010000.0	80020000.0	86.0	83.45240020751953	14.559219360351562
1.0	80020000.0	80030000.0	87.0	88.88272094726562	14.932382583618164
1.0	80050000.0	80060000.0	81.0	78.79337310791016	14.201055526733398
1.0	80330000.0	80340000.0	111.0	107.4251708984375	15.753748893737793
1.0	80560000.0	80570000.0	111.0	110.612548828125	15.813815116882324
1.0	80630000.0	80640000.0	59.0	72.94471740722656	13.703964233398438
1.0	80740000.0	80750000.0	75.0	67.03011322021484	13.128443717956543
1.0	80770000.0	80780000.0	69.0	53.87211227416992	11.677094459533691
1.0	80810000.0	80820000.0	61.0	55.9556999206543	11.924911499023438
1.0	80870000.0	80880000.0	39.0	34.70449447631836	9.153139114379883
1.0	80900000.0	80910000.0	43.0	38.45946502685547	9.67907428741455
1.0	80950000.0	80960000.0	41.0	38.713539123535156	9.708783149719238
1.0	81010000.0	81020000.0	27.0	48.28999710083008	10.987897872924805
1.0	81030000.0	81040000.0	36.0	35.96247482299805	9.32030963897705
1.0	81100000.0	81110000.0	26.0	31.524944305419922	8.676362991333008
1.0	81300000.0	81310000.0	63.0	50.69938278198242	11.291961669921875
1.0	81340000.0	81350000.0	50.0	47.73830795288086	10.918466567993164
1.0	81440000.0	81450000.0	56.0	57.95537567138672	12.155998229980469
1.0	81490000.0	81500000.0	45.0	60.66387939453125	12.460793495178223
1.0	81530000.0	81540000.0	57.0	66.86241912841797	13.115450859069824
1.0	81590000.0	81600000.0	78.0	61.886131286621094	12.591434478759766
1.0	81640000.0	81650000.0	90.0	74.48966979980469	13.852502822875977
1.0	81660000.0	81670000.0	77.0	76.77896881103516	14.034286499023438
1.0	81680000.0	81690000.0	47.0	61.29109573364258	12.534961700439453
1.0	81780000.0	81790000.0	62.0	71.1152572631836	13.531445503234863
1.0	81830000.0	81840000.0	64.0	73.85890197753906	13.779065132141113
1.0	81890000.0	81900000.0	63.0	69.570556640625	13.380859375
1.0	81900000.0	81910000.0	79.0	70.11910247802734	13.436759948730469
1.0	81960000.0	81970000.0	41.0	57.68526077270508	12.12843132019043
1.0	81970000.0	81980000.0	46.0	57.465240478515625	12.100001335144043
1.0	81990000.0	82000000.0	52.0	61.5281982421875	12.556635856628418
1.0	82000000.0	82010000.0	43.0	61.527244567871094	12.555183410644531
1.0	82040000.0	82050000.0	71.0	55.46107864379883	11.868197441101074
1.0	82080000.0	82090000.0	80.0	65.1869888305664	12.95210075378418
1.0	82100000.0	82110000.0	81.0	68.85910034179688	13.314306259155273
1.0	82140000.0	82150000.0	59.0	59.651824951171875	12.34739875793457
1.0	82170000.0	82180000.0	63.0	54.82390594482422	11.792781829833984
1.0	82180000.0	82190000.0	41.0	58.21727752685547	12.18574333190918
1.0	82240000.0	82250000.0	43.0	50.6384162902832	11.283838272094727
1.0	82270000.0	82280000.0	31.0	31.88950538635254	8.728343963623047
1.0	82320000.0	82330000.0	65.0	52.43012237548828	11.504150390625
1.0	82360000.0	82370000.0	60.0	47.65918731689453	10.907140731811523
1.0	82460000.0	82470000.0	51.0	51.938133239746094	11.448005676269531
1.0	82470000.0	82480000.0	72.0	56.08875274658203	11.941656112670898
1.0	82480000.0	82490000.0	74.0	64.14447021484375	13.150022506713867
1.0	82540000.0	82550000.0	54.0	42.48796844482422	10.233003616333008
1.0	82600000.0	82610000.0	42.0	53.925514221191406	11.683817863464355
1.0	82680000.0	82690000.0	83.0	68.43807220458984	13.273783683776855
1.0	82730000.0	82740000.0	84.0	82.63182067871094	14.503580093383789
1.0	82810000.0	82820000.0	91.0	103.05342864990234	15.623980522155762
1.0	82870000.0	82880000.0	80.0	87.19218444824219	14.83618450164795
1.0	82960000.0	82970000.0	91.0	89.1868667602539	14.965484619140625
1.0	82980000.0	82990000.0	66.0	78.1690673828125	14.165695190429688
1.0	83110000.0	83120000.0	65.0	79.41094207763672	14.253509521484375
1.0	83150000.0	83160000.0	91.0	83.06864929199219	14.54676628112793
1.0	83180000.0	83190000.0	91.0	79.75499725341797	14.287605285644531
1.0	83250000.0	83260000.0	52.0	57.964195251464844	12.155694961547852
1.0	83360000.0	83370000.0	53.0	49.176753997802734	11.100249290466309
1.0	83400000.0	83410000.0	32.0	48.258384704589844	10.983710289001465
1.0	83460000.0	83470000.0	36.0	40.1080436706543	9.900876998901367
1.0	83490000.0	83500000.0	47.0	43.8509635925293	9.609424591064453
1.0	83510000.0	83520000.0	65.0	44.405799865722656	8.684391021728516
1.0	83520000.0	83530000.0	45.0	40.44524383544922	9.95158576965332
1.0	83530000.0	83540000.0	49.0	40.567596435546875	9.965725898742676
1.0	83580000.0	83590000.0	45.0	23.736835479736328	7.492030143737793
1.0	83610000.0	83620000.0	12.0	15.600488662719727	6.200482368469238
1.0	83780000.0	83790000.0	12.0	13.077047348022461	5.796978950500488
1.0	83860000.0	83870000.0	6.0	13.65619945526123	5.889945983886719
1.0	83970000.0	83980000.0	23.0	11.956003189086914	4.1257524490356445
1.0	84000000.0	84010000.0	24.0	23.83856773376465	7.5100812911987305
1.0	84010000.0	84020000.0	25.0	22.636898040771484	7.321285247802734
1.0	84110000.0	84120000.0	32.0	30.10159683227539	8.207099914550781
1.0	84190000.0	84200000.0	11.0	18.762630462646484	6.71286678314209
1.0	84200000.0	84210000.0	22.0	16.805604934692383	5.373789310455322
1.0	84220000.0	84230000.0	21.0	18.41876220703125	6.655055046081543
1.0	84330000.0	84340000.0	9.0	9.89348316192627	4.466291904449463
1.0	84350000.0	84360000.0	14.0	11.873313903808594	4.363308429718018
1.0	84380000.0	84390000.0	10.0	12.489102363586426	4.432438850402832
1.0	84420000.0	84430000.0	16.0	12.061628341674805	4.0102996826171875
1.0	84480000.0	84490000.0	24.0	25.384349822998047	7.7565178871154785
1.0	84630000.0	84640000.0	17.0	11.391397476196289	4.685521125793457
1.0	84670000.0	84680000.0	15.0	10.000726699829102	3.9867489337921143
1.0	84700000.0	84710000.0	16.0	10.85080623626709	3.9053421020507812
1.0	84830000.0	84840000.0	11.0	15.172836303710938	5.675719261169434
1.0	84850000.0	84860000.0	18.0	18.402278900146484	6.654415130615234
1.0	84890000.0	84900000.0	20.0	19.477014541625977	6.819964408874512
1.0	84960000.0	84970000.0	8.0	8.066011428833008	5.001770973205566
1.0	85070000.0	85080000.0	25.0	19.239755630493164	8.004435539245605
1.0	85130000.0	85140000.0	5.0	13.195684432983398	5.427270889282227
1.0	85250000.0	85260000.0	49.0	28.34442138671875	8.200960159301758
1.0	85290000.0	85300000.0	29.0	24.293739318847656	7.582509517669678
1.0	85320000.0	85330000.0	30.0	24.302974700927734	7.583866119384766
1.0	85380000.0	85390000.0	34.0	24.43448257446289	7.605744361877441
1.0	85420000.0	85430000.0	15.0	18.118057250976562	6.609700679779053
1.0	85460000.0	85470000.0	11.0	12.34109878540039	4.124402046203613
1.0	85610000.0	85620000.0	15.0	14.159248352050781	5.9711198806762695
1.0	85740000.0	85750000.0	19.0	16.195133209228516	6.295106410980225
1.0	85800000.0	85810000.0	26.0	20.90829086303711	7.909796237945557
1.0	85810000.0	85820000.0	26.0	24.528003692626953	7.617307186126709
1.0	85830000.0	85840000.0	27.0	25.045757293701172	8.585073471069336
1.0	85840000.0	85850000.0	39.0	27.86141586303711	8.586726188659668
1.0	85880000.0	85890000.0	30.0	32.275699615478516	8.935972213745117
1.0	86020000.0	86030000.0	36.0	31.129308700561523	7.831615447998047
1.0	86070000.0	86080000.0	20.0	29.758190155029297	8.41686725616455
1.0	86090000.0	86100000.0	16.0	21.860706329345703	8.234162330627441
1.0	86100000.0	86110000.0	15.0	16.75779914855957	6.385182857513428
1.0	86130000.0	86140000.0	11.0	11.257146835327148	5.2771100997924805
1.0	86140000.0	86150000.0	12.0	11.441120147705078	4.73155403137207
1.0	86170000.0	86180000.0	22.0	17.54323387145996	6.0343732833862305
1.0	86220000.0	86230000.0	22.0	24.236000061035156	7.91287088394165
1.0	86360000.0	86370000.0	19.0	17.617435455322266	6.5268096923828125
1.0	86370000.0	86380000.0	14.0	15.616859436035156	6.014300346374512
1.0	86410000.0	86420000.0	22.0	12.7855863571167	4.108333587646484
1.0	86430000.0	86440000.0	22.0	18.17340660095215	7.728377342224121
1.0	86470000.0	86480000.0	18.0	22.17534828186035	7.915929317474365
1.0	86520000.0	86530000.0	23.0	17.80440330505371	6.558363914489746
1.0	86550000.0	86560000.0	28.0	20.692672729492188	7.015376091003418
1.0	86680000.0	86690000.0	25.0	16.413036346435547	6.3338727951049805
1.0	86830000.0	86840000.0	10.0	11.823086738586426	5.595242023468018
1.0	86870000.0	86880000.0	30.0	30.578609466552734	8.542856216430664
1.0	86960000.0	86970000.0	15.0	26.035579681396484	7.8520097732543945
1.0	86970000.0	86980000.0	30.0	29.623464584350586	8.39756965637207
1.0	87020000.0	87030000.0	48.0	41.54965591430664	13.568061828613281
1.0	87110000.0	87120000.0	38.0	30.034439086914062	8.454566955566406
1.0	87200000.0	87210000.0	9.0	11.770471572875977	5.586841106414795
1.0	87210000.0	87220000.0	9.0	14.831314086914062	6.0772175788879395
1.0	87230000.0	87240000.0	43.0	25.87813949584961	7.825261116027832
1.0	87240000.0	87250000.0	29.0	21.413955688476562	7.131144046783447
1.0	87250000.0	87260000.0	29.0	21.14833641052246	7.090909004211426
1.0	87330000.0	87340000.0	17.0	12.235603332519531	5.244081497192383
1.0	87390000.0	87400000.0	6.0	10.7275972366333	5.23237419128418
1.0	87400000.0	87410000.0	4.0	11.670516967773438	4.625417709350586
1.0	87430000.0	87440000.0	7.0	12.107695579528809	5.640688419342041
1.0	87460000.0	87470000.0	15.0	11.326425552368164	4.1821088790893555
1.0	87470000.0	87480000.0	12.0	11.973803520202637	4.186309814453125
1.0	87480000.0	87490000.0	15.0	11.615602493286133	4.271709442138672
1.0	87540000.0	87550000.0	13.0	11.80640983581543	5.592663764953613
1.0	87650000.0	87660000.0	24.0	18.768930435180664	6.181600093841553
1.0	87660000.0	87670000.0	29.0	22.54410743713379	7.894792079925537
1.0	87690000.0	87700000.0	34.0	18.764514923095703	6.707972526550293
1.0	87830000.0	87840000.0	21.0	28.978662490844727	8.297884941101074
1.0	87920000.0	87930000.0	43.0	35.798004150390625	9.297980308532715
1.0	88100000.0	88110000.0	42.0	43.44199752807617	10.360352516174316
1.0	88160000.0	88170000.0	58.0	58.9798469543457	12.276056289672852
1.0	88170000.0	88180000.0	53.0	53.72511672973633	11.660008430480957
1.0	88200000.0	88210000.0	44.0	45.51465606689453	10.630073547363281
1.0	88230000.0	88240000.0	56.0	46.07463836669922	10.704264640808105
1.0	88250000.0	88260000.0	53.0	50.68085479736328	11.288736343383789
1.0	88280000.0	88290000.0	49.0	47.129173278808594	10.838994026184082
1.0	88340000.0	88350000.0	44.0	42.481101989746094	10.224321365356445
1.0	88380000.0	88390000.0	57.0	50.954132080078125	11.325094223022461
1.0	88390000.0	88400000.0	59.0	41.46758270263672	10.090106010437012
1.0	88400000.0	88410000.0	45.0	45.19731903076172	10.586520195007324
1.0	88440000.0	88450000.0	59.0	64.79227447509766	12.89942741394043
1.0	88480000.0	88490000.0	76.0	67.05046081542969	13.130497932434082
1.0	88500000.0	88510000.0	60.0	59.40678787231445	12.318852424621582
1.0	88520000.0	88530000.0	35.0	46.289554595947266	10.732518196105957
1.0	88560000.0	88570000.0	47.0	60.19599533081055	12.410150527954102
1.0	88580000.0	88590000.0	52.0	53.080352783203125	11.582544326782227
1.0	88590000.0	88600000.0	63.0	60.96714401245117	12.630086898803711
1.0	88630000.0	88640000.0	61.0	59.107276916503906	12.290094375610352
1.0	88890000.0	88900000.0	67.0	58.79169464111328	11.77178955078125
1.0	89040000.0	89050000.0	48.0	35.99645233154297	18.091968536376953
1.0	89070000.0	89080000.0	29.0	28.31699562072754	8.204367637634277
1.0	89090000.0	89100000.0	54.0	42.553138732910156	10.561639785766602
1.0	89120000.0	89130000.0	21.0	25.404571533203125	7.753806114196777
1.0	89140000.0	89150000.0	13.0	17.850341796875	6.560812473297119
1.0	89190000.0	89200000.0	9.0	10.80049991607666	5.432249069213867
1.0	89230000.0	89240000.0	15.0	9.223671913146973	4.352349281311035
1.0	89240000.0	89250000.0	6.0	9.63941764831543	4.234278202056885
1.0	89270000.0	89280000.0	11.0	9.481523513793945	4.5598859786987305
1.0	89320000.0	89330000.0	14.0	10.683759689331055	3.9419384002685547
1.0	89340000.0	89350000.0	11.0	8.316493034362793	5.040737152099609
1.0	89450000.0	89460000.0	11.0	9.97492790222168	5.301286220550537
1.0	89500000.0	89510000.0	36.0	31.616405487060547	8.699645042419434
1.0	89540000.0	89550000.0	37.0	30.001413345336914	9.191450119018555
1.0	89660000.0	89670000.0	22.0	21.172103881835938	7.09231424331665
1.0	89730000.0	89740000.0	22.0	28.510299682617188	8.225970268249512
1.0	89810000.0	89820000.0	36.0	32.922542572021484	8.881725311279297
1.0	89920000.0	89930000.0	26.0	27.258413314819336	8.03686237335205
1.0	89930000.0	89940000.0	23.0	29.325973510742188	8.355619430541992
1.0	89990000.0	90000000.0	11.0	12.307414054870605	5.458832263946533
1.0	90000000.0	90010000.0	10.0	12.314321517944336	4.045388698577881
1.0	90010000.0	90020000.0	10.0	10.477585792541504	7.7852630615234375
1.0	90020000.0	90030000.0	14.0	9.98362922668457	3.9048409461975098
1.0	90030000.0	90040000.0	11.0	10.670907974243164	3.9505996704101562
1.0	90120000.0	90130000.0	11.0	7.820633888244629	3.771974563598633
1.0	90150000.0	90160000.0	9.0	9.527754783630371	3.8850669860839844
1.0	90280000.0	90290000.0	11.0	14.667169570922852	4.204741477966309
1.0	90310000.0	90320000.0	11.0	9.963824272155762	4.436160564422607
1.0	90320000.0	90330000.0	5.0	10.330822944641113	5.318919658660889
1.0	90410000.0	90420000.0	11.0	15.386041641235352	4.8234686851501465
1.0	90470000.0	90480000.0	8.0	11.685874938964844	5.573410987854004
1.0	90500000.0	90510000.0	19.0	18.522247314453125	6.6669921875
1.0	90560000.0	90570000.0	52.0	57.04484176635742	12.060189247131348
1.0	90780000.0	90790000.0	67.0	86.14227294921875	14.757841110229492
1.0	90810000.0	90820000.0	82.0	98.24061584472656	15.413902282714844
1.0	90840000.0	90850000.0	68.0	89.8309326171875	15.010503768920898
1.0	90880000.0	90890000.0	94.0	91.65501403808594	15.111732482910156
1.0	90940000.0	90950000.0	70.0	78.65238952636719	14.196818351745605
1.0	90970000.0	90980000.0	79.0	87.89317321777344	14.8807373046875
1.0	90980000.0	90990000.0	97.0	105.0713119506836	15.697992324829102
1.0	91030000.0	91040000.0	71.0	90.57176208496094	15.041956901550293
1.0	91160000.0	91170000.0	71.0	43.85477066040039	10.425836563110352
1.0	91200000.0	91210000.0	35.0	42.48727035522461	10.240495681762695
1.0	91210000.0	91220000.0	44.0	47.502098083496094	10.900158882141113
1.0	91260000.0	91270000.0	22.0	34.1855583190918	9.081972122192383
1.0	91310000.0	91320000.0	10.0	15.441869735717773	6.174431800842285
1.0	91330000.0	91340000.0	17.0	27.656219482421875	8.102171897888184
1.0	91340000.0	91350000.0	25.0	30.89800453186035	8.586607933044434
1.0	91360000.0	91370000.0	17.0	10.330102920532227	5.357544898986816
1.0	91410000.0	91420000.0	6.0	10.57878303527832	5.397009372711182
1.0	91440000.0	91450000.0	17.0	10.286991119384766	5.350708961486816
1.0	91500000.0	91510000.0	54.0	40.90331268310547	10.022092819213867
1.0	91550000.0	91560000.0	60.0	48.72193908691406	11.198285102844238
1.0	91610000.0	91620000.0	42.0	39.83324432373047	9.871943473815918
1.0	91620000.0	91630000.0	37.0	37.63727569580078	9.566251754760742
1.0	91710000.0	91720000.0	30.0	30.365550994873047	8.51369857788086
1.0	91770000.0	91780000.0	25.0	34.963043212890625	8.848905563354492
1.0	91910000.0	91920000.0	18.0	11.402400970458984	5.527820587158203
1.0	91990000.0	92000000.0	11.0	13.309188842773438	5.373354434967041
1.0	92040000.0	92050000.0	8.0	14.830533027648926	6.038908958435059
1.0	92060000.0	92070000.0	18.0	22.786823272705078	7.351990699768066
1.0	92110000.0	92120000.0	21.0	23.835962295532227	7.517856597900391
1.0	92180000.0	92190000.0	13.0	12.180204391479492	4.5029215812683105
1.0	92290000.0	92300000.0	7.0	10.520773887634277	3.90562105178833
1.0	92330000.0	92340000.0	17.0	15.443517684936523	5.502755641937256
1.0	92340000.0	92350000.0	10.0	13.065051078796387	5.793678283691406
1.0	92350000.0	92360000.0	9.0	13.093225479125977	5.798473358154297
1.0	92360000.0	92370000.0	28.0	29.847097396850586	8.432943344116211
1.0	92370000.0	92380000.0	25.0	31.14662742614746	8.6262845993042
1.0	92440000.0	92450000.0	35.0	37.57238006591797	9.556489944458008
1.0	92490000.0	92500000.0	38.0	28.52398681640625	8.228501319885254
1.0	92510000.0	92520000.0	42.0	36.996482849121094	9.472434997558594
1.0	92530000.0	92540000.0	37.0	38.97887420654297	9.759531021118164
1.0	92540000.0	92550000.0	31.0	29.623828887939453	8.39758014678955
1.0	92560000.0	92570000.0	45.0	28.623126983642578	8.241531372070312
1.0	92600000.0	92610000.0	43.0	24.74541473388672	7.647637367248535
1.0	92730000.0	92740000.0	11.0	11.759684562683105	5.5851521492004395
1.0	92760000.0	92770000.0	7.0	9.7105131149292	5.259495258331299
1.0	92770000.0	92780000.0	13.0	10.663763046264648	5.410503387451172
1.0	92840000.0	92850000.0	16.0	14.138531684875488	5.96624755859375
1.0	92960000.0	92970000.0	29.0	26.533971786499023	7.9300408363342285
1.0	93020000.0	93030000.0	13.0	13.406193733215332	4.705376148223877
1.0	93070000.0	93080000.0	13.0	13.505813598632812	4.82808780670166
1.0	93150000.0	93160000.0	17.0	11.998193740844727	4.6057448387146
1.0	93160000.0	93170000.0	14.0	13.352320671081543	4.22525691986084
1.0	93250000.0	93260000.0	19.0	20.83864974975586	7.037722587585449
1.0	93260000.0	93270000.0	20.0	16.465307235717773	6.339642524719238
1.0	93290000.0	93300000.0	24.0	19.011404037475586	6.744696140289307
1.0	93360000.0	93370000.0	12.0	10.434576034545898	5.194669723510742
1.0	93470000.0	93480000.0	32.0	27.819477081298828	8.12515640258789
1.0	93500000.0	93510000.0	41.0	29.019168853759766	8.311264991760254
1.0	93540000.0	93550000.0	14.0	14.66741943359375	6.05026388168335
1.0	93610000.0	93620000.0	6.0	9.910039901733398	5.058245658874512
1.0	93710000.0	93720000.0	8.0	10.959409713745117	4.264845371246338
1.0	93730000.0	93740000.0	5.0	10.797033309936523	4.491890907287598
1.0	93740000.0	93750000.0	7.0	13.32579231262207	4.277429103851318
1.0	93800000.0	93810000.0	14.0	12.302655220031738	5.671966075897217
1.0	93860000.0	93870000.0	38.0	19.31646156311035	6.796963691711426
1.0	93900000.0	93910000.0	25.0	18.719772338867188	6.69875955581665
1.0	93930000.0	93940000.0	12.0	12.88226318359375	4.432964324951172
1.0	94010000.0	94020000.0	7.0	10.963469505310059	3.9088497161865234
1.0	94020000.0	94030000.0	7.0	10.064534187316895	4.206530570983887
1.0	94040000.0	94050000.0	8.0	10.097769737243652	5.320722579956055
1.0	94160000.0	94170000.0	19.0	20.932987213134766	7.062095642089844
1.0	94210000.0	94220000.0	7.0	14.30199146270752	4.711045742034912
1.0	94230000.0	94240000.0	21.0	18.58645248413086	6.689507961273193
1.0	94280000.0	94290000.0	13.0	18.15495491027832	6.60945987701416
1.0	94300000.0	94310000.0	22.0	14.81623649597168	6.0744171142578125
1.0	94430000.0	94440000.0	38.0	46.222145080566406	10.72192096710205
1.0	94460000.0	94470000.0	38.0	41.79643630981445	10.145428657531738
1.0	94480000.0	94490000.0	48.0	44.3951416015625	10.487939834594727
1.0	94550000.0	94560000.0	46.0	46.16236877441406	10.717799186706543
1.0	94620000.0	94630000.0	42.0	44.80119705200195	10.538348197937012
1.0	94660000.0	94670000.0	44.0	44.3331413269043	10.10508918762207
1.0	94710000.0	94720000.0	30.0	33.80601501464844	9.019432067871094
1.0	94730000.0	94740000.0	46.0	39.630218505859375	9.839546203613281
1.0	94900000.0	94910000.0	10.0	12.399679183959961	5.687426567077637
1.0	94980000.0	94990000.0	12.0	14.593417167663574	6.039094924926758
1.0	94990000.0	95000000.0	20.0	24.262432098388672	7.577742576599121
1.0	95010000.0	95020000.0	35.0	32.700531005859375	8.8512601852417
1.0	95060000.0	95070000.0	36.0	41.35114288330078	10.08175277709961
1.0	95190000.0	95200000.0	35.0	27.144916534423828	8.026344299316406
1.0	95200000.0	95210000.0	26.0	19.963512420654297	6.8972673416137695
1.0	95280000.0	95290000.0	21.0	18.4824161529541	6.662866115570068
1.0	95340000.0	95350000.0	14.0	16.570716857910156	6.358941555023193
1.0	95370000.0	95380000.0	16.0	10.63344955444336	4.449362754821777
1.0	95400000.0	95410000.0	17.0	13.89196491241455	6.643575191497803
1.0	95410000.0	95420000.0	15.0	13.420100212097168	4.935681343078613
1.0	95430000.0	95440000.0	5.0	12.604914665222168	5.72004508972168
1.0	95470000.0	95480000.0	12.0	13.46513557434082	4.700610160827637
1.0	95520000.0	95530000.0	10.0	15.083892822265625	5.329946041107178
1.0	95550000.0	95560000.0	42.0	28.664840698242188	8.25391960144043
1.0	95600000.0	95610000.0	34.0	28.471195220947266	8.223615646362305
1.0	95630000.0	95640000.0	34.0	30.927303314208984	8.732471466064453
1.0	95670000.0	95680000.0	25.0	23.313796997070312	7.425047874450684
1.0	95710000.0	95720000.0	15.0	13.858807563781738	5.921258926391602
1.0	95780000.0	95790000.0	28.0	21.323593139648438	7.114840507507324
1.0	95820000.0	95830000.0	37.0	31.42011070251465	9.189115524291992
1.0	95890000.0	95900000.0	27.0	30.61370277404785	9.180765151977539
1.0	95920000.0	95930000.0	50.0	43.112396240234375	10.327325820922852
1.0	96000000.0	96010000.0	47.0	52.5214729309082	11.5155668258667
1.0	96020000.0	96030000.0	53.0	57.10698318481445	9.892660140991211
1.0	96040000.0	96050000.0	56.0	53.1512565612793	9.197877883911133
1.0	96050000.0	96060000.0	61.0	56.74448776245117	12.016680717468262
1.0	96060000.0	96070000.0	84.0	56.9107666015625	12.03938102722168
1.0	96070000.0	96080000.0	39.0	47.18321228027344	10.84723949432373
1.0	96080000.0	96090000.0	50.0	56.0587043762207	11.956840515136719
1.0	96130000.0	96140000.0	52.0	67.11516571044922	13.144365310668945
1.0	96140000.0	96150000.0	45.0	68.19148254394531	13.531221389770508
1.0	96160000.0	96170000.0	63.0	73.78327941894531	13.776702880859375
1.0	96170000.0	96180000.0	73.0	69.6845932006836	13.645411491394043
1.0	96270000.0	96280000.0	61.0	61.405548095703125	12.543048858642578
1.0	96360000.0	96370000.0	59.0	81.65376281738281	14.420504570007324
1.0	96480000.0	96490000.0	71.0	73.48470306396484	13.746444702148438
1.0	96510000.0	96520000.0	52.0	55.23223876953125	11.833951950073242
1.0	96540000.0	96550000.0	67.0	70.52865600585938	13.471237182617188
1.0	96590000.0	96600000.0	90.0	84.52195739746094	14.643716812133789
1.0	96660000.0	96670000.0	86.0	84.97052001953125	14.680532455444336
1.0	96700000.0	96710000.0	38.0	42.34580612182617	10.20743179321289
1.0	96750000.0	96760000.0	108.0	94.6939697265625	15.274688720703125
1.0	96870000.0	96880000.0	68.0	89.12454223632812	14.951306343078613
1.0	96910000.0	96920000.0	80.0	77.42478942871094	14.103080749511719
1.0	96940000.0	96950000.0	67.0	79.53702545166016	14.275138854980469
1.0	96960000.0	96970000.0	73.0	71.82887268066406	13.595746994018555
1.0	96980000.0	96990000.0	65.0	76.50395202636719	14.01781177520752
1.0	96990000.0	97000000.0	70.0	83.50340270996094	14.566963195800781
1.0	97010000.0	97020000.0	86.0	75.43501281738281	13.925814628601074
1.0	97120000.0	97130000.0	84.0	68.80660247802734	13.310017585754395
1.0	97260000.0	97270000.0	11.0	13.64648723602295	5.887211799621582
1.0	97270000.0	97280000.0	20.0	13.340768814086914	5.838014125823975
1.0	97330000.0	97340000.0	109.0	69.88291931152344	13.733800888061523
1.0	97350000.0	97360000.0	81.0	76.46759033203125	14.008090019226074
1.0	97470000.0	97480000.0	69.0	88.21571350097656	14.899637222290039
1.0	97510000.0	97520000.0	112.0	86.27523803710938	14.77844524383545
1.0	97520000.0	97530000.0	115.0	105.1139907836914	15.696675300598145
1.0	97540000.0	97550000.0	112.0	88.29969787597656	14.904050827026367
1.0	97560000.0	97570000.0	96.0	95.41612243652344	15.3026762008667
1.0	97600000.0	97610000.0	87.0	84.42900085449219	14.6508207321167
1.0	97700000.0	97710000.0	78.0	72.20076751708984	13.631497383117676
1.0	97720000.0	97730000.0	100.0	83.70565032958984	14.586050033569336
1.0	97780000.0	97790000.0	51.0	51.93068313598633	11.451896667480469
1.0	97810000.0	97820000.0	104.0	82.233642578125	14.476374626159668
1.0	97930000.0	97940000.0	130.0	91.08973693847656	15.06847095489502
1.0	98050000.0	98060000.0	96.0	104.31396484375	15.66441535949707
1.0	98130000.0	98140000.0	107.0	98.0706558227539	15.428911209106445
1.0	98200000.0	98210000.0	81.0	85.5314712524414	14.71455192565918
1.0	98220000.0	98230000.0	109.0	92.4833984375	15.145983695983887
1.0	98240000.0	98250000.0	84.0	76.1074447631836	13.992124557495117
1.0	98280000.0	98290000.0	52.0	52.84362030029297	11.560976028442383
1.0	98360000.0	98370000.0	74.0	61.08086395263672	12.510263442993164
1.0	98400000.0	98410000.0	65.0	56.3397102355957	11.966776847839355
1.0	98440000.0	98450000.0	67.0	53.27776336669922	11.60719108581543
1.0	98460000.0	98470000.0	56.0	49.50993347167969	11.143592834472656
1.0	98550000.0	98560000.0	31.0	43.35226058959961	10.347187995910645
1.0	98570000.0	98580000.0	28.0	50.935813903808594	11.327288627624512
1.0	98630000.0	98640000.0	38.0	46.871368408203125	10.808555603027344
1.0	98670000.0	98680000.0	35.0	36.152679443359375	9.344903945922852
1.0	98690000.0	98700000.0	49.0	43.63963317871094	10.383340835571289
1.0	98710000.0	98720000.0	47.0	48.89710235595703	11.066999435424805
1.0	98870000.0	98880000.0	19.0	25.260284423828125	7.729763031005859
1.0	98920000.0	98930000.0	23.0	37.33994674682617	9.518296241760254
1.0	99020000.0	99030000.0	37.0	47.20210647583008	10.865659713745117
1.0	99040000.0	99050000.0	55.0	58.156822204589844	12.182883262634277
1.0	99070000.0	99080000.0	66.0	46.530921936035156	10.761641502380371
1.0	99130000.0	99140000.0	15.0	22.42731285095215	7.286364555358887
1.0	99140000.0	99150000.0	10.0	26.666423797607422	7.943620204925537
1.0	99160000.0	99170000.0	12.0	25.179733276367188	7.714165687561035
1.0	99180000.0	99190000.0	11.0	30.835620880126953	8.575690269470215
1.0	99190000.0	99200000.0	14.0	25.65604591369629	7.790747165679932
1.0	99240000.0	99250000.0	31.0	26.0479793548584	7.8565497398376465
1.0	99250000.0	99260000.0	38.0	32.39400100708008	8.805941581726074
1.0	99260000.0	99270000.0	22.0	30.03794288635254	8.458757400512695
1.0	99280000.0	99290000.0	46.0	32.845489501953125	8.871228218078613
1.0	99310000.0	99320000.0	38.0	36.93415069580078	9.97785758972168
1.0	99370000.0	99380000.0	37.0	33.80876541137695	9.011524200439453
1.0	99390000.0	99400000.0	33.0	32.80524826049805	8.868769645690918
1.0	99410000.0	99420000.0	21.0	25.659465789794922	7.79143762588501
1.0	99600000.0	99610000.0	51.0	44.610435485839844	10.512072563171387
1.0	99610000.0	99620000.0	46.0	38.49260711669922	9.687667846679688
1.0	99660000.0	99670000.0	18.0	27.466638565063477	8.076456069946289
1.0	99770000.0	99780000.0	14.0	18.979331970214844	7.819253444671631
1.0	99780000.0	99790000.0	25.0	17.305809020996094	6.904398441314697
1.0	99790000.0	99800000.0	22.0	14.656603813171387	5.342248916625977
1.0	99830000.0	99840000.0	14.0	12.52904224395752	4.07772970199585
1.0	99840000.0	99850000.0	16.0	20.744422912597656	7.029479026794434
1.0	99890000.0	99900000.0	24.0	21.814281463623047	7.243682861328125
1.0	99930000.0	99940000.0	14.0	22.14381217956543	7.249764442443848
1.0	99960000.0	99970000.0	14.0	18.72725486755371	6.702834129333496
1.0	100010000.0	100020000.0	30.0	23.981645584106445	7.534127712249756
1.0	100040000.0	100050000.0	23.0	19.535343170166016	6.832847595214844
1.0	100050000.0	100060000.0	33.0	26.00674057006836	8.622392654418945
1.0	100210000.0	100220000.0	23.0	15.518651962280273	5.187962532043457
1.0	100240000.0	100250000.0	43.0	27.77090835571289	8.118764877319336
1.0	100360000.0	100370000.0	14.0	16.81040382385254	6.394262790679932
1.0	100430000.0	100440000.0	17.0	13.393022537231445	5.84726619720459
1.0	100500000.0	100510000.0	4.0	9.779098510742188	5.199053764343262
1.0	100510000.0	100520000.0	15.0	10.175802230834961	4.663968086242676
1.0	100600000.0	100610000.0	4.0	8.880472183227539	4.958563804626465
1.0	100620000.0	100630000.0	13.0	11.325454711914062	5.515884876251221
1.0	100670000.0	100680000.0	18.0	12.364103317260742	4.636072635650635
1.0	100710000.0	100720000.0	14.0	13.821355819702148	5.915005207061768
1.0	100780000.0	100790000.0	43.0	32.94858932495117	8.886048316955566
1.0	100860000.0	100870000.0	10.0	14.620864868164062	5.556447982788086
1.0	100900000.0	100910000.0	15.0	14.122647285461426	4.708926200866699
1.0	100940000.0	100950000.0	9.0	14.0659818649292	5.546056270599365
1.0	100960000.0	100970000.0	20.0	18.198116302490234	5.959738731384277
1.0	100990000.0	101000000.0	22.0	27.110763549804688	8.01518440246582
1.0	101010000.0	101020000.0	45.0	39.9434814453125	9.886889457702637
1.0	101070000.0	101080000.0	25.0	32.209014892578125	8.785165786743164
1.0	101080000.0	101090000.0	29.0	35.66239929199219	9.280195236206055
1.0	101090000.0	101100000.0	17.0	31.357345581054688	8.649496078491211
1.0	101100000.0	101110000.0	21.0	34.830421447753906	9.162657737731934
1.0	101170000.0	101180000.0	45.0	36.18059539794922	9.553901672363281
1.0	101230000.0	101240000.0	38.0	47.2821159362793	10.861299514770508
1.0	101270000.0	101280000.0	45.0	40.714111328125	9.988344192504883
1.0	101300000.0	101310000.0	36.0	38.41413879394531	9.670072555541992
1.0	101350000.0	101360000.0	8.0	11.081836700439453	5.477003574371338
1.0	101440000.0	101450000.0	5.0	9.272518157958984	5.190482139587402
1.0	101450000.0	101460000.0	6.0	10.197031021118164	5.336493492126465
1.0	101470000.0	101480000.0	7.0	10.712701797485352	5.418310165405273
1.0	101490000.0	101500000.0	15.0	11.401456832885742	5.527949333190918
1.0	101520000.0	101530000.0	16.0	15.836217880249023	5.397422790527344
1.0	101550000.0	101560000.0	25.0	19.061405181884766	6.752840518951416
1.0	101650000.0	101660000.0	58.0	59.5051383972168	12.33592414855957
1.0	101690000.0	101700000.0	46.0	43.40711212158203	10.35440731048584
1.0	101730000.0	101740000.0	38.0	51.53191375732422	11.392184257507324
1.0	101780000.0	101790000.0	60.0	65.67176818847656	13.00889778137207
1.0	101830000.0	101840000.0	67.0	75.06745910644531	13.89921760559082
1.0	101840000.0	101850000.0	69.0	71.91116333007812	13.606782913208008
1.0	101870000.0	101880000.0	141.0	77.62017822265625	14.109118461608887
1.0	101940000.0	101950000.0	32.0	65.72844696044922	12.999078750610352
1.0	102000000.0	102010000.0	62.0	58.503936767578125	12.219449996948242
1.0	102020000.0	102030000.0	54.0	82.1901626586914	14.471896171569824
1.0	102150000.0	102160000.0	56.0	61.8773307800293	12.591062545776367
1.0	102180000.0	102190000.0	54.0	60.103851318359375	12.394615173339844
1.0	102240000.0	102250000.0	41.0	42.5274543762207	10.233869552612305
1.0	102270000.0	102280000.0	38.0	42.64272689819336	10.248908996582031
1.0	102370000.0	102380000.0	32.0	39.305084228515625	9.79312801361084
1.0	102390000.0	102400000.0	50.0	46.6666145324707	10.779806137084961
1.0	102440000.0	102450000.0	46.0	53.32802200317383	11.61270809173584
1.0	102490000.0	102500000.0	66.0	66.0389175415039	13.031465530395508
1.0	102520000.0	102530000.0	94.0	73.55010986328125	14.055288314819336
1.0	102530000.0	102540000.0	56.0	61.66069793701172	12.568774223327637
1.0	102570000.0	102580000.0	64.0	76.3692855834961	14.009074211120605
1.0	102590000.0	102600000.0	64.0	70.7324447631836	13.494824409484863
1.0	102630000.0	102640000.0	49.0	70.09556579589844	13.430328369140625
1.0	102650000.0	102660000.0	47.0	73.86207580566406	13.78283405303955
1.0	102670000.0	102680000.0	99.0	93.45653533935547	15.201789855957031
1.0	102680000.0	102690000.0	74.0	87.25020599365234	14.830148696899414
1.0	102740000.0	102750000.0	95.0	90.92555236816406	15.063870429992676
1.0	102840000.0	102850000.0	105.0	100.9755859375	15.551692008972168
1.0	102850000.0	102860000.0	73.0	93.34896087646484	15.204747200012207
1.0	102960000.0	102970000.0	93.0	98.38208770751953	15.445066452026367
1.0	102990000.0	103000000.0	114.0	92.1156005859375	15.127485275268555
1.0	103020000.0	103030000.0	108.0	97.08154296875	15.389753341674805
1.0	103050000.0	103060000.0	88.0	87.60408782958984	14.85301399230957
1.0	103080000.0	103090000.0	61.0	94.98686981201172	15.280706405639648
1.0	103160000.0	103170000.0	74.0	78.3764419555664	14.172396659851074
1.0	103180000.0	103190000.0	60.0	72.7785415649414	13.686022758483887
1.0	103250000.0	103260000.0	87.0	78.17904663085938	14.155766487121582
1.0	103320000.0	103330000.0	69.0	72.89372253417969	13.693620681762695
1.0	103360000.0	103370000.0	43.0	47.122859954833984	10.841033935546875
1.0	103420000.0	103430000.0	42.0	35.18534469604492	9.210293769836426
1.0	103430000.0	103440000.0	42.0	29.956287384033203	8.444243431091309
1.0	103660000.0	103670000.0	15.0	19.799610137939453	6.872071743011475
1.0	103670000.0	103680000.0	20.0	19.198936462402344	6.782910346984863
1.0	104000000.0	104010000.0	17.0	9.759714126586914	5.267155170440674
1.0	104040000.0	104050000.0	17.0	12.03466510772705	4.7961883544921875
1.0	104070000.0	104080000.0	11.0	7.368898868560791	4.89394474029541
1.0	104120000.0	104130000.0	36.0	14.664651870727539	5.17730188369751
1.0	104320000.0	104330000.0	66.0	65.27171325683594	12.949689865112305
1.0	104400000.0	104410000.0	122.0	105.75761413574219	15.707043647766113
1.0	104410000.0	104420000.0	144.0	108.4343032836914	15.772076606750488
1.0	104500000.0	104510000.0	77.0	102.62437438964844	15.623303413391113
1.0	104580000.0	104590000.0	91.0	86.33353424072266	14.764516830444336
1.0	104590000.0	104600000.0	99.0	89.60860443115234	14.979164123535156
1.0	104700000.0	104710000.0	32.0	36.501983642578125	9.401590347290039
1.0	104730000.0	104740000.0	15.0	29.756017684936523	8.419002532958984
1.0	104780000.0	104790000.0	28.0	33.69537353515625	8.998085975646973
1.0	104830000.0	104840000.0	54.0	38.81867980957031	10.183839797973633
1.0	104840000.0	104850000.0	56.0	43.014827728271484	10.572992324829102
1.0	104880000.0	104890000.0	56.0	37.94749069213867	9.917930603027344
1.0	104930000.0	104940000.0	19.0	36.10734939575195	9.338212966918945
1.0	104940000.0	104950000.0	24.0	32.90361785888672	8.883023262023926
1.0	104980000.0	104990000.0	49.0	52.483116149902344	11.509844779968262
1.0	105060000.0	105070000.0	67.0	59.9526252746582	12.37812614440918
1.0	105270000.0	105280000.0	75.0	55.66196823120117	12.250823020935059
1.0	105340000.0	105350000.0	35.0	46.8388557434082	10.8017578125
1.0	105350000.0	105360000.0	58.0	49.23139190673828	11.105086326599121
1.0	105360000.0	105370000.0	31.0	26.90761947631836	7.985556125640869
1.0	105370000.0	105380000.0	45.0	44.3460578918457	10.475515365600586
1.0	105410000.0	105420000.0	25.0	27.187610626220703	8.028158187866211
1.0	105470000.0	105480000.0	24.0	25.84027099609375	7.817570686340332
1.0	105480000.0	105490000.0	11.0	14.419939994812012	5.791314125061035
1.0	105580000.0	105590000.0	42.0	40.41835403442383	10.444544792175293
1.0	105610000.0	105620000.0	44.0	47.278167724609375	10.858142852783203
1.0	105670000.0	105680000.0	41.0	49.86123275756836	11.185147285461426
1.0	105680000.0	105690000.0	61.0	55.715049743652344	11.895715713500977
1.0	105700000.0	105710000.0	72.0	63.16377639770508	12.732731819152832
1.0	105740000.0	105750000.0	77.0	63.287879943847656	13.004467964172363
1.0	105840000.0	105850000.0	72.0	72.05085754394531	13.6129150390625
1.0	105920000.0	105930000.0	91.0	93.29232025146484	15.192182540893555
1.0	105990000.0	106000000.0	86.0	92.83251953125	15.1690034866333
1.0	106070000.0	106080000.0	113.0	94.97618103027344	15.283711433410645
1.0	106080000.0	106090000.0	113.0	99.59066009521484	15.491386413574219
1.0	106090000.0	106100000.0	108.0	93.00162506103516	15.177836418151855
1.0	106110000.0	106120000.0	71.0	75.49967956542969	13.919021606445312
1.0	106120000.0	106130000.0	68.0	81.4979019165039	14.42090892791748
1.0	106140000.0	106150000.0	95.0	94.61336517333984	15.267066955566406
1.0	106170000.0	106180000.0	108.0	95.99543762207031	15.343607902526855
1.0	106180000.0	106190000.0	108.0	98.8989028930664	15.46386432647705
1.0	106210000.0	106220000.0	132.0	95.57598114013672	15.31068229675293
1.0	106250000.0	106260000.0	77.0	87.60167694091797	14.857946395874023
1.0	106260000.0	106270000.0	63.0	93.1502685546875	15.19255542755127
1.0	106290000.0	106300000.0	88.0	100.88490295410156	15.551839828491211
1.0	106320000.0	106330000.0	85.0	101.19886779785156	15.564750671386719
1.0	106370000.0	106380000.0	85.0	106.31236267089844	15.724919319152832
1.0	106380000.0	106390000.0	126.0	111.51644134521484	15.826143264770508
1.0	106510000.0	106520000.0	111.0	114.0912094116211	15.860803604125977
1.0	106530000.0	106540000.0	114.0	109.41011047363281	15.794726371765137
1.0	106630000.0	106640000.0	100.0	99.26484680175781	15.486635208129883
1.0	106760000.0	106770000.0	92.0	103.58921813964844	15.64538288116455
1.0	106780000.0	106790000.0	80.0	88.06755065917969	14.897990226745605
1.0	106800000.0	106810000.0	129.0	118.1526107788086	15.858718872070312
1.0	107060000.0	107070000.0	130.0	112.06974792480469	15.839001655578613
1.0	107070000.0	107080000.0	87.0	114.4118881225586	15.857623100280762
1.0	107110000.0	107120000.0	125.0	122.00132751464844	15.812332153320312
1.0	107140000.0	107150000.0	113.0	110.7103500366211	15.818881034851074
1.0	107190000.0	107200000.0	111.0	116.07954406738281	15.867236137390137
1.0	107200000.0	107210000.0	123.0	127.151123046875	15.688161849975586
1.0	107220000.0	107230000.0	96.0	107.9516830444336	15.767171859741211
1.0	107400000.0	107410000.0	113.0	108.669189453125	15.789220809936523
1.0	107520000.0	107530000.0	97.0	85.50645446777344	14.712255477905273
1.0	107530000.0	107540000.0	95.0	91.68711853027344	15.110316276550293
1.0	107630000.0	107640000.0	59.0	67.76210021972656	13.20879077911377
1.0	107670000.0	107680000.0	53.0	56.1431770324707	11.953359603881836
1.0	107710000.0	107720000.0	63.0	55.16084671020508	11.831222534179688
1.0	107720000.0	107730000.0	66.0	55.85167694091797	11.911993026733398
1.0	107740000.0	107750000.0	71.0	51.28656005859375	11.363051414489746
1.0	107750000.0	107760000.0	54.0	58.657379150390625	12.234816551208496
1.0	107760000.0	107770000.0	40.0	48.84733581542969	11.38317584991455
1.0	107880000.0	107890000.0	40.0	35.812744140625	9.301090240478516
1.0	107900000.0	107910000.0	32.0	27.7557315826416	8.112683296203613
1.0	107950000.0	107960000.0	42.0	35.766563415527344	9.29386043548584
1.0	108000000.0	108010000.0	36.0	27.974658966064453	8.146746635437012
1.0	108010000.0	108020000.0	31.0	29.134105682373047	8.320394515991211
1.0	108180000.0	108190000.0	13.0	16.32103157043457	4.988318920135498
1.0	108310000.0	108320000.0	24.0	24.3403263092041	7.589987277984619
1.0	108340000.0	108350000.0	31.0	28.28232192993164	8.19143295288086
1.0	108350000.0	108360000.0	31.0	25.00039291381836	7.695436000823975
1.0	108370000.0	108380000.0	20.0	19.641027450561523	6.851278781890869
1.0	108440000.0	108450000.0	23.0	20.62725257873535	7.00626277923584
1.0	108480000.0	108490000.0	23.0	23.403972625732422	7.444468021392822
1.0	108550000.0	108560000.0	28.0	28.42795753479004	8.214876174926758
1.0	108600000.0	108610000.0	16.0	22.14777183532715	7.242758750915527
1.0	108630000.0	108640000.0	35.0	19.74673080444336	6.866621494293213
1.0	108660000.0	108670000.0	14.0	20.145553588867188	6.925313472747803
1.0	108680000.0	108690000.0	11.0	10.091434478759766	5.3197340965271
[truncated: 47,580 more rows]
