# Supplementary material for: Genome-wide mapping of somatic mutation rates uncovers drivers of cancer
Source: Nat Biotechnol. 2022 Jun 20;40(11):1634–43. doi: 10.1038/s41587-022-01353-8 (PMC9646522; doi:10.1038/s41587-022-01353-8)
Supplement: Supplementary file 4 — Regions and model predictions for each fold of each cancer for which a deep learning model was trained. Regions that were filtered are also listed along with their respective model predictions. [file 41587_2022_1353_MOESM4_ESM.zip › kfold_results/Skin-Melanoma/fold_0.txt]

CHROM	START	END	Y_TRUE	Y_PRED	STD
1.0	790000.0	800000.0	3.0	22.492338180541992	4.734169960021973
1.0	870000.0	880000.0	22.0	24.46185302734375	5.090842247009277
1.0	880000.0	890000.0	23.0	23.126415252685547	4.861135482788086
1.0	910000.0	920000.0	11.0	28.841930389404297	6.186041355133057
1.0	930000.0	940000.0	8.0	18.913820266723633	4.443414211273193
1.0	1030000.0	1040000.0	14.0	20.852733612060547	4.419291019439697
1.0	1050000.0	1060000.0	27.0	27.800518035888672	5.733885765075684
1.0	1090000.0	1100000.0	19.0	32.91612243652344	6.755650520324707
1.0	1210000.0	1220000.0	11.0	27.89096450805664	5.931695461273193
1.0	1230000.0	1240000.0	17.0	20.114744186401367	4.301054954528809
1.0	1300000.0	1310000.0	14.0	20.695999145507812	4.362178325653076
1.0	1350000.0	1360000.0	23.0	17.53207778930664	3.7588067054748535
1.0	1510000.0	1520000.0	19.0	24.78921127319336	5.240867614746094
1.0	1750000.0	1760000.0	8.0	16.836740493774414	3.903203248977661
1.0	1790000.0	1800000.0	12.0	16.45186424255371	2.5844807624816895
1.0	1850000.0	1860000.0	33.0	36.78517532348633	7.630241394042969
1.0	1900000.0	1910000.0	39.0	44.15843963623047	8.61114501953125
1.0	1930000.0	1940000.0	33.0	42.38801574707031	8.360003471374512
1.0	1950000.0	1960000.0	35.0	39.691062927246094	8.310964584350586
1.0	1970000.0	1980000.0	28.0	30.548831939697266	6.3816938400268555
1.0	1980000.0	1990000.0	22.0	36.63097381591797	7.932692527770996
1.0	2150000.0	2160000.0	21.0	22.986347198486328	4.825963497161865
1.0	2170000.0	2180000.0	12.0	16.39505386352539	3.733651638031006
1.0	2180000.0	2190000.0	15.0	17.402774810791016	3.7380948066711426
1.0	2240000.0	2250000.0	14.0	17.770816802978516	3.895925998687744
1.0	2280000.0	2290000.0	32.0	35.051483154296875	7.150769233703613
1.0	2300000.0	2310000.0	17.0	28.50484275817871	5.933752536773682
1.0	2330000.0	2340000.0	10.0	21.4150333404541	4.526267051696777
1.0	2360000.0	2370000.0	42.0	50.304443359375	9.612326622009277
1.0	2490000.0	2500000.0	16.0	17.470966339111328	3.1998744010925293
1.0	2550000.0	2560000.0	53.0	36.85194778442383	7.466769218444824
1.0	2560000.0	2570000.0	33.0	36.69236755371094	7.732290744781494
1.0	2730000.0	2740000.0	45.0	52.6290283203125	9.95638370513916
1.0	2740000.0	2750000.0	61.0	59.92787551879883	10.992563247680664
1.0	2820000.0	2830000.0	50.0	59.579551696777344	10.929346084594727
1.0	2890000.0	2900000.0	38.0	51.3708381652832	9.711217880249023
1.0	2920000.0	2930000.0	51.0	54.346168518066406	10.193346977233887
1.0	2930000.0	2940000.0	53.0	57.44440841674805	10.633613586425781
1.0	3050000.0	3060000.0	56.0	49.67713165283203	9.49718952178955
1.0	3090000.0	3100000.0	37.0	43.91315460205078	8.650407791137695
1.0	3210000.0	3220000.0	44.0	48.554325103759766	9.30600357055664
1.0	3230000.0	3240000.0	28.0	37.730472564697266	7.618412971496582
1.0	3260000.0	3270000.0	35.0	43.8374137878418	8.621554374694824
1.0	3280000.0	3290000.0	33.0	33.84114074707031	6.985370635986328
1.0	3380000.0	3390000.0	23.0	43.991127014160156	8.606058120727539
1.0	3410000.0	3420000.0	23.0	32.36458206176758	6.8915696144104
1.0	3450000.0	3460000.0	25.0	36.850948333740234	7.458408355712891
1.0	3510000.0	3520000.0	24.0	29.865407943725586	6.11203670501709
1.0	3520000.0	3530000.0	32.0	30.694854736328125	6.379264831542969
1.0	3560000.0	3570000.0	22.0	23.520004272460938	4.970778465270996
1.0	3670000.0	3680000.0	32.0	42.3614501953125	8.150476455688477
1.0	3790000.0	3800000.0	12.0	20.81369972229004	4.749403476715088
1.0	3990000.0	4000000.0	35.0	25.150121688842773	5.319167613983154
1.0	4030000.0	4040000.0	78.0	58.43394088745117	10.789752006530762
1.0	4080000.0	4090000.0	66.0	64.2974853515625	11.419404983520508
1.0	4100000.0	4110000.0	57.0	58.85938262939453	10.787109375
1.0	4110000.0	4120000.0	59.0	70.11865997314453	12.091212272644043
1.0	4140000.0	4150000.0	53.0	49.80987548828125	9.5499906539917
1.0	4200000.0	4210000.0	66.0	69.1390151977539	12.004722595214844
1.0	4250000.0	4260000.0	66.0	78.1943588256836	12.72828483581543
1.0	4270000.0	4280000.0	83.0	78.4305648803711	12.788106918334961
1.0	4300000.0	4310000.0	31.0	54.64817428588867	10.23293685913086
1.0	4330000.0	4340000.0	57.0	75.88224792480469	12.571062088012695
1.0	4340000.0	4350000.0	63.0	74.8660888671875	12.560697555541992
1.0	4410000.0	4420000.0	41.0	57.80342483520508	10.670522689819336
1.0	4460000.0	4470000.0	41.0	56.025665283203125	10.459829330444336
1.0	4470000.0	4480000.0	38.0	55.58989334106445	10.39421272277832
1.0	4490000.0	4500000.0	44.0	52.68048095703125	9.965078353881836
1.0	4550000.0	4560000.0	59.0	61.51617431640625	11.220834732055664
1.0	4570000.0	4580000.0	62.0	64.6392822265625	11.574426651000977
1.0	4580000.0	4590000.0	59.0	63.13055419921875	11.318016052246094
1.0	4640000.0	4650000.0	52.0	65.4271011352539	11.6195707321167
1.0	4650000.0	4660000.0	60.0	62.883888244628906	11.387660026550293
1.0	4700000.0	4710000.0	42.0	51.57255935668945	9.772629737854004
1.0	4760000.0	4770000.0	40.0	48.893402099609375	9.347723007202148
1.0	4790000.0	4800000.0	43.0	64.0730972290039	11.438946723937988
1.0	4840000.0	4850000.0	53.0	64.56758117675781	11.484781265258789
1.0	4860000.0	4870000.0	95.0	76.86436462402344	12.712262153625488
1.0	4870000.0	4880000.0	61.0	73.16726684570312	12.320019721984863
1.0	4950000.0	4960000.0	80.0	78.75152587890625	12.790803909301758
1.0	5010000.0	5020000.0	70.0	84.03553009033203	13.089910507202148
1.0	5090000.0	5100000.0	79.0	81.32634735107422	13.015737533569336
1.0	5240000.0	5250000.0	70.0	83.63801574707031	13.053802490234375
1.0	5310000.0	5320000.0	90.0	83.06280517578125	13.061986923217773
1.0	5340000.0	5350000.0	88.0	88.8080062866211	13.375387191772461
1.0	5370000.0	5380000.0	85.0	82.24736785888672	13.026861190795898
1.0	5390000.0	5400000.0	73.0	78.16075134277344	12.715917587280273
1.0	5400000.0	5410000.0	76.0	80.96833801269531	12.957616806030273
1.0	5420000.0	5430000.0	115.0	85.71199035644531	13.218960762023926
1.0	5570000.0	5580000.0	63.0	53.30867385864258	10.060542106628418
1.0	5600000.0	5610000.0	85.0	72.82688903808594	12.324983596801758
1.0	5620000.0	5630000.0	66.0	73.38258361816406	12.352272033691406
1.0	5660000.0	5670000.0	64.0	67.15110778808594	11.738670349121094
1.0	5760000.0	5770000.0	56.0	56.552574157714844	10.452028274536133
1.0	5780000.0	5790000.0	48.0	56.25410842895508	10.447269439697266
1.0	5810000.0	5820000.0	59.0	52.178306579589844	9.85665225982666
1.0	5820000.0	5830000.0	41.0	63.323463439941406	11.3583402633667
1.0	5890000.0	5900000.0	45.0	45.93803024291992	8.902989387512207
1.0	5930000.0	5940000.0	11.0	24.718225479125977	5.264102458953857
1.0	5970000.0	5980000.0	12.0	16.534399032592773	3.968583583831787
1.0	6060000.0	6070000.0	11.0	20.558223724365234	4.350841045379639
1.0	6070000.0	6080000.0	8.0	17.668087005615234	4.174228668212891
1.0	6100000.0	6110000.0	15.0	15.00178337097168	2.961883783340454
1.0	6140000.0	6150000.0	21.0	18.523454666137695	4.0130133628845215
1.0	6190000.0	6200000.0	49.0	43.99201583862305	8.668242454528809
1.0	6210000.0	6220000.0	52.0	35.89719009399414	7.275763511657715
1.0	6230000.0	6240000.0	33.0	38.5600700378418	7.718228340148926
1.0	6340000.0	6350000.0	12.0	19.152774810791016	4.18960428237915
1.0	6430000.0	6440000.0	10.0	18.488384246826172	4.011757850646973
1.0	6450000.0	6460000.0	12.0	21.373308181762695	4.476165771484375
1.0	6500000.0	6510000.0	24.0	27.7211971282959	5.6760406494140625
1.0	6510000.0	6520000.0	18.0	33.87757873535156	7.213718414306641
1.0	6570000.0	6580000.0	22.0	26.905981063842773	5.501368522644043
1.0	6780000.0	6790000.0	32.0	31.356252670288086	6.584514617919922
1.0	6820000.0	6830000.0	35.0	33.361351013183594	6.818299293518066
1.0	6890000.0	6900000.0	7.0	18.48309326171875	3.869785785675049
1.0	6960000.0	6970000.0	14.0	18.30763816833496	4.2222771644592285
1.0	6970000.0	6980000.0	14.0	26.657329559326172	5.663905620574951
1.0	7020000.0	7030000.0	23.0	29.414058685302734	6.161207675933838
1.0	7060000.0	7070000.0	33.0	40.74394989013672	8.058362007141113
1.0	7170000.0	7180000.0	35.0	32.66805648803711	6.6959733963012695
1.0	7250000.0	7260000.0	36.0	39.50005340576172	7.8389482498168945
1.0	7270000.0	7280000.0	32.0	36.24531936645508	7.311345100402832
1.0	7280000.0	7290000.0	44.0	43.21430587768555	8.455756187438965
1.0	7290000.0	7300000.0	42.0	48.67450714111328	9.327713966369629
1.0	7320000.0	7330000.0	41.0	41.129512786865234	8.242891311645508
1.0	7420000.0	7430000.0	47.0	50.44990539550781	9.622427940368652
1.0	7480000.0	7490000.0	53.0	44.922691345214844	8.739784240722656
1.0	7500000.0	7510000.0	33.0	43.6667366027832	8.617490768432617
1.0	7540000.0	7550000.0	30.0	35.937198638916016	7.2722601890563965
1.0	7550000.0	7560000.0	34.0	29.688339233398438	5.9295430183410645
1.0	7670000.0	7680000.0	45.0	38.23933029174805	7.8370041847229
1.0	7680000.0	7690000.0	38.0	34.53649139404297	7.193077087402344
1.0	7700000.0	7710000.0	35.0	33.88406753540039	6.9982476234436035
1.0	7760000.0	7770000.0	13.0	21.053726196289062	4.493947982788086
1.0	7900000.0	7910000.0	15.0	21.51019287109375	3.5459492206573486
1.0	7950000.0	7960000.0	32.0	30.52181625366211	6.326058387756348
1.0	7960000.0	7970000.0	37.0	29.596725463867188	6.4049506187438965
1.0	8030000.0	8040000.0	12.0	20.849361419677734	4.409592628479004
1.0	8050000.0	8060000.0	17.0	24.155431747436523	5.0682501792907715
1.0	8130000.0	8140000.0	32.0	35.08781051635742	7.109187126159668
1.0	8210000.0	8220000.0	36.0	33.360252380371094	6.811097145080566
1.0	8250000.0	8260000.0	55.0	40.170204162597656	7.977267265319824
1.0	8260000.0	8270000.0	41.0	40.16807174682617	7.9509735107421875
1.0	8310000.0	8320000.0	43.0	43.95653533935547	8.564882278442383
1.0	8420000.0	8430000.0	19.0	19.236225128173828	4.239968299865723
1.0	8430000.0	8440000.0	18.0	17.751419067382812	3.516179323196411
1.0	8500000.0	8510000.0	15.0	17.09065818786621	4.06566858291626
1.0	8680000.0	8690000.0	11.0	15.336270332336426	3.7281012535095215
1.0	8710000.0	8720000.0	12.0	16.16538429260254	3.8796257972717285
1.0	8720000.0	8730000.0	10.0	15.929113388061523	2.7097907066345215
1.0	8760000.0	8770000.0	12.0	15.904916763305664	3.8816847801208496
1.0	8840000.0	8850000.0	17.0	18.622955322265625	4.177887916564941
1.0	9090000.0	9100000.0	50.0	43.99588394165039	8.613948822021484
1.0	9110000.0	9120000.0	23.0	29.968647003173828	6.181828498840332
1.0	9160000.0	9170000.0	13.0	22.700197219848633	4.778400421142578
1.0	9250000.0	9260000.0	19.0	25.447267532348633	5.308965682983398
1.0	9270000.0	9280000.0	25.0	33.66501235961914	6.827783107757568
1.0	9300000.0	9310000.0	21.0	18.01659393310547	2.7394890785217285
1.0	9340000.0	9350000.0	32.0	38.73040771484375	7.67435359954834
1.0	9370000.0	9380000.0	17.0	20.04849624633789	4.251004219055176
1.0	9380000.0	9390000.0	14.0	16.67545509338379	3.803086042404175
1.0	9500000.0	9510000.0	9.0	16.462005615234375	3.857785701751709
1.0	9550000.0	9560000.0	27.0	31.628015518188477	6.765406608581543
1.0	9620000.0	9630000.0	14.0	19.174436569213867	4.132786750793457
1.0	9650000.0	9660000.0	21.0	19.180118560791016	3.517855405807495
1.0	9670000.0	9680000.0	18.0	23.14297866821289	4.867785453796387
1.0	9680000.0	9690000.0	24.0	27.153095245361328	5.77254581451416
1.0	9720000.0	9730000.0	22.0	32.1272087097168	6.599703788757324
1.0	9750000.0	9760000.0	6.0	16.016958236694336	3.475271701812744
1.0	9830000.0	9840000.0	16.0	17.76175308227539	4.034747123718262
1.0	9890000.0	9900000.0	12.0	21.231056213378906	4.515546798706055
1.0	9960000.0	9970000.0	8.0	14.7466459274292	3.522897720336914
1.0	9990000.0	10000000.0	10.0	17.116455078125	3.8768699169158936
1.0	10030000.0	10040000.0	4.0	19.300039291381836	4.467352867126465
1.0	10160000.0	10170000.0	18.0	18.52341651916504	4.325835227966309
1.0	10220000.0	10230000.0	16.0	17.32186508178711	4.106074333190918
1.0	10240000.0	10250000.0	18.0	18.998905181884766	4.256889343261719
1.0	10250000.0	10260000.0	18.0	25.885025024414062	5.216627597808838
1.0	10270000.0	10280000.0	14.0	16.29714584350586	3.9275786876678467
1.0	10480000.0	10490000.0	17.0	18.42763900756836	4.126870155334473
1.0	10490000.0	10500000.0	12.0	17.963634490966797	4.053155422210693
1.0	10500000.0	10510000.0	14.0	19.347309112548828	4.36042594909668
1.0	10560000.0	10570000.0	15.0	18.151044845581055	3.919053554534912
1.0	10580000.0	10590000.0	12.0	17.549213409423828	3.993053913116455
1.0	10590000.0	10600000.0	17.0	19.521465301513672	4.3584465980529785
1.0	10610000.0	10620000.0	11.0	19.909494400024414	4.2951531410217285
1.0	10680000.0	10690000.0	18.0	24.499927520751953	5.45548677444458
1.0	10700000.0	10710000.0	24.0	35.73491287231445	7.293482303619385
1.0	10720000.0	10730000.0	26.0	33.42030715942383	7.19134521484375
1.0	10780000.0	10790000.0	52.0	41.40885543823242	7.988565921783447
1.0	10840000.0	10850000.0	35.0	40.322322845458984	7.9907355308532715
1.0	10980000.0	10990000.0	26.0	45.55674743652344	8.840291023254395
1.0	10990000.0	11000000.0	27.0	38.20941162109375	7.640301704406738
1.0	11180000.0	11190000.0	12.0	18.430103302001953	4.306732654571533
1.0	11290000.0	11300000.0	18.0	19.066587448120117	4.101088047027588
1.0	11330000.0	11340000.0	7.0	20.417583465576172	4.455319881439209
1.0	11400000.0	11410000.0	39.0	47.833702087402344	9.225179672241211
1.0	11430000.0	11440000.0	39.0	38.03501510620117	7.449589729309082
1.0	11530000.0	11540000.0	45.0	45.428985595703125	8.84444808959961
1.0	11580000.0	11590000.0	33.0	51.39323806762695	9.72476577758789
1.0	11630000.0	11640000.0	44.0	43.96494674682617	8.591121673583984
1.0	11650000.0	11660000.0	45.0	49.26702117919922	9.435193061828613
1.0	11690000.0	11700000.0	49.0	42.95282745361328	8.429435729980469
1.0	11700000.0	11710000.0	25.0	23.817216873168945	4.874485969543457
1.0	11720000.0	11730000.0	8.0	19.764129638671875	4.4280900955200195
1.0	11750000.0	11760000.0	21.0	33.71213912963867	6.6553144454956055
1.0	11790000.0	11800000.0	13.0	18.856937408447266	4.08486270904541
1.0	11830000.0	11840000.0	42.0	34.70178985595703	6.912594795227051
1.0	11930000.0	11940000.0	24.0	27.765216827392578	5.644098281860352
1.0	12040000.0	12050000.0	19.0	19.273046493530273	3.7689006328582764
1.0	12110000.0	12120000.0	38.0	37.63275909423828	7.3062334060668945
1.0	12140000.0	12150000.0	47.0	40.91967010498047	8.09261703491211
1.0	12150000.0	12160000.0	39.0	39.633399963378906	7.855391025543213
1.0	12210000.0	12220000.0	36.0	35.04045867919922	7.1436309814453125
1.0	12240000.0	12250000.0	30.0	24.129352569580078	5.326585292816162
1.0	12280000.0	12290000.0	36.0	30.543437957763672	6.047531604766846
1.0	12310000.0	12320000.0	10.0	20.305416107177734	4.381181716918945
1.0	12360000.0	12370000.0	14.0	17.638317108154297	4.154003143310547
1.0	12370000.0	12380000.0	9.0	16.651378631591797	3.987842559814453
1.0	12420000.0	12430000.0	21.0	17.665910720825195	4.048899173736572
1.0	12500000.0	12510000.0	14.0	17.580869674682617	2.7730088233947754
1.0	12510000.0	12520000.0	8.0	14.997118949890137	3.603677272796631
1.0	12560000.0	12570000.0	15.0	20.715744018554688	4.733248710632324
1.0	12590000.0	12600000.0	37.0	29.669845581054688	6.3796892166137695
1.0	12660000.0	12670000.0	33.0	31.851810455322266	6.560482025146484
1.0	12670000.0	12680000.0	32.0	25.5809268951416	5.559138298034668
1.0	12690000.0	12700000.0	42.0	58.46678924560547	10.701020240783691
1.0	12710000.0	12720000.0	52.0	46.86640548706055	9.079633712768555
1.0	12800000.0	12810000.0	73.0	81.46379852294922	12.944669723510742
1.0	13850000.0	13860000.0	33.0	32.80147933959961	6.888110160827637
1.0	13930000.0	13940000.0	30.0	42.649784088134766	8.52656078338623
1.0	14050000.0	14060000.0	8.0	16.971895217895508	4.04646635055542
1.0	14180000.0	14190000.0	42.0	37.10271453857422	7.498807430267334
1.0	14250000.0	14260000.0	22.0	34.65800094604492	7.122657775878906
1.0	14260000.0	14270000.0	28.0	37.78089141845703	7.645727634429932
1.0	14340000.0	14350000.0	12.0	22.492977142333984	4.842432975769043
1.0	14370000.0	14380000.0	36.0	30.039865493774414	6.505616188049316
1.0	14380000.0	14390000.0	23.0	33.7935791015625	7.174526214599609
1.0	14570000.0	14580000.0	32.0	35.35350036621094	7.321727752685547
1.0	14580000.0	14590000.0	21.0	34.88357925415039	7.129618167877197
1.0	14620000.0	14630000.0	10.0	31.540447235107422	6.754150390625
1.0	14640000.0	14650000.0	24.0	32.42155456542969	6.861631870269775
1.0	14690000.0	14700000.0	29.0	32.39861297607422	6.823901176452637
1.0	14720000.0	14730000.0	30.0	38.8863410949707	7.842426300048828
1.0	14750000.0	14760000.0	47.0	35.48841094970703	7.307493686676025
1.0	14800000.0	14810000.0	28.0	38.46132278442383	7.8168044090271
1.0	14850000.0	14860000.0	33.0	38.63114547729492	7.72903299331665
1.0	14860000.0	14870000.0	30.0	39.14751434326172	7.794181823730469
1.0	14900000.0	14910000.0	53.0	40.293174743652344	8.066427230834961
1.0	14960000.0	14970000.0	45.0	40.6446647644043	8.167927742004395
1.0	14970000.0	14980000.0	30.0	34.61701583862305	7.179730415344238
1.0	14980000.0	14990000.0	33.0	35.72043991088867	7.263566493988037
1.0	15010000.0	15020000.0	42.0	35.06263732910156	7.296626091003418
1.0	15060000.0	15070000.0	25.0	26.6070499420166	5.641936302185059
1.0	15080000.0	15090000.0	32.0	31.736007690429688	6.699952602386475
1.0	15160000.0	15170000.0	41.0	35.5496940612793	7.341392517089844
1.0	15200000.0	15210000.0	37.0	27.948162078857422	6.079241752624512
1.0	15230000.0	15240000.0	17.0	18.610979080200195	4.154944896697998
1.0	15250000.0	15260000.0	6.0	15.116144180297852	3.5770156383514404
1.0	15270000.0	15280000.0	11.0	15.044143676757812	3.709473133087158
1.0	15290000.0	15300000.0	8.0	14.355947494506836	2.9443423748016357
1.0	15300000.0	15310000.0	11.0	16.82000732421875	4.018348693847656
1.0	15350000.0	15360000.0	9.0	16.08681869506836	3.610013246536255
1.0	15370000.0	15380000.0	10.0	19.335994720458984	4.4740800857543945
1.0	15380000.0	15390000.0	17.0	19.470714569091797	4.502388954162598
1.0	15390000.0	15400000.0	15.0	17.473718643188477	4.133039951324463
1.0	15410000.0	15420000.0	14.0	16.837039947509766	4.029059886932373
1.0	15450000.0	15460000.0	19.0	24.849498748779297	5.353830814361572
1.0	15460000.0	15470000.0	27.0	31.26215171813965	6.506659030914307
1.0	15470000.0	15480000.0	22.0	20.54849624633789	4.703472137451172
1.0	15480000.0	15490000.0	10.0	14.680032730102539	2.8014819622039795
1.0	15600000.0	15610000.0	16.0	28.73150062561035	5.745421886444092
1.0	15620000.0	15630000.0	22.0	30.475656509399414	6.225492000579834
1.0	15640000.0	15650000.0	37.0	33.95158767700195	6.668156623840332
1.0	15650000.0	15660000.0	44.0	30.234630584716797	6.350298881530762
1.0	15660000.0	15670000.0	31.0	30.441802978515625	6.405580997467041
1.0	15680000.0	15690000.0	34.0	34.764488220214844	7.054592132568359
1.0	15780000.0	15790000.0	29.0	33.019405364990234	6.785545349121094
1.0	15790000.0	15800000.0	28.0	26.367630004882812	5.405019760131836
1.0	15880000.0	15890000.0	14.0	19.514368057250977	4.261029243469238
1.0	15920000.0	15930000.0	17.0	19.716007232666016	4.177768707275391
1.0	15990000.0	16000000.0	17.0	17.875186920166016	2.718496799468994
1.0	16080000.0	16090000.0	18.0	20.90365219116211	4.373426914215088
1.0	16120000.0	16130000.0	25.0	22.23617172241211	4.605124473571777
1.0	16170000.0	16180000.0	5.0	18.04670524597168	4.256529808044434
1.0	16220000.0	16230000.0	10.0	17.345922470092773	3.548701763153076
1.0	16240000.0	16250000.0	7.0	17.73905372619629	4.181719779968262
1.0	16290000.0	16300000.0	7.0	16.44258689880371	3.829235792160034
1.0	16310000.0	16320000.0	39.0	36.01839065551758	7.133154392242432
1.0	16360000.0	16370000.0	33.0	37.564247131347656	7.525733947753906
1.0	16370000.0	16380000.0	38.0	36.4173698425293	7.59078311920166
1.0	16410000.0	16420000.0	55.0	38.7866096496582	7.716413974761963
1.0	16470000.0	16480000.0	8.0	23.507577896118164	4.938506126403809
1.0	16520000.0	16530000.0	19.0	28.430389404296875	5.852199077606201
1.0	16590000.0	16600000.0	13.0	18.72809600830078	2.93806529045105
1.0	16650000.0	16660000.0	11.0	17.25383758544922	3.9759955406188965
1.0	16770000.0	16780000.0	10.0	18.8314151763916	4.069881916046143
1.0	16940000.0	16950000.0	46.0	26.19610023498535	5.367570400238037
1.0	17010000.0	17020000.0	18.0	34.79375457763672	6.841294765472412
1.0	17020000.0	17030000.0	44.0	39.4260139465332	7.835789680480957
1.0	17580000.0	17590000.0	51.0	46.41640090942383	8.975592613220215
1.0	17630000.0	17640000.0	45.0	43.36297607421875	8.49077320098877
1.0	17650000.0	17660000.0	52.0	46.52546691894531	9.007865905761719
1.0	17670000.0	17680000.0	32.0	42.59622573852539	8.233173370361328
1.0	17690000.0	17700000.0	35.0	42.067665100097656	8.295211791992188
1.0	17840000.0	17850000.0	27.0	31.170663833618164	6.357751846313477
1.0	17850000.0	17860000.0	15.0	19.620014190673828	4.493124008178711
1.0	18020000.0	18030000.0	26.0	32.02458572387695	6.54117488861084
1.0	18050000.0	18060000.0	43.0	49.30554962158203	9.42671012878418
1.0	18060000.0	18070000.0	41.0	44.43042755126953	8.668855667114258
1.0	18080000.0	18090000.0	68.0	72.7608871459961	12.312074661254883
1.0	18110000.0	18120000.0	56.0	60.98560333251953	11.08206844329834
1.0	18140000.0	18150000.0	58.0	61.19861602783203	11.075567245483398
1.0	18150000.0	18160000.0	58.0	60.8516731262207	11.034806251525879
1.0	18160000.0	18170000.0	78.0	59.0812873840332	10.863822937011719
1.0	18200000.0	18210000.0	43.0	56.3111457824707	10.448220252990723
1.0	18320000.0	18330000.0	56.0	64.03587341308594	11.41810417175293
1.0	18330000.0	18340000.0	70.0	65.92008209228516	11.607707023620605
1.0	18380000.0	18390000.0	56.0	73.62196350097656	12.404894828796387
1.0	18400000.0	18410000.0	55.0	54.252952575683594	10.159761428833008
1.0	18510000.0	18520000.0	50.0	59.92634201049805	10.902013778686523
1.0	18530000.0	18540000.0	70.0	66.4971694946289	11.648721694946289
1.0	18650000.0	18660000.0	76.0	76.61582946777344	12.606900215148926
1.0	18720000.0	18730000.0	65.0	74.67213439941406	12.459134101867676
1.0	18780000.0	18790000.0	81.0	68.5589828491211	11.887713432312012
1.0	18800000.0	18810000.0	50.0	61.627967834472656	11.173596382141113
1.0	18810000.0	18820000.0	51.0	68.1281509399414	11.823934555053711
1.0	18820000.0	18830000.0	68.0	76.25505065917969	12.57561206817627
1.0	18830000.0	18840000.0	62.0	73.50269317626953	12.34398365020752
1.0	18850000.0	18860000.0	57.0	63.581817626953125	11.358251571655273
1.0	18860000.0	18870000.0	60.0	60.385108947753906	10.990232467651367
1.0	18900000.0	18910000.0	35.0	45.246971130371094	8.820122718811035
1.0	18930000.0	18940000.0	47.0	49.75368118286133	9.50091552734375
1.0	19000000.0	19010000.0	42.0	51.64246368408203	9.766462326049805
1.0	19010000.0	19020000.0	47.0	50.64258575439453	9.625227928161621
1.0	19110000.0	19120000.0	48.0	53.67441940307617	10.086809158325195
1.0	19120000.0	19130000.0	42.0	54.190513610839844	10.152791976928711
1.0	19210000.0	19220000.0	19.0	21.499000549316406	4.537942409515381
1.0	19260000.0	19270000.0	8.0	18.551395416259766	4.252588748931885
1.0	19290000.0	19300000.0	24.0	32.92308044433594	6.487481594085693
1.0	19330000.0	19340000.0	33.0	24.436107635498047	5.445352554321289
1.0	19420000.0	19430000.0	16.0	19.947160720825195	4.232468605041504
1.0	19430000.0	19440000.0	18.0	21.518646240234375	4.547827243804932
1.0	19470000.0	19480000.0	6.0	17.588973999023438	3.8452677726745605
1.0	19640000.0	19650000.0	17.0	18.58083152770996	3.3430278301239014
1.0	19700000.0	19710000.0	10.0	18.359973907470703	4.296096324920654
1.0	19730000.0	19740000.0	16.0	17.847816467285156	4.111161231994629
1.0	19780000.0	19790000.0	16.0	16.274988174438477	3.475421190261841
1.0	19850000.0	19860000.0	31.0	32.4686393737793	6.685565948486328
1.0	19920000.0	19930000.0	11.0	21.061260223388672	4.664684295654297
1.0	19930000.0	19940000.0	14.0	17.708553314208984	3.282745838165283
1.0	20030000.0	20040000.0	18.0	27.591623306274414	5.790502071380615
1.0	20060000.0	20070000.0	7.0	33.50884246826172	6.9905548095703125
1.0	20100000.0	20110000.0	22.0	30.696582794189453	6.384228229522705
1.0	20130000.0	20140000.0	22.0	30.09147071838379	6.173698902130127
1.0	20140000.0	20150000.0	20.0	27.490482330322266	6.014776706695557
1.0	20180000.0	20190000.0	29.0	37.68545150756836	7.556868553161621
1.0	20230000.0	20240000.0	10.0	19.62745475769043	4.269834041595459
1.0	20260000.0	20270000.0	52.0	47.62031173706055	9.176608085632324
1.0	20270000.0	20280000.0	40.0	41.63907241821289	8.01075267791748
1.0	20410000.0	20420000.0	51.0	47.05128479003906	9.1168794631958
1.0	20440000.0	20450000.0	40.0	44.10980224609375	8.604215621948242
1.0	20470000.0	20480000.0	42.0	37.6029167175293	7.551639556884766
1.0	20520000.0	20530000.0	40.0	40.827239990234375	8.47120189666748
1.0	20530000.0	20540000.0	36.0	36.713623046875	7.428379058837891
1.0	20720000.0	20730000.0	39.0	50.457679748535156	9.70621395111084
1.0	20770000.0	20780000.0	37.0	47.320411682128906	9.111351013183594
1.0	20790000.0	20800000.0	31.0	44.35358428955078	8.694668769836426
1.0	20830000.0	20840000.0	19.0	30.835758209228516	6.464032173156738
1.0	20870000.0	20880000.0	39.0	33.19298553466797	6.791571140289307
1.0	20910000.0	20920000.0	36.0	46.058197021484375	8.920862197875977
1.0	20920000.0	20930000.0	46.0	43.103302001953125	8.445551872253418
1.0	21120000.0	21130000.0	22.0	19.754653930664062	4.231034755706787
1.0	21130000.0	21140000.0	19.0	18.529102325439453	4.114485740661621
1.0	21240000.0	21250000.0	7.0	18.210773468017578	4.266809940338135
1.0	21360000.0	21370000.0	12.0	16.9240665435791	3.8563523292541504
1.0	21400000.0	21410000.0	14.0	17.547882080078125	3.4432098865509033
1.0	21490000.0	21500000.0	14.0	17.580507278442383	3.9708149433135986
1.0	21530000.0	21540000.0	25.0	25.826684951782227	5.326582431793213
1.0	21580000.0	21590000.0	22.0	22.99493408203125	4.847185134887695
1.0	21600000.0	21610000.0	19.0	24.328922271728516	5.419655799865723
1.0	21680000.0	21690000.0	27.0	30.907175064086914	6.129734039306641
1.0	21910000.0	21920000.0	18.0	31.361507415771484	6.431007385253906
1.0	21940000.0	21950000.0	15.0	24.121055603027344	5.286837577819824
1.0	21980000.0	21990000.0	11.0	22.991790771484375	4.747589588165283
1.0	22070000.0	22080000.0	6.0	16.224390029907227	2.713975667953491
1.0	22090000.0	22100000.0	12.0	16.692607879638672	2.8251800537109375
1.0	22100000.0	22110000.0	6.0	16.743083953857422	2.67327618598938
1.0	22140000.0	22150000.0	9.0	19.86275863647461	4.2253594398498535
1.0	22180000.0	22190000.0	18.0	22.17966079711914	4.858284950256348
1.0	22210000.0	22220000.0	18.0	24.649837493896484	5.484158992767334
1.0	22360000.0	22370000.0	22.0	25.76201820373535	5.488271236419678
1.0	22380000.0	22390000.0	12.0	16.72445297241211	3.0938127040863037
1.0	22520000.0	22530000.0	33.0	42.45377731323242	8.32442569732666
1.0	22590000.0	22600000.0	45.0	45.050865173339844	8.763699531555176
1.0	22600000.0	22610000.0	43.0	43.388885498046875	8.361207962036133
1.0	22610000.0	22620000.0	38.0	32.30021286010742	6.689856052398682
1.0	22700000.0	22710000.0	45.0	45.02198028564453	8.759438514709473
1.0	22750000.0	22760000.0	27.0	33.20855712890625	6.540616035461426
1.0	22760000.0	22770000.0	36.0	40.760955810546875	8.052525520324707
1.0	22850000.0	22860000.0	19.0	24.49178695678711	5.144621849060059
1.0	23000000.0	23010000.0	30.0	42.50151824951172	8.249491691589355
1.0	23010000.0	23020000.0	31.0	44.898094177246094	8.743578910827637
1.0	23020000.0	23030000.0	41.0	43.05855941772461	8.431425094604492
1.0	23030000.0	23040000.0	33.0	30.338491439819336	6.225343227386475
1.0	23040000.0	23050000.0	36.0	42.34404754638672	8.315620422363281
1.0	23110000.0	23120000.0	45.0	44.87378692626953	8.722633361816406
1.0	23150000.0	23160000.0	28.0	37.84474563598633	7.348590850830078
1.0	23160000.0	23170000.0	38.0	44.726051330566406	8.683998107910156
1.0	23180000.0	23190000.0	36.0	43.91365051269531	8.583529472351074
1.0	23290000.0	23300000.0	39.0	32.078941345214844	6.557981967926025
1.0	23370000.0	23380000.0	9.0	17.390798568725586	3.6430130004882812
1.0	23400000.0	23410000.0	3.0	19.77724838256836	4.196285247802734
1.0	23420000.0	23430000.0	12.0	18.13768768310547	3.936525344848633
1.0	23540000.0	23550000.0	37.0	34.23306655883789	7.2675275802612305
1.0	23670000.0	23680000.0	20.0	21.625625610351562	4.438959121704102
1.0	23690000.0	23700000.0	11.0	21.904571533203125	3.217860460281372
1.0	23740000.0	23750000.0	24.0	22.5178165435791	4.785876750946045
1.0	23790000.0	23800000.0	14.0	24.48980140686035	5.045594692230225
1.0	23900000.0	23910000.0	28.0	33.42467498779297	6.848958492279053
1.0	23920000.0	23930000.0	26.0	37.108970642089844	7.434067726135254
1.0	23980000.0	23990000.0	41.0	38.211429595947266	7.595765590667725
1.0	23990000.0	24000000.0	30.0	35.62777328491211	6.972779750823975
1.0	24000000.0	24010000.0	35.0	39.47705841064453	7.8536858558654785
1.0	24020000.0	24030000.0	12.0	17.789648056030273	3.400369167327881
1.0	24050000.0	24060000.0	19.0	20.60445213317871	4.359709739685059
1.0	24100000.0	24110000.0	13.0	18.644886016845703	2.801685333251953
1.0	24130000.0	24140000.0	14.0	22.86351776123047	4.813738822937012
1.0	24150000.0	24160000.0	27.0	21.31283950805664	4.507773399353027
1.0	24170000.0	24180000.0	20.0	20.749353408813477	4.737748146057129
1.0	24200000.0	24210000.0	41.0	42.509552001953125	8.375370025634766
1.0	24210000.0	24220000.0	31.0	28.776403427124023	6.031641960144043
1.0	24380000.0	24390000.0	36.0	33.51430892944336	6.92034912109375
1.0	24410000.0	24420000.0	36.0	33.49122619628906	6.918173789978027
1.0	24420000.0	24430000.0	37.0	33.035160064697266	6.760265350341797
1.0	24460000.0	24470000.0	30.0	35.59624481201172	7.376901149749756
1.0	24580000.0	24590000.0	35.0	35.4942512512207	7.326160430908203
1.0	24670000.0	24680000.0	14.0	27.6132755279541	5.853198051452637
1.0	24700000.0	24710000.0	20.0	19.45589828491211	4.390546798706055
1.0	24730000.0	24740000.0	8.0	18.664005279541016	3.9853463172912598
1.0	24790000.0	24800000.0	6.0	16.115541458129883	3.895598888397217
1.0	24840000.0	24850000.0	6.0	18.748355865478516	4.003586769104004
1.0	24860000.0	24870000.0	13.0	18.24515151977539	3.90008282661438
1.0	24900000.0	24910000.0	25.0	27.4898624420166	5.534337043762207
1.0	24910000.0	24920000.0	24.0	29.52066421508789	6.306197643280029
1.0	24960000.0	24970000.0	21.0	27.063297271728516	5.437741279602051
1.0	24990000.0	25000000.0	15.0	17.308351516723633	3.8197968006134033
1.0	25000000.0	25010000.0	8.0	16.162160873413086	3.784182071685791
1.0	25080000.0	25090000.0	14.0	16.97930335998535	3.8537514209747314
1.0	25100000.0	25110000.0	13.0	17.046764373779297	4.044756889343262
1.0	25110000.0	25120000.0	11.0	17.489002227783203	3.949624538421631
1.0	25120000.0	25130000.0	9.0	17.260950088500977	3.7031006813049316
1.0	25200000.0	25210000.0	25.0	33.723480224609375	6.8777594566345215
1.0	25230000.0	25240000.0	15.0	18.099285125732422	3.9586143493652344
1.0	25250000.0	25260000.0	11.0	24.89578628540039	5.350380897521973
1.0	25300000.0	25310000.0	52.0	38.77379608154297	7.752557277679443
1.0	25320000.0	25330000.0	22.0	29.33989906311035	6.190972328186035
1.0	25440000.0	25450000.0	32.0	34.18853759765625	6.962602138519287
1.0	25470000.0	25480000.0	25.0	33.18401336669922	6.747396945953369
1.0	25520000.0	25530000.0	22.0	25.347965240478516	5.321953773498535
1.0	25670000.0	25680000.0	13.0	16.158206939697266	3.8736789226531982
1.0	25860000.0	25870000.0	27.0	22.48122215270996	4.859889030456543
1.0	25910000.0	25920000.0	21.0	29.936874389648438	6.293842315673828
1.0	25980000.0	25990000.0	23.0	22.340991973876953	4.755354404449463
1.0	26040000.0	26050000.0	15.0	27.787790298461914	5.636471748352051
1.0	26050000.0	26060000.0	26.0	23.15960121154785	5.024933815002441
1.0	26170000.0	26180000.0	10.0	23.136463165283203	5.101086616516113
1.0	26220000.0	26230000.0	11.0	14.2660493850708	3.4461464881896973
1.0	26250000.0	26260000.0	22.0	26.692859649658203	5.630661964416504
1.0	26260000.0	26270000.0	36.0	29.732213973999023	5.9256696701049805
1.0	26270000.0	26280000.0	28.0	29.190185546875	6.1493239402771
1.0	26280000.0	26290000.0	37.0	21.301939010620117	4.842258453369141
1.0	26290000.0	26300000.0	13.0	19.298179626464844	4.359431743621826
1.0	26310000.0	26320000.0	21.0	18.027559280395508	4.233316898345947
1.0	26370000.0	26380000.0	11.0	19.21813201904297	4.100967884063721
1.0	26390000.0	26400000.0	17.0	21.598554611206055	4.6740922927856445
1.0	26410000.0	26420000.0	24.0	29.216053009033203	5.903153419494629
1.0	26440000.0	26450000.0	6.0	16.226980209350586	2.8664908409118652
1.0	26500000.0	26510000.0	28.0	23.255701065063477	5.075535774230957
1.0	26550000.0	26560000.0	21.0	24.12644386291504	5.064974784851074
1.0	26590000.0	26600000.0	10.0	19.706512451171875	4.260311126708984
1.0	26600000.0	26610000.0	6.0	17.08538818359375	2.6940531730651855
1.0	26670000.0	26680000.0	43.0	39.15727615356445	7.79507303237915
1.0	26680000.0	26690000.0	31.0	33.00231170654297	6.555174350738525
1.0	26710000.0	26720000.0	46.0	33.531089782714844	6.759655952453613
1.0	26780000.0	26790000.0	11.0	19.450244903564453	4.196030616760254
1.0	26790000.0	26800000.0	15.0	19.72024154663086	4.224165439605713
1.0	26800000.0	26810000.0	9.0	18.109888076782227	3.9435181617736816
1.0	26850000.0	26860000.0	23.0	21.922197341918945	4.540017604827881
1.0	26890000.0	26900000.0	25.0	23.871917724609375	5.3340301513671875
1.0	26930000.0	26940000.0	37.0	33.041175842285156	6.768136024475098
1.0	27000000.0	27010000.0	22.0	29.655071258544922	6.004010200500488
1.0	27030000.0	27040000.0	13.0	16.593997955322266	3.4178261756896973
1.0	27080000.0	27090000.0	15.0	18.674053192138672	4.051240921020508
1.0	27180000.0	27190000.0	18.0	23.918319702148438	5.104997158050537
1.0	27220000.0	27230000.0	14.0	21.445938110351562	4.5375566482543945
1.0	27250000.0	27260000.0	13.0	20.19525146484375	4.296999454498291
1.0	27260000.0	27270000.0	13.0	20.347562789916992	4.423468589782715
1.0	27290000.0	27300000.0	29.0	33.898780822753906	6.784140110015869
1.0	27360000.0	27370000.0	22.0	30.907779693603516	6.5577592849731445
1.0	27390000.0	27400000.0	18.0	25.459924697875977	5.552646636962891
1.0	27410000.0	27420000.0	15.0	31.438894271850586	6.236093044281006
1.0	27420000.0	27430000.0	15.0	21.890316009521484	4.610023498535156
1.0	27450000.0	27460000.0	13.0	19.13973617553711	4.114471435546875
1.0	27460000.0	27470000.0	13.0	16.562387466430664	2.727942943572998
1.0	27470000.0	27480000.0	4.0	16.83504867553711	3.3058159351348877
1.0	27480000.0	27490000.0	29.0	21.52289581298828	4.570102214813232
1.0	27530000.0	27540000.0	32.0	31.788034439086914	6.531370639801025
1.0	27550000.0	27560000.0	25.0	30.91915512084961	6.377779006958008
1.0	27610000.0	27620000.0	23.0	19.48003387451172	4.136358737945557
1.0	27710000.0	27720000.0	27.0	26.063980102539062	5.4142913818359375
1.0	27730000.0	27740000.0	22.0	17.379121780395508	3.814865827560425
1.0	27750000.0	27760000.0	11.0	16.49094581604004	2.712191343307495
1.0	27770000.0	27780000.0	12.0	17.128732681274414	2.979814052581787
1.0	27800000.0	27810000.0	8.0	16.049381256103516	3.737234592437744
1.0	27920000.0	27930000.0	14.0	18.25589370727539	2.760148286819458
1.0	27930000.0	27940000.0	25.0	29.006494522094727	6.1584930419921875
1.0	27940000.0	27950000.0	20.0	35.16984939575195	7.013780117034912
1.0	27980000.0	27990000.0	12.0	23.960674285888672	5.152429580688477
1.0	27990000.0	28000000.0	16.0	18.577428817749023	4.025711536407471
1.0	28070000.0	28080000.0	18.0	17.939498901367188	4.131481647491455
1.0	28130000.0	28140000.0	11.0	18.09624671936035	3.5998446941375732
1.0	28140000.0	28150000.0	15.0	18.164356231689453	4.152477741241455
1.0	28150000.0	28160000.0	12.0	18.101715087890625	3.4565589427948
1.0	28290000.0	28300000.0	6.0	17.790605545043945	4.121548652648926
1.0	28330000.0	28340000.0	10.0	17.22950553894043	3.921450138092041
1.0	28350000.0	28360000.0	14.0	17.459646224975586	3.235313892364502
1.0	28370000.0	28380000.0	12.0	16.62481117248535	3.9108848571777344
1.0	28380000.0	28390000.0	6.0	16.67574691772461	3.3050389289855957
1.0	28420000.0	28430000.0	15.0	25.220958709716797	5.459966659545898
1.0	28430000.0	28440000.0	34.0	29.322097778320312	5.837801456451416
1.0	28450000.0	28460000.0	20.0	26.326034545898438	5.505504608154297
1.0	28470000.0	28480000.0	30.0	30.825632095336914	6.175602912902832
1.0	28560000.0	28570000.0	11.0	21.80068016052246	4.711042881011963
1.0	28590000.0	28600000.0	17.0	18.956262588500977	4.200930118560791
1.0	28660000.0	28670000.0	16.0	21.401836395263672	4.517003536224365
1.0	28720000.0	28730000.0	11.0	18.08184051513672	4.009145259857178
1.0	29010000.0	29020000.0	17.0	18.42474937438965	4.103116035461426
1.0	29060000.0	29070000.0	14.0	18.51952362060547	4.358475685119629
1.0	29270000.0	29280000.0	16.0	19.08234977722168	4.095616340637207
1.0	29370000.0	29380000.0	17.0	18.50094223022461	4.2265424728393555
1.0	29380000.0	29390000.0	12.0	18.823558807373047	4.3793182373046875
1.0	29400000.0	29410000.0	15.0	20.55840492248535	4.701523780822754
1.0	29480000.0	29490000.0	11.0	16.624391555786133	3.989959239959717
1.0	29500000.0	29510000.0	7.0	18.259450912475586	3.1867756843566895
1.0	29530000.0	29540000.0	22.0	18.924680709838867	4.325110912322998
1.0	29620000.0	29630000.0	26.0	28.6356201171875	6.258976936340332
1.0	29700000.0	29710000.0	64.0	65.60865783691406	11.580446243286133
1.0	29710000.0	29720000.0	42.0	53.77724075317383	10.106056213378906
1.0	29720000.0	29730000.0	51.0	55.70257568359375	10.358882904052734
1.0	29810000.0	29820000.0	64.0	56.682151794433594	10.518320083618164
1.0	29850000.0	29860000.0	84.0	56.381324768066406	10.50556755065918
1.0	30080000.0	30090000.0	48.0	59.24372100830078	10.799946784973145
1.0	30120000.0	30130000.0	57.0	63.2331428527832	11.40514087677002
1.0	30130000.0	30140000.0	69.0	71.93791198730469	12.198456764221191
1.0	30170000.0	30180000.0	51.0	55.42650604248047	10.347818374633789
1.0	30220000.0	30230000.0	44.0	55.5372314453125	10.34331226348877
1.0	30300000.0	30310000.0	52.0	59.16351318359375	10.869548797607422
1.0	30390000.0	30400000.0	52.0	65.52261352539062	11.602164268493652
1.0	30480000.0	30490000.0	55.0	58.629844665527344	10.770303726196289
1.0	30510000.0	30520000.0	57.0	59.16062545776367	10.859009742736816
1.0	30540000.0	30550000.0	41.0	58.509925842285156	10.739583015441895
1.0	30630000.0	30640000.0	40.0	48.04845428466797	9.228296279907227
1.0	30710000.0	30720000.0	48.0	53.4542236328125	10.177627563476562
1.0	30770000.0	30780000.0	49.0	50.8380241394043	9.787574768066406
1.0	30810000.0	30820000.0	39.0	47.5521354675293	9.216652870178223
1.0	30960000.0	30970000.0	46.0	37.36151885986328	7.5053815841674805
1.0	31030000.0	31040000.0	56.0	58.488861083984375	10.745389938354492
1.0	31160000.0	31170000.0	55.0	46.46306610107422	8.9810152053833
1.0	31180000.0	31190000.0	30.0	39.282798767089844	8.213118553161621
1.0	31210000.0	31220000.0	35.0	42.267173767089844	8.292219161987305
1.0	31260000.0	31270000.0	18.0	24.504894256591797	5.128857612609863
1.0	31290000.0	31300000.0	16.0	17.396434783935547	3.719691514968872
1.0	31400000.0	31410000.0	7.0	15.85655689239502	3.5265018939971924
1.0	31420000.0	31430000.0	13.0	16.28424072265625	2.768977165222168
1.0	31450000.0	31460000.0	6.0	16.61614990234375	2.781527042388916
1.0	31490000.0	31500000.0	7.0	15.690936088562012	2.636704921722412
1.0	31530000.0	31540000.0	13.0	17.75922203063965	2.8913166522979736
1.0	31570000.0	31580000.0	21.0	25.387996673583984	5.506582736968994
1.0	31580000.0	31590000.0	29.0	33.34602737426758	6.5463547706604
1.0	31620000.0	31630000.0	21.0	27.648813247680664	5.823357105255127
1.0	31690000.0	31700000.0	36.0	36.03977966308594	7.27053165435791
1.0	31730000.0	31740000.0	18.0	19.156343460083008	4.12856912612915
1.0	31790000.0	31800000.0	17.0	18.73976707458496	4.2132391929626465
1.0	31800000.0	31810000.0	10.0	18.39543914794922	4.1002302169799805
1.0	31830000.0	31840000.0	11.0	20.267906188964844	4.50852108001709
1.0	31900000.0	31910000.0	19.0	35.592735290527344	6.973392486572266
1.0	31970000.0	31980000.0	40.0	50.440670013427734	9.606882095336914
1.0	32000000.0	32010000.0	44.0	53.85828399658203	10.115922927856445
1.0	32040000.0	32050000.0	44.0	30.642826080322266	6.270095348358154
1.0	32080000.0	32090000.0	30.0	29.432287216186523	6.299355506896973
1.0	32100000.0	32110000.0	13.0	17.972248077392578	3.697221040725708
1.0	32120000.0	32130000.0	19.0	36.66590118408203	7.160950660705566
1.0	32130000.0	32140000.0	32.0	30.401208877563477	6.5066375732421875
1.0	32140000.0	32150000.0	15.0	37.167198181152344	7.317118167877197
1.0	32180000.0	32190000.0	29.0	31.44439697265625	6.899014472961426
1.0	32210000.0	32220000.0	16.0	24.199039459228516	5.302069664001465
1.0	32290000.0	32300000.0	31.0	34.26510238647461	6.969374179840088
1.0	32320000.0	32330000.0	40.0	32.516075134277344	6.647546291351318
1.0	32370000.0	32380000.0	10.0	17.809003829956055	4.198683738708496
1.0	32380000.0	32390000.0	13.0	16.70328712463379	3.7966301441192627
1.0	32430000.0	32440000.0	25.0	30.164440155029297	6.183815956115723
1.0	32450000.0	32460000.0	30.0	25.68739891052246	5.540659427642822
1.0	32620000.0	32630000.0	28.0	18.39956283569336	4.185308456420898
1.0	32680000.0	32690000.0	14.0	20.735836029052734	4.478952884674072
1.0	32700000.0	32710000.0	12.0	15.43639087677002	2.540785789489746
1.0	32710000.0	32720000.0	20.0	16.638425827026367	3.9880573749542236
1.0	32920000.0	32930000.0	32.0	42.06250762939453	8.29310417175293
1.0	32970000.0	32980000.0	30.0	33.362369537353516	6.803614616394043
1.0	33020000.0	33030000.0	15.0	19.741222381591797	4.248566150665283
1.0	33050000.0	33060000.0	13.0	18.425823211669922	4.195691108703613
1.0	33070000.0	33080000.0	7.0	18.968982696533203	4.069336891174316
1.0	33080000.0	33090000.0	7.0	17.884553909301758	4.000401496887207
1.0	33130000.0	33140000.0	8.0	16.505107879638672	3.2652359008789062
1.0	33180000.0	33190000.0	21.0	30.52130699157715	6.056804656982422
1.0	33200000.0	33210000.0	20.0	20.441532135009766	4.428783893585205
1.0	33210000.0	33220000.0	14.0	17.43985366821289	3.8459181785583496
1.0	33280000.0	33290000.0	12.0	22.191190719604492	4.976593971252441
1.0	33300000.0	33310000.0	17.0	18.521465301513672	4.1343302726745605
1.0	33330000.0	33340000.0	23.0	23.1706600189209	4.871223449707031
1.0	33360000.0	33370000.0	17.0	24.286136627197266	5.021030426025391
1.0	33470000.0	33480000.0	10.0	15.925341606140137	2.6318516731262207
1.0	33730000.0	33740000.0	20.0	16.090625762939453	3.3356385231018066
1.0	33780000.0	33790000.0	10.0	18.78985595703125	4.005272388458252
1.0	33790000.0	33800000.0	14.0	17.147403717041016	2.6958119869232178
1.0	33810000.0	33820000.0	7.0	16.996553421020508	2.641160249710083
1.0	33890000.0	33900000.0	10.0	16.135700225830078	3.9091289043426514
1.0	33930000.0	33940000.0	35.0	30.548233032226562	6.1061625480651855
1.0	34110000.0	34120000.0	80.0	83.47004699707031	13.048456192016602
1.0	34130000.0	34140000.0	78.0	76.42703247070312	12.591306686401367
1.0	34140000.0	34150000.0	66.0	61.9490966796875	11.163629531860352
1.0	34170000.0	34180000.0	84.0	89.5805435180664	13.337837219238281
1.0	34190000.0	34200000.0	100.0	98.29412078857422	13.556612014770508
1.0	34260000.0	34270000.0	131.0	101.92533874511719	13.610453605651855
1.0	34280000.0	34290000.0	108.0	100.28522491455078	13.6038818359375
1.0	34320000.0	34330000.0	79.0	88.29791259765625	13.358343124389648
1.0	34380000.0	34390000.0	69.0	72.23829650878906	12.236959457397461
1.0	34410000.0	34420000.0	39.0	70.83375549316406	12.119961738586426
1.0	34480000.0	34490000.0	77.0	70.33534240722656	12.046552658081055
1.0	34570000.0	34580000.0	81.0	84.50088500976562	13.10511589050293
1.0	34630000.0	34640000.0	47.0	64.95442199707031	11.603440284729004
1.0	34670000.0	34680000.0	92.0	95.46348571777344	13.538020133972168
1.0	34680000.0	34690000.0	116.0	101.55509185791016	13.607915878295898
1.0	34700000.0	34710000.0	110.0	105.01953125	13.573369026184082
1.0	34730000.0	34740000.0	107.0	107.8127212524414	13.618940353393555
1.0	34770000.0	34780000.0	119.0	125.55900573730469	13.229074478149414
1.0	34780000.0	34790000.0	114.0	122.033935546875	13.314699172973633
1.0	34800000.0	34810000.0	120.0	116.12117004394531	13.499666213989258
1.0	34940000.0	34950000.0	115.0	107.8775634765625	13.618746757507324
1.0	35070000.0	35080000.0	91.0	80.9627456665039	12.96497631072998
1.0	35090000.0	35100000.0	59.0	71.27482604980469	12.189020156860352
1.0	35130000.0	35140000.0	64.0	83.5035171508789	13.049885749816895
1.0	35170000.0	35180000.0	83.0	60.83400344848633	11.039008140563965
1.0	35210000.0	35220000.0	62.0	53.732940673828125	10.093758583068848
1.0	35240000.0	35250000.0	36.0	50.87696838378906	9.663870811462402
1.0	35270000.0	35280000.0	40.0	62.795616149902344	11.296401977539062
1.0	35280000.0	35290000.0	24.0	48.38678741455078	9.288985252380371
1.0	35390000.0	35400000.0	42.0	38.20708465576172	7.8833327293396
1.0	35410000.0	35420000.0	55.0	43.67780303955078	8.525357246398926
1.0	35430000.0	35440000.0	30.0	35.41959762573242	7.151498317718506
1.0	35440000.0	35450000.0	24.0	23.22947883605957	4.8913702964782715
1.0	35490000.0	35500000.0	15.0	21.66111946105957	4.608585834503174
1.0	35500000.0	35510000.0	32.0	36.402713775634766	7.333086967468262
1.0	35530000.0	35540000.0	48.0	40.581504821777344	8.017905235290527
1.0	35550000.0	35560000.0	25.0	18.745994567871094	3.886446714401245
1.0	35560000.0	35570000.0	17.0	21.0455379486084	4.445974826812744
1.0	35660000.0	35670000.0	25.0	24.733041763305664	5.317722320556641
1.0	35710000.0	35720000.0	32.0	31.291479110717773	6.4500250816345215
1.0	35730000.0	35740000.0	16.0	17.334243774414062	3.4541003704071045
1.0	35760000.0	35770000.0	13.0	17.81749725341797	3.022958278656006
1.0	35890000.0	35900000.0	4.0	18.84012222290039	4.317000389099121
1.0	35900000.0	35910000.0	11.0	18.340181350708008	4.290240287780762
1.0	36010000.0	36020000.0	13.0	15.841644287109375	3.125993013381958
1.0	36070000.0	36080000.0	11.0	15.102520942687988	3.4642653465270996
1.0	36080000.0	36090000.0	9.0	17.00149154663086	3.6536202430725098
1.0	36090000.0	36100000.0	15.0	17.461408615112305	3.2073535919189453
1.0	36130000.0	36140000.0	25.0	33.501590728759766	6.607232570648193
1.0	36170000.0	36180000.0	14.0	19.957386016845703	4.2677106857299805
1.0	36180000.0	36190000.0	11.0	18.554988861083984	3.748859405517578
1.0	36200000.0	36210000.0	18.0	19.374324798583984	4.160419464111328
1.0	36250000.0	36260000.0	27.0	27.883026123046875	5.628067970275879
1.0	36300000.0	36310000.0	11.0	19.4202880859375	4.216160774230957
1.0	36430000.0	36440000.0	26.0	21.253124237060547	4.512194633483887
1.0	36450000.0	36460000.0	13.0	20.129114151000977	4.5278000831604
1.0	36530000.0	36540000.0	14.0	20.03799819946289	4.603927135467529
1.0	36550000.0	36560000.0	26.0	20.524898529052734	4.479506015777588
1.0	36700000.0	36710000.0	12.0	16.911479949951172	3.1272053718566895
1.0	36730000.0	36740000.0	18.0	17.111278533935547	3.9113211631774902
1.0	36750000.0	36760000.0	6.0	17.889083862304688	3.9472084045410156
1.0	36760000.0	36770000.0	15.0	16.650188446044922	3.1818723678588867
1.0	36800000.0	36810000.0	15.0	20.542606353759766	4.363329887390137
1.0	36820000.0	36830000.0	15.0	18.88129234313965	4.32103967666626
1.0	36850000.0	36860000.0	14.0	18.70249366760254	4.038771152496338
1.0	36920000.0	36930000.0	5.0	19.232635498046875	4.430385112762451
1.0	36960000.0	36970000.0	33.0	40.05462646484375	7.941174507141113
1.0	36990000.0	37000000.0	32.0	47.791481018066406	9.176051139831543
1.0	37000000.0	37010000.0	54.0	43.682640075683594	8.54610538482666
1.0	37040000.0	37050000.0	38.0	40.121665954589844	8.322464942932129
1.0	37140000.0	37150000.0	48.0	52.653541564941406	9.930389404296875
1.0	37150000.0	37160000.0	48.0	51.509033203125	9.756856918334961
1.0	37200000.0	37210000.0	46.0	49.92308807373047	9.536028861999512
1.0	37220000.0	37230000.0	47.0	49.37275314331055	9.426015853881836
1.0	37290000.0	37300000.0	33.0	37.364505767822266	7.6912055015563965
1.0	37300000.0	37310000.0	33.0	40.002132415771484	7.929318428039551
1.0	37310000.0	37320000.0	35.0	50.01285171508789	9.52930736541748
1.0	37370000.0	37380000.0	40.0	51.20758056640625	9.758672714233398
1.0	37450000.0	37460000.0	35.0	44.002227783203125	8.664369583129883
1.0	37510000.0	37520000.0	61.0	47.642669677734375	9.159440994262695
1.0	37550000.0	37560000.0	46.0	50.02949905395508	9.738302230834961
1.0	37610000.0	37620000.0	37.0	40.79184341430664	8.360227584838867
1.0	37690000.0	37700000.0	45.0	57.73573684692383	10.724954605102539
1.0	37710000.0	37720000.0	47.0	61.76131057739258	11.213537216186523
1.0	37770000.0	37780000.0	55.0	56.361907958984375	10.472731590270996
1.0	37850000.0	37860000.0	48.0	48.96857833862305	9.395133018493652
1.0	38000000.0	38010000.0	13.0	20.285160064697266	4.310751438140869
1.0	38010000.0	38020000.0	14.0	18.81410789489746	3.6647560596466064
1.0	38070000.0	38080000.0	52.0	39.90270233154297	7.738448143005371
1.0	38150000.0	38160000.0	14.0	28.63913345336914	6.058309078216553
1.0	38170000.0	38180000.0	22.0	24.885400772094727	5.237613677978516
1.0	38200000.0	38210000.0	44.0	43.273685455322266	8.497346878051758
1.0	38240000.0	38250000.0	48.0	43.45953369140625	8.517292022705078
1.0	38280000.0	38290000.0	19.0	19.090686798095703	4.112103462219238
1.0	38310000.0	38320000.0	17.0	18.489727020263672	3.723177433013916
1.0	38320000.0	38330000.0	31.0	20.42812728881836	4.719506740570068
1.0	38330000.0	38340000.0	11.0	19.065383911132812	4.134850978851318
1.0	38390000.0	38400000.0	12.0	17.909923553466797	3.583230495452881
1.0	38460000.0	38470000.0	16.0	17.290428161621094	3.958709239959717
1.0	38520000.0	38530000.0	24.0	37.81679153442383	7.5545525550842285
1.0	38540000.0	38550000.0	36.0	37.45844650268555	7.5098724365234375
1.0	38620000.0	38630000.0	82.0	75.77076721191406	12.572568893432617
1.0	38650000.0	38660000.0	58.0	66.02006530761719	11.618732452392578
1.0	38710000.0	38720000.0	56.0	58.13834762573242	10.737207412719727
1.0	38720000.0	38730000.0	74.0	71.53315734863281	12.176874160766602
1.0	38780000.0	38790000.0	81.0	79.30435943603516	12.802319526672363
1.0	38810000.0	38820000.0	81.0	93.54444885253906	13.45008373260498
1.0	38850000.0	38860000.0	81.0	89.1330795288086	13.307950973510742
1.0	38900000.0	38910000.0	92.0	72.95710754394531	12.28587532043457
1.0	39140000.0	39150000.0	59.0	59.91414260864258	10.892555236816406
1.0	39250000.0	39260000.0	37.0	43.605262756347656	8.410969734191895
1.0	39270000.0	39280000.0	41.0	41.50614929199219	7.995885372161865
1.0	39360000.0	39370000.0	13.0	26.048818588256836	5.552891731262207
1.0	39380000.0	39390000.0	20.0	27.15240478515625	5.851735591888428
1.0	39580000.0	39590000.0	12.0	16.88656234741211	4.02828311920166
1.0	39600000.0	39610000.0	16.0	18.398406982421875	3.983609676361084
1.0	39620000.0	39630000.0	14.0	16.633407592773438	3.7152259349823
1.0	39700000.0	39710000.0	17.0	15.459437370300293	3.778982162475586
1.0	39750000.0	39760000.0	14.0	15.43848991394043	3.6873087882995605
1.0	39760000.0	39770000.0	9.0	17.748775482177734	4.183563709259033
1.0	39770000.0	39780000.0	18.0	16.5115966796875	3.964533567428589
1.0	39800000.0	39810000.0	12.0	17.197702407836914	4.085097312927246
1.0	39830000.0	39840000.0	13.0	16.443401336669922	3.9497199058532715
1.0	39860000.0	39870000.0	8.0	16.15633773803711	3.6986117362976074
1.0	39880000.0	39890000.0	9.0	15.802586555480957	2.693880081176758
1.0	39890000.0	39900000.0	15.0	16.604482650756836	2.8068366050720215
1.0	39910000.0	39920000.0	12.0	17.8222713470459	3.861471176147461
1.0	39920000.0	39930000.0	8.0	17.709985733032227	3.8747878074645996
1.0	39940000.0	39950000.0	10.0	19.727550506591797	4.280241966247559
1.0	39980000.0	39990000.0	5.0	14.572476387023926	3.3647637367248535
1.0	40140000.0	40150000.0	34.0	31.30694580078125	6.533059597015381
1.0	40170000.0	40180000.0	31.0	32.8016357421875	6.717341423034668
1.0	40240000.0	40250000.0	18.0	32.07373809814453	6.465264797210693
1.0	40280000.0	40290000.0	21.0	33.96492385864258	7.095309257507324
1.0	40380000.0	40390000.0	30.0	33.77264404296875	6.645139217376709
1.0	40480000.0	40490000.0	29.0	33.605506896972656	6.649861812591553
1.0	40490000.0	40500000.0	39.0	26.139232635498047	5.620790004730225
1.0	40500000.0	40510000.0	13.0	19.89957046508789	4.5860676765441895
1.0	40520000.0	40530000.0	11.0	16.679553985595703	2.6147539615631104
1.0	40570000.0	40580000.0	44.0	41.960914611816406	8.304868698120117
1.0	40580000.0	40590000.0	36.0	36.956138610839844	7.423947811126709
1.0	40620000.0	40630000.0	24.0	24.71633529663086	5.321101188659668
1.0	40630000.0	40640000.0	12.0	16.077770233154297	3.463710308074951
1.0	40680000.0	40690000.0	9.0	18.41321563720703	4.085270881652832
1.0	40690000.0	40700000.0	18.0	21.24602508544922	4.488861083984375
1.0	40780000.0	40790000.0	23.0	24.510223388671875	5.217933654785156
1.0	40790000.0	40800000.0	45.0	36.34981155395508	7.331751823425293
1.0	40810000.0	40820000.0	28.0	31.135089874267578	6.146275997161865
1.0	40900000.0	40910000.0	24.0	25.03896713256836	5.557168006896973
1.0	41000000.0	41010000.0	19.0	20.565433502197266	4.0459699630737305
1.0	41060000.0	41070000.0	34.0	38.34796905517578	7.644777774810791
1.0	41110000.0	41120000.0	22.0	31.755718231201172	6.593331336975098
1.0	41120000.0	41130000.0	31.0	31.1618709564209	6.559895992279053
1.0	41150000.0	41160000.0	11.0	17.57562255859375	3.162897825241089
1.0	41220000.0	41230000.0	12.0	19.90579605102539	4.239842891693115
1.0	41260000.0	41270000.0	22.0	28.003686904907227	5.791594982147217
1.0	41270000.0	41280000.0	26.0	30.789928436279297	6.592704772949219
1.0	41320000.0	41330000.0	25.0	27.744287490844727	5.716699123382568
1.0	41350000.0	41360000.0	26.0	33.861751556396484	7.21230411529541
1.0	41410000.0	41420000.0	27.0	29.226520538330078	6.100290775299072
1.0	41500000.0	41510000.0	11.0	18.341632843017578	4.036913871765137
1.0	41550000.0	41560000.0	2.0	15.088363647460938	3.6345374584198
1.0	41570000.0	41580000.0	12.0	15.950479507446289	3.355921506881714
1.0	41590000.0	41600000.0	8.0	18.55581283569336	3.050450563430786
1.0	41680000.0	41690000.0	12.0	19.43788719177246	4.301953315734863
1.0	41730000.0	41740000.0	22.0	32.916297912597656	7.074728965759277
1.0	41750000.0	41760000.0	31.0	35.07162094116211	6.8820695877075195
1.0	41910000.0	41920000.0	28.0	26.830745697021484	5.5824713706970215
1.0	41920000.0	41930000.0	22.0	27.928110122680664	6.007033348083496
1.0	41940000.0	41950000.0	26.0	30.97659683227539	6.254481315612793
1.0	41960000.0	41970000.0	19.0	25.8648624420166	5.714762210845947
1.0	41990000.0	42000000.0	23.0	29.18280601501465	6.164061069488525
1.0	42050000.0	42060000.0	29.0	30.704355239868164	6.589595794677734
1.0	42090000.0	42100000.0	23.0	29.778438568115234	6.233521461486816
1.0	42210000.0	42220000.0	25.0	33.87662124633789	6.968629360198975
1.0	42390000.0	42400000.0	29.0	31.59857749938965	6.626001834869385
1.0	42420000.0	42430000.0	18.0	26.1704044342041	5.617575645446777
1.0	42470000.0	42480000.0	23.0	29.41741371154785	6.183788776397705
1.0	42500000.0	42510000.0	39.0	27.91357421875	5.800436973571777
1.0	42540000.0	42550000.0	44.0	47.69060516357422	9.23093318939209
1.0	42550000.0	42560000.0	69.0	46.014244079589844	9.008769035339355
1.0	42560000.0	42570000.0	39.0	43.836585998535156	8.588313102722168
1.0	42590000.0	42600000.0	38.0	38.51512908935547	7.74066686630249
1.0	42650000.0	42660000.0	14.0	17.89630126953125	4.011506080627441
1.0	42670000.0	42680000.0	16.0	18.587474822998047	3.3307807445526123
1.0	42710000.0	42720000.0	13.0	16.90026092529297	2.685774803161621
1.0	42760000.0	42770000.0	18.0	20.660995483398438	4.399330139160156
1.0	42800000.0	42810000.0	16.0	17.630172729492188	4.009438991546631
1.0	42810000.0	42820000.0	46.0	32.554603576660156	6.4000749588012695
1.0	42830000.0	42840000.0	58.0	38.26782989501953	7.654410362243652
1.0	42860000.0	42870000.0	39.0	38.27094268798828	7.647028923034668
1.0	43050000.0	43060000.0	29.0	30.11957359313965	6.548052787780762
1.0	43060000.0	43070000.0	31.0	34.4993782043457	7.09075927734375
1.0	43070000.0	43080000.0	22.0	27.788915634155273	5.981866836547852
1.0	43120000.0	43130000.0	12.0	22.675132751464844	5.197604656219482
1.0	43150000.0	43160000.0	5.0	12.756792068481445	3.0383129119873047
1.0	43220000.0	43230000.0	18.0	18.007991790771484	3.895622968673706
1.0	43260000.0	43270000.0	23.0	34.80788040161133	7.048815727233887
1.0	43270000.0	43280000.0	13.0	20.708614349365234	4.410262107849121
1.0	43380000.0	43390000.0	30.0	27.295757293701172	5.776854515075684
1.0	43400000.0	43410000.0	32.0	18.39902114868164	4.0434250831604
1.0	43510000.0	43520000.0	25.0	39.25053024291992	7.808821201324463
1.0	43670000.0	43680000.0	40.0	42.376155853271484	8.38857650756836
1.0	43690000.0	43700000.0	38.0	38.806068420410156	8.079565048217773
1.0	43820000.0	43830000.0	35.0	19.27842140197754	4.450939655303955
1.0	43830000.0	43840000.0	14.0	18.853595733642578	4.106909275054932
1.0	43930000.0	43940000.0	36.0	29.550334930419922	6.142431259155273
1.0	43960000.0	43970000.0	24.0	30.685998916625977	6.102624416351318
1.0	43970000.0	43980000.0	38.0	39.458980560302734	7.8360748291015625
1.0	44030000.0	44040000.0	24.0	27.10215187072754	5.961236476898193
1.0	44060000.0	44070000.0	19.0	36.564735412597656	7.467254638671875
1.0	44080000.0	44090000.0	23.0	40.244361877441406	8.029006958007812
1.0	44100000.0	44110000.0	22.0	27.17717933654785	5.4536662101745605
1.0	44170000.0	44180000.0	11.0	19.24041175842285	4.493622779846191
1.0	44390000.0	44400000.0	19.0	24.117774963378906	5.1415510177612305
1.0	44550000.0	44560000.0	22.0	38.609153747558594	7.687127113342285
1.0	44600000.0	44610000.0	32.0	47.47108840942383	9.175810813903809
1.0	44660000.0	44670000.0	34.0	34.92292022705078	6.962438106536865
1.0	44710000.0	44720000.0	15.0	22.519100189208984	4.7583818435668945
1.0	44730000.0	44740000.0	10.0	20.24996566772461	4.294074058532715
1.0	44760000.0	44770000.0	13.0	21.773334503173828	4.604122638702393
1.0	44800000.0	44810000.0	16.0	19.31393051147461	4.326122283935547
1.0	44940000.0	44950000.0	39.0	44.8080940246582	8.714320182800293
1.0	44950000.0	44960000.0	44.0	45.620155334472656	8.837645530700684
1.0	44970000.0	44980000.0	41.0	49.77482223510742	9.50364875793457
1.0	45020000.0	45030000.0	24.0	44.834815979003906	8.73303508758545
1.0	45050000.0	45060000.0	33.0	43.63301467895508	8.529031753540039
1.0	45090000.0	45100000.0	26.0	21.78492546081543	4.469515800476074
1.0	45120000.0	45130000.0	15.0	20.223285675048828	4.31869649887085
1.0	45220000.0	45230000.0	15.0	20.465824127197266	4.347222328186035
1.0	45370000.0	45380000.0	15.0	19.43903160095215	4.333754539489746
1.0	45470000.0	45480000.0	17.0	21.279949188232422	4.839915752410889
1.0	45510000.0	45520000.0	23.0	27.990697860717773	6.103888511657715
1.0	45520000.0	45530000.0	28.0	30.915658950805664	6.444915771484375
1.0	45530000.0	45540000.0	32.0	28.103769302368164	6.008698463439941
1.0	45560000.0	45570000.0	20.0	27.456356048583984	5.780900478363037
1.0	45710000.0	45720000.0	25.0	33.116477966308594	6.7600202560424805
1.0	45730000.0	45740000.0	33.0	32.32826232910156	6.648819923400879
1.0	45760000.0	45770000.0	18.0	28.03513526916504	5.827887058258057
1.0	45810000.0	45820000.0	7.0	16.239757537841797	3.8508591651916504
1.0	45930000.0	45940000.0	12.0	19.19117546081543	4.100667953491211
1.0	45960000.0	45970000.0	15.0	23.00728988647461	4.843653678894043
1.0	45970000.0	45980000.0	7.0	16.541744232177734	2.7823758125305176
1.0	46010000.0	46020000.0	24.0	19.505762100219727	4.152325630187988
1.0	46110000.0	46120000.0	15.0	17.09632682800293	3.017819881439209
1.0	46280000.0	46290000.0	12.0	17.92519187927246	4.128442287445068
1.0	46290000.0	46300000.0	8.0	18.67801856994629	4.084477424621582
1.0	46330000.0	46340000.0	6.0	15.60881519317627	3.4566802978515625
1.0	46350000.0	46360000.0	7.0	16.831151962280273	3.9574413299560547
1.0	46370000.0	46380000.0	13.0	15.715719223022461	3.822951078414917
1.0	46390000.0	46400000.0	13.0	17.151037216186523	4.0762834548950195
1.0	46440000.0	46450000.0	15.0	18.290313720703125	4.281622409820557
1.0	46500000.0	46510000.0	8.0	17.395793914794922	4.0825653076171875
1.0	46570000.0	46580000.0	4.0	17.595233917236328	4.151676177978516
1.0	46740000.0	46750000.0	5.0	18.150211334228516	4.003094673156738
1.0	46770000.0	46780000.0	9.0	17.26252555847168	3.532824993133545
1.0	46820000.0	46830000.0	15.0	21.264705657958984	4.489439487457275
1.0	46840000.0	46850000.0	13.0	25.04490089416504	5.542585372924805
1.0	47010000.0	47020000.0	28.0	36.8693733215332	7.660548210144043
1.0	47020000.0	47030000.0	27.0	23.10393714904785	4.899575710296631
1.0	47030000.0	47040000.0	15.0	22.117565155029297	4.662197113037109
1.0	47100000.0	47110000.0	8.0	19.338123321533203	4.116619110107422
1.0	47170000.0	47180000.0	17.0	16.885324478149414	2.7470645904541016
1.0	47220000.0	47230000.0	72.0	76.92074584960938	12.644488334655762
1.0	47280000.0	47290000.0	95.0	80.8532943725586	12.901751518249512
1.0	47370000.0	47380000.0	124.0	104.70118713378906	13.597322463989258
1.0	47460000.0	47470000.0	120.0	93.06684875488281	13.5440034866333
1.0	47640000.0	47650000.0	36.0	35.558319091796875	7.611459255218506
1.0	47660000.0	47670000.0	25.0	46.82307815551758	9.0437650680542
1.0	47670000.0	47680000.0	58.0	46.810428619384766	9.033297538757324
1.0	47760000.0	47770000.0	17.0	17.3059024810791	3.424440383911133
1.0	47820000.0	47830000.0	10.0	17.611658096313477	3.1079914569854736
1.0	47830000.0	47840000.0	12.0	17.23239517211914	3.960353136062622
1.0	47850000.0	47860000.0	20.0	22.016164779663086	4.641084671020508
1.0	47910000.0	47920000.0	22.0	34.43524932861328	7.3783979415893555
1.0	47930000.0	47940000.0	56.0	37.98723220825195	7.599698543548584
1.0	48020000.0	48030000.0	29.0	30.4481143951416	6.325970649719238
1.0	48070000.0	48080000.0	36.0	42.00560760498047	8.269353866577148
1.0	48090000.0	48100000.0	21.0	27.79697036743164	6.086999416351318
1.0	48110000.0	48120000.0	23.0	38.6171875	7.726489067077637
1.0	48140000.0	48150000.0	28.0	39.296573638916016	7.921821594238281
1.0	48190000.0	48200000.0	31.0	35.15694046020508	7.383095741271973
1.0	48490000.0	48500000.0	21.0	37.71760559082031	7.643446922302246
1.0	48500000.0	48510000.0	39.0	37.016334533691406	7.468916416168213
1.0	48530000.0	48540000.0	48.0	44.64039611816406	8.718011856079102
1.0	48590000.0	48600000.0	40.0	44.75937271118164	8.862565994262695
1.0	48640000.0	48650000.0	49.0	36.670291900634766	7.358297824859619
1.0	48700000.0	48710000.0	27.0	22.658430099487305	5.105100154876709
1.0	48870000.0	48880000.0	14.0	19.497222900390625	4.508756637573242
1.0	48910000.0	48920000.0	11.0	18.62154197692871	2.8349874019622803
1.0	48970000.0	48980000.0	36.0	35.29218292236328	7.219241142272949
1.0	49000000.0	49010000.0	48.0	36.67023849487305	7.468972206115723
1.0	49160000.0	49170000.0	35.0	33.15549087524414	7.121364593505859
1.0	49180000.0	49190000.0	32.0	33.05987548828125	6.788087368011475
1.0	49200000.0	49210000.0	29.0	22.06203269958496	4.654358863830566
1.0	49220000.0	49230000.0	15.0	20.212833404541016	4.636541843414307
1.0	49300000.0	49310000.0	34.0	34.02129364013672	7.080344200134277
1.0	49310000.0	49320000.0	30.0	26.20657730102539	5.7563276290893555
1.0	49360000.0	49370000.0	46.0	43.416988372802734	8.563241958618164
1.0	49380000.0	49390000.0	18.0	31.889047622680664	6.319927215576172
1.0	49400000.0	49410000.0	23.0	41.92833709716797	8.311371803283691
1.0	49490000.0	49500000.0	42.0	42.068939208984375	8.481317520141602
1.0	49520000.0	49530000.0	29.0	35.305606842041016	7.252783298492432
1.0	49600000.0	49610000.0	21.0	35.35986328125	7.292687892913818
1.0	49640000.0	49650000.0	28.0	34.15215301513672	6.992515563964844
1.0	49670000.0	49680000.0	39.0	33.86149215698242	7.05832052230835
1.0	49680000.0	49690000.0	23.0	39.47789764404297	7.913599491119385
1.0	49750000.0	49760000.0	22.0	30.568660736083984	6.781163692474365
1.0	49830000.0	49840000.0	43.0	51.196041107177734	9.715718269348145
1.0	49850000.0	49860000.0	41.0	55.59149932861328	10.309213638305664
1.0	49970000.0	49980000.0	56.0	68.8973617553711	11.956111907958984
1.0	50080000.0	50090000.0	82.0	71.90837097167969	12.204004287719727
1.0	50090000.0	50100000.0	62.0	68.08417510986328	11.878925323486328
1.0	50110000.0	50120000.0	68.0	86.30657958984375	13.206710815429688
1.0	50150000.0	50160000.0	56.0	74.9366226196289	12.471196174621582
1.0	50170000.0	50180000.0	74.0	75.99826049804688	12.562505722045898
1.0	50190000.0	50200000.0	95.0	63.438873291015625	11.335315704345703
1.0	50270000.0	50280000.0	48.0	66.22547912597656	11.652084350585938
1.0	50290000.0	50300000.0	31.0	45.83232879638672	8.875011444091797
1.0	50460000.0	50470000.0	95.0	69.15137481689453	11.954935073852539
1.0	50500000.0	50510000.0	64.0	68.17866516113281	11.96019172668457
1.0	50530000.0	50540000.0	59.0	59.92987060546875	10.999662399291992
1.0	50560000.0	50570000.0	41.0	50.23273468017578	9.553290367126465
1.0	50570000.0	50580000.0	29.0	63.19792556762695	11.304388999938965
1.0	50600000.0	50610000.0	61.0	69.39432525634766	11.990182876586914
1.0	50680000.0	50690000.0	86.0	90.05741882324219	13.391352653503418
1.0	50790000.0	50800000.0	48.0	43.486671447753906	8.537409782409668
1.0	50820000.0	50830000.0	49.0	67.01753234863281	11.759499549865723
1.0	50860000.0	50870000.0	61.0	57.43644332885742	10.604101181030273
1.0	51090000.0	51100000.0	14.0	17.438154220581055	3.073289155960083
1.0	51120000.0	51130000.0	13.0	16.247447967529297	3.891587018966675
1.0	51140000.0	51150000.0	10.0	17.185850143432617	3.501669406890869
1.0	51230000.0	51240000.0	15.0	18.454330444335938	2.965398073196411
1.0	51280000.0	51290000.0	12.0	19.820234298706055	4.395382404327393
1.0	51470000.0	51480000.0	33.0	34.02649688720703	7.164633750915527
1.0	51610000.0	51620000.0	48.0	47.36410140991211	9.11082649230957
1.0	51710000.0	51720000.0	10.0	18.48052978515625	3.8528037071228027
1.0	51980000.0	51990000.0	4.0	14.12725830078125	3.0782694816589355
1.0	52010000.0	52020000.0	20.0	21.363462448120117	4.575354099273682
1.0	52150000.0	52160000.0	9.0	16.81926918029785	3.5075364112854004
1.0	52160000.0	52170000.0	14.0	14.214831352233887	3.342693328857422
1.0	52200000.0	52210000.0	14.0	14.97742748260498	2.79656720161438
1.0	52270000.0	52280000.0	7.0	16.74470329284668	3.732387065887451
1.0	52300000.0	52310000.0	8.0	17.080516815185547	3.9203884601593018
1.0	52310000.0	52320000.0	16.0	19.36043930053711	4.331281661987305
1.0	52390000.0	52400000.0	29.0	34.33208465576172	6.729587554931641
1.0	52430000.0	52440000.0	21.0	27.643417358398438	5.818480014801025
1.0	52520000.0	52530000.0	7.0	18.62611961364746	4.375095367431641
1.0	52660000.0	52670000.0	11.0	18.489912033081055	4.317977428436279
1.0	52690000.0	52700000.0	15.0	20.146129608154297	4.624709129333496
1.0	52790000.0	52800000.0	15.0	18.281583786010742	4.2802534103393555
1.0	52820000.0	52830000.0	10.0	16.702472686767578	2.9305553436279297
1.0	52860000.0	52870000.0	9.0	16.371057510375977	3.9367916584014893
1.0	52970000.0	52980000.0	11.0	20.3028564453125	4.354392051696777
1.0	53070000.0	53080000.0	21.0	22.713253021240234	4.94579553604126
1.0	53160000.0	53170000.0	15.0	17.81719398498535	3.6866672039031982
1.0	53180000.0	53190000.0	29.0	30.003326416015625	6.1261773109436035
1.0	53400000.0	53410000.0	17.0	18.93057632446289	4.202053070068359
1.0	53560000.0	53570000.0	24.0	37.86919403076172	7.631664276123047
1.0	53570000.0	53580000.0	28.0	39.23652267456055	7.856217384338379
1.0	53600000.0	53610000.0	43.0	38.65378952026367	7.70654821395874
1.0	53710000.0	53720000.0	8.0	18.34879493713379	3.9581058025360107
1.0	53750000.0	53760000.0	21.0	24.792484283447266	5.2665205001831055
1.0	53800000.0	53810000.0	32.0	35.75752639770508	6.994341850280762
1.0	53900000.0	53910000.0	48.0	46.73450469970703	9.046919822692871
1.0	53920000.0	53930000.0	48.0	43.50257110595703	8.501951217651367
1.0	53930000.0	53940000.0	36.0	40.07892608642578	7.8359880447387695
1.0	53950000.0	53960000.0	46.0	41.48606491088867	8.171282768249512
1.0	54020000.0	54030000.0	24.0	38.61720657348633	7.769052028656006
1.0	54050000.0	54060000.0	23.0	40.709129333496094	8.04309368133545
1.0	54060000.0	54070000.0	44.0	36.77879333496094	7.207817077636719
1.0	54070000.0	54080000.0	36.0	47.464027404785156	9.146191596984863
1.0	54080000.0	54090000.0	45.0	39.76768112182617	7.886773586273193
1.0	54100000.0	54110000.0	28.0	40.471397399902344	8.011181831359863
1.0	54220000.0	54230000.0	21.0	26.048824310302734	5.578962802886963
1.0	54260000.0	54270000.0	17.0	20.25600814819336	4.502017021179199
1.0	54330000.0	54340000.0	13.0	16.255992889404297	3.3758609294891357
1.0	54450000.0	54460000.0	19.0	30.224905014038086	6.240348815917969
1.0	54470000.0	54480000.0	42.0	37.63587951660156	7.432886600494385
1.0	54500000.0	54510000.0	9.0	16.199459075927734	3.0952260494232178
1.0	54620000.0	54630000.0	18.0	28.602947235107422	5.7746901512146
1.0	54630000.0	54640000.0	20.0	23.908405303955078	5.342173099517822
1.0	54640000.0	54650000.0	21.0	23.64093589782715	5.037537574768066
1.0	54680000.0	54690000.0	10.0	19.031818389892578	4.162381172180176
1.0	54690000.0	54700000.0	5.0	18.64188575744629	4.058141231536865
1.0	54710000.0	54720000.0	15.0	19.2093505859375	4.118002891540527
1.0	54750000.0	54760000.0	15.0	15.832240104675293	3.191650867462158
1.0	54860000.0	54870000.0	15.0	16.005748748779297	3.6372547149658203
1.0	54890000.0	54900000.0	32.0	31.418811798095703	6.240087985992432
1.0	54970000.0	54980000.0	34.0	40.59625244140625	8.019455909729004
1.0	54990000.0	55000000.0	36.0	38.51006317138672	7.68209981918335
1.0	55020000.0	55030000.0	21.0	28.939960479736328	6.078186988830566
1.0	55140000.0	55150000.0	45.0	41.347068786621094	8.230575561523438
1.0	55170000.0	55180000.0	43.0	43.94098663330078	8.603360176086426
1.0	55200000.0	55210000.0	11.0	22.70932388305664	4.806053161621094
1.0	55240000.0	55250000.0	34.0	38.08209228515625	7.651310920715332
1.0	55470000.0	55480000.0	36.0	38.7324333190918	7.7262067794799805
1.0	55510000.0	55520000.0	35.0	35.714752197265625	7.158761024475098
1.0	55580000.0	55590000.0	10.0	17.702238082885742	3.384915590286255
1.0	55620000.0	55630000.0	8.0	16.27239418029785	2.9666409492492676
1.0	55670000.0	55680000.0	9.0	14.68640422821045	2.8408706188201904
1.0	55690000.0	55700000.0	36.0	40.46439743041992	8.071012496948242
1.0	55730000.0	55740000.0	36.0	48.11813735961914	9.221113204956055
1.0	55760000.0	55770000.0	60.0	68.11152648925781	11.850669860839844
1.0	55790000.0	55800000.0	56.0	60.679298400878906	11.030660629272461
1.0	55800000.0	55810000.0	74.0	71.63973236083984	12.204020500183105
1.0	55960000.0	55970000.0	34.0	44.593902587890625	8.478988647460938
1.0	56000000.0	56010000.0	57.0	54.1834831237793	10.238325119018555
1.0	56060000.0	56070000.0	44.0	49.25043487548828	9.470403671264648
1.0	56110000.0	56120000.0	47.0	49.595062255859375	9.525847434997559
1.0	56160000.0	56170000.0	45.0	58.50670623779297	10.802260398864746
1.0	56210000.0	56220000.0	47.0	58.32488250732422	10.849531173706055
1.0	56220000.0	56230000.0	81.0	65.18494415283203	11.543329238891602
1.0	56300000.0	56310000.0	48.0	66.32707977294922	11.656392097473145
1.0	56310000.0	56320000.0	55.0	67.43600463867188	11.774038314819336
1.0	56320000.0	56330000.0	60.0	66.21761322021484	11.858832359313965
1.0	56340000.0	56350000.0	62.0	68.20307922363281	11.95332145690918
1.0	56380000.0	56390000.0	68.0	69.91084289550781	12.015016555786133
1.0	56420000.0	56430000.0	75.0	91.66120910644531	13.400224685668945
1.0	56430000.0	56440000.0	77.0	83.05760192871094	13.032045364379883
1.0	56440000.0	56450000.0	71.0	97.14210510253906	13.51744270324707
1.0	56460000.0	56470000.0	120.0	102.26719665527344	13.592866897583008
1.0	56470000.0	56480000.0	111.0	99.79536437988281	13.627664566040039
1.0	56480000.0	56490000.0	86.0	103.2799072265625	13.628591537475586
1.0	56510000.0	56520000.0	91.0	95.11258697509766	13.496759414672852
1.0	56630000.0	56640000.0	74.0	98.20938873291016	13.5746488571167
1.0	56660000.0	56670000.0	87.0	97.16993713378906	13.558685302734375
1.0	56700000.0	56710000.0	78.0	82.00981140136719	12.972274780273438
1.0	56730000.0	56740000.0	64.0	84.46038818359375	13.098711013793945
1.0	56870000.0	56880000.0	91.0	71.70818328857422	12.191211700439453
1.0	56880000.0	56890000.0	58.0	67.84528350830078	11.831491470336914
1.0	56900000.0	56910000.0	54.0	61.81755447387695	11.13231086730957
1.0	56920000.0	56930000.0	53.0	62.18846893310547	11.195524215698242
1.0	56940000.0	56950000.0	54.0	43.2964973449707	8.362738609313965
1.0	57000000.0	57010000.0	54.0	56.824180603027344	10.557941436767578
1.0	57010000.0	57020000.0	42.0	58.117210388183594	10.716540336608887
1.0	57150000.0	57160000.0	70.0	92.74344635009766	13.39551830291748
1.0	57180000.0	57190000.0	71.0	87.45643615722656	13.215110778808594
1.0	57190000.0	57200000.0	108.0	90.52836608886719	13.366891860961914
1.0	57210000.0	57220000.0	113.0	97.58609771728516	13.58930778503418
1.0	57240000.0	57250000.0	80.0	93.65821838378906	13.467681884765625
1.0	57270000.0	57280000.0	80.0	87.75611877441406	13.289749145507812
1.0	57330000.0	57340000.0	91.0	109.0716552734375	13.632596015930176
1.0	57380000.0	57390000.0	115.0	107.22798156738281	13.662618637084961
1.0	57410000.0	57420000.0	121.0	118.14292907714844	13.489004135131836
1.0	57490000.0	57500000.0	113.0	119.51883697509766	13.429356575012207
1.0	57500000.0	57510000.0	121.0	115.9814453125	13.529568672180176
1.0	57510000.0	57520000.0	118.0	115.58480072021484	13.549778938293457
1.0	57590000.0	57600000.0	125.0	105.42539978027344	13.562353134155273
1.0	57600000.0	57610000.0	81.0	103.36590576171875	13.561655044555664
1.0	57680000.0	57690000.0	99.0	87.79773712158203	13.343488693237305
1.0	57730000.0	57740000.0	107.0	105.43013000488281	13.59846019744873
1.0	57750000.0	57760000.0	86.0	94.1358871459961	13.463335037231445
1.0	57780000.0	57790000.0	97.0	97.5383529663086	13.529644966125488
1.0	57790000.0	57800000.0	123.0	103.744384765625	13.611407279968262
1.0	57800000.0	57810000.0	107.0	88.038818359375	13.310873031616211
1.0	57840000.0	57850000.0	97.0	98.93305969238281	13.572810173034668
1.0	57880000.0	57890000.0	74.0	60.40248489379883	10.996036529541016
1.0	57910000.0	57920000.0	79.0	88.0832290649414	13.265485763549805
1.0	57970000.0	57980000.0	93.0	95.74919128417969	13.505520820617676
1.0	57980000.0	57990000.0	92.0	93.92683410644531	13.473177909851074
1.0	58060000.0	58070000.0	99.0	86.10091400146484	13.210177421569824
1.0	58120000.0	58130000.0	88.0	99.76344299316406	13.596003532409668
1.0	58160000.0	58170000.0	82.0	88.7972412109375	13.303288459777832
1.0	58200000.0	58210000.0	95.0	93.49942779541016	13.479397773742676
1.0	58220000.0	58230000.0	86.0	93.62702941894531	13.4766206741333
1.0	58330000.0	58340000.0	94.0	85.74007415771484	13.159314155578613
1.0	58460000.0	58470000.0	90.0	77.1990966796875	12.65374755859375
1.0	58560000.0	58570000.0	33.0	47.30223846435547	9.169568061828613
1.0	58570000.0	58580000.0	24.0	47.33544921875	9.126687049865723
1.0	58640000.0	58650000.0	43.0	46.11514663696289	8.982736587524414
1.0	58700000.0	58710000.0	37.0	42.51814651489258	8.351446151733398
1.0	58740000.0	58750000.0	28.0	40.00898361206055	8.021211624145508
1.0	58760000.0	58770000.0	39.0	41.752296447753906	8.365640640258789
1.0	58920000.0	58930000.0	29.0	27.858333587646484	6.103409767150879
1.0	58990000.0	59000000.0	11.0	19.340797424316406	4.3859357833862305
1.0	59030000.0	59040000.0	60.0	39.37555694580078	7.872485160827637
1.0	59040000.0	59050000.0	34.0	28.657123565673828	6.016718864440918
1.0	59160000.0	59170000.0	11.0	25.599742889404297	5.379878997802734
1.0	59170000.0	59180000.0	26.0	31.16317367553711	6.426170349121094
1.0	59200000.0	59210000.0	24.0	27.892629623413086	5.628317832946777
1.0	59210000.0	59220000.0	34.0	28.12056541442871	5.9095354080200195
1.0	59290000.0	59300000.0	41.0	38.33522415161133	7.742633819580078
1.0	59310000.0	59320000.0	37.0	33.085060119628906	6.7614617347717285
1.0	59320000.0	59330000.0	41.0	36.660194396972656	7.4128923416137695
1.0	59350000.0	59360000.0	18.0	33.62550354003906	6.7259016036987305
1.0	59430000.0	59440000.0	59.0	42.57147216796875	8.396464347839355
1.0	59600000.0	59610000.0	45.0	47.63054656982422	9.149967193603516
1.0	59610000.0	59620000.0	27.0	39.302894592285156	8.115766525268555
1.0	59630000.0	59640000.0	45.0	60.67777633666992	11.014215469360352
1.0	59800000.0	59810000.0	22.0	29.874008178710938	6.468489646911621
1.0	59820000.0	59830000.0	23.0	28.860187530517578	6.303171157836914
1.0	59850000.0	59860000.0	16.0	24.68125343322754	5.503866195678711
1.0	59890000.0	59900000.0	40.0	28.117595672607422	6.159295082092285
1.0	59950000.0	59960000.0	28.0	27.405431747436523	5.979076385498047
1.0	60030000.0	60040000.0	27.0	27.34975814819336	5.9249091148376465
1.0	60080000.0	60090000.0	27.0	26.756092071533203	5.793778419494629
1.0	60180000.0	60190000.0	20.0	22.797901153564453	5.127247333526611
1.0	60200000.0	60210000.0	15.0	19.073822021484375	4.425915241241455
1.0	60260000.0	60270000.0	29.0	29.585628509521484	6.2806196212768555
1.0	60270000.0	60280000.0	27.0	31.32291030883789	6.274774074554443
1.0	60330000.0	60340000.0	20.0	30.124155044555664	6.554303169250488
1.0	60350000.0	60360000.0	49.0	42.817726135253906	8.498228073120117
1.0	60360000.0	60370000.0	30.0	32.24028778076172	6.710484504699707
1.0	60400000.0	60410000.0	50.0	38.871803283691406	7.808489799499512
1.0	60440000.0	60450000.0	47.0	39.503929138183594	8.303546905517578
1.0	60470000.0	60480000.0	33.0	48.00457000732422	9.355369567871094
1.0	60510000.0	60520000.0	67.0	50.96324157714844	9.699156761169434
1.0	60540000.0	60550000.0	48.0	55.10554885864258	10.419136047363281
1.0	60580000.0	60590000.0	51.0	56.64203643798828	10.557421684265137
1.0	60590000.0	60600000.0	56.0	52.55289840698242	9.89303207397461
1.0	60660000.0	60670000.0	45.0	56.2553596496582	10.543614387512207
1.0	60670000.0	60680000.0	37.0	41.57587432861328	8.240324020385742
1.0	60690000.0	60700000.0	68.0	50.329345703125	9.591548919677734
1.0	60770000.0	60780000.0	62.0	50.86967849731445	9.689748764038086
1.0	60790000.0	60800000.0	63.0	53.701194763183594	10.156944274902344
1.0	60860000.0	60870000.0	31.0	40.295372009277344	8.026189804077148
1.0	61030000.0	61040000.0	41.0	36.70438766479492	7.435062408447266
1.0	61050000.0	61060000.0	33.0	48.11724853515625	9.293647766113281
1.0	61100000.0	61110000.0	27.0	30.454498291015625	6.313838005065918
1.0	61110000.0	61120000.0	36.0	38.89790344238281	7.652997016906738
1.0	61170000.0	61180000.0	54.0	46.89116668701172	9.1310453414917
1.0	61190000.0	61200000.0	44.0	43.26047134399414	8.702936172485352
1.0	61350000.0	61360000.0	18.0	19.838199615478516	4.566712379455566
1.0	61370000.0	61380000.0	10.0	20.19168472290039	4.320321083068848
1.0	61380000.0	61390000.0	18.0	23.993144989013672	5.319629669189453
1.0	61400000.0	61410000.0	24.0	26.376880645751953	5.817535400390625
1.0	61410000.0	61420000.0	21.0	28.35700035095215	6.074497222900391
1.0	61440000.0	61450000.0	23.0	24.67859649658203	5.364759922027588
1.0	61480000.0	61490000.0	22.0	29.825414657592773	6.286083698272705
1.0	61550000.0	61560000.0	9.0	18.463279724121094	3.9541943073272705
1.0	61560000.0	61570000.0	13.0	15.635464668273926	3.8098011016845703
1.0	61600000.0	61610000.0	21.0	17.142559051513672	4.075525760650635
1.0	61670000.0	61680000.0	7.0	16.638507843017578	3.984602451324463
1.0	61690000.0	61700000.0	7.0	16.910991668701172	4.0343475341796875
1.0	61720000.0	61730000.0	13.0	16.54391860961914	3.969359874725342
1.0	61810000.0	61820000.0	22.0	17.658254623413086	4.16754150390625
1.0	61820000.0	61830000.0	22.0	20.04388999938965	3.601792573928833
1.0	61870000.0	61880000.0	11.0	19.07343101501465	4.262055397033691
1.0	61930000.0	61940000.0	29.0	29.071243286132812	6.05098819732666
1.0	62030000.0	62040000.0	28.0	40.399269104003906	8.088342666625977
1.0	62050000.0	62060000.0	31.0	33.34983444213867	6.815096855163574
1.0	62080000.0	62090000.0	38.0	36.9729118347168	7.4306817054748535
1.0	62110000.0	62120000.0	26.0	33.271575927734375	6.8096818923950195
1.0	62210000.0	62220000.0	18.0	18.490245819091797	4.323636054992676
1.0	62400000.0	62410000.0	36.0	28.293445587158203	6.195838451385498
1.0	62480000.0	62490000.0	32.0	25.11496353149414	5.575413703918457
1.0	62580000.0	62590000.0	28.0	29.0194149017334	6.033421516418457
1.0	62600000.0	62610000.0	35.0	29.030895233154297	6.057730197906494
1.0	62730000.0	62740000.0	41.0	43.82617950439453	8.65771198272705
1.0	62740000.0	62750000.0	44.0	44.38249206542969	8.716596603393555
1.0	62750000.0	62760000.0	35.0	42.7891960144043	8.375834465026855
1.0	62790000.0	62800000.0	32.0	43.2213020324707	8.45036506652832
1.0	62830000.0	62840000.0	35.0	40.40323257446289	8.002653121948242
1.0	62900000.0	62910000.0	10.0	20.929052352905273	4.707025527954102
1.0	62910000.0	62920000.0	3.0	15.846173286437988	2.577465534210205
1.0	62980000.0	62990000.0	14.0	17.361751556396484	3.192472457885742
1.0	63040000.0	63050000.0	12.0	14.841272354125977	2.972435474395752
1.0	63080000.0	63090000.0	19.0	15.867876052856445	2.6762478351593018
1.0	63130000.0	63140000.0	10.0	15.747774124145508	2.9244167804718018
1.0	63200000.0	63210000.0	21.0	19.984949111938477	4.595815658569336
1.0	63280000.0	63290000.0	12.0	18.67424201965332	2.9954349994659424
1.0	63430000.0	63440000.0	35.0	36.73758316040039	7.412621974945068
1.0	63440000.0	63450000.0	18.0	34.782527923583984	7.093119144439697
1.0	63490000.0	63500000.0	28.0	30.259719848632812	6.430546760559082
1.0	63550000.0	63560000.0	24.0	37.2844123840332	7.481040954589844
1.0	63600000.0	63610000.0	22.0	18.59335708618164	3.9865193367004395
1.0	63620000.0	63630000.0	27.0	26.182693481445312	5.7401533126831055
1.0	63680000.0	63690000.0	18.0	24.935504913330078	5.420284748077393
1.0	63730000.0	63740000.0	14.0	18.967016220092773	4.405803203582764
1.0	63740000.0	63750000.0	11.0	20.094287872314453	4.317893981933594
1.0	63930000.0	63940000.0	4.0	16.577388763427734	2.877096652984619
1.0	63990000.0	64000000.0	5.0	12.667173385620117	3.0422310829162598
1.0	64250000.0	64260000.0	29.0	26.593435287475586	5.868885040283203
1.0	64350000.0	64360000.0	28.0	28.311676025390625	6.135312080383301
1.0	64360000.0	64370000.0	36.0	32.6753044128418	6.801331996917725
1.0	64380000.0	64390000.0	30.0	30.995773315429688	6.659309387207031
1.0	64390000.0	64400000.0	23.0	22.314456939697266	4.7464494705200195
1.0	64410000.0	64420000.0	27.0	32.496910095214844	6.886152744293213
1.0	64460000.0	64470000.0	25.0	25.3415470123291	5.615375518798828
1.0	64470000.0	64480000.0	32.0	30.318496704101562	6.5059404373168945
1.0	64490000.0	64500000.0	31.0	36.38107681274414	7.403860569000244
1.0	64530000.0	64540000.0	11.0	25.37742042541504	5.6271514892578125
1.0	64540000.0	64550000.0	20.0	25.40390968322754	5.62820291519165
1.0	64630000.0	64640000.0	25.0	32.855838775634766	6.796883583068848
1.0	64640000.0	64650000.0	31.0	33.97400665283203	6.974751949310303
1.0	64650000.0	64660000.0	34.0	36.941558837890625	7.465606689453125
1.0	64700000.0	64710000.0	20.0	28.205608367919922	5.906655788421631
1.0	64730000.0	64740000.0	28.0	29.3139591217041	6.080575942993164
1.0	64800000.0	64810000.0	17.0	24.60910987854004	5.474980354309082
1.0	64930000.0	64940000.0	18.0	21.78813362121582	4.9383978843688965
1.0	64950000.0	64960000.0	13.0	22.565731048583984	5.083159923553467
1.0	65020000.0	65030000.0	9.0	25.34697914123535	5.569885730743408
1.0	65030000.0	65040000.0	16.0	19.384878158569336	4.4824066162109375
1.0	65060000.0	65070000.0	18.0	22.097990036010742	4.993916988372803
1.0	65100000.0	65110000.0	17.0	25.005146026611328	5.549923896789551
1.0	65160000.0	65170000.0	26.0	26.323848724365234	5.692925453186035
1.0	65190000.0	65200000.0	20.0	35.51100158691406	7.291179656982422
1.0	65200000.0	65210000.0	25.0	25.17336654663086	5.444483757019043
1.0	65300000.0	65310000.0	5.0	16.416126251220703	3.9451193809509277
1.0	65320000.0	65330000.0	15.0	16.398967742919922	3.941882371902466
1.0	65380000.0	65390000.0	5.0	14.985605239868164	3.361567258834839
1.0	65440000.0	65450000.0	17.0	16.052621841430664	3.881012439727783
1.0	65470000.0	65480000.0	18.0	17.64694595336914	4.091776371002197
1.0	65490000.0	65500000.0	12.0	18.62447166442871	4.344323635101318
1.0	65540000.0	65550000.0	38.0	30.640594482421875	6.071913242340088
1.0	65560000.0	65570000.0	47.0	42.28620147705078	8.431173324584961
1.0	65630000.0	65640000.0	16.0	20.038436889648438	4.261319160461426
1.0	65660000.0	65670000.0	19.0	22.49053955078125	5.07161283493042
1.0	65670000.0	65680000.0	24.0	20.985511779785156	4.46079158782959
1.0	65780000.0	65790000.0	25.0	19.793243408203125	4.559033393859863
1.0	65850000.0	65860000.0	11.0	22.281686782836914	5.027564525604248
1.0	65870000.0	65880000.0	17.0	24.053569793701172	5.288252830505371
1.0	65890000.0	65900000.0	12.0	17.253156661987305	2.6738810539245605
1.0	65930000.0	65940000.0	28.0	29.054515838623047	6.336526870727539
1.0	65990000.0	66000000.0	50.0	30.220813751220703	6.581324100494385
1.0	66000000.0	66010000.0	37.0	43.251625061035156	8.630086898803711
1.0	66140000.0	66150000.0	44.0	48.06331253051758	9.22539234161377
1.0	66170000.0	66180000.0	39.0	58.82117462158203	10.819929122924805
1.0	66180000.0	66190000.0	42.0	54.25876998901367	10.122690200805664
1.0	66190000.0	66200000.0	53.0	59.606712341308594	10.969379425048828
1.0	66210000.0	66220000.0	79.0	64.2031478881836	11.426729202270508
1.0	66240000.0	66250000.0	59.0	60.97911834716797	11.028288841247559
1.0	66260000.0	66270000.0	64.0	49.03453063964844	9.371697425842285
1.0	66290000.0	66300000.0	66.0	58.9029426574707	10.782114028930664
1.0	66320000.0	66330000.0	60.0	59.379554748535156	10.916036605834961
1.0	66360000.0	66370000.0	57.0	48.4334602355957	9.299413681030273
1.0	66450000.0	66460000.0	22.0	36.09046173095703	7.267414093017578
1.0	66540000.0	66550000.0	23.0	44.56285858154297	8.765817642211914
1.0	66730000.0	66740000.0	12.0	16.080385208129883	3.882885456085205
1.0	66750000.0	66760000.0	10.0	15.698077201843262	3.821845293045044
1.0	66780000.0	66790000.0	10.0	16.87917709350586	4.027503967285156
1.0	66800000.0	66810000.0	13.0	13.47932243347168	3.4505438804626465
1.0	66820000.0	66830000.0	10.0	14.550857543945312	3.5829367637634277
1.0	66900000.0	66910000.0	13.0	21.35326385498047	4.548819065093994
1.0	66920000.0	66930000.0	39.0	37.59492492675781	7.629746913909912
1.0	66970000.0	66980000.0	19.0	30.852834701538086	6.175863742828369
1.0	67020000.0	67030000.0	19.0	19.956750869750977	4.588819980621338
1.0	67040000.0	67050000.0	12.0	20.705751419067383	4.730486869812012
1.0	67060000.0	67070000.0	11.0	19.365489959716797	4.481189250946045
1.0	67090000.0	67100000.0	19.0	21.336597442626953	4.850846290588379
1.0	67130000.0	67140000.0	26.0	24.145620346069336	5.3603034019470215
1.0	67140000.0	67150000.0	14.0	23.225854873657227	5.167074680328369
1.0	67190000.0	67200000.0	18.0	24.516979217529297	5.209551811218262
1.0	67200000.0	67210000.0	31.0	25.64801597595215	5.5230536460876465
1.0	67260000.0	67270000.0	37.0	33.529869079589844	6.950234413146973
1.0	67360000.0	67370000.0	22.0	20.924631118774414	4.772825241088867
1.0	67430000.0	67440000.0	5.0	16.50165367126465	2.6513266563415527
1.0	67440000.0	67450000.0	11.0	15.19245719909668	2.7428717613220215
1.0	67490000.0	67500000.0	10.0	18.843170166015625	3.249570846557617
1.0	67520000.0	67530000.0	23.0	19.46548843383789	4.191835880279541
1.0	67550000.0	67560000.0	30.0	26.615066528320312	5.813265800476074
1.0	67570000.0	67580000.0	23.0	31.9036922454834	6.664670467376709
1.0	67650000.0	67660000.0	25.0	36.16502380371094	7.396747589111328
1.0	67720000.0	67730000.0	15.0	26.01639175415039	5.317837715148926
1.0	67730000.0	67740000.0	36.0	37.0333366394043	7.5268235206604
1.0	67740000.0	67750000.0	29.0	31.39377784729004	6.63778018951416
1.0	67760000.0	67770000.0	28.0	30.148351669311523	6.348217964172363
1.0	67850000.0	67860000.0	9.0	19.091611862182617	4.428946018218994
1.0	67930000.0	67940000.0	19.0	29.477359771728516	5.911482810974121
1.0	68020000.0	68030000.0	27.0	31.296123504638672	6.256538391113281
1.0	68100000.0	68110000.0	33.0	28.61161231994629	5.975961685180664
1.0	68290000.0	68300000.0	7.0	16.816936492919922	2.641364097595215
1.0	68330000.0	68340000.0	11.0	23.615032196044922	5.244718551635742
1.0	68410000.0	68420000.0	37.0	27.8426456451416	6.1005167961120605
1.0	68420000.0	68430000.0	23.0	31.6119384765625	6.814363956451416
1.0	68590000.0	68600000.0	13.0	18.896400451660156	4.392440319061279
1.0	68640000.0	68650000.0	9.0	18.998537063598633	4.411330223083496
1.0	68650000.0	68660000.0	22.0	19.558956146240234	4.517425537109375
1.0	68660000.0	68670000.0	12.0	19.309274673461914	4.473758697509766
1.0	68690000.0	68700000.0	12.0	17.25208854675293	3.4362709522247314
1.0	68710000.0	68720000.0	30.0	32.6240234375	6.7849931716918945
1.0	68750000.0	68760000.0	34.0	30.10580062866211	6.266334533691406
1.0	68790000.0	68800000.0	15.0	22.258426666259766	4.966370582580566
1.0	68840000.0	68850000.0	37.0	34.14046859741211	6.967529296875
1.0	68900000.0	68910000.0	34.0	41.405517578125	8.158380508422852
1.0	68930000.0	68940000.0	34.0	40.3063850402832	7.987364292144775
1.0	69000000.0	69010000.0	46.0	59.0242919921875	10.833829879760742
1.0	69070000.0	69080000.0	80.0	86.82865142822266	13.22570514678955
1.0	69090000.0	69100000.0	85.0	77.64645385742188	12.686975479125977
1.0	69100000.0	69110000.0	76.0	76.15205383300781	12.55668830871582
1.0	69290000.0	69300000.0	87.0	90.88389587402344	13.367889404296875
1.0	69310000.0	69320000.0	94.0	86.81483459472656	13.208523750305176
1.0	69350000.0	69360000.0	87.0	81.03720092773438	12.910815238952637
1.0	69390000.0	69400000.0	49.0	47.05649185180664	9.182082176208496
1.0	69400000.0	69410000.0	78.0	94.52989196777344	13.486735343933105
1.0	69420000.0	69430000.0	81.0	77.08277893066406	12.681594848632812
1.0	69470000.0	69480000.0	64.0	79.18458557128906	12.78795337677002
1.0	69480000.0	69490000.0	78.0	72.38652038574219	12.237922668457031
1.0	69520000.0	69530000.0	51.0	61.715118408203125	11.171246528625488
1.0	69570000.0	69580000.0	73.0	60.02260208129883	10.930741310119629
1.0	69630000.0	69640000.0	67.0	63.16426467895508	11.304401397705078
1.0	69660000.0	69670000.0	49.0	57.0024299621582	10.676614761352539
1.0	69730000.0	69740000.0	44.0	48.55322265625	9.387689590454102
1.0	69790000.0	69800000.0	49.0	53.063514709472656	10.076408386230469
1.0	69870000.0	69880000.0	25.0	46.0918083190918	9.083915710449219
1.0	69950000.0	69960000.0	32.0	31.74900245666504	6.570304870605469
1.0	69980000.0	69990000.0	25.0	35.06217956542969	7.171019077301025
1.0	70000000.0	70010000.0	30.0	33.200439453125	6.860997676849365
1.0	70020000.0	70030000.0	38.0	40.641746520996094	8.122346878051758
1.0	70100000.0	70110000.0	23.0	31.81475830078125	6.6914825439453125
1.0	70170000.0	70180000.0	27.0	28.571157455444336	6.246707439422607
1.0	70220000.0	70230000.0	42.0	41.25270462036133	8.23172664642334
1.0	70280000.0	70290000.0	43.0	47.30339050292969	9.186797142028809
1.0	70320000.0	70330000.0	38.0	38.96513366699219	7.823729038238525
1.0	70380000.0	70390000.0	43.0	49.792884826660156	9.482641220092773
1.0	70470000.0	70480000.0	46.0	49.61237335205078	9.462987899780273
1.0	70480000.0	70490000.0	45.0	48.53981399536133	9.348734855651855
1.0	70620000.0	70630000.0	15.0	18.62433433532715	2.827826499938965
1.0	70630000.0	70640000.0	18.0	19.981853485107422	3.6094017028808594
1.0	70690000.0	70700000.0	8.0	13.437954902648926	2.9188761711120605
1.0	70740000.0	70750000.0	17.0	17.211849212646484	2.6790268421173096
1.0	70810000.0	70820000.0	16.0	12.908758163452148	3.031588315963745
1.0	70840000.0	70850000.0	19.0	18.241008758544922	4.27459716796875
1.0	70860000.0	70870000.0	8.0	23.088882446289062	5.022101402282715
1.0	70890000.0	70900000.0	7.0	17.109188079833984	3.4685096740722656
1.0	70950000.0	70960000.0	21.0	36.486289978027344	7.125035285949707
1.0	70980000.0	70990000.0	48.0	40.09018325805664	7.946328163146973
1.0	71030000.0	71040000.0	91.0	69.46728515625	11.984735488891602
1.0	71080000.0	71090000.0	121.0	84.57627868652344	13.100442886352539
1.0	71090000.0	71100000.0	91.0	89.73420715332031	13.331758499145508
1.0	71110000.0	71120000.0	63.0	64.96837615966797	11.50082015991211
1.0	71120000.0	71130000.0	59.0	89.22874450683594	13.320365905761719
1.0	71230000.0	71240000.0	114.0	120.52253723144531	13.410627365112305
1.0	71240000.0	71250000.0	104.0	108.6980209350586	13.681001663208008
1.0	71310000.0	71320000.0	140.0	119.806640625	13.418171882629395
1.0	71370000.0	71380000.0	86.0	107.46258544921875	13.615226745605469
1.0	71440000.0	71450000.0	80.0	75.2109375	12.538196563720703
1.0	71500000.0	71510000.0	48.0	49.12784194946289	9.41969108581543
1.0	71510000.0	71520000.0	24.0	31.86081314086914	6.629327297210693
1.0	71550000.0	71560000.0	26.0	29.842458724975586	6.073285102844238
1.0	71590000.0	71600000.0	50.0	63.66032028198242	11.397672653198242
1.0	71650000.0	71660000.0	59.0	48.159019470214844	9.269464492797852
1.0	71670000.0	71680000.0	67.0	53.7015495300293	10.26929759979248
1.0	71690000.0	71700000.0	47.0	54.97856521606445	10.417951583862305
1.0	71820000.0	71830000.0	70.0	72.26346588134766	12.247182846069336
1.0	71870000.0	71880000.0	67.0	69.63213348388672	11.977828979492188
1.0	71990000.0	72000000.0	51.0	56.18137741088867	10.393613815307617
1.0	72000000.0	72010000.0	63.0	55.8485221862793	10.342813491821289
1.0	72010000.0	72020000.0	50.0	55.51384735107422	10.319634437561035
1.0	72020000.0	72030000.0	63.0	53.99907302856445	10.114721298217773
1.0	72090000.0	72100000.0	41.0	42.01652145385742	8.242197036743164
1.0	72120000.0	72130000.0	37.0	43.430702209472656	8.689284324645996
1.0	72280000.0	72290000.0	38.0	32.16483688354492	6.944723606109619
1.0	72450000.0	72460000.0	35.0	31.309152603149414	6.566213130950928
1.0	72480000.0	72490000.0	22.0	39.41416549682617	7.8301100730896
1.0	72490000.0	72500000.0	39.0	40.355987548828125	8.019575119018555
1.0	72540000.0	72550000.0	35.0	45.107383728027344	8.748313903808594
1.0	72570000.0	72580000.0	45.0	47.4488639831543	9.162574768066406
1.0	72640000.0	72650000.0	53.0	50.431678771972656	9.666979789733887
1.0	72680000.0	72690000.0	48.0	42.84314727783203	8.367103576660156
1.0	72710000.0	72720000.0	41.0	36.547908782958984	7.438547611236572
1.0	72720000.0	72730000.0	40.0	40.64911651611328	8.014184951782227
1.0	72730000.0	72740000.0	36.0	41.482627868652344	8.158971786499023
1.0	72770000.0	72780000.0	13.0	27.290206909179688	5.773207187652588
1.0	72860000.0	72870000.0	35.0	44.063438415527344	8.595382690429688
1.0	72870000.0	72880000.0	48.0	47.25846481323242	9.082148551940918
1.0	72880000.0	72890000.0	71.0	55.135902404785156	10.282567977905273
1.0	72900000.0	72910000.0	46.0	56.65020751953125	10.4911470413208
1.0	72950000.0	72960000.0	60.0	48.746917724609375	9.323480606079102
1.0	73050000.0	73060000.0	45.0	53.321189880371094	9.986040115356445
1.0	73060000.0	73070000.0	54.0	52.36376190185547	9.851678848266602
1.0	73080000.0	73090000.0	33.0	46.45793914794922	9.00616455078125
1.0	73190000.0	73200000.0	98.0	107.96965026855469	13.632736206054688
1.0	73200000.0	73210000.0	101.0	102.9616928100586	13.580157279968262
1.0	73240000.0	73250000.0	108.0	107.21280670166016	13.598917961120605
1.0	73290000.0	73300000.0	112.0	112.1590805053711	13.621545791625977
1.0	73320000.0	73330000.0	90.0	105.98796081542969	13.652560234069824
1.0	73340000.0	73350000.0	128.0	105.22249603271484	13.633227348327637
1.0	73350000.0	73360000.0	99.0	101.23513793945312	13.610074043273926
1.0	73470000.0	73480000.0	115.0	116.47354888916016	13.511079788208008
1.0	73490000.0	73500000.0	123.0	116.5147705078125	13.489965438842773
1.0	73670000.0	73680000.0	141.0	133.46878051757812	12.883527755737305
1.0	73680000.0	73690000.0	146.0	133.9942169189453	12.824457168579102
1.0	73690000.0	73700000.0	109.0	123.0433349609375	13.382365226745605
1.0	73700000.0	73710000.0	129.0	121.38720703125	13.507165908813477
1.0	73710000.0	73720000.0	127.0	121.29420471191406	13.447619438171387
1.0	73720000.0	73730000.0	97.0	113.445556640625	13.67187213897705
1.0	73820000.0	73830000.0	115.0	115.77088928222656	13.517033576965332
1.0	73870000.0	73880000.0	105.0	108.85835266113281	13.626693725585938
1.0	73880000.0	73890000.0	122.0	104.97369384765625	13.643391609191895
1.0	73890000.0	73900000.0	86.0	80.29662322998047	12.906946182250977
1.0	73900000.0	73910000.0	110.0	117.79813385009766	13.45684814453125
1.0	73920000.0	73930000.0	112.0	102.93360900878906	13.601921081542969
1.0	73930000.0	73940000.0	102.0	84.67373657226562	13.1611328125
1.0	73990000.0	74000000.0	101.0	87.37184143066406	13.251299858093262
1.0	74000000.0	74010000.0	116.0	97.78736877441406	13.557058334350586
1.0	74010000.0	74020000.0	80.0	89.84983825683594	13.334665298461914
1.0	74040000.0	74050000.0	76.0	92.825927734375	13.421198844909668
1.0	74110000.0	74120000.0	51.0	81.51788330078125	12.932844161987305
1.0	74160000.0	74170000.0	83.0	83.16120910644531	13.027082443237305
1.0	74200000.0	74210000.0	105.0	102.3792953491211	13.602691650390625
1.0	74260000.0	74270000.0	89.0	93.59271240234375	13.457025527954102
1.0	74270000.0	74280000.0	104.0	106.99412536621094	13.651487350463867
1.0	74290000.0	74300000.0	88.0	101.30550384521484	13.5999116897583
1.0	74320000.0	74330000.0	97.0	102.9333267211914	13.63792896270752
1.0	74450000.0	74460000.0	93.0	107.1825180053711	13.672648429870605
1.0	74520000.0	74530000.0	83.0	84.87400817871094	13.120260238647461
1.0	74590000.0	74600000.0	84.0	72.18538665771484	12.274639129638672
1.0	74600000.0	74610000.0	59.0	60.751953125	10.985037803649902
1.0	74610000.0	74620000.0	83.0	64.668701171875	11.463621139526367
1.0	74660000.0	74670000.0	13.0	22.906723022460938	4.8532304763793945
1.0	74730000.0	74740000.0	19.0	26.6145076751709	5.807989120483398
1.0	74740000.0	74750000.0	36.0	30.17947006225586	6.518380641937256
1.0	74770000.0	74780000.0	46.0	33.22726058959961	6.919985771179199
1.0	74880000.0	74890000.0	43.0	43.559913635253906	8.57505989074707
1.0	74960000.0	74970000.0	62.0	62.9691047668457	11.288087844848633
1.0	75040000.0	75050000.0	134.0	100.82598876953125	13.642999649047852
1.0	75180000.0	75190000.0	20.0	23.856334686279297	5.108301639556885
1.0	75350000.0	75360000.0	132.0	110.84912109375	13.575886726379395
1.0	75440000.0	75450000.0	93.0	88.74659729003906	13.321111679077148
1.0	75560000.0	75570000.0	43.0	69.69622802734375	11.996808052062988
1.0	75610000.0	75620000.0	58.0	71.55988311767578	12.170820236206055
1.0	75710000.0	75720000.0	89.0	101.13797760009766	13.613534927368164
1.0	75860000.0	75870000.0	105.0	117.2718505859375	13.469515800476074
1.0	75870000.0	75880000.0	103.0	110.04383850097656	13.691747665405273
1.0	75990000.0	76000000.0	75.0	85.44480895996094	13.125638008117676
1.0	76000000.0	76010000.0	74.0	74.15583038330078	12.424362182617188
1.0	76080000.0	76090000.0	39.0	41.91417694091797	8.665105819702148
1.0	76110000.0	76120000.0	54.0	59.5794677734375	10.825520515441895
1.0	76340000.0	76350000.0	14.0	28.2547607421875	6.087644577026367
1.0	76350000.0	76360000.0	20.0	25.104896545410156	5.0633134841918945
1.0	76450000.0	76460000.0	24.0	32.119911193847656	6.384286880493164
1.0	76620000.0	76630000.0	21.0	21.946537017822266	4.690466403961182
1.0	76760000.0	76770000.0	22.0	22.599624633789062	5.0892333984375
1.0	76790000.0	76800000.0	15.0	22.876428604125977	5.147984504699707
1.0	76880000.0	76890000.0	43.0	30.47979164123535	6.638214111328125
1.0	76990000.0	77000000.0	19.0	34.958465576171875	7.210218906402588
1.0	77000000.0	77010000.0	31.0	34.33549499511719	7.0673627853393555
1.0	77010000.0	77020000.0	35.0	33.34553527832031	6.944679260253906
1.0	77070000.0	77080000.0	26.0	34.495338439941406	7.136969089508057
1.0	77120000.0	77130000.0	36.0	45.83198165893555	9.004901885986328
1.0	77250000.0	77260000.0	62.0	52.53867721557617	9.945180892944336
1.0	77340000.0	77350000.0	44.0	60.92884063720703	11.071471214294434
1.0	77370000.0	77380000.0	36.0	42.864627838134766	8.41334342956543
1.0	77390000.0	77400000.0	78.0	55.97796630859375	10.400430679321289
1.0	77410000.0	77420000.0	58.0	55.457679748535156	10.297826766967773
1.0	77420000.0	77430000.0	69.0	58.756446838378906	10.753850936889648
1.0	77690000.0	77700000.0	23.0	24.014690399169922	5.358997344970703
1.0	77750000.0	77760000.0	36.0	30.694894790649414	6.4175920486450195
1.0	77760000.0	77770000.0	33.0	35.07360076904297	7.232082366943359
1.0	77780000.0	77790000.0	36.0	34.05564498901367	7.011675834655762
1.0	77830000.0	77840000.0	17.0	24.439138412475586	5.368401050567627
1.0	78030000.0	78040000.0	11.0	17.845439910888672	4.171250343322754
1.0	78160000.0	78170000.0	11.0	17.630199432373047	3.7270240783691406
1.0	78220000.0	78230000.0	18.0	18.808820724487305	4.356011390686035
1.0	78260000.0	78270000.0	10.0	15.945394515991211	3.6796977519989014
1.0	78270000.0	78280000.0	9.0	16.948928833007812	3.906663179397583
1.0	78470000.0	78480000.0	7.0	19.120254516601562	4.4356489181518555
1.0	78490000.0	78500000.0	28.0	31.370670318603516	6.514361381530762
1.0	78540000.0	78550000.0	43.0	47.922367095947266	9.24850082397461
1.0	78550000.0	78560000.0	44.0	61.51240921020508	11.161623001098633
1.0	78750000.0	78760000.0	100.0	109.49491882324219	13.646926879882812
1.0	78770000.0	78780000.0	72.0	100.43937683105469	13.640329360961914
1.0	78780000.0	78790000.0	99.0	96.54158020019531	13.522897720336914
1.0	78830000.0	78840000.0	101.0	108.13764953613281	13.594184875488281
1.0	78950000.0	78960000.0	104.0	82.14353942871094	13.05419635772705
1.0	79050000.0	79060000.0	78.0	77.4887924194336	12.74583625793457
1.0	79090000.0	79100000.0	31.0	50.56890106201172	9.710538864135742
1.0	79190000.0	79200000.0	54.0	51.714927673339844	9.792902946472168
1.0	79220000.0	79230000.0	70.0	56.969032287597656	10.60303783416748
1.0	79240000.0	79250000.0	65.0	59.73789596557617	10.875837326049805
1.0	79260000.0	79270000.0	62.0	62.302093505859375	11.172383308410645
1.0	79270000.0	79280000.0	51.0	62.449256896972656	11.189277648925781
1.0	79280000.0	79290000.0	61.0	70.16263580322266	12.063265800476074
1.0	79300000.0	79310000.0	22.0	44.910850524902344	8.580225944519043
1.0	79390000.0	79400000.0	101.0	76.98102569580078	12.62902545928955
1.0	79400000.0	79410000.0	68.0	74.48796081542969	12.433302879333496
1.0	79450000.0	79460000.0	77.0	72.75030517578125	12.303567886352539
1.0	79540000.0	79550000.0	63.0	79.20147705078125	12.779317855834961
1.0	79550000.0	79560000.0	60.0	70.3790283203125	12.041287422180176
1.0	79560000.0	79570000.0	65.0	74.6212158203125	12.433160781860352
1.0	79600000.0	79610000.0	69.0	69.97001647949219	12.013039588928223
1.0	79650000.0	79660000.0	37.0	53.0645866394043	9.946999549865723
1.0	79680000.0	79690000.0	51.0	46.287899017333984	9.034372329711914
1.0	79690000.0	79700000.0	48.0	54.17838668823242	10.230924606323242
1.0	79700000.0	79710000.0	39.0	44.364646911621094	8.66796588897705
1.0	79710000.0	79720000.0	33.0	46.601707458496094	9.004166603088379
1.0	79750000.0	79760000.0	45.0	44.17589569091797	8.723713874816895
1.0	79790000.0	79800000.0	53.0	47.74266815185547	9.243935585021973
1.0	79820000.0	79830000.0	38.0	56.165748596191406	10.43761920928955
1.0	79830000.0	79840000.0	54.0	55.978004455566406	10.41779613494873
1.0	80080000.0	80090000.0	91.0	88.77729797363281	13.308708190917969
1.0	80110000.0	80120000.0	61.0	83.29573822021484	13.030580520629883
1.0	80180000.0	80190000.0	91.0	99.6880111694336	13.52363109588623
1.0	80240000.0	80250000.0	112.0	97.08316802978516	13.521011352539062
1.0	80340000.0	80350000.0	109.0	120.13895416259766	13.41357707977295
1.0	80430000.0	80440000.0	109.0	98.08089447021484	13.578747749328613
1.0	80510000.0	80520000.0	87.0	105.09576416015625	13.666056632995605
1.0	80550000.0	80560000.0	112.0	99.32075500488281	13.573881149291992
1.0	80600000.0	80610000.0	86.0	59.9450569152832	11.09382152557373
1.0	80650000.0	80660000.0	66.0	80.4943618774414	12.88090705871582
1.0	80670000.0	80680000.0	63.0	67.65311431884766	11.78605842590332
1.0	80690000.0	80700000.0	59.0	73.61436462402344	12.343694686889648
1.0	80720000.0	80730000.0	90.0	75.7788314819336	12.60329532623291
1.0	80890000.0	80900000.0	60.0	56.32224655151367	10.50837230682373
1.0	80910000.0	80920000.0	44.0	49.71381759643555	9.563764572143555
1.0	80920000.0	80930000.0	59.0	43.53694152832031	8.504162788391113
1.0	80980000.0	80990000.0	31.0	46.83783721923828	9.009743690490723
1.0	81020000.0	81030000.0	49.0	47.477569580078125	9.142538070678711
1.0	81050000.0	81060000.0	63.0	48.94768142700195	9.518046379089355
1.0	81140000.0	81150000.0	49.0	50.447227478027344	9.702475547790527
1.0	81180000.0	81190000.0	49.0	49.474021911621094	9.478883743286133
1.0	81260000.0	81270000.0	56.0	52.201271057128906	9.91302490234375
1.0	81270000.0	81280000.0	42.0	53.01444625854492	9.972411155700684
1.0	81290000.0	81300000.0	46.0	50.47800827026367	9.56537914276123
1.0	81390000.0	81400000.0	69.0	61.07136154174805	11.11842155456543
1.0	81430000.0	81440000.0	53.0	55.9127311706543	10.423027992248535
1.0	81450000.0	81460000.0	74.0	57.547523498535156	10.733335494995117
1.0	81460000.0	81470000.0	65.0	62.50635528564453	11.319988250732422
1.0	81550000.0	81560000.0	73.0	73.10575866699219	12.321280479431152
1.0	81580000.0	81590000.0	73.0	74.49608612060547	12.441843032836914
1.0	81670000.0	81680000.0	57.0	78.77371978759766	12.752798080444336
1.0	81700000.0	81710000.0	57.0	60.62339401245117	11.00455379486084
1.0	81750000.0	81760000.0	70.0	72.56241607666016	12.25804328918457
1.0	81860000.0	81870000.0	96.0	83.52729797363281	13.043481826782227
1.0	81880000.0	81890000.0	67.0	59.27891159057617	10.83089542388916
1.0	81950000.0	81960000.0	59.0	75.01600646972656	12.477798461914062
1.0	82010000.0	82020000.0	33.0	63.57841873168945	11.335176467895508
1.0	82030000.0	82040000.0	52.0	63.419029235839844	11.311056137084961
1.0	82160000.0	82170000.0	54.0	55.920135498046875	10.362438201904297
1.0	82250000.0	82260000.0	55.0	51.70429611206055	9.779339790344238
1.0	82290000.0	82300000.0	44.0	56.759422302246094	10.52298355102539
1.0	82510000.0	82520000.0	71.0	59.29583740234375	10.917559623718262
1.0	82550000.0	82560000.0	35.0	52.317047119140625	9.869325637817383
1.0	82620000.0	82630000.0	60.0	48.89744567871094	9.42125129699707
1.0	82650000.0	82660000.0	66.0	66.54609680175781	11.719050407409668
1.0	82690000.0	82700000.0	52.0	51.634796142578125	9.76738452911377
1.0	82700000.0	82710000.0	96.0	93.90436553955078	13.47070598602295
1.0	82710000.0	82720000.0	51.0	48.68748092651367	9.344147682189941
1.0	82780000.0	82790000.0	85.0	90.7220230102539	13.384077072143555
1.0	83030000.0	83040000.0	77.0	69.80583190917969	11.994420051574707
1.0	83090000.0	83100000.0	69.0	84.83173370361328	13.107579231262207
1.0	83160000.0	83170000.0	67.0	69.89256286621094	12.001798629760742
1.0	83200000.0	83210000.0	73.0	73.51753234863281	12.343605041503906
1.0	83210000.0	83220000.0	65.0	70.06669616699219	12.022836685180664
1.0	83240000.0	83250000.0	46.0	68.7689208984375	11.899697303771973
1.0	83280000.0	83290000.0	66.0	55.432334899902344	10.2976713180542
1.0	83330000.0	83340000.0	52.0	49.078365325927734	9.40192985534668
1.0	83430000.0	83440000.0	41.0	47.60907745361328	9.239167213439941
1.0	83470000.0	83480000.0	37.0	48.02938461303711	9.373062133789062
1.0	83540000.0	83550000.0	52.0	43.6850471496582	8.573190689086914
1.0	83930000.0	83940000.0	7.0	18.135364532470703	3.7942116260528564
1.0	84120000.0	84130000.0	23.0	33.60868453979492	7.224203586578369
1.0	84240000.0	84250000.0	17.0	22.909358978271484	5.147501468658447
1.0	84260000.0	84270000.0	17.0	19.703964233398438	4.542788028717041
1.0	84440000.0	84450000.0	17.0	21.06096649169922	4.798954010009766
1.0	84570000.0	84580000.0	12.0	17.775550842285156	4.187869071960449
1.0	84590000.0	84600000.0	7.0	17.702804565429688	4.1801605224609375
1.0	84620000.0	84630000.0	9.0	13.870509147644043	2.97935152053833
1.0	84660000.0	84670000.0	11.0	16.083782196044922	3.8866195678710938
1.0	84680000.0	84690000.0	9.0	18.913583755493164	4.395291328430176
1.0	84710000.0	84720000.0	12.0	15.856618881225586	3.847689151763916
1.0	84730000.0	84740000.0	11.0	19.131946563720703	4.436089038848877
1.0	84740000.0	84750000.0	19.0	18.042438507080078	4.235894203186035
1.0	84790000.0	84800000.0	8.0	21.469776153564453	4.8731842041015625
1.0	84980000.0	84990000.0	13.0	19.297693252563477	4.466681480407715
1.0	85000000.0	85010000.0	8.0	18.02155113220215	4.232121467590332
1.0	85030000.0	85040000.0	8.0	16.226940155029297	3.1388401985168457
1.0	85170000.0	85180000.0	19.0	34.352867126464844	7.003291130065918
1.0	85180000.0	85190000.0	18.0	21.172893524169922	4.8169636726379395
1.0	85210000.0	85220000.0	25.0	31.868221282958984	6.558507442474365
1.0	85260000.0	85270000.0	47.0	35.64883804321289	7.271884918212891
1.0	85340000.0	85350000.0	26.0	36.36709976196289	7.465188503265381
1.0	85360000.0	85370000.0	31.0	34.218788146972656	7.013086795806885
1.0	85410000.0	85420000.0	22.0	27.95064926147461	5.603456020355225
1.0	85540000.0	85550000.0	10.0	18.316301345825195	4.2866997718811035
1.0	85720000.0	85730000.0	10.0	19.248512268066406	3.5351645946502686
1.0	85940000.0	85950000.0	25.0	40.001686096191406	7.931609153747559
1.0	85980000.0	85990000.0	60.0	35.346492767333984	7.163472652435303
1.0	86080000.0	86090000.0	29.0	32.839176177978516	6.861686706542969
1.0	86110000.0	86120000.0	6.0	17.761613845825195	3.8999314308166504
1.0	86150000.0	86160000.0	14.0	18.433731079101562	4.139506816864014
1.0	86180000.0	86190000.0	36.0	37.744117736816406	7.6824235916137695
1.0	86250000.0	86260000.0	24.0	29.99831199645996	6.396981239318848
1.0	86260000.0	86270000.0	30.0	24.356369018554688	5.411457061767578
1.0	86310000.0	86320000.0	12.0	21.24685287475586	4.833990573883057
1.0	86440000.0	86450000.0	7.0	20.989017486572266	4.782663822174072
1.0	86450000.0	86460000.0	10.0	19.879852294921875	4.576085090637207
1.0	86460000.0	86470000.0	17.0	23.987232208251953	5.353752613067627
1.0	86500000.0	86510000.0	20.0	24.492273330688477	5.451100826263428
1.0	86530000.0	86540000.0	20.0	26.393070220947266	5.821902751922607
1.0	86580000.0	86590000.0	26.0	26.253353118896484	5.703629493713379
1.0	86590000.0	86600000.0	21.0	22.796001434326172	5.048914909362793
1.0	86660000.0	86670000.0	16.0	22.27621078491211	5.026793479919434
1.0	86710000.0	86720000.0	17.0	17.90317726135254	4.210967063903809
1.0	86740000.0	86750000.0	11.0	18.078201293945312	4.243711471557617
1.0	86750000.0	86760000.0	18.0	24.743722915649414	5.499453544616699
1.0	86780000.0	86790000.0	8.0	18.985246658325195	4.409141540527344
1.0	86820000.0	86830000.0	11.0	18.344951629638672	2.8476619720458984
1.0	86850000.0	86860000.0	16.0	16.353029251098633	2.8182098865509033
1.0	86860000.0	86870000.0	12.0	15.964116096496582	3.8698017597198486
1.0	86890000.0	86900000.0	27.0	24.707338333129883	5.498663902282715
1.0	86930000.0	86940000.0	24.0	31.529613494873047	6.532782077789307
1.0	86940000.0	86950000.0	22.0	32.05332946777344	6.614809513092041
1.0	86950000.0	86960000.0	30.0	26.688304901123047	5.659250736236572
1.0	86980000.0	86990000.0	36.0	40.66511535644531	8.109573364257812
1.0	87010000.0	87020000.0	44.0	44.899620056152344	8.762731552124023
1.0	87160000.0	87170000.0	14.0	26.0683650970459	5.534815788269043
1.0	87300000.0	87310000.0	36.0	22.19271469116211	4.6160759925842285
1.0	87340000.0	87350000.0	8.0	17.483333587646484	2.7978649139404297
1.0	87410000.0	87420000.0	11.0	16.05111312866211	3.107593059539795
1.0	87440000.0	87450000.0	11.0	16.244586944580078	3.921555280685425
1.0	87510000.0	87520000.0	10.0	17.566625595092773	4.1587748527526855
1.0	87580000.0	87590000.0	21.0	19.625558853149414	4.539709568023682
1.0	87630000.0	87640000.0	16.0	17.04822540283203	4.073037147521973
1.0	87710000.0	87720000.0	32.0	33.634151458740234	7.180900573730469
1.0	87770000.0	87780000.0	38.0	35.86620330810547	7.225289821624756
1.0	87850000.0	87860000.0	34.0	30.2517032623291	6.5183234214782715
1.0	87860000.0	87870000.0	32.0	32.41584396362305	6.828446865081787
1.0	88000000.0	88010000.0	58.0	59.207862854003906	10.846088409423828
1.0	88020000.0	88030000.0	62.0	54.30829620361328	10.136462211608887
1.0	88030000.0	88040000.0	56.0	52.53983688354492	9.868159294128418
1.0	88080000.0	88090000.0	67.0	56.744903564453125	10.470413208007812
1.0	88090000.0	88100000.0	57.0	56.66660690307617	10.46890640258789
1.0	88240000.0	88250000.0	60.0	48.49478530883789	9.277714729309082
1.0	88290000.0	88300000.0	37.0	50.77082061767578	9.625679016113281
1.0	88320000.0	88330000.0	47.0	56.02051544189453	10.442699432373047
1.0	88430000.0	88440000.0	47.0	60.28245162963867	10.917478561401367
1.0	88610000.0	88620000.0	48.0	53.93609619140625	10.109247207641602
1.0	88680000.0	88690000.0	57.0	51.37273406982422	9.81350326538086
1.0	88690000.0	88700000.0	50.0	46.5092658996582	8.966827392578125
1.0	88770000.0	88780000.0	22.0	41.43207550048828	8.143680572509766
1.0	88800000.0	88810000.0	39.0	38.82493209838867	7.757386684417725
1.0	88850000.0	88860000.0	55.0	52.154441833496094	9.842405319213867
1.0	88880000.0	88890000.0	82.0	58.98553466796875	10.813891410827637
1.0	88930000.0	88940000.0	34.0	47.13077926635742	9.208639144897461
1.0	88970000.0	88980000.0	19.0	37.789703369140625	7.689122200012207
1.0	89030000.0	89040000.0	36.0	39.4942512512207	7.920531272888184
1.0	89080000.0	89090000.0	60.0	47.68225860595703	9.254904747009277
1.0	89130000.0	89140000.0	22.0	29.921585083007812	6.258253574371338
1.0	89300000.0	89310000.0	8.0	17.744009017944336	2.8359732627868652
1.0	89380000.0	89390000.0	20.0	22.382287979125977	4.813179016113281
1.0	89420000.0	89430000.0	15.0	16.605016708374023	2.6305956840515137
1.0	89520000.0	89530000.0	28.0	25.381500244140625	5.623496055603027
1.0	89570000.0	89580000.0	19.0	24.612957000732422	5.474259376525879
1.0	89590000.0	89600000.0	20.0	21.971078872680664	4.969998836517334
1.0	89740000.0	89750000.0	40.0	31.784997940063477	6.540741920471191
1.0	89760000.0	89770000.0	39.0	39.7652587890625	7.931988716125488
1.0	89910000.0	89920000.0	21.0	31.938770294189453	6.621855735778809
1.0	90040000.0	90050000.0	8.0	17.576847076416016	4.151677131652832
1.0	90130000.0	90140000.0	5.0	14.830926895141602	3.671353816986084
1.0	90290000.0	90300000.0	16.0	17.29888343811035	3.7644028663635254
1.0	90360000.0	90370000.0	10.0	16.693218231201172	3.5745487213134766
1.0	90380000.0	90390000.0	7.0	16.87933349609375	3.3484394550323486
1.0	90510000.0	90520000.0	41.0	44.43490219116211	8.635190963745117
1.0	90540000.0	90550000.0	58.0	56.18043899536133	10.396238327026367
1.0	90580000.0	90590000.0	57.0	60.17546844482422	10.939473152160645
1.0	90690000.0	90700000.0	101.0	104.180908203125	13.64317798614502
1.0	90730000.0	90740000.0	71.0	87.42098999023438	13.25111198425293
1.0	90740000.0	90750000.0	95.0	88.00163269042969	13.252012252807617
1.0	90800000.0	90810000.0	64.0	83.15869140625	13.020975112915039
1.0	90830000.0	90840000.0	53.0	79.56963348388672	12.8424711227417
1.0	90850000.0	90860000.0	58.0	69.3349380493164	12.013382911682129
1.0	90870000.0	90880000.0	95.0	95.46053314208984	13.492108345031738
1.0	91000000.0	91010000.0	67.0	83.84224700927734	13.129205703735352
1.0	91060000.0	91070000.0	82.0	87.45600891113281	13.271344184875488
1.0	91070000.0	91080000.0	55.0	76.74897766113281	12.60871696472168
1.0	91080000.0	91090000.0	62.0	75.0975112915039	12.505449295043945
1.0	91090000.0	91100000.0	73.0	71.88650512695312	12.21179485321045
1.0	91100000.0	91110000.0	72.0	63.568199157714844	11.33224868774414
1.0	91120000.0	91130000.0	71.0	69.42225646972656	12.001409530639648
1.0	91180000.0	91190000.0	25.0	34.55318832397461	7.233819484710693
1.0	91220000.0	91230000.0	25.0	34.490570068359375	7.013999938964844
1.0	91230000.0	91240000.0	24.0	37.836570739746094	7.660429954528809
1.0	91320000.0	91330000.0	31.0	30.869033813476562	6.203230857849121
1.0	91430000.0	91440000.0	11.0	16.987895965576172	2.7494988441467285
1.0	91470000.0	91480000.0	11.0	12.056559562683105	3.0880322456359863
1.0	91510000.0	91520000.0	33.0	39.563758850097656	7.845810890197754
1.0	91530000.0	91540000.0	45.0	42.661888122558594	8.452909469604492
1.0	91560000.0	91570000.0	54.0	39.67097473144531	7.886091709136963
1.0	91600000.0	91610000.0	46.0	48.366539001464844	9.279573440551758
1.0	91880000.0	91890000.0	27.0	34.50435256958008	7.005013942718506
1.0	91950000.0	91960000.0	31.0	30.244659423828125	6.423539161682129
1.0	91980000.0	91990000.0	9.0	16.49308204650879	3.9598071575164795
1.0	92000000.0	92010000.0	18.0	25.395187377929688	5.550908088684082
1.0	92080000.0	92090000.0	16.0	17.254409790039062	4.1057024002075195
1.0	92090000.0	92100000.0	9.0	23.389049530029297	5.236847877502441
1.0	92120000.0	92130000.0	31.0	28.280864715576172	6.085104942321777
1.0	92150000.0	92160000.0	14.0	19.427959442138672	4.4903388023376465
1.0	92220000.0	92230000.0	16.0	15.206048965454102	3.744248867034912
1.0	92300000.0	92310000.0	12.0	20.087215423583984	4.616869926452637
1.0	92590000.0	92600000.0	36.0	36.40766525268555	7.630542755126953
1.0	92620000.0	92630000.0	61.0	50.54895782470703	9.729864120483398
1.0	92630000.0	92640000.0	50.0	29.999958038330078	6.220231533050537
1.0	92650000.0	92660000.0	50.0	41.70998001098633	8.222223281860352
1.0	92660000.0	92670000.0	43.0	38.93207931518555	7.757948398590088
1.0	92670000.0	92680000.0	45.0	43.06352996826172	8.500116348266602
1.0	92680000.0	92690000.0	39.0	45.17959213256836	8.818445205688477
1.0	92800000.0	92810000.0	16.0	18.630687713623047	2.947038173675537
1.0	92810000.0	92820000.0	19.0	19.377443313598633	3.6887760162353516
1.0	92820000.0	92830000.0	8.0	19.472900390625	2.9637560844421387
1.0	92860000.0	92870000.0	17.0	39.242469787597656	8.028008460998535
1.0	92880000.0	92890000.0	38.0	38.671966552734375	7.73746395111084
1.0	92970000.0	92980000.0	22.0	23.269771575927734	5.233267307281494
1.0	93030000.0	93040000.0	13.0	19.116382598876953	4.434717655181885
1.0	93140000.0	93150000.0	15.0	18.84824562072754	4.383294105529785
1.0	93170000.0	93180000.0	17.0	15.513583183288574	3.787790298461914
1.0	93210000.0	93220000.0	9.0	16.074718475341797	3.5100159645080566
1.0	93390000.0	93400000.0	9.0	17.079469680786133	4.062485694885254
1.0	93460000.0	93470000.0	30.0	28.626150131225586	5.965480327606201
1.0	93480000.0	93490000.0	35.0	29.592052459716797	5.969836711883545
1.0	93510000.0	93520000.0	31.0	33.7722053527832	6.914935111999512
1.0	93600000.0	93610000.0	10.0	15.826950073242188	3.555981397628784
1.0	93630000.0	93640000.0	8.0	16.670568466186523	3.1677825450897217
1.0	93640000.0	93650000.0	6.0	15.463627815246582	3.1704978942871094
1.0	93650000.0	93660000.0	12.0	16.249391555786133	2.5952112674713135
1.0	93820000.0	93830000.0	3.0	16.308338165283203	2.611877918243408
1.0	93830000.0	93840000.0	9.0	18.70676040649414	3.3048653602600098
1.0	93880000.0	93890000.0	29.0	23.66905403137207	4.863947868347168
1.0	93910000.0	93920000.0	11.0	21.344512939453125	4.935858249664307
1.0	93960000.0	93970000.0	10.0	18.183164596557617	4.263415336608887
1.0	93990000.0	94000000.0	14.0	17.27730369567871	4.099707126617432
1.0	94030000.0	94040000.0	6.0	16.667003631591797	3.0470149517059326
1.0	94080000.0	94090000.0	11.0	15.340997695922852	2.9854679107666016
1.0	94100000.0	94110000.0	18.0	16.628074645996094	3.982142925262451
1.0	94120000.0	94130000.0	5.0	15.343664169311523	3.404219388961792
1.0	94170000.0	94180000.0	18.0	20.473003387451172	4.6620073318481445
1.0	94200000.0	94210000.0	20.0	25.319652557373047	5.176017761230469
1.0	94500000.0	94510000.0	32.0	40.37445068359375	7.993151664733887
1.0	94530000.0	94540000.0	24.0	35.49357604980469	7.206096649169922
1.0	94580000.0	94590000.0	58.0	49.35968780517578	9.476554870605469
1.0	94630000.0	94640000.0	47.0	52.48084259033203	9.917451858520508
1.0	94770000.0	94780000.0	55.0	46.39081954956055	8.946795463562012
1.0	94820000.0	94830000.0	30.0	47.93202209472656	9.236241340637207
1.0	94940000.0	94950000.0	7.0	18.665782928466797	3.3479385375976562
1.0	94950000.0	94960000.0	12.0	17.931188583374023	3.7212347984313965
1.0	95040000.0	95050000.0	57.0	61.55207061767578	11.140256881713867
1.0	95050000.0	95060000.0	51.0	39.33271026611328	7.8373918533325195
1.0	95090000.0	95100000.0	63.0	53.405967712402344	10.12346076965332
1.0	95120000.0	95130000.0	45.0	44.14887237548828	8.604756355285645
1.0	95180000.0	95190000.0	42.0	45.966346740722656	8.923410415649414
1.0	95230000.0	95240000.0	31.0	37.085636138916016	7.549441337585449
1.0	95240000.0	95250000.0	35.0	35.42601776123047	7.185866355895996
1.0	95260000.0	95270000.0	16.0	19.9150447845459	4.512541770935059
1.0	95350000.0	95360000.0	5.0	18.647197723388672	4.346487998962402
1.0	95390000.0	95400000.0	13.0	16.58002281188965	3.9852092266082764
1.0	95440000.0	95450000.0	10.0	17.38750648498535	4.118454933166504
1.0	95510000.0	95520000.0	12.0	18.587268829345703	4.016024112701416
1.0	95540000.0	95550000.0	25.0	32.233272552490234	6.609920501708984
1.0	95740000.0	95750000.0	34.0	29.428848266601562	6.262794017791748
1.0	95860000.0	95870000.0	22.0	35.969112396240234	7.4204277992248535
1.0	95870000.0	95880000.0	21.0	23.671627044677734	5.293690204620361
1.0	95930000.0	95940000.0	36.0	48.292930603027344	9.374968528747559
1.0	95940000.0	95950000.0	49.0	58.2519416809082	10.966647148132324
1.0	95980000.0	95990000.0	53.0	58.911354064941406	10.833955764770508
1.0	96110000.0	96120000.0	43.0	65.59896087646484	11.629270553588867
1.0	96210000.0	96220000.0	78.0	77.3333740234375	12.674456596374512
1.0	96220000.0	96230000.0	65.0	85.34556579589844	13.145349502563477
1.0	96230000.0	96240000.0	68.0	68.0438461303711	11.825753211975098
1.0	96350000.0	96360000.0	61.0	71.36872863769531	12.15662956237793
1.0	96390000.0	96400000.0	81.0	72.67256164550781	12.31727409362793
1.0	96560000.0	96570000.0	66.0	78.1773452758789	12.709162712097168
1.0	96580000.0	96590000.0	71.0	81.97518157958984	12.96507740020752
1.0	96650000.0	96660000.0	110.0	101.21580505371094	13.632036209106445
1.0	96710000.0	96720000.0	76.0	73.4441909790039	12.331598281860352
1.0	96720000.0	96730000.0	96.0	86.19892883300781	13.188076972961426
1.0	96760000.0	96770000.0	90.0	86.72090148925781	13.215429306030273
1.0	96800000.0	96810000.0	98.0	90.92887878417969	13.402639389038086
1.0	96860000.0	96870000.0	92.0	88.40079498291016	13.276928901672363
1.0	96880000.0	96890000.0	67.0	79.2623519897461	12.792508125305176
1.0	96930000.0	96940000.0	82.0	77.37872314453125	12.677370071411133
1.0	97030000.0	97040000.0	75.0	79.91206359863281	12.837420463562012
1.0	97040000.0	97050000.0	97.0	83.5112533569336	13.049676895141602
1.0	97090000.0	97100000.0	69.0	64.72241973876953	11.47431755065918
1.0	97110000.0	97120000.0	68.0	66.79312896728516	11.683561325073242
1.0	97150000.0	97160000.0	57.0	56.95220947265625	10.501909255981445
1.0	97170000.0	97180000.0	29.0	42.522422790527344	8.3489408493042
1.0	97210000.0	97220000.0	4.0	17.268985748291016	3.1427223682403564
1.0	97340000.0	97350000.0	90.0	71.83580017089844	12.212038040161133
1.0	97390000.0	97400000.0	100.0	88.83042907714844	13.31348705291748
1.0	97420000.0	97430000.0	68.0	83.90797424316406	13.0900239944458
1.0	97450000.0	97460000.0	83.0	104.87369537353516	13.602384567260742
1.0	97460000.0	97470000.0	59.0	96.9402084350586	13.53535270690918
1.0	97490000.0	97500000.0	106.0	106.2381362915039	13.622868537902832
1.0	97500000.0	97510000.0	92.0	105.07806396484375	13.648824691772461
1.0	97530000.0	97540000.0	99.0	99.26139068603516	13.560961723327637
1.0	97630000.0	97640000.0	112.0	90.54847717285156	13.360440254211426
1.0	97650000.0	97660000.0	86.0	96.8603744506836	13.49449634552002
1.0	97660000.0	97670000.0	67.0	86.28224182128906	13.179441452026367
1.0	97730000.0	97740000.0	75.0	100.79643249511719	13.529988288879395
1.0	97740000.0	97750000.0	105.0	97.05488586425781	13.475163459777832
1.0	97850000.0	97860000.0	76.0	76.42007446289062	12.588462829589844
1.0	97860000.0	97870000.0	73.0	77.54655456542969	12.690145492553711
1.0	97890000.0	97900000.0	93.0	88.7833023071289	13.278779983520508
1.0	97910000.0	97920000.0	77.0	96.0652084350586	13.467059135437012
1.0	97950000.0	97960000.0	92.0	85.62626647949219	13.139169692993164
1.0	97970000.0	97980000.0	91.0	95.19273376464844	13.44324779510498
1.0	98020000.0	98030000.0	92.0	86.9335708618164	13.190185546875
1.0	98080000.0	98090000.0	101.0	96.40290832519531	13.474553108215332
1.0	98110000.0	98120000.0	86.0	103.2173843383789	13.554348945617676
1.0	98150000.0	98160000.0	113.0	106.0147705078125	13.540740966796875
1.0	98160000.0	98170000.0	103.0	106.79994201660156	13.540616989135742
1.0	98180000.0	98190000.0	88.0	109.8742904663086	13.504739761352539
1.0	98230000.0	98240000.0	90.0	94.47856140136719	13.44135570526123
1.0	98300000.0	98310000.0	72.0	74.9332046508789	12.506986618041992
1.0	98330000.0	98340000.0	76.0	85.18123626708984	13.134442329406738
1.0	98410000.0	98420000.0	79.0	61.144813537597656	11.055597305297852
1.0	98420000.0	98430000.0	78.0	68.49219512939453	11.895779609680176
1.0	98450000.0	98460000.0	88.0	62.02067947387695	11.136434555053711
1.0	98600000.0	98610000.0	53.0	46.433738708496094	8.93942642211914
1.0	98650000.0	98660000.0	65.0	46.909881591796875	9.092050552368164
1.0	98820000.0	98830000.0	33.0	39.94684600830078	8.043693542480469
1.0	98910000.0	98920000.0	33.0	44.95219802856445	8.726503372192383
1.0	99090000.0	99100000.0	72.0	44.892181396484375	8.781911849975586
1.0	99120000.0	99130000.0	20.0	23.855304718017578	5.29727029800415
1.0	99270000.0	99280000.0	62.0	43.18323516845703	8.508695602416992
1.0	99320000.0	99330000.0	52.0	42.14927673339844	8.388284683227539
1.0	99350000.0	99360000.0	31.0	40.31970977783203	8.014572143554688
1.0	99360000.0	99370000.0	26.0	28.262287139892578	6.005316734313965
1.0	99420000.0	99430000.0	36.0	40.64516067504883	8.040026664733887
1.0	99430000.0	99440000.0	22.0	36.133522033691406	7.4082536697387695
1.0	99440000.0	99450000.0	25.0	31.771127700805664	6.5866217613220215
1.0	99480000.0	99490000.0	28.0	47.429908752441406	9.229681968688965
1.0	99510000.0	99520000.0	47.0	51.81162643432617	9.841951370239258
1.0	99520000.0	99530000.0	47.0	53.1862907409668	10.078239440917969
1.0	99540000.0	99550000.0	40.0	51.446754455566406	9.730408668518066
1.0	99550000.0	99560000.0	73.0	57.19074630737305	10.731611251831055
1.0	99640000.0	99650000.0	20.0	24.621524810791016	5.270418643951416
1.0	99670000.0	99680000.0	17.0	29.76717185974121	6.261727333068848
1.0	99710000.0	99720000.0	21.0	27.564922332763672	6.04673433303833
1.0	99810000.0	99820000.0	13.0	22.02273178100586	4.978056907653809
1.0	99870000.0	99880000.0	30.0	26.94182777404785	5.840488433837891
1.0	99900000.0	99910000.0	19.0	23.116657257080078	5.186832427978516
1.0	100000000.0	100010000.0	28.0	26.91509437561035	5.871713638305664
1.0	100090000.0	100100000.0	34.0	26.41400718688965	5.823618412017822
1.0	100160000.0	100170000.0	19.0	33.34406280517578	6.983502388000488
1.0	100390000.0	100400000.0	29.0	25.932947158813477	5.467313289642334
1.0	100400000.0	100410000.0	36.0	27.132251739501953	5.7536163330078125
1.0	100410000.0	100420000.0	40.0	27.699687957763672	5.828460693359375
1.0	100440000.0	100450000.0	15.0	17.412189483642578	3.334571123123169
1.0	100450000.0	100460000.0	12.0	20.079174041748047	4.611746788024902
1.0	100460000.0	100470000.0	14.0	19.54010009765625	4.347530364990234
1.0	100680000.0	100690000.0	13.0	18.311105728149414	3.6395504474639893
1.0	100720000.0	100730000.0	8.0	19.12481117248535	4.051534652709961
1.0	100730000.0	100740000.0	8.0	19.230602264404297	4.454611301422119
1.0	100750000.0	100760000.0	10.0	18.006244659423828	4.071178913116455
1.0	101030000.0	101040000.0	37.0	35.412025451660156	7.278209686279297
1.0	101120000.0	101130000.0	27.0	40.77091979980469	8.178312301635742
1.0	101160000.0	101170000.0	65.0	47.428707122802734	9.275556564331055
1.0	101200000.0	101210000.0	17.0	44.95387649536133	8.766069412231445
1.0	101210000.0	101220000.0	51.0	49.25700759887695	9.453300476074219
1.0	101330000.0	101340000.0	16.0	24.22837257385254	5.068482875823975
1.0	101380000.0	101390000.0	9.0	16.90159797668457	2.6325087547302246
1.0	101400000.0	101410000.0	12.0	17.231746673583984	2.6793313026428223
1.0	101420000.0	101430000.0	10.0	17.278457641601562	2.7882626056671143
1.0	101500000.0	101510000.0	18.0	18.56631088256836	4.063734531402588
1.0	101570000.0	101580000.0	49.0	40.169464111328125	7.975096225738525
1.0	101680000.0	101690000.0	41.0	52.80315399169922	9.938806533813477
1.0	101760000.0	101770000.0	43.0	58.512413024902344	10.713653564453125
1.0	101790000.0	101800000.0	81.0	74.14762878417969	12.430190086364746
1.0	101890000.0	101900000.0	93.0	83.37997436523438	13.077900886535645
1.0	101980000.0	101990000.0	44.0	62.099090576171875	11.20805835723877
1.0	101990000.0	102000000.0	43.0	68.33282470703125	11.843157768249512
1.0	102070000.0	102080000.0	82.0	72.09120178222656	12.231640815734863
1.0	102090000.0	102100000.0	64.0	61.0390739440918	11.11503791809082
1.0	102100000.0	102110000.0	64.0	59.412742614746094	10.819822311401367
1.0	102120000.0	102130000.0	88.0	77.66676330566406	12.727054595947266
1.0	102140000.0	102150000.0	42.0	62.413856506347656	11.190004348754883
1.0	102210000.0	102220000.0	45.0	51.985679626464844	9.879301071166992
1.0	102340000.0	102350000.0	50.0	42.24773025512695	8.32711410522461
1.0	102380000.0	102390000.0	26.0	40.3054313659668	7.992739200592041
1.0	102420000.0	102430000.0	18.0	51.40167999267578	9.737886428833008
1.0	102430000.0	102440000.0	26.0	40.11174392700195	8.139354705810547
1.0	102540000.0	102550000.0	83.0	69.47036743164062	12.053916931152344
1.0	102560000.0	102570000.0	81.0	72.43135833740234	12.342718124389648
1.0	102600000.0	102610000.0	74.0	74.12249755859375	12.386741638183594
1.0	102660000.0	102670000.0	57.0	78.79944610595703	12.762259483337402
1.0	102730000.0	102740000.0	93.0	88.48474884033203	13.277087211608887
1.0	102750000.0	102760000.0	94.0	104.93914794921875	13.663984298706055
1.0	102760000.0	102770000.0	126.0	109.10661315917969	13.596212387084961
1.0	102770000.0	102780000.0	62.0	71.48234558105469	12.2054443359375
1.0	102880000.0	102890000.0	102.0	92.38187408447266	13.43615436553955
1.0	102930000.0	102940000.0	75.0	90.36708068847656	13.382413864135742
1.0	102950000.0	102960000.0	132.0	106.7691879272461	13.584894180297852
1.0	103030000.0	103040000.0	66.0	85.66789245605469	13.159602165222168
1.0	103040000.0	103050000.0	76.0	85.98873138427734	13.2092866897583
1.0	103100000.0	103110000.0	59.0	69.02597045898438	11.944082260131836
1.0	103110000.0	103120000.0	81.0	86.92425537109375	13.235211372375488
1.0	103130000.0	103140000.0	83.0	81.67195129394531	12.953649520874023
1.0	103150000.0	103160000.0	102.0	86.43463134765625	13.212603569030762
1.0	103190000.0	103200000.0	75.0	80.23789978027344	12.85926342010498
1.0	103220000.0	103230000.0	68.0	83.83302307128906	13.076154708862305
1.0	103260000.0	103270000.0	74.0	74.54769134521484	12.432835578918457
1.0	103300000.0	103310000.0	89.0	78.3789291381836	12.748152732849121
1.0	103500000.0	103510000.0	42.0	31.058237075805664	6.459137916564941
1.0	103530000.0	103540000.0	40.0	25.998804092407227	5.454306602478027
1.0	103540000.0	103550000.0	17.0	28.042068481445312	5.938323020935059
1.0	103560000.0	103570000.0	28.0	20.458606719970703	4.650454521179199
1.0	103580000.0	103590000.0	30.0	33.814109802246094	6.976040840148926
1.0	103600000.0	103610000.0	41.0	34.830013275146484	7.147481441497803
1.0	103730000.0	103740000.0	28.0	21.316600799560547	4.844210624694824
1.0	104010000.0	104020000.0	30.0	16.407669067382812	3.9433491230010986
1.0	104090000.0	104100000.0	19.0	15.601409912109375	2.77111554145813
1.0	104330000.0	104340000.0	84.0	58.790000915527344	10.7936429977417
1.0	104350000.0	104360000.0	101.0	93.7382583618164	13.488980293273926
1.0	104360000.0	104370000.0	97.0	102.00212097167969	13.574295043945312
1.0	104420000.0	104430000.0	121.0	93.13237762451172	13.47166633605957
1.0	104460000.0	104470000.0	82.0	75.30157470703125	12.559365272521973
1.0	104490000.0	104500000.0	65.0	90.44861602783203	13.364561080932617
1.0	104640000.0	104650000.0	46.0	60.38090896606445	10.939706802368164
1.0	104680000.0	104690000.0	36.0	40.09690856933594	8.063560485839844
1.0	104860000.0	104870000.0	45.0	42.492103576660156	8.427647590637207
1.0	104890000.0	104900000.0	43.0	41.883487701416016	8.3076810836792
1.0	104910000.0	104920000.0	25.0	37.19462966918945	7.494744777679443
1.0	104970000.0	104980000.0	35.0	51.3452262878418	9.724188804626465
1.0	105070000.0	105080000.0	51.0	71.5470199584961	12.16450309753418
1.0	105130000.0	105140000.0	87.0	77.4392318725586	12.665706634521484
1.0	105170000.0	105180000.0	61.0	70.4195785522461	12.04233169555664
1.0	105180000.0	105190000.0	53.0	60.055450439453125	10.929910659790039
1.0	105260000.0	105270000.0	90.0	61.57360076904297	11.111732482910156
1.0	105300000.0	105310000.0	53.0	49.384395599365234	9.447118759155273
1.0	105320000.0	105330000.0	35.0	37.442745208740234	7.520204067230225
1.0	105390000.0	105400000.0	28.0	31.463733673095703	6.206992149353027
1.0	105400000.0	105410000.0	42.0	35.49248504638672	7.324925899505615
1.0	105550000.0	105560000.0	24.0	39.30448913574219	7.937058448791504
1.0	105560000.0	105570000.0	26.0	32.19493865966797	6.740000247955322
1.0	105600000.0	105610000.0	54.0	49.181026458740234	9.545058250427246
1.0	105720000.0	105730000.0	43.0	60.806907653808594	11.027670860290527
1.0	105750000.0	105760000.0	42.0	52.48329544067383	9.93010425567627
1.0	105810000.0	105820000.0	81.0	76.45088195800781	12.582212448120117
1.0	105820000.0	105830000.0	64.0	72.21351623535156	12.223169326782227
1.0	105850000.0	105860000.0	56.0	69.3286361694336	11.947519302368164
1.0	105860000.0	105870000.0	79.0	93.2079849243164	13.417900085449219
1.0	105940000.0	105950000.0	99.0	91.90406799316406	13.411577224731445
1.0	105960000.0	105970000.0	74.0	81.15864562988281	12.9143648147583
1.0	106060000.0	106070000.0	105.0	106.44685363769531	13.624277114868164
1.0	106150000.0	106160000.0	74.0	88.97276306152344	13.300180435180664
1.0	106160000.0	106170000.0	91.0	90.20274353027344	13.353303909301758
1.0	106300000.0	106310000.0	105.0	94.20646667480469	13.471899032592773
1.0	106310000.0	106320000.0	75.0	105.0818862915039	13.595646858215332
1.0	106340000.0	106350000.0	93.0	111.3668441772461	13.568159103393555
1.0	106360000.0	106370000.0	60.0	75.43659973144531	12.531004905700684
1.0	106490000.0	106500000.0	114.0	107.31123352050781	13.63917064666748
1.0	106500000.0	106510000.0	77.0	110.3217544555664	13.658123970031738
1.0	106570000.0	106580000.0	111.0	106.69747161865234	13.627523422241211
1.0	106650000.0	106660000.0	127.0	104.18172454833984	13.656473159790039
1.0	106690000.0	106700000.0	105.0	108.46415710449219	13.619732856750488
1.0	106770000.0	106780000.0	113.0	116.2280502319336	13.492207527160645
1.0	106840000.0	106850000.0	115.0	120.5914077758789	13.455526351928711
1.0	106880000.0	106890000.0	127.0	118.1796875	13.503011703491211
1.0	106930000.0	106940000.0	109.0	114.21882629394531	13.612981796264648
1.0	106950000.0	106960000.0	93.0	98.21527099609375	13.654922485351562
1.0	106960000.0	106970000.0	109.0	108.07109069824219	13.775703430175781
1.0	106980000.0	106990000.0	109.0	106.04813385009766	13.742609024047852
1.0	107050000.0	107060000.0	128.0	114.59706115722656	13.592427253723145
1.0	107100000.0	107110000.0	109.0	118.33598327636719	13.51879596710205
1.0	107150000.0	107160000.0	94.0	121.36204528808594	13.411354064941406
1.0	107180000.0	107190000.0	88.0	111.75406646728516	13.645566940307617
1.0	107250000.0	107260000.0	101.0	113.0405502319336	13.650497436523438
1.0	107290000.0	107300000.0	103.0	121.0879135131836	13.370244026184082
1.0	107320000.0	107330000.0	101.0	117.39918518066406	13.513697624206543
1.0	107370000.0	107380000.0	98.0	114.17549133300781	13.636056900024414
1.0	107410000.0	107420000.0	112.0	118.1567153930664	13.486613273620605
1.0	107480000.0	107490000.0	95.0	99.774658203125	13.61701774597168
1.0	107510000.0	107520000.0	71.0	94.18037414550781	13.487157821655273
1.0	107540000.0	107550000.0	75.0	87.17416381835938	13.261433601379395
1.0	107700000.0	107710000.0	49.0	63.24100875854492	11.271061897277832
1.0	107840000.0	107850000.0	38.0	43.888214111328125	8.584822654724121
1.0	107920000.0	107930000.0	41.0	38.30651092529297	7.764321804046631
1.0	108030000.0	108040000.0	33.0	24.518699645996094	5.450131893157959
1.0	108110000.0	108120000.0	24.0	29.93521499633789	6.401231288909912
1.0	108150000.0	108160000.0	35.0	25.647451400756836	5.6050310134887695
1.0	108170000.0	108180000.0	23.0	19.190351486206055	4.3334574699401855
1.0	108230000.0	108240000.0	15.0	17.544902801513672	4.145932197570801
1.0	108360000.0	108370000.0	29.0	29.22402000427246	6.310474395751953
1.0	108430000.0	108440000.0	21.0	27.290424346923828	5.944620609283447
1.0	108450000.0	108460000.0	27.0	29.285858154296875	6.385394096374512
1.0	108460000.0	108470000.0	13.0	26.879974365234375	5.570283889770508
1.0	108470000.0	108480000.0	14.0	22.2757625579834	5.026918888092041
[truncated: 47,580 more rows]
