# Supplementary material for: Genome-wide mapping of somatic mutation rates uncovers drivers of cancer
Source: Nat Biotechnol. 2022 Jun 20;40(11):1634–43. doi: 10.1038/s41587-022-01353-8 (PMC9646522; doi:10.1038/s41587-022-01353-8)
Supplement: Supplementary file 4 — Regions and model predictions for each fold of each cancer for which a deep learning model was trained. Regions that were filtered are also listed along with their respective model predictions. [file 41587_2022_1353_MOESM4_ESM.zip › kfold_results/Skin-Melanoma/fold_4.txt]

CHROM	START	END	Y_TRUE	Y_PRED	STD
1.0	770000.0	780000.0	7.0	13.479927062988281	4.086468696594238
1.0	860000.0	870000.0	23.0	25.171842575073242	6.485174655914307
1.0	940000.0	950000.0	14.0	23.405176162719727	6.143026828765869
1.0	970000.0	980000.0	16.0	22.83270835876465	5.802436828613281
1.0	1040000.0	1050000.0	16.0	18.47285270690918	4.809239864349365
1.0	1070000.0	1080000.0	45.0	33.33751678466797	8.207535743713379
1.0	1140000.0	1150000.0	40.0	26.554759979248047	6.696875095367432
1.0	1160000.0	1170000.0	16.0	17.27825355529785	4.589585781097412
1.0	1170000.0	1180000.0	21.0	23.783668518066406	6.012446403503418
1.0	1200000.0	1210000.0	15.0	14.470382690429688	4.163729667663574
1.0	1290000.0	1300000.0	21.0	17.702491760253906	4.946791648864746
1.0	1330000.0	1340000.0	7.0	13.767786979675293	4.112390995025635
1.0	1340000.0	1350000.0	12.0	13.403844833374023	4.077706336975098
1.0	1370000.0	1380000.0	11.0	16.811920166015625	4.730443000793457
1.0	1460000.0	1470000.0	11.0	17.310304641723633	4.624225616455078
1.0	1490000.0	1500000.0	7.0	11.496057510375977	4.565779209136963
1.0	1600000.0	1610000.0	6.0	12.606630325317383	3.961317777633667
1.0	1810000.0	1820000.0	6.0	12.613598823547363	3.9547810554504395
1.0	1830000.0	1840000.0	18.0	24.173429489135742	6.224242687225342
1.0	2030000.0	2040000.0	29.0	31.33498191833496	7.729792594909668
1.0	2060000.0	2070000.0	18.0	17.858230590820312	4.899754047393799
1.0	2080000.0	2090000.0	18.0	26.66400718688965	6.491237640380859
1.0	2090000.0	2100000.0	9.0	27.72365951538086	6.837172508239746
1.0	2110000.0	2120000.0	19.0	21.59902572631836	5.460331439971924
1.0	2120000.0	2130000.0	9.0	12.270156860351562	3.9176154136657715
1.0	2140000.0	2150000.0	19.0	14.375673294067383	4.241275787353516
1.0	2220000.0	2230000.0	19.0	13.35986614227295	4.064313888549805
1.0	2250000.0	2260000.0	19.0	28.83365249633789	7.127709865570068
1.0	2260000.0	2270000.0	43.0	30.050846099853516	7.388693332672119
1.0	2350000.0	2360000.0	33.0	38.37016677856445	9.23145580291748
1.0	2370000.0	2380000.0	29.0	34.84695053100586	8.43932819366455
1.0	2380000.0	2390000.0	50.0	34.5599365234375	8.5593843460083
1.0	2450000.0	2460000.0	15.0	15.477328300476074	4.343799591064453
1.0	2470000.0	2480000.0	20.0	15.863598823547363	4.434649467468262
1.0	2700000.0	2710000.0	65.0	54.474029541015625	11.944446563720703
1.0	2720000.0	2730000.0	55.0	61.15752029418945	12.761442184448242
1.0	2780000.0	2790000.0	56.0	62.68535614013672	12.457218170166016
1.0	2810000.0	2820000.0	44.0	56.62870407104492	11.77538013458252
1.0	2830000.0	2840000.0	47.0	53.13984298706055	11.372766494750977
1.0	2910000.0	2920000.0	51.0	64.94706726074219	12.792523384094238
1.0	2950000.0	2960000.0	45.0	48.55924606323242	10.844246864318848
1.0	2990000.0	3000000.0	40.0	46.62164306640625	10.49708366394043
1.0	3000000.0	3010000.0	48.0	47.01447296142578	10.616613388061523
1.0	3020000.0	3030000.0	32.0	49.790687561035156	10.742059707641602
1.0	3140000.0	3150000.0	41.0	39.501808166503906	9.242205619812012
1.0	3160000.0	3170000.0	47.0	45.047607421875	10.340426445007324
1.0	3180000.0	3190000.0	54.0	44.038108825683594	9.991512298583984
1.0	3190000.0	3200000.0	32.0	41.96184158325195	9.793066024780273
1.0	3200000.0	3210000.0	37.0	45.02725601196289	10.334943771362305
1.0	3240000.0	3250000.0	54.0	47.3653450012207	10.490738868713379
1.0	3300000.0	3310000.0	34.0	37.85496139526367	8.848287582397461
1.0	3490000.0	3500000.0	36.0	28.718029022216797	7.04275369644165
1.0	3570000.0	3580000.0	31.0	34.48161697387695	8.341666221618652
1.0	3590000.0	3600000.0	23.0	40.64579391479492	9.63879680633545
1.0	3620000.0	3630000.0	38.0	38.03276443481445	9.160698890686035
1.0	3640000.0	3650000.0	30.0	29.685598373413086	7.3826422691345215
1.0	3660000.0	3670000.0	23.0	20.719921112060547	5.476480960845947
1.0	3700000.0	3710000.0	10.0	15.708757400512695	4.385171890258789
1.0	3750000.0	3760000.0	21.0	16.06252670288086	4.443621635437012
1.0	3760000.0	3770000.0	13.0	14.871423721313477	4.267899990081787
1.0	3840000.0	3850000.0	25.0	14.537109375	4.827349662780762
1.0	4020000.0	4030000.0	57.0	58.40424728393555	12.371501922607422
1.0	4050000.0	4060000.0	66.0	63.24658203125	12.693496704101562
1.0	4120000.0	4130000.0	63.0	57.97325897216797	11.952024459838867
1.0	4130000.0	4140000.0	52.0	64.27662658691406	12.606101036071777
1.0	4450000.0	4460000.0	40.0	51.83994674682617	10.90286922454834
1.0	4560000.0	4570000.0	50.0	59.86137008666992	11.776135444641113
1.0	4610000.0	4620000.0	72.0	63.8663444519043	12.040589332580566
1.0	4620000.0	4630000.0	79.0	61.19171142578125	11.799898147583008
1.0	4670000.0	4680000.0	72.0	58.44279861450195	11.966498374938965
1.0	4680000.0	4690000.0	51.0	59.21051025390625	11.827926635742188
1.0	4690000.0	4700000.0	52.0	49.107547760009766	10.913300514221191
1.0	4750000.0	4760000.0	55.0	53.247703552246094	10.489877700805664
1.0	5030000.0	5040000.0	53.0	62.59705352783203	12.39142894744873
1.0	5050000.0	5060000.0	64.0	83.86922454833984	14.117732048034668
1.0	5130000.0	5140000.0	58.0	71.24455261230469	13.20812702178955
1.0	5190000.0	5200000.0	88.0	83.80840301513672	14.142840385437012
1.0	5260000.0	5270000.0	107.0	87.69982147216797	14.4271240234375
1.0	5480000.0	5490000.0	47.0	67.43556213378906	12.762918472290039
1.0	5540000.0	5550000.0	64.0	64.81929779052734	12.53142261505127
1.0	5630000.0	5640000.0	77.0	68.93507385253906	12.826650619506836
1.0	5640000.0	5650000.0	81.0	73.1540298461914	13.103655815124512
1.0	5740000.0	5750000.0	57.0	59.37406539916992	11.659892082214355
1.0	5790000.0	5800000.0	55.0	52.905921936035156	10.941950798034668
1.0	6020000.0	6030000.0	6.0	14.6182861328125	4.232652187347412
1.0	6090000.0	6100000.0	12.0	11.737802505493164	3.856393814086914
1.0	6130000.0	6140000.0	18.0	19.33086585998535	5.113138198852539
1.0	6180000.0	6190000.0	36.0	33.34209442138672	8.265501022338867
1.0	6220000.0	6230000.0	29.0	40.08940124511719	9.55735969543457
1.0	6270000.0	6280000.0	4.0	17.697246551513672	4.691184043884277
1.0	6380000.0	6390000.0	13.0	15.2568359375	4.331323623657227
1.0	6440000.0	6450000.0	11.0	13.486394882202148	4.0855231285095215
1.0	6490000.0	6500000.0	25.0	29.254297256469727	7.4010186195373535
1.0	6610000.0	6620000.0	29.0	19.215303421020508	5.133995056152344
1.0	6630000.0	6640000.0	31.0	27.79168128967285	7.092380523681641
1.0	6670000.0	6680000.0	19.0	14.17083740234375	4.182622909545898
1.0	6680000.0	6690000.0	11.0	13.717924118041992	4.100550651550293
1.0	6710000.0	6720000.0	14.0	15.147229194641113	4.311444282531738
1.0	6790000.0	6800000.0	24.0	24.252195358276367	6.36145544052124
1.0	6800000.0	6810000.0	34.0	27.153453826904297	6.964955806732178
1.0	6810000.0	6820000.0	33.0	30.888153076171875	7.8188276290893555
1.0	6910000.0	6920000.0	11.0	14.20551586151123	4.186668395996094
1.0	6920000.0	6930000.0	10.0	11.740270614624023	3.8470656871795654
1.0	6930000.0	6940000.0	9.0	12.6688232421875	3.965043306350708
1.0	6990000.0	7000000.0	19.0	23.973834991455078	6.2371931076049805
1.0	7000000.0	7010000.0	33.0	29.884410858154297	7.5758466720581055
1.0	7050000.0	7060000.0	24.0	31.041606903076172	7.67459774017334
1.0	7150000.0	7160000.0	33.0	40.176109313964844	9.487090110778809
1.0	7220000.0	7230000.0	44.0	42.484527587890625	9.608278274536133
1.0	7330000.0	7340000.0	60.0	51.380027770996094	10.600639343261719
1.0	7360000.0	7370000.0	43.0	47.325294494628906	10.257287979125977
1.0	7720000.0	7730000.0	33.0	25.491138458251953	6.3770294189453125
1.0	7730000.0	7740000.0	28.0	28.437763214111328	7.114610195159912
1.0	7780000.0	7790000.0	24.0	18.600072860717773	5.023931980133057
1.0	7850000.0	7860000.0	9.0	18.075275421142578	4.747443199157715
1.0	7890000.0	7900000.0	8.0	16.58147621154785	4.536493301391602
1.0	7920000.0	7930000.0	44.0	27.83145523071289	7.0329437255859375
1.0	7970000.0	7980000.0	23.0	27.356887817382812	7.052845001220703
1.0	8070000.0	8080000.0	11.0	18.300228118896484	4.994507789611816
1.0	8080000.0	8090000.0	23.0	12.464988708496094	3.9302258491516113
1.0	8090000.0	8100000.0	39.0	25.920413970947266	6.644749641418457
1.0	8100000.0	8110000.0	24.0	30.765155792236328	7.436659336090088
1.0	8160000.0	8170000.0	37.0	36.969783782958984	8.435165405273438
1.0	8270000.0	8280000.0	27.0	31.417770385742188	7.772871971130371
1.0	8320000.0	8330000.0	32.0	36.9347038269043	8.783538818359375
1.0	8330000.0	8340000.0	24.0	35.10417938232422	8.51624584197998
1.0	8340000.0	8350000.0	31.0	37.2221794128418	8.936750411987305
1.0	8450000.0	8460000.0	8.0	12.963775634765625	3.999260663986206
1.0	8470000.0	8480000.0	9.0	11.40540885925293	3.795388698577881
1.0	8520000.0	8530000.0	20.0	10.131528854370117	3.6432881355285645
1.0	8530000.0	8540000.0	16.0	12.72400188446045	3.97358775138855
1.0	8580000.0	8590000.0	11.0	11.888792037963867	3.856137752532959
1.0	8590000.0	8600000.0	9.0	11.809600830078125	3.8564579486846924
1.0	8610000.0	8620000.0	11.0	11.337660789489746	3.7920022010803223
1.0	8650000.0	8660000.0	18.0	12.700483322143555	3.972586154937744
1.0	8740000.0	8750000.0	12.0	10.650012969970703	3.700690507888794
1.0	8790000.0	8800000.0	4.0	14.618492126464844	4.237441062927246
1.0	8900000.0	8910000.0	18.0	21.667348861694336	5.6627092361450195
1.0	9000000.0	9010000.0	30.0	34.5008659362793	7.9572954177856445
1.0	9100000.0	9110000.0	43.0	34.599945068359375	8.395368576049805
1.0	9120000.0	9130000.0	18.0	25.326345443725586	6.4550580978393555
1.0	9130000.0	9140000.0	30.0	30.536762237548828	7.599169731140137
1.0	9150000.0	9160000.0	33.0	30.228580474853516	7.423710823059082
1.0	9200000.0	9210000.0	19.0	17.400135040283203	4.729825496673584
1.0	9230000.0	9240000.0	21.0	14.785070419311523	4.260798454284668
1.0	9280000.0	9290000.0	40.0	30.103771209716797	7.7225847244262695
1.0	9330000.0	9340000.0	36.0	20.25663185119629	5.385741233825684
1.0	9430000.0	9440000.0	20.0	15.496830940246582	4.454855918884277
1.0	9600000.0	9610000.0	11.0	13.138155937194824	4.027801513671875
1.0	9630000.0	9640000.0	9.0	14.73161506652832	4.2465715408325195
1.0	9710000.0	9720000.0	23.0	20.44879150390625	5.417430400848389
1.0	9730000.0	9740000.0	22.0	26.56526756286621	6.673239707946777
1.0	9780000.0	9790000.0	7.0	13.871902465820312	4.125772953033447
1.0	9800000.0	9810000.0	13.0	13.677244186401367	4.096306800842285
1.0	9810000.0	9820000.0	15.0	12.1050386428833	3.887728452682495
1.0	9820000.0	9830000.0	11.0	12.363758087158203	3.918673038482666
1.0	9920000.0	9930000.0	14.0	14.541770935058594	4.223336696624756
1.0	10100000.0	10110000.0	12.0	12.158116340637207	3.902177333831787
1.0	10170000.0	10180000.0	12.0	14.84154987335205	4.274044990539551
1.0	10210000.0	10220000.0	14.0	13.974502563476562	4.14401912689209
1.0	10260000.0	10270000.0	25.0	24.364078521728516	6.475411891937256
1.0	10340000.0	10350000.0	20.0	13.261303901672363	4.004735469818115
1.0	10370000.0	10380000.0	19.0	15.034944534301758	4.297057151794434
1.0	10450000.0	10460000.0	17.0	14.074910163879395	4.151541233062744
1.0	10520000.0	10530000.0	7.0	14.1572847366333	4.166359901428223
1.0	10540000.0	10550000.0	11.0	13.551409721374512	4.086887836456299
1.0	10550000.0	10560000.0	11.0	13.1369047164917	4.0323967933654785
1.0	10600000.0	10610000.0	11.0	13.971185684204102	4.145254135131836
1.0	10630000.0	10640000.0	17.0	14.97801399230957	4.293384552001953
1.0	10640000.0	10650000.0	15.0	16.468616485595703	4.522086143493652
1.0	10650000.0	10660000.0	10.0	14.686612129211426	4.256967067718506
1.0	10730000.0	10740000.0	17.0	34.439178466796875	7.9719061851501465
1.0	10760000.0	10770000.0	52.0	37.731544494628906	9.054120063781738
1.0	10770000.0	10780000.0	39.0	42.66783142089844	10.013745307922363
1.0	10790000.0	10800000.0	29.0	40.17974853515625	9.492759704589844
1.0	10820000.0	10830000.0	42.0	42.03600311279297	9.8306303024292
1.0	10850000.0	10860000.0	31.0	25.915414810180664	6.3897881507873535
1.0	10900000.0	10910000.0	43.0	48.20389938354492	10.797724723815918
1.0	11010000.0	11020000.0	25.0	37.52521514892578	9.041955947875977
1.0	11040000.0	11050000.0	30.0	25.623004913330078	6.663325309753418
1.0	11050000.0	11060000.0	17.0	31.938302993774414	7.990072727203369
1.0	11070000.0	11080000.0	9.0	13.564531326293945	4.092828273773193
1.0	11090000.0	11100000.0	33.0	20.739086151123047	5.3982954025268555
1.0	11140000.0	11150000.0	5.0	11.385589599609375	3.7974789142608643
1.0	11210000.0	11220000.0	8.0	12.839815139770508	3.9845402240753174
1.0	11250000.0	11260000.0	6.0	11.721741676330566	3.8396193981170654
1.0	11270000.0	11280000.0	17.0	12.225363731384277	3.9060943126678467
1.0	11280000.0	11290000.0	12.0	12.669700622558594	3.973026752471924
1.0	11320000.0	11330000.0	16.0	20.167903900146484	5.5093278884887695
1.0	11350000.0	11360000.0	25.0	18.129817962646484	4.781458854675293
1.0	11380000.0	11390000.0	27.0	33.5369758605957	8.169698715209961
1.0	11390000.0	11400000.0	29.0	35.09237289428711	8.59099006652832
1.0	11540000.0	11550000.0	39.0	48.259037017822266	10.527204513549805
1.0	11550000.0	11560000.0	37.0	51.1177864074707	10.65345287322998
1.0	11620000.0	11630000.0	40.0	45.693206787109375	10.462047576904297
1.0	11640000.0	11650000.0	51.0	44.6529655456543	10.250041007995605
1.0	11740000.0	11750000.0	17.0	22.597030639648438	6.092982292175293
1.0	11770000.0	11780000.0	39.0	27.484594345092773	7.019724369049072
1.0	11890000.0	11900000.0	19.0	15.169275283813477	4.311666011810303
1.0	11920000.0	11930000.0	33.0	33.835350036621094	8.396088600158691
1.0	11940000.0	11950000.0	20.0	20.683137893676758	5.700944900512695
1.0	12020000.0	12030000.0	15.0	15.394795417785645	4.342849254608154
1.0	12180000.0	12190000.0	32.0	38.74766159057617	9.174760818481445
1.0	12190000.0	12200000.0	15.0	30.901592254638672	7.574838161468506
1.0	12260000.0	12270000.0	36.0	32.492164611816406	7.965345859527588
1.0	12270000.0	12280000.0	29.0	35.45026779174805	8.663790702819824
1.0	12410000.0	12420000.0	12.0	12.57969856262207	3.957366943359375
1.0	12440000.0	12450000.0	13.0	11.728012084960938	3.840827226638794
1.0	12470000.0	12480000.0	9.0	13.26855182647705	4.055829048156738
1.0	12490000.0	12500000.0	13.0	11.74769115447998	3.7682032585144043
1.0	12550000.0	12560000.0	16.0	16.434967041015625	4.520403861999512
1.0	12610000.0	12620000.0	33.0	28.673669815063477	7.2024335861206055
1.0	12620000.0	12630000.0	48.0	38.689178466796875	8.705552101135254
1.0	12700000.0	12710000.0	56.0	58.29749298095703	12.065271377563477
1.0	12770000.0	12780000.0	58.0	57.45518112182617	12.032106399536133
1.0	12790000.0	12800000.0	106.0	82.13316345214844	14.250541687011719
1.0	13810000.0	13820000.0	54.0	44.302490234375	10.018486022949219
1.0	13870000.0	13880000.0	21.0	35.553672790527344	8.730298042297363
1.0	14040000.0	14050000.0	11.0	13.31964111328125	4.054413318634033
1.0	14070000.0	14080000.0	9.0	10.796817779541016	3.6527161598205566
1.0	14170000.0	14180000.0	39.0	29.56565284729004	6.870295524597168
1.0	14240000.0	14250000.0	30.0	32.20734786987305	6.7729010581970215
1.0	14330000.0	14340000.0	25.0	24.89004135131836	5.775038242340088
1.0	14420000.0	14430000.0	28.0	28.54707908630371	6.703841209411621
1.0	14450000.0	14460000.0	36.0	36.59864044189453	8.45856761932373
1.0	14480000.0	14490000.0	41.0	43.721893310546875	9.050507545471191
1.0	14560000.0	14570000.0	27.0	32.74306106567383	7.341568946838379
1.0	14650000.0	14660000.0	30.0	36.36817169189453	7.519709587097168
1.0	14660000.0	14670000.0	32.0	30.513057708740234	6.723130702972412
1.0	14760000.0	14770000.0	28.0	35.67245864868164	8.042143821716309
1.0	14840000.0	14850000.0	33.0	31.637710571289062	7.247521877288818
1.0	14870000.0	14880000.0	39.0	31.09417724609375	7.48935079574585
1.0	14880000.0	14890000.0	30.0	34.36294937133789	7.626333713531494
1.0	15120000.0	15130000.0	27.0	29.126724243164062	6.722367286682129
1.0	15150000.0	15160000.0	36.0	28.352319717407227	6.2514190673828125
1.0	15500000.0	15510000.0	5.0	10.550640106201172	3.551342725753784
1.0	15510000.0	15520000.0	13.0	12.113664627075195	3.8937621116638184
1.0	15730000.0	15740000.0	19.0	21.742534637451172	5.94830846786499
1.0	15740000.0	15750000.0	16.0	17.263669967651367	4.734827518463135
1.0	15760000.0	15770000.0	24.0	29.500782012939453	7.3860368728637695
1.0	15910000.0	15920000.0	16.0	23.25037956237793	6.014468193054199
1.0	16000000.0	16010000.0	14.0	13.427456855773926	4.048529624938965
1.0	16060000.0	16070000.0	14.0	16.521230697631836	4.519535064697266
1.0	16090000.0	16100000.0	27.0	24.00924301147461	5.981367111206055
1.0	16150000.0	16160000.0	16.0	14.470416069030762	4.216020584106445
1.0	16200000.0	16210000.0	5.0	11.796049118041992	3.8501079082489014
1.0	16230000.0	16240000.0	10.0	13.145124435424805	4.029081344604492
1.0	16280000.0	16290000.0	6.0	12.695749282836914	3.960557222366333
1.0	16330000.0	16340000.0	28.0	27.76096534729004	7.008074760437012
1.0	16390000.0	16400000.0	29.0	34.88909912109375	8.611549377441406
1.0	16490000.0	16500000.0	12.0	23.599584579467773	6.081036567687988
1.0	16540000.0	16550000.0	27.0	23.220359802246094	6.0429558753967285
1.0	16550000.0	16560000.0	22.0	23.501768112182617	5.9474687576293945
1.0	16570000.0	16580000.0	13.0	12.885110855102539	3.9820022583007812
1.0	16670000.0	16680000.0	11.0	13.209851264953613	4.0334601402282715
1.0	16740000.0	16750000.0	35.0	28.71590805053711	7.251580238342285
1.0	16790000.0	16800000.0	8.0	14.888811111450195	4.279268741607666
1.0	17340000.0	17350000.0	14.0	13.870455741882324	4.121054649353027
1.0	17430000.0	17440000.0	19.0	24.60043716430664	6.340733528137207
1.0	17460000.0	17470000.0	26.0	33.173805236816406	8.001934051513672
1.0	17490000.0	17500000.0	39.0	40.18880081176758	9.448914527893066
1.0	17530000.0	17540000.0	36.0	38.9000358581543	9.274999618530273
1.0	17610000.0	17620000.0	43.0	44.21575164794922	10.206649780273438
1.0	17640000.0	17650000.0	43.0	44.82984161376953	10.286706924438477
1.0	17730000.0	17740000.0	14.0	15.681211471557617	4.373012065887451
1.0	17740000.0	17750000.0	9.0	13.603872299194336	4.093210697174072
1.0	17830000.0	17840000.0	28.0	26.157428741455078	6.774256229400635
1.0	17880000.0	17890000.0	13.0	15.903796195983887	4.4704461097717285
1.0	17910000.0	17920000.0	13.0	12.859085083007812	4.000454425811768
1.0	17920000.0	17930000.0	11.0	14.5460844039917	4.233418941497803
1.0	17960000.0	17970000.0	15.0	17.77230453491211	4.702273368835449
1.0	18040000.0	18050000.0	49.0	39.55311965942383	9.342477798461914
1.0	18280000.0	18290000.0	70.0	55.23545455932617	11.681951522827148
1.0	18370000.0	18380000.0	70.0	60.95440673828125	12.003954887390137
1.0	18420000.0	18430000.0	46.0	50.860626220703125	11.270231246948242
1.0	18460000.0	18470000.0	35.0	55.362213134765625	11.713899612426758
1.0	18490000.0	18500000.0	46.0	64.25408935546875	12.627649307250977
1.0	18540000.0	18550000.0	88.0	73.692138671875	13.413320541381836
1.0	18560000.0	18570000.0	79.0	71.58540344238281	13.066688537597656
1.0	18570000.0	18580000.0	74.0	77.62291717529297	13.685747146606445
1.0	18600000.0	18610000.0	67.0	72.10276794433594	13.387725830078125
1.0	18760000.0	18770000.0	93.0	78.99583435058594	13.901254653930664
1.0	18840000.0	18850000.0	70.0	72.23188018798828	13.234484672546387
1.0	18960000.0	18970000.0	49.0	41.22035598754883	9.60486888885498
1.0	19020000.0	19030000.0	48.0	46.728511810302734	10.598060607910156
1.0	19040000.0	19050000.0	42.0	46.08871078491211	10.429034233093262
1.0	19180000.0	19190000.0	55.0	41.6317024230957	9.837924003601074
1.0	19200000.0	19210000.0	20.0	23.00758934020996	5.658129692077637
1.0	19250000.0	19260000.0	11.0	17.1988582611084	4.736395835876465
1.0	19410000.0	19420000.0	14.0	13.61054801940918	4.090226173400879
1.0	19450000.0	19460000.0	10.0	11.727417945861816	3.8486075401306152
1.0	19460000.0	19470000.0	7.0	12.070825576782227	3.8859972953796387
1.0	19530000.0	19540000.0	11.0	10.002317428588867	3.4953606128692627
1.0	19600000.0	19610000.0	20.0	17.77889633178711	4.732068061828613
1.0	19620000.0	19630000.0	15.0	17.452449798583984	4.665614604949951
1.0	19630000.0	19640000.0	13.0	12.19875431060791	3.85465669631958
1.0	19670000.0	19680000.0	13.0	13.407470703125	4.059019565582275
1.0	19680000.0	19690000.0	26.0	13.102496147155762	4.020798683166504
1.0	19770000.0	19780000.0	7.0	11.114686012268066	3.7580783367156982
1.0	19840000.0	19850000.0	29.0	29.896305084228516	7.285346031188965
1.0	19880000.0	19890000.0	30.0	29.873010635375977	7.507068634033203
1.0	19900000.0	19910000.0	28.0	33.16522979736328	8.268847465515137
1.0	19910000.0	19920000.0	20.0	34.27328872680664	8.454036712646484
1.0	19980000.0	19990000.0	23.0	18.655261993408203	4.935605525970459
1.0	19990000.0	20000000.0	30.0	30.911090850830078	7.71958065032959
1.0	20000000.0	20010000.0	31.0	32.175350189208984	7.975827693939209
1.0	20080000.0	20090000.0	18.0	23.922992706298828	6.0806403160095215
1.0	20110000.0	20120000.0	17.0	19.580081939697266	5.118157386779785
1.0	20120000.0	20130000.0	13.0	18.047630310058594	4.87752628326416
1.0	20160000.0	20170000.0	33.0	31.106847763061523	7.718266487121582
1.0	20290000.0	20300000.0	65.0	42.822425842285156	9.827981948852539
1.0	20460000.0	20470000.0	37.0	42.89098358154297	10.033915519714355
1.0	20550000.0	20560000.0	62.0	41.180267333984375	9.610750198364258
1.0	20570000.0	20580000.0	55.0	46.0549430847168	10.141792297363281
1.0	20580000.0	20590000.0	52.0	42.951534271240234	9.751429557800293
1.0	20610000.0	20620000.0	46.0	46.60914993286133	10.418478012084961
1.0	20640000.0	20650000.0	68.0	46.5981559753418	10.251197814941406
1.0	20650000.0	20660000.0	45.0	48.05504608154297	10.625991821289062
1.0	20660000.0	20670000.0	35.0	44.4145393371582	10.201323509216309
1.0	20750000.0	20760000.0	52.0	40.221309661865234	9.4830904006958
1.0	20900000.0	20910000.0	50.0	39.39712142944336	9.356871604919434
1.0	20970000.0	20980000.0	7.0	17.328380584716797	4.6236371994018555
1.0	20980000.0	20990000.0	16.0	15.641342163085938	4.367666244506836
1.0	20990000.0	21000000.0	36.0	30.636327743530273	7.552609443664551
1.0	21000000.0	21010000.0	36.0	28.67354393005371	7.160289764404297
1.0	21010000.0	21020000.0	48.0	30.904733657836914	7.672555446624756
1.0	21040000.0	21050000.0	27.0	24.432071685791016	6.196484088897705
1.0	21050000.0	21060000.0	28.0	24.185190200805664	6.186342239379883
1.0	21200000.0	21210000.0	14.0	14.116378784179688	4.161685943603516
1.0	21210000.0	21220000.0	18.0	13.100975036621094	4.0260725021362305
1.0	21250000.0	21260000.0	14.0	13.710232734680176	4.116964340209961
1.0	21280000.0	21290000.0	16.0	13.668052673339844	4.109593391418457
1.0	21370000.0	21380000.0	23.0	12.265780448913574	3.919278383255005
1.0	21440000.0	21450000.0	11.0	12.237335205078125	3.903887987136841
1.0	21470000.0	21480000.0	10.0	12.840907096862793	3.9925484657287598
1.0	21480000.0	21490000.0	16.0	12.64245891571045	3.971351146697998
1.0	21500000.0	21510000.0	13.0	17.302570343017578	4.791399002075195
1.0	21510000.0	21520000.0	46.0	23.631927490234375	6.004584312438965
1.0	21540000.0	21550000.0	24.0	20.015995025634766	5.164395332336426
1.0	21590000.0	21600000.0	17.0	17.888446807861328	4.826642036437988
1.0	21610000.0	21620000.0	25.0	17.241836547851562	4.804494380950928
1.0	21620000.0	21630000.0	24.0	22.12874984741211	5.630939483642578
1.0	21660000.0	21670000.0	12.0	16.795822143554688	4.734530448913574
1.0	21730000.0	21740000.0	26.0	32.753456115722656	8.177996635437012
1.0	21810000.0	21820000.0	28.0	27.834247589111328	7.129254341125488
1.0	21900000.0	21910000.0	38.0	34.129539489746094	8.386441230773926
1.0	21920000.0	21930000.0	22.0	33.07600021362305	8.032722473144531
1.0	21960000.0	21970000.0	15.0	26.906551361083984	6.794335842132568
1.0	21970000.0	21980000.0	18.0	19.38466453552246	5.173490524291992
1.0	22000000.0	22010000.0	15.0	12.542852401733398	3.9488892555236816
1.0	22150000.0	22160000.0	26.0	18.09023094177246	4.759302139282227
1.0	22170000.0	22180000.0	16.0	17.53109359741211	4.667840003967285
1.0	22230000.0	22240000.0	12.0	17.888845443725586	4.853847503662109
1.0	22390000.0	22400000.0	12.0	13.564559936523438	4.090222358703613
1.0	22460000.0	22470000.0	12.0	26.4613037109375	6.828561305999756
1.0	22490000.0	22500000.0	35.0	35.06519317626953	8.533833503723145
1.0	22530000.0	22540000.0	30.0	37.565208435058594	9.011189460754395
1.0	22580000.0	22590000.0	36.0	44.71757888793945	10.236127853393555
1.0	22620000.0	22630000.0	38.0	39.751075744628906	9.002374649047852
1.0	22650000.0	22660000.0	35.0	43.16739273071289	10.054496765136719
1.0	22660000.0	22670000.0	50.0	44.393714904785156	10.30410385131836
1.0	22720000.0	22730000.0	30.0	36.338069915771484	8.785124778747559
1.0	22790000.0	22800000.0	11.0	15.171772956848145	4.311850547790527
1.0	22800000.0	22810000.0	20.0	15.942581176757812	4.432687282562256
1.0	22970000.0	22980000.0	33.0	40.3944206237793	9.518381118774414
1.0	22980000.0	22990000.0	38.0	42.453369140625	9.858800888061523
1.0	23090000.0	23100000.0	42.0	36.404510498046875	8.742467880249023
1.0	23130000.0	23140000.0	31.0	35.391807556152344	8.499211311340332
1.0	23170000.0	23180000.0	48.0	44.9500846862793	9.611772537231445
1.0	23240000.0	23250000.0	44.0	39.692630767822266	9.119491577148438
1.0	23330000.0	23340000.0	28.0	31.310861587524414	7.82015323638916
1.0	23390000.0	23400000.0	5.0	12.443405151367188	3.935337781906128
1.0	23470000.0	23480000.0	13.0	14.10277271270752	4.1657233238220215
1.0	23500000.0	23510000.0	17.0	16.81673812866211	4.744959354400635
1.0	23510000.0	23520000.0	27.0	25.91080093383789	6.637645721435547
1.0	23520000.0	23530000.0	34.0	26.924489974975586	6.909956932067871
1.0	23550000.0	23560000.0	43.0	34.18682098388672	8.417399406433105
1.0	23590000.0	23600000.0	27.0	30.838481903076172	7.7757134437561035
1.0	23600000.0	23610000.0	18.0	14.813116073608398	4.285889625549316
1.0	23640000.0	23650000.0	10.0	12.326150894165039	3.9218547344207764
1.0	23680000.0	23690000.0	19.0	17.562191009521484	4.724705696105957
1.0	23780000.0	23790000.0	25.0	17.853694915771484	4.804336071014404
1.0	23850000.0	23860000.0	13.0	20.51612091064453	5.385329723358154
1.0	23860000.0	23870000.0	35.0	26.8011531829834	6.718570709228516
1.0	23870000.0	23880000.0	39.0	25.61281394958496	6.435503959655762
1.0	23890000.0	23900000.0	25.0	22.63314437866211	5.924811363220215
1.0	23940000.0	23950000.0	41.0	34.307430267333984	8.300107955932617
1.0	23950000.0	23960000.0	60.0	34.59295654296875	8.322980880737305
1.0	23970000.0	23980000.0	42.0	38.51648712158203	9.283445358276367
1.0	24040000.0	24050000.0	10.0	15.426210403442383	4.360367774963379
1.0	24090000.0	24100000.0	8.0	14.37072467803955	4.196414947509766
1.0	24220000.0	24230000.0	25.0	20.78338623046875	5.5720038414001465
1.0	24240000.0	24250000.0	23.0	22.590051651000977	5.973873138427734
1.0	24440000.0	24450000.0	32.0	32.118751525878906	7.854636192321777
1.0	24530000.0	24540000.0	18.0	34.8058967590332	8.530930519104004
1.0	24560000.0	24570000.0	44.0	28.69748878479004	7.2649641036987305
1.0	24570000.0	24580000.0	25.0	32.19103240966797	8.014091491699219
1.0	24610000.0	24620000.0	33.0	30.061336517333984	7.617138862609863
1.0	24690000.0	24700000.0	11.0	15.67158031463623	4.387878894805908
1.0	24710000.0	24720000.0	6.0	13.46965503692627	4.060929298400879
1.0	24750000.0	24760000.0	8.0	12.658535957336426	4.5945515632629395
1.0	24780000.0	24790000.0	15.0	15.010912895202637	4.287793159484863
1.0	24870000.0	24880000.0	16.0	23.364248275756836	6.186684608459473
1.0	24880000.0	24890000.0	22.0	24.711013793945312	6.411479949951172
1.0	24890000.0	24900000.0	19.0	22.472103118896484	5.878340244293213
1.0	24970000.0	24980000.0	8.0	11.030508995056152	3.638154983520508
1.0	25040000.0	25050000.0	21.0	18.933650970458984	5.202542781829834
1.0	25060000.0	25070000.0	21.0	16.30702781677246	4.745883941650391
1.0	25160000.0	25170000.0	10.0	12.142062187194824	3.8957386016845703
1.0	25180000.0	25190000.0	19.0	21.5884952545166	5.775135040283203
1.0	25270000.0	25280000.0	14.0	26.587142944335938	6.662010192871094
1.0	25280000.0	25290000.0	21.0	25.845905303955078	6.6378631591796875
1.0	25360000.0	25370000.0	25.0	26.811935424804688	6.813967227935791
1.0	25380000.0	25390000.0	32.0	26.499074935913086	6.829185485839844
1.0	25400000.0	25410000.0	29.0	32.134666442871094	7.8877973556518555
1.0	25550000.0	25560000.0	21.0	11.27109432220459	3.780658006668091
1.0	25560000.0	25570000.0	11.0	9.620952606201172	3.4590744972229004
1.0	25660000.0	25670000.0	8.0	9.711596488952637	3.558478593826294
1.0	25750000.0	25760000.0	25.0	14.005788803100586	4.188681125640869
1.0	25760000.0	25770000.0	6.0	11.092496871948242	3.7634880542755127
1.0	25790000.0	25800000.0	20.0	12.594785690307617	3.9646077156066895
1.0	25800000.0	25810000.0	15.0	12.702947616577148	3.9744040966033936
1.0	25820000.0	25830000.0	13.0	14.237113952636719	4.185727596282959
1.0	25960000.0	25970000.0	26.0	22.686107635498047	5.613707065582275
1.0	25990000.0	26000000.0	26.0	21.514156341552734	5.4445905685424805
1.0	26000000.0	26010000.0	28.0	22.54766273498535	5.794873237609863
1.0	26020000.0	26030000.0	20.0	21.911823272705078	5.590525150299072
1.0	26030000.0	26040000.0	12.0	16.776988983154297	4.638452053070068
1.0	26080000.0	26090000.0	37.0	19.367355346679688	4.9383344650268555
1.0	26100000.0	26110000.0	28.0	19.5360050201416	5.098540782928467
1.0	26200000.0	26210000.0	18.0	14.746920585632324	4.257951259613037
1.0	26230000.0	26240000.0	13.0	15.704607009887695	4.724053859710693
1.0	26420000.0	26430000.0	10.0	17.058958053588867	4.923821449279785
1.0	26450000.0	26460000.0	17.0	18.936946868896484	5.2251715660095215
1.0	26530000.0	26540000.0	32.0	31.58364486694336	7.973969459533691
1.0	26580000.0	26590000.0	19.0	15.64741325378418	4.376392364501953
1.0	26610000.0	26620000.0	13.0	23.605976104736328	5.964459419250488
1.0	26700000.0	26710000.0	38.0	32.06417465209961	7.910745143890381
1.0	26730000.0	26740000.0	38.0	33.426910400390625	8.275857925415039
1.0	26840000.0	26850000.0	24.0	30.412822723388672	7.7197370529174805
1.0	27010000.0	27020000.0	25.0	19.049182891845703	5.610681056976318
1.0	27020000.0	27030000.0	7.0	10.432884216308594	3.6180057525634766
1.0	27060000.0	27070000.0	15.0	12.279289245605469	3.9124679565429688
1.0	27070000.0	27080000.0	10.0	11.812520980834961	3.8495914936065674
1.0	27160000.0	27170000.0	16.0	14.580230712890625	4.228229522705078
1.0	27200000.0	27210000.0	20.0	15.422510147094727	4.359335422515869
1.0	27400000.0	27410000.0	26.0	30.143802642822266	7.624795436859131
1.0	27540000.0	27550000.0	16.0	30.247568130493164	7.721589088439941
1.0	27590000.0	27600000.0	13.0	15.62675952911377	4.3779096603393555
1.0	27660000.0	27670000.0	18.0	15.751668930053711	4.497054576873779
1.0	27680000.0	27690000.0	13.0	14.323208808898926	4.187103748321533
1.0	27790000.0	27800000.0	17.0	13.014455795288086	4.0120439529418945
1.0	27830000.0	27840000.0	24.0	19.595355987548828	5.379514217376709
1.0	27960000.0	27970000.0	34.0	22.58218765258789	6.06186580657959
1.0	28020000.0	28030000.0	50.0	32.198238372802734	7.974784851074219
1.0	28100000.0	28110000.0	9.0	12.979159355163574	4.006655216217041
1.0	28250000.0	28260000.0	27.0	28.490398406982422	7.340117454528809
1.0	28320000.0	28330000.0	12.0	13.459307670593262	4.069803237915039
1.0	28410000.0	28420000.0	7.0	14.880483627319336	4.328309059143066
1.0	28460000.0	28470000.0	18.0	25.57199478149414	6.461259365081787
1.0	28480000.0	28490000.0	25.0	22.252140045166016	5.70721960067749
1.0	28490000.0	28500000.0	17.0	18.77033233642578	5.189156532287598
1.0	28600000.0	28610000.0	18.0	15.5457124710083	4.367380619049072
1.0	28690000.0	28700000.0	16.0	16.966272354125977	5.1615705490112305
1.0	28740000.0	28750000.0	12.0	12.826886177062988	3.976660966873169
1.0	28780000.0	28790000.0	15.0	13.227365493774414	4.03903341293335
1.0	28800000.0	28810000.0	21.0	13.954519271850586	4.141509056091309
1.0	28830000.0	28840000.0	13.0	12.422804832458496	3.7923426628112793
1.0	28990000.0	29000000.0	12.0	13.668319702148438	4.095660209655762
1.0	29140000.0	29150000.0	22.0	32.59782791137695	8.014123916625977
1.0	29180000.0	29190000.0	44.0	24.12922477722168	6.269368648529053
1.0	29220000.0	29230000.0	23.0	19.885639190673828	5.229201316833496
1.0	29300000.0	29310000.0	15.0	14.750401496887207	4.320181846618652
1.0	29450000.0	29460000.0	19.0	19.981929779052734	5.570002555847168
1.0	29550000.0	29560000.0	12.0	15.483779907226562	4.35601282119751
1.0	29640000.0	29650000.0	34.0	25.72384262084961	6.21491003036499
1.0	29660000.0	29670000.0	28.0	38.39646911621094	9.120329856872559
1.0	29750000.0	29760000.0	71.0	68.73048400878906	13.016263961791992
1.0	29790000.0	29800000.0	85.0	57.87517547607422	11.922863960266113
1.0	30060000.0	30070000.0	46.0	49.515037536621094	11.146116256713867
1.0	30110000.0	30120000.0	62.0	52.767051696777344	11.32109260559082
1.0	30210000.0	30220000.0	69.0	54.538307189941406	11.738496780395508
1.0	30330000.0	30340000.0	80.0	64.96919250488281	12.387911796569824
1.0	30360000.0	30370000.0	58.0	59.830238342285156	12.156062126159668
1.0	30430000.0	30440000.0	74.0	59.713218688964844	11.948894500732422
1.0	30460000.0	30470000.0	48.0	64.6683578491211	12.438560485839844
1.0	30500000.0	30510000.0	37.0	58.009971618652344	11.442138671875
1.0	30530000.0	30540000.0	38.0	34.75760269165039	8.292226791381836
1.0	30600000.0	30610000.0	55.0	53.442604064941406	11.29255485534668
1.0	30650000.0	30660000.0	44.0	50.74469757080078	10.968981742858887
1.0	30660000.0	30670000.0	47.0	47.49159622192383	10.602897644042969
1.0	30670000.0	30680000.0	56.0	48.2236213684082	10.556509017944336
1.0	30690000.0	30700000.0	39.0	47.179779052734375	10.469216346740723
1.0	30760000.0	30770000.0	40.0	43.48440933227539	9.54995059967041
1.0	30840000.0	30850000.0	25.0	36.705074310302734	8.857110977172852
1.0	30870000.0	30880000.0	36.0	34.69976806640625	8.554143905639648
1.0	30930000.0	30940000.0	44.0	40.5357666015625	9.308926582336426
1.0	31010000.0	31020000.0	25.0	38.289371490478516	8.806815147399902
1.0	31070000.0	31080000.0	34.0	47.564491271972656	10.792717933654785
1.0	31250000.0	31260000.0	24.0	22.641910552978516	5.896781921386719
1.0	31350000.0	31360000.0	18.0	14.230883598327637	4.169401168823242
1.0	31390000.0	31400000.0	27.0	21.513751983642578	5.8840532302856445
1.0	31600000.0	31610000.0	31.0	31.678241729736328	7.922926425933838
1.0	31710000.0	31720000.0	18.0	30.107990264892578	7.503863334655762
1.0	31740000.0	31750000.0	10.0	12.905838012695312	3.9961726665496826
1.0	31820000.0	31830000.0	12.0	13.71510124206543	4.108620643615723
1.0	31880000.0	31890000.0	24.0	30.49489974975586	7.563878059387207
1.0	31990000.0	32000000.0	51.0	43.57355499267578	9.730510711669922
1.0	32050000.0	32060000.0	27.0	32.99498748779297	7.985708713531494
1.0	32150000.0	32160000.0	19.0	25.598880767822266	6.566019535064697
1.0	32170000.0	32180000.0	13.0	21.763029098510742	5.789921760559082
1.0	32240000.0	32250000.0	35.0	34.14417266845703	8.229401588439941
1.0	32350000.0	32360000.0	24.0	26.1924991607666	6.5170769691467285
1.0	32400000.0	32410000.0	10.0	13.536661148071289	4.175002574920654
1.0	32410000.0	32420000.0	33.0	22.337238311767578	5.98380184173584
1.0	32470000.0	32480000.0	17.0	22.927310943603516	6.161839962005615
1.0	32600000.0	32610000.0	14.0	13.48658561706543	4.082274913787842
1.0	32640000.0	32650000.0	16.0	11.366678237915039	3.7585625648498535
1.0	32660000.0	32670000.0	9.0	13.612340927124023	4.093228340148926
1.0	32720000.0	32730000.0	30.0	24.202896118164062	6.151216506958008
1.0	32870000.0	32880000.0	26.0	28.311527252197266	7.094212532043457
1.0	32990000.0	33000000.0	18.0	27.79587745666504	7.14529275894165
1.0	33220000.0	33230000.0	17.0	13.03099536895752	4.009760856628418
1.0	33230000.0	33240000.0	11.0	12.800663948059082	3.9737579822540283
1.0	33290000.0	33300000.0	9.0	12.23650074005127	3.912278413772583
1.0	33340000.0	33350000.0	33.0	28.247488021850586	7.114953517913818
1.0	33380000.0	33390000.0	22.0	22.878515243530273	5.911219596862793
1.0	33400000.0	33410000.0	11.0	11.127442359924316	3.764129638671875
1.0	33460000.0	33470000.0	13.0	13.027603149414062	4.011398792266846
1.0	33500000.0	33510000.0	35.0	19.447139739990234	5.474259376525879
1.0	33520000.0	33530000.0	22.0	18.326017379760742	5.105400562286377
1.0	33530000.0	33540000.0	42.0	23.77963638305664	6.070639610290527
1.0	33560000.0	33570000.0	9.0	13.618856430053711	4.094585418701172
1.0	33600000.0	33610000.0	11.0	20.930164337158203	5.460832595825195
1.0	33610000.0	33620000.0	10.0	15.55029296875	4.379469394683838
1.0	33630000.0	33640000.0	13.0	15.860832214355469	4.414894104003906
1.0	33640000.0	33650000.0	12.0	12.979934692382812	4.003626823425293
1.0	33700000.0	33710000.0	15.0	21.622543334960938	5.864452362060547
1.0	33800000.0	33810000.0	10.0	9.20012092590332	3.685798168182373
1.0	33830000.0	33840000.0	14.0	14.508718490600586	4.223564147949219
1.0	33840000.0	33850000.0	12.0	11.816438674926758	3.641249179840088
1.0	33850000.0	33860000.0	10.0	13.806922912597656	4.0635881423950195
1.0	33870000.0	33880000.0	10.0	15.544553756713867	4.403794765472412
1.0	33900000.0	33910000.0	26.0	23.561782836914062	6.144792079925537
1.0	33910000.0	33920000.0	31.0	27.264633178710938	6.967745780944824
1.0	33980000.0	33990000.0	51.0	47.49523162841797	10.208592414855957
1.0	34010000.0	34020000.0	94.0	67.0356216430664	12.453645706176758
1.0	34160000.0	34170000.0	79.0	89.10660552978516	14.525657653808594
1.0	34200000.0	34210000.0	98.0	86.15406799316406	14.377716064453125
1.0	34250000.0	34260000.0	77.0	95.67057800292969	14.870564460754395
1.0	34300000.0	34310000.0	63.0	77.87785339355469	13.736422538757324
1.0	34390000.0	34400000.0	61.0	70.31982421875	12.75561809539795
1.0	34470000.0	34480000.0	74.0	65.16938781738281	12.34650707244873
1.0	34500000.0	34510000.0	71.0	68.9741439819336	12.858192443847656
1.0	34510000.0	34520000.0	68.0	68.12418365478516	12.73653793334961
1.0	34530000.0	34540000.0	84.0	79.64934539794922	13.641935348510742
1.0	34600000.0	34610000.0	72.0	80.45396423339844	13.949365615844727
1.0	34720000.0	34730000.0	95.0	84.86670684814453	14.393255233764648
1.0	34740000.0	34750000.0	97.0	104.9427261352539	15.242500305175781
1.0	34750000.0	34760000.0	105.0	110.12599182128906	15.35185432434082
1.0	34830000.0	34840000.0	100.0	107.53170013427734	15.305047988891602
1.0	34840000.0	34850000.0	106.0	109.6941146850586	15.356918334960938
1.0	34880000.0	34890000.0	116.0	107.30134582519531	15.30010986328125
1.0	34890000.0	34900000.0	99.0	111.34307861328125	15.378076553344727
1.0	34920000.0	34930000.0	90.0	101.76557159423828	15.164874076843262
1.0	34930000.0	34940000.0	92.0	100.72716522216797	15.13755989074707
1.0	35050000.0	35060000.0	82.0	74.08882141113281	13.579724311828613
1.0	35060000.0	35070000.0	77.0	68.01469421386719	13.216987609863281
1.0	35160000.0	35170000.0	65.0	70.9861831665039	13.136553764343262
1.0	35180000.0	35190000.0	83.0	64.22331237792969	12.525464057922363
1.0	35190000.0	35200000.0	73.0	57.82008743286133	12.025251388549805
1.0	35260000.0	35270000.0	41.0	47.62632369995117	10.468661308288574
1.0	35330000.0	35340000.0	37.0	34.753700256347656	8.376927375793457
1.0	35350000.0	35360000.0	23.0	34.94184112548828	8.433374404907227
1.0	35400000.0	35410000.0	50.0	38.349483489990234	9.122213363647461
1.0	35470000.0	35480000.0	17.0	15.582742691040039	4.367156028747559
1.0	35540000.0	35550000.0	26.0	18.416091918945312	4.763885498046875
1.0	35620000.0	35630000.0	42.0	31.116052627563477	7.684472560882568
1.0	35670000.0	35680000.0	29.0	30.428607940673828	7.617867469787598
1.0	35690000.0	35700000.0	43.0	31.232019424438477	7.879810333251953
1.0	35780000.0	35790000.0	14.0	13.712199211120605	4.117743968963623
1.0	35790000.0	35800000.0	12.0	12.75961971282959	3.9895615577697754
1.0	35870000.0	35880000.0	15.0	12.678516387939453	3.9710693359375
1.0	36060000.0	36070000.0	8.0	11.249702453613281	3.7771008014678955
1.0	36100000.0	36110000.0	14.0	11.668888092041016	3.826207399368286
1.0	36110000.0	36120000.0	15.0	19.575374603271484	5.2484540939331055
1.0	36220000.0	36230000.0	10.0	14.605600357055664	4.2328925132751465
1.0	36230000.0	36240000.0	9.0	15.047452926635742	4.394986152648926
1.0	36340000.0	36350000.0	20.0	23.254146575927734	6.300204277038574
1.0	36350000.0	36360000.0	17.0	13.75915241241455	4.1062774658203125
1.0	36590000.0	36600000.0	23.0	20.36277961730957	5.457713603973389
1.0	36600000.0	36610000.0	16.0	12.010254859924316	3.868809461593628
1.0	36610000.0	36620000.0	10.0	15.062414169311523	4.3094868659973145
1.0	36630000.0	36640000.0	15.0	13.105499267578125	4.018681526184082
1.0	36720000.0	36730000.0	6.0	12.363981246948242	3.923079013824463
1.0	36830000.0	36840000.0	11.0	11.801782608032227	3.840672254562378
1.0	36950000.0	36960000.0	34.0	34.6939811706543	8.478558540344238
1.0	36980000.0	36990000.0	45.0	35.93149948120117	8.666857719421387
1.0	37050000.0	37060000.0	43.0	41.022830963134766	9.665789604187012
1.0	37120000.0	37130000.0	17.0	38.07160186767578	8.988850593566895
1.0	37170000.0	37180000.0	55.0	40.81910705566406	9.589132308959961
1.0	37260000.0	37270000.0	27.0	48.0745964050293	10.155405044555664
1.0	37270000.0	37280000.0	39.0	42.145904541015625	9.41759967803955
1.0	37350000.0	37360000.0	51.0	44.13249969482422	9.679265975952148
1.0	37390000.0	37400000.0	67.0	48.915016174316406	10.230405807495117
1.0	37400000.0	37410000.0	55.0	50.06633377075195	10.647214889526367
1.0	37410000.0	37420000.0	45.0	48.719207763671875	10.556309700012207
1.0	37480000.0	37490000.0	47.0	52.8857536315918	10.799507141113281
1.0	37530000.0	37540000.0	38.0	33.81837844848633	8.295175552368164
1.0	37580000.0	37590000.0	28.0	35.42449188232422	8.622777938842773
1.0	37620000.0	37630000.0	37.0	44.497894287109375	9.377288818359375
1.0	37650000.0	37660000.0	46.0	47.96588134765625	10.18722915649414
1.0	37800000.0	37810000.0	65.0	61.49287033081055	12.09375286102295
1.0	37820000.0	37830000.0	52.0	55.94731521606445	11.715600967407227
1.0	37860000.0	37870000.0	39.0	46.58824157714844	10.591554641723633
1.0	37870000.0	37880000.0	70.0	50.986717224121094	11.042069435119629
1.0	37890000.0	37900000.0	57.0	42.47959518432617	9.976236343383789
1.0	37940000.0	37950000.0	16.0	14.772198677062988	4.253434658050537
1.0	37960000.0	37970000.0	11.0	13.4581298828125	4.071016788482666
1.0	37980000.0	37990000.0	26.0	23.258087158203125	6.1751298904418945
1.0	38030000.0	38040000.0	16.0	13.460090637207031	4.083437919616699
1.0	38060000.0	38070000.0	22.0	27.563617706298828	6.984009742736816
1.0	38090000.0	38100000.0	38.0	36.594276428222656	8.854719161987305
1.0	38110000.0	38120000.0	40.0	41.294769287109375	9.736383438110352
1.0	38220000.0	38230000.0	46.0	38.27558517456055	9.09974479675293
1.0	38270000.0	38280000.0	10.0	11.996302604675293	3.8753533363342285
1.0	38450000.0	38460000.0	20.0	15.49913501739502	4.3657307624816895
1.0	38600000.0	38610000.0	46.0	46.55690383911133	10.385981559753418
1.0	38610000.0	38620000.0	89.0	65.32514953613281	12.810766220092773
1.0	38730000.0	38740000.0	45.0	60.6076545715332	12.433445930480957
1.0	38870000.0	38880000.0	76.0	88.92181396484375	14.668225288391113
1.0	39020000.0	39030000.0	34.0	38.406288146972656	9.058794021606445
1.0	39030000.0	39040000.0	20.0	27.972702026367188	7.062914848327637
1.0	39080000.0	39090000.0	49.0	48.47483825683594	10.747623443603516
1.0	39130000.0	39140000.0	48.0	56.228492736816406	11.45826530456543
1.0	39160000.0	39170000.0	90.0	66.97029876708984	12.792670249938965
1.0	39190000.0	39200000.0	44.0	48.94810485839844	10.84057903289795
1.0	39220000.0	39230000.0	63.0	55.957313537597656	11.80202579498291
1.0	39280000.0	39290000.0	26.0	32.92254638671875	7.945736885070801
1.0	39330000.0	39340000.0	12.0	13.644274711608887	4.109610557556152
1.0	39350000.0	39360000.0	17.0	17.464466094970703	4.660245418548584
1.0	39450000.0	39460000.0	21.0	17.440200805664062	5.211228370666504
1.0	39460000.0	39470000.0	6.0	10.592522621154785	3.571751356124878
1.0	39540000.0	39550000.0	26.0	19.542919158935547	5.34421443939209
1.0	39790000.0	39800000.0	8.0	10.624095916748047	3.6967246532440186
1.0	39840000.0	39850000.0	10.0	12.791974067687988	3.9809608459472656
1.0	40020000.0	40030000.0	15.0	13.85966968536377	4.127932071685791
1.0	40040000.0	40050000.0	16.0	20.794109344482422	5.739006996154785
1.0	40100000.0	40110000.0	17.0	24.973920822143555	6.385362148284912
1.0	40130000.0	40140000.0	25.0	28.565872192382812	7.1663360595703125
1.0	40260000.0	40270000.0	22.0	29.2748966217041	7.4955244064331055
1.0	40330000.0	40340000.0	14.0	14.489720344543457	4.2272820472717285
1.0	40390000.0	40400000.0	28.0	30.520519256591797	7.615113258361816
1.0	40400000.0	40410000.0	41.0	30.459392547607422	7.653382301330566
1.0	40450000.0	40460000.0	24.0	19.499788284301758	5.286018371582031
1.0	40510000.0	40520000.0	15.0	12.254068374633789	3.9161033630371094
1.0	40560000.0	40570000.0	31.0	21.53972816467285	5.841460227966309
1.0	40590000.0	40600000.0	41.0	30.03908920288086	7.67577600479126
1.0	40610000.0	40620000.0	35.0	28.66533851623535	7.2770867347717285
1.0	40770000.0	40780000.0	28.0	20.918548583984375	5.394368648529053
1.0	40820000.0	40830000.0	41.0	29.588253021240234	7.407961845397949
1.0	40870000.0	40880000.0	11.0	13.190668106079102	4.026542663574219
1.0	40920000.0	40930000.0	30.0	17.74172592163086	4.70029354095459
1.0	40930000.0	40940000.0	32.0	26.467418670654297	6.518054008483887
1.0	41030000.0	41040000.0	13.0	33.74895095825195	8.286995887756348
1.0	41080000.0	41090000.0	43.0	33.71495819091797	7.788424491882324
1.0	41100000.0	41110000.0	33.0	27.33047866821289	6.503176689147949
1.0	41130000.0	41140000.0	34.0	21.718746185302734	5.817774295806885
1.0	41160000.0	41170000.0	11.0	12.255779266357422	3.9173057079315186
1.0	41170000.0	41180000.0	8.0	11.959197998046875	3.8695881366729736
1.0	41180000.0	41190000.0	16.0	12.618383407592773	3.9676413536071777
1.0	41240000.0	41250000.0	12.0	15.869793891906738	4.413122653961182
1.0	41290000.0	41300000.0	24.0	36.51752471923828	8.866304397583008
1.0	41300000.0	41310000.0	31.0	33.53850555419922	8.161191940307617
1.0	41310000.0	41320000.0	30.0	29.575902938842773	7.300184726715088
1.0	41370000.0	41380000.0	24.0	29.936737060546875	7.5655999183654785
1.0	41380000.0	41390000.0	25.0	29.460561752319336	7.213253021240234
1.0	41390000.0	41400000.0	24.0	27.709583282470703	6.980040550231934
1.0	41430000.0	41440000.0	24.0	26.62472915649414	6.8848137855529785
1.0	41440000.0	41450000.0	17.0	14.737020492553711	4.729918956756592
1.0	41520000.0	41530000.0	8.0	14.76538372039795	4.2582173347473145
1.0	41660000.0	41670000.0	14.0	13.70287799835205	4.110377311706543
1.0	41720000.0	41730000.0	26.0	28.699966430664062	7.1777024269104
1.0	41820000.0	41830000.0	27.0	24.63938331604004	5.861639499664307
1.0	41890000.0	41900000.0	22.0	24.348453521728516	6.444012641906738
1.0	41970000.0	41980000.0	24.0	20.50259780883789	5.29838228225708
1.0	42080000.0	42090000.0	24.0	19.089624404907227	5.220869541168213
1.0	42130000.0	42140000.0	25.0	24.337783813476562	6.04982852935791
1.0	42150000.0	42160000.0	22.0	21.85791015625	5.776752948760986
1.0	42160000.0	42170000.0	29.0	24.726560592651367	6.294613838195801
1.0	42170000.0	42180000.0	26.0	18.647592544555664	5.101669788360596
1.0	42180000.0	42190000.0	29.0	27.26559066772461	6.935060024261475
1.0	42270000.0	42280000.0	26.0	25.269922256469727	6.423572540283203
1.0	42300000.0	42310000.0	32.0	23.35590171813965	6.177376747131348
1.0	42310000.0	42320000.0	28.0	21.670284271240234	5.562949180603027
1.0	42320000.0	42330000.0	32.0	19.58151626586914	5.287409782409668
1.0	42400000.0	42410000.0	23.0	23.840993881225586	5.703710079193115
1.0	42440000.0	42450000.0	28.0	24.988819122314453	6.246649265289307
1.0	42480000.0	42490000.0	23.0	28.01190757751465	6.9036712646484375
1.0	42580000.0	42590000.0	38.0	40.52595520019531	9.19622802734375
1.0	42680000.0	42690000.0	11.0	13.973185539245605	4.146885871887207
1.0	42750000.0	42760000.0	20.0	13.998331069946289	4.1607537269592285
1.0	42840000.0	42850000.0	34.0	25.567211151123047	6.551091194152832
1.0	42900000.0	42910000.0	30.0	28.07395362854004	6.838512420654297
1.0	42990000.0	43000000.0	29.0	23.473007202148438	5.859277725219727
1.0	43130000.0	43140000.0	16.0	14.2841157913208	4.183260917663574
1.0	43250000.0	43260000.0	23.0	21.463970184326172	5.716087341308594
1.0	43290000.0	43300000.0	18.0	17.39002799987793	4.651326656341553
1.0	43300000.0	43310000.0	9.0	17.7364559173584	4.694785118103027
1.0	43320000.0	43330000.0	35.0	37.086307525634766	8.676048278808594
1.0	43410000.0	43420000.0	17.0	16.99087142944336	4.656601428985596
1.0	43420000.0	43430000.0	13.0	19.10079574584961	5.188072681427002
1.0	43530000.0	43540000.0	16.0	22.183609008789062	5.7909722328186035
1.0	43560000.0	43570000.0	37.0	38.542213439941406	8.9368257522583
1.0	43620000.0	43630000.0	18.0	22.72759246826172	5.849002838134766
1.0	43630000.0	43640000.0	18.0	15.864346504211426	4.4024858474731445
1.0	43650000.0	43660000.0	38.0	47.55147933959961	10.468793869018555
1.0	43680000.0	43690000.0	29.0	38.822593688964844	9.207231521606445
1.0	43710000.0	43720000.0	46.0	48.0908203125	10.836785316467285
1.0	43760000.0	43770000.0	31.0	32.68903350830078	7.769900321960449
1.0	43800000.0	43810000.0	38.0	35.99274444580078	8.6837739944458
1.0	43840000.0	43850000.0	9.0	15.135293960571289	4.301650047302246
1.0	43850000.0	43860000.0	19.0	14.095909118652344	4.160609722137451
1.0	43860000.0	43870000.0	8.0	15.426236152648926	4.354428291320801
1.0	43890000.0	43900000.0	32.0	16.430166244506836	4.496756553649902
1.0	43920000.0	43930000.0	23.0	26.98828125	6.8549394607543945
1.0	43940000.0	43950000.0	37.0	32.54398727416992	8.02560806274414
1.0	44010000.0	44020000.0	12.0	21.218454360961914	5.464150905609131
1.0	44090000.0	44100000.0	26.0	22.71181869506836	5.856619358062744
1.0	44110000.0	44120000.0	14.0	15.862658500671387	5.080610752105713
1.0	44200000.0	44210000.0	10.0	14.981887817382812	4.2872209548950195
1.0	44210000.0	44220000.0	15.0	15.705365180969238	4.391162872314453
1.0	44300000.0	44310000.0	9.0	12.577615737915039	3.952310085296631
1.0	44380000.0	44390000.0	15.0	15.652162551879883	4.378945350646973
1.0	44410000.0	44420000.0	12.0	13.336019515991211	4.0704450607299805
1.0	44450000.0	44460000.0	15.0	15.21434211730957	4.333276271820068
1.0	44490000.0	44500000.0	19.0	16.176410675048828	4.579744338989258
1.0	44610000.0	44620000.0	39.0	38.5233268737793	9.117569923400879
1.0	44650000.0	44660000.0	28.0	37.43213653564453	9.093255996704102
1.0	44820000.0	44830000.0	25.0	30.001745223999023	7.583859920501709
1.0	44920000.0	44930000.0	61.0	41.91559600830078	9.381128311157227
1.0	44960000.0	44970000.0	39.0	43.67264938354492	9.950920104980469
1.0	45000000.0	45010000.0	51.0	43.17424774169922	10.087389945983887
1.0	45010000.0	45020000.0	40.0	39.71232986450195	9.06765079498291
1.0	45030000.0	45040000.0	55.0	37.04198455810547	8.929428100585938
1.0	45100000.0	45110000.0	7.0	14.259698867797852	4.179321765899658
1.0	45130000.0	45140000.0	9.0	13.48509407043457	4.071059703826904
1.0	45180000.0	45190000.0	23.0	20.89151954650879	5.494720935821533
1.0	45200000.0	45210000.0	18.0	16.319154739379883	4.5919389724731445
1.0	45210000.0	45220000.0	17.0	13.567912101745605	4.092861652374268
1.0	45240000.0	45250000.0	7.0	11.419139862060547	3.7830188274383545
1.0	45280000.0	45290000.0	13.0	14.693572998046875	4.245196342468262
1.0	45290000.0	45300000.0	26.0	23.5108585357666	5.926058292388916
1.0	45320000.0	45330000.0	17.0	15.640253067016602	4.375978469848633
1.0	45340000.0	45350000.0	11.0	15.293620109558105	4.328962802886963
1.0	45350000.0	45360000.0	19.0	15.78150463104248	4.398194789886475
1.0	45410000.0	45420000.0	10.0	15.473355293273926	4.37243127822876
1.0	45490000.0	45500000.0	12.0	19.007627487182617	4.989134788513184
1.0	45570000.0	45580000.0	43.0	28.813379287719727	7.173910617828369
1.0	45590000.0	45600000.0	22.0	27.259628295898438	7.144045352935791
1.0	45600000.0	45610000.0	15.0	27.109127044677734	6.8325042724609375
1.0	45630000.0	45640000.0	15.0	22.372493743896484	6.094789505004883
1.0	45650000.0	45660000.0	17.0	23.575008392333984	6.161079406738281
1.0	45820000.0	45830000.0	7.0	14.844198226928711	4.320018291473389
1.0	45840000.0	45850000.0	9.0	13.811205863952637	4.080104827880859
1.0	45910000.0	45920000.0	13.0	15.61369514465332	4.3516411781311035
1.0	45920000.0	45930000.0	12.0	15.350369453430176	4.34177303314209
1.0	45950000.0	45960000.0	20.0	17.52594757080078	4.550858497619629
1.0	46000000.0	46010000.0	26.0	23.058612823486328	6.199221611022949
1.0	46120000.0	46130000.0	13.0	12.33332347869873	3.9255378246307373
1.0	46130000.0	46140000.0	13.0	13.347554206848145	4.058590888977051
1.0	46150000.0	46160000.0	15.0	13.098670959472656	4.024978160858154
1.0	46160000.0	46170000.0	16.0	14.396993637084961	4.208339691162109
1.0	46180000.0	46190000.0	15.0	15.199050903320312	4.321698188781738
1.0	46210000.0	46220000.0	17.0	14.255224227905273	4.185602188110352
1.0	46220000.0	46230000.0	50.0	32.374507904052734	7.913989067077637
1.0	46250000.0	46260000.0	27.0	25.555150985717773	6.615904331207275
1.0	46400000.0	46410000.0	15.0	14.649998664855957	4.240752220153809
1.0	46460000.0	46470000.0	10.0	13.91443157196045	4.129985332489014
1.0	46510000.0	46520000.0	10.0	15.724774360656738	4.395918369293213
1.0	46630000.0	46640000.0	36.0	23.139753341674805	6.099252700805664
1.0	46640000.0	46650000.0	29.0	18.91852378845215	5.062198638916016
1.0	46670000.0	46680000.0	15.0	12.673669815063477	3.9705402851104736
1.0	46800000.0	46810000.0	21.0	14.019511222839355	4.067414283752441
1.0	46830000.0	46840000.0	11.0	16.149799346923828	4.463914394378662
1.0	46890000.0	46900000.0	29.0	41.01046371459961	9.692891120910645
1.0	46920000.0	46930000.0	35.0	38.79719161987305	9.220193862915039
1.0	47070000.0	47080000.0	13.0	15.096240043640137	4.2909626960754395
1.0	47160000.0	47170000.0	9.0	15.593843460083008	4.382204532623291
1.0	47270000.0	47280000.0	96.0	77.71891784667969	13.761011123657227
1.0	47480000.0	47490000.0	70.0	83.11058807373047	14.191401481628418
1.0	47600000.0	47610000.0	63.0	70.0697021484375	13.150477409362793
1.0	47710000.0	47720000.0	17.0	20.000873565673828	5.181358337402344
1.0	47740000.0	47750000.0	16.0	13.081438064575195	4.033331871032715
1.0	47860000.0	47870000.0	21.0	30.531055450439453	7.637681007385254
1.0	47870000.0	47880000.0	24.0	31.27010726928711	7.7566237449646
1.0	47960000.0	47970000.0	28.0	34.43883514404297	8.462678909301758
1.0	48130000.0	48140000.0	31.0	45.355506896972656	9.350179672241211
1.0	48230000.0	48240000.0	53.0	46.539527893066406	10.027811050415039
1.0	48270000.0	48280000.0	42.0	48.17887878417969	10.381192207336426
1.0	48320000.0	48330000.0	57.0	50.544517517089844	10.618300437927246
1.0	48340000.0	48350000.0	39.0	41.0545768737793	9.641854286193848
1.0	48350000.0	48360000.0	42.0	46.332542419433594	10.415571212768555
1.0	48360000.0	48370000.0	46.0	42.03543472290039	9.715168952941895
1.0	48370000.0	48380000.0	48.0	47.01220703125	10.428451538085938
1.0	48380000.0	48390000.0	39.0	48.66638946533203	10.580693244934082
1.0	48480000.0	48490000.0	38.0	45.22074508666992	9.611602783203125
1.0	48510000.0	48520000.0	36.0	30.622249603271484	7.606604099273682
1.0	48540000.0	48550000.0	34.0	40.26393508911133	8.774235725402832
1.0	48560000.0	48570000.0	35.0	39.460975646972656	9.434443473815918
1.0	48600000.0	48610000.0	50.0	46.2704963684082	9.420011520385742
1.0	48750000.0	48760000.0	11.0	20.308048248291016	5.082454681396484
1.0	48760000.0	48770000.0	20.0	17.376062393188477	4.659399509429932
1.0	48770000.0	48780000.0	26.0	16.165531158447266	4.369085788726807
1.0	48820000.0	48830000.0	13.0	12.900285720825195	4.055904388427734
1.0	48930000.0	48940000.0	12.0	12.699104309082031	3.961217164993286
1.0	49010000.0	49020000.0	30.0	27.493160247802734	6.921975135803223
1.0	49060000.0	49070000.0	37.0	31.693124771118164	7.928067684173584
1.0	49070000.0	49080000.0	26.0	35.66114044189453	8.666763305664062
1.0	49110000.0	49120000.0	33.0	31.12775230407715	7.674206733703613
1.0	49170000.0	49180000.0	33.0	29.772497177124023	7.540148735046387
1.0	49230000.0	49240000.0	14.0	16.618816375732422	4.527501106262207
1.0	49320000.0	49330000.0	47.0	40.39099884033203	8.522912979125977
1.0	49450000.0	49460000.0	43.0	40.044456481933594	8.791093826293945
1.0	49460000.0	49470000.0	30.0	31.443675994873047	7.124146938323975
1.0	49480000.0	49490000.0	37.0	31.1164608001709	6.766545295715332
1.0	49550000.0	49560000.0	22.0	30.987035751342773	6.991497993469238
1.0	49570000.0	49580000.0	12.0	30.44428062438965	7.4523491859436035
1.0	49660000.0	49670000.0	28.0	29.222522735595703	6.503635406494141
1.0	49780000.0	49790000.0	40.0	38.69607162475586	8.77393913269043
1.0	49800000.0	49810000.0	46.0	44.626869201660156	9.633724212646484
1.0	49810000.0	49820000.0	47.0	41.35633087158203	9.198836326599121
1.0	49840000.0	49850000.0	31.0	49.81542205810547	10.84040641784668
1.0	49910000.0	49920000.0	74.0	61.583763122558594	11.93340015411377
1.0	49990000.0	50000000.0	70.0	66.6219253540039	12.673749923706055
1.0	50160000.0	50170000.0	82.0	68.97633361816406	12.845216751098633
1.0	50220000.0	50230000.0	83.0	74.01644897460938	13.33330249786377
1.0	50240000.0	50250000.0	65.0	71.84037017822266	13.136472702026367
1.0	50410000.0	50420000.0	61.0	58.57634353637695	11.815292358398438
1.0	50480000.0	50490000.0	36.0	45.670989990234375	10.283956527709961
1.0	50620000.0	50630000.0	52.0	69.31633758544922	12.953927993774414
1.0	50710000.0	50720000.0	61.0	75.26029205322266	13.546175003051758
1.0	50780000.0	50790000.0	55.0	77.13291931152344	13.875432014465332
1.0	50810000.0	50820000.0	45.0	49.32503890991211	10.9866304397583
1.0	50890000.0	50900000.0	21.0	32.71172332763672	7.949969291687012
1.0	50900000.0	50910000.0	19.0	17.947731018066406	4.71317195892334
1.0	50930000.0	50940000.0	13.0	17.144750595092773	4.5963616371154785
1.0	50940000.0	50950000.0	17.0	15.956731796264648	4.428075313568115
1.0	50950000.0	50960000.0	13.0	14.876121520996094	4.272302150726318
1.0	50970000.0	50980000.0	17.0	17.987136840820312	4.727381229400635
1.0	51010000.0	51020000.0	11.0	14.052006721496582	4.158431529998779
1.0	51040000.0	51050000.0	16.0	12.635347366333008	3.97331166267395
1.0	51100000.0	51110000.0	11.0	12.689033508300781	3.935377597808838
1.0	51170000.0	51180000.0	9.0	12.128686904907227	3.889263868331909
1.0	51180000.0	51190000.0	15.0	13.309389114379883	3.952719211578369
1.0	51190000.0	51200000.0	18.0	13.306890487670898	4.058857440948486
1.0	51260000.0	51270000.0	16.0	12.99450397491455	4.011394023895264
1.0	51270000.0	51280000.0	13.0	15.767217636108398	4.3975114822387695
1.0	51300000.0	51310000.0	16.0	13.564214706420898	4.091936111450195
1.0	51340000.0	51350000.0	14.0	12.711808204650879	3.972019910812378
1.0	51360000.0	51370000.0	15.0	13.338223457336426	4.062613487243652
1.0	51410000.0	51420000.0	11.0	12.51780891418457	3.9653995037078857
1.0	51420000.0	51430000.0	6.0	13.131192207336426	4.034459590911865
1.0	51430000.0	51440000.0	11.0	12.37662124633789	3.8857197761535645
1.0	51460000.0	51470000.0	26.0	24.285022735595703	6.25818395614624
1.0	51510000.0	51520000.0	36.0	40.53569030761719	9.342351913452148
1.0	51550000.0	51560000.0	61.0	54.0107536315918	11.274974822998047
1.0	51560000.0	51570000.0	54.0	50.2835578918457	10.805465698242188
1.0	51590000.0	51600000.0	57.0	57.2972412109375	11.780525207519531
1.0	51620000.0	51630000.0	60.0	57.0778923034668	11.78538990020752
1.0	51650000.0	51660000.0	32.0	29.683059692382812	7.370440483093262
1.0	51700000.0	51710000.0	14.0	14.121500015258789	4.171416282653809
1.0	51860000.0	51870000.0	10.0	12.44802188873291	3.936689853668213
1.0	51870000.0	51880000.0	11.0	12.291083335876465	3.920042037963867
1.0	51890000.0	51900000.0	11.0	12.098068237304688	3.8930320739746094
1.0	51910000.0	51920000.0	12.0	11.233528137207031	3.790741443634033
1.0	51970000.0	51980000.0	5.0	9.736017227172852	3.6010184288024902
1.0	51990000.0	52000000.0	16.0	13.178601264953613	4.117609024047852
1.0	52020000.0	52030000.0	25.0	17.595722198486328	4.809725761413574
1.0	52030000.0	52040000.0	7.0	11.553048133850098	3.8225836753845215
1.0	52060000.0	52070000.0	17.0	17.326181411743164	4.8581647872924805
1.0	52120000.0	52130000.0	7.0	11.757473945617676	3.8565306663513184
1.0	52130000.0	52140000.0	8.0	11.200369834899902	3.780982255935669
1.0	52170000.0	52180000.0	9.0	12.710624694824219	3.9717917442321777
1.0	52220000.0	52230000.0	12.0	11.651633262634277	3.8497719764709473
1.0	52280000.0	52290000.0	16.0	11.440398216247559	3.8093578815460205
1.0	52360000.0	52370000.0	21.0	31.004281997680664	7.766568183898926
1.0	52380000.0	52390000.0	31.0	30.141992568969727	7.533683776855469
1.0	52420000.0	52430000.0	28.0	27.44182777404785	6.880307197570801
1.0	52450000.0	52460000.0	21.0	26.790454864501953	6.917074680328369
1.0	52480000.0	52490000.0	17.0	17.267019271850586	4.700605392456055
1.0	52530000.0	52540000.0	11.0	11.811498641967773	3.8482203483581543
1.0	52540000.0	52550000.0	11.0	12.933918952941895	4.004322052001953
1.0	52550000.0	52560000.0	10.0	14.223892211914062	4.178439140319824
1.0	52560000.0	52570000.0	21.0	24.26169776916504	6.296278476715088
1.0	52580000.0	52590000.0	28.0	25.621265411376953	6.703995704650879
1.0	52630000.0	52640000.0	7.0	12.420438766479492	3.9386038780212402
1.0	52650000.0	52660000.0	16.0	13.2463960647583	4.005490303039551
1.0	52680000.0	52690000.0	16.0	17.96600914001465	4.729915618896484
1.0	52720000.0	52730000.0	15.0	13.912786483764648	4.135960102081299
1.0	52740000.0	52750000.0	10.0	14.147748947143555	4.167564392089844
1.0	52760000.0	52770000.0	9.0	14.829351425170898	4.270455360412598
1.0	52870000.0	52880000.0	8.0	11.345518112182617	3.667562961578369
1.0	52880000.0	52890000.0	8.0	11.110773086547852	3.771139144897461
1.0	52890000.0	52900000.0	10.0	12.267107963562012	3.915513277053833
1.0	52910000.0	52920000.0	16.0	12.729682922363281	3.9793014526367188
1.0	52930000.0	52940000.0	11.0	13.027421951293945	4.024874687194824
1.0	52940000.0	52950000.0	21.0	13.265203475952148	4.04893159866333
1.0	53120000.0	53130000.0	18.0	24.40229606628418	6.382533073425293
1.0	53140000.0	53150000.0	16.0	22.3342342376709	5.727048397064209
1.0	53200000.0	53210000.0	18.0	12.925600051879883	4.007275581359863
1.0	53280000.0	53290000.0	12.0	14.726011276245117	4.248451232910156
1.0	53330000.0	53340000.0	25.0	25.606374740600586	6.57677698135376
1.0	53340000.0	53350000.0	29.0	21.233121871948242	5.482622146606445
1.0	53360000.0	53370000.0	22.0	19.406047821044922	5.04705286026001
1.0	53410000.0	53420000.0	12.0	15.479121208190918	4.358114242553711
1.0	53430000.0	53440000.0	20.0	16.71921157836914	4.54449462890625
1.0	53440000.0	53450000.0	17.0	16.582515716552734	4.532088756561279
1.0	53510000.0	53520000.0	7.0	14.23646068572998	4.184022903442383
1.0	53610000.0	53620000.0	39.0	34.3961067199707	8.395617485046387
1.0	53640000.0	53650000.0	34.0	32.70343780517578	8.122663497924805
1.0	53760000.0	53770000.0	18.0	17.234508514404297	4.633213520050049
1.0	53790000.0	53800000.0	13.0	21.223115921020508	5.68374490737915
1.0	53840000.0	53850000.0	48.0	39.795433044433594	9.447351455688477
1.0	53880000.0	53890000.0	30.0	38.431861877441406	9.02777099609375
1.0	54000000.0	54010000.0	36.0	41.32941818237305	9.694482803344727
1.0	54010000.0	54020000.0	32.0	40.23014450073242	9.454346656799316
1.0	54120000.0	54130000.0	18.0	34.56035232543945	8.398337364196777
1.0	54140000.0	54150000.0	46.0	35.49413299560547	8.659504890441895
1.0	54160000.0	54170000.0	30.0	35.78177261352539	8.647339820861816
1.0	54240000.0	54250000.0	16.0	15.934782028198242	4.422237396240234
1.0	54410000.0	54420000.0	13.0	10.473942756652832	3.7456741333007812
1.0	54490000.0	54500000.0	15.0	12.643564224243164	3.9504477977752686
1.0	54530000.0	54540000.0	15.0	15.021944999694824	4.29428768157959
1.0	54540000.0	54550000.0	11.0	15.920804023742676	4.427956581115723
1.0	54570000.0	54580000.0	26.0	23.06342124938965	5.929316520690918
1.0	54600000.0	54610000.0	39.0	29.46944808959961	7.51257848739624
1.0	54650000.0	54660000.0	22.0	18.022930145263672	4.737345218658447
1.0	54660000.0	54670000.0	7.0	13.762895584106445	4.1047468185424805
1.0	54700000.0	54710000.0	21.0	15.805401802062988	4.4170050621032715
1.0	54730000.0	54740000.0	20.0	12.622596740722656	3.9550254344940186
1.0	54760000.0	54770000.0	20.0	12.704536437988281	3.817129135131836
1.0	54770000.0	54780000.0	22.0	14.201289176940918	4.094454765319824
1.0	54840000.0	54850000.0	28.0	14.560701370239258	4.225503444671631
1.0	54870000.0	54880000.0	13.0	14.09239673614502	4.259797096252441
1.0	55030000.0	55040000.0	13.0	25.888586044311523	6.4679460525512695
1.0	55040000.0	55050000.0	17.0	21.661102294921875	5.573228359222412
1.0	55060000.0	55070000.0	23.0	30.754436492919922	7.277266025543213
1.0	55070000.0	55080000.0	17.0	31.78009033203125	7.603570461273193
1.0	55080000.0	55090000.0	28.0	37.22077560424805	8.954568862915039
1.0	55130000.0	55140000.0	40.0	36.672698974609375	8.657459259033203
1.0	55180000.0	55190000.0	18.0	14.427007675170898	4.208619594573975
1.0	55300000.0	55310000.0	27.0	30.20244789123535	7.393363952636719
1.0	55410000.0	55420000.0	28.0	26.519832611083984	6.687991142272949
1.0	55520000.0	55530000.0	35.0	25.224863052368164	6.285700798034668
1.0	55560000.0	55570000.0	10.0	11.467602729797363	3.8122150897979736
1.0	55610000.0	55620000.0	8.0	10.68510627746582	3.6690807342529297
1.0	55650000.0	55660000.0	11.0	13.500852584838867	4.088103294372559
1.0	55750000.0	55760000.0	43.0	44.353675842285156	10.019941329956055
1.0	55770000.0	55780000.0	66.0	53.86570358276367	11.296158790588379
1.0	55850000.0	55860000.0	84.0	79.66967010498047	13.87072467803955
1.0	55880000.0	55890000.0	89.0	77.30680847167969	13.528894424438477
1.0	55950000.0	55960000.0	41.0	61.00153732299805	11.916038513183594
1.0	56090000.0	56100000.0	51.0	48.56797409057617	9.728342056274414
1.0	56260000.0	56270000.0	65.0	57.970909118652344	10.965200424194336
1.0	56270000.0	56280000.0	55.0	61.3759880065918	11.5626859664917
1.0	56410000.0	56420000.0	84.0	91.07186126708984	14.6085786819458
1.0	56490000.0	56500000.0	107.0	99.66941833496094	15.061506271362305
1.0	56500000.0	56510000.0	99.0	104.60658264160156	15.189718246459961
1.0	56520000.0	56530000.0	80.0	82.18109130859375	14.098810195922852
1.0	56540000.0	56550000.0	101.0	108.27042388916016	15.32444953918457
1.0	56600000.0	56610000.0	94.0	101.1335220336914	15.078582763671875
1.0	56640000.0	56650000.0	80.0	93.99864196777344	14.815061569213867
1.0	56720000.0	56730000.0	78.0	85.55030822753906	14.302957534790039
1.0	56860000.0	56870000.0	94.0	73.2437973022461	12.984092712402344
1.0	56910000.0	56920000.0	57.0	61.272369384765625	11.685260772705078
1.0	56980000.0	56990000.0	58.0	49.52179718017578	10.078621864318848
1.0	57020000.0	57030000.0	32.0	50.08457565307617	10.220170974731445
1.0	57140000.0	57150000.0	69.0	74.59867858886719	13.464963912963867
1.0	57200000.0	57210000.0	108.0	100.3666763305664	15.109387397766113
1.0	57220000.0	57230000.0	89.0	85.516357421875	14.364267349243164
1.0	57250000.0	57260000.0	102.0	103.88177490234375	15.186220169067383
1.0	57260000.0	57270000.0	96.0	95.86783599853516	14.918731689453125
1.0	57320000.0	57330000.0	95.0	96.44569396972656	14.995033264160156
1.0	57360000.0	57370000.0	98.0	115.9356689453125	15.47883415222168
1.0	57470000.0	57480000.0	97.0	119.8021240234375	15.439555168151855
1.0	57480000.0	57490000.0	100.0	110.52825927734375	15.391894340515137
1.0	57530000.0	57540000.0	108.0	108.95433044433594	15.352293014526367
1.0	57540000.0	57550000.0	111.0	107.5419692993164	15.306943893432617
1.0	57550000.0	57560000.0	87.0	105.58454895019531	15.271539688110352
1.0	57560000.0	57570000.0	115.0	107.00697326660156	15.297642707824707
1.0	57570000.0	57580000.0	122.0	108.02268981933594	15.308451652526855
1.0	57650000.0	57660000.0	99.0	103.33248138427734	15.183540344238281
1.0	57770000.0	57780000.0	96.0	98.5829086303711	15.013957023620605
1.0	57850000.0	57860000.0	81.0	89.75862884521484	14.431365966796875
1.0	57900000.0	57910000.0	71.0	93.7918701171875	14.76043701171875
1.0	57920000.0	57930000.0	77.0	90.4257583618164	14.613792419433594
1.0	57950000.0	57960000.0	60.0	69.75056457519531	13.148043632507324
1.0	58090000.0	58100000.0	63.0	87.69578552246094	14.490801811218262
1.0	58130000.0	58140000.0	66.0	93.51688385009766	14.766436576843262
1.0	58170000.0	58180000.0	92.0	97.85560607910156	14.990498542785645
1.0	58190000.0	58200000.0	102.0	93.04191589355469	14.711187362670898
1.0	58210000.0	58220000.0	77.0	98.12994384765625	14.9741792678833
1.0	58240000.0	58250000.0	91.0	89.73988342285156	14.552638053894043
1.0	58270000.0	58280000.0	109.0	96.66423034667969	14.891240119934082
1.0	58350000.0	58360000.0	77.0	84.52713775634766	14.20991325378418
1.0	58360000.0	58370000.0	81.0	89.2012710571289	14.4569091796875
1.0	58370000.0	58380000.0	68.0	78.463623046875	13.7886962890625
1.0	58450000.0	58460000.0	77.0	69.46321868896484	12.785511016845703
1.0	58480000.0	58490000.0	57.0	66.27826690673828	12.529336929321289
1.0	58500000.0	58510000.0	42.0	50.345054626464844	11.040102005004883
1.0	58580000.0	58590000.0	53.0	44.01671600341797	9.645774841308594
1.0	58650000.0	58660000.0	45.0	44.116947174072266	9.13046646118164
1.0	58660000.0	58670000.0	64.0	42.91084671020508	8.998295783996582
1.0	58670000.0	58680000.0	63.0	41.95554733276367	8.899202346801758
1.0	58790000.0	58800000.0	31.0	30.85626220703125	7.114505767822266
1.0	58860000.0	58870000.0	14.0	23.994853973388672	6.17348575592041
1.0	58870000.0	58880000.0	13.0	26.053096771240234	6.531647682189941
1.0	58880000.0	58890000.0	27.0	26.477874755859375	6.5024824142456055
1.0	58930000.0	58940000.0	30.0	23.143573760986328	5.794363975524902
1.0	59010000.0	59020000.0	19.0	25.823490142822266	6.722466945648193
1.0	59070000.0	59080000.0	66.0	40.863197326660156	8.397505760192871
1.0	59090000.0	59100000.0	37.0	34.184593200683594	7.6939568519592285
1.0	59100000.0	59110000.0	27.0	35.89826202392578	7.7971367835998535
1.0	59130000.0	59140000.0	7.0	12.48682689666748	3.9449849128723145
1.0	59340000.0	59350000.0	27.0	20.46014404296875	5.478325366973877
1.0	59460000.0	59470000.0	55.0	44.043434143066406	9.689882278442383
1.0	59500000.0	59510000.0	39.0	49.410064697265625	10.345598220825195
1.0	59510000.0	59520000.0	58.0	49.572872161865234	10.442787170410156
1.0	59580000.0	59590000.0	35.0	49.550498962402344	10.322000503540039
1.0	59640000.0	59650000.0	52.0	51.95848846435547	10.755183219909668
1.0	59660000.0	59670000.0	66.0	51.410240173339844	10.255386352539062
1.0	59670000.0	59680000.0	60.0	51.121028900146484	10.697909355163574
1.0	59690000.0	59700000.0	42.0	45.35841369628906	9.560930252075195
1.0	59730000.0	59740000.0	60.0	46.44718933105469	9.714001655578613
1.0	59880000.0	59890000.0	28.0	20.725317001342773	5.299649715423584
1.0	59970000.0	59980000.0	36.0	19.411380767822266	5.179548740386963
1.0	59980000.0	59990000.0	28.0	20.108097076416016	5.265047073364258
1.0	59990000.0	60000000.0	17.0	24.779817581176758	6.180595397949219
1.0	60120000.0	60130000.0	26.0	17.058780670166016	4.70560359954834
1.0	60160000.0	60170000.0	24.0	17.651859283447266	4.792405128479004
1.0	60190000.0	60200000.0	15.0	15.838277816772461	4.481359958648682
1.0	60410000.0	60420000.0	31.0	33.32705307006836	8.182455062866211
1.0	60520000.0	60530000.0	54.0	47.006385803222656	10.127401351928711
1.0	60600000.0	60610000.0	44.0	50.030155181884766	10.546319961547852
1.0	60610000.0	60620000.0	34.0	47.616573333740234	10.280927658081055
1.0	60740000.0	60750000.0	14.0	26.6965389251709	6.7606706619262695
1.0	60800000.0	60810000.0	40.0	44.94551086425781	9.525633811950684
1.0	60870000.0	60880000.0	35.0	41.08915328979492	9.104220390319824
1.0	60930000.0	60940000.0	18.0	30.342355728149414	7.5279340744018555
1.0	61020000.0	61030000.0	41.0	41.433265686035156	9.136347770690918
1.0	61120000.0	61130000.0	49.0	43.13865661621094	9.057530403137207
1.0	61150000.0	61160000.0	53.0	46.8628044128418	9.42470645904541
1.0	61260000.0	61270000.0	27.0	32.26629638671875	7.072683811187744
1.0	61300000.0	61310000.0	25.0	22.74003791809082	5.441213130950928
1.0	61420000.0	61430000.0	23.0	26.921056747436523	6.611985683441162
1.0	61430000.0	61440000.0	18.0	21.523422241210938	5.677570819854736
1.0	61570000.0	61580000.0	19.0	13.753191947937012	4.018117427825928
1.0	61580000.0	61590000.0	10.0	13.598899841308594	4.708030700683594
1.0	61590000.0	61600000.0	11.0	12.590171813964844	4.257788181304932
1.0	61620000.0	61630000.0	17.0	11.939295768737793	3.691635847091675
1.0	61630000.0	61640000.0	15.0	10.220489501953125	3.6391379833221436
1.0	61660000.0	61670000.0	12.0	13.399624824523926	4.0416340827941895
1.0	61750000.0	61760000.0	11.0	10.736125946044922	3.8316147327423096
1.0	61760000.0	61770000.0	17.0	11.531064987182617	4.504635334014893
1.0	61770000.0	61780000.0	10.0	16.303937911987305	4.990788459777832
1.0	61860000.0	61870000.0	10.0	16.798107147216797	4.619113445281982
1.0	61890000.0	61900000.0	21.0	18.00277328491211	4.789311408996582
1.0	61940000.0	61950000.0	28.0	31.757959365844727	7.578970432281494
1.0	61970000.0	61980000.0	43.0	37.13527297973633	8.271509170532227
1.0	62070000.0	62080000.0	50.0	37.11644744873047	8.490880966186523
1.0	62100000.0	62110000.0	37.0	34.79430389404297	8.486753463745117
1.0	62200000.0	62210000.0	13.0	20.389646530151367	5.735979080200195
1.0	62310000.0	62320000.0	24.0	15.958244323730469	4.425790786743164
1.0	62370000.0	62380000.0	32.0	26.856266021728516	6.522521018981934
1.0	62430000.0	62440000.0	26.0	28.675662994384766	6.886782646179199
1.0	62450000.0	62460000.0	19.0	26.6943416595459	6.669816493988037
1.0	62460000.0	62470000.0	24.0	28.514429092407227	7.0383453369140625
1.0	62470000.0	62480000.0	28.0	23.053104400634766	5.843455791473389
1.0	62500000.0	62510000.0	31.0	27.76291847229004	6.70406436920166
1.0	62590000.0	62600000.0	26.0	26.26766014099121	6.379871845245361
1.0	62700000.0	62710000.0	44.0	40.70808792114258	9.190340042114258
1.0	62770000.0	62780000.0	42.0	41.762054443359375	9.581735610961914
1.0	62780000.0	62790000.0	41.0	35.60456466674805	8.480902671813965
1.0	62810000.0	62820000.0	44.0	39.500999450683594	9.375215530395508
1.0	62860000.0	62870000.0	31.0	25.12067222595215	6.500877380371094
1.0	62940000.0	62950000.0	14.0	12.497110366821289	3.9516196250915527
1.0	63020000.0	63030000.0	16.0	12.77361011505127	3.993381977081299
1.0	63090000.0	63100000.0	13.0	12.366473197937012	3.9382243156433105
1.0	63100000.0	63110000.0	7.0	13.267829895019531	4.055386543273926
1.0	63110000.0	63120000.0	5.0	11.801427841186523	3.8683505058288574
1.0	63250000.0	63260000.0	7.0	12.291834831237793	3.911111831665039
1.0	63260000.0	63270000.0	11.0	10.693216323852539	3.7043933868408203
1.0	63320000.0	63330000.0	11.0	15.426579475402832	4.367269515991211
1.0	63370000.0	63380000.0	20.0	30.419301986694336	7.424120903015137
1.0	63380000.0	63390000.0	42.0	35.18042755126953	8.343290328979492
1.0	63390000.0	63400000.0	49.0	32.32305908203125	7.450501441955566
1.0	63410000.0	63420000.0	29.0	29.520605087280273	7.204897403717041
1.0	63480000.0	63490000.0	23.0	28.3981876373291	6.875535488128662
1.0	63500000.0	63510000.0	24.0	26.09847640991211	6.4139533042907715
1.0	63560000.0	63570000.0	25.0	23.040159225463867	5.7283806800842285
1.0	63700000.0	63710000.0	11.0	22.07093048095703	5.881021022796631
1.0	63710000.0	63720000.0	13.0	18.137426376342773	4.725359916687012
1.0	63770000.0	63780000.0	15.0	24.864107131958008	6.3163933753967285
1.0	63780000.0	63790000.0	14.0	18.489253997802734	5.399493217468262
1.0	63920000.0	63930000.0	10.0	12.918691635131836	4.001001834869385
1.0	63940000.0	63950000.0	9.0	11.32949161529541	3.799135684967041
1.0	64070000.0	64080000.0	18.0	12.583404541015625	3.9535248279571533
1.0	64100000.0	64110000.0	10.0	11.805344581604004	3.852415084838867
1.0	64230000.0	64240000.0	31.0	29.591632843017578	7.590885162353516
1.0	64290000.0	64300000.0	26.0	26.03827476501465	6.081168174743652
1.0	64340000.0	64350000.0	28.0	27.615478515625	6.277911186218262
1.0	64420000.0	64430000.0	34.0	30.642162322998047	6.736691951751709
1.0	64440000.0	64450000.0	27.0	24.6141414642334	5.8093438148498535
1.0	64480000.0	64490000.0	17.0	24.36676788330078	6.0871734619140625
1.0	64510000.0	64520000.0	32.0	27.524953842163086	6.456507682800293
1.0	64520000.0	64530000.0	41.0	30.155078887939453	6.511238098144531
1.0	64560000.0	64570000.0	32.0	27.098119735717773	6.42138147354126
1.0	64600000.0	64610000.0	39.0	25.48659896850586	6.374665260314941
1.0	64670000.0	64680000.0	34.0	34.63903045654297	8.544900894165039
1.0	64680000.0	64690000.0	26.0	31.6912784576416	7.527238368988037
1.0	64690000.0	64700000.0	35.0	29.166748046875	7.18539571762085
1.0	64710000.0	64720000.0	42.0	28.718624114990234	7.28341817855835
1.0	64720000.0	64730000.0	30.0	31.952356338500977	7.759603977203369
1.0	64760000.0	64770000.0	31.0	29.62174415588379	7.056242942810059
1.0	64790000.0	64800000.0	44.0	34.027915954589844	7.983994483947754
1.0	64810000.0	64820000.0	14.0	25.14280891418457	6.592370510101318
1.0	64830000.0	64840000.0	23.0	32.447105407714844	7.921998023986816
1.0	64900000.0	64910000.0	36.0	28.47821617126465	7.050559043884277
1.0	64910000.0	64920000.0	31.0	30.36077880859375	7.303084373474121
1.0	64920000.0	64930000.0	20.0	26.288915634155273	6.877538204193115
1.0	64960000.0	64970000.0	14.0	18.35293197631836	4.689276218414307
1.0	64990000.0	65000000.0	9.0	14.225192070007324	4.219722270965576
1.0	65080000.0	65090000.0	26.0	18.18106460571289	4.594971656799316
1.0	65110000.0	65120000.0	23.0	18.762422561645508	4.744551181793213
1.0	65120000.0	65130000.0	12.0	17.977519989013672	4.815880298614502
1.0	65140000.0	65150000.0	18.0	17.89323616027832	4.710370063781738
1.0	65180000.0	65190000.0	40.0	34.93059539794922	8.231741905212402
1.0	65240000.0	65250000.0	21.0	16.098129272460938	4.472988605499268
1.0	65310000.0	65320000.0	15.0	14.725744247436523	4.2572245597839355
1.0	65370000.0	65380000.0	10.0	11.50283432006836	3.7271411418914795
1.0	65400000.0	65410000.0	13.0	11.026153564453125	3.7235398292541504
1.0	65480000.0	65490000.0	16.0	15.962301254272461	4.46341609954834
1.0	65530000.0	65540000.0	9.0	14.7742280960083	4.457535743713379
1.0	65590000.0	65600000.0	27.0	31.738306045532227	8.054656028747559
1.0	65600000.0	65610000.0	30.0	28.338470458984375	7.330233097076416
1.0	65620000.0	65630000.0	18.0	21.907634735107422	5.536744117736816
1.0	65640000.0	65650000.0	26.0	21.56320571899414	5.744874000549316
1.0	65650000.0	65660000.0	18.0	20.522119522094727	5.362600803375244
1.0	65720000.0	65730000.0	11.0	14.690478324890137	4.403903961181641
1.0	65740000.0	65750000.0	11.0	18.765689849853516	4.89758825302124
1.0	65760000.0	65770000.0	13.0	18.02902603149414	4.466942310333252
1.0	65830000.0	65840000.0	17.0	15.216033935546875	4.024886608123779
1.0	65880000.0	65890000.0	6.0	18.50434112548828	5.094537734985352
1.0	66040000.0	66050000.0	46.0	42.58988952636719	8.830795288085938
1.0	66280000.0	66290000.0	59.0	56.70732498168945	11.392587661743164
1.0	66300000.0	66310000.0	55.0	53.4078483581543	10.903360366821289
1.0	66340000.0	66350000.0	41.0	41.53374481201172	9.674455642700195
1.0	66350000.0	66360000.0	54.0	46.46100616455078	10.060468673706055
1.0	66370000.0	66380000.0	55.0	46.55569076538086	9.838129043579102
1.0	66400000.0	66410000.0	22.0	43.570621490478516	9.464539527893066
1.0	66410000.0	66420000.0	34.0	40.019508361816406	9.11024284362793
1.0	66420000.0	66430000.0	24.0	29.725072860717773	7.515589237213135
1.0	66470000.0	66480000.0	43.0	38.07361602783203	7.963758945465088
1.0	66480000.0	66490000.0	34.0	35.96314239501953	8.392309188842773
1.0	66510000.0	66520000.0	46.0	37.67443084716797	8.13279914855957
1.0	66560000.0	66570000.0	35.0	43.867156982421875	9.301960945129395
1.0	66570000.0	66580000.0	34.0	33.930023193359375	8.01393985748291
1.0	66590000.0	66600000.0	55.0	40.412010192871094	8.41368293762207
1.0	66600000.0	66610000.0	49.0	38.51337814331055	7.999086856842041
1.0	66700000.0	66710000.0	18.0	19.564350128173828	5.655027389526367
1.0	66710000.0	66720000.0	10.0	15.916616439819336	4.4108428955078125
1.0	66770000.0	66780000.0	17.0	15.337884902954102	4.039188385009766
1.0	66830000.0	66840000.0	11.0	11.349698066711426	3.796536684036255
1.0	66860000.0	66870000.0	19.0	20.21517562866211	5.197959899902344
1.0	66990000.0	67000000.0	28.0	18.45368003845215	5.237363338470459
1.0	67000000.0	67010000.0	20.0	16.47681427001953	4.342857837677002
1.0	67030000.0	67040000.0	18.0	16.81338119506836	4.495043754577637
1.0	67100000.0	67110000.0	16.0	16.527587890625	4.222210884094238
1.0	67120000.0	67130000.0	26.0	20.825847625732422	5.162443161010742
1.0	67160000.0	67170000.0	24.0	19.15312385559082	5.07581090927124
1.0	67220000.0	67230000.0	29.0	22.494754791259766	5.686891078948975
1.0	67240000.0	67250000.0	14.0	21.568819046020508	5.749462127685547
1.0	67280000.0	67290000.0	22.0	23.069828033447266	6.308680534362793
1.0	67310000.0	67320000.0	29.0	23.261507034301758	5.483778476715088
1.0	67390000.0	67400000.0	7.0	9.120199203491211	3.614894151687622
1.0	67460000.0	67470000.0	6.0	11.323513984680176	3.6888136863708496
1.0	67610000.0	67620000.0	28.0	26.637466430664062	6.797673225402832
1.0	67620000.0	67630000.0	33.0	38.34871292114258	9.127923965454102
1.0	67750000.0	67760000.0	30.0	32.15398406982422	7.033738136291504
1.0	67770000.0	67780000.0	15.0	18.49350929260254	5.122714519500732
1.0	67860000.0	67870000.0	9.0	15.078816413879395	4.314638614654541
1.0	67940000.0	67950000.0	28.0	28.643238067626953	7.245530605316162
1.0	68010000.0	68020000.0	20.0	26.170150756835938	6.845416069030762
1.0	68030000.0	68040000.0	31.0	27.218093872070312	6.929659843444824
1.0	68050000.0	68060000.0	17.0	23.039888381958008	6.1014509201049805
1.0	68060000.0	68070000.0	30.0	31.3078556060791	7.498063564300537
1.0	68160000.0	68170000.0	11.0	14.35162353515625	4.241446495056152
1.0	68170000.0	68180000.0	12.0	11.908594131469727	3.7737624645233154
1.0	68180000.0	68190000.0	8.0	12.486955642700195	3.873678684234619
1.0	68230000.0	68240000.0	7.0	12.404803276062012	3.8548874855041504
1.0	68260000.0	68270000.0	16.0	10.773859024047852	3.7681984901428223
1.0	68300000.0	68310000.0	15.0	11.219108581542969	3.512467861175537
1.0	68310000.0	68320000.0	12.0	16.33941078186035	4.716828346252441
1.0	68320000.0	68330000.0	9.0	17.135900497436523	4.742448329925537
1.0	68380000.0	68390000.0	19.0	23.147693634033203	5.45320987701416
1.0	68390000.0	68400000.0	26.0	23.188213348388672	5.987432956695557
1.0	68450000.0	68460000.0	26.0	26.42673110961914	6.107867240905762
1.0	68470000.0	68480000.0	18.0	24.992197036743164	6.475765228271484
1.0	68490000.0	68500000.0	24.0	23.70132827758789	5.75951623916626
1.0	68580000.0	68590000.0	8.0	13.833864212036133	4.120771884918213
1.0	68630000.0	68640000.0	8.0	16.307552337646484	4.427953243255615
1.0	68670000.0	68680000.0	15.0	14.890832901000977	4.450394153594971
1.0	68680000.0	68690000.0	13.0	12.775138854980469	3.9266676902770996
1.0	68740000.0	68750000.0	29.0	25.734054565429688	6.5002570152282715
1.0	68760000.0	68770000.0	24.0	29.597803115844727	7.10519552230835
1.0	68770000.0	68780000.0	36.0	30.35952377319336	7.029940605163574
1.0	68780000.0	68790000.0	24.0	27.292484283447266	7.069977760314941
1.0	68810000.0	68820000.0	35.0	31.278467178344727	7.678353309631348
1.0	68820000.0	68830000.0	28.0	33.66712188720703	7.797249794006348
1.0	68860000.0	68870000.0	57.0	33.883182525634766	8.281245231628418
1.0	68870000.0	68880000.0	33.0	28.59598159790039	7.07788610458374
1.0	68910000.0	68920000.0	38.0	33.352134704589844	8.213785171508789
1.0	69030000.0	69040000.0	55.0	55.58655548095703	11.450170516967773
1.0	69150000.0	69160000.0	81.0	80.23758697509766	13.912808418273926
1.0	69180000.0	69190000.0	71.0	81.67546081542969	13.860326766967773
1.0	69190000.0	69200000.0	69.0	76.15375518798828	13.557581901550293
1.0	69210000.0	69220000.0	89.0	81.87605285644531	13.948115348815918
1.0	69220000.0	69230000.0	83.0	87.87679290771484	14.46076488494873
1.0	69270000.0	69280000.0	61.0	79.4958267211914	13.842798233032227
1.0	69320000.0	69330000.0	115.0	91.30155944824219	14.523031234741211
1.0	69460000.0	69470000.0	55.0	58.34276580810547	11.75780963897705
1.0	69490000.0	69500000.0	85.0	79.01679229736328	13.829980850219727
1.0	69610000.0	69620000.0	58.0	53.461029052734375	10.910385131835938
1.0	69680000.0	69690000.0	44.0	49.67329406738281	9.953577995300293
1.0	69700000.0	69710000.0	42.0	45.60020065307617	9.715852737426758
1.0	69740000.0	69750000.0	47.0	40.00056076049805	9.088933944702148
1.0	69820000.0	69830000.0	34.0	42.37985610961914	8.620682716369629
1.0	69840000.0	69850000.0	41.0	39.614593505859375	8.565055847167969
1.0	69880000.0	69890000.0	24.0	31.909921646118164	7.745970249176025
1.0	69920000.0	69930000.0	40.0	37.480751037597656	8.32150650024414
1.0	69960000.0	69970000.0	32.0	33.416290283203125	7.201573371887207
1.0	70010000.0	70020000.0	42.0	33.01741409301758	7.040978908538818
1.0	70030000.0	70040000.0	17.0	16.770057678222656	4.684333801269531
1.0	70050000.0	70060000.0	25.0	30.334308624267578	7.015020847320557
1.0	70060000.0	70070000.0	30.0	31.18206214904785	7.134591579437256
1.0	70080000.0	70090000.0	39.0	29.118968963623047	6.3208136558532715
1.0	70090000.0	70100000.0	30.0	30.392297744750977	7.175811767578125
1.0	70150000.0	70160000.0	26.0	34.14264678955078	7.131410121917725
1.0	70240000.0	70250000.0	48.0	38.46231460571289	8.325407028198242
1.0	70340000.0	70350000.0	33.0	41.96256637573242	9.44987678527832
1.0	70390000.0	70400000.0	38.0	45.56692123413086	10.080137252807617
1.0	70400000.0	70410000.0	55.0	51.519813537597656	10.374284744262695
1.0	70420000.0	70430000.0	69.0	53.13850784301758	10.47916316986084
1.0	70450000.0	70460000.0	60.0	50.909873962402344	10.270712852478027
1.0	70490000.0	70500000.0	55.0	48.43524169921875	10.230802536010742
1.0	70520000.0	70530000.0	59.0	49.99922180175781	10.3301420211792
1.0	70540000.0	70550000.0	53.0	42.94560623168945	9.059208869934082
1.0	70550000.0	70560000.0	50.0	35.93510437011719	7.701315879821777
1.0	70560000.0	70570000.0	28.0	31.997974395751953	7.8109331130981445
1.0	70580000.0	70590000.0	35.0	29.149871826171875	7.173227787017822
1.0	70710000.0	70720000.0	7.0	9.661686897277832	3.4675261974334717
1.0	70730000.0	70740000.0	17.0	13.483433723449707	4.086784362792969
1.0	70750000.0	70760000.0	10.0	12.400036811828613	3.942378282546997
1.0	70920000.0	70930000.0	7.0	15.498553276062012	4.347567558288574
1.0	70940000.0	70950000.0	18.0	31.377487182617188	7.620866298675537
1.0	70970000.0	70980000.0	30.0	29.797189712524414	7.403606414794922
1.0	71040000.0	71050000.0	91.0	69.38758850097656	12.91765022277832
1.0	71200000.0	71210000.0	96.0	94.97318267822266	14.982571601867676
1.0	71210000.0	71220000.0	130.0	117.73017883300781	15.535794258117676
1.0	71280000.0	71290000.0	89.0	77.04608917236328	13.624856948852539
1.0	71350000.0	71360000.0	62.0	84.29642486572266	14.372785568237305
1.0	71360000.0	71370000.0	81.0	96.3125991821289	14.932065963745117
1.0	71400000.0	71410000.0	134.0	98.11068725585938	14.956250190734863
1.0	71420000.0	71430000.0	97.0	92.87355041503906	14.754098892211914
1.0	71520000.0	71530000.0	11.0	15.439626693725586	4.36652946472168
1.0	71560000.0	71570000.0	20.0	31.755773544311523	7.788102149963379
1.0	71570000.0	71580000.0	25.0	25.736541748046875	6.798922538757324
1.0	71580000.0	71590000.0	45.0	42.22672653198242	9.527486801147461
1.0	71640000.0	71650000.0	57.0	45.95561981201172	9.139480590820312
1.0	71790000.0	71800000.0	51.0	57.037025451660156	11.312355041503906
1.0	71810000.0	71820000.0	59.0	58.57341384887695	11.402544021606445
1.0	71850000.0	71860000.0	65.0	84.06376647949219	14.181718826293945
1.0	71880000.0	71890000.0	62.0	65.16570281982422	12.351238250732422
1.0	71940000.0	71950000.0	74.0	65.7411117553711	12.309712409973145
1.0	72070000.0	72080000.0	52.0	47.01129150390625	9.456480979919434
1.0	72180000.0	72190000.0	50.0	36.581748962402344	7.830998420715332
1.0	72240000.0	72250000.0	27.0	31.23805809020996	6.852555274963379
1.0	72270000.0	72280000.0	28.0	29.537052154541016	7.092807769775391
1.0	72380000.0	72390000.0	33.0	27.228036880493164	6.359583854675293
1.0	72420000.0	72430000.0	23.0	29.572917938232422	6.92331075668335
1.0	72520000.0	72530000.0	59.0	39.14384841918945	8.725903511047363
1.0	72560000.0	72570000.0	47.0	43.854774475097656	9.394987106323242
1.0	72580000.0	72590000.0	40.0	44.42233657836914	9.302628517150879
1.0	72590000.0	72600000.0	65.0	48.47879409790039	10.014422416687012
1.0	72670000.0	72680000.0	52.0	44.9822998046875	9.451818466186523
1.0	72760000.0	72770000.0	27.0	38.331321716308594	8.944719314575195
1.0	72800000.0	72810000.0	16.0	35.20561981201172	8.579153060913086
1.0	72820000.0	72830000.0	61.0	38.85700225830078	8.719494819641113
1.0	72890000.0	72900000.0	70.0	52.107261657714844	10.530888557434082
1.0	72910000.0	72920000.0	60.0	62.18675994873047	12.076102256774902
1.0	72970000.0	72980000.0	39.0	49.702545166015625	10.108755111694336
1.0	73030000.0	73040000.0	38.0	46.32220458984375	9.866453170776367
1.0	73070000.0	73080000.0	61.0	56.9961051940918	11.44201374053955
1.0	73090000.0	73100000.0	41.0	59.31798553466797	11.864346504211426
1.0	73140000.0	73150000.0	81.0	84.66265869140625	14.269810676574707
1.0	73180000.0	73190000.0	97.0	96.87142181396484	15.04792594909668
1.0	73210000.0	73220000.0	117.0	105.2914047241211	15.273521423339844
1.0	73220000.0	73230000.0	100.0	112.11839294433594	15.410426139831543
1.0	73260000.0	73270000.0	88.0	108.23779296875	15.329793930053711
1.0	73280000.0	73290000.0	116.0	109.98370361328125	15.350926399230957
1.0	73310000.0	73320000.0	88.0	108.9951171875	15.328184127807617
1.0	73330000.0	73340000.0	99.0	107.4791488647461	15.30510139465332
1.0	73390000.0	73400000.0	134.0	115.28011322021484	15.435040473937988
1.0	73460000.0	73470000.0	108.0	110.93505859375	15.386194229125977
1.0	73480000.0	73490000.0	96.0	110.15208435058594	15.362800598144531
1.0	73630000.0	73640000.0	107.0	125.8990707397461	15.397781372070312
1.0	73650000.0	73660000.0	125.0	118.19974517822266	15.455331802368164
1.0	73810000.0	73820000.0	103.0	112.15975189208984	15.38746452331543
1.0	73830000.0	73840000.0	105.0	111.23006439208984	15.372125625610352
1.0	73840000.0	73850000.0	115.0	115.6192398071289	15.425989151000977
1.0	74020000.0	74030000.0	104.0	96.45433044433594	14.984687805175781
1.0	74030000.0	74040000.0	71.0	79.44477844238281	13.818246841430664
1.0	74080000.0	74090000.0	59.0	84.39542388916016	14.101656913757324
1.0	74090000.0	74100000.0	78.0	89.99942779541016	14.435544967651367
1.0	74140000.0	74150000.0	46.0	59.778106689453125	12.163182258605957
1.0	74150000.0	74160000.0	77.0	87.66865539550781	14.592447280883789
1.0	74180000.0	74190000.0	120.0	96.33097839355469	14.928003311157227
1.0	74220000.0	74230000.0	94.0	93.51411437988281	14.767115592956543
1.0	74230000.0	74240000.0	85.0	94.05122375488281	14.816232681274414
1.0	74240000.0	74250000.0	89.0	93.57423400878906	14.78193473815918
1.0	74300000.0	74310000.0	109.0	98.09366607666016	14.99139404296875
1.0	74310000.0	74320000.0	88.0	102.22920227050781	15.152109146118164
1.0	74330000.0	74340000.0	92.0	101.14335632324219	15.117915153503418
1.0	74420000.0	74430000.0	109.0	109.84461975097656	15.360490798950195
1.0	74430000.0	74440000.0	106.0	103.1047134399414	15.196733474731445
1.0	74440000.0	74450000.0	116.0	107.8437728881836	15.313308715820312
1.0	74490000.0	74500000.0	78.0	82.53276062011719	14.201187133789062
1.0	74580000.0	74590000.0	60.0	63.752662658691406	12.376084327697754
1.0	74680000.0	74690000.0	24.0	43.66144561767578	9.346413612365723
1.0	74690000.0	74700000.0	30.0	48.671104431152344	9.765708923339844
1.0	74720000.0	74730000.0	35.0	31.958965301513672	7.358922481536865
1.0	74750000.0	74760000.0	34.0	29.504901885986328	6.97847843170166
1.0	74760000.0	74770000.0	41.0	28.4235897064209	6.522151947021484
1.0	74800000.0	74810000.0	21.0	24.754337310791016	6.338963985443115
1.0	74890000.0	74900000.0	37.0	40.750221252441406	8.96934700012207
1.0	74920000.0	74930000.0	43.0	61.70873260498047	12.196739196777344
1.0	74930000.0	74940000.0	49.0	58.74657440185547	12.288872718811035
1.0	74980000.0	74990000.0	96.0	87.0010986328125	14.752799987792969
1.0	75030000.0	75040000.0	96.0	99.54659271240234	15.125200271606445
1.0	75070000.0	75080000.0	126.0	101.24071502685547	15.112146377563477
1.0	75120000.0	75130000.0	97.0	95.03642272949219	15.053047180175781
1.0	75190000.0	75200000.0	14.0	22.081729888916016	5.473102569580078
1.0	75240000.0	75250000.0	46.0	54.92818069458008	11.864596366882324
1.0	75250000.0	75260000.0	82.0	75.25550842285156	13.91332721710205
1.0	75290000.0	75300000.0	105.0	88.14641571044922	14.582595825195312
1.0	75390000.0	75400000.0	95.0	108.6320571899414	15.369160652160645
1.0	75480000.0	75490000.0	99.0	82.46100616455078	14.1096830368042
1.0	75600000.0	75610000.0	46.0	45.99718475341797	10.436416625976562
1.0	75730000.0	75740000.0	88.0	79.96013641357422	14.015103340148926
1.0	75770000.0	75780000.0	116.0	91.9726333618164	14.700398445129395
1.0	75780000.0	75790000.0	104.0	102.80793762207031	15.18189811706543
1.0	75790000.0	75800000.0	97.0	99.89192199707031	15.055030822753906
1.0	75800000.0	75810000.0	122.0	102.09880065917969	15.120800971984863
1.0	75830000.0	75840000.0	128.0	116.40715026855469	15.438807487487793
1.0	75880000.0	75890000.0	112.0	110.91707611083984	15.378613471984863
1.0	75920000.0	75930000.0	118.0	106.6449203491211	15.30207347869873
1.0	76100000.0	76110000.0	26.0	47.78159713745117	10.280810356140137
1.0	76150000.0	76160000.0	54.0	55.504615783691406	10.814821243286133
1.0	76170000.0	76180000.0	26.0	33.13236618041992	7.493619441986084
1.0	76190000.0	76200000.0	13.0	12.520097732543945	3.9336695671081543
1.0	76210000.0	76220000.0	9.0	14.03209400177002	4.162927627563477
1.0	76220000.0	76230000.0	12.0	16.2718563079834	4.474789619445801
1.0	76250000.0	76260000.0	11.0	11.29200553894043	3.656780958175659
1.0	76300000.0	76310000.0	11.0	16.870325088500977	4.572186470031738
1.0	76330000.0	76340000.0	34.0	23.02352523803711	5.364030361175537
1.0	76370000.0	76380000.0	19.0	23.17867660522461	5.756462097167969
1.0	76410000.0	76420000.0	13.0	24.366872787475586	6.078301429748535
1.0	76420000.0	76430000.0	20.0	22.86673355102539	5.775274753570557
1.0	76460000.0	76470000.0	38.0	27.572154998779297	6.822469234466553
1.0	76480000.0	76490000.0	28.0	24.596637725830078	5.746181964874268
1.0	76490000.0	76500000.0	38.0	22.08782958984375	5.3607072830200195
1.0	76500000.0	76510000.0	31.0	20.380701065063477	4.8929057121276855
1.0	76520000.0	76530000.0	20.0	20.615480422973633	5.520371437072754
1.0	76540000.0	76550000.0	23.0	14.845804214477539	4.344707012176514
1.0	76560000.0	76570000.0	15.0	16.955636978149414	4.75421142578125
1.0	76570000.0	76580000.0	18.0	15.356928825378418	4.28275203704834
1.0	76610000.0	76620000.0	12.0	13.080816268920898	4.062413692474365
1.0	76640000.0	76650000.0	24.0	19.589059829711914	4.830170631408691
1.0	76650000.0	76660000.0	30.0	19.641704559326172	4.743401050567627
1.0	76740000.0	76750000.0	20.0	22.294727325439453	5.73738956451416
1.0	76870000.0	76880000.0	27.0	27.140039443969727	6.133011817932129
1.0	76950000.0	76960000.0	28.0	28.014745712280273	6.84195613861084
1.0	77110000.0	77120000.0	32.0	40.173545837402344	8.664831161499023
1.0	77170000.0	77180000.0	45.0	46.80850601196289	9.980581283569336
1.0	77190000.0	77200000.0	46.0	41.21439743041992	9.195005416870117
1.0	77280000.0	77290000.0	58.0	54.67375946044922	10.889226913452148
1.0	77310000.0	77320000.0	56.0	53.599769592285156	10.786598205566406
1.0	77440000.0	77450000.0	60.0	61.61528396606445	11.937427520751953
1.0	77510000.0	77520000.0	65.0	42.926456451416016	8.81572437286377
1.0	77560000.0	77570000.0	23.0	29.15939712524414	6.789086818695068
1.0	77610000.0	77620000.0	29.0	16.5006103515625	4.556894302368164
1.0	77630000.0	77640000.0	14.0	16.409046173095703	4.506756782531738
1.0	77650000.0	77660000.0	16.0	17.826473236083984	4.729432106018066
1.0	77810000.0	77820000.0	28.0	35.26492691040039	7.497060298919678
1.0	77840000.0	77850000.0	26.0	34.70991897583008	7.447091579437256
1.0	77900000.0	77910000.0	32.0	36.84364700317383	7.953408241271973
1.0	77930000.0	77940000.0	48.0	31.6336612701416	6.985236167907715
1.0	77970000.0	77980000.0	39.0	26.109542846679688	6.355595588684082
1.0	77990000.0	78000000.0	31.0	25.178787231445312	6.326220989227295
1.0	78300000.0	78310000.0	16.0	13.105321884155273	4.0199432373046875
1.0	78310000.0	78320000.0	14.0	15.099270820617676	4.306309700012207
1.0	78370000.0	78380000.0	26.0	14.554941177368164	4.152006149291992
1.0	78430000.0	78440000.0	14.0	11.504884719848633	3.8240482807159424
1.0	78450000.0	78460000.0	13.0	12.940274238586426	4.020999431610107
1.0	78560000.0	78570000.0	27.0	49.76115036010742	10.492588996887207
1.0	78660000.0	78670000.0	113.0	111.49314880371094	15.556058883666992
1.0	78720000.0	78730000.0	128.0	121.9754867553711	15.469232559204102
1.0	78730000.0	78740000.0	90.0	113.89449310302734	15.421147346496582
1.0	78790000.0	78800000.0	91.0	101.52635192871094	15.134206771850586
1.0	78840000.0	78850000.0	85.0	101.46455383300781	15.113805770874023
1.0	78920000.0	78930000.0	110.0	111.92733001708984	15.442384719848633
1.0	79030000.0	79040000.0	76.0	65.41110229492188	12.672093391418457
1.0	79210000.0	79220000.0	60.0	51.98590087890625	10.390846252441406
1.0	79290000.0	79300000.0	35.0	46.34186553955078	10.467958450317383
1.0	79330000.0	79340000.0	73.0	72.18242645263672	12.968690872192383
1.0	79510000.0	79520000.0	71.0	71.61198425292969	13.018949508666992
1.0	79520000.0	79530000.0	82.0	79.22254943847656	13.685803413391113
1.0	79660000.0	79670000.0	45.0	48.904258728027344	9.973176956176758
1.0	79720000.0	79730000.0	22.0	32.803123474121094	8.07638168334961
1.0	79730000.0	79740000.0	41.0	46.189762115478516	10.174636840820312
1.0	79840000.0	79850000.0	56.0	49.83857727050781	10.13557243347168
1.0	79850000.0	79860000.0	59.0	59.87150955200195	11.427530288696289
1.0	79900000.0	79910000.0	61.0	60.72234344482422	11.428486824035645
1.0	79910000.0	79920000.0	70.0	59.967384338378906	11.677413940429688
1.0	79940000.0	79950000.0	68.0	74.32293701171875	13.24268913269043
1.0	79980000.0	79990000.0	54.0	61.060394287109375	12.057246208190918
1.0	80000000.0	80010000.0	56.0	68.14655303955078	12.967079162597656
1.0	80030000.0	80040000.0	70.0	61.36989212036133	12.21081256866455
1.0	80120000.0	80130000.0	82.0	81.72059631347656	14.023297309875488
1.0	80130000.0	80140000.0	85.0	87.27560424804688	14.415637016296387
1.0	80200000.0	80210000.0	113.0	104.76329040527344	15.259099960327148
1.0	80210000.0	80220000.0	85.0	89.57746887207031	14.556068420410156
1.0	80220000.0	80230000.0	77.0	90.32075500488281	14.602277755737305
1.0	80230000.0	80240000.0	75.0	93.38522338867188	14.765054702758789
1.0	80250000.0	80260000.0	102.0	106.8136215209961	15.248313903808594
1.0	80270000.0	80280000.0	94.0	108.32786560058594	15.321531295776367
1.0	80280000.0	80290000.0	87.0	102.81605529785156	15.16053295135498
1.0	80370000.0	80380000.0	107.0	104.3857192993164	15.215082168579102
1.0	80420000.0	80430000.0	103.0	106.64510345458984	15.280647277832031
1.0	80440000.0	80450000.0	90.0	95.67168426513672	14.912859916687012
1.0	80470000.0	80480000.0	74.0	89.62508392333984	14.595510482788086
1.0	80490000.0	80500000.0	111.0	99.17015838623047	15.040431022644043
1.0	80530000.0	80540000.0	91.0	86.37419128417969	14.406908988952637
1.0	80620000.0	80630000.0	82.0	83.45584869384766	14.04851245880127
1.0	80660000.0	80670000.0	60.0	82.18150329589844	14.121885299682617
1.0	80800000.0	80810000.0	47.0	57.45722579956055	11.607434272766113
1.0	80830000.0	80840000.0	54.0	54.790428161621094	10.911672592163086
1.0	80850000.0	80860000.0	74.0	59.30156326293945	11.513120651245117
1.0	80940000.0	80950000.0	43.0	44.83964920043945	9.332544326782227
1.0	80960000.0	80970000.0	50.0	39.280174255371094	9.260629653930664
1.0	80970000.0	80980000.0	31.0	48.20940017700195	9.832651138305664
1.0	80990000.0	81000000.0	20.0	40.09210205078125	8.988131523132324
1.0	81000000.0	81010000.0	29.0	42.222679138183594	9.05003833770752
1.0	81040000.0	81050000.0	52.0	38.77112579345703	8.343023300170898
1.0	81080000.0	81090000.0	54.0	47.17275619506836	9.761713027954102
1.0	81110000.0	81120000.0	25.0	48.20191192626953	9.625804901123047
1.0	81150000.0	81160000.0	43.0	50.75035858154297	10.276071548461914
1.0	81170000.0	81180000.0	45.0	49.39362716674805	10.02310562133789
1.0	81230000.0	81240000.0	38.0	51.690773010253906	10.393587112426758
1.0	81330000.0	81340000.0	43.0	47.9496955871582	10.005205154418945
1.0	81360000.0	81370000.0	46.0	55.106101989746094	11.011751174926758
1.0	81380000.0	81390000.0	33.0	36.880149841308594	8.56533432006836
1.0	81470000.0	81480000.0	39.0	59.51739501953125	11.612053871154785
1.0	81480000.0	81490000.0	78.0	59.8164176940918	11.479905128479004
1.0	81500000.0	81510000.0	62.0	58.13282012939453	11.656316757202148
1.0	81520000.0	81530000.0	54.0	67.12149810791016	12.617365837097168
1.0	81610000.0	81620000.0	76.0	70.63468933105469	12.817919731140137
1.0	81620000.0	81630000.0	54.0	64.25669860839844	12.16755485534668
1.0	81690000.0	81700000.0	39.0	57.091453552246094	11.552923202514648
1.0	81720000.0	81730000.0	76.0	71.85801696777344	13.032137870788574
1.0	81730000.0	81740000.0	67.0	61.818214416503906	12.04658031463623
1.0	81850000.0	81860000.0	75.0	71.3810806274414	13.065655708312988
1.0	81910000.0	81920000.0	62.0	72.0369644165039	12.921937942504883
1.0	81980000.0	81990000.0	56.0	64.42247772216797	12.18883228302002
1.0	82070000.0	82080000.0	69.0	65.95683288574219	12.125036239624023
1.0	82110000.0	82120000.0	70.0	63.100685119628906	11.921086311340332
1.0	82130000.0	82140000.0	47.0	59.63969039916992	11.756354331970215
1.0	82280000.0	82290000.0	47.0	48.445655822753906	9.992973327636719
1.0	82330000.0	82340000.0	58.0	52.105506896972656	10.555824279785156
1.0	82390000.0	82400000.0	62.0	56.1990852355957	11.095559120178223
1.0	82400000.0	82410000.0	63.0	59.85723876953125	11.517416000366211
1.0	82410000.0	82420000.0	64.0	61.206581115722656	11.59521770477295
1.0	82520000.0	82530000.0	65.0	60.76814651489258	11.589690208435059
1.0	82560000.0	82570000.0	33.0	49.6231689453125	10.71548843383789
1.0	82580000.0	82590000.0	51.0	55.54265213012695	11.171902656555176
1.0	82670000.0	82680000.0	72.0	69.06431579589844	12.790048599243164
1.0	82760000.0	82770000.0	80.0	95.15301513671875	14.859758377075195
1.0	82770000.0	82780000.0	70.0	80.56883239746094	13.988408088684082
1.0	82860000.0	82870000.0	83.0	96.13059997558594	14.904647827148438
1.0	82900000.0	82910000.0	89.0	84.73631286621094	14.271650314331055
1.0	83000000.0	83010000.0	93.0	90.8379898071289	14.633152961730957
1.0	83010000.0	83020000.0	91.0	89.3116226196289	14.54590129852295
1.0	83020000.0	83030000.0	72.0	81.83610534667969	13.966211318969727
1.0	83060000.0	83070000.0	84.0	77.56614685058594	13.664685249328613
1.0	83070000.0	83080000.0	87.0	76.86979675292969	13.622082710266113
1.0	83100000.0	83110000.0	71.0	80.62925720214844	13.906753540039062
1.0	83120000.0	83130000.0	50.0	61.58502197265625	12.50244426727295
1.0	83190000.0	83200000.0	91.0	82.05449676513672	14.161787033081055
1.0	83220000.0	83230000.0	46.0	69.03649139404297	12.713895797729492
1.0	83300000.0	83310000.0	55.0	55.33008575439453	11.268796920776367
1.0	83310000.0	83320000.0	61.0	50.71125030517578	10.500897407531738
1.0	83350000.0	83360000.0	56.0	56.331092834472656	11.198846817016602
1.0	83480000.0	83490000.0	39.0	45.99454116821289	9.884476661682129
1.0	83550000.0	83560000.0	46.0	39.70850372314453	8.624299049377441
1.0	83560000.0	83570000.0	41.0	37.00788116455078	8.157391548156738
1.0	83590000.0	83600000.0	45.0	34.72335433959961	8.51138973236084
1.0	83620000.0	83630000.0	11.0	19.525001525878906	5.624022483825684
1.0	83870000.0	83880000.0	2.0	12.971583366394043	4.143369197845459
1.0	83990000.0	84000000.0	20.0	24.285907745361328	6.103169918060303
1.0	84030000.0	84040000.0	28.0	21.05562973022461	5.288114070892334
1.0	84050000.0	84060000.0	25.0	33.19746398925781	7.490567684173584
1.0	84170000.0	84180000.0	21.0	25.20071792602539	6.00903844833374
1.0	84270000.0	84280000.0	23.0	20.193967819213867	5.487826347351074
1.0	84280000.0	84290000.0	21.0	15.830963134765625	4.3955159187316895
1.0	84300000.0	84310000.0	16.0	15.242749214172363	4.128089904785156
1.0	84310000.0	84320000.0	8.0	13.779373168945312	4.6486711502075195
1.0	84360000.0	84370000.0	8.0	13.649922370910645	4.231510639190674
1.0	84370000.0	84380000.0	14.0	12.62960147857666	3.8692831993103027
1.0	84510000.0	84520000.0	21.0	19.883346557617188	5.751698970794678
1.0	84580000.0	84590000.0	16.0	11.80109977722168	3.846029758453369
1.0	84650000.0	84660000.0	17.0	11.77119255065918	4.255032539367676
1.0	84870000.0	84880000.0	20.0	14.288238525390625	4.184238433837891
1.0	84940000.0	84950000.0	22.0	14.386476516723633	4.6189069747924805
1.0	84950000.0	84960000.0	11.0	11.062821388244629	3.7737936973571777
1.0	85060000.0	85070000.0	10.0	14.533940315246582	4.3600311279296875
1.0	85120000.0	85130000.0	12.0	14.355506896972656	4.196651935577393
1.0	85160000.0	85170000.0	20.0	18.5556640625	5.03502893447876
1.0	85230000.0	85240000.0	24.0	26.696203231811523	6.803717136383057
1.0	85280000.0	85290000.0	24.0	29.78304672241211	7.439337730407715
1.0	85300000.0	85310000.0	16.0	31.60480308532715	7.48739767074585
1.0	85310000.0	85320000.0	23.0	22.440898895263672	5.936032295227051
1.0	85330000.0	85340000.0	25.0	29.2142333984375	7.123293876647949
1.0	85370000.0	85380000.0	32.0	29.16194725036621	7.2626495361328125
1.0	85480000.0	85490000.0	6.0	14.166387557983398	4.341872692108154
1.0	85490000.0	85500000.0	14.0	12.918058395385742	3.883802890777588
1.0	85520000.0	85530000.0	8.0	16.568958282470703	4.886569499969482
1.0	85570000.0	85580000.0	12.0	16.97109603881836	4.83223819732666
1.0	85580000.0	85590000.0	17.0	16.512714385986328	4.504164695739746
1.0	85600000.0	85610000.0	16.0	18.369810104370117	5.035425662994385
1.0	85650000.0	85660000.0	11.0	10.811868667602539	3.724113941192627
1.0	85680000.0	85690000.0	23.0	24.918758392333984	6.258072853088379
1.0	85710000.0	85720000.0	9.0	14.164502143859863	4.10858678817749
1.0	85770000.0	85780000.0	29.0	25.246734619140625	6.51577615737915
1.0	85790000.0	85800000.0	26.0	27.692977905273438	6.4020676612854
1.0	85820000.0	85830000.0	27.0	27.032489776611328	6.530636787414551
1.0	85860000.0	85870000.0	18.0	25.99881362915039	6.514563083648682
1.0	85870000.0	85880000.0	23.0	26.826580047607422	6.236617088317871
1.0	85920000.0	85930000.0	23.0	28.855266571044922	6.963659763336182
1.0	85950000.0	85960000.0	48.0	34.13227081298828	7.465867519378662
1.0	85990000.0	86000000.0	61.0	35.15561294555664	8.557622909545898
1.0	86030000.0	86040000.0	21.0	36.671058654785156	7.669123649597168
1.0	86240000.0	86250000.0	10.0	21.577560424804688	5.15248966217041
1.0	86300000.0	86310000.0	23.0	19.42691421508789	4.878851413726807
1.0	86330000.0	86340000.0	9.0	20.343215942382812	5.352720260620117
1.0	86380000.0	86390000.0	18.0	21.755207061767578	5.181595325469971
1.0	86400000.0	86410000.0	19.0	17.033443450927734	4.435605525970459
1.0	86480000.0	86490000.0	19.0	18.944087982177734	5.251702308654785
1.0	86510000.0	86520000.0	22.0	23.63778305053711	5.777736663818359
1.0	86560000.0	86570000.0	28.0	24.17864418029785	5.485391139984131
1.0	86610000.0	86620000.0	22.0	21.454776763916016	5.5218024253845215
1.0	86620000.0	86630000.0	19.0	21.20611000061035	5.750709533691406
1.0	86630000.0	86640000.0	23.0	22.05641746520996	5.763145446777344
1.0	86640000.0	86650000.0	14.0	20.204139709472656	5.19761323928833
1.0	86650000.0	86660000.0	19.0	24.969058990478516	5.491102695465088
1.0	86700000.0	86710000.0	18.0	24.191390991210938	5.921691417694092
1.0	86760000.0	86770000.0	12.0	14.6925048828125	3.9603049755096436
1.0	86900000.0	86910000.0	20.0	22.29073143005371	5.290581703186035
1.0	87030000.0	87040000.0	35.0	41.17039489746094	8.596004486083984
1.0	87060000.0	87070000.0	37.0	43.23046112060547	9.218255996704102
1.0	87100000.0	87110000.0	42.0	41.00053787231445	8.878373146057129
1.0	87290000.0	87300000.0	19.0	23.563644409179688	6.158589839935303
1.0	87360000.0	87370000.0	10.0	12.823122024536133	3.991772413253784
1.0	87450000.0	87460000.0	20.0	13.383268356323242	4.063702583312988
1.0	87490000.0	87500000.0	8.0	13.674946784973145	4.116886615753174
1.0	87500000.0	87510000.0	8.0	12.35820198059082	4.203225135803223
1.0	87520000.0	87530000.0	17.0	13.2429780960083	4.048375129699707
1.0	87530000.0	87540000.0	10.0	13.433982849121094	4.06581974029541
1.0	87610000.0	87620000.0	19.0	17.97942352294922	4.939762115478516
1.0	87670000.0	87680000.0	26.0	30.852041244506836	6.595490455627441
1.0	87700000.0	87710000.0	29.0	30.084228515625	7.323651313781738
1.0	87720000.0	87730000.0	37.0	35.19330596923828	7.201507568359375
1.0	87730000.0	87740000.0	39.0	28.959997177124023	6.3050217628479
1.0	87740000.0	87750000.0	32.0	27.229578018188477	6.723212242126465
1.0	87790000.0	87800000.0	18.0	13.428930282592773	4.054029941558838
1.0	87840000.0	87850000.0	37.0	35.49590301513672	7.590938568115234
1.0	87870000.0	87880000.0	17.0	26.298511505126953	6.514919281005859
1.0	87890000.0	87900000.0	24.0	28.825275421142578	6.736372470855713
1.0	87930000.0	87940000.0	31.0	35.13142776489258	8.355195999145508
1.0	87970000.0	87980000.0	41.0	40.367271423339844	8.743947982788086
1.0	87980000.0	87990000.0	43.0	52.18970489501953	10.035364151000977
1.0	88040000.0	88050000.0	46.0	53.7135009765625	10.913203239440918
1.0	88070000.0	88080000.0	75.0	59.720245361328125	11.425600051879883
1.0	88110000.0	88120000.0	53.0	49.42555236816406	10.326889038085938
1.0	88140000.0	88150000.0	43.0	47.32957077026367	10.201604843139648
1.0	88150000.0	88160000.0	42.0	38.96501922607422	9.282928466796875
1.0	88270000.0	88280000.0	61.0	53.69416046142578	10.721198081970215
1.0	88350000.0	88360000.0	63.0	41.62065505981445	9.553813934326172
1.0	88360000.0	88370000.0	64.0	35.66828536987305	8.391496658325195
1.0	88470000.0	88480000.0	64.0	60.921730041503906	11.903375625610352
1.0	88490000.0	88500000.0	88.0	68.77816009521484	12.361532211303711
1.0	88550000.0	88560000.0	75.0	71.19705963134766	12.891352653503418
1.0	88620000.0	88630000.0	67.0	56.57817459106445	11.13404369354248
1.0	88640000.0	88650000.0	23.0	38.38624572753906	9.225529670715332
1.0	88650000.0	88660000.0	28.0	41.517520904541016	9.551816940307617
1.0	88730000.0	88740000.0	50.0	49.795013427734375	9.937919616699219
1.0	88760000.0	88770000.0	39.0	39.50686264038086	9.346578598022461
1.0	88820000.0	88830000.0	47.0	53.06251907348633	10.449698448181152
1.0	88830000.0	88840000.0	43.0	49.6362419128418	10.046850204467773
1.0	88860000.0	88870000.0	48.0	47.23107147216797	9.443571090698242
1.0	88900000.0	88910000.0	71.0	56.582908630371094	11.10938835144043
1.0	88960000.0	88970000.0	43.0	49.754005432128906	10.117297172546387
1.0	88980000.0	88990000.0	33.0	48.40668487548828	9.8350191116333
1.0	88990000.0	89000000.0	18.0	44.76302719116211	9.61524486541748
1.0	89000000.0	89010000.0	40.0	44.7119026184082	9.34695816040039
1.0	89010000.0	89020000.0	33.0	38.910579681396484	8.833277702331543
1.0	89110000.0	89120000.0	34.0	32.46428298950195	8.030644416809082
1.0	89160000.0	89170000.0	13.0	11.713691711425781	3.852407932281494
1.0	89170000.0	89180000.0	12.0	13.715036392211914	4.121645927429199
1.0	89220000.0	89230000.0	9.0	12.3842134475708	3.9483585357666016
1.0	89250000.0	89260000.0	16.0	10.705154418945312	3.716911792755127
1.0	89280000.0	89290000.0	7.0	13.01976490020752	4.028430461883545
1.0	89330000.0	89340000.0	7.0	11.245955467224121	3.7911815643310547
1.0	89410000.0	89420000.0	15.0	12.404911041259766	3.9466660022735596
1.0	89470000.0	89480000.0	23.0	18.6602725982666	4.825389385223389
1.0	89510000.0	89520000.0	23.0	25.487329483032227	5.935049533843994
1.0	89600000.0	89610000.0	27.0	28.636157989501953	6.794342994689941
1.0	89610000.0	89620000.0	29.0	26.803203582763672	6.542100429534912
1.0	89650000.0	89660000.0	20.0	25.71982765197754	6.064120292663574
1.0	89720000.0	89730000.0	16.0	21.11728286743164	5.551782608032227
1.0	89750000.0	89760000.0	28.0	38.82780075073242	7.9728875160217285
1.0	89850000.0	89860000.0	41.0	29.901836395263672	7.012059688568115
1.0	90070000.0	90080000.0	1.0	10.672712326049805	3.7926628589630127
1.0	90080000.0	90090000.0	11.0	9.925190925598145	3.707735776901245
1.0	90090000.0	90100000.0	11.0	9.396584510803223	4.399167537689209
1.0	90100000.0	90110000.0	6.0	9.618499755859375	3.927450180053711
1.0	90140000.0	90150000.0	3.0	12.529624938964844	3.8611080646514893
1.0	90170000.0	90180000.0	16.0	13.220901489257812	4.58074951171875
1.0	90200000.0	90210000.0	16.0	18.17653465270996	4.722144603729248
1.0	90340000.0	90350000.0	11.0	13.291425704956055	4.011541366577148
1.0	90350000.0	90360000.0	16.0	12.570808410644531	3.948833465576172
1.0	90370000.0	90380000.0	14.0	10.370698928833008	3.841970443725586
1.0	90400000.0	90410000.0	6.0	9.673616409301758	3.587430953979492
1.0	90430000.0	90440000.0	11.0	20.861459732055664	5.502657890319824
1.0	90450000.0	90460000.0	13.0	22.368144989013672	5.874870777130127
1.0	90530000.0	90540000.0	48.0	64.8268051147461	12.905316352844238
1.0	90610000.0	90620000.0	92.0	97.4394760131836	15.155122756958008
1.0	90650000.0	90660000.0	99.0	91.52852630615234	14.669629096984863
1.0	90700000.0	90710000.0	96.0	104.49574279785156	15.240130424499512
1.0	90760000.0	90770000.0	83.0	90.51536560058594	14.538490295410156
1.0	90790000.0	90800000.0	98.0	96.05519104003906	14.8297700881958
1.0	90890000.0	90900000.0	99.0	96.64045715332031	15.022000312805176
1.0	90950000.0	90960000.0	88.0	91.51618194580078	14.671285629272461
1.0	91040000.0	91050000.0	53.0	66.0887680053711	13.295652389526367
1.0	91150000.0	91160000.0	64.0	63.05998611450195	12.421581268310547
1.0	91270000.0	91280000.0	25.0	30.544818878173828	6.660889625549316
1.0	91300000.0	91310000.0	17.0	21.836435317993164	5.791601657867432
1.0	91390000.0	91400000.0	7.0	12.13245964050293	3.9081687927246094
1.0	91420000.0	91430000.0	10.0	12.161316871643066	3.9263954162597656
1.0	91480000.0	91490000.0	5.0	11.93618392944336	3.87062406539917
1.0	91520000.0	91530000.0	45.0	41.689537048339844	9.044538497924805
1.0	91580000.0	91590000.0	46.0	41.14101791381836	9.667427062988281
1.0	91660000.0	91670000.0	43.0	37.25690841674805	8.873746871948242
1.0	91780000.0	91790000.0	28.0	25.631744384765625	5.884490013122559
1.0	91800000.0	91810000.0	19.0	29.470840454101562	6.328629970550537
1.0	91850000.0	91860000.0	17.0	29.163249969482422	7.400773525238037
1.0	91860000.0	91870000.0	10.0	17.4320125579834	4.854926109313965
1.0	91870000.0	91880000.0	19.0	22.986042022705078	6.079949855804443
1.0	92010000.0	92020000.0	19.0	20.12961769104004	5.185403347015381
1.0	92020000.0	92030000.0	17.0	14.571942329406738	4.788227081298828
1.0	92030000.0	92040000.0	12.0	16.201766967773438	4.694897174835205
1.0	92070000.0	92080000.0	16.0	19.38736343383789	5.0290937423706055
1.0	92170000.0	92180000.0	13.0	13.657249450683594	3.981804370880127
1.0	92210000.0	92220000.0	10.0	13.11335563659668	4.685439109802246
1.0	92250000.0	92260000.0	13.0	12.540536880493164	4.619822978973389
1.0	92320000.0	92330000.0	13.0	15.061633110046387	4.329354286193848
1.0	92550000.0	92560000.0	45.0	36.128013610839844	8.360909461975098
1.0	92690000.0	92700000.0	34.0	32.942283630371094	8.305158615112305
1.0	92830000.0	92840000.0	16.0	16.023820877075195	4.439948081970215
1.0	92870000.0	92880000.0	35.0	33.47779083251953	7.5444536209106445
1.0	92910000.0	92920000.0	40.0	35.718990325927734	8.496698379516602
1.0	92930000.0	92940000.0	37.0	32.31493377685547	7.864596366882324
1.0	92980000.0	92990000.0	22.0	17.44072723388672	4.663226127624512
1.0	93000000.0	93010000.0	11.0	15.694915771484375	4.412274360656738
1.0	93040000.0	93050000.0	12.0	14.558525085449219	4.2458696365356445
1.0	93120000.0	93130000.0	25.0	16.70729637145996	4.5465216636657715
1.0	93200000.0	93210000.0	11.0	13.065241813659668	4.019893646240234
1.0	93230000.0	93240000.0	12.0	14.698995590209961	4.2781853675842285
1.0	93240000.0	93250000.0	13.0	11.473365783691406	3.8032162189483643
1.0	93380000.0	93390000.0	15.0	16.071884155273438	4.536701679229736
1.0	93430000.0	93440000.0	23.0	20.130863189697266	5.431018829345703
1.0	93440000.0	93450000.0	31.0	22.228857040405273	5.602834224700928
1.0	93490000.0	93500000.0	37.0	30.84787940979004	7.5714874267578125
1.0	93550000.0	93560000.0	12.0	13.666361808776855	4.105041027069092
1.0	93580000.0	93590000.0	10.0	12.503324508666992	3.9421768188476562
1.0	93760000.0	93770000.0	20.0	15.107778549194336	4.299078941345215
1.0	93770000.0	93780000.0	22.0	15.168354988098145	4.317193031311035
1.0	93780000.0	93790000.0	18.0	17.897544860839844	4.725129127502441
1.0	93790000.0	93800000.0	12.0	14.460723876953125	4.225314617156982
1.0	93840000.0	93850000.0	16.0	17.289196014404297	4.66058874130249
1.0	93940000.0	93950000.0	12.0	14.571301460266113	4.203280448913574
1.0	93980000.0	93990000.0	11.0	12.901330947875977	3.9902515411376953
1.0	94140000.0	94150000.0	12.0	10.431068420410156	4.4729084968566895
1.0	94150000.0	94160000.0	13.0	17.060810089111328	4.769721031188965
1.0	94180000.0	94190000.0	18.0	17.646926879882812	5.19461727142334
1.0	94220000.0	94230000.0	15.0	17.481834411621094	4.807300567626953
1.0	94260000.0	94270000.0	11.0	13.333000183105469	4.051984786987305
1.0	94310000.0	94320000.0	13.0	15.016256332397461	4.472400665283203
1.0	94440000.0	94450000.0	28.0	42.900169372558594	9.442809104919434
1.0	94470000.0	94480000.0	47.0	49.20270538330078	10.762578964233398
1.0	94540000.0	94550000.0	54.0	40.36552047729492	9.224039077758789
1.0	94570000.0	94580000.0	42.0	39.550331115722656	9.108129501342773
1.0	94680000.0	94690000.0	47.0	44.57195281982422	9.308732986450195
1.0	94700000.0	94710000.0	28.0	29.965030670166016	7.485936641693115
1.0	94720000.0	94730000.0	56.0	45.8786506652832	9.820378303527832
1.0	94790000.0	94800000.0	29.0	29.724224090576172	7.383831024169922
1.0	94810000.0	94820000.0	35.0	35.530540466308594	8.056818008422852
1.0	94860000.0	94870000.0	22.0	25.694849014282227	6.561344146728516
1.0	94930000.0	94940000.0	13.0	13.240330696105957	4.052326202392578
1.0	95070000.0	95080000.0	59.0	42.784950256347656	9.079164505004883
1.0	95080000.0	95090000.0	37.0	49.99295425415039	10.300740242004395
1.0	95100000.0	95110000.0	50.0	47.096256256103516	9.660676956176758
1.0	95160000.0	95170000.0	35.0	43.929954528808594	9.020044326782227
1.0	95210000.0	95220000.0	40.0	32.569435119628906	7.572499752044678
1.0	95250000.0	95260000.0	28.0	28.29612159729004	6.431029319763184
1.0	95300000.0	95310000.0	20.0	22.684717178344727	5.60897159576416
1.0	95310000.0	95320000.0	26.0	22.216882705688477	5.625479221343994
1.0	95420000.0	95430000.0	11.0	14.446098327636719	4.885684967041016
1.0	95490000.0	95500000.0	12.0	15.343823432922363	4.342812538146973
1.0	95500000.0	95510000.0	10.0	14.075540542602539	4.143105983734131
1.0	95560000.0	95570000.0	43.0	33.656227111816406	8.185486793518066
1.0	95570000.0	95580000.0	50.0	30.89203453063965	7.829362392425537
1.0	95580000.0	95590000.0	35.0	21.597461700439453	5.748029708862305
1.0	95590000.0	95600000.0	34.0	32.48771667480469	7.503721714019775
1.0	95610000.0	95620000.0	33.0	22.159648895263672	5.780403137207031
1.0	95650000.0	95660000.0	41.0	36.147029876708984	7.589112758636475
1.0	95660000.0	95670000.0	40.0	30.193500518798828	6.698731422424316
1.0	95680000.0	95690000.0	24.0	32.98569107055664	7.319090366363525
1.0	95730000.0	95740000.0	42.0	36.261741638183594	8.102476119995117
1.0	95750000.0	95760000.0	23.0	26.069583892822266	6.720499515533447
1.0	95770000.0	95780000.0	18.0	20.434648513793945	5.452620029449463
1.0	95800000.0	95810000.0	26.0	31.254405975341797	6.941036224365234
1.0	95830000.0	95840000.0	31.0	32.2596321105957	6.814599514007568
1.0	95840000.0	95850000.0	24.0	29.701696395874023	6.529740333557129
1.0	95970000.0	95980000.0	62.0	51.02135467529297	10.194852828979492
1.0	95990000.0	96000000.0	46.0	55.37275314331055	10.607522964477539
1.0	96030000.0	96040000.0	63.0	59.59711456298828	11.473098754882812
1.0	96090000.0	96100000.0	56.0	62.156394958496094	11.703271865844727
1.0	96190000.0	96200000.0	71.0	57.24042510986328	11.1203031539917
1.0	96300000.0	96310000.0	71.0	80.54679107666016	13.902189254760742
1.0	96310000.0	96320000.0	71.0	79.06192016601562	13.742118835449219
1.0	96320000.0	96330000.0	74.0	70.29481506347656	12.950361251831055
1.0	96340000.0	96350000.0	53.0	70.94413757324219	12.90809440612793
1.0	96370000.0	96380000.0	69.0	80.10321044921875	13.890484809875488
1.0	96380000.0	96390000.0	51.0	66.55418395996094	12.638079643249512
1.0	96410000.0	96420000.0	61.0	59.049110412597656	11.798358917236328
1.0	96440000.0	96450000.0	66.0	67.3748779296875	12.689990997314453
1.0	96520000.0	96530000.0	73.0	62.6999626159668	12.355753898620605
1.0	96530000.0	96540000.0	72.0	81.59474182128906	14.031686782836914
1.0	96550000.0	96560000.0	66.0	91.79595947265625	14.69416618347168
1.0	96600000.0	96610000.0	52.0	71.41343688964844	13.388504028320312
1.0	96640000.0	96650000.0	93.0	86.946044921875	14.391958236694336
1.0	96670000.0	96680000.0	70.0	90.59025573730469	14.616891860961914
1.0	96680000.0	96690000.0	65.0	84.28521728515625	14.254327774047852
1.0	96690000.0	96700000.0	84.0	76.30459594726562	13.637046813964844
1.0	96820000.0	96830000.0	100.0	83.92071533203125	14.20518684387207
1.0	96830000.0	96840000.0	80.0	84.44152069091797	14.23430061340332
1.0	96850000.0	96860000.0	102.0	86.34364318847656	14.352574348449707
1.0	96890000.0	96900000.0	74.0	88.8883285522461	14.54126262664795
1.0	97060000.0	97070000.0	80.0	76.9937744140625	13.610794067382812
1.0	97190000.0	97200000.0	8.0	14.545310974121094	4.232576370239258
1.0	97290000.0	97300000.0	14.0	22.479793548583984	5.781191349029541
1.0	97310000.0	97320000.0	45.0	53.72032928466797	11.759318351745605
1.0	97380000.0	97390000.0	123.0	89.41819763183594	14.590616226196289
1.0	97570000.0	97580000.0	118.0	95.36420440673828	14.851872444152832
1.0	97590000.0	97600000.0	80.0	93.6456069946289	14.775640487670898
1.0	97620000.0	97630000.0	65.0	84.09950256347656	14.224922180175781
1.0	97690000.0	97700000.0	104.0	89.90184020996094	14.56108570098877
1.0	97920000.0	97930000.0	77.0	70.65067291259766	13.053686141967773
1.0	97940000.0	97950000.0	64.0	91.17594909667969	14.605081558227539
1.0	97960000.0	97970000.0	82.0	79.73686218261719	13.856432914733887
1.0	98120000.0	98130000.0	102.0	95.17280578613281	14.839579582214355
1.0	98270000.0	98280000.0	76.0	73.4878158569336	13.253349304199219
1.0	98290000.0	98300000.0	48.0	62.96863555908203	12.139086723327637
1.0	98340000.0	98350000.0	79.0	75.09036254882812	13.3861722946167
1.0	98370000.0	98380000.0	63.0	65.28691101074219	12.330744743347168
1.0	98470000.0	98480000.0	48.0	51.77434158325195	10.749778747558594
1.0	98480000.0	98490000.0	67.0	54.138031005859375	10.829913139343262
1.0	98490000.0	98500000.0	42.0	43.303077697753906	9.82299518585205
1.0	98660000.0	98670000.0	43.0	48.27891540527344	9.580615043640137
1.0	98700000.0	98710000.0	51.0	49.09320831298828	10.159248352050781
1.0	98750000.0	98760000.0	31.0	36.22806930541992	8.369721412658691
1.0	98770000.0	98780000.0	33.0	32.714210510253906	7.290264129638672
1.0	98790000.0	98800000.0	21.0	29.140674591064453	6.488216400146484
1.0	98830000.0	98840000.0	21.0	28.56414794921875	6.773942470550537
1.0	98860000.0	98870000.0	18.0	25.379365921020508	6.540839195251465
1.0	98880000.0	98890000.0	24.0	37.06332778930664	8.082101821899414
1.0	98890000.0	98900000.0	30.0	37.49600601196289	8.421838760375977
1.0	98940000.0	98950000.0	57.0	40.45806121826172	9.189497947692871
1.0	99000000.0	99010000.0	35.0	58.1506233215332	11.61756706237793
1.0	99110000.0	99120000.0	46.0	49.84130859375	10.58769416809082
1.0	99150000.0	99160000.0	15.0	15.741106986999512	4.386556625366211
1.0	99230000.0	99240000.0	12.0	24.899856567382812	6.38962984085083
1.0	99290000.0	99300000.0	47.0	39.815452575683594	8.572846412658691
1.0	99330000.0	99340000.0	52.0	42.97776412963867	8.693840026855469
1.0	99460000.0	99470000.0	35.0	35.709346771240234	8.590408325195312
1.0	99490000.0	99500000.0	69.0	51.38676071166992	10.619300842285156
1.0	99530000.0	99540000.0	35.0	46.47758865356445	9.80888557434082
1.0	99560000.0	99570000.0	70.0	50.82404327392578	10.618380546569824
1.0	99700000.0	99710000.0	8.0	17.777206420898438	4.530346870422363
1.0	99720000.0	99730000.0	17.0	21.229080200195312	5.6435136795043945
1.0	99730000.0	99740000.0	9.0	12.236825942993164	3.8502163887023926
1.0	99750000.0	99760000.0	9.0	19.096302032470703	4.637840747833252
1.0	99920000.0	99930000.0	20.0	24.697086334228516	5.989836692810059
1.0	99940000.0	99950000.0	19.0	20.610557556152344	5.5384345054626465
1.0	100120000.0	100130000.0	31.0	24.247419357299805	6.328732013702393
1.0	100130000.0	100140000.0	21.0	21.525814056396484	5.541862487792969
1.0	100140000.0	100150000.0	29.0	23.29859161376953	5.9289960861206055
1.0	100150000.0	100160000.0	26.0	22.90145492553711	5.715634346008301
1.0	100180000.0	100190000.0	24.0	18.09300994873047	4.7699480056762695
1.0	100190000.0	100200000.0	23.0	19.759166717529297	5.15753173828125
1.0	100270000.0	100280000.0	23.0	28.40924072265625	7.133477687835693
1.0	100280000.0	100290000.0	31.0	26.644628524780273	6.937341213226318
1.0	100300000.0	100310000.0	21.0	26.236597061157227	6.666170597076416
1.0	100370000.0	100380000.0	13.0	17.00632095336914	4.5892534255981445
1.0	100420000.0	100430000.0	28.0	26.884490966796875	6.842894077301025
1.0	100550000.0	100560000.0	9.0	12.943069458007812	4.016034126281738
1.0	100570000.0	100580000.0	11.0	11.809779167175293	3.864288806915283
1.0	100590000.0	100600000.0	23.0	11.830480575561523	3.8181495666503906
1.0	100650000.0	100660000.0	7.0	13.853195190429688	4.126801490783691
1.0	100740000.0	100750000.0	15.0	12.488565444946289	3.945266008377075
1.0	100790000.0	100800000.0	29.0	29.461816787719727	7.408356666564941
1.0	100840000.0	100850000.0	19.0	15.044352531433105	4.293088436126709
1.0	100890000.0	100900000.0	12.0	13.915905952453613	3.9153599739074707
1.0	100920000.0	100930000.0	8.0	13.705700874328613	4.115399360656738
1.0	100980000.0	100990000.0	11.0	18.256473541259766	4.910860538482666
1.0	101040000.0	101050000.0	37.0	32.693782806396484	7.194806098937988
1.0	101180000.0	101190000.0	26.0	36.12085723876953	8.431350708007812
1.0	101190000.0	101200000.0	31.0	43.565773010253906	8.755064010620117
1.0	101240000.0	101250000.0	54.0	49.12621307373047	9.838834762573242
1.0	101310000.0	101320000.0	36.0	37.165855407714844	8.3031587600708
1.0	101340000.0	101350000.0	13.0	14.212331771850586	4.178990840911865
1.0	101390000.0	101400000.0	10.0	12.357632637023926	3.9248147010803223
1.0	101430000.0	101440000.0	16.0	10.234756469726562	3.5538413524627686
1.0	101580000.0	101590000.0	33.0	43.566688537597656	9.43766975402832
1.0	101600000.0	101610000.0	56.0	39.12724304199219	8.66728401184082
1.0	101630000.0	101640000.0	61.0	44.89063262939453	9.763659477233887
1.0	101720000.0	101730000.0	34.0	45.4931640625	9.993921279907227
1.0	101750000.0	101760000.0	41.0	41.75041580200195	9.53447151184082
1.0	101770000.0	101780000.0	43.0	58.66864013671875	11.768136978149414
1.0	101820000.0	101830000.0	52.0	58.0876350402832	12.101425170898438
1.0	101860000.0	101870000.0	76.0	67.84651947021484	12.865023612976074
1.0	101960000.0	101970000.0	51.0	63.883384704589844	12.23356819152832
1.0	102010000.0	102020000.0	29.0	45.124542236328125	10.229333877563477
1.0	102080000.0	102090000.0	92.0	69.96754455566406	12.712837219238281
1.0	102160000.0	102170000.0	32.0	52.224205017089844	10.713102340698242
1.0	102220000.0	102230000.0	19.0	37.189857482910156	8.345476150512695
1.0	102250000.0	102260000.0	54.0	46.09992218017578	9.399365425109863
1.0	102310000.0	102320000.0	49.0	39.20732498168945	8.252961158752441
1.0	102330000.0	102340000.0	40.0	44.34067916870117	9.227676391601562
1.0	102360000.0	102370000.0	38.0	41.67919921875	8.763696670532227
1.0	102400000.0	102410000.0	44.0	48.50762939453125	9.826924324035645
1.0	102470000.0	102480000.0	60.0	63.104949951171875	12.143265724182129
1.0	102500000.0	102510000.0	61.0	65.17239379882812	12.25428581237793
1.0	102640000.0	102650000.0	49.0	78.3530502319336	13.704305648803711
1.0	102690000.0	102700000.0	96.0	81.51222229003906	14.115957260131836
1.0	102720000.0	102730000.0	84.0	87.6132583618164	14.390896797180176
1.0	102790000.0	102800000.0	94.0	90.71031951904297	14.6200532913208
1.0	102810000.0	102820000.0	99.0	99.45824432373047	15.045794486999512
1.0	102820000.0	102830000.0	97.0	96.41639709472656	14.91972827911377
1.0	102830000.0	102840000.0	114.0	102.77220153808594	15.119216918945312
1.0	102910000.0	102920000.0	62.0	75.180908203125	13.517885208129883
1.0	102920000.0	102930000.0	66.0	79.68965911865234	13.958056449890137
1.0	102980000.0	102990000.0	98.0	96.99601745605469	14.933511734008789
1.0	103000000.0	103010000.0	75.0	84.5584945678711	14.216817855834961
1.0	103210000.0	103220000.0	124.0	91.5963134765625	14.651918411254883
1.0	103230000.0	103240000.0	65.0	82.17903900146484	14.058759689331055
1.0	103240000.0	103250000.0	56.0	67.04027557373047	13.02063274383545
1.0	103270000.0	103280000.0	84.0	68.78375244140625	12.908073425292969
1.0	103340000.0	103350000.0	45.0	53.71216583251953	10.733025550842285
1.0	103350000.0	103360000.0	43.0	51.744712829589844	10.533193588256836
1.0	103380000.0	103390000.0	32.0	47.4154052734375	9.925226211547852
1.0	103440000.0	103450000.0	31.0	29.981786727905273	7.160195350646973
1.0	103480000.0	103490000.0	32.0	27.819782257080078	7.008065700531006
1.0	103550000.0	103560000.0	34.0	24.694934844970703	5.836012840270996
1.0	103570000.0	103580000.0	18.0	13.007473945617676	4.012346267700195
1.0	103620000.0	103630000.0	23.0	23.083240509033203	5.750372886657715
1.0	103630000.0	103640000.0	20.0	24.18296241760254	6.041341304779053
1.0	103680000.0	103690000.0	19.0	21.945493698120117	5.627237319946289
1.0	103700000.0	103710000.0	40.0	22.791223526000977	5.340127468109131
1.0	103750000.0	103760000.0	33.0	17.45746421813965	4.544795036315918
1.0	104020000.0	104030000.0	16.0	11.701014518737793	4.47177267074585
1.0	104370000.0	104380000.0	117.0	105.53714752197266	15.388285636901855
1.0	104510000.0	104520000.0	72.0	96.6637191772461	14.923591613769531
1.0	104650000.0	104660000.0	62.0	65.01451110839844	12.496792793273926
1.0	104690000.0	104700000.0	53.0	42.39414596557617	8.847007751464844
1.0	104710000.0	104720000.0	36.0	43.773738861083984	9.12219524383545
1.0	104790000.0	104800000.0	34.0	40.943359375	8.791634559631348
1.0	104810000.0	104820000.0	35.0	40.01395797729492	8.366228103637695
1.0	104820000.0	104830000.0	45.0	39.28609848022461	8.089895248413086
1.0	104960000.0	104970000.0	34.0	50.87590789794922	10.39479923248291
1.0	105000000.0	105010000.0	59.0	78.13809967041016	13.553247451782227
1.0	105190000.0	105200000.0	42.0	61.26702117919922	12.000229835510254
1.0	105210000.0	105220000.0	58.0	58.30906295776367	11.572669982910156
1.0	105220000.0	105230000.0	48.0	62.846412658691406	12.131260871887207
1.0	105230000.0	105240000.0	73.0	65.58988952636719	12.322755813598633
1.0	105240000.0	105250000.0	52.0	61.51807403564453	11.802217483520508
1.0	105380000.0	105390000.0	30.0	26.84029197692871	7.015608310699463
1.0	105430000.0	105440000.0	25.0	23.971691131591797	5.968504428863525
1.0	105490000.0	105500000.0	20.0	27.444198608398438	6.667385101318359
1.0	105500000.0	105510000.0	19.0	32.443519592285156	7.149961948394775
1.0	105540000.0	105550000.0	28.0	33.298500061035156	7.380522727966309
1.0	105570000.0	105580000.0	24.0	31.5346622467041	7.484774112701416
1.0	105590000.0	105600000.0	49.0	38.34856033325195	8.4764404296875
1.0	105630000.0	105640000.0	50.0	48.202110290527344	9.850144386291504
1.0	105690000.0	105700000.0	48.0	53.94731521606445	10.79019832611084
1.0	105760000.0	105770000.0	63.0	51.049522399902344	10.814947128295898
1.0	105830000.0	105840000.0	68.0	74.49796295166016	13.361335754394531
1.0	105880000.0	105890000.0	61.0	78.76617431640625	13.770425796508789
1.0	105950000.0	105960000.0	110.0	94.71400451660156	14.689008712768555
1.0	106000000.0	106010000.0	98.0	91.99993133544922	14.671923637390137
1.0	106020000.0	106030000.0	88.0	89.78582763671875	14.5609769821167
1.0	106040000.0	106050000.0	89.0	90.16282653808594	14.569681167602539
1.0	106130000.0	106140000.0	76.0	92.88126373291016	14.735943794250488
1.0	106220000.0	106230000.0	108.0	99.32167053222656	15.027023315429688
1.0	106230000.0	106240000.0	88.0	93.62244415283203	14.772293090820312
1.0	106350000.0	106360000.0	106.0	107.974853515625	15.364503860473633
1.0	106390000.0	106400000.0	127.0	115.30998229980469	15.468968391418457
1.0	106410000.0	106420000.0	129.0	110.0545883178711	15.357843399047852
1.0	106450000.0	106460000.0	152.0	120.3659439086914	15.449130058288574
1.0	106520000.0	106530000.0	136.0	112.90055847167969	15.415124893188477
1.0	106550000.0	106560000.0	92.0	108.34678649902344	15.332562446594238
1.0	106560000.0	106570000.0	71.0	94.13923645019531	14.847482681274414
1.0	106590000.0	106600000.0	119.0	109.0047836303711	15.32642936706543
1.0	106600000.0	106610000.0	111.0	102.73579406738281	15.163920402526855
1.0	106610000.0	106620000.0	112.0	102.77490234375	15.161102294921875
1.0	106620000.0	106630000.0	78.0	110.77083587646484	15.359542846679688
1.0	106680000.0	106690000.0	110.0	102.9914321899414	15.1705322265625
1.0	106720000.0	106730000.0	107.0	107.37320709228516	15.313695907592773
1.0	106850000.0	106860000.0	98.0	109.26702880859375	15.420926094055176
1.0	106900000.0	106910000.0	131.0	120.66987609863281	15.436116218566895
1.0	106910000.0	106920000.0	117.0	116.78297424316406	15.431419372558594
1.0	106940000.0	106950000.0	90.0	117.8089370727539	15.4386625289917
1.0	106970000.0	106980000.0	96.0	109.31486511230469	15.341313362121582
1.0	107000000.0	107010000.0	94.0	108.46443939208984	15.336145401000977
1.0	107020000.0	107030000.0	132.0	124.66536712646484	15.436798095703125
1.0	107120000.0	107130000.0	125.0	124.3623046875	15.415446281433105
1.0	107210000.0	107220000.0	117.0	113.3133544921875	15.403533935546875
1.0	107260000.0	107270000.0	98.0	113.58509826660156	15.408828735351562
1.0	107310000.0	107320000.0	95.0	105.03346252441406	15.281229972839355
1.0	107330000.0	107340000.0	107.0	111.1885986328125	15.385482788085938
1.0	107380000.0	107390000.0	131.0	114.51383209228516	15.418252944946289
1.0	107430000.0	107440000.0	99.0	109.4559097290039	15.357622146606445
1.0	107470000.0	107480000.0	69.0	75.7822265625	13.84272289276123
1.0	107550000.0	107560000.0	97.0	83.22863006591797	14.166707038879395
1.0	107560000.0	107570000.0	77.0	85.2109146118164	14.3541898727417
1.0	107580000.0	107590000.0	69.0	85.87590026855469	14.492292404174805
1.0	107600000.0	107610000.0	26.0	27.565176010131836	6.780210018157959
1.0	107640000.0	107650000.0	91.0	69.27461242675781	12.925440788269043
1.0	107780000.0	107790000.0	45.0	47.12514114379883	9.599554061889648
1.0	107820000.0	107830000.0	21.0	37.47146224975586	8.494794845581055
1.0	107850000.0	107860000.0	39.0	41.91461181640625	8.669523239135742
1.0	107890000.0	107900000.0	43.0	37.129703521728516	7.901854038238525
1.0	107940000.0	107950000.0	22.0	37.57585144042969	8.189023971557617
1.0	107980000.0	107990000.0	34.0	31.941707611083984	7.491982460021973
1.0	108020000.0	108030000.0	35.0	27.724441528320312	6.891470432281494
1.0	108050000.0	108060000.0	28.0	32.30857467651367	7.289440155029297
1.0	108120000.0	108130000.0	20.0	21.316509246826172	5.482120037078857
1.0	108160000.0	108170000.0	23.0	13.647722244262695	4.106827735900879
1.0	108210000.0	108220000.0	13.0	15.209356307983398	4.356375217437744
1.0	108260000.0	108270000.0	24.0	19.206798553466797	5.072821140289307
1.0	108270000.0	108280000.0	22.0	21.07839584350586	5.47743558883667
1.0	108300000.0	108310000.0	25.0	17.928796768188477	4.699552059173584
1.0	108380000.0	108390000.0	25.0	24.439346313476562	5.679274082183838
1.0	108530000.0	108540000.0	30.0	30.353134155273438	6.984726905822754
1.0	108540000.0	108550000.0	15.0	20.853107452392578	5.618521213531494
1.0	108620000.0	108630000.0	28.0	30.41339683532715	7.000223636627197
1.0	108640000.0	108650000.0	27.0	25.009859085083008	6.02323055267334
1.0	109040000.0	109050000.0	36.0	24.389759063720703	6.409625053405762
1.0	109180000.0	109190000.0	5.0	14.5598783493042	4.313096046447754
1.0	109230000.0	109240000.0	14.0	12.387669563293457	4.148183345794678
1.0	109250000.0	109260000.0	36.0	27.109210968017578	6.978487491607666
1.0	109360000.0	109370000.0	6.0	18.057071685791016	4.995354652404785
1.0	109420000.0	109430000.0	13.0	10.187983512878418	3.650357723236084
1.0	109540000.0	109550000.0	21.0	13.91028118133545	4.136595249176025
1.0	109660000.0	109670000.0	27.0	27.875762939453125	6.9815673828125
1.0	109690000.0	109700000.0	22.0	23.055683135986328	5.9666948318481445
1.0	109840000.0	109850000.0	5.0	14.058649063110352	4.160922050476074
1.0	109890000.0	109900000.0	10.0	14.301780700683594	4.1418070793151855
[truncated: 47,581 more rows]
