# Supplementary material for: Genome-wide mapping of somatic mutation rates uncovers drivers of cancer
Source: Nat Biotechnol. 2022 Jun 20;40(11):1634–43. doi: 10.1038/s41587-022-01353-8 (PMC9646522; doi:10.1038/s41587-022-01353-8)
Supplement: Supplementary file 4 — Regions and model predictions for each fold of each cancer for which a deep learning model was trained. Regions that were filtered are also listed along with their respective model predictions. [file 41587_2022_1353_MOESM4_ESM.zip › kfold_results/Skin-Melanoma/fold_3.txt]

CHROM	START	END	Y_TRUE	Y_PRED	STD
1.0	890000.0	900000.0	24.0	17.406850814819336	5.065638542175293
1.0	950000.0	960000.0	21.0	16.96646499633789	4.871344089508057
1.0	980000.0	990000.0	20.0	29.613306045532227	7.092857360839844
1.0	990000.0	1000000.0	30.0	19.743635177612305	5.3967790603637695
1.0	1100000.0	1110000.0	47.0	39.02473068237305	8.818316459655762
1.0	1120000.0	1130000.0	46.0	43.67272186279297	9.604992866516113
1.0	1180000.0	1190000.0	9.0	22.877399444580078	5.979348182678223
1.0	1410000.0	1420000.0	10.0	16.396411895751953	4.816373825073242
1.0	1540000.0	1550000.0	18.0	15.892590522766113	4.671728610992432
1.0	1680000.0	1690000.0	19.0	14.308438301086426	4.3138604164123535
1.0	1730000.0	1740000.0	17.0	11.571710586547852	2.812730312347412
1.0	1760000.0	1770000.0	10.0	12.20000171661377	3.0986781120300293
1.0	1770000.0	1780000.0	6.0	11.941606521606445	3.00565767288208
1.0	1820000.0	1830000.0	14.0	19.979732513427734	5.401574611663818
1.0	1840000.0	1850000.0	35.0	24.796838760375977	6.275792121887207
1.0	1860000.0	1870000.0	30.0	31.600727081298828	7.49863338470459
1.0	1920000.0	1930000.0	28.0	34.70287322998047	7.961325168609619
1.0	1940000.0	1950000.0	38.0	40.652809143066406	9.053102493286133
1.0	1960000.0	1970000.0	29.0	45.6444091796875	9.882636070251465
1.0	2000000.0	2010000.0	32.0	37.47795486450195	8.50553035736084
1.0	2010000.0	2020000.0	46.0	32.85419845581055	7.6111555099487305
1.0	2210000.0	2220000.0	15.0	14.646328926086426	4.372878074645996
1.0	2290000.0	2300000.0	27.0	23.32818603515625	5.920534610748291
1.0	2390000.0	2400000.0	38.0	32.37339401245117	7.688126564025879
1.0	2410000.0	2420000.0	25.0	31.7950439453125	7.5581464767456055
1.0	2430000.0	2440000.0	23.0	21.63617515563965	5.754237651824951
1.0	2460000.0	2470000.0	15.0	23.679141998291016	6.064187049865723
1.0	2510000.0	2520000.0	17.0	25.810199737548828	6.447610378265381
1.0	2530000.0	2540000.0	34.0	40.34075927734375	8.883042335510254
1.0	2540000.0	2550000.0	51.0	31.991506576538086	7.6788506507873535
1.0	2690000.0	2700000.0	81.0	41.859046936035156	9.016904830932617
1.0	2760000.0	2770000.0	55.0	54.97075271606445	10.900938987731934
1.0	2770000.0	2780000.0	60.0	59.64448165893555	11.266534805297852
1.0	2800000.0	2810000.0	56.0	60.4759407043457	11.332686424255371
1.0	2850000.0	2860000.0	56.0	62.2274284362793	11.467206954956055
1.0	2870000.0	2880000.0	60.0	65.97882080078125	11.746855735778809
1.0	2880000.0	2890000.0	50.0	49.429439544677734	10.174554824829102
1.0	2900000.0	2910000.0	58.0	58.6616096496582	11.111411094665527
1.0	2940000.0	2950000.0	60.0	43.93695831298828	9.531229972839355
1.0	2980000.0	2990000.0	33.0	31.3668270111084	7.480293273925781
1.0	3040000.0	3050000.0	51.0	42.956783294677734	9.442956924438477
1.0	3110000.0	3120000.0	44.0	46.19702911376953	9.83570384979248
1.0	3120000.0	3130000.0	44.0	44.51548385620117	9.608495712280273
1.0	3340000.0	3350000.0	32.0	34.639320373535156	8.128469467163086
1.0	3360000.0	3370000.0	25.0	39.022972106933594	8.87153434753418
1.0	3500000.0	3510000.0	25.0	26.05763816833496	6.4329833984375
1.0	3540000.0	3550000.0	16.0	21.355070114135742	5.82001256942749
1.0	3550000.0	3560000.0	18.0	24.61175537109375	6.500891208648682
1.0	3580000.0	3590000.0	31.0	32.126075744628906	7.613919258117676
1.0	3680000.0	3690000.0	27.0	26.8627986907959	6.600132942199707
1.0	3690000.0	3700000.0	13.0	16.236913681030273	4.748710632324219
1.0	3710000.0	3720000.0	33.0	24.841896057128906	6.278136730194092
1.0	3730000.0	3740000.0	16.0	19.68512725830078	5.600703239440918
1.0	3740000.0	3750000.0	18.0	16.851116180419922	4.93634033203125
1.0	3780000.0	3790000.0	17.0	17.757648468017578	5.145615577697754
1.0	3800000.0	3810000.0	2.0	15.121458053588867	4.543584823608398
1.0	3820000.0	3830000.0	26.0	21.256458282470703	5.709537506103516
1.0	4000000.0	4010000.0	64.0	45.939918518066406	9.657804489135742
1.0	4040000.0	4050000.0	61.0	54.13312530517578	10.653464317321777
1.0	4070000.0	4080000.0	58.0	57.704742431640625	11.01585578918457
1.0	4090000.0	4100000.0	75.0	75.8490982055664	12.606618881225586
1.0	4170000.0	4180000.0	75.0	77.52012634277344	12.728433609008789
1.0	4180000.0	4190000.0	68.0	74.9080581665039	12.562582015991211
1.0	4220000.0	4230000.0	48.0	68.96270751953125	12.172857284545898
1.0	4230000.0	4240000.0	68.0	70.34293365478516	12.276850700378418
1.0	4280000.0	4290000.0	106.0	74.6689224243164	12.55360221862793
1.0	4320000.0	4330000.0	71.0	67.58010864257812	12.057618141174316
1.0	4350000.0	4360000.0	48.0	75.52836608886719	12.635980606079102
1.0	4360000.0	4370000.0	69.0	68.37757873535156	12.083874702453613
1.0	4380000.0	4390000.0	65.0	58.714027404785156	11.323530197143555
1.0	4390000.0	4400000.0	56.0	56.25409698486328	10.977193832397461
1.0	4480000.0	4490000.0	35.0	38.91576385498047	8.838336944580078
1.0	4500000.0	4510000.0	49.0	51.03522872924805	10.47638988494873
1.0	4710000.0	4720000.0	31.0	36.28762435913086	8.398491859436035
1.0	4720000.0	4730000.0	46.0	44.466758728027344	9.682690620422363
1.0	4730000.0	4740000.0	43.0	57.758323669433594	11.047957420349121
1.0	4810000.0	4820000.0	44.0	60.7739372253418	11.431540489196777
1.0	4890000.0	4900000.0	59.0	67.01070404052734	12.068560600280762
1.0	4900000.0	4910000.0	75.0	77.5501708984375	12.743298530578613
1.0	4930000.0	4940000.0	79.0	77.94927978515625	12.790731430053711
1.0	4980000.0	4990000.0	98.0	76.62425231933594	12.738588333129883
1.0	4990000.0	5000000.0	79.0	64.19160461425781	11.802696228027344
1.0	5110000.0	5120000.0	92.0	71.68449401855469	12.349882125854492
1.0	5150000.0	5160000.0	72.0	86.30101013183594	13.269094467163086
1.0	5170000.0	5180000.0	49.0	62.41706466674805	11.873313903808594
1.0	5200000.0	5210000.0	76.0	85.95954895019531	13.300764083862305
1.0	5220000.0	5230000.0	62.0	83.22798919677734	13.168127059936523
1.0	5230000.0	5240000.0	91.0	87.11198425292969	13.317548751831055
1.0	5280000.0	5290000.0	66.0	84.06401062011719	13.132974624633789
1.0	5290000.0	5300000.0	62.0	84.46675109863281	13.215469360351562
1.0	5350000.0	5360000.0	84.0	88.37555694580078	13.394853591918945
1.0	5410000.0	5420000.0	73.0	87.64802551269531	13.334577560424805
1.0	5500000.0	5510000.0	84.0	70.68107604980469	12.37018871307373
1.0	5510000.0	5520000.0	61.0	68.75563049316406	12.175191879272461
1.0	5550000.0	5560000.0	55.0	62.545265197753906	11.80766487121582
1.0	5590000.0	5600000.0	82.0	79.2884292602539	12.909200668334961
1.0	5670000.0	5680000.0	74.0	72.7984848022461	12.450693130493164
1.0	5680000.0	5690000.0	62.0	64.74859619140625	11.826066017150879
1.0	5690000.0	5700000.0	52.0	66.06640625	11.955517768859863
1.0	5730000.0	5740000.0	62.0	61.4202766418457	11.406044960021973
1.0	5770000.0	5780000.0	60.0	61.88652420043945	11.44837760925293
1.0	5850000.0	5860000.0	36.0	49.057823181152344	10.039323806762695
1.0	5860000.0	5870000.0	47.0	39.73188400268555	8.657349586486816
1.0	5870000.0	5880000.0	43.0	47.99505615234375	10.081389427185059
1.0	5910000.0	5920000.0	14.0	28.2955265045166	6.951479434967041
1.0	5980000.0	5990000.0	10.0	14.810323715209961	4.449344635009766
1.0	5990000.0	6000000.0	8.0	13.496676445007324	4.1469621658325195
1.0	6010000.0	6020000.0	17.0	15.699346542358398	4.712776184082031
1.0	6030000.0	6040000.0	17.0	14.084295272827148	4.303763389587402
1.0	6050000.0	6060000.0	14.0	15.548799514770508	4.4730024337768555
1.0	6160000.0	6170000.0	33.0	28.379837036132812	6.914126396179199
1.0	6250000.0	6260000.0	13.0	15.615185737609863	4.614654541015625
1.0	6310000.0	6320000.0	4.0	17.954833984375	5.037529945373535
1.0	6320000.0	6330000.0	22.0	15.127401351928711	4.490848064422607
1.0	6360000.0	6370000.0	19.0	16.863616943359375	4.920382499694824
1.0	6470000.0	6480000.0	15.0	25.209962844848633	6.383944511413574
1.0	6530000.0	6540000.0	22.0	27.912338256835938	6.84210205078125
1.0	6600000.0	6610000.0	9.0	15.659579277038574	4.606529235839844
1.0	6690000.0	6700000.0	9.0	16.009822845458984	4.758711338043213
1.0	6700000.0	6710000.0	13.0	16.715518951416016	4.901646614074707
1.0	6720000.0	6730000.0	13.0	17.00846290588379	4.96523380279541
1.0	6840000.0	6850000.0	33.0	16.64591407775879	4.77603816986084
1.0	6870000.0	6880000.0	19.0	15.065829277038574	4.4645209312438965
1.0	6940000.0	6950000.0	8.0	12.55105972290039	3.40105938911438
1.0	7030000.0	7040000.0	25.0	25.683879852294922	6.349695682525635
1.0	7070000.0	7080000.0	38.0	34.583614349365234	8.004101753234863
1.0	7100000.0	7110000.0	28.0	37.82124710083008	8.59252643585205
1.0	7210000.0	7220000.0	48.0	38.860191345214844	8.76951789855957
1.0	7310000.0	7320000.0	44.0	41.18793487548828	9.170002937316895
1.0	7350000.0	7360000.0	47.0	47.39741134643555	9.802216529846191
1.0	7510000.0	7520000.0	33.0	33.44717025756836	7.883426666259766
1.0	7580000.0	7590000.0	28.0	35.4859733581543	8.185285568237305
1.0	7590000.0	7600000.0	27.0	27.87152671813965	6.8437371253967285
1.0	7600000.0	7610000.0	27.0	29.864315032958984	7.182424068450928
1.0	7630000.0	7640000.0	28.0	29.844213485717773	7.116302490234375
1.0	7640000.0	7650000.0	27.0	37.92333221435547	8.557653427124023
1.0	7690000.0	7700000.0	48.0	33.90422821044922	7.927793979644775
1.0	7710000.0	7720000.0	26.0	34.49589920043945	8.016149520874023
1.0	7740000.0	7750000.0	29.0	24.650991439819336	6.27504825592041
1.0	7750000.0	7760000.0	26.0	32.900352478027344	7.673933506011963
1.0	7770000.0	7780000.0	13.0	23.116907119750977	5.887354850769043
1.0	7790000.0	7800000.0	18.0	22.70016098022461	5.80334997177124
1.0	7830000.0	7840000.0	14.0	11.74908447265625	2.8601317405700684
1.0	7860000.0	7870000.0	8.0	15.005226135253906	4.515174865722656
1.0	7910000.0	7920000.0	15.0	23.295780181884766	5.9391279220581055
1.0	8020000.0	8030000.0	9.0	16.36861801147461	4.827370643615723
1.0	8110000.0	8120000.0	27.0	34.506980895996094	7.995368957519531
1.0	8120000.0	8130000.0	27.0	34.503047943115234	7.953762054443359
1.0	8140000.0	8150000.0	22.0	34.136985778808594	7.929966926574707
1.0	8190000.0	8200000.0	27.0	30.054941177368164	7.17965841293335
1.0	8220000.0	8230000.0	41.0	33.005775451660156	7.719220161437988
1.0	8230000.0	8240000.0	39.0	35.58176040649414	8.206151962280273
1.0	8280000.0	8290000.0	37.0	40.17415237426758	8.94124698638916
1.0	8410000.0	8420000.0	19.0	17.736448287963867	5.084133625030518
1.0	8490000.0	8500000.0	8.0	13.29820728302002	4.0971598625183105
1.0	8660000.0	8670000.0	19.0	14.04760456085205	4.203097820281982
1.0	8690000.0	8700000.0	13.0	12.75895881652832	3.8987834453582764
1.0	8730000.0	8740000.0	13.0	12.481561660766602	3.9016048908233643
1.0	8780000.0	8790000.0	12.0	13.528230667114258	4.134693622589111
1.0	8800000.0	8810000.0	19.0	13.175270080566406	4.08657693862915
1.0	8810000.0	8820000.0	12.0	13.996188163757324	4.172017574310303
1.0	8850000.0	8860000.0	24.0	13.675262451171875	4.215404987335205
1.0	8860000.0	8870000.0	15.0	14.6001558303833	4.413556098937988
1.0	8870000.0	8880000.0	11.0	15.062235832214355	4.50750207901001
1.0	8890000.0	8900000.0	24.0	21.987218856811523	5.706845283508301
1.0	8920000.0	8930000.0	19.0	13.01684284210205	2.9888410568237305
1.0	9040000.0	9050000.0	36.0	32.02459716796875	7.560681343078613
1.0	9140000.0	9150000.0	14.0	27.566598892211914	6.713966369628906
1.0	9170000.0	9180000.0	15.0	22.421764373779297	5.989322185516357
1.0	9180000.0	9190000.0	6.0	16.28836441040039	4.625226974487305
1.0	9190000.0	9200000.0	19.0	27.258281707763672	6.745194435119629
1.0	9290000.0	9300000.0	12.0	13.879264831542969	4.117339611053467
1.0	9350000.0	9360000.0	9.0	13.761728286743164	4.079290866851807
1.0	9420000.0	9430000.0	17.0	14.395428657531738	4.2468156814575195
1.0	9440000.0	9450000.0	20.0	19.828214645385742	5.3016180992126465
1.0	9460000.0	9470000.0	25.0	29.082721710205078	7.040855407714844
1.0	9480000.0	9490000.0	13.0	28.362262725830078	6.918557643890381
1.0	9510000.0	9520000.0	19.0	22.84640884399414	6.018927574157715
1.0	9520000.0	9530000.0	24.0	33.612457275390625	7.929570198059082
1.0	9540000.0	9550000.0	20.0	34.16999435424805	8.026471138000488
1.0	9610000.0	9620000.0	12.0	13.248553276062012	3.941617250442505
1.0	9690000.0	9700000.0	34.0	34.878562927246094	8.063213348388672
1.0	9700000.0	9710000.0	22.0	32.04789352416992	7.633589744567871
1.0	9790000.0	9800000.0	17.0	13.286523818969727	4.120095252990723
1.0	9860000.0	9870000.0	11.0	12.336686134338379	3.917750597000122
1.0	9970000.0	9980000.0	14.0	21.22248649597168	5.669689178466797
1.0	10110000.0	10120000.0	18.0	11.402226448059082	3.074860095977783
1.0	10120000.0	10130000.0	12.0	11.936037063598633	3.814387798309326
1.0	10130000.0	10140000.0	20.0	10.797284126281738	3.0481948852539062
1.0	10140000.0	10150000.0	15.0	14.353497505187988	4.360451698303223
1.0	10150000.0	10160000.0	10.0	15.314562797546387	4.547992706298828
1.0	10190000.0	10200000.0	21.0	14.031347274780273	4.250146389007568
1.0	10300000.0	10310000.0	8.0	12.778078079223633	3.870100498199463
1.0	10350000.0	10360000.0	9.0	10.727622032165527	2.6180334091186523
1.0	10400000.0	10410000.0	7.0	12.997154235839844	4.061110496520996
1.0	10420000.0	10430000.0	14.0	14.904629707336426	4.423981666564941
1.0	10510000.0	10520000.0	15.0	13.793310165405273	4.126601219177246
1.0	10660000.0	10670000.0	29.0	18.176223754882812	5.210867881774902
1.0	10710000.0	10720000.0	28.0	28.572132110595703	6.8978071212768555
1.0	10810000.0	10820000.0	43.0	39.14509201049805	8.77726936340332
1.0	10910000.0	10920000.0	40.0	44.68477249145508	9.67491340637207
1.0	10920000.0	10930000.0	28.0	36.4266357421875	8.317998886108398
1.0	10930000.0	10940000.0	37.0	43.06946563720703	9.524770736694336
1.0	10970000.0	10980000.0	25.0	38.11713790893555	8.681183815002441
1.0	11000000.0	11010000.0	32.0	26.6148681640625	6.675840854644775
1.0	11020000.0	11030000.0	27.0	27.937036514282227	6.837771415710449
1.0	11030000.0	11040000.0	22.0	22.79055404663086	5.855727672576904
1.0	11110000.0	11120000.0	17.0	16.458887100219727	4.803472995758057
1.0	11130000.0	11140000.0	9.0	13.691324234008789	4.2082343101501465
1.0	11170000.0	11180000.0	11.0	13.589159965515137	4.170607089996338
1.0	11190000.0	11200000.0	11.0	12.779111862182617	3.9850311279296875
1.0	11230000.0	11240000.0	7.0	11.645889282226562	3.2274913787841797
1.0	11310000.0	11320000.0	10.0	13.69340991973877	4.212164878845215
1.0	11360000.0	11370000.0	25.0	33.499595642089844	7.803979396820068
1.0	11410000.0	11420000.0	44.0	39.023128509521484	8.770962715148926
1.0	11420000.0	11430000.0	32.0	40.944618225097656	9.073092460632324
1.0	11440000.0	11450000.0	33.0	44.439666748046875	9.534479141235352
1.0	11490000.0	11500000.0	36.0	45.09223175048828	9.689837455749512
1.0	11510000.0	11520000.0	45.0	44.85778045654297	9.672073364257812
1.0	11560000.0	11570000.0	59.0	60.823097229003906	11.282488822937012
1.0	11590000.0	11600000.0	46.0	53.80089569091797	10.67961597442627
1.0	11600000.0	11610000.0	53.0	50.59760284423828	10.377392768859863
1.0	11610000.0	11620000.0	44.0	52.940101623535156	10.932934761047363
1.0	11680000.0	11690000.0	44.0	43.903743743896484	9.623723983764648
1.0	11800000.0	11810000.0	11.0	17.608434677124023	5.040106296539307
1.0	11810000.0	11820000.0	22.0	28.1704044342041	6.983465671539307
1.0	11840000.0	11850000.0	17.0	19.296310424804688	5.286894798278809
1.0	11900000.0	11910000.0	12.0	13.565505981445312	4.1547956466674805
1.0	12030000.0	12040000.0	13.0	15.898019790649414	4.720202445983887
1.0	12080000.0	12090000.0	23.0	16.752382278442383	4.892078876495361
1.0	12430000.0	12440000.0	20.0	14.654330253601074	4.389863967895508
1.0	12460000.0	12470000.0	11.0	10.96583366394043	3.5642402172088623
1.0	12480000.0	12490000.0	19.0	13.798194885253906	4.241065502166748
1.0	12520000.0	12530000.0	17.0	16.913715362548828	4.759380340576172
1.0	12580000.0	12590000.0	22.0	32.65447998046875	7.589420318603516
1.0	12650000.0	12660000.0	22.0	24.789905548095703	6.254467964172363
1.0	12680000.0	12690000.0	32.0	36.11055374145508	8.318209648132324
1.0	12810000.0	12820000.0	87.0	70.65577697753906	12.282918930053711
1.0	13830000.0	13840000.0	36.0	34.892173767089844	8.025444984436035
1.0	13860000.0	13870000.0	36.0	37.79291915893555	8.576051712036133
1.0	13910000.0	13920000.0	54.0	38.88583755493164	8.560037612915039
1.0	13940000.0	13950000.0	50.0	35.67930603027344	8.030194282531738
1.0	13950000.0	13960000.0	56.0	40.69482421875	8.856369018554688
1.0	13960000.0	13970000.0	47.0	38.397586822509766	8.435060501098633
1.0	13980000.0	13990000.0	32.0	30.6135311126709	7.246072292327881
1.0	14020000.0	14030000.0	26.0	22.92719078063965	6.027970790863037
1.0	14080000.0	14090000.0	10.0	11.26972484588623	2.7090954780578613
1.0	14090000.0	14100000.0	10.0	11.443852424621582	3.131410598754883
1.0	14100000.0	14110000.0	11.0	11.272612571716309	3.278608798980713
1.0	14110000.0	14120000.0	11.0	10.731769561767578	3.6692347526550293
1.0	14120000.0	14130000.0	11.0	13.544118881225586	3.2887229919433594
1.0	14130000.0	14140000.0	18.0	17.749706268310547	5.1624040603637695
1.0	14140000.0	14150000.0	18.0	19.999439239501953	5.612819194793701
1.0	14210000.0	14220000.0	39.0	28.0631046295166	6.7867631912231445
1.0	14220000.0	14230000.0	22.0	23.061763763427734	5.946925640106201
1.0	14230000.0	14240000.0	35.0	33.872398376464844	7.745661735534668
1.0	14310000.0	14320000.0	22.0	24.559383392333984	6.122676849365234
1.0	14390000.0	14400000.0	24.0	20.76810073852539	5.5185394287109375
1.0	14410000.0	14420000.0	26.0	29.895421981811523	7.01209020614624
1.0	14430000.0	14440000.0	34.0	24.720029830932617	6.193933486938477
1.0	14500000.0	14510000.0	28.0	27.12539291381836	6.5540947914123535
1.0	14590000.0	14600000.0	34.0	33.255550384521484	7.614209175109863
1.0	14610000.0	14620000.0	30.0	37.04486846923828	8.251659393310547
1.0	14670000.0	14680000.0	38.0	37.525325775146484	8.347281455993652
1.0	14730000.0	14740000.0	33.0	31.780349731445312	7.4242401123046875
1.0	14770000.0	14780000.0	31.0	36.45805358886719	8.240096092224121
1.0	14930000.0	14940000.0	24.0	31.197154998779297	7.321690559387207
1.0	14950000.0	14960000.0	24.0	21.477407455444336	5.556904315948486
1.0	15000000.0	15010000.0	28.0	35.108558654785156	7.824476718902588
1.0	15050000.0	15060000.0	25.0	28.625263214111328	6.887056827545166
1.0	15100000.0	15110000.0	29.0	30.203311920166016	7.1061692237854
1.0	15130000.0	15140000.0	33.0	28.611907958984375	6.752390384674072
1.0	15140000.0	15150000.0	30.0	30.516082763671875	7.071671485900879
1.0	15260000.0	15270000.0	15.0	13.38653564453125	4.056878089904785
1.0	15340000.0	15350000.0	11.0	13.776025772094727	4.08763313293457
1.0	15360000.0	15370000.0	10.0	14.318609237670898	4.22991418838501
1.0	15420000.0	15430000.0	16.0	20.267902374267578	5.358452320098877
1.0	15440000.0	15450000.0	18.0	17.410654067993164	4.869682312011719
1.0	15520000.0	15530000.0	15.0	16.45343589782715	4.658350944519043
1.0	15540000.0	15550000.0	13.0	16.474384307861328	4.646628379821777
1.0	15580000.0	15590000.0	22.0	21.207805633544922	5.501421928405762
1.0	15590000.0	15600000.0	16.0	26.724939346313477	6.532818794250488
1.0	15670000.0	15680000.0	36.0	29.970142364501953	7.230735778808594
1.0	15710000.0	15720000.0	27.0	29.5898380279541	7.181389808654785
1.0	15810000.0	15820000.0	24.0	23.24219512939453	6.144771575927734
1.0	15860000.0	15870000.0	21.0	14.196958541870117	4.295525550842285
1.0	15970000.0	15980000.0	12.0	12.790534973144531	3.3331704139709473
1.0	15980000.0	15990000.0	12.0	10.942227363586426	3.0455727577209473
1.0	16020000.0	16030000.0	9.0	12.621821403503418	3.9666664600372314
1.0	16030000.0	16040000.0	13.0	13.044833183288574	4.0541672706604
1.0	16070000.0	16080000.0	25.0	28.909465789794922	7.094670295715332
1.0	16100000.0	16110000.0	31.0	26.076236724853516	6.436506748199463
1.0	16180000.0	16190000.0	12.0	13.76630973815918	4.10435152053833
1.0	16270000.0	16280000.0	7.0	15.292841911315918	4.552364826202393
1.0	16480000.0	16490000.0	19.0	20.42123031616211	5.452588081359863
1.0	16500000.0	16510000.0	20.0	21.05597496032715	5.602536201477051
1.0	16560000.0	16570000.0	15.0	20.599878311157227	5.544732093811035
1.0	16600000.0	16610000.0	14.0	13.777203559875488	4.241711616516113
1.0	16640000.0	16650000.0	15.0	13.813430786132812	4.222218990325928
1.0	16750000.0	16760000.0	34.0	31.13291358947754	7.43597936630249
1.0	16760000.0	16770000.0	22.0	27.02420425415039	6.7787652015686035
1.0	16780000.0	16790000.0	5.0	14.06913948059082	4.307344913482666
1.0	17030000.0	17040000.0	59.0	25.082639694213867	6.449162483215332
1.0	17230000.0	17240000.0	31.0	20.944814682006836	5.676362991333008
1.0	17250000.0	17260000.0	20.0	16.964061737060547	4.9210710525512695
1.0	17310000.0	17320000.0	11.0	21.212703704833984	5.918227672576904
1.0	17380000.0	17390000.0	29.0	28.546401977539062	7.061395168304443
1.0	17390000.0	17400000.0	44.0	32.72315216064453	7.678112030029297
1.0	17440000.0	17450000.0	23.0	28.256122589111328	6.965671539306641
1.0	17520000.0	17530000.0	44.0	44.84529495239258	9.624731063842773
1.0	17550000.0	17560000.0	35.0	41.82820129394531	9.2376070022583
1.0	17590000.0	17600000.0	42.0	48.612022399902344	10.014982223510742
1.0	17600000.0	17610000.0	43.0	43.727333068847656	9.429641723632812
1.0	17620000.0	17630000.0	66.0	48.79047775268555	10.112286567687988
1.0	17680000.0	17690000.0	37.0	44.215030670166016	9.664183616638184
1.0	17750000.0	17760000.0	11.0	12.673437118530273	3.0489439964294434
1.0	17890000.0	17900000.0	6.0	16.20449447631836	4.746434211730957
1.0	17940000.0	17950000.0	23.0	18.605308532714844	5.130084991455078
1.0	18130000.0	18140000.0	46.0	64.67964172363281	11.677580833435059
1.0	18190000.0	18200000.0	53.0	64.5851058959961	11.676575660705566
1.0	18260000.0	18270000.0	63.0	58.93603515625	11.186223030090332
1.0	18310000.0	18320000.0	38.0	66.62362670898438	11.915775299072266
1.0	18340000.0	18350000.0	60.0	62.309303283691406	11.578661918640137
1.0	18410000.0	18420000.0	39.0	59.5448112487793	11.358512878417969
1.0	18470000.0	18480000.0	69.0	57.58057403564453	11.330482482910156
1.0	18580000.0	18590000.0	96.0	81.90642547607422	13.031164169311523
1.0	18610000.0	18620000.0	62.0	66.26167297363281	12.100622177124023
1.0	18670000.0	18680000.0	64.0	72.1910171508789	12.505202293395996
1.0	18680000.0	18690000.0	68.0	73.7966537475586	12.699911117553711
1.0	18710000.0	18720000.0	66.0	71.0634994506836	12.312846183776855
1.0	18750000.0	18760000.0	84.0	83.20216369628906	13.087712287902832
1.0	18870000.0	18880000.0	59.0	55.46934127807617	10.907855987548828
1.0	18920000.0	18930000.0	33.0	42.07292175292969	9.32479476928711
1.0	18950000.0	18960000.0	49.0	40.126991271972656	8.993474960327148
1.0	19030000.0	19040000.0	46.0	48.977500915527344	10.216565132141113
1.0	19100000.0	19110000.0	55.0	53.04735565185547	10.666155815124512
1.0	19130000.0	19140000.0	54.0	46.94502639770508	9.912006378173828
1.0	19140000.0	19150000.0	41.0	41.69285202026367	9.22352409362793
1.0	19190000.0	19200000.0	22.0	31.176050186157227	7.411669731140137
1.0	19220000.0	19230000.0	12.0	19.820205688476562	5.430150508880615
1.0	19310000.0	19320000.0	31.0	35.127708435058594	8.141145706176758
1.0	19370000.0	19380000.0	28.0	28.76045799255371	7.031588554382324
1.0	19480000.0	19490000.0	13.0	10.512456893920898	3.471048355102539
1.0	19520000.0	19530000.0	13.0	10.52845573425293	3.006662607192993
1.0	19580000.0	19590000.0	11.0	13.805913925170898	4.251424789428711
1.0	19610000.0	19620000.0	21.0	17.665151596069336	4.968419075012207
1.0	19820000.0	19830000.0	28.0	25.918359756469727	6.4541778564453125
1.0	19890000.0	19900000.0	35.0	33.8521614074707	7.975425720214844
1.0	19940000.0	19950000.0	11.0	12.435003280639648	3.3918373584747314
1.0	19950000.0	19960000.0	17.0	13.63593578338623	4.1889848709106445
1.0	19960000.0	19970000.0	20.0	17.356542587280273	4.830238342285156
1.0	19970000.0	19980000.0	20.0	15.646151542663574	4.6093926429748535
1.0	20010000.0	20020000.0	23.0	24.196083068847656	6.101891994476318
1.0	20070000.0	20080000.0	17.0	26.648143768310547	6.571162223815918
1.0	20240000.0	20250000.0	19.0	28.17667579650879	6.999910831451416
1.0	20300000.0	20310000.0	47.0	38.719757080078125	8.792383193969727
1.0	20340000.0	20350000.0	55.0	59.9915657043457	11.173711776733398
1.0	20380000.0	20390000.0	31.0	40.13621520996094	8.904969215393066
1.0	20390000.0	20400000.0	40.0	45.08760452270508	9.527496337890625
1.0	20400000.0	20410000.0	32.0	42.493316650390625	9.250177383422852
1.0	20420000.0	20430000.0	41.0	35.86310577392578	8.224770545959473
1.0	20430000.0	20440000.0	33.0	36.229007720947266	8.305301666259766
1.0	20560000.0	20570000.0	39.0	39.93960952758789	8.918493270874023
1.0	20590000.0	20600000.0	45.0	49.59330749511719	10.123066902160645
1.0	20700000.0	20710000.0	47.0	44.94036102294922	9.62079906463623
1.0	20710000.0	20720000.0	46.0	50.08638381958008	10.262100219726562
1.0	20820000.0	20830000.0	12.0	19.397518157958984	5.401187419891357
1.0	20880000.0	20890000.0	38.0	40.121009826660156	9.014741897583008
1.0	20890000.0	20900000.0	42.0	47.465660095214844	10.132772445678711
1.0	20930000.0	20940000.0	26.0	45.85618209838867	9.81213092803955
1.0	21020000.0	21030000.0	32.0	26.644207000732422	6.63677453994751
1.0	21030000.0	21040000.0	32.0	28.655757904052734	6.954831123352051
1.0	21150000.0	21160000.0	10.0	10.86641788482666	2.621823787689209
1.0	21170000.0	21180000.0	17.0	13.335972785949707	4.132931709289551
1.0	21190000.0	21200000.0	11.0	11.875978469848633	2.9144561290740967
1.0	21290000.0	21300000.0	18.0	12.08671760559082	2.9059417247772217
1.0	21310000.0	21320000.0	14.0	13.807485580444336	4.228458404541016
1.0	21320000.0	21330000.0	14.0	12.461332321166992	3.9252254962921143
1.0	21330000.0	21340000.0	11.0	11.906163215637207	3.611096143722534
1.0	21340000.0	21350000.0	9.0	13.148946762084961	3.974445343017578
1.0	21350000.0	21360000.0	10.0	11.512547492980957	2.7862629890441895
1.0	21420000.0	21430000.0	10.0	14.339384078979492	4.339138984680176
1.0	21460000.0	21470000.0	13.0	13.096468925476074	3.82844614982605
1.0	21520000.0	21530000.0	27.0	29.887680053710938	7.239175319671631
1.0	21550000.0	21560000.0	24.0	25.995656967163086	6.464801788330078
1.0	21560000.0	21570000.0	16.0	23.496362686157227	6.073215961456299
1.0	21640000.0	21650000.0	15.0	21.603130340576172	5.59347677230835
1.0	21650000.0	21660000.0	23.0	21.753143310546875	5.632411003112793
1.0	21670000.0	21680000.0	19.0	23.177221298217773	6.007930278778076
1.0	21690000.0	21700000.0	32.0	29.70476722717285	7.190150260925293
1.0	21870000.0	21880000.0	34.0	29.27427101135254	7.11990213394165
1.0	21890000.0	21900000.0	40.0	32.30136489868164	7.631283760070801
1.0	22030000.0	22040000.0	4.0	10.281679153442383	2.5641069412231445
1.0	22050000.0	22060000.0	15.0	11.117140769958496	2.66650128364563
1.0	22130000.0	22140000.0	23.0	26.81288719177246	6.641160488128662
1.0	22260000.0	22270000.0	12.0	13.981889724731445	4.140357494354248
1.0	22280000.0	22290000.0	22.0	26.32485008239746	6.585237979888916
1.0	22370000.0	22380000.0	20.0	25.194747924804688	6.300110816955566
1.0	22410000.0	22420000.0	14.0	11.523717880249023	2.7450764179229736
1.0	22420000.0	22430000.0	40.0	11.823773384094238	2.790497064590454
1.0	22440000.0	22450000.0	11.0	13.975300788879395	4.231484889984131
1.0	22500000.0	22510000.0	32.0	36.2078742980957	8.308140754699707
1.0	22540000.0	22550000.0	31.0	36.075340270996094	8.279888153076172
1.0	22560000.0	22570000.0	49.0	38.10588836669922	8.63664722442627
1.0	22630000.0	22640000.0	46.0	55.31151580810547	10.743017196655273
1.0	22690000.0	22700000.0	50.0	46.08787536621094	9.858118057250977
1.0	22770000.0	22780000.0	24.0	24.968090057373047	6.292426109313965
1.0	22830000.0	22840000.0	18.0	16.758981704711914	4.876073360443115
1.0	22870000.0	22880000.0	32.0	35.73549270629883	8.27282428741455
1.0	22880000.0	22890000.0	24.0	26.95005226135254	6.730664253234863
1.0	22960000.0	22970000.0	34.0	39.167274475097656	8.80620002746582
1.0	22990000.0	23000000.0	41.0	41.411075592041016	9.258997917175293
1.0	23070000.0	23080000.0	46.0	39.11166763305664	8.738603591918945
1.0	23100000.0	23110000.0	36.0	42.081443786621094	9.211114883422852
1.0	23120000.0	23130000.0	34.0	41.48456954956055	9.15246295928955
1.0	23140000.0	23150000.0	35.0	33.43206024169922	7.871552467346191
1.0	23250000.0	23260000.0	43.0	43.40336227416992	9.519824981689453
1.0	23280000.0	23290000.0	30.0	41.5655632019043	9.303064346313477
1.0	23300000.0	23310000.0	35.0	35.85053253173828	8.317876815795898
1.0	23310000.0	23320000.0	37.0	42.5092658996582	9.43602180480957
1.0	23340000.0	23350000.0	19.0	26.25823402404785	6.5945868492126465
1.0	23350000.0	23360000.0	16.0	13.213737487792969	3.671909809112549
1.0	23440000.0	23450000.0	5.0	11.189355850219727	2.833975315093994
1.0	23450000.0	23460000.0	13.0	11.69596004486084	3.2547354698181152
1.0	23490000.0	23500000.0	10.0	14.279417037963867	4.3257036209106445
1.0	23620000.0	23630000.0	13.0	13.039985656738281	3.4969563484191895
1.0	23660000.0	23670000.0	3.0	11.41606330871582	2.720825672149658
1.0	23700000.0	23710000.0	8.0	19.686176300048828	5.3186211585998535
1.0	23720000.0	23730000.0	17.0	18.664302825927734	5.240136623382568
1.0	23730000.0	23740000.0	30.0	16.435314178466797	4.786440849304199
1.0	23770000.0	23780000.0	15.0	19.49108123779297	5.394841194152832
1.0	23810000.0	23820000.0	20.0	24.632078170776367	6.221432685852051
1.0	23830000.0	23840000.0	14.0	26.335983276367188	6.523967742919922
1.0	24080000.0	24090000.0	8.0	12.355720520019531	3.05000638961792
1.0	24110000.0	24120000.0	16.0	12.585919380187988	3.9103736877441406
1.0	24120000.0	24130000.0	17.0	15.063453674316406	4.4916911125183105
1.0	24270000.0	24280000.0	0.0	31.926143646240234	7.57382345199585
1.0	24300000.0	24310000.0	0.0	13.128402709960938	4.044826984405518
1.0	24320000.0	24330000.0	0.0	26.081283569335938	6.499697208404541
1.0	24340000.0	24350000.0	0.0	17.6689453125	4.864990711212158
1.0	24470000.0	24480000.0	26.0	31.25161361694336	7.434457302093506
1.0	24480000.0	24490000.0	10.0	32.9785041809082	7.596419334411621
1.0	24550000.0	24560000.0	26.0	35.520816802978516	8.246846199035645
1.0	24630000.0	24640000.0	24.0	26.45204734802246	6.59271240234375
1.0	24680000.0	24690000.0	9.0	20.306842803955078	5.4986395835876465
1.0	24760000.0	24770000.0	7.0	9.34577751159668	3.1346964836120605
1.0	24770000.0	24780000.0	14.0	17.57210922241211	4.927033424377441
1.0	24800000.0	24810000.0	9.0	16.687118530273438	4.682796001434326
1.0	24830000.0	24840000.0	10.0	16.40885353088379	4.649353981018066
1.0	24940000.0	24950000.0	24.0	24.836843490600586	6.2029924392700195
1.0	24980000.0	24990000.0	11.0	10.487162590026855	3.08786678314209
1.0	25050000.0	25060000.0	15.0	19.063884735107422	5.109795093536377
1.0	25070000.0	25080000.0	10.0	14.952169418334961	4.398216724395752
1.0	25170000.0	25180000.0	8.0	11.525450706481934	3.635964870452881
1.0	25290000.0	25300000.0	16.0	24.9233455657959	6.300745964050293
1.0	25340000.0	25350000.0	14.0	19.137788772583008	5.223622798919678
1.0	25420000.0	25430000.0	22.0	20.36114501953125	5.3694586753845215
1.0	25530000.0	25540000.0	30.0	27.067895889282227	6.701772212982178
1.0	25540000.0	25550000.0	24.0	15.963876724243164	4.6778082847595215
1.0	25570000.0	25580000.0	12.0	15.547656059265137	4.451054573059082
1.0	25580000.0	25590000.0	9.0	13.302334785461426	4.001200199127197
1.0	25680000.0	25690000.0	6.0	11.103606224060059	2.6995339393615723
1.0	25770000.0	25780000.0	11.0	12.976394653320312	4.047547340393066
1.0	25850000.0	25860000.0	18.0	31.88555335998535	7.626635551452637
1.0	25880000.0	25890000.0	21.0	14.74975299835205	4.37977409362793
1.0	25900000.0	25910000.0	14.0	29.031503677368164	7.090712070465088
1.0	25920000.0	25930000.0	30.0	33.14148712158203	7.781696319580078
1.0	25930000.0	25940000.0	16.0	22.616390228271484	5.855437755584717
1.0	26130000.0	26140000.0	10.0	13.707171440124512	4.189017295837402
1.0	26140000.0	26150000.0	6.0	17.911096572875977	5.186456680297852
1.0	26160000.0	26170000.0	6.0	14.637179374694824	4.415912628173828
1.0	26190000.0	26200000.0	14.0	16.390636444091797	4.8377838134765625
1.0	26240000.0	26250000.0	25.0	21.288997650146484	5.584762096405029
1.0	26300000.0	26310000.0	21.0	17.053268432617188	4.7768049240112305
1.0	26470000.0	26480000.0	30.0	29.05630874633789	7.054506778717041
1.0	26570000.0	26580000.0	16.0	15.0791654586792	4.512522220611572
1.0	26630000.0	26640000.0	17.0	28.793498992919922	7.0175886154174805
1.0	26760000.0	26770000.0	7.0	14.924487113952637	4.419285297393799
1.0	26860000.0	26870000.0	22.0	21.637643814086914	5.630868911743164
1.0	26920000.0	26930000.0	14.0	23.365976333618164	5.96750545501709
1.0	26940000.0	26950000.0	17.0	22.87187385559082	5.881351470947266
1.0	26980000.0	26990000.0	30.0	33.750205993652344	7.951831817626953
1.0	27090000.0	27100000.0	8.0	12.053949356079102	3.3474326133728027
1.0	27120000.0	27130000.0	17.0	14.021194458007812	4.265074253082275
1.0	27210000.0	27220000.0	20.0	18.490901947021484	5.2458295822143555
1.0	27240000.0	27250000.0	14.0	27.85141372680664	6.8975114822387695
1.0	27280000.0	27290000.0	36.0	34.122413635253906	7.96475887298584
1.0	27330000.0	27340000.0	15.0	20.809640884399414	5.5893874168396
1.0	27370000.0	27380000.0	19.0	29.612895965576172	7.2293572425842285
1.0	27380000.0	27390000.0	15.0	21.9140625	5.755162239074707
1.0	27430000.0	27440000.0	14.0	18.082202911376953	5.203546047210693
1.0	27570000.0	27580000.0	11.0	16.539331436157227	4.846160888671875
1.0	27580000.0	27590000.0	19.0	18.618892669677734	5.229835510253906
1.0	27640000.0	27650000.0	25.0	28.451513290405273	7.0795440673828125
1.0	27840000.0	27850000.0	22.0	16.396162033081055	4.775725841522217
1.0	27870000.0	27880000.0	8.0	15.178837776184082	4.551292419433594
1.0	27880000.0	27890000.0	9.0	13.145490646362305	4.023125171661377
1.0	27900000.0	27910000.0	12.0	15.997819900512695	4.697112560272217
1.0	27950000.0	27960000.0	26.0	26.66305160522461	6.57244348526001
1.0	27970000.0	27980000.0	21.0	25.054601669311523	6.274127960205078
1.0	28010000.0	28020000.0	30.0	32.1110954284668	7.565765380859375
1.0	28040000.0	28050000.0	42.0	34.10353469848633	8.060680389404297
1.0	28050000.0	28060000.0	13.0	19.767366409301758	5.486989974975586
1.0	28080000.0	28090000.0	15.0	14.721501350402832	4.4421772956848145
1.0	28090000.0	28100000.0	13.0	21.416728973388672	5.670003414154053
1.0	28110000.0	28120000.0	5.0	13.614934921264648	4.186617851257324
1.0	28120000.0	28130000.0	23.0	14.903121948242188	4.43703556060791
1.0	28160000.0	28170000.0	11.0	11.546584129333496	2.845888376235962
1.0	28170000.0	28180000.0	17.0	13.876808166503906	4.241401672363281
1.0	28180000.0	28190000.0	17.0	19.45092010498047	5.278744697570801
1.0	28220000.0	28230000.0	7.0	14.669550895690918	4.348612308502197
1.0	28300000.0	28310000.0	14.0	12.704057693481445	3.038771390914917
1.0	28340000.0	28350000.0	22.0	14.54594612121582	4.3925461769104
1.0	28510000.0	28520000.0	21.0	27.288745880126953	6.689414024353027
1.0	28760000.0	28770000.0	10.0	12.119729995727539	3.2256112098693848
1.0	28790000.0	28800000.0	12.0	13.3482084274292	3.775862216949463
1.0	28810000.0	28820000.0	12.0	13.565404891967773	4.190779685974121
1.0	28900000.0	28910000.0	8.0	15.107332229614258	4.503974914550781
1.0	29020000.0	29030000.0	19.0	17.284740447998047	5.012419700622559
1.0	29040000.0	29050000.0	23.0	18.364826202392578	5.167532920837402
1.0	29050000.0	29060000.0	33.0	31.503393173217773	7.532740592956543
1.0	29080000.0	29090000.0	11.0	11.918037414550781	2.8822364807128906
1.0	29150000.0	29160000.0	25.0	35.835933685302734	8.249860763549805
1.0	29170000.0	29180000.0	40.0	32.67035675048828	7.698853969573975
1.0	29190000.0	29200000.0	40.0	32.7691764831543	7.740841865539551
1.0	29250000.0	29260000.0	17.0	18.243669509887695	4.965364933013916
1.0	29390000.0	29400000.0	15.0	17.67430305480957	4.8205366134643555
1.0	29410000.0	29420000.0	24.0	18.435338973999023	4.989785194396973
1.0	29430000.0	29440000.0	10.0	20.305280685424805	5.322439193725586
1.0	29490000.0	29500000.0	12.0	10.920948028564453	2.99831485748291
1.0	29570000.0	29580000.0	32.0	18.832233428955078	5.199249267578125
1.0	29610000.0	29620000.0	23.0	22.050012588500977	6.042359828948975
1.0	29650000.0	29660000.0	36.0	27.538122177124023	6.869179725646973
1.0	29680000.0	29690000.0	48.0	44.281436920166016	9.616096496582031
1.0	29780000.0	29790000.0	50.0	56.863548278808594	11.164438247680664
1.0	29820000.0	29830000.0	74.0	60.13421630859375	11.355646133422852
1.0	29870000.0	29880000.0	58.0	45.541934967041016	10.237186431884766
1.0	30040000.0	30050000.0	59.0	45.423500061035156	9.523969650268555
1.0	30090000.0	30100000.0	72.0	56.7202262878418	10.943746566772461
1.0	30150000.0	30160000.0	59.0	56.16374969482422	11.007813453674316
1.0	30160000.0	30170000.0	51.0	61.4378662109375	11.514309883117676
1.0	30180000.0	30190000.0	46.0	44.28496551513672	9.750223159790039
1.0	30200000.0	30210000.0	47.0	50.257164001464844	10.327951431274414
1.0	30230000.0	30240000.0	64.0	61.335716247558594	11.587878227233887
1.0	30240000.0	30250000.0	48.0	58.842750549316406	11.2039213180542
1.0	30280000.0	30290000.0	65.0	59.50105667114258	11.30086612701416
1.0	30320000.0	30330000.0	60.0	58.5528678894043	11.299139022827148
1.0	30340000.0	30350000.0	55.0	76.84619140625	12.725604057312012
1.0	30370000.0	30380000.0	44.0	58.811737060546875	11.318137168884277
1.0	30420000.0	30430000.0	68.0	68.68506622314453	12.136816024780273
1.0	30440000.0	30450000.0	92.0	64.05479431152344	11.70094108581543
1.0	30550000.0	30560000.0	41.0	46.38373947143555	9.950395584106445
1.0	30590000.0	30600000.0	49.0	54.75611114501953	10.833887100219727
1.0	30700000.0	30710000.0	35.0	44.655887603759766	9.561559677124023
1.0	30720000.0	30730000.0	48.0	43.105682373046875	9.407435417175293
1.0	30740000.0	30750000.0	43.0	48.3738899230957	10.085004806518555
1.0	30820000.0	30830000.0	52.0	43.38652420043945	9.47520637512207
1.0	30830000.0	30840000.0	35.0	39.37373352050781	8.853259086608887
1.0	30860000.0	30870000.0	41.0	35.180747985839844	8.066764831542969
1.0	30920000.0	30930000.0	23.0	31.078495025634766	7.302595615386963
1.0	30990000.0	31000000.0	38.0	32.59980010986328	7.676006317138672
1.0	31000000.0	31010000.0	30.0	40.26222610473633	8.874679565429688
1.0	31060000.0	31070000.0	46.0	54.75310516357422	10.739456176757812
1.0	31100000.0	31110000.0	34.0	43.05016326904297	9.405278205871582
1.0	31110000.0	31120000.0	41.0	45.49006652832031	9.724020957946777
1.0	31120000.0	31130000.0	47.0	43.97985076904297	9.49433422088623
1.0	31130000.0	31140000.0	53.0	44.118629455566406	9.58932113647461
1.0	31140000.0	31150000.0	55.0	45.297698974609375	9.352743148803711
1.0	31190000.0	31200000.0	17.0	27.886795043945312	6.999856472015381
1.0	31200000.0	31210000.0	23.0	33.057403564453125	7.733996391296387
1.0	31230000.0	31240000.0	26.0	28.15249252319336	6.873101711273193
1.0	31240000.0	31250000.0	24.0	34.65242385864258	8.069969177246094
1.0	31270000.0	31280000.0	13.0	21.88484001159668	5.767029762268066
1.0	31330000.0	31340000.0	21.0	18.60251235961914	5.069479942321777
1.0	31340000.0	31350000.0	17.0	18.642383575439453	5.137073993682861
1.0	31360000.0	31370000.0	16.0	13.645721435546875	4.1519269943237305
1.0	31380000.0	31390000.0	20.0	16.71500587463379	4.762217998504639
1.0	31410000.0	31420000.0	8.0	11.7818603515625	2.809701442718506
1.0	31470000.0	31480000.0	12.0	10.682247161865234	2.902953624725342
1.0	31480000.0	31490000.0	13.0	9.98611068725586	2.825930118560791
1.0	31510000.0	31520000.0	15.0	12.833645820617676	3.996884822845459
1.0	31520000.0	31530000.0	9.0	12.281054496765137	3.8965866565704346
1.0	31630000.0	31640000.0	29.0	28.8553524017334	7.050627708435059
1.0	31650000.0	31660000.0	44.0	29.92679214477539	7.1952314376831055
1.0	31680000.0	31690000.0	26.0	31.64434242248535	7.41759729385376
1.0	31770000.0	31780000.0	9.0	11.597230911254883	3.256390333175659
1.0	31860000.0	31870000.0	25.0	32.507568359375	7.648336887359619
1.0	31890000.0	31900000.0	20.0	39.02220916748047	8.840895652770996
1.0	31950000.0	31960000.0	44.0	37.04459762573242	8.445611953735352
1.0	31960000.0	31970000.0	34.0	44.4210205078125	9.334566116333008
1.0	32010000.0	32020000.0	31.0	33.95552444458008	7.849808692932129
1.0	32020000.0	32030000.0	43.0	39.287139892578125	8.851800918579102
1.0	32030000.0	32040000.0	40.0	40.24418258666992	9.0180082321167
1.0	32190000.0	32200000.0	35.0	28.573638916015625	6.941607475280762
1.0	32260000.0	32270000.0	21.0	26.248882293701172	6.551363945007324
1.0	32280000.0	32290000.0	25.0	29.54928207397461	7.144285678863525
1.0	32340000.0	32350000.0	16.0	32.31126022338867	7.606749057769775
1.0	32390000.0	32400000.0	6.0	11.081348419189453	2.6947290897369385
1.0	32440000.0	32450000.0	36.0	27.91974449157715	6.8591179847717285
1.0	32500000.0	32510000.0	8.0	10.279576301574707	2.796114206314087
1.0	32520000.0	32530000.0	12.0	11.1019926071167	2.8086256980895996
1.0	32540000.0	32550000.0	18.0	13.844393730163574	4.251799583435059
1.0	32550000.0	32560000.0	15.0	16.330671310424805	4.803719520568848
1.0	32570000.0	32580000.0	12.0	17.701656341552734	5.019639492034912
1.0	32590000.0	32600000.0	18.0	15.118658065795898	4.400122165679932
1.0	32630000.0	32640000.0	20.0	15.114415168762207	4.532932758331299
1.0	32790000.0	32800000.0	11.0	11.756502151489258	3.6904869079589844
1.0	32810000.0	32820000.0	10.0	18.69210433959961	5.227534294128418
1.0	32890000.0	32900000.0	34.0	30.64312171936035	7.346574306488037
1.0	32960000.0	32970000.0	14.0	21.939945220947266	5.689690589904785
1.0	33040000.0	33050000.0	14.0	17.010013580322266	4.884360313415527
1.0	33060000.0	33070000.0	18.0	13.504806518554688	4.175051689147949
1.0	33090000.0	33100000.0	6.0	13.877395629882812	4.2765021324157715
1.0	33140000.0	33150000.0	9.0	10.819687843322754	2.8498947620391846
1.0	33170000.0	33180000.0	21.0	18.33818244934082	5.10775899887085
1.0	33190000.0	33200000.0	31.0	23.769277572631836	6.135383605957031
1.0	33270000.0	33280000.0	12.0	12.657782554626465	2.9685585498809814
1.0	33310000.0	33320000.0	15.0	13.895105361938477	4.043210029602051
1.0	33390000.0	33400000.0	14.0	18.449159622192383	5.094902038574219
1.0	33420000.0	33430000.0	11.0	12.843107223510742	4.004068374633789
1.0	33440000.0	33450000.0	10.0	26.176284790039062	6.551527500152588
1.0	33590000.0	33600000.0	10.0	18.015771865844727	5.018866539001465
1.0	33650000.0	33660000.0	32.0	29.378704071044922	7.12472677230835
1.0	33680000.0	33690000.0	28.0	22.283109664916992	5.840588569641113
1.0	33720000.0	33730000.0	13.0	12.853472709655762	3.9742932319641113
1.0	33860000.0	33870000.0	10.0	16.834123611450195	4.722567558288574
1.0	33880000.0	33890000.0	13.0	19.296680450439453	5.147983074188232
1.0	33960000.0	33970000.0	36.0	38.526092529296875	8.839611053466797
1.0	34050000.0	34060000.0	60.0	66.62444305419922	11.898614883422852
1.0	34060000.0	34070000.0	81.0	78.10392761230469	12.813819885253906
1.0	34100000.0	34110000.0	70.0	70.54594421386719	12.3877534866333
1.0	34120000.0	34130000.0	54.0	79.05419921875	12.901751518249512
1.0	34220000.0	34230000.0	99.0	102.26676940917969	13.872218132019043
1.0	34240000.0	34250000.0	117.0	98.23828125	13.7817964553833
1.0	34270000.0	34280000.0	118.0	106.33473205566406	13.971506118774414
1.0	34310000.0	34320000.0	72.0	81.67591094970703	13.098123550415039
1.0	34330000.0	34340000.0	85.0	82.13258361816406	13.163862228393555
1.0	34440000.0	34450000.0	78.0	63.78425979614258	11.789670944213867
1.0	34460000.0	34470000.0	63.0	61.77252960205078	11.517107963562012
1.0	34540000.0	34550000.0	82.0	76.80054473876953	12.668889999389648
1.0	34560000.0	34570000.0	60.0	45.065528869628906	9.591402053833008
1.0	34660000.0	34670000.0	87.0	91.20320129394531	13.519213676452637
1.0	34690000.0	34700000.0	110.0	106.93121337890625	13.956550598144531
1.0	34710000.0	34720000.0	60.0	72.1054458618164	12.553102493286133
1.0	34760000.0	34770000.0	101.0	114.64924621582031	14.010340690612793
1.0	34820000.0	34830000.0	109.0	122.52645111083984	13.970115661621094
1.0	34910000.0	34920000.0	89.0	116.89469146728516	14.0142183303833
1.0	35020000.0	35030000.0	77.0	94.07527160644531	13.644680976867676
1.0	35040000.0	35050000.0	90.0	106.52177429199219	13.995796203613281
1.0	35110000.0	35120000.0	79.0	64.94791412353516	12.130510330200195
1.0	35200000.0	35210000.0	38.0	45.20683670043945	9.833041191101074
1.0	35230000.0	35240000.0	65.0	53.48584747314453	10.9327974319458
1.0	35300000.0	35310000.0	18.0	32.567413330078125	7.827178955078125
1.0	35340000.0	35350000.0	35.0	39.5022087097168	8.874719619750977
1.0	35370000.0	35380000.0	45.0	44.577301025390625	9.514225006103516
1.0	35460000.0	35470000.0	14.0	14.899325370788574	3.679335832595825
1.0	35580000.0	35590000.0	23.0	20.771800994873047	5.564146518707275
1.0	35650000.0	35660000.0	20.0	15.391263008117676	4.523703575134277
1.0	35700000.0	35710000.0	28.0	32.90683364868164	7.752345085144043
1.0	35720000.0	35730000.0	22.0	31.295024871826172	7.466204643249512
1.0	35830000.0	35840000.0	15.0	11.544655799865723	2.7832579612731934
1.0	35860000.0	35870000.0	15.0	11.166730880737305	3.0036396980285645
1.0	35930000.0	35940000.0	18.0	12.880450248718262	3.528045654296875
1.0	36190000.0	36200000.0	15.0	15.703857421875	4.579550743103027
1.0	36240000.0	36250000.0	11.0	25.680622100830078	6.4946136474609375
1.0	36290000.0	36300000.0	18.0	13.55219841003418	4.1860480308532715
1.0	36360000.0	36370000.0	19.0	16.20461654663086	4.674376487731934
1.0	36380000.0	36390000.0	26.0	16.820749282836914	4.901153564453125
1.0	36400000.0	36410000.0	12.0	16.27401351928711	4.592507362365723
1.0	36420000.0	36430000.0	9.0	15.686383247375488	4.624073505401611
1.0	36440000.0	36450000.0	20.0	17.32186508178711	4.832793235778809
1.0	36470000.0	36480000.0	16.0	17.86296272277832	4.981292724609375
1.0	36490000.0	36500000.0	16.0	18.97742462158203	5.126585483551025
1.0	36500000.0	36510000.0	14.0	19.34435272216797	5.203977584838867
1.0	36540000.0	36550000.0	26.0	25.00087547302246	6.3425164222717285
1.0	36570000.0	36580000.0	18.0	26.929386138916016	6.7095627784729
1.0	36640000.0	36650000.0	17.0	14.434080123901367	4.324762344360352
1.0	36670000.0	36680000.0	30.0	24.743410110473633	6.2513861656188965
1.0	36740000.0	36750000.0	15.0	12.147662162780762	3.3917629718780518
1.0	36860000.0	36870000.0	14.0	15.330347061157227	4.470073699951172
1.0	36930000.0	36940000.0	30.0	24.17144775390625	6.19390869140625
1.0	37090000.0	37100000.0	61.0	47.155338287353516	9.921475410461426
1.0	37110000.0	37120000.0	27.0	36.6680793762207	8.319150924682617
1.0	37210000.0	37220000.0	45.0	46.485565185546875	9.749792098999023
1.0	37230000.0	37240000.0	42.0	42.0020866394043	9.132928848266602
1.0	37280000.0	37290000.0	41.0	42.50916290283203	9.36734390258789
1.0	37320000.0	37330000.0	36.0	30.548431396484375	7.366483211517334
1.0	37340000.0	37350000.0	54.0	47.70257568359375	9.910852432250977
1.0	37380000.0	37390000.0	45.0	50.569210052490234	10.276145935058594
1.0	37440000.0	37450000.0	46.0	47.82532501220703	9.985487937927246
1.0	37490000.0	37500000.0	34.0	45.543006896972656	9.796745300292969
1.0	37500000.0	37510000.0	46.0	42.00740432739258	9.314407348632812
1.0	37560000.0	37570000.0	54.0	46.665340423583984	9.802360534667969
1.0	37600000.0	37610000.0	42.0	37.25670623779297	8.367429733276367
1.0	37640000.0	37650000.0	42.0	50.39946746826172	10.276700019836426
1.0	37660000.0	37670000.0	68.0	60.73198318481445	11.19111442565918
1.0	37730000.0	37740000.0	52.0	57.15531539916992	11.170671463012695
1.0	37740000.0	37750000.0	66.0	68.68443298339844	12.120096206665039
1.0	37750000.0	37760000.0	58.0	61.474143981933594	11.367112159729004
1.0	37760000.0	37770000.0	56.0	54.08526611328125	10.789138793945312
1.0	37790000.0	37800000.0	81.0	59.62342071533203	11.30332088470459
1.0	37920000.0	37930000.0	23.0	32.379398345947266	7.7020440101623535
1.0	37990000.0	38000000.0	20.0	26.191598892211914	6.500367164611816
1.0	38020000.0	38030000.0	15.0	18.124547958374023	5.188222885131836
1.0	38040000.0	38050000.0	19.0	13.266105651855469	4.100741386413574
1.0	38120000.0	38130000.0	36.0	38.254005432128906	8.646766662597656
1.0	38130000.0	38140000.0	62.0	42.93511199951172	9.447153091430664
1.0	38180000.0	38190000.0	33.0	34.73582077026367	8.025415420532227
1.0	38250000.0	38260000.0	25.0	35.73926544189453	8.336870193481445
1.0	38350000.0	38360000.0	15.0	13.810127258300781	4.237565040588379
1.0	38410000.0	38420000.0	31.0	20.18977165222168	5.390501499176025
1.0	38440000.0	38450000.0	17.0	12.126230239868164	2.8471570014953613
1.0	38500000.0	38510000.0	13.0	24.123493194580078	6.211790084838867
1.0	38510000.0	38520000.0	17.0	22.60870361328125	5.7992377281188965
1.0	38560000.0	38570000.0	40.0	39.863929748535156	8.91003704071045
1.0	38570000.0	38580000.0	35.0	43.94549560546875	9.379415512084961
1.0	38630000.0	38640000.0	55.0	66.33431243896484	11.8966646194458
1.0	38660000.0	38670000.0	57.0	63.394309997558594	11.71165943145752
1.0	38680000.0	38690000.0	51.0	56.074737548828125	11.021618843078613
1.0	38740000.0	38750000.0	64.0	73.42139434814453	12.540782928466797
1.0	38750000.0	38760000.0	49.0	63.0966911315918	11.800077438354492
1.0	38760000.0	38770000.0	44.0	65.76730346679688	11.896637916564941
1.0	38830000.0	38840000.0	88.0	71.32173919677734	12.328289985656738
1.0	38930000.0	38940000.0	59.0	59.81679153442383	11.23479175567627
1.0	38940000.0	38950000.0	35.0	46.41279220581055	9.923456192016602
1.0	39060000.0	39070000.0	44.0	52.00606155395508	10.50755500793457
1.0	39070000.0	39080000.0	49.0	44.18825149536133	9.608585357666016
1.0	39230000.0	39240000.0	45.0	45.54776382446289	9.732171058654785
1.0	39240000.0	39250000.0	34.0	42.24105453491211	9.304722785949707
1.0	39320000.0	39330000.0	9.0	16.363739013671875	4.738658905029297
1.0	39390000.0	39400000.0	25.0	29.14430809020996	6.990094184875488
1.0	39420000.0	39430000.0	44.0	33.00246047973633	7.7761335372924805
1.0	39550000.0	39560000.0	24.0	16.399744033813477	4.670001029968262
1.0	39590000.0	39600000.0	5.0	12.09566879272461	3.8306190967559814
1.0	39610000.0	39620000.0	15.0	12.675740242004395	3.868131637573242
1.0	39630000.0	39640000.0	6.0	12.385162353515625	3.847635269165039
1.0	39740000.0	39750000.0	12.0	10.6661958694458	2.9738869667053223
1.0	39850000.0	39860000.0	19.0	11.220951080322266	3.11812686920166
1.0	39990000.0	40000000.0	23.0	20.29051971435547	5.58505392074585
1.0	40010000.0	40020000.0	11.0	16.684171676635742	4.8792243003845215
1.0	40030000.0	40040000.0	12.0	11.802392959594727	3.1287522315979004
1.0	40070000.0	40080000.0	44.0	27.888492584228516	6.8825883865356445
1.0	40090000.0	40100000.0	25.0	27.468639373779297	6.767884731292725
1.0	40160000.0	40170000.0	24.0	32.83720016479492	7.760903835296631
1.0	40200000.0	40210000.0	17.0	16.346529006958008	4.697436809539795
1.0	40220000.0	40230000.0	15.0	21.100143432617188	5.823470592498779
1.0	40290000.0	40300000.0	13.0	29.646541595458984	7.116175174713135
1.0	40420000.0	40430000.0	23.0	21.06295394897461	5.671652317047119
1.0	40600000.0	40610000.0	31.0	27.70241928100586	6.823914527893066
1.0	40640000.0	40650000.0	12.0	12.939669609069824	4.034546852111816
1.0	40650000.0	40660000.0	14.0	13.981512069702148	4.180194854736328
1.0	40720000.0	40730000.0	14.0	15.966273307800293	4.573264122009277
1.0	40730000.0	40740000.0	14.0	11.828508377075195	2.797175884246826
1.0	40750000.0	40760000.0	13.0	13.758026123046875	4.073589324951172
1.0	40760000.0	40770000.0	35.0	22.016820907592773	5.88913106918335
1.0	40840000.0	40850000.0	7.0	17.87636947631836	4.880063533782959
1.0	40850000.0	40860000.0	14.0	20.799062728881836	5.502669334411621
1.0	40890000.0	40900000.0	17.0	19.977985382080078	5.3797502517700195
1.0	40910000.0	40920000.0	15.0	22.558977127075195	5.803185939788818
1.0	40940000.0	40950000.0	15.0	18.65121078491211	5.2604660987854
1.0	41040000.0	41050000.0	24.0	32.551239013671875	7.615692138671875
1.0	41090000.0	41100000.0	29.0	28.35345458984375	6.873451232910156
1.0	41140000.0	41150000.0	26.0	24.00431251525879	6.18460750579834
1.0	41420000.0	41430000.0	26.0	33.28561019897461	7.8606719970703125
1.0	41460000.0	41470000.0	10.0	12.554919242858887	3.95000958442688
1.0	41530000.0	41540000.0	20.0	14.975259780883789	4.514365196228027
1.0	41600000.0	41610000.0	9.0	15.121541976928711	4.542227745056152
1.0	41620000.0	41630000.0	23.0	13.462099075317383	3.166496992111206
1.0	41690000.0	41700000.0	12.0	12.907318115234375	3.315472364425659
1.0	41810000.0	41820000.0	19.0	26.86214828491211	6.678886413574219
1.0	42060000.0	42070000.0	21.0	26.690738677978516	6.523199558258057
1.0	42140000.0	42150000.0	36.0	23.943571090698242	6.035146236419678
1.0	42190000.0	42200000.0	24.0	25.846630096435547	6.40253210067749
1.0	42220000.0	42230000.0	23.0	29.840961456298828	7.074652194976807
1.0	42240000.0	42250000.0	20.0	21.257978439331055	5.548443794250488
1.0	42350000.0	42360000.0	18.0	22.025354385375977	5.720468044281006
1.0	42360000.0	42370000.0	16.0	19.183536529541016	5.148022651672363
1.0	42370000.0	42380000.0	28.0	26.324066162109375	6.440911769866943
1.0	42380000.0	42390000.0	15.0	20.501270294189453	5.439950466156006
1.0	42490000.0	42500000.0	25.0	36.33976745605469	8.284311294555664
1.0	42510000.0	42520000.0	34.0	43.02434539794922	9.268280029296875
1.0	42570000.0	42580000.0	48.0	44.10879135131836	9.482983589172363
1.0	42610000.0	42620000.0	39.0	37.69615936279297	8.710317611694336
1.0	42630000.0	42640000.0	22.0	26.01730728149414	6.533909797668457
1.0	42640000.0	42650000.0	13.0	13.362284660339355	4.0503644943237305
1.0	42660000.0	42670000.0	9.0	15.083575248718262	4.538122653961182
1.0	42690000.0	42700000.0	13.0	12.985071182250977	4.012040138244629
1.0	42720000.0	42730000.0	13.0	11.778676986694336	2.9482920169830322
1.0	42920000.0	42930000.0	8.0	16.88808822631836	4.883282661437988
1.0	42940000.0	42950000.0	12.0	23.743194580078125	6.228304386138916
1.0	42950000.0	42960000.0	22.0	27.692821502685547	6.807215213775635
1.0	42960000.0	42970000.0	21.0	22.492549896240234	5.949544429779053
1.0	42970000.0	42980000.0	33.0	27.979806900024414	6.732472896575928
1.0	43010000.0	43020000.0	29.0	28.274555206298828	6.82726526260376
1.0	43080000.0	43090000.0	30.0	31.552379608154297	7.379955291748047
1.0	43100000.0	43110000.0	24.0	27.383602142333984	6.765408992767334
1.0	43170000.0	43180000.0	17.0	15.516024589538574	4.631898403167725
1.0	43240000.0	43250000.0	7.0	13.478555679321289	4.1429643630981445
1.0	43390000.0	43400000.0	13.0	21.593711853027344	5.760321617126465
1.0	43450000.0	43460000.0	31.0	31.93149185180664	7.470348358154297
1.0	43490000.0	43500000.0	34.0	36.056941986083984	8.29164981842041
1.0	43540000.0	43550000.0	28.0	35.363868713378906	8.206713676452637
1.0	43590000.0	43600000.0	29.0	37.01972579956055	8.416486740112305
1.0	43600000.0	43610000.0	18.0	30.645038604736328	7.311106204986572
1.0	43700000.0	43710000.0	43.0	35.075889587402344	8.197524070739746
1.0	43730000.0	43740000.0	35.0	42.18280792236328	9.33813190460205
1.0	43740000.0	43750000.0	56.0	42.263221740722656	9.341135025024414
1.0	43770000.0	43780000.0	62.0	43.116146087646484	9.521464347839355
1.0	43880000.0	43890000.0	22.0	18.46078109741211	5.285318374633789
1.0	43900000.0	43910000.0	13.0	18.686290740966797	5.252608776092529
1.0	43990000.0	44000000.0	24.0	23.730815887451172	6.1187334060668945
1.0	44020000.0	44030000.0	11.0	24.495655059814453	6.248351573944092
1.0	44040000.0	44050000.0	29.0	28.956945419311523	6.9610595703125
1.0	44070000.0	44080000.0	24.0	35.43982696533203	8.17993450164795
1.0	44120000.0	44130000.0	16.0	12.426284790039062	3.0639150142669678
1.0	44150000.0	44160000.0	6.0	12.131635665893555	3.0238709449768066
1.0	44160000.0	44170000.0	6.0	11.576366424560547	3.061572551727295
1.0	44190000.0	44200000.0	10.0	15.311427116394043	4.571113586425781
1.0	44290000.0	44300000.0	21.0	15.390663146972656	4.497902870178223
1.0	44370000.0	44380000.0	23.0	18.283214569091797	5.173933029174805
1.0	44400000.0	44410000.0	18.0	17.894031524658203	5.070437431335449
1.0	44440000.0	44450000.0	12.0	16.8403377532959	4.9094624519348145
1.0	44480000.0	44490000.0	14.0	23.908756256103516	6.216357231140137
1.0	44570000.0	44580000.0	18.0	37.95813751220703	8.65185546875
1.0	44630000.0	44640000.0	45.0	51.08110427856445	10.844377517700195
1.0	44700000.0	44710000.0	24.0	16.792024612426758	4.892664432525635
1.0	44770000.0	44780000.0	20.0	16.941957473754883	4.952764987945557
1.0	44780000.0	44790000.0	10.0	15.438097953796387	4.616854667663574
1.0	44840000.0	44850000.0	30.0	35.41231918334961	8.214921951293945
1.0	44870000.0	44880000.0	25.0	27.7340145111084	6.838751316070557
1.0	44890000.0	44900000.0	35.0	36.62396240234375	8.380979537963867
1.0	44900000.0	44910000.0	26.0	43.53662872314453	9.38005256652832
1.0	44930000.0	44940000.0	29.0	55.27794647216797	10.661304473876953
1.0	45110000.0	45120000.0	9.0	16.14535903930664	4.771960258483887
1.0	45140000.0	45150000.0	10.0	17.589771270751953	5.07537841796875
1.0	45170000.0	45180000.0	22.0	26.17901611328125	6.548837184906006
1.0	45260000.0	45270000.0	8.0	14.539517402648926	4.295578956604004
1.0	45270000.0	45280000.0	20.0	13.832670211791992	4.134900093078613
1.0	45300000.0	45310000.0	14.0	18.285552978515625	5.004273414611816
1.0	45310000.0	45320000.0	15.0	15.685686111450195	4.535878658294678
1.0	45330000.0	45340000.0	13.0	18.171560287475586	5.244872093200684
1.0	45390000.0	45400000.0	10.0	13.75951862335205	4.144068241119385
1.0	45450000.0	45460000.0	13.0	24.308130264282227	6.240865230560303
1.0	45480000.0	45490000.0	16.0	19.610233306884766	5.4190592765808105
1.0	45500000.0	45510000.0	27.0	25.05918312072754	6.477034568786621
1.0	45610000.0	45620000.0	21.0	26.577478408813477	6.481893062591553
1.0	45620000.0	45630000.0	26.0	38.80391311645508	8.628663063049316
1.0	45670000.0	45680000.0	19.0	25.653417587280273	6.487471103668213
1.0	45680000.0	45690000.0	29.0	39.50048828125	8.833473205566406
1.0	45700000.0	45710000.0	37.0	43.04299545288086	9.354743957519531
1.0	45720000.0	45730000.0	37.0	44.61002731323242	9.660482406616211
1.0	45740000.0	45750000.0	23.0	31.863489151000977	7.5011138916015625
1.0	45790000.0	45800000.0	9.0	15.583623886108398	4.5945143699646
1.0	45800000.0	45810000.0	6.0	14.149900436401367	4.282493591308594
1.0	45850000.0	45860000.0	11.0	17.364927291870117	4.835840225219727
1.0	45870000.0	45880000.0	9.0	12.795989990234375	3.9567713737487793
1.0	45890000.0	45900000.0	12.0	17.933032989501953	4.902397155761719
1.0	45940000.0	45950000.0	12.0	18.024290084838867	4.970300674438477
1.0	46050000.0	46060000.0	20.0	13.095834732055664	4.039357662200928
1.0	46070000.0	46080000.0	11.0	12.106119155883789	3.188506603240967
1.0	46100000.0	46110000.0	11.0	11.145234107971191	2.9076004028320312
1.0	46170000.0	46180000.0	10.0	18.147613525390625	5.1649169921875
1.0	46190000.0	46200000.0	15.0	14.51476764678955	4.350235939025879
1.0	46200000.0	46210000.0	14.0	15.588879585266113	4.612963676452637
1.0	46230000.0	46240000.0	22.0	30.098743438720703	7.264307498931885
1.0	46240000.0	46250000.0	35.0	32.913883209228516	7.81148624420166
1.0	46260000.0	46270000.0	18.0	17.915088653564453	4.9488935470581055
1.0	46310000.0	46320000.0	14.0	18.419822692871094	5.0450439453125
1.0	46360000.0	46370000.0	7.0	14.682138442993164	4.292281150817871
1.0	46420000.0	46430000.0	6.0	13.115826606750488	3.9481310844421387
1.0	46430000.0	46440000.0	14.0	13.511385917663574	4.128596305847168
1.0	46490000.0	46500000.0	13.0	15.090855598449707	4.516794681549072
1.0	46610000.0	46620000.0	47.0	26.436481475830078	6.497075080871582
1.0	46620000.0	46630000.0	20.0	22.366708755493164	5.833977699279785
1.0	46680000.0	46690000.0	12.0	15.676159858703613	4.627323627471924
1.0	46750000.0	46760000.0	6.0	14.373937606811523	4.375044345855713
1.0	46980000.0	46990000.0	44.0	33.34434127807617	7.830075263977051
1.0	47120000.0	47130000.0	13.0	16.57574462890625	4.804502010345459
1.0	47150000.0	47160000.0	5.0	12.46928596496582	3.2439582347869873
1.0	47430000.0	47440000.0	97.0	89.5691909790039	13.46142578125
1.0	47730000.0	47740000.0	5.0	12.983843803405762	3.212458372116089
1.0	47780000.0	47790000.0	16.0	22.207353591918945	5.812016487121582
1.0	47840000.0	47850000.0	19.0	13.231277465820312	3.7688381671905518
1.0	47890000.0	47900000.0	6.0	25.2485408782959	6.352511405944824
1.0	47940000.0	47950000.0	34.0	37.80457305908203	8.60334587097168
1.0	47950000.0	47960000.0	39.0	41.39118194580078	9.188399314880371
1.0	47970000.0	47980000.0	26.0	32.60466003417969	7.702084541320801
1.0	48010000.0	48020000.0	22.0	32.407386779785156	7.626690864562988
1.0	48030000.0	48040000.0	23.0	21.68647575378418	5.698390007019043
1.0	48150000.0	48160000.0	33.0	40.14197540283203	8.932798385620117
1.0	48220000.0	48230000.0	41.0	43.91898727416992	9.474533081054688
1.0	48310000.0	48320000.0	57.0	41.562461853027344	9.245919227600098
1.0	48330000.0	48340000.0	55.0	48.99973678588867	10.068510055541992
1.0	48390000.0	48400000.0	43.0	44.05258560180664	9.57337760925293
1.0	48410000.0	48420000.0	37.0	36.3160400390625	8.301648139953613
1.0	48440000.0	48450000.0	47.0	37.051021575927734	8.369630813598633
1.0	48450000.0	48460000.0	31.0	34.4570198059082	8.090434074401855
1.0	48470000.0	48480000.0	48.0	41.58845901489258	9.089421272277832
1.0	48520000.0	48530000.0	37.0	36.50178909301758	8.312053680419922
1.0	48550000.0	48560000.0	45.0	42.559242248535156	9.313217163085938
1.0	48620000.0	48630000.0	23.0	30.558788299560547	7.270240783691406
1.0	48690000.0	48700000.0	29.0	26.931716918945312	6.679862022399902
1.0	48710000.0	48720000.0	15.0	23.875049591064453	6.023930549621582
1.0	48720000.0	48730000.0	24.0	23.94431495666504	6.04525089263916
1.0	48790000.0	48800000.0	26.0	20.064315795898438	5.601981163024902
1.0	48920000.0	48930000.0	14.0	20.547948837280273	5.403067588806152
1.0	48950000.0	48960000.0	29.0	21.936538696289062	5.7560014724731445
1.0	49020000.0	49030000.0	45.0	30.846765518188477	7.445220947265625
1.0	49050000.0	49060000.0	31.0	31.020160675048828	7.448691368103027
1.0	49090000.0	49100000.0	31.0	37.714996337890625	8.566669464111328
1.0	49100000.0	49110000.0	53.0	34.894615173339844	7.979424476623535
1.0	49120000.0	49130000.0	37.0	32.617706298828125	7.694875240325928
1.0	49140000.0	49150000.0	23.0	25.962017059326172	6.586578369140625
1.0	49150000.0	49160000.0	31.0	25.877979278564453	6.504923343658447
1.0	49190000.0	49200000.0	26.0	19.818042755126953	5.5513176918029785
1.0	49210000.0	49220000.0	12.0	18.70620346069336	5.382884502410889
1.0	49240000.0	49250000.0	26.0	23.027376174926758	5.948799133300781
1.0	49250000.0	49260000.0	33.0	29.787744522094727	7.059690952301025
1.0	49260000.0	49270000.0	60.0	36.835975646972656	8.177494049072266
1.0	49270000.0	49280000.0	29.0	29.1737003326416	7.015880584716797
1.0	49290000.0	49300000.0	21.0	31.643962860107422	7.41628885269165
1.0	49340000.0	49350000.0	47.0	31.177410125732422	7.377333164215088
1.0	49500000.0	49510000.0	24.0	30.102676391601562	7.047116756439209
1.0	49560000.0	49570000.0	8.0	15.185009956359863	4.426474571228027
1.0	49590000.0	49600000.0	14.0	27.61703872680664	6.579942226409912
1.0	49620000.0	49630000.0	27.0	22.065736770629883	5.6138505935668945
1.0	49630000.0	49640000.0	24.0	19.29916000366211	5.1719970703125
1.0	49690000.0	49700000.0	40.0	31.577783584594727	7.311051845550537
1.0	49790000.0	49800000.0	56.0	40.063148498535156	8.750814437866211
1.0	49870000.0	49880000.0	59.0	59.38201141357422	11.116888999938965
1.0	49880000.0	49890000.0	42.0	53.45817947387695	10.502538681030273
1.0	49890000.0	49900000.0	51.0	59.4664192199707	11.14384651184082
1.0	49900000.0	49910000.0	57.0	66.40406036376953	11.789713859558105
1.0	49920000.0	49930000.0	55.0	60.879676818847656	11.286751747131348
1.0	49940000.0	49950000.0	88.0	75.40702056884766	12.544797897338867
1.0	49960000.0	49970000.0	66.0	75.03223419189453	12.533964157104492
1.0	50040000.0	50050000.0	90.0	84.03253936767578	13.154459953308105
1.0	50130000.0	50140000.0	73.0	70.14017486572266	12.178372383117676
1.0	50140000.0	50150000.0	63.0	75.96635437011719	12.585744857788086
1.0	50180000.0	50190000.0	56.0	74.09319305419922	12.4555082321167
1.0	50210000.0	50220000.0	80.0	74.76638793945312	12.51885986328125
1.0	50230000.0	50240000.0	66.0	72.72218322753906	12.358819961547852
1.0	50300000.0	50310000.0	86.0	74.03843688964844	12.466104507446289
1.0	50330000.0	50340000.0	70.0	61.41212844848633	11.267982482910156
1.0	50420000.0	50430000.0	52.0	62.47735595703125	11.417549133300781
1.0	50440000.0	50450000.0	62.0	65.095458984375	11.729349136352539
1.0	50490000.0	50500000.0	55.0	48.029197692871094	10.076617240905762
1.0	50510000.0	50520000.0	40.0	47.10005187988281	9.99200439453125
1.0	50520000.0	50530000.0	52.0	56.983436584472656	11.000036239624023
1.0	50640000.0	50650000.0	57.0	61.9665641784668	11.864476203918457
1.0	50660000.0	50670000.0	80.0	74.32199096679688	12.614434242248535
1.0	50690000.0	50700000.0	100.0	84.75860595703125	13.223156929016113
1.0	50700000.0	50710000.0	86.0	86.08119201660156	13.329463005065918
1.0	50830000.0	50840000.0	37.0	50.12926483154297	10.407331466674805
1.0	50920000.0	50930000.0	11.0	17.407360076904297	5.066956520080566
1.0	50960000.0	50970000.0	21.0	18.100967407226562	5.221905708312988
1.0	50980000.0	50990000.0	16.0	17.161758422851562	5.043130397796631
1.0	51020000.0	51030000.0	6.0	15.468193054199219	4.650951385498047
1.0	51060000.0	51070000.0	13.0	15.532719612121582	4.520825386047363
1.0	51070000.0	51080000.0	9.0	13.999981880187988	4.249489784240723
1.0	51130000.0	51140000.0	10.0	14.080154418945312	4.297309875488281
1.0	51150000.0	51160000.0	10.0	15.8311128616333	4.709324836730957
1.0	51210000.0	51220000.0	16.0	14.947924613952637	4.511636257171631
1.0	51400000.0	51410000.0	15.0	14.476534843444824	4.3618268966674805
1.0	51440000.0	51450000.0	8.0	13.77423095703125	3.2713146209716797
1.0	51530000.0	51540000.0	34.0	50.549156188964844	10.229215621948242
1.0	51540000.0	51550000.0	44.0	47.77025604248047	9.96516227722168
1.0	51580000.0	51590000.0	34.0	47.337318420410156	9.817474365234375
1.0	51670000.0	51680000.0	31.0	37.27568435668945	8.501115798950195
1.0	51750000.0	51760000.0	16.0	20.67620849609375	5.643857479095459
1.0	51760000.0	51770000.0	18.0	24.2489070892334	6.230884552001953
1.0	51800000.0	51810000.0	24.0	33.35382080078125	7.9489288330078125
1.0	51950000.0	51960000.0	10.0	11.075543403625488	2.6491711139678955
1.0	52000000.0	52010000.0	22.0	18.18264389038086	4.9758501052856445
1.0	52040000.0	52050000.0	6.0	11.5944242477417	3.6832706928253174
1.0	52070000.0	52080000.0	21.0	12.864031791687012	3.9355483055114746
1.0	52080000.0	52090000.0	15.0	12.181877136230469	3.7683873176574707
1.0	52250000.0	52260000.0	9.0	10.058448791503906	3.1379177570343018
1.0	52260000.0	52270000.0	4.0	11.684124946594238	2.894991159439087
1.0	52290000.0	52300000.0	6.0	13.149528503417969	4.05164909362793
1.0	52320000.0	52330000.0	15.0	14.857397079467773	4.478540420532227
1.0	52500000.0	52510000.0	12.0	15.868766784667969	4.679970741271973
1.0	52510000.0	52520000.0	15.0	13.763351440429688	4.206755638122559
1.0	52590000.0	52600000.0	12.0	23.37710952758789	5.9938225746154785
1.0	52600000.0	52610000.0	15.0	23.54544448852539	6.149158477783203
1.0	52750000.0	52760000.0	19.0	15.556655883789062	4.631272315979004
1.0	52780000.0	52790000.0	11.0	16.11237144470215	4.750338554382324
1.0	52800000.0	52810000.0	15.0	16.047677993774414	4.747128009796143
1.0	52810000.0	52820000.0	5.0	11.744958877563477	3.2725167274475098
1.0	52960000.0	52970000.0	15.0	14.897509574890137	4.475503921508789
1.0	53000000.0	53010000.0	15.0	18.746156692504883	5.166207313537598
1.0	53010000.0	53020000.0	8.0	17.012828826904297	4.927285194396973
1.0	53090000.0	53100000.0	16.0	25.352893829345703	6.321363925933838
1.0	53110000.0	53120000.0	28.0	37.261661529541016	8.48356819152832
1.0	53150000.0	53160000.0	18.0	13.15130615234375	3.1561264991760254
1.0	53170000.0	53180000.0	25.0	30.822744369506836	7.431603908538818
1.0	53220000.0	53230000.0	15.0	14.483423233032227	4.359567165374756
1.0	53290000.0	53300000.0	22.0	17.053800582885742	4.93243408203125
1.0	53300000.0	53310000.0	37.0	26.92587661743164	6.660224914550781
1.0	53310000.0	53320000.0	23.0	31.116153717041016	7.4931321144104
1.0	53370000.0	53380000.0	14.0	19.367427825927734	5.519317626953125
1.0	53520000.0	53530000.0	19.0	20.756793975830078	5.674112796783447
1.0	53530000.0	53540000.0	41.0	30.44647789001465	7.3205885887146
1.0	53580000.0	53590000.0	39.0	29.315841674804688	7.104918003082275
1.0	53650000.0	53660000.0	32.0	32.93571853637695	7.777456760406494
1.0	53660000.0	53670000.0	22.0	15.1664400100708	4.447876930236816
1.0	53670000.0	53680000.0	7.0	15.308293342590332	4.573205471038818
1.0	53680000.0	53690000.0	13.0	17.15994644165039	4.988699913024902
1.0	53690000.0	53700000.0	21.0	13.988085746765137	4.269089221954346
1.0	53780000.0	53790000.0	19.0	16.185701370239258	4.734707832336426
1.0	53820000.0	53830000.0	46.0	48.41485595703125	10.09836483001709
1.0	53830000.0	53840000.0	36.0	40.21418380737305	9.022435188293457
1.0	53850000.0	53860000.0	35.0	36.11555862426758	8.27316665649414
1.0	53970000.0	53980000.0	30.0	35.935791015625	8.279257774353027
1.0	53980000.0	53990000.0	25.0	39.33565139770508	8.837990760803223
1.0	54030000.0	54040000.0	35.0	35.990074157714844	8.191925048828125
1.0	54040000.0	54050000.0	42.0	29.35174560546875	7.062791347503662
1.0	54090000.0	54100000.0	46.0	36.69744873046875	8.381489753723145
1.0	54150000.0	54160000.0	29.0	35.95491027832031	8.321011543273926
1.0	54170000.0	54180000.0	30.0	37.446022033691406	8.566659927368164
1.0	54200000.0	54210000.0	23.0	25.23455810546875	6.4803667068481445
1.0	54250000.0	54260000.0	13.0	16.29666519165039	4.794242858886719
1.0	54270000.0	54280000.0	19.0	15.23161506652832	4.490161895751953
1.0	54310000.0	54320000.0	13.0	20.277135848999023	5.437965393066406
1.0	54320000.0	54330000.0	14.0	15.030309677124023	4.505951881408691
1.0	54350000.0	54360000.0	21.0	15.382107734680176	4.555699348449707
1.0	54360000.0	54370000.0	13.0	20.90863800048828	5.532469749450684
1.0	54370000.0	54380000.0	21.0	18.680683135986328	5.345643520355225
1.0	54380000.0	54390000.0	13.0	13.163740158081055	4.0964202880859375
1.0	54390000.0	54400000.0	9.0	14.270452499389648	4.345024108886719
1.0	54400000.0	54410000.0	12.0	12.996426582336426	3.2769904136657715
1.0	54430000.0	54440000.0	11.0	13.573819160461426	3.5018362998962402
1.0	54440000.0	54450000.0	11.0	18.740415573120117	5.190619468688965
1.0	54480000.0	54490000.0	23.0	25.960613250732422	6.485065460205078
1.0	54520000.0	54530000.0	13.0	14.830561637878418	4.45821475982666
1.0	54610000.0	54620000.0	24.0	27.971324920654297	6.903073787689209
1.0	54790000.0	54800000.0	17.0	13.546574592590332	4.067959308624268
1.0	54850000.0	54860000.0	16.0	13.004318237304688	4.041589736938477
1.0	54930000.0	54940000.0	38.0	32.88811111450195	7.750596046447754
1.0	55000000.0	55010000.0	20.0	29.121978759765625	7.022883415222168
1.0	55010000.0	55020000.0	13.0	23.937070846557617	6.129762172698975
1.0	55050000.0	55060000.0	26.0	29.5312442779541	7.188902378082275
1.0	55120000.0	55130000.0	41.0	34.28636169433594	7.946722984313965
1.0	55190000.0	55200000.0	10.0	15.137624740600586	4.523879528045654
1.0	55230000.0	55240000.0	63.0	34.910789489746094	8.355325698852539
1.0	55280000.0	55290000.0	35.0	38.36244583129883	8.699441909790039
1.0	55310000.0	55320000.0	21.0	15.888341903686523	4.727980136871338
1.0	55350000.0	55360000.0	28.0	23.704492568969727	6.079949378967285
1.0	55400000.0	55410000.0	31.0	29.060379028320312	7.117450714111328
1.0	55460000.0	55470000.0	26.0	32.50007629394531	7.714044094085693
1.0	55640000.0	55650000.0	13.0	12.826177597045898	3.9882845878601074
1.0	55660000.0	55670000.0	10.0	11.804441452026367	2.8031904697418213
1.0	55780000.0	55790000.0	69.0	63.4393196105957	11.654988288879395
1.0	55810000.0	55820000.0	58.0	83.29161071777344	13.111543655395508
1.0	55920000.0	55930000.0	41.0	64.32398986816406	11.636960983276367
1.0	55940000.0	55950000.0	54.0	58.69781494140625	11.375956535339355
1.0	55970000.0	55980000.0	34.0	48.93549346923828	10.27270793914795
1.0	55980000.0	55990000.0	55.0	57.40122604370117	11.087850570678711
1.0	56010000.0	56020000.0	62.0	57.746315002441406	10.997391700744629
1.0	56020000.0	56030000.0	50.0	43.970672607421875	9.38000774383545
1.0	56030000.0	56040000.0	41.0	46.44919204711914	9.791747093200684
1.0	56070000.0	56080000.0	41.0	56.0716667175293	10.939651489257812
1.0	56150000.0	56160000.0	58.0	53.47566604614258	10.771580696105957
1.0	56180000.0	56190000.0	45.0	49.97829818725586	10.286105155944824
1.0	56200000.0	56210000.0	53.0	55.45244216918945	10.737565994262695
1.0	56250000.0	56260000.0	56.0	64.16666412353516	11.758171081542969
1.0	56280000.0	56290000.0	33.0	47.39886474609375	10.047435760498047
1.0	56370000.0	56380000.0	69.0	71.18663024902344	12.379525184631348
1.0	56390000.0	56400000.0	93.0	89.4537124633789	13.480489730834961
1.0	56400000.0	56410000.0	76.0	81.39066314697266	12.994338989257812
1.0	56450000.0	56460000.0	98.0	93.60697174072266	13.65960693359375
1.0	56580000.0	56590000.0	114.0	104.1725845336914	13.916766166687012
1.0	56590000.0	56600000.0	116.0	108.8492202758789	13.991984367370605
1.0	56620000.0	56630000.0	91.0	94.57475280761719	13.64387035369873
1.0	56670000.0	56680000.0	112.0	100.60311126708984	13.836053848266602
1.0	56710000.0	56720000.0	84.0	88.23970794677734	13.37700366973877
1.0	56760000.0	56770000.0	73.0	87.54998016357422	13.373367309570312
1.0	56800000.0	56810000.0	81.0	80.95809173583984	13.018379211425781
1.0	56810000.0	56820000.0	73.0	73.9662857055664	12.491869926452637
1.0	56820000.0	56830000.0	61.0	51.23680877685547	10.323369026184082
1.0	56950000.0	56960000.0	49.0	55.251800537109375	10.84480094909668
1.0	56970000.0	56980000.0	44.0	50.805625915527344	10.312756538391113
1.0	57050000.0	57060000.0	44.0	49.44267654418945	10.176271438598633
1.0	57100000.0	57110000.0	61.0	59.834739685058594	11.373286247253418
1.0	57160000.0	57170000.0	72.0	92.0839614868164	13.579370498657227
1.0	57170000.0	57180000.0	65.0	80.9806900024414	13.132786750793457
1.0	57280000.0	57290000.0	60.0	80.05144500732422	13.27623176574707
1.0	57350000.0	57360000.0	86.0	105.27235412597656	13.956243515014648
1.0	57370000.0	57380000.0	127.0	113.92890930175781	14.035151481628418
1.0	57400000.0	57410000.0	121.0	117.25345611572266	14.013875961303711
1.0	57430000.0	57440000.0	104.0	124.51522064208984	13.928472518920898
1.0	57440000.0	57450000.0	113.0	118.4231185913086	14.00890827178955
1.0	57520000.0	57530000.0	133.0	112.001220703125	14.013830184936523
1.0	57630000.0	57640000.0	130.0	108.36070251464844	13.976591110229492
1.0	57640000.0	57650000.0	104.0	108.83101654052734	13.991778373718262
1.0	57660000.0	57670000.0	122.0	105.12750244140625	13.933465957641602
1.0	57670000.0	57680000.0	90.0	100.2491226196289	13.827481269836426
1.0	57690000.0	57700000.0	82.0	99.61833953857422	13.820497512817383
1.0	57700000.0	57710000.0	101.0	101.30756378173828	13.85713005065918
1.0	57760000.0	57770000.0	95.0	94.79756164550781	13.679608345031738
1.0	57810000.0	57820000.0	75.0	86.31190490722656	13.488656997680664
1.0	57890000.0	57900000.0	63.0	65.73668670654297	12.171360969543457
1.0	57930000.0	57940000.0	56.0	84.10936737060547	13.344164848327637
1.0	57940000.0	57950000.0	57.0	72.81657409667969	12.599405288696289
1.0	58000000.0	58010000.0	85.0	90.6672134399414	13.577250480651855
1.0	58100000.0	58110000.0	92.0	89.41665649414062	13.47850227355957
1.0	58110000.0	58120000.0	96.0	99.8409194946289	13.83141803741455
1.0	58140000.0	58150000.0	105.0	100.7601318359375	13.915924072265625
1.0	58180000.0	58190000.0	96.0	97.30701446533203	13.729612350463867
1.0	58230000.0	58240000.0	72.0	92.03980255126953	13.552818298339844
1.0	58300000.0	58310000.0	82.0	98.90223693847656	13.80053997039795
1.0	58340000.0	58350000.0	89.0	81.232421875	13.024473190307617
1.0	58420000.0	58430000.0	99.0	74.48896789550781	12.638470649719238
1.0	58430000.0	58440000.0	72.0	79.20540618896484	12.945246696472168
1.0	58490000.0	58500000.0	40.0	47.89357376098633	10.013025283813477
1.0	58600000.0	58610000.0	60.0	50.38863754272461	10.255610466003418
1.0	58620000.0	58630000.0	34.0	32.923465728759766	7.7647504806518555
1.0	58680000.0	58690000.0	45.0	43.2073974609375	9.311212539672852
1.0	58690000.0	58700000.0	46.0	37.00804138183594	8.439336776733398
1.0	58710000.0	58720000.0	30.0	38.16594314575195	8.677464485168457
1.0	58720000.0	58730000.0	29.0	43.19178009033203	9.305439949035645
1.0	58900000.0	58910000.0	22.0	25.501169204711914	6.372511386871338
1.0	58910000.0	58920000.0	28.0	25.98674964904785	6.509469032287598
1.0	58960000.0	58970000.0	10.0	14.938799858093262	4.4698052406311035
1.0	58970000.0	58980000.0	22.0	18.86652183532715	5.401472568511963
1.0	59000000.0	59010000.0	19.0	15.333880424499512	4.547041893005371
1.0	59050000.0	59060000.0	48.0	30.003650665283203	7.1548662185668945
1.0	59080000.0	59090000.0	30.0	38.60405731201172	8.723526954650879
1.0	59120000.0	59130000.0	11.0	11.932517051696777	2.839771270751953
1.0	59140000.0	59150000.0	9.0	11.775618553161621	2.797297716140747
1.0	59220000.0	59230000.0	41.0	25.264070510864258	6.316290855407715
1.0	59240000.0	59250000.0	17.0	34.481597900390625	8.68289566040039
1.0	59260000.0	59270000.0	22.0	28.6843318939209	6.979861259460449
1.0	59270000.0	59280000.0	22.0	31.677576065063477	7.516925811767578
1.0	59360000.0	59370000.0	11.0	21.32217025756836	5.632019996643066
1.0	59400000.0	59410000.0	48.0	42.33892059326172	9.262147903442383
1.0	59450000.0	59460000.0	51.0	51.91729736328125	10.321596145629883
1.0	59470000.0	59480000.0	51.0	40.99130630493164	9.014738082885742
1.0	59480000.0	59490000.0	53.0	42.505130767822266	9.217508316040039
1.0	59490000.0	59500000.0	52.0	58.0109977722168	11.049885749816895
1.0	59520000.0	59530000.0	49.0	38.79525375366211	8.7174654006958
1.0	59650000.0	59660000.0	54.0	61.87874221801758	11.461715698242188
1.0	59680000.0	59690000.0	51.0	51.74666213989258	10.33102035522461
1.0	59700000.0	59710000.0	46.0	48.03471374511719	9.843450546264648
1.0	59720000.0	59730000.0	33.0	33.27753448486328	7.662808418273926
1.0	59740000.0	59750000.0	49.0	42.04462432861328	9.092791557312012
1.0	59750000.0	59760000.0	34.0	39.33537673950195	8.516809463500977
1.0	59770000.0	59780000.0	30.0	28.326318740844727	6.939949035644531
1.0	59780000.0	59790000.0	18.0	26.248632431030273	6.4716386795043945
1.0	59790000.0	59800000.0	20.0	23.81093406677246	6.258659362792969
1.0	59860000.0	59870000.0	23.0	24.961681365966797	6.152644157409668
1.0	59910000.0	59920000.0	28.0	27.416362762451172	6.509104251861572
1.0	59920000.0	59930000.0	28.0	26.998931884765625	6.4669623374938965
1.0	60040000.0	60050000.0	31.0	27.380382537841797	6.620906829833984
1.0	60070000.0	60080000.0	21.0	23.61251449584961	6.106480598449707
1.0	60090000.0	60100000.0	26.0	21.111413955688477	5.461299896240234
1.0	60140000.0	60150000.0	22.0	15.912386894226074	4.550140857696533
1.0	60210000.0	60220000.0	16.0	13.614275932312012	4.18501615524292
1.0	60280000.0	60290000.0	11.0	21.926490783691406	5.776108741760254
1.0	60300000.0	60310000.0	16.0	25.759145736694336	6.291531562805176
1.0	60370000.0	60380000.0	39.0	31.607349395751953	7.522823333740234
1.0	60380000.0	60390000.0	36.0	30.361621856689453	7.227471351623535
1.0	60420000.0	60430000.0	45.0	42.0512809753418	9.076980590820312
1.0	60480000.0	60490000.0	47.0	54.07355499267578	10.572969436645508
1.0	60490000.0	60500000.0	55.0	48.27045440673828	9.938363075256348
1.0	60570000.0	60580000.0	52.0	52.371437072753906	10.452348709106445
1.0	60620000.0	60630000.0	43.0	41.31561279296875	9.224485397338867
1.0	60650000.0	60660000.0	71.0	57.88726806640625	10.934687614440918
1.0	60730000.0	60740000.0	45.0	47.35567855834961	9.834672927856445
1.0	60750000.0	60760000.0	31.0	42.50299072265625	9.333498001098633
1.0	60820000.0	60830000.0	40.0	44.65251922607422	9.399246215820312
1.0	60830000.0	60840000.0	45.0	37.551856994628906	8.459287643432617
1.0	60840000.0	60850000.0	26.0	36.93657684326172	8.319015502929688
1.0	60850000.0	60860000.0	43.0	41.53551483154297	9.045344352722168
1.0	60880000.0	60890000.0	49.0	40.81346893310547	8.919840812683105
1.0	60940000.0	60950000.0	30.0	37.117042541503906	8.318284034729004
1.0	61000000.0	61010000.0	63.0	44.71538543701172	9.42885684967041
1.0	61040000.0	61050000.0	42.0	40.836997985839844	8.945292472839355
1.0	61080000.0	61090000.0	47.0	41.322357177734375	8.987184524536133
1.0	61200000.0	61210000.0	19.0	35.372432708740234	8.062870979309082
1.0	61390000.0	61400000.0	16.0	25.260587692260742	6.225767612457275
1.0	61500000.0	61510000.0	31.0	20.78658676147461	5.355500221252441
1.0	61640000.0	61650000.0	13.0	11.815714836120605	3.2667412757873535
1.0	61650000.0	61660000.0	14.0	11.921219825744629	3.7930150032043457
1.0	61700000.0	61710000.0	12.0	13.903347969055176	4.130727291107178
1.0	61710000.0	61720000.0	12.0	13.857620239257812	4.134674549102783
1.0	61780000.0	61790000.0	16.0	14.537226676940918	4.327488899230957
1.0	61790000.0	61800000.0	22.0	17.028263092041016	4.756776332855225
1.0	61800000.0	61810000.0	26.0	13.75805377960205	4.104864120483398
1.0	61830000.0	61840000.0	14.0	18.992921829223633	5.169530391693115
1.0	61900000.0	61910000.0	21.0	18.011987686157227	4.98557186126709
1.0	62000000.0	62010000.0	34.0	38.66956329345703	8.460016250610352
1.0	62020000.0	62030000.0	59.0	46.15604782104492	9.453145980834961
1.0	62090000.0	62100000.0	35.0	33.05629348754883	7.594819068908691
1.0	62120000.0	62130000.0	38.0	37.22089767456055	8.377249717712402
1.0	62170000.0	62180000.0	11.0	14.733530044555664	4.453251361846924
1.0	62180000.0	62190000.0	12.0	13.986491203308105	4.253889560699463
1.0	62270000.0	62280000.0	26.0	22.220050811767578	5.675690650939941
1.0	62340000.0	62350000.0	41.0	32.93934631347656	7.470293998718262
1.0	62440000.0	62450000.0	30.0	30.846874237060547	7.182625770568848
1.0	62520000.0	62530000.0	28.0	25.712438583374023	6.36195707321167
1.0	62530000.0	62540000.0	28.0	28.445281982421875	6.898885250091553
1.0	62610000.0	62620000.0	27.0	32.7017707824707	7.8187432289123535
1.0	62670000.0	62680000.0	55.0	47.78340530395508	9.673606872558594
1.0	62690000.0	62700000.0	34.0	38.51483154296875	8.613083839416504
1.0	62710000.0	62720000.0	38.0	43.43195724487305	9.272043228149414
1.0	62720000.0	62730000.0	35.0	43.65308380126953	9.269977569580078
1.0	62820000.0	62830000.0	35.0	37.77406692504883	8.349150657653809
1.0	62850000.0	62860000.0	34.0	30.614233016967773	7.331246852874756
1.0	62870000.0	62880000.0	35.0	30.494098663330078	7.35007381439209
1.0	62880000.0	62890000.0	36.0	31.403783798217773	7.4796037673950195
1.0	62970000.0	62980000.0	8.0	11.066064834594727	3.149308443069458
1.0	63000000.0	63010000.0	6.0	10.834183692932129	3.281475782394409
1.0	63050000.0	63060000.0	12.0	11.759733200073242	2.839935779571533
1.0	63140000.0	63150000.0	5.0	10.121493339538574	2.775771141052246
1.0	63190000.0	63200000.0	12.0	12.147184371948242	3.7784759998321533
1.0	63240000.0	63250000.0	23.0	23.059879302978516	5.9415106773376465
1.0	63300000.0	63310000.0	9.0	13.599627494812012	4.175234317779541
1.0	63310000.0	63320000.0	13.0	15.075698852539062	4.520899772644043
1.0	63420000.0	63430000.0	33.0	23.60407066345215	5.968787670135498
1.0	63510000.0	63520000.0	22.0	26.357702255249023	6.501767635345459
1.0	63650000.0	63660000.0	22.0	23.01454734802246	5.842153549194336
1.0	63670000.0	63680000.0	19.0	25.323570251464844	6.196695327758789
1.0	63750000.0	63760000.0	28.0	39.048606872558594	8.661483764648438
1.0	63760000.0	63770000.0	18.0	28.290363311767578	6.869363307952881
1.0	63790000.0	63800000.0	18.0	23.623571395874023	6.133615016937256
1.0	63800000.0	63810000.0	35.0	31.065143585205078	7.493955135345459
1.0	63860000.0	63870000.0	8.0	14.5014009475708	4.361859321594238
1.0	63900000.0	63910000.0	10.0	10.974908828735352	2.7503228187561035
1.0	63950000.0	63960000.0	13.0	11.473722457885742	3.103543519973755
1.0	63960000.0	63970000.0	7.0	13.137896537780762	4.090012550354004
1.0	64000000.0	64010000.0	11.0	12.423990249633789	2.899761915206909
1.0	64010000.0	64020000.0	18.0	13.836584091186523	4.1886982917785645
1.0	64020000.0	64030000.0	6.0	12.688817977905273	2.9654898643493652
1.0	64040000.0	64050000.0	7.0	13.933369636535645	4.138859748840332
1.0	64060000.0	64070000.0	15.0	12.345239639282227	2.882647752761841
1.0	64080000.0	64090000.0	8.0	14.419649124145508	4.3314528465271
1.0	64110000.0	64120000.0	11.0	13.719858169555664	4.220577239990234
1.0	64130000.0	64140000.0	26.0	24.029083251953125	6.0514326095581055
1.0	64170000.0	64180000.0	34.0	29.97184181213379	7.0965375900268555
1.0	64180000.0	64190000.0	30.0	31.57889747619629	7.436391353607178
1.0	64200000.0	64210000.0	33.0	40.70316696166992	8.821981430053711
1.0	64240000.0	64250000.0	19.0	14.863487243652344	4.417261600494385
1.0	64260000.0	64270000.0	27.0	21.856826782226562	5.60510778427124
1.0	64270000.0	64280000.0	24.0	21.51934814453125	5.598437309265137
1.0	64280000.0	64290000.0	19.0	16.182287216186523	4.605948448181152
1.0	64310000.0	64320000.0	30.0	25.07943344116211	6.15084171295166
1.0	64370000.0	64380000.0	35.0	26.447118759155273	6.433526515960693
1.0	64400000.0	64410000.0	23.0	28.65569496154785	6.827512264251709
1.0	64500000.0	64510000.0	33.0	22.06694984436035	5.648138046264648
1.0	64580000.0	64590000.0	42.0	30.499767303466797	7.0985212326049805
1.0	64620000.0	64630000.0	31.0	27.375408172607422	6.5912981033325195
1.0	64880000.0	64890000.0	30.0	25.439260482788086	6.353444576263428
1.0	64980000.0	64990000.0	14.0	18.998600006103516	5.098971366882324
1.0	65050000.0	65060000.0	16.0	17.96285629272461	4.964487552642822
1.0	65070000.0	65080000.0	24.0	18.39077377319336	5.021328926086426
1.0	65150000.0	65160000.0	15.0	16.645275115966797	4.732797145843506
1.0	65210000.0	65220000.0	11.0	15.277120590209961	4.537918567657471
1.0	65220000.0	65230000.0	16.0	19.066768646240234	5.1131205558776855
1.0	65230000.0	65240000.0	11.0	16.24061393737793	4.575165271759033
1.0	65250000.0	65260000.0	23.0	17.670129776000977	5.002148151397705
1.0	65260000.0	65270000.0	19.0	16.832571029663086	4.718659400939941
1.0	65270000.0	65280000.0	19.0	15.853970527648926	4.560819625854492
1.0	65280000.0	65290000.0	20.0	15.72357177734375	4.496707916259766
1.0	65340000.0	65350000.0	15.0	12.172146797180176	2.820913314819336
1.0	65410000.0	65420000.0	8.0	11.084787368774414	2.7360196113586426
1.0	65460000.0	65470000.0	20.0	15.780374526977539	4.631923675537109
1.0	65500000.0	65510000.0	8.0	17.60110855102539	4.993183612823486
1.0	65580000.0	65590000.0	24.0	22.733762741088867	5.841026782989502
1.0	65700000.0	65710000.0	25.0	27.68484878540039	6.713619232177734
1.0	65710000.0	65720000.0	13.0	16.792654037475586	4.714882850646973
1.0	65750000.0	65760000.0	17.0	18.91378402709961	5.087874412536621
1.0	65810000.0	65820000.0	18.0	16.440311431884766	4.716239929199219
1.0	65900000.0	65910000.0	13.0	20.141334533691406	5.430650234222412
1.0	65940000.0	65950000.0	29.0	33.32383728027344	7.632678031921387
1.0	65960000.0	65970000.0	45.0	34.67202377319336	7.828132629394531
1.0	65980000.0	65990000.0	47.0	37.30977249145508	8.332277297973633
1.0	66080000.0	66090000.0	46.0	37.57075119018555	8.545859336853027
1.0	66100000.0	66110000.0	37.0	44.88652801513672	9.433211326599121
1.0	66120000.0	66130000.0	57.0	57.188011169433594	10.824204444885254
1.0	66230000.0	66240000.0	47.0	61.90631866455078	11.350805282592773
1.0	66310000.0	66320000.0	57.0	56.13898468017578	10.896307945251465
1.0	66380000.0	66390000.0	44.0	45.48710250854492	9.550535202026367
1.0	66440000.0	66450000.0	18.0	40.89936447143555	8.938919067382812
1.0	66520000.0	66530000.0	46.0	44.443763732910156	9.366754531860352
1.0	66610000.0	66620000.0	50.0	45.26845169067383	9.46284294128418
1.0	66620000.0	66630000.0	41.0	49.375999450683594	10.186366081237793
1.0	66760000.0	66770000.0	11.0	12.06275463104248	3.751391649246216
1.0	66790000.0	66800000.0	12.0	11.687299728393555	3.6857810020446777
1.0	66840000.0	66850000.0	12.0	15.995182991027832	4.536846160888672
1.0	66910000.0	66920000.0	23.0	22.190044403076172	5.78354024887085
1.0	66930000.0	66940000.0	26.0	37.74945831298828	8.379046440124512
1.0	66950000.0	66960000.0	22.0	22.603511810302734	5.819238185882568
1.0	66980000.0	66990000.0	37.0	35.146461486816406	7.991448879241943
1.0	67070000.0	67080000.0	29.0	20.12803077697754	5.397594451904297
1.0	67080000.0	67090000.0	26.0	19.57126235961914	5.246921062469482
1.0	67150000.0	67160000.0	20.0	18.928457260131836	5.1647467613220215
1.0	67170000.0	67180000.0	16.0	20.04458999633789	5.311092376708984
1.0	67230000.0	67240000.0	20.0	23.15497398376465	6.004530429840088
1.0	67250000.0	67260000.0	28.0	28.75319480895996	6.909031867980957
1.0	67380000.0	67390000.0	13.0	14.022046089172363	4.2535176277160645
1.0	67400000.0	67410000.0	5.0	10.138628005981445	3.121953248977661
1.0	67410000.0	67420000.0	10.0	10.628214836120605	3.3304572105407715
1.0	67470000.0	67480000.0	13.0	12.8925199508667	3.151453733444214
1.0	67480000.0	67490000.0	10.0	13.06848430633545	3.022831439971924
1.0	67500000.0	67510000.0	12.0	12.651577949523926	3.09016489982605
1.0	67630000.0	67640000.0	21.0	29.73907470703125	7.060842990875244
1.0	67680000.0	67690000.0	30.0	33.4462776184082	7.883853912353516
1.0	67690000.0	67700000.0	29.0	34.37004852294922	7.967507839202881
1.0	67780000.0	67790000.0	14.0	18.50889778137207	5.0972580909729
1.0	67820000.0	67830000.0	11.0	22.013408660888672	5.622284889221191
1.0	67830000.0	67840000.0	7.0	17.913848876953125	4.913827419281006
1.0	67840000.0	67850000.0	11.0	16.698144912719727	4.732054710388184
1.0	67870000.0	67880000.0	9.0	10.921455383300781	3.0532519817352295
1.0	67880000.0	67890000.0	8.0	10.9755277633667	2.6662757396698
1.0	67920000.0	67930000.0	21.0	25.794116973876953	6.434865474700928
1.0	67970000.0	67980000.0	32.0	36.35188293457031	8.333982467651367
1.0	68070000.0	68080000.0	27.0	30.573413848876953	7.275086879730225
1.0	68080000.0	68090000.0	34.0	32.765140533447266	7.64019250869751
1.0	68110000.0	68120000.0	25.0	25.453136444091797	6.4418535232543945
1.0	68120000.0	68130000.0	18.0	25.86075782775879	6.3975677490234375
1.0	68130000.0	68140000.0	27.0	30.241535186767578	7.200176239013672
1.0	68240000.0	68250000.0	13.0	13.435876846313477	4.149176597595215
1.0	68280000.0	68290000.0	9.0	11.306229591369629	2.942546844482422
1.0	68360000.0	68370000.0	24.0	32.005653381347656	7.348199367523193
1.0	68370000.0	68380000.0	17.0	30.365768432617188	7.052388668060303
1.0	68400000.0	68410000.0	14.0	24.672945022583008	6.119581699371338
1.0	68430000.0	68440000.0	26.0	28.893016815185547	6.776944637298584
1.0	68460000.0	68470000.0	18.0	31.523447036743164	7.285298824310303
1.0	68530000.0	68540000.0	17.0	27.74276351928711	6.6535444259643555
1.0	68620000.0	68630000.0	11.0	15.427164077758789	4.419489860534668
1.0	68880000.0	68890000.0	53.0	39.043601989746094	8.560473442077637
1.0	68960000.0	68970000.0	33.0	39.73466110229492	8.86134147644043
1.0	68970000.0	68980000.0	38.0	56.797821044921875	10.84535026550293
1.0	69020000.0	69030000.0	64.0	67.40396881103516	11.8677339553833
1.0	69050000.0	69060000.0	78.0	62.39769744873047	11.496333122253418
1.0	69080000.0	69090000.0	80.0	89.70690155029297	13.441052436828613
1.0	69120000.0	69130000.0	57.0	73.07017517089844	12.388956069946289
1.0	69230000.0	69240000.0	87.0	85.11424255371094	13.2122802734375
1.0	69280000.0	69290000.0	67.0	76.80519104003906	12.752687454223633
1.0	69370000.0	69380000.0	83.0	89.37711334228516	13.421152114868164
1.0	69380000.0	69390000.0	77.0	88.0501480102539	13.469228744506836
1.0	69430000.0	69440000.0	94.0	77.53660583496094	12.835227966308594
1.0	69440000.0	69450000.0	82.0	78.78492736816406	12.937955856323242
1.0	69550000.0	69560000.0	54.0	68.8136978149414	12.122522354125977
1.0	69600000.0	69610000.0	67.0	59.927085876464844	11.18618106842041
1.0	69640000.0	69650000.0	34.0	46.09000778198242	9.688108444213867
1.0	69670000.0	69680000.0	52.0	53.47548294067383	10.566818237304688
1.0	69750000.0	69760000.0	34.0	35.069007873535156	8.090995788574219
1.0	69760000.0	69770000.0	45.0	40.347373962402344	8.856231689453125
1.0	69780000.0	69790000.0	32.0	37.73853302001953	8.536409378051758
1.0	69800000.0	69810000.0	36.0	41.58734130859375	8.980237007141113
1.0	69830000.0	69840000.0	45.0	44.198280334472656	9.307920455932617
1.0	69930000.0	69940000.0	39.0	35.202293395996094	7.969014644622803
1.0	69940000.0	69950000.0	31.0	33.586585998535156	7.709853172302246
1.0	70110000.0	70120000.0	41.0	28.57400894165039	6.772351264953613
1.0	70200000.0	70210000.0	28.0	29.944000244140625	7.22008752822876
1.0	70210000.0	70220000.0	30.0	34.67664337158203	7.914735317230225
1.0	70250000.0	70260000.0	45.0	37.729942321777344	8.413138389587402
1.0	70260000.0	70270000.0	54.0	43.01239013671875	9.064257621765137
1.0	70300000.0	70310000.0	42.0	36.33191680908203	8.301533699035645
1.0	70310000.0	70320000.0	51.0	46.754730224609375	9.663511276245117
1.0	70360000.0	70370000.0	45.0	51.79707717895508	10.41685676574707
1.0	70510000.0	70520000.0	47.0	42.19873809814453	9.192693710327148
1.0	70530000.0	70540000.0	58.0	49.396827697753906	9.932565689086914
1.0	70640000.0	70650000.0	14.0	13.59558391571045	3.11187744140625
1.0	70700000.0	70710000.0	11.0	9.876031875610352	3.3968186378479004
1.0	70780000.0	70790000.0	10.0	12.055536270141602	2.8409602642059326
1.0	70790000.0	70800000.0	8.0	11.486534118652344	3.080397605895996
1.0	70800000.0	70810000.0	10.0	12.257966041564941	3.0714144706726074
1.0	70960000.0	70970000.0	35.0	35.191307067871094	8.159427642822266
1.0	71020000.0	71030000.0	79.0	75.30007934570312	12.602513313293457
1.0	71100000.0	71110000.0	101.0	91.13744354248047	13.5308198928833
1.0	71300000.0	71310000.0	97.0	114.9620132446289	14.009676933288574
1.0	71340000.0	71350000.0	98.0	106.9779052734375	13.961685180664062
1.0	71380000.0	71390000.0	91.0	100.95988464355469	13.84840202331543
1.0	71460000.0	71470000.0	46.0	65.0843276977539	12.174020767211914
1.0	71530000.0	71540000.0	8.0	11.515555381774902	3.1846389770507812
1.0	71710000.0	71720000.0	31.0	53.37823486328125	10.561481475830078
1.0	71740000.0	71750000.0	44.0	54.61988067626953	10.627761840820312
1.0	71750000.0	71760000.0	51.0	56.970489501953125	10.967388153076172
1.0	71800000.0	71810000.0	57.0	75.41580963134766	12.612089157104492
1.0	71860000.0	71870000.0	72.0	68.46153259277344	12.082429885864258
1.0	71950000.0	71960000.0	69.0	65.25987243652344	11.837911605834961
1.0	71960000.0	71970000.0	86.0	65.21220397949219	11.813042640686035
1.0	71970000.0	71980000.0	89.0	66.32127380371094	11.97075366973877
1.0	72100000.0	72110000.0	40.0	35.894866943359375	8.097901344299316
1.0	72170000.0	72180000.0	36.0	31.774349212646484	7.501718044281006
1.0	72200000.0	72210000.0	41.0	35.896934509277344	8.016603469848633
1.0	72250000.0	72260000.0	29.0	27.665058135986328	6.665055751800537
1.0	72290000.0	72300000.0	26.0	25.467849731445312	6.257205009460449
1.0	72300000.0	72310000.0	38.0	24.713838577270508	6.156448841094971
1.0	72310000.0	72320000.0	23.0	24.718515396118164	6.1920623779296875
1.0	72320000.0	72330000.0	19.0	18.786144256591797	5.106651306152344
1.0	72360000.0	72370000.0	26.0	29.127777099609375	6.937649726867676
1.0	72370000.0	72380000.0	27.0	22.9420166015625	5.793593406677246
1.0	72550000.0	72560000.0	47.0	41.462379455566406	9.011144638061523
1.0	72610000.0	72620000.0	66.0	48.938438415527344	10.039144515991211
1.0	72620000.0	72630000.0	54.0	46.54621124267578	9.682138442993164
1.0	72650000.0	72660000.0	20.0	35.91089630126953	8.234248161315918
1.0	72660000.0	72670000.0	57.0	43.898677825927734	9.297605514526367
1.0	72780000.0	72790000.0	21.0	34.83087921142578	7.8830671310424805
1.0	72810000.0	72820000.0	45.0	35.261680603027344	8.037118911743164
1.0	72930000.0	72940000.0	56.0	40.15657043457031	8.804197311401367
1.0	72960000.0	72970000.0	45.0	46.53564453125	9.777347564697266
1.0	72980000.0	72990000.0	30.0	43.37034225463867	9.281988143920898
1.0	73000000.0	73010000.0	50.0	52.92411422729492	10.612614631652832
1.0	73020000.0	73030000.0	27.0	36.89557647705078	8.446977615356445
1.0	73040000.0	73050000.0	59.0	49.56188201904297	10.072239875793457
1.0	73100000.0	73110000.0	46.0	57.46931076049805	11.164331436157227
1.0	73110000.0	73120000.0	71.0	71.37340545654297	12.26672649383545
1.0	73130000.0	73140000.0	63.0	83.29988098144531	13.064043998718262
1.0	73170000.0	73180000.0	75.0	95.9086685180664	13.65161418914795
1.0	73410000.0	73420000.0	112.0	101.4822006225586	13.82770824432373
1.0	73420000.0	73430000.0	121.0	107.09608459472656	13.941327095031738
1.0	73540000.0	73550000.0	104.0	117.9397964477539	13.9911470413208
1.0	73570000.0	73580000.0	107.0	117.30979919433594	13.994697570800781
1.0	73580000.0	73590000.0	113.0	124.66229248046875	13.91486930847168
1.0	73610000.0	73620000.0	140.0	129.62289428710938	13.798619270324707
1.0	73640000.0	73650000.0	141.0	126.42961120605469	13.883150100708008
1.0	73730000.0	73740000.0	145.0	128.64613342285156	13.83085823059082
1.0	73790000.0	73800000.0	111.0	114.3567123413086	14.027435302734375
1.0	73960000.0	73970000.0	97.0	98.0474624633789	13.737597465515137
1.0	74120000.0	74130000.0	81.0	85.1572265625	13.180712699890137
1.0	74130000.0	74140000.0	68.0	70.12296295166016	12.34373950958252
1.0	74210000.0	74220000.0	107.0	95.3352279663086	13.649011611938477
1.0	74250000.0	74260000.0	121.0	102.88111877441406	13.905036926269531
1.0	74280000.0	74290000.0	101.0	105.5086669921875	13.927592277526855
1.0	74370000.0	74380000.0	121.0	103.25880432128906	13.891542434692383
1.0	74390000.0	74400000.0	110.0	95.40081787109375	13.641751289367676
1.0	74400000.0	74410000.0	118.0	101.73677062988281	13.83867073059082
1.0	74480000.0	74490000.0	97.0	96.74153137207031	13.723367691040039
1.0	74500000.0	74510000.0	121.0	107.76994323730469	13.995440483093262
1.0	74570000.0	74580000.0	66.0	72.29734802246094	12.398115158081055
1.0	74780000.0	74790000.0	37.0	26.507614135742188	6.4799017906188965
1.0	74820000.0	74830000.0	20.0	22.856124877929688	5.91201639175415
1.0	75010000.0	75020000.0	132.0	106.97171783447266	13.958511352539062
1.0	75090000.0	75100000.0	108.0	101.63539123535156	13.93250560760498
1.0	75170000.0	75180000.0	39.0	20.315771102905273	5.747203350067139
1.0	75370000.0	75380000.0	95.0	100.87313842773438	13.845797538757324
1.0	75410000.0	75420000.0	75.0	100.2253189086914	13.862812995910645
1.0	75430000.0	75440000.0	54.0	77.61833190917969	12.886835098266602
1.0	75490000.0	75500000.0	91.0	80.83955383300781	13.00248908996582
1.0	75520000.0	75530000.0	64.0	84.63993835449219	13.24492359161377
1.0	75540000.0	75550000.0	43.0	79.34320068359375	12.927885055541992
1.0	75590000.0	75600000.0	28.0	56.7868537902832	11.316439628601074
1.0	75630000.0	75640000.0	91.0	76.42147827148438	12.763486862182617
1.0	75650000.0	75660000.0	83.0	80.80044555664062	13.0416259765625
1.0	75660000.0	75670000.0	58.0	55.27360916137695	11.177827835083008
1.0	75810000.0	75820000.0	134.0	106.7369384765625	13.941625595092773
1.0	75890000.0	75900000.0	106.0	108.64497375488281	13.971674919128418
1.0	75900000.0	75910000.0	114.0	104.89530181884766	13.905863761901855
1.0	75930000.0	75940000.0	103.0	99.71867370605469	13.797813415527344
1.0	75960000.0	75970000.0	96.0	97.42219543457031	13.726715087890625
1.0	76040000.0	76050000.0	70.0	75.1262435913086	12.677682876586914
1.0	76270000.0	76280000.0	17.0	19.689294815063477	5.362185478210449
1.0	76380000.0	76390000.0	16.0	27.528453826904297	6.586124420166016
1.0	76400000.0	76410000.0	13.0	26.05340003967285	6.398659706115723
1.0	76590000.0	76600000.0	19.0	18.78858757019043	5.125180244445801
1.0	76600000.0	76610000.0	18.0	15.195642471313477	4.386269569396973
1.0	76690000.0	76700000.0	24.0	18.5666446685791	5.078024864196777
1.0	76830000.0	76840000.0	26.0	28.1406192779541	6.761744022369385
1.0	76840000.0	76850000.0	24.0	32.128597259521484	7.350379943847656
1.0	76850000.0	76860000.0	29.0	31.482601165771484	7.24716854095459
1.0	76860000.0	76870000.0	36.0	34.22411346435547	7.70273494720459
1.0	76910000.0	76920000.0	41.0	36.30171585083008	8.108644485473633
1.0	76920000.0	76930000.0	41.0	26.397735595703125	6.457871913909912
1.0	76960000.0	76970000.0	23.0	31.65435218811035	7.361978054046631
1.0	77020000.0	77030000.0	19.0	31.826190948486328	7.34466552734375
1.0	77030000.0	77040000.0	33.0	30.005090713500977	7.048619747161865
1.0	77180000.0	77190000.0	46.0	42.05252456665039	9.035707473754883
1.0	77240000.0	77250000.0	53.0	45.425113677978516	9.5989408493042
1.0	77300000.0	77310000.0	41.0	50.47312545776367	10.257570266723633
1.0	77320000.0	77330000.0	45.0	55.93224334716797	10.896913528442383
1.0	77400000.0	77410000.0	50.0	56.34983444213867	10.801435470581055
1.0	77450000.0	77460000.0	44.0	56.76603317260742	10.828798294067383
1.0	77490000.0	77500000.0	44.0	55.45184326171875	10.803346633911133
1.0	77500000.0	77510000.0	67.0	48.35714340209961	9.85101318359375
1.0	77540000.0	77550000.0	35.0	38.02067184448242	8.409429550170898
1.0	77620000.0	77630000.0	27.0	17.48468589782715	5.099616050720215
1.0	77640000.0	77650000.0	18.0	19.62240982055664	5.386277198791504
1.0	77700000.0	77710000.0	43.0	35.144920349121094	7.994879722595215
1.0	77710000.0	77720000.0	52.0	47.39605712890625	9.698415756225586
1.0	77820000.0	77830000.0	19.0	32.56216049194336	7.5305986404418945
1.0	77850000.0	77860000.0	21.0	33.0348014831543	7.633322238922119
1.0	77890000.0	77900000.0	27.0	40.16438674926758	8.785531044006348
1.0	77910000.0	77920000.0	36.0	34.1962776184082	7.865560054779053
1.0	77920000.0	77930000.0	37.0	36.05712127685547	8.132246971130371
1.0	77940000.0	77950000.0	35.0	36.41655349731445	8.114694595336914
1.0	77960000.0	77970000.0	39.0	33.57590866088867	7.707425594329834
1.0	78000000.0	78010000.0	27.0	19.124080657958984	5.170719146728516
1.0	78010000.0	78020000.0	22.0	28.527484893798828	6.8570685386657715
1.0	78090000.0	78100000.0	13.0	11.500730514526367	3.0007832050323486
1.0	78140000.0	78150000.0	4.0	10.890396118164062	2.6236042976379395
1.0	78190000.0	78200000.0	15.0	11.180832862854004	3.0120692253112793
1.0	78200000.0	78210000.0	10.0	12.045320510864258	2.8410751819610596
1.0	78210000.0	78220000.0	6.0	12.514492988586426	3.5804550647735596
1.0	78230000.0	78240000.0	37.0	31.868770599365234	7.715661525726318
1.0	78280000.0	78290000.0	15.0	14.361857414245605	4.356952667236328
1.0	78320000.0	78330000.0	17.0	16.47136878967285	4.721539497375488
1.0	78360000.0	78370000.0	13.0	14.835548400878906	4.320445537567139
1.0	78400000.0	78410000.0	7.0	15.329477310180664	4.530795097351074
1.0	78510000.0	78520000.0	23.0	24.689083099365234	6.323739051818848
1.0	78530000.0	78540000.0	42.0	46.6312141418457	9.699270248413086
1.0	78570000.0	78580000.0	37.0	45.98393630981445	9.722878456115723
1.0	78690000.0	78700000.0	115.0	112.2873764038086	14.018068313598633
1.0	78700000.0	78710000.0	81.0	99.9714126586914	13.793535232543945
1.0	78760000.0	78770000.0	108.0	123.5782699584961	13.961660385131836
1.0	78800000.0	78810000.0	98.0	105.11580657958984	13.930630683898926
1.0	78810000.0	78820000.0	110.0	106.87916564941406	13.968043327331543
1.0	78860000.0	78870000.0	91.0	105.52326965332031	13.953191757202148
1.0	78870000.0	78880000.0	93.0	117.06268310546875	14.026388168334961
1.0	78880000.0	78890000.0	41.0	94.92923736572266	13.694097518920898
1.0	78900000.0	78910000.0	97.0	111.5860824584961	14.000131607055664
1.0	78910000.0	78920000.0	101.0	111.083251953125	13.996696472167969
1.0	78930000.0	78940000.0	97.0	117.32124328613281	14.014124870300293
1.0	78960000.0	78970000.0	86.0	104.4150390625	13.90601634979248
1.0	78980000.0	78990000.0	96.0	97.33747863769531	13.746136665344238
1.0	79020000.0	79030000.0	112.0	92.6799545288086	13.685371398925781
1.0	79110000.0	79120000.0	20.0	39.66950225830078	8.839566230773926
1.0	79120000.0	79130000.0	17.0	20.472423553466797	5.757587432861328
1.0	79160000.0	79170000.0	45.0	62.32386016845703	11.376192092895508
1.0	79180000.0	79190000.0	59.0	41.35022735595703	9.059873580932617
1.0	79250000.0	79260000.0	68.0	63.59467315673828	11.579219818115234
1.0	79360000.0	79370000.0	67.0	65.19364166259766	11.928003311157227
1.0	79370000.0	79380000.0	46.0	69.96394348144531	12.19690227508545
1.0	79430000.0	79440000.0	71.0	67.629150390625	12.125955581665039
1.0	79440000.0	79450000.0	69.0	66.94163513183594	12.032526016235352
1.0	79470000.0	79480000.0	73.0	72.53096008300781	12.497234344482422
1.0	79490000.0	79500000.0	60.0	79.18521118164062	12.937894821166992
1.0	79570000.0	79580000.0	67.0	74.65082550048828	12.692469596862793
1.0	79580000.0	79590000.0	72.0	66.08561706542969	11.79859733581543
1.0	79610000.0	79620000.0	68.0	62.52454376220703	11.668977737426758
1.0	79630000.0	79640000.0	53.0	59.57830810546875	11.285453796386719
1.0	79740000.0	79750000.0	47.0	47.973052978515625	9.874384880065918
1.0	79760000.0	79770000.0	27.0	33.64679718017578	7.750044345855713
1.0	79870000.0	79880000.0	69.0	56.738121032714844	10.993953704833984
1.0	79920000.0	79930000.0	88.0	70.96512603759766	12.36291217803955
1.0	79930000.0	79940000.0	69.0	71.0811767578125	12.395612716674805
1.0	79970000.0	79980000.0	35.0	48.86896514892578	10.099401473999023
1.0	80040000.0	80050000.0	79.0	71.25875091552734	12.302877426147461
1.0	80060000.0	80070000.0	93.0	80.41458892822266	12.959806442260742
1.0	80070000.0	80080000.0	91.0	81.81718444824219	13.085515022277832
1.0	80090000.0	80100000.0	93.0	80.28885650634766	12.916707992553711
1.0	80100000.0	80110000.0	59.0	67.44791412353516	12.407635688781738
1.0	80170000.0	80180000.0	89.0	94.92680358886719	13.71539306640625
1.0	80290000.0	80300000.0	96.0	88.4944839477539	13.431005477905273
1.0	80300000.0	80310000.0	105.0	95.59352111816406	13.671539306640625
1.0	80310000.0	80320000.0	62.0	82.91180419921875	13.160202026367188
1.0	80460000.0	80470000.0	68.0	87.18489837646484	13.406578063964844
1.0	80480000.0	80490000.0	102.0	91.2677001953125	13.503007888793945
1.0	80520000.0	80530000.0	66.0	86.18985748291016	13.291572570800781
1.0	80540000.0	80550000.0	94.0	89.39736938476562	13.425247192382812
1.0	80570000.0	80580000.0	96.0	104.62080383300781	13.932826042175293
1.0	80610000.0	80620000.0	96.0	102.28433990478516	13.928545951843262
1.0	80680000.0	80690000.0	36.0	46.80330276489258	10.0324125289917
1.0	80780000.0	80790000.0	63.0	51.087303161621094	10.331347465515137
1.0	81070000.0	81080000.0	45.0	45.93193817138672	9.455477714538574
1.0	81120000.0	81130000.0	29.0	47.318634033203125	9.76641845703125
1.0	81190000.0	81200000.0	47.0	46.835960388183594	9.671220779418945
1.0	81200000.0	81210000.0	37.0	44.34587478637695	9.38086986541748
1.0	81220000.0	81230000.0	40.0	48.84075927734375	9.870676040649414
1.0	81240000.0	81250000.0	72.0	62.825469970703125	11.531328201293945
1.0	81280000.0	81290000.0	36.0	47.44445037841797	9.728909492492676
1.0	81310000.0	81320000.0	48.0	55.28184127807617	10.758869171142578
1.0	81320000.0	81330000.0	53.0	54.39813995361328	10.544718742370605
1.0	81370000.0	81380000.0	41.0	48.8860969543457	10.015546798706055
1.0	81600000.0	81610000.0	85.0	71.91119384765625	12.277587890625
1.0	81630000.0	81640000.0	74.0	72.0263671875	12.368758201599121
1.0	81650000.0	81660000.0	62.0	73.50660705566406	12.388341903686523
1.0	81740000.0	81750000.0	81.0	80.29722595214844	12.90544605255127
1.0	81760000.0	81770000.0	68.0	65.35432434082031	11.755691528320312
1.0	81820000.0	81830000.0	76.0	75.65382385253906	12.571637153625488
1.0	81870000.0	81880000.0	67.0	61.562957763671875	11.457353591918945
1.0	81930000.0	81940000.0	53.0	53.73309326171875	10.71002197265625
1.0	82020000.0	82030000.0	45.0	58.8544807434082	11.066980361938477
1.0	82060000.0	82070000.0	74.0	57.58720016479492	10.995465278625488
1.0	82150000.0	82160000.0	81.0	74.3420639038086	12.541793823242188
1.0	82190000.0	82200000.0	45.0	50.02702713012695	10.249391555786133
1.0	82200000.0	82210000.0	45.0	45.72802734375	9.710596084594727
1.0	82210000.0	82220000.0	50.0	51.91630935668945	10.34361457824707
1.0	82220000.0	82230000.0	47.0	49.57714080810547	10.153078079223633
1.0	82310000.0	82320000.0	45.0	46.676551818847656	9.744565963745117
1.0	82340000.0	82350000.0	53.0	49.239990234375	10.058337211608887
1.0	82370000.0	82380000.0	61.0	50.76643753051758	10.275338172912598
1.0	82570000.0	82580000.0	42.0	48.611610412597656	9.97581958770752
1.0	82630000.0	82640000.0	52.0	53.27880859375	10.660043716430664
1.0	82640000.0	82650000.0	71.0	57.362144470214844	10.964055061340332
1.0	82660000.0	82670000.0	64.0	54.81190872192383	10.938774108886719
1.0	82740000.0	82750000.0	82.0	89.60556030273438	13.428133010864258
1.0	82840000.0	82850000.0	93.0	91.13041687011719	13.490442276000977
1.0	82850000.0	82860000.0	70.0	89.09552001953125	13.411600112915039
1.0	82890000.0	82900000.0	94.0	89.63334655761719	13.451677322387695
1.0	82910000.0	82920000.0	120.0	93.24334716796875	13.5840425491333
1.0	82920000.0	82930000.0	82.0	89.23606872558594	13.412046432495117
1.0	82930000.0	82940000.0	51.0	71.8619384765625	12.51471996307373
1.0	82940000.0	82950000.0	77.0	84.53719329833984	13.172945976257324
1.0	82950000.0	82960000.0	90.0	86.26658630371094	13.25670337677002
1.0	82970000.0	82980000.0	62.0	67.11063385009766	12.146541595458984
1.0	82990000.0	83000000.0	79.0	85.43184661865234	13.239509582519531
1.0	83040000.0	83050000.0	82.0	71.91836547851562	12.324300765991211
1.0	83050000.0	83060000.0	50.0	62.82981491088867	11.695108413696289
1.0	83130000.0	83140000.0	75.0	74.71565246582031	12.513858795166016
1.0	83260000.0	83270000.0	61.0	65.53064727783203	11.882017135620117
1.0	83270000.0	83280000.0	59.0	60.66815948486328	11.419046401977539
1.0	83290000.0	83300000.0	50.0	58.04176712036133	11.079197883605957
1.0	83320000.0	83330000.0	61.0	50.5705680847168	10.247011184692383
1.0	83370000.0	83380000.0	59.0	49.321678161621094	10.025861740112305
1.0	83390000.0	83400000.0	46.0	40.84184646606445	9.04855728149414
1.0	83410000.0	83420000.0	24.0	24.856361389160156	6.263890266418457
1.0	83500000.0	83510000.0	45.0	49.855262756347656	10.001771926879883
1.0	83570000.0	83580000.0	44.0	36.48088455200195	8.193097114562988
1.0	83920000.0	83930000.0	6.0	17.578935623168945	4.858008861541748
1.0	83960000.0	83970000.0	26.0	17.298738479614258	4.8495378494262695
1.0	84040000.0	84050000.0	26.0	28.765735626220703	6.879075050354004
1.0	84060000.0	84070000.0	36.0	32.809242248535156	7.48778772354126
1.0	84100000.0	84110000.0	30.0	26.6762638092041	6.476104736328125
1.0	84150000.0	84160000.0	18.0	19.6632137298584	5.202682018280029
1.0	84230000.0	84240000.0	11.0	16.47262191772461	4.654649257659912
1.0	84320000.0	84330000.0	6.0	12.21633243560791	3.8078455924987793
1.0	84450000.0	84460000.0	10.0	20.1652774810791	5.261148452758789
1.0	84500000.0	84510000.0	30.0	30.730255126953125	7.235117435455322
1.0	84530000.0	84540000.0	28.0	24.984691619873047	6.198669910430908
1.0	84540000.0	84550000.0	11.0	12.858762741088867	3.921382427215576
1.0	84560000.0	84570000.0	5.0	17.206640243530273	4.794975280761719
1.0	84640000.0	84650000.0	6.0	10.925472259521484	3.2113356590270996
1.0	84720000.0	84730000.0	19.0	16.715442657470703	4.692943096160889
1.0	84800000.0	84810000.0	16.0	22.2586612701416	5.67919397354126
1.0	84820000.0	84830000.0	14.0	17.87309455871582	4.883115768432617
1.0	84840000.0	84850000.0	12.0	18.476673126220703	4.96829891204834
1.0	84860000.0	84870000.0	25.0	24.763622283935547	6.173167705535889
1.0	84900000.0	84910000.0	8.0	16.678539276123047	4.700799465179443
1.0	84920000.0	84930000.0	32.0	31.056377410888672	7.376012325286865
1.0	84930000.0	84940000.0	44.0	28.72527503967285	6.950379848480225
1.0	84970000.0	84980000.0	7.0	15.103998184204102	4.4241204261779785
1.0	85020000.0	85030000.0	7.0	13.750948905944824	4.2393574714660645
1.0	85040000.0	85050000.0	10.0	14.160470962524414	4.269235610961914
1.0	85090000.0	85100000.0	23.0	27.6680850982666	6.810626029968262
1.0	85100000.0	85110000.0	25.0	23.134700775146484	5.827184200286865
1.0	85190000.0	85200000.0	26.0	37.61610794067383	8.461543083190918
1.0	85220000.0	85230000.0	19.0	21.90480613708496	5.758720397949219
1.0	85240000.0	85250000.0	29.0	28.069488525390625	6.8147783279418945
1.0	85270000.0	85280000.0	30.0	35.415184020996094	8.139103889465332
1.0	85350000.0	85360000.0	22.0	26.66778564453125	6.504011631011963
1.0	85450000.0	85460000.0	19.0	26.238683700561523	6.416440010070801
1.0	85590000.0	85600000.0	11.0	17.814346313476562	4.887791633605957
1.0	85630000.0	85640000.0	7.0	15.885096549987793	4.558804512023926
1.0	85660000.0	85670000.0	4.0	13.328056335449219	3.9960014820098877
1.0	85690000.0	85700000.0	20.0	25.126493453979492	6.294020652770996
1.0	85700000.0	85710000.0	25.0	29.549264907836914	7.12024450302124
1.0	85730000.0	85740000.0	7.0	11.00734806060791	2.895827293395996
1.0	85760000.0	85770000.0	31.0	29.685710906982422	7.092271327972412
1.0	85780000.0	85790000.0	15.0	27.178735733032227	6.557371616363525
1.0	85850000.0	85860000.0	36.0	24.99798583984375	6.173414707183838
1.0	85900000.0	85910000.0	22.0	35.41462707519531	7.858636379241943
1.0	85930000.0	85940000.0	22.0	29.26345443725586	6.985440254211426
1.0	86000000.0	86010000.0	54.0	35.35948944091797	7.982981204986572
1.0	86040000.0	86050000.0	9.0	25.53868865966797	6.411675930023193
1.0	86120000.0	86130000.0	10.0	14.642437934875488	4.352171897888184
1.0	86160000.0	86170000.0	7.0	11.73190689086914	2.94401478767395
1.0	86190000.0	86200000.0	25.0	32.745975494384766	7.48429012298584
1.0	86200000.0	86210000.0	25.0	26.584423065185547	6.415073394775391
1.0	86230000.0	86240000.0	20.0	22.339006423950195	5.626924514770508
1.0	86280000.0	86290000.0	19.0	21.965038299560547	5.594267845153809
1.0	86420000.0	86430000.0	24.0	16.729095458984375	4.725888252258301
1.0	86490000.0	86500000.0	28.0	23.829687118530273	6.001345634460449
1.0	86600000.0	86610000.0	26.0	24.478076934814453	6.082915782928467
1.0	86690000.0	86700000.0	33.0	20.748573303222656	5.641866207122803
1.0	86720000.0	86730000.0	24.0	17.74002456665039	4.940927028656006
1.0	86730000.0	86740000.0	8.0	16.137577056884766	4.616381645202637
1.0	86770000.0	86780000.0	21.0	17.01266860961914	4.830445289611816
1.0	86790000.0	86800000.0	10.0	16.502511978149414	4.581381320953369
1.0	86800000.0	86810000.0	11.0	17.26150894165039	4.753723621368408
1.0	87040000.0	87050000.0	29.0	46.59676742553711	9.698206901550293
1.0	87050000.0	87060000.0	39.0	52.279998779296875	10.48046875
1.0	87180000.0	87190000.0	16.0	12.635839462280273	3.577044725418091
1.0	87220000.0	87230000.0	18.0	33.44526290893555	7.80686092376709
1.0	87260000.0	87270000.0	42.0	30.715240478515625	7.303529262542725
1.0	87350000.0	87360000.0	7.0	12.787386894226074	2.927049398422241
1.0	87570000.0	87580000.0	10.0	12.911761283874512	4.019949913024902
1.0	87590000.0	87600000.0	22.0	21.793149948120117	5.700583457946777
1.0	87600000.0	87610000.0	18.0	20.842018127441406	5.503478527069092
1.0	87620000.0	87630000.0	21.0	18.21809959411621	4.981622695922852
1.0	87680000.0	87690000.0	30.0	30.154766082763672	6.990715980529785
1.0	87760000.0	87770000.0	28.0	35.09920120239258	8.151723861694336
1.0	87820000.0	87830000.0	21.0	18.601642608642578	5.329934120178223
1.0	87900000.0	87910000.0	20.0	20.94683074951172	5.515161514282227
1.0	87910000.0	87920000.0	47.0	35.66429901123047	8.06062126159668
1.0	87990000.0	88000000.0	40.0	51.21009063720703	10.372841835021973
1.0	88010000.0	88020000.0	44.0	56.355201721191406	10.897024154663086
1.0	88180000.0	88190000.0	38.0	46.79011917114258	9.961102485656738
1.0	88190000.0	88200000.0	53.0	48.260902404785156	10.006392478942871
1.0	88220000.0	88230000.0	63.0	46.29456329345703	9.82165813446045
1.0	88260000.0	88270000.0	45.0	49.739498138427734	10.241247177124023
1.0	88300000.0	88310000.0	44.0	50.64893341064453	10.321911811828613
1.0	88310000.0	88320000.0	36.0	42.102638244628906	9.25532341003418
1.0	88370000.0	88380000.0	70.0	59.04523468017578	11.218091011047363
1.0	88410000.0	88420000.0	51.0	45.48189163208008	9.879728317260742
1.0	88420000.0	88430000.0	48.0	58.679931640625	11.272521018981934
1.0	88450000.0	88460000.0	57.0	63.4016227722168	11.764713287353516
1.0	88460000.0	88470000.0	79.0	63.23100662231445	11.735151290893555
1.0	88510000.0	88520000.0	53.0	62.81329345703125	11.657483100891113
1.0	88530000.0	88540000.0	46.0	69.79286193847656	12.321712493896484
1.0	88540000.0	88550000.0	73.0	61.716896057128906	11.546784400939941
1.0	88660000.0	88670000.0	60.0	54.1187858581543	10.820719718933105
1.0	88670000.0	88680000.0	40.0	48.657997131347656	10.167098999023438
1.0	88700000.0	88710000.0	42.0	45.61809539794922	9.691502571105957
1.0	88710000.0	88720000.0	53.0	48.5656852722168	9.953950881958008
1.0	88720000.0	88730000.0	68.0	51.38533401489258	10.329336166381836
1.0	88790000.0	88800000.0	30.0	35.1190299987793	8.201539039611816
1.0	88810000.0	88820000.0	32.0	34.341064453125	7.973466396331787
1.0	88910000.0	88920000.0	38.0	49.893714904785156	10.150136947631836
1.0	88920000.0	88930000.0	37.0	33.72752380371094	7.871185302734375
1.0	88940000.0	88950000.0	48.0	47.02531814575195	9.79796028137207
1.0	88950000.0	88960000.0	38.0	46.330772399902344	9.763513565063477
1.0	89100000.0	89110000.0	36.0	58.19895553588867	11.472291946411133
1.0	89150000.0	89160000.0	16.0	11.530049324035645	2.7556138038635254
1.0	89210000.0	89220000.0	14.0	12.457528114318848	3.1059958934783936
1.0	89310000.0	89320000.0	6.0	14.118745803833008	4.289977550506592
1.0	89350000.0	89360000.0	9.0	13.612417221069336	4.179622650146484
1.0	89370000.0	89380000.0	20.0	20.403053283691406	5.329164505004883
1.0	89430000.0	89440000.0	15.0	11.862730026245117	3.130131244659424
1.0	89440000.0	89450000.0	11.0	11.416351318359375	3.1250357627868652
1.0	89480000.0	89490000.0	17.0	17.06554412841797	4.815639495849609
1.0	89580000.0	89590000.0	20.0	23.435070037841797	5.835651874542236
1.0	89630000.0	89640000.0	9.0	24.562246322631836	6.1388726234436035
1.0	89640000.0	89650000.0	22.0	30.572500228881836	7.204753875732422
1.0	89670000.0	89680000.0	28.0	30.4761905670166	7.177381992340088
1.0	89780000.0	89790000.0	35.0	42.1133918762207	8.965703010559082
1.0	89840000.0	89850000.0	40.0	34.4157600402832	7.818586826324463
1.0	89940000.0	89950000.0	31.0	35.02477264404297	8.089521408081055
1.0	89950000.0	89960000.0	25.0	24.538135528564453	6.173656463623047
1.0	89960000.0	89970000.0	8.0	13.7816743850708	4.123847007751465
1.0	89970000.0	89980000.0	29.0	26.03717041015625	6.377081394195557
1.0	89980000.0	89990000.0	10.0	22.464359283447266	5.772676944732666
1.0	90060000.0	90070000.0	11.0	11.375870704650879	3.67842435836792
1.0	90180000.0	90190000.0	17.0	14.337468147277832	4.205655574798584
1.0	90190000.0	90200000.0	15.0	18.736431121826172	5.066427230834961
1.0	90230000.0	90240000.0	25.0	29.06534767150879	7.139382839202881
1.0	90240000.0	90250000.0	13.0	23.303936004638672	5.955295085906982
1.0	90330000.0	90340000.0	6.0	11.184141159057617	2.689743757247925
1.0	90460000.0	90470000.0	7.0	12.695752143859863	2.918656826019287
1.0	90550000.0	90560000.0	73.0	80.56098937988281	12.959434509277344
1.0	90590000.0	90600000.0	67.0	68.03486633300781	12.171808242797852
1.0	90600000.0	90610000.0	91.0	81.4096908569336	13.04029655456543
1.0	90620000.0	90630000.0	106.0	93.54264831542969	13.629000663757324
1.0	90660000.0	90670000.0	77.0	90.5074462890625	13.508334159851074
1.0	90770000.0	90780000.0	84.0	92.538818359375	13.574116706848145
1.0	90820000.0	90830000.0	90.0	94.28421783447266	13.661405563354492
1.0	90860000.0	90870000.0	66.0	81.02886962890625	13.041826248168945
1.0	90920000.0	90930000.0	107.0	91.37962341308594	13.534677505493164
1.0	90930000.0	90940000.0	101.0	87.67310333251953	13.382637023925781
1.0	90960000.0	90970000.0	85.0	102.7497329711914	13.932787895202637
1.0	90990000.0	91000000.0	78.0	94.54594421386719	13.677955627441406
1.0	91010000.0	91020000.0	86.0	89.67137908935547	13.494804382324219
1.0	91050000.0	91060000.0	99.0	101.62305450439453	13.909238815307617
1.0	91110000.0	91120000.0	63.0	69.59764099121094	12.23886775970459
1.0	91140000.0	91150000.0	62.0	73.97267150878906	12.609155654907227
1.0	91170000.0	91180000.0	26.0	39.92869567871094	9.034785270690918
1.0	91190000.0	91200000.0	18.0	36.71559143066406	8.397436141967773
1.0	91250000.0	91260000.0	35.0	35.58354949951172	8.045706748962402
1.0	91290000.0	91300000.0	25.0	23.467647552490234	5.961238861083984
1.0	91400000.0	91410000.0	12.0	11.178237915039062	3.140920877456665
1.0	91450000.0	91460000.0	9.0	12.32583236694336	3.064544439315796
1.0	91490000.0	91500000.0	39.0	32.54755783081055	7.760420799255371
1.0	91630000.0	91640000.0	28.0	26.033926010131836	6.510805606842041
1.0	91640000.0	91650000.0	35.0	42.903785705566406	9.282232284545898
1.0	91650000.0	91660000.0	45.0	54.93071365356445	10.752883911132812
1.0	91690000.0	91700000.0	66.0	45.34986877441406	9.490663528442383
1.0	91700000.0	91710000.0	42.0	38.64069366455078	8.715179443359375
1.0	91730000.0	91740000.0	24.0	31.80973243713379	7.48123025894165
1.0	91790000.0	91800000.0	31.0	34.22285461425781	7.733889579772949
1.0	91810000.0	91820000.0	23.0	21.38351821899414	5.598647117614746
1.0	91820000.0	91830000.0	48.0	34.78643035888672	7.772461891174316
1.0	91900000.0	91910000.0	39.0	29.741918563842773	7.034597873687744
1.0	91930000.0	91940000.0	35.0	39.17823028564453	8.642556190490723
1.0	91940000.0	91950000.0	34.0	32.32256317138672	7.524318695068359
1.0	91960000.0	91970000.0	15.0	20.441932678222656	5.436149597167969
1.0	91970000.0	91980000.0	7.0	11.172484397888184	3.132028818130493
1.0	92100000.0	92110000.0	19.0	28.46782875061035	6.781907558441162
1.0	92140000.0	92150000.0	9.0	15.03857707977295	4.4415764808654785
1.0	92190000.0	92200000.0	18.0	14.315241813659668	4.234182834625244
1.0	92260000.0	92270000.0	9.0	15.643976211547852	4.480421543121338
1.0	92270000.0	92280000.0	15.0	13.135927200317383	3.9773731231689453
1.0	92400000.0	92410000.0	35.0	38.68927764892578	8.71198558807373
1.0	92410000.0	92420000.0	48.0	39.5327262878418	8.831075668334961
1.0	92450000.0	92460000.0	37.0	37.161224365234375	8.439980506896973
1.0	92480000.0	92490000.0	42.0	54.2335319519043	10.807506561279297
1.0	92500000.0	92510000.0	51.0	41.60757064819336	9.162779808044434
1.0	92700000.0	92710000.0	11.0	24.605871200561523	6.160228252410889
1.0	92710000.0	92720000.0	13.0	15.546579360961914	4.658698558807373
1.0	92790000.0	92800000.0	16.0	14.552438735961914	4.399958610534668
1.0	92920000.0	92930000.0	40.0	37.363426208496094	8.49755859375
1.0	92940000.0	92950000.0	26.0	24.13230323791504	6.144172668457031
1.0	92990000.0	93000000.0	21.0	20.74898338317871	5.576498985290527
1.0	93060000.0	93070000.0	19.0	15.77528190612793	4.62631893157959
1.0	93100000.0	93110000.0	15.0	16.1874942779541	4.570319652557373
1.0	93130000.0	93140000.0	12.0	14.8903169631958	4.372175693511963
1.0	93220000.0	93230000.0	10.0	15.228292465209961	4.394623756408691
1.0	93270000.0	93280000.0	15.0	23.787778854370117	6.1216721534729
1.0	93300000.0	93310000.0	3.0	9.937999725341797	4.270355701446533
1.0	93310000.0	93320000.0	7.0	16.021583557128906	4.7044358253479
1.0	93320000.0	93330000.0	10.0	17.263019561767578	4.882814884185791
1.0	93400000.0	93410000.0	7.0	12.256866455078125	3.843350887298584
1.0	93520000.0	93530000.0	40.0	33.615028381347656	7.8768110275268555
1.0	93570000.0	93580000.0	12.0	15.009145736694336	4.446121692657471
1.0	93620000.0	93630000.0	4.0	12.019556045532227	2.797557830810547
1.0	93670000.0	93680000.0	16.0	11.725590705871582	2.958092212677002
1.0	93750000.0	93760000.0	16.0	19.013042449951172	5.15592098236084
1.0	93810000.0	93820000.0	7.0	14.27177619934082	4.328934669494629
1.0	93890000.0	93900000.0	30.0	31.67838478088379	7.538503170013428
1.0	93950000.0	93960000.0	10.0	13.856488227844238	4.085906505584717
1.0	94000000.0	94010000.0	14.0	11.366071701049805	2.9496703147888184
1.0	94050000.0	94060000.0	8.0	10.774216651916504	2.6207940578460693
1.0	94070000.0	94080000.0	16.0	9.68728256225586	2.751105785369873
1.0	94090000.0	94100000.0	14.0	12.24803638458252	3.865532636642456
1.0	94130000.0	94140000.0	4.0	9.46103572845459	2.6948800086975098
1.0	94190000.0	94200000.0	20.0	19.897981643676758	5.285688877105713
1.0	94270000.0	94280000.0	19.0	13.758516311645508	4.094819068908691
1.0	94290000.0	94300000.0	14.0	20.0819034576416	5.415400505065918
1.0	94340000.0	94350000.0	16.0	14.047317504882812	4.263100624084473
1.0	94370000.0	94380000.0	7.0	18.555204391479492	5.111868858337402
1.0	94510000.0	94520000.0	38.0	35.30961990356445	8.2492094039917
1.0	94610000.0	94620000.0	45.0	43.058624267578125	9.173250198364258
1.0	94670000.0	94680000.0	51.0	48.820865631103516	9.847028732299805
1.0	94760000.0	94770000.0	42.0	36.483604431152344	8.221332550048828
1.0	94780000.0	94790000.0	42.0	39.173240661621094	8.731358528137207
1.0	94850000.0	94860000.0	42.0	42.27969741821289	9.372674942016602
1.0	94870000.0	94880000.0	26.0	35.297096252441406	8.12145709991455
1.0	94890000.0	94900000.0	13.0	12.74282169342041	3.4257349967956543
1.0	95000000.0	95010000.0	30.0	26.5954532623291	6.560110569000244
1.0	95020000.0	95030000.0	36.0	35.7764892578125	8.148969650268555
1.0	95140000.0	95150000.0	36.0	43.51285171508789	9.249635696411133
1.0	95170000.0	95180000.0	28.0	37.483558654785156	8.469785690307617
1.0	95220000.0	95230000.0	21.0	29.7795352935791	7.101252555847168
1.0	95450000.0	95460000.0	18.0	13.934768676757812	4.118213653564453
1.0	95460000.0	95470000.0	17.0	14.678323745727539	4.3881516456604
1.0	95700000.0	95710000.0	9.0	12.228477478027344	2.8612260818481445
1.0	95720000.0	95730000.0	32.0	31.747909545898438	7.272238254547119
1.0	95760000.0	95770000.0	20.0	23.575456619262695	6.021146297454834
1.0	95810000.0	95820000.0	32.0	25.578380584716797	6.305546760559082
1.0	95850000.0	95860000.0	36.0	33.4406852722168	7.6763434410095215
1.0	95880000.0	95890000.0	19.0	34.120033264160156	7.733421325683594
1.0	95900000.0	95910000.0	12.0	28.25156021118164	6.739402770996094
1.0	95950000.0	95960000.0	51.0	58.35483932495117	10.859912872314453
1.0	95960000.0	95970000.0	55.0	52.993736267089844	10.45083236694336
1.0	96010000.0	96020000.0	56.0	55.610313415527344	10.721086502075195
1.0	96100000.0	96110000.0	30.0	62.736297607421875	11.53637409210205
1.0	96150000.0	96160000.0	56.0	61.935447692871094	11.400476455688477
1.0	96180000.0	96190000.0	71.0	54.582115173339844	10.70596694946289
1.0	96250000.0	96260000.0	45.0	70.94133758544922	12.210126876831055
1.0	96280000.0	96290000.0	83.0	74.52591705322266	12.487241744995117
1.0	96290000.0	96300000.0	71.0	76.96431732177734	12.680803298950195
1.0	96420000.0	96430000.0	85.0	71.50214385986328	12.259180068969727
1.0	96460000.0	96470000.0	74.0	68.6206283569336	11.986908912658691
1.0	96570000.0	96580000.0	87.0	93.21246337890625	13.564668655395508
1.0	96620000.0	96630000.0	95.0	94.42975616455078	13.616010665893555
1.0	96730000.0	96740000.0	66.0	78.95916748046875	12.864709854125977
1.0	96740000.0	96750000.0	123.0	93.94760131835938	13.625457763671875
1.0	96770000.0	96780000.0	68.0	84.48945617675781	13.126551628112793
1.0	96790000.0	96800000.0	78.0	74.9267349243164	12.593026161193848
1.0	96810000.0	96820000.0	63.0	82.16458892822266	13.01666259765625
1.0	97020000.0	97030000.0	73.0	77.68152618408203	12.737595558166504
1.0	97080000.0	97090000.0	102.0	90.24433898925781	13.4967041015625
1.0	97100000.0	97110000.0	63.0	55.6224365234375	10.733743667602539
1.0	97140000.0	97150000.0	74.0	55.255638122558594	10.734139442443848
1.0	97180000.0	97190000.0	25.0	30.1558780670166	7.148685455322266
1.0	97220000.0	97230000.0	8.0	12.667302131652832	2.9330081939697266
1.0	97230000.0	97240000.0	21.0	12.787797927856445	2.9600443840026855
1.0	97250000.0	97260000.0	9.0	12.610369682312012	2.918816328048706
1.0	97280000.0	97290000.0	13.0	14.875226020812988	4.45658016204834
1.0	97370000.0	97380000.0	112.0	85.6171646118164	13.19841480255127
1.0	97410000.0	97420000.0	73.0	81.88021087646484	13.1853666305542
1.0	97430000.0	97440000.0	57.0	72.75846862792969	12.815155029296875
1.0	97480000.0	97490000.0	77.0	104.4560317993164	13.890539169311523
1.0	97550000.0	97560000.0	107.0	98.5776596069336	13.748553276062012
1.0	97610000.0	97620000.0	71.0	82.1318130493164	13.090219497680664
1.0	97840000.0	97850000.0	109.0	88.24876403808594	13.391256332397461
1.0	97880000.0	97890000.0	70.0	89.80152893066406	13.457696914672852
1.0	98010000.0	98020000.0	97.0	82.626708984375	13.213661193847656
1.0	98090000.0	98100000.0	92.0	87.14739990234375	13.408941268920898
1.0	98100000.0	98110000.0	96.0	82.96272277832031	13.238372802734375
1.0	98140000.0	98150000.0	123.0	101.47706604003906	13.887601852416992
1.0	98190000.0	98200000.0	80.0	88.39364624023438	13.349189758300781
1.0	98210000.0	98220000.0	87.0	81.60504150390625	13.035566329956055
1.0	98250000.0	98260000.0	107.0	85.27806854248047	13.260882377624512
1.0	98310000.0	98320000.0	70.0	68.68727111816406	12.132330894470215
1.0	98320000.0	98330000.0	88.0	72.45365142822266	12.369351387023926
1.0	98380000.0	98390000.0	24.0	43.467262268066406	9.337064743041992
1.0	98390000.0	98400000.0	51.0	55.80729293823242	10.816192626953125
1.0	98430000.0	98440000.0	56.0	60.679405212402344	11.340665817260742
1.0	98500000.0	98510000.0	41.0	42.919837951660156	9.434160232543945
1.0	98510000.0	98520000.0	34.0	29.889944076538086	7.1768598556518555
1.0	98520000.0	98530000.0	39.0	41.53908920288086	9.185808181762695
1.0	98540000.0	98550000.0	45.0	47.91156005859375	9.882378578186035
1.0	98580000.0	98590000.0	48.0	45.317378997802734	9.529351234436035
1.0	98590000.0	98600000.0	59.0	46.99528121948242	9.716524124145508
1.0	98620000.0	98630000.0	54.0	45.38676071166992	9.368020057678223
1.0	98740000.0	98750000.0	41.0	39.13209915161133	8.506843566894531
1.0	98780000.0	98790000.0	24.0	26.699893951416016	6.520371437072754
1.0	98800000.0	98810000.0	32.0	37.38066864013672	8.329119682312012
1.0	98810000.0	98820000.0	40.0	31.954538345336914	7.396067142486572
1.0	98840000.0	98850000.0	21.0	29.177974700927734	6.963681697845459
1.0	98850000.0	98860000.0	6.0	20.350574493408203	5.393855094909668
1.0	98930000.0	98940000.0	27.0	31.81801414489746	7.597146511077881
1.0	98990000.0	99000000.0	62.0	65.10347747802734	11.660470962524414
1.0	99010000.0	99020000.0	39.0	55.863792419433594	10.732630729675293
1.0	99060000.0	99070000.0	73.0	54.072914123535156	10.512090682983398
1.0	99100000.0	99110000.0	82.0	50.792564392089844	10.194082260131836
1.0	99200000.0	99210000.0	14.0	25.130859375	6.278972148895264
1.0	99210000.0	99220000.0	9.0	20.290483474731445	5.413440704345703
1.0	99380000.0	99390000.0	32.0	35.211280822753906	7.923110008239746
1.0	99400000.0	99410000.0	24.0	34.31354904174805	7.905965328216553
1.0	99450000.0	99460000.0	31.0	35.999794006347656	8.130104064941406
1.0	99470000.0	99480000.0	35.0	35.851409912109375	8.26165771484375
1.0	99570000.0	99580000.0	44.0	46.351722717285156	9.732091903686523
1.0	99580000.0	99590000.0	45.0	51.98456954956055	10.484819412231445
1.0	99650000.0	99660000.0	26.0	40.309452056884766	8.929305076599121
1.0	99680000.0	99690000.0	35.0	33.22339630126953	7.628788948059082
1.0	99740000.0	99750000.0	5.0	16.732585906982422	4.751625061035156
1.0	99980000.0	99990000.0	17.0	29.768869400024414	7.052907466888428
1.0	100020000.0	100030000.0	44.0	33.168418884277344	7.4969587326049805
1.0	100070000.0	100080000.0	44.0	31.323101043701172	7.250300407409668
1.0	100100000.0	100110000.0	14.0	17.17051124572754	4.796211242675781
1.0	100170000.0	100180000.0	13.0	20.633258819580078	5.629787445068359
1.0	100200000.0	100210000.0	17.0	17.06387710571289	4.974156856536865
1.0	100220000.0	100230000.0	15.0	19.061859130859375	5.2271623611450195
1.0	100290000.0	100300000.0	42.0	33.7513542175293	7.817904472351074
1.0	100310000.0	100320000.0	17.0	18.559070587158203	5.06205415725708
1.0	100320000.0	100330000.0	14.0	16.41501808166504	4.815867900848389
1.0	100380000.0	100390000.0	18.0	16.222393035888672	4.764699459075928
1.0	100470000.0	100480000.0	19.0	15.860877990722656	4.689818382263184
1.0	100490000.0	100500000.0	5.0	14.998278617858887	4.4943647384643555
1.0	100610000.0	100620000.0	9.0	12.076672554016113	2.974850654602051
1.0	100630000.0	100640000.0	17.0	14.514699935913086	4.283173561096191
1.0	100640000.0	100650000.0	11.0	13.847677230834961	4.125801086425781
1.0	100700000.0	100710000.0	17.0	12.795654296875	3.0551822185516357
1.0	100770000.0	100780000.0	45.0	36.29521942138672	8.114468574523926
1.0	100800000.0	100810000.0	32.0	31.545312881469727	7.408411979675293
1.0	100810000.0	100820000.0	17.0	24.590816497802734	6.221731662750244
1.0	100870000.0	100880000.0	24.0	20.376567840576172	5.358211040496826
1.0	100910000.0	100920000.0	18.0	18.70138931274414	5.017616271972656
1.0	100930000.0	100940000.0	19.0	14.631726264953613	4.403512477874756
1.0	101020000.0	101030000.0	39.0	32.73198318481445	7.500943660736084
1.0	101220000.0	101230000.0	49.0	46.78535842895508	9.697625160217285
1.0	101320000.0	101330000.0	46.0	41.03845977783203	9.094263076782227
1.0	101370000.0	101380000.0	10.0	10.934316635131836	3.334177017211914
1.0	101410000.0	101420000.0	10.0	11.820272445678711	2.785797119140625
1.0	101480000.0	101490000.0	1.0	11.567926406860352	3.6303658485412598
1.0	101530000.0	101540000.0	31.0	27.934001922607422	6.749805450439453
1.0	101540000.0	101550000.0	28.0	19.90964126586914	5.504416465759277
1.0	101590000.0	101600000.0	34.0	40.164039611816406	8.929648399353027
1.0	101660000.0	101670000.0	69.0	47.28440475463867	9.837806701660156
1.0	101700000.0	101710000.0	31.0	34.324161529541016	7.976719856262207
1.0	101710000.0	101720000.0	46.0	49.13751220703125	10.088942527770996
1.0	101740000.0	101750000.0	46.0	59.42266082763672	11.205670356750488
1.0	101810000.0	101820000.0	48.0	71.65034484863281	12.420607566833496
1.0	101900000.0	101910000.0	66.0	73.3560791015625	12.623321533203125
1.0	101910000.0	101920000.0	78.0	86.91011810302734	13.494463920593262
1.0	101920000.0	101930000.0	60.0	69.9207992553711	12.35364818572998
1.0	102050000.0	102060000.0	74.0	64.24015808105469	11.829019546508789
1.0	102200000.0	102210000.0	35.0	46.07451629638672	9.707611083984375
1.0	102260000.0	102270000.0	30.0	43.67542266845703	9.275628089904785
1.0	102280000.0	102290000.0	33.0	38.80730438232422	8.762243270874023
1.0	102320000.0	102330000.0	52.0	39.4393196105957	8.70876407623291
1.0	102350000.0	102360000.0	48.0	42.23015213012695	9.009231567382812
1.0	102450000.0	102460000.0	50.0	49.941593170166016	10.22461223602295
1.0	102510000.0	102520000.0	58.0	68.8084716796875	12.140300750732422
1.0	102580000.0	102590000.0	48.0	72.1646957397461	12.363454818725586
1.0	102610000.0	102620000.0	65.0	71.31480407714844	12.268697738647461
1.0	102620000.0	102630000.0	65.0	74.49293518066406	12.528419494628906
1.0	102710000.0	102720000.0	112.0	85.86186981201172	13.305549621582031
1.0	102800000.0	102810000.0	69.0	71.7468490600586	12.501307487487793
1.0	102890000.0	102900000.0	95.0	91.54915618896484	13.535476684570312
1.0	102900000.0	102910000.0	139.0	108.10285949707031	14.002786636352539
1.0	102940000.0	102950000.0	84.0	81.81101989746094	13.09724235534668
1.0	103010000.0	103020000.0	89.0	91.85502624511719	13.581283569335938
1.0	103060000.0	103070000.0	89.0	87.5364990234375	13.408628463745117
1.0	103120000.0	103130000.0	90.0	80.73921203613281	12.986276626586914
1.0	103170000.0	103180000.0	104.0	77.93433380126953	12.740147590637207
1.0	103200000.0	103210000.0	62.0	76.58173370361328	12.711389541625977
1.0	103280000.0	103290000.0	81.0	77.10140228271484	12.753933906555176
1.0	103330000.0	103340000.0	82.0	75.16943359375	12.728069305419922
1.0	103410000.0	103420000.0	44.0	41.431053161621094	9.055868148803711
1.0	103470000.0	103480000.0	37.0	26.852935791015625	6.633338928222656
1.0	103520000.0	103530000.0	37.0	28.4456787109375	6.818248748779297
1.0	103640000.0	103650000.0	22.0	17.8343505859375	4.913558006286621
1.0	103650000.0	103660000.0	13.0	20.973058700561523	5.459490776062012
1.0	103720000.0	103730000.0	15.0	14.845354080200195	4.331652641296387
1.0	103740000.0	103750000.0	30.0	17.418066024780273	4.803779602050781
1.0	103770000.0	103780000.0	24.0	15.058816909790039	4.389486789703369
1.0	103910000.0	103920000.0	14.0	8.747355461120605	3.127870559692383
1.0	104100000.0	104110000.0	21.0	15.712739944458008	4.645249366760254
1.0	104130000.0	104140000.0	45.0	21.437280654907227	5.47800874710083
1.0	104310000.0	104320000.0	94.0	75.1576156616211	12.445910453796387
1.0	104380000.0	104390000.0	139.0	101.28084564208984	13.819928169250488
1.0	104450000.0	104460000.0	121.0	111.0775375366211	14.021204948425293
1.0	104480000.0	104490000.0	75.0	104.1914291381836	13.933695793151855
1.0	104520000.0	104530000.0	93.0	95.06368255615234	13.666044235229492
[truncated: 47,580 more rows]
