# Supplementary material for: Genome-wide mapping of somatic mutation rates uncovers drivers of cancer
Source: Nat Biotechnol. 2022 Jun 20;40(11):1634–43. doi: 10.1038/s41587-022-01353-8 (PMC9646522; doi:10.1038/s41587-022-01353-8)
Supplement: Supplementary file 4 — Regions and model predictions for each fold of each cancer for which a deep learning model was trained. Regions that were filtered are also listed along with their respective model predictions. [file 41587_2022_1353_MOESM4_ESM.zip › kfold_results/Skin-Melanoma/fold_2.txt]

CHROM	START	END	Y_TRUE	Y_PRED	STD
1.0	830000.0	840000.0	21.0	37.482425689697266	6.179230690002441
1.0	840000.0	850000.0	14.0	31.624256134033203	5.003928184509277
1.0	960000.0	970000.0	11.0	25.268360137939453	3.911654233932495
1.0	1060000.0	1070000.0	35.0	45.314048767089844	7.588537693023682
1.0	1080000.0	1090000.0	46.0	50.642738342285156	8.585260391235352
1.0	1130000.0	1140000.0	27.0	42.94832992553711	7.207850456237793
1.0	1220000.0	1230000.0	23.0	30.211278915405273	4.783064842224121
1.0	1250000.0	1260000.0	12.0	24.277721405029297	3.663057327270508
1.0	1260000.0	1270000.0	10.0	24.57578468322754	3.715583086013794
1.0	1280000.0	1290000.0	10.0	24.22713279724121	3.725369691848755
1.0	1450000.0	1460000.0	19.0	25.721532821655273	3.9607582092285156
1.0	1480000.0	1490000.0	12.0	20.875539779663086	2.9584848880767822
1.0	1700000.0	1710000.0	12.0	22.90484619140625	3.4942328929901123
1.0	1740000.0	1750000.0	8.0	23.272716522216797	3.508031129837036
1.0	1780000.0	1790000.0	12.0	22.21986198425293	3.220127820968628
1.0	1800000.0	1810000.0	6.0	23.218318939208984	3.584123134613037
1.0	1910000.0	1920000.0	40.0	50.890777587890625	8.64989185333252
1.0	2040000.0	2050000.0	33.0	38.60432815551758	6.326676368713379
1.0	2100000.0	2110000.0	23.0	33.435672760009766	5.327220439910889
1.0	2160000.0	2170000.0	4.0	20.49997329711914	3.1017019748687744
1.0	2400000.0	2410000.0	33.0	46.16442108154297	7.714330196380615
1.0	2440000.0	2450000.0	24.0	28.158950805664062	4.400066375732422
1.0	2480000.0	2490000.0	6.0	29.00142478942871	3.9036688804626465
1.0	2500000.0	2510000.0	22.0	37.91279983520508	6.265964984893799
1.0	2570000.0	2580000.0	47.0	31.0622615814209	4.995583534240723
1.0	2710000.0	2720000.0	55.0	60.06494140625	10.266624450683594
1.0	2750000.0	2760000.0	65.0	65.68043518066406	10.916990280151367
1.0	3010000.0	3020000.0	47.0	59.198341369628906	10.000332832336426
1.0	3030000.0	3040000.0	48.0	52.837989807128906	8.924582481384277
1.0	3060000.0	3070000.0	51.0	52.008644104003906	8.726414680480957
1.0	3080000.0	3090000.0	41.0	43.061859130859375	7.229142665863037
1.0	3130000.0	3140000.0	33.0	45.48296356201172	7.618459224700928
1.0	3150000.0	3160000.0	62.0	59.182106018066406	10.04774284362793
1.0	3290000.0	3300000.0	50.0	49.92110061645508	8.420939445495605
1.0	3310000.0	3320000.0	39.0	45.787254333496094	7.603481292724609
1.0	3330000.0	3340000.0	32.0	44.0075569152832	7.370203971862793
1.0	3400000.0	3410000.0	29.0	36.75151824951172	6.085107803344727
1.0	3430000.0	3440000.0	22.0	34.905025482177734	5.747137546539307
1.0	3440000.0	3450000.0	20.0	31.606189727783203	5.059357166290283
1.0	3470000.0	3480000.0	43.0	36.56897735595703	5.9796977043151855
1.0	3480000.0	3490000.0	37.0	36.887786865234375	6.011778354644775
1.0	3610000.0	3620000.0	40.0	42.84307861328125	7.182443141937256
1.0	3630000.0	3640000.0	40.0	41.84064865112305	6.884119510650635
1.0	3720000.0	3730000.0	21.0	36.57623291015625	5.996306419372559
1.0	3770000.0	3780000.0	12.0	23.41294288635254	3.5562167167663574
1.0	3830000.0	3840000.0	37.0	37.8126335144043	6.203593730926514
1.0	4150000.0	4160000.0	64.0	83.9547348022461	12.462100982666016
1.0	4190000.0	4200000.0	89.0	80.05213928222656	12.36132526397705
1.0	4210000.0	4220000.0	63.0	75.43346405029297	12.243791580200195
1.0	4260000.0	4270000.0	94.0	87.76240539550781	12.371129989624023
1.0	4290000.0	4300000.0	79.0	85.89974212646484	12.6376314163208
1.0	4370000.0	4380000.0	69.0	75.15641021728516	11.610891342163086
1.0	4400000.0	4410000.0	38.0	65.28300476074219	11.041448593139648
1.0	4440000.0	4450000.0	51.0	68.74129486083984	11.061661720275879
1.0	4510000.0	4520000.0	53.0	64.60444641113281	10.918892860412598
1.0	4530000.0	4540000.0	54.0	72.4443359375	11.302592277526855
1.0	4590000.0	4600000.0	63.0	69.94563293457031	11.389108657836914
1.0	4600000.0	4610000.0	70.0	76.28870391845703	11.764031410217285
1.0	4630000.0	4640000.0	74.0	74.79383087158203	11.754274368286133
1.0	4740000.0	4750000.0	69.0	57.9927864074707	9.716683387756348
1.0	4770000.0	4780000.0	51.0	56.39726638793945	9.567412376403809
1.0	4780000.0	4790000.0	54.0	62.677406311035156	10.549948692321777
1.0	4800000.0	4810000.0	50.0	61.59331130981445	10.42480182647705
1.0	4820000.0	4830000.0	55.0	61.49007034301758	10.413663864135742
1.0	4830000.0	4840000.0	35.0	58.53682327270508	9.93617057800293
1.0	4880000.0	4890000.0	63.0	70.33811950683594	11.22633171081543
1.0	4970000.0	4980000.0	75.0	84.42826080322266	12.39881706237793
1.0	5000000.0	5010000.0	80.0	79.73358154296875	12.097424507141113
1.0	5060000.0	5070000.0	70.0	84.4557113647461	12.37115478515625
1.0	5120000.0	5130000.0	80.0	90.94096374511719	12.14844799041748
1.0	5140000.0	5150000.0	79.0	92.81717681884766	12.606352806091309
1.0	5160000.0	5170000.0	76.0	87.60536193847656	12.507540702819824
1.0	5210000.0	5220000.0	90.0	95.33943176269531	12.775169372558594
1.0	5270000.0	5280000.0	70.0	93.6109619140625	12.423715591430664
1.0	5300000.0	5310000.0	65.0	87.70379638671875	12.733705520629883
1.0	5320000.0	5330000.0	89.0	90.3238754272461	12.66326904296875
1.0	5380000.0	5390000.0	86.0	93.5252685546875	12.536588668823242
1.0	5450000.0	5460000.0	85.0	80.4634780883789	12.349855422973633
1.0	5460000.0	5470000.0	76.0	78.53865814208984	12.136058807373047
1.0	5470000.0	5480000.0	57.0	79.2186279296875	12.237588882446289
1.0	5560000.0	5570000.0	39.0	65.15763854980469	11.066246032714844
1.0	5580000.0	5590000.0	51.0	76.17428588867188	12.0026216506958
1.0	5650000.0	5660000.0	64.0	79.94256591796875	12.035942077636719
1.0	5700000.0	5710000.0	69.0	80.34794616699219	11.872636795043945
1.0	5720000.0	5730000.0	55.0	64.36417388916016	10.80948543548584
1.0	5800000.0	5810000.0	35.0	50.12897872924805	8.451092720031738
1.0	5960000.0	5970000.0	19.0	26.152759552001953	4.012925148010254
1.0	6000000.0	6010000.0	7.0	24.679357528686523	3.7669644355773926
1.0	6080000.0	6090000.0	12.0	22.7131404876709	3.4418444633483887
1.0	6170000.0	6180000.0	36.0	43.088470458984375	7.216350555419922
1.0	6200000.0	6210000.0	39.0	42.743343353271484	7.111474514007568
1.0	6300000.0	6310000.0	24.0	26.986730575561523	4.1551008224487305
1.0	6330000.0	6340000.0	12.0	21.58547019958496	3.2442219257354736
1.0	6350000.0	6360000.0	14.0	22.465307235717773	3.398223876953125
1.0	6390000.0	6400000.0	12.0	25.51235580444336	3.904589891433716
1.0	6410000.0	6420000.0	11.0	21.984066009521484	3.32829213142395
1.0	6420000.0	6430000.0	14.0	25.438098907470703	3.940875291824341
1.0	6460000.0	6470000.0	26.0	36.36219787597656	5.9447245597839355
1.0	6480000.0	6490000.0	23.0	33.19209671020508	5.28305721282959
1.0	6520000.0	6530000.0	35.0	37.43608856201172	6.084906578063965
1.0	6550000.0	6560000.0	27.0	25.616561889648438	4.005008697509766
1.0	6580000.0	6590000.0	23.0	25.272865295410156	3.8844943046569824
1.0	6730000.0	6740000.0	16.0	24.59370994567871	3.82108998298645
1.0	6750000.0	6760000.0	8.0	23.28598403930664	3.5770466327667236
1.0	6830000.0	6840000.0	22.0	35.176231384277344	5.73058557510376
1.0	6850000.0	6860000.0	10.0	22.048330307006836	3.390411853790283
1.0	6860000.0	6870000.0	6.0	25.802326202392578	3.4747097492218018
1.0	6880000.0	6890000.0	7.0	25.15215301513672	3.5060489177703857
1.0	6900000.0	6910000.0	11.0	23.669139862060547	3.6678357124328613
1.0	6980000.0	6990000.0	19.0	33.519187927246094	5.408808708190918
1.0	7010000.0	7020000.0	19.0	36.821861267089844	5.991631507873535
1.0	7040000.0	7050000.0	32.0	38.936363220214844	6.4107985496521
1.0	7090000.0	7100000.0	26.0	41.745391845703125	7.017551422119141
1.0	7120000.0	7130000.0	48.0	49.33293914794922	8.354832649230957
1.0	7160000.0	7170000.0	35.0	40.00071334838867	6.625802516937256
1.0	7180000.0	7190000.0	38.0	48.39076614379883	8.136781692504883
1.0	7190000.0	7200000.0	24.0	46.4862174987793	7.831345558166504
1.0	7200000.0	7210000.0	38.0	44.093441009521484	7.383327484130859
1.0	7260000.0	7270000.0	27.0	42.401573181152344	7.082810401916504
1.0	7300000.0	7310000.0	26.0	46.64476776123047	7.885308265686035
1.0	7380000.0	7390000.0	74.0	65.4640121459961	10.229557037353516
1.0	7410000.0	7420000.0	55.0	56.26261520385742	9.553996086120605
1.0	7430000.0	7440000.0	45.0	47.96815872192383	8.112890243530273
1.0	7440000.0	7450000.0	40.0	45.022003173828125	7.586808204650879
1.0	7450000.0	7460000.0	52.0	57.7296142578125	9.433680534362793
1.0	7490000.0	7500000.0	49.0	49.893157958984375	8.399868965148926
1.0	7560000.0	7570000.0	27.0	43.415313720703125	7.20697021484375
1.0	7570000.0	7580000.0	33.0	47.96372604370117	8.063394546508789
1.0	7620000.0	7630000.0	47.0	41.940101623535156	6.962052345275879
1.0	7650000.0	7660000.0	29.0	40.38269805908203	6.779825687408447
1.0	7800000.0	7810000.0	13.0	28.46494483947754	4.476282596588135
1.0	7810000.0	7820000.0	6.0	26.518661499023438	4.1023125648498535
1.0	7870000.0	7880000.0	7.0	25.58875846862793	3.9384429454803467
1.0	7880000.0	7890000.0	14.0	25.329622268676758	3.927082061767578
1.0	7930000.0	7940000.0	42.0	36.93059539794922	6.0874834060668945
1.0	8010000.0	8020000.0	17.0	32.312217712402344	5.328134536743164
1.0	8060000.0	8070000.0	10.0	26.877605438232422	4.1383771896362305
1.0	8170000.0	8180000.0	35.0	50.07167053222656	8.36210823059082
1.0	8240000.0	8250000.0	40.0	49.745521545410156	8.480237007141113
1.0	8290000.0	8300000.0	39.0	47.100093841552734	7.9337286949157715
1.0	8300000.0	8310000.0	34.0	48.728912353515625	8.263175964355469
1.0	8380000.0	8390000.0	43.0	38.87465286254883	6.480928897857666
1.0	8390000.0	8400000.0	50.0	40.32868957519531	6.7284650802612305
1.0	8400000.0	8410000.0	28.0	33.14939880371094	5.347010612487793
1.0	8440000.0	8450000.0	11.0	25.40053367614746	3.6927573680877686
1.0	8550000.0	8560000.0	7.0	22.386341094970703	3.426305055618286
1.0	8620000.0	8630000.0	18.0	22.852481842041016	3.484449863433838
1.0	8750000.0	8760000.0	14.0	23.483320236206055	3.6125080585479736
1.0	8770000.0	8780000.0	16.0	21.755664825439453	3.320016384124756
1.0	8820000.0	8830000.0	14.0	24.213098526000977	3.7528443336486816
1.0	8930000.0	8940000.0	15.0	23.841306686401367	3.682567596435547
1.0	8990000.0	9000000.0	27.0	43.49275588989258	7.287472724914551
1.0	9010000.0	9020000.0	46.0	46.096649169921875	7.765664577484131
1.0	9030000.0	9040000.0	38.0	47.649131774902344	8.07370376586914
1.0	9080000.0	9090000.0	39.0	47.80261993408203	8.045320510864258
1.0	9210000.0	9220000.0	11.0	25.101062774658203	3.8776278495788574
1.0	9240000.0	9250000.0	18.0	24.5776424407959	3.8788528442382812
1.0	9320000.0	9330000.0	21.0	27.372432708740234	4.231366157531738
1.0	9400000.0	9410000.0	19.0	24.8760986328125	3.8372886180877686
1.0	9410000.0	9420000.0	9.0	26.456867218017578	4.119494915008545
1.0	9560000.0	9570000.0	41.0	40.8070182800293	6.795732021331787
1.0	9590000.0	9600000.0	16.0	28.367904663085938	4.5437798500061035
1.0	9660000.0	9670000.0	21.0	27.246667861938477	4.204999923706055
1.0	9740000.0	9750000.0	8.0	24.6379337310791	3.7732856273651123
1.0	9760000.0	9770000.0	9.0	26.516845703125	4.138089179992676
1.0	9770000.0	9780000.0	13.0	22.531545639038086	3.437497615814209
1.0	9840000.0	9850000.0	18.0	23.483022689819336	3.601811647415161
1.0	9870000.0	9880000.0	11.0	22.954511642456055	3.483471632003784
1.0	9880000.0	9890000.0	10.0	22.04299545288086	3.3283705711364746
1.0	9930000.0	9940000.0	18.0	25.1710147857666	3.8528740406036377
1.0	9950000.0	9960000.0	16.0	21.06766128540039	3.1546034812927246
1.0	9980000.0	9990000.0	14.0	23.941192626953125	3.682035446166992
1.0	10020000.0	10030000.0	8.0	24.105335235595703	3.6886513233184814
1.0	10180000.0	10190000.0	13.0	23.35335922241211	3.617603302001953
1.0	10200000.0	10210000.0	24.0	24.454151153564453	3.7802329063415527
1.0	10280000.0	10290000.0	13.0	23.078815460205078	3.566910982131958
1.0	10310000.0	10320000.0	11.0	21.6209659576416	3.2936577796936035
1.0	10330000.0	10340000.0	5.0	22.16486167907715	3.326190948486328
1.0	10390000.0	10400000.0	13.0	23.15402603149414	3.5129363536834717
1.0	10410000.0	10420000.0	18.0	23.55537986755371	3.5780251026153564
1.0	10440000.0	10450000.0	8.0	23.251760482788086	3.5352675914764404
1.0	10470000.0	10480000.0	17.0	23.14739990234375	3.4989700317382812
1.0	10530000.0	10540000.0	7.0	22.642498016357422	3.4085323810577393
1.0	10620000.0	10630000.0	10.0	26.41643714904785	4.159743309020996
1.0	10670000.0	10680000.0	15.0	28.961328506469727	4.613988876342773
1.0	10740000.0	10750000.0	18.0	32.76824188232422	5.328306674957275
1.0	10750000.0	10760000.0	24.0	33.088802337646484	5.408807277679443
1.0	10880000.0	10890000.0	44.0	49.032142639160156	8.294166564941406
1.0	10960000.0	10970000.0	36.0	45.286415100097656	7.594001770019531
1.0	11100000.0	11110000.0	51.0	45.23110580444336	7.679747581481934
1.0	11150000.0	11160000.0	14.0	22.643131256103516	3.4244942665100098
1.0	11200000.0	11210000.0	17.0	22.705860137939453	3.4281716346740723
1.0	11240000.0	11250000.0	7.0	20.06620216369629	3.011702537536621
1.0	11300000.0	11310000.0	13.0	23.52996826171875	3.6150906085968018
1.0	11450000.0	11460000.0	44.0	51.790679931640625	8.756101608276367
1.0	11460000.0	11470000.0	46.0	59.358009338378906	9.976743698120117
1.0	11520000.0	11530000.0	47.0	57.60259246826172	9.8126859664917
1.0	11570000.0	11580000.0	48.0	68.28534698486328	10.640966415405273
1.0	11710000.0	11720000.0	10.0	26.774730682373047	4.230579853057861
1.0	11730000.0	11740000.0	8.0	26.83490562438965	4.194220066070557
1.0	11760000.0	11770000.0	16.0	35.17848587036133	5.723780632019043
1.0	11820000.0	11830000.0	37.0	38.405517578125	6.28782844543457
1.0	11850000.0	11860000.0	21.0	24.357425689697266	3.7857112884521484
1.0	11860000.0	11870000.0	13.0	22.461172103881836	3.4307525157928467
1.0	11880000.0	11890000.0	13.0	24.44620132446289	3.763697385787964
1.0	11950000.0	11960000.0	29.0	37.42760467529297	6.097899436950684
1.0	11980000.0	11990000.0	15.0	23.48723793029785	3.5485119819641113
1.0	12010000.0	12020000.0	13.0	26.472949981689453	4.113603115081787
1.0	12050000.0	12060000.0	15.0	24.538822174072266	3.8165175914764404
1.0	12060000.0	12070000.0	20.0	27.03238296508789	4.227417945861816
1.0	12070000.0	12080000.0	20.0	28.541919708251953	4.522279262542725
1.0	12090000.0	12100000.0	20.0	29.856060028076172	4.818048477172852
1.0	12130000.0	12140000.0	38.0	45.18242645263672	7.597323417663574
1.0	12200000.0	12210000.0	22.0	38.7486457824707	6.4001665115356445
1.0	12220000.0	12230000.0	33.0	37.439239501953125	6.139557361602783
1.0	12290000.0	12300000.0	15.0	24.200702667236328	3.7547507286071777
1.0	12300000.0	12310000.0	21.0	24.723880767822266	3.8400561809539795
1.0	12320000.0	12330000.0	13.0	25.143531799316406	3.9355177879333496
1.0	12380000.0	12390000.0	11.0	25.131933212280273	3.874239683151245
1.0	12450000.0	12460000.0	14.0	25.559953689575195	3.9945132732391357
1.0	12530000.0	12540000.0	13.0	23.301639556884766	3.618224620819092
1.0	12640000.0	12650000.0	39.0	39.791099548339844	6.6867170333862305
1.0	12720000.0	12730000.0	40.0	66.16224670410156	10.744939804077148
1.0	12760000.0	12770000.0	72.0	84.5060806274414	11.80925464630127
1.0	12780000.0	12790000.0	71.0	77.84080505371094	11.57459831237793
1.0	12830000.0	12840000.0	95.0	83.9581069946289	12.176786422729492
1.0	12860000.0	12870000.0	82.0	75.2716064453125	11.5280122756958
1.0	13780000.0	13790000.0	49.0	43.53498458862305	7.289849758148193
1.0	13790000.0	13800000.0	52.0	43.3680534362793	7.179625034332275
1.0	13900000.0	13910000.0	54.0	54.28656768798828	9.21375846862793
1.0	13920000.0	13930000.0	43.0	49.30906677246094	8.251665115356445
1.0	13970000.0	13980000.0	35.0	46.25169372558594	7.7443695068359375
1.0	13990000.0	14000000.0	28.0	39.50483322143555	6.538891792297363
1.0	14010000.0	14020000.0	28.0	43.886985778808594	7.352987766265869
1.0	14030000.0	14040000.0	7.0	22.9564208984375	3.5407166481018066
1.0	14150000.0	14160000.0	20.0	33.09855270385742	5.246861457824707
1.0	14160000.0	14170000.0	26.0	40.8207893371582	6.748630523681641
1.0	14200000.0	14210000.0	38.0	38.965187072753906	6.380507946014404
1.0	14270000.0	14280000.0	35.0	41.878456115722656	6.884181976318359
1.0	14290000.0	14300000.0	25.0	37.027000427246094	6.055504322052002
1.0	14300000.0	14310000.0	28.0	40.13301467895508	6.54925537109375
1.0	14350000.0	14360000.0	34.0	36.563255310058594	5.929798126220703
1.0	14400000.0	14410000.0	29.0	40.189170837402344	6.511961936950684
1.0	14460000.0	14470000.0	23.0	43.34171676635742	7.110239505767822
1.0	14470000.0	14480000.0	31.0	44.831844329833984	7.42495059967041
1.0	14490000.0	14500000.0	19.0	40.86157989501953	6.788064002990723
1.0	14530000.0	14540000.0	42.0	45.59059524536133	7.605385780334473
1.0	14740000.0	14750000.0	29.0	42.101383209228516	6.990059852600098
1.0	14780000.0	14790000.0	35.0	45.638519287109375	7.5798797607421875
1.0	14810000.0	14820000.0	20.0	39.814247131347656	6.611964225769043
1.0	14830000.0	14840000.0	24.0	36.83161926269531	6.064504146575928
1.0	14920000.0	14930000.0	27.0	32.837684631347656	5.327879905700684
1.0	14940000.0	14950000.0	30.0	44.80646896362305	7.49149227142334
1.0	14990000.0	15000000.0	34.0	41.736019134521484	6.8720808029174805
1.0	15020000.0	15030000.0	34.0	41.543460845947266	6.837119102478027
1.0	15040000.0	15050000.0	27.0	46.190330505371094	7.766162872314453
1.0	15070000.0	15080000.0	19.0	32.5140495300293	5.348851203918457
1.0	15090000.0	15100000.0	28.0	44.75129699707031	7.4259467124938965
1.0	15180000.0	15190000.0	25.0	39.451087951660156	6.427384376525879
1.0	15190000.0	15200000.0	26.0	35.69813919067383	5.744626045227051
1.0	15210000.0	15220000.0	21.0	30.97549057006836	4.898623466491699
1.0	15220000.0	15230000.0	17.0	32.19858932495117	5.091103553771973
1.0	15310000.0	15320000.0	8.0	23.189777374267578	3.5060417652130127
1.0	15330000.0	15340000.0	10.0	23.911073684692383	3.6326537132263184
1.0	15400000.0	15410000.0	23.0	26.024560928344727	3.9673523902893066
1.0	15430000.0	15440000.0	15.0	26.435760498046875	4.083642482757568
1.0	15630000.0	15640000.0	37.0	42.159610748291016	7.021662712097168
1.0	15720000.0	15730000.0	29.0	45.18280792236328	7.6291656494140625
1.0	15750000.0	15760000.0	22.0	29.058130264282227	4.670976638793945
1.0	15800000.0	15810000.0	25.0	39.826881408691406	6.612636566162109
1.0	15820000.0	15830000.0	22.0	27.392719268798828	4.271503448486328
1.0	15840000.0	15850000.0	9.0	25.129364013671875	3.905278444290161
1.0	15870000.0	15880000.0	12.0	24.476837158203125	3.7966148853302
1.0	15930000.0	15940000.0	24.0	34.187225341796875	5.6291704177856445
1.0	15940000.0	15950000.0	7.0	21.25061798095703	3.223701000213623
1.0	15950000.0	15960000.0	9.0	23.98966407775879	3.2833359241485596
1.0	16010000.0	16020000.0	9.0	23.530288696289062	3.5999724864959717
1.0	16040000.0	16050000.0	18.0	22.6242618560791	3.47625994682312
1.0	16050000.0	16060000.0	17.0	25.471574783325195	3.8818485736846924
1.0	16190000.0	16200000.0	8.0	23.164718627929688	3.5713303089141846
1.0	16250000.0	16260000.0	12.0	23.56658363342285	3.6112704277038574
1.0	16300000.0	16310000.0	23.0	32.28418731689453	5.2734785079956055
1.0	16340000.0	16350000.0	18.0	31.609203338623047	5.193418502807617
1.0	16420000.0	16430000.0	30.0	46.00847625732422	7.734940528869629
1.0	16440000.0	16450000.0	25.0	36.91072463989258	6.020143032073975
1.0	16450000.0	16460000.0	25.0	35.49940872192383	5.788456916809082
1.0	16460000.0	16470000.0	24.0	30.945520401000977	4.96303129196167
1.0	16510000.0	16520000.0	16.0	35.60676193237305	5.792595386505127
1.0	16530000.0	16540000.0	16.0	27.237537384033203	4.211604118347168
1.0	16610000.0	16620000.0	12.0	24.311594009399414	3.735164165496826
1.0	16620000.0	16630000.0	3.0	23.775188446044922	3.649981737136841
1.0	16630000.0	16640000.0	18.0	25.24997329711914	3.9090640544891357
1.0	16660000.0	16670000.0	19.0	24.13938331604004	3.756507158279419
1.0	16690000.0	16700000.0	16.0	24.791683197021484	3.8168301582336426
1.0	16700000.0	16710000.0	13.0	24.621973037719727	3.5215060710906982
1.0	17040000.0	17050000.0	83.0	36.286460876464844	5.920774936676025
1.0	17240000.0	17250000.0	20.0	23.15765380859375	3.38305926322937
1.0	17280000.0	17290000.0	11.0	26.006526947021484	4.033068656921387
1.0	17290000.0	17300000.0	12.0	25.7974796295166	3.975137233734131
1.0	17300000.0	17310000.0	4.0	23.361373901367188	3.5938422679901123
1.0	17330000.0	17340000.0	18.0	24.995006561279297	3.865065813064575
1.0	17370000.0	17380000.0	9.0	23.7371883392334	3.3794524669647217
1.0	17420000.0	17430000.0	18.0	33.70907211303711	5.507036209106445
1.0	17470000.0	17480000.0	48.0	50.316490173339844	8.526044845581055
1.0	17480000.0	17490000.0	45.0	57.852333068847656	9.841287612915039
1.0	17500000.0	17510000.0	53.0	54.298240661621094	8.92158317565918
1.0	17540000.0	17550000.0	45.0	49.22887420654297	8.323174476623535
1.0	17560000.0	17570000.0	39.0	38.97232437133789	6.456834316253662
1.0	17700000.0	17710000.0	32.0	50.366153717041016	8.522144317626953
1.0	17710000.0	17720000.0	42.0	47.61783218383789	8.076382637023926
1.0	17720000.0	17730000.0	29.0	45.65291213989258	7.714563846588135
1.0	17770000.0	17780000.0	26.0	36.82681655883789	6.067115783691406
1.0	17870000.0	17880000.0	8.0	23.854482650756836	3.7328152656555176
1.0	17930000.0	17940000.0	22.0	26.198883056640625	4.051821708679199
1.0	17950000.0	17960000.0	17.0	28.944110870361328	4.554963111877441
1.0	17990000.0	18000000.0	16.0	30.902963638305664	4.985790252685547
1.0	18070000.0	18080000.0	53.0	56.923133850097656	9.680709838867188
1.0	18090000.0	18100000.0	48.0	60.734649658203125	10.30640697479248
1.0	18120000.0	18130000.0	57.0	62.836647033691406	10.665081024169922
1.0	18230000.0	18240000.0	72.0	57.947120666503906	9.87891674041748
1.0	18250000.0	18260000.0	62.0	68.7967758178711	11.375475883483887
1.0	18270000.0	18280000.0	55.0	62.749183654785156	10.682092666625977
1.0	18290000.0	18300000.0	66.0	63.10406494140625	10.736770629882812
1.0	18300000.0	18310000.0	59.0	61.7187614440918	10.50013256072998
1.0	18390000.0	18400000.0	81.0	68.11720275878906	11.121622085571289
1.0	18430000.0	18440000.0	39.0	49.878074645996094	8.47443962097168
1.0	18450000.0	18460000.0	60.0	69.33418273925781	11.53626823425293
1.0	18500000.0	18510000.0	64.0	57.702110290527344	9.804101943969727
1.0	18520000.0	18530000.0	71.0	67.50716400146484	11.285139083862305
1.0	18590000.0	18600000.0	72.0	83.62786865234375	12.114458084106445
1.0	18630000.0	18640000.0	85.0	76.00545501708984	11.944196701049805
1.0	18640000.0	18650000.0	72.0	85.45075988769531	12.4681978225708
1.0	18740000.0	18750000.0	75.0	89.64847564697266	12.318510055541992
1.0	18790000.0	18800000.0	52.0	72.20635986328125	11.817129135131836
1.0	18910000.0	18920000.0	34.0	48.95770263671875	8.27433967590332
1.0	18940000.0	18950000.0	41.0	52.62177658081055	8.896126747131348
1.0	18970000.0	18980000.0	24.0	47.9321403503418	8.075714111328125
1.0	18980000.0	18990000.0	39.0	52.88056564331055	8.93207836151123
1.0	18990000.0	19000000.0	42.0	55.30887985229492	9.39112377166748
1.0	19050000.0	19060000.0	44.0	57.18999099731445	9.673072814941406
1.0	19060000.0	19070000.0	66.0	55.663352966308594	9.43211555480957
1.0	19080000.0	19090000.0	73.0	69.90228271484375	10.836297988891602
1.0	19090000.0	19100000.0	61.0	61.4740104675293	10.420541763305664
1.0	19150000.0	19160000.0	61.0	65.54179382324219	10.501832962036133
1.0	19170000.0	19180000.0	59.0	56.215248107910156	9.504751205444336
1.0	19230000.0	19240000.0	8.0	25.351856231689453	3.9126274585723877
1.0	19240000.0	19250000.0	14.0	24.690753936767578	3.863743305206299
1.0	19300000.0	19310000.0	37.0	44.70804214477539	7.496922969818115
1.0	19340000.0	19350000.0	38.0	43.19388961791992	7.221003532409668
1.0	19350000.0	19360000.0	49.0	40.582679748535156	6.724813938140869
1.0	19380000.0	19390000.0	38.0	40.363277435302734	6.647825717926025
1.0	19500000.0	19510000.0	12.0	21.160696029663086	3.1725363731384277
1.0	19510000.0	19520000.0	10.0	21.46270751953125	3.225893020629883
1.0	19550000.0	19560000.0	7.0	22.814388275146484	3.451796770095825
1.0	19570000.0	19580000.0	11.0	22.57175064086914	3.4161744117736816
1.0	19590000.0	19600000.0	19.0	28.442737579345703	4.470717906951904
1.0	19650000.0	19660000.0	15.0	27.692026138305664	4.287766456604004
1.0	19760000.0	19770000.0	12.0	23.529842376708984	3.4059066772460938
1.0	19790000.0	19800000.0	13.0	23.782794952392578	3.694960117340088
1.0	19800000.0	19810000.0	12.0	26.467342376708984	4.149840354919434
1.0	19810000.0	19820000.0	16.0	25.532869338989258	4.036791801452637
1.0	19830000.0	19840000.0	27.0	35.7375373840332	5.81304407119751
1.0	20050000.0	20060000.0	17.0	31.49881935119629	5.066543102264404
1.0	20090000.0	20100000.0	16.0	31.1541748046875	4.982871055603027
1.0	20170000.0	20180000.0	21.0	40.47199630737305	6.673802375793457
1.0	20190000.0	20200000.0	37.0	46.55955505371094	7.8551530838012695
1.0	20250000.0	20260000.0	62.0	55.37303924560547	9.457704544067383
1.0	20540000.0	20550000.0	32.0	42.76360321044922	7.178422451019287
1.0	20600000.0	20610000.0	52.0	53.177337646484375	8.999852180480957
1.0	20630000.0	20640000.0	60.0	60.01496505737305	10.174530982971191
1.0	20670000.0	20680000.0	41.0	60.8794059753418	10.391298294067383
1.0	20690000.0	20700000.0	41.0	48.03495407104492	8.072558403015137
1.0	20740000.0	20750000.0	67.0	60.464752197265625	10.018861770629883
1.0	20800000.0	20810000.0	19.0	39.962486267089844	6.7404937744140625
1.0	20940000.0	20950000.0	32.0	43.891822814941406	7.402891635894775
1.0	21060000.0	21070000.0	13.0	26.38262939453125	3.5251052379608154
1.0	21070000.0	21080000.0	14.0	22.993648529052734	3.5458977222442627
1.0	21140000.0	21150000.0	12.0	21.864749908447266	3.2096939086914062
1.0	21180000.0	21190000.0	19.0	22.65806007385254	3.454746961593628
1.0	21230000.0	21240000.0	9.0	22.793039321899414	3.503201723098755
1.0	21260000.0	21270000.0	12.0	22.300336837768555	3.415081739425659
1.0	21380000.0	21390000.0	10.0	22.96367835998535	3.244849443435669
1.0	21430000.0	21440000.0	14.0	23.498027801513672	3.5177884101867676
1.0	21570000.0	21580000.0	21.0	32.24027633666992	5.166937828063965
1.0	21630000.0	21640000.0	16.0	26.5747127532959	4.232621192932129
1.0	21700000.0	21710000.0	52.0	44.17363357543945	7.474691867828369
1.0	21820000.0	21830000.0	34.0	42.61199951171875	7.211225986480713
1.0	21830000.0	21840000.0	18.0	38.549407958984375	6.314852237701416
1.0	21840000.0	21850000.0	36.0	37.92998123168945	6.238452434539795
1.0	21850000.0	21860000.0	48.0	36.24164581298828	5.920365333557129
1.0	21860000.0	21870000.0	27.0	35.18431091308594	5.712503910064697
1.0	21880000.0	21890000.0	33.0	38.052703857421875	6.238646507263184
1.0	21950000.0	21960000.0	12.0	29.231197357177734	4.591457366943359
1.0	21990000.0	22000000.0	8.0	26.82814598083496	4.145553112030029
1.0	22010000.0	22020000.0	13.0	22.68183135986328	3.450868606567383
1.0	22020000.0	22030000.0	11.0	20.66110610961914	3.1079607009887695
1.0	22040000.0	22050000.0	8.0	22.373889923095703	3.4002132415771484
1.0	22060000.0	22070000.0	10.0	21.186992645263672	3.190117120742798
1.0	22080000.0	22090000.0	10.0	22.12398910522461	3.3664703369140625
1.0	22220000.0	22230000.0	19.0	25.834583282470703	3.9829392433166504
1.0	22240000.0	22250000.0	10.0	25.332260131835938	3.906466245651245
1.0	22350000.0	22360000.0	19.0	25.199020385742188	3.9821841716766357
1.0	22400000.0	22410000.0	6.0	25.995752334594727	3.496715545654297
1.0	22450000.0	22460000.0	11.0	28.57345962524414	4.5156354904174805
1.0	22470000.0	22480000.0	21.0	38.93645095825195	6.430455684661865
1.0	22480000.0	22490000.0	39.0	43.84186553955078	7.309659004211426
1.0	22550000.0	22560000.0	42.0	48.759708404541016	8.20449161529541
1.0	22570000.0	22580000.0	44.0	49.37080383300781	8.301547050476074
1.0	22640000.0	22650000.0	32.0	49.7706184387207	8.402717590332031
1.0	22670000.0	22680000.0	52.0	42.31011199951172	7.054278373718262
1.0	22710000.0	22720000.0	40.0	43.49614715576172	7.271783351898193
1.0	22730000.0	22740000.0	48.0	46.0786018371582	7.757082939147949
1.0	22810000.0	22820000.0	14.0	26.778051376342773	4.258663177490234
1.0	22900000.0	22910000.0	40.0	38.95794677734375	6.474095344543457
1.0	22930000.0	22940000.0	44.0	53.94221115112305	9.149347305297852
1.0	22940000.0	22950000.0	42.0	52.16556930541992	8.806806564331055
1.0	22950000.0	22960000.0	30.0	48.608272552490234	8.205455780029297
1.0	23050000.0	23060000.0	52.0	44.10329818725586	7.378962516784668
1.0	23080000.0	23090000.0	52.0	44.66014862060547	7.476635932922363
1.0	23190000.0	23200000.0	39.0	51.69804763793945	8.763286590576172
1.0	23200000.0	23210000.0	52.0	49.028717041015625	8.254343032836914
1.0	23260000.0	23270000.0	59.0	53.259727478027344	9.06153678894043
1.0	23360000.0	23370000.0	9.0	25.658435821533203	3.4779601097106934
1.0	23480000.0	23490000.0	10.0	25.569477081298828	3.8164868354797363
1.0	23560000.0	23570000.0	38.0	40.8550910949707	6.820736885070801
1.0	23580000.0	23590000.0	35.0	40.055198669433594	6.693063259124756
1.0	23630000.0	23640000.0	8.0	23.849456787109375	3.3488781452178955
1.0	23650000.0	23660000.0	14.0	22.735492706298828	3.328119993209839
1.0	23710000.0	23720000.0	18.0	27.338348388671875	4.301562309265137
1.0	23760000.0	23770000.0	37.0	34.584693908691406	5.565937042236328
1.0	23840000.0	23850000.0	19.0	30.70391845703125	4.976188659667969
1.0	23910000.0	23920000.0	33.0	44.94088363647461	7.563817501068115
1.0	23960000.0	23970000.0	31.0	39.7425651550293	6.6317548751831055
1.0	24030000.0	24040000.0	11.0	24.64514923095703	3.835322141647339
1.0	24060000.0	24070000.0	15.0	23.780323028564453	3.688183307647705
1.0	24070000.0	24080000.0	8.0	21.956981658935547	3.147700548171997
1.0	24250000.0	24260000.0	29.0	34.545623779296875	5.554349899291992
1.0	24290000.0	24300000.0	0.0	21.6623592376709	3.1580395698547363
1.0	24330000.0	24340000.0	0.0	34.846046447753906	5.63262414932251
1.0	24400000.0	24410000.0	41.0	35.50627899169922	5.735363006591797
1.0	24490000.0	24500000.0	18.0	39.18034744262695	6.42807149887085
1.0	24510000.0	24520000.0	14.0	29.308679580688477	4.742832660675049
1.0	24520000.0	24530000.0	14.0	36.63679504394531	5.96874475479126
1.0	24540000.0	24550000.0	30.0	42.81984329223633	7.0844926834106445
1.0	24620000.0	24630000.0	23.0	38.46704864501953	6.295070648193359
1.0	24640000.0	24650000.0	11.0	31.906036376953125	5.11987829208374
1.0	24740000.0	24750000.0	11.0	24.43368911743164	3.7357017993927
1.0	24810000.0	24820000.0	23.0	36.53361892700195	5.98763370513916
1.0	24920000.0	24930000.0	27.0	34.27444839477539	5.562666893005371
1.0	24950000.0	24960000.0	19.0	37.82971954345703	6.254134178161621
1.0	25010000.0	25020000.0	21.0	30.030078887939453	4.796538352966309
1.0	25020000.0	25030000.0	16.0	32.83026123046875	5.3466596603393555
1.0	25090000.0	25100000.0	11.0	22.201087951660156	3.40405011177063
1.0	25150000.0	25160000.0	10.0	22.746553421020508	3.162001371383667
1.0	25210000.0	25220000.0	23.0	38.5820426940918	6.396850109100342
1.0	25240000.0	25250000.0	10.0	23.033809661865234	3.5497124195098877
1.0	25260000.0	25270000.0	8.0	31.02252197265625	4.854573726654053
1.0	25330000.0	25340000.0	14.0	29.1678409576416	4.555966377258301
1.0	25390000.0	25400000.0	29.0	41.11450958251953	6.8186469078063965
1.0	25410000.0	25420000.0	28.0	39.10755920410156	6.420641899108887
1.0	25430000.0	25440000.0	18.0	36.4932861328125	5.924896240234375
1.0	25450000.0	25460000.0	27.0	41.319244384765625	6.870562553405762
1.0	25480000.0	25490000.0	20.0	41.84983444213867	6.97280216217041
1.0	25490000.0	25500000.0	19.0	37.347381591796875	6.147790431976318
1.0	25500000.0	25510000.0	9.0	30.284984588623047	4.810878753662109
1.0	25510000.0	25520000.0	24.0	37.79840087890625	6.1660871505737305
1.0	25810000.0	25820000.0	9.0	23.936748504638672	3.700657367706299
1.0	25840000.0	25850000.0	26.0	38.28413772583008	6.294553279876709
1.0	25870000.0	25880000.0	18.0	22.38467025756836	3.3776237964630127
1.0	25890000.0	25900000.0	15.0	24.47481918334961	3.7275047302246094
1.0	25970000.0	25980000.0	19.0	33.05788803100586	5.3015546798706055
1.0	26010000.0	26020000.0	17.0	29.692020416259766	4.739754676818848
1.0	26060000.0	26070000.0	25.0	30.1760196685791	4.854487895965576
1.0	26070000.0	26080000.0	33.0	29.18568992614746	4.586397647857666
1.0	26150000.0	26160000.0	9.0	22.32590675354004	3.40336275100708
1.0	26210000.0	26220000.0	12.0	25.572406768798828	3.967268705368042
1.0	26320000.0	26330000.0	23.0	27.889102935791016	4.398313999176025
1.0	26350000.0	26360000.0	10.0	22.78253746032715	3.1759305000305176
1.0	26430000.0	26440000.0	18.0	25.14796257019043	3.9326090812683105
1.0	26460000.0	26470000.0	16.0	35.66255569458008	5.881662368774414
1.0	26510000.0	26520000.0	31.0	36.482452392578125	5.914315223693848
1.0	26520000.0	26530000.0	30.0	42.10066223144531	7.005664825439453
1.0	26560000.0	26570000.0	18.0	25.749805450439453	3.759051561355591
1.0	26620000.0	26630000.0	32.0	30.607402801513672	4.903565883636475
1.0	26650000.0	26660000.0	32.0	40.645057678222656	6.714369297027588
1.0	26690000.0	26700000.0	37.0	46.677650451660156	7.896594047546387
1.0	26880000.0	26890000.0	10.0	33.24771499633789	5.324172019958496
1.0	26900000.0	26910000.0	34.0	36.72937774658203	6.011811256408691
1.0	26910000.0	26920000.0	28.0	42.997169494628906	7.239307403564453
1.0	26970000.0	26980000.0	27.0	36.07765579223633	5.950669288635254
1.0	27050000.0	27060000.0	6.0	22.151653289794922	3.3720080852508545
1.0	27100000.0	27110000.0	15.0	23.371639251708984	3.5522665977478027
1.0	27150000.0	27160000.0	18.0	22.33493423461914	3.3942837715148926
1.0	27190000.0	27200000.0	13.0	27.840051651000977	4.418723106384277
1.0	27230000.0	27240000.0	26.0	35.37685012817383	5.712982177734375
1.0	27340000.0	27350000.0	21.0	33.559898376464844	5.428006649017334
1.0	27490000.0	27500000.0	26.0	37.15599060058594	6.119080543518066
1.0	27560000.0	27570000.0	12.0	25.417591094970703	3.887439012527466
1.0	27620000.0	27630000.0	9.0	24.03752326965332	3.654757022857666
1.0	27630000.0	27640000.0	23.0	26.360363006591797	4.059029579162598
1.0	27670000.0	27680000.0	19.0	28.50619888305664	4.445157051086426
1.0	27700000.0	27710000.0	22.0	37.37815475463867	6.123421669006348
1.0	27740000.0	27750000.0	13.0	22.348249435424805	3.1946723461151123
1.0	27810000.0	27820000.0	9.0	21.41949462890625	3.252333879470825
1.0	27850000.0	27860000.0	8.0	21.439781188964844	3.197678804397583
1.0	27860000.0	27870000.0	11.0	23.185253143310547	3.5404257774353027
1.0	28200000.0	28210000.0	9.0	24.873762130737305	3.821861743927002
1.0	28230000.0	28240000.0	5.0	23.157272338867188	3.546191453933716
1.0	28240000.0	28250000.0	21.0	35.36861038208008	5.882851600646973
1.0	28270000.0	28280000.0	30.0	34.7285270690918	5.583640098571777
1.0	28310000.0	28320000.0	16.0	22.724788665771484	3.457423448562622
1.0	28390000.0	28400000.0	11.0	22.476619720458984	3.1941380500793457
1.0	28540000.0	28550000.0	17.0	23.713539123535156	3.6849398612976074
1.0	28570000.0	28580000.0	30.0	27.482919692993164	4.385233402252197
1.0	28580000.0	28590000.0	32.0	29.003314971923828	4.608797550201416
1.0	28610000.0	28620000.0	29.0	31.392202377319336	5.0667948722839355
1.0	28640000.0	28650000.0	28.0	39.042991638183594	6.4363813400268555
1.0	28650000.0	28660000.0	13.0	28.45587158203125	4.511068344116211
1.0	28680000.0	28690000.0	40.0	31.008106231689453	4.971894264221191
1.0	28820000.0	28830000.0	18.0	23.231460571289062	3.5305428504943848
1.0	28840000.0	28850000.0	11.0	21.93113136291504	3.2813849449157715
1.0	28860000.0	28870000.0	25.0	24.80878257751465	3.794055223464966
1.0	28930000.0	28940000.0	15.0	25.365360260009766	3.8995940685272217
1.0	28940000.0	28950000.0	19.0	25.62993812561035	3.9712073802948
1.0	29030000.0	29040000.0	21.0	26.116464614868164	4.070597171783447
1.0	29070000.0	29080000.0	7.0	25.47635269165039	3.3329079151153564
1.0	29090000.0	29100000.0	11.0	25.751733779907227	3.564122438430786
1.0	29100000.0	29110000.0	29.0	30.18549156188965	4.855406761169434
1.0	29120000.0	29130000.0	33.0	40.748695373535156	6.747844696044922
1.0	29130000.0	29140000.0	25.0	37.993309020996094	6.285935878753662
1.0	29200000.0	29210000.0	38.0	37.388450622558594	6.151937961578369
1.0	29230000.0	29240000.0	21.0	29.506067276000977	4.688345432281494
1.0	29240000.0	29250000.0	15.0	30.261072158813477	4.868403434753418
1.0	29260000.0	29270000.0	8.0	36.71053695678711	6.046226501464844
1.0	29310000.0	29320000.0	18.0	27.623870849609375	4.401442527770996
1.0	29330000.0	29340000.0	21.0	26.548320770263672	4.1376471519470215
1.0	29340000.0	29350000.0	14.0	26.531871795654297	4.132541179656982
1.0	29360000.0	29370000.0	19.0	25.862335205078125	3.9634711742401123
1.0	29460000.0	29470000.0	15.0	27.743494033813477	4.357186794281006
1.0	29470000.0	29480000.0	16.0	23.225704193115234	3.548718214035034
1.0	29580000.0	29590000.0	19.0	27.123205184936523	4.241320610046387
1.0	29600000.0	29610000.0	32.0	31.474422454833984	5.124161720275879
1.0	29690000.0	29700000.0	45.0	63.923980712890625	10.500406265258789
1.0	29800000.0	29810000.0	63.0	65.22103118896484	10.913198471069336
1.0	29830000.0	29840000.0	60.0	57.3120231628418	9.733987808227539
1.0	29840000.0	29850000.0	63.0	55.2607307434082	9.348878860473633
1.0	30020000.0	30030000.0	19.0	22.15692710876465	3.525632381439209
1.0	30030000.0	30040000.0	80.0	59.6524658203125	10.129602432250977
1.0	30050000.0	30060000.0	64.0	55.21441650390625	9.362504959106445
1.0	30070000.0	30080000.0	72.0	65.51668548583984	10.469441413879395
1.0	30100000.0	30110000.0	68.0	61.08949661254883	10.39843463897705
1.0	30250000.0	30260000.0	56.0	65.40760803222656	11.183682441711426
1.0	30260000.0	30270000.0	56.0	56.65940475463867	9.59883975982666
1.0	30270000.0	30280000.0	44.0	60.26054763793945	10.244123458862305
1.0	30290000.0	30300000.0	66.0	64.30279541015625	10.598472595214844
1.0	30380000.0	30390000.0	65.0	71.04486083984375	11.432072639465332
1.0	30520000.0	30530000.0	36.0	60.145179748535156	10.217169761657715
1.0	30570000.0	30580000.0	43.0	57.9020881652832	9.85743522644043
1.0	30580000.0	30590000.0	39.0	47.40262985229492	8.014043807983398
1.0	30620000.0	30630000.0	61.0	68.1157455444336	10.87818717956543
1.0	30640000.0	30650000.0	64.0	58.80366897583008	9.935905456542969
1.0	30680000.0	30690000.0	42.0	55.054710388183594	9.32294750213623
1.0	30730000.0	30740000.0	33.0	52.289878845214844	8.822335243225098
1.0	30780000.0	30790000.0	42.0	51.275146484375	8.734097480773926
1.0	30800000.0	30810000.0	40.0	53.131813049316406	8.991534233093262
1.0	30850000.0	30860000.0	20.0	37.47922897338867	6.205071926116943
1.0	30890000.0	30900000.0	23.0	48.51025390625	8.11231803894043
1.0	30980000.0	30990000.0	44.0	47.59235763549805	7.965195655822754
1.0	31020000.0	31030000.0	37.0	59.61225128173828	9.836649894714355
1.0	31040000.0	31050000.0	28.0	51.040687561035156	8.634140968322754
1.0	31080000.0	31090000.0	29.0	56.18389892578125	9.504068374633789
1.0	31090000.0	31100000.0	40.0	57.283485412597656	9.671095848083496
1.0	31150000.0	31160000.0	50.0	51.97747039794922	8.812124252319336
1.0	31280000.0	31290000.0	16.0	24.990154266357422	3.917692184448242
1.0	31300000.0	31310000.0	20.0	32.20484161376953	5.1556525230407715
1.0	31320000.0	31330000.0	15.0	28.858753204345703	4.541001796722412
1.0	31370000.0	31380000.0	8.0	22.43839454650879	3.3588149547576904
1.0	31460000.0	31470000.0	18.0	21.824316024780273	3.1130499839782715
1.0	31560000.0	31570000.0	31.0	39.20746994018555	6.516985893249512
1.0	31660000.0	31670000.0	23.0	40.38740158081055	6.722991943359375
1.0	31700000.0	31710000.0	26.0	38.61475372314453	6.336020469665527
1.0	31760000.0	31770000.0	27.0	23.748573303222656	3.6590030193328857
1.0	31780000.0	31790000.0	10.0	23.40605354309082	3.604565143585205
1.0	31810000.0	31820000.0	16.0	23.642444610595703	3.6343612670898438
1.0	31840000.0	31850000.0	8.0	24.14443588256836	3.7729294300079346
1.0	31930000.0	31940000.0	53.0	67.6339340209961	11.233354568481445
1.0	31980000.0	31990000.0	45.0	59.0651969909668	9.689105033874512
1.0	32060000.0	32070000.0	27.0	44.229698181152344	7.412232398986816
1.0	32070000.0	32080000.0	27.0	36.40108871459961	5.943349838256836
1.0	32200000.0	32210000.0	20.0	32.95638656616211	5.325587272644043
1.0	32230000.0	32240000.0	23.0	34.314971923828125	5.570379257202148
1.0	32270000.0	32280000.0	29.0	37.64470672607422	6.210237503051758
1.0	32300000.0	32310000.0	32.0	41.60882568359375	6.971588134765625
1.0	32330000.0	32340000.0	23.0	39.49790573120117	6.544027805328369
1.0	32420000.0	32430000.0	25.0	36.60753631591797	6.0198469161987305
1.0	32460000.0	32470000.0	25.0	36.6700553894043	6.076680660247803
1.0	32490000.0	32500000.0	6.0	24.33030891418457	3.3767733573913574
1.0	32650000.0	32660000.0	13.0	23.840343475341797	3.613802671432495
1.0	32670000.0	32680000.0	9.0	24.12700843811035	3.7385284900665283
1.0	32760000.0	32770000.0	9.0	22.902318954467773	3.4892921447753906
1.0	32820000.0	32830000.0	12.0	23.48982810974121	3.6180663108825684
1.0	32830000.0	32840000.0	8.0	26.44257164001465	4.109265327453613
1.0	32840000.0	32850000.0	15.0	26.81036376953125	4.1757731437683105
1.0	32860000.0	32870000.0	28.0	29.466115951538086	4.64971399307251
1.0	32940000.0	32950000.0	24.0	38.36124038696289	6.29971981048584
1.0	32950000.0	32960000.0	24.0	33.73261260986328	5.455566883087158
1.0	33010000.0	33020000.0	18.0	26.352069854736328	4.136804103851318
1.0	33110000.0	33120000.0	17.0	21.051753997802734	3.1567771434783936
1.0	33120000.0	33130000.0	10.0	21.705867767333984	3.2806625366210938
1.0	33150000.0	33160000.0	6.0	21.183856964111328	3.231790542602539
1.0	33250000.0	33260000.0	13.0	22.364177703857422	3.4379501342773438
1.0	33370000.0	33380000.0	42.0	39.034080505371094	6.464389801025391
1.0	33410000.0	33420000.0	15.0	23.649707794189453	3.6481635570526123
1.0	33430000.0	33440000.0	17.0	30.917896270751953	4.968749046325684
1.0	33480000.0	33490000.0	12.0	21.92171287536621	3.3598473072052
1.0	33490000.0	33500000.0	13.0	21.554500579833984	3.036731243133545
1.0	33540000.0	33550000.0	15.0	25.19974136352539	3.869499683380127
1.0	33570000.0	33580000.0	14.0	27.974224090576172	4.458958148956299
1.0	33660000.0	33670000.0	41.0	35.90901184082031	5.829006195068359
1.0	33690000.0	33700000.0	39.0	31.85050392150879	5.059507846832275
1.0	33740000.0	33750000.0	13.0	23.907838821411133	3.6532440185546875
1.0	33750000.0	33760000.0	8.0	20.657352447509766	3.1384170055389404
1.0	33950000.0	33960000.0	22.0	32.62807083129883	4.937469482421875
1.0	33990000.0	34000000.0	50.0	65.78311920166016	10.34483528137207
1.0	34020000.0	34030000.0	66.0	78.21891021728516	11.380025863647461
1.0	34070000.0	34080000.0	61.0	58.82389450073242	10.083269119262695
1.0	34080000.0	34090000.0	48.0	78.28520965576172	12.034092903137207
1.0	34150000.0	34160000.0	90.0	85.41999816894531	12.384011268615723
1.0	34180000.0	34190000.0	84.0	98.9476318359375	12.906599044799805
1.0	34290000.0	34300000.0	79.0	68.96257019042969	10.938758850097656
1.0	34340000.0	34350000.0	83.0	82.1632080078125	12.510787963867188
1.0	34360000.0	34370000.0	62.0	72.29875183105469	11.532111167907715
1.0	34420000.0	34430000.0	53.0	71.98221588134766	11.58225154876709
1.0	34430000.0	34440000.0	67.0	66.04759216308594	11.05382251739502
1.0	34450000.0	34460000.0	68.0	66.63475036621094	11.047709465026855
1.0	34490000.0	34500000.0	67.0	74.28157043457031	11.566088676452637
1.0	34610000.0	34620000.0	71.0	81.88728332519531	12.319578170776367
1.0	34640000.0	34650000.0	67.0	94.94772338867188	12.932278633117676
1.0	34850000.0	34860000.0	116.0	119.51025390625	13.117498397827148
1.0	34900000.0	34910000.0	109.0	120.38279724121094	13.185060501098633
1.0	34950000.0	34960000.0	94.0	124.7117919921875	13.263448715209961
1.0	34960000.0	34970000.0	109.0	123.57421875	13.109501838684082
1.0	34980000.0	34990000.0	97.0	111.01912689208984	12.885807991027832
1.0	35010000.0	35020000.0	122.0	114.77333068847656	13.10063648223877
1.0	35080000.0	35090000.0	70.0	92.64265441894531	12.841653823852539
1.0	35100000.0	35110000.0	50.0	67.21987915039062	11.042449951171875
1.0	35150000.0	35160000.0	71.0	82.82857513427734	12.01250171661377
1.0	35250000.0	35260000.0	40.0	49.88772964477539	8.469196319580078
1.0	35290000.0	35300000.0	24.0	34.96709442138672	5.826774597167969
1.0	35310000.0	35320000.0	23.0	29.817800521850586	4.825644493103027
1.0	35450000.0	35460000.0	11.0	23.5843505859375	4.034602165222168
1.0	35480000.0	35490000.0	14.0	27.2861270904541	3.772524356842041
1.0	35510000.0	35520000.0	26.0	37.97077178955078	6.2790374755859375
1.0	35570000.0	35580000.0	14.0	26.523025512695312	3.7887375354766846
1.0	35640000.0	35650000.0	12.0	25.33187484741211	3.3404717445373535
1.0	35740000.0	35750000.0	8.0	24.389724731445312	3.8108792304992676
1.0	35800000.0	35810000.0	11.0	23.440126419067383	3.3978850841522217
1.0	35810000.0	35820000.0	12.0	22.232404708862305	3.3881003856658936
1.0	35820000.0	35830000.0	14.0	22.074169158935547	3.3683218955993652
1.0	35840000.0	35850000.0	11.0	20.603694915771484	3.098139524459839
1.0	35910000.0	35920000.0	8.0	22.276042938232422	3.3733553886413574
1.0	35920000.0	35930000.0	17.0	23.62459373474121	3.613114833831787
1.0	35940000.0	35950000.0	13.0	23.731578826904297	3.6592013835906982
1.0	35970000.0	35980000.0	6.0	22.57296371459961	3.4583935737609863
1.0	36020000.0	36030000.0	16.0	22.67079734802246	3.4116432666778564
1.0	36040000.0	36050000.0	19.0	23.341434478759766	3.5747170448303223
1.0	36120000.0	36130000.0	21.0	34.09374237060547	5.4936418533325195
1.0	36160000.0	36170000.0	25.0	33.28943634033203	5.335904121398926
1.0	36310000.0	36320000.0	8.0	22.276935577392578	3.20635724067688
1.0	36330000.0	36340000.0	23.0	32.46320343017578	5.264135360717773
1.0	36390000.0	36400000.0	12.0	23.08893394470215	3.5263404846191406
1.0	36480000.0	36490000.0	20.0	27.729755401611328	4.3962578773498535
1.0	36510000.0	36520000.0	10.0	28.8361759185791	4.599286079406738
1.0	36520000.0	36530000.0	12.0	25.127452850341797	3.916283369064331
1.0	36560000.0	36570000.0	32.0	27.519601821899414	4.293637275695801
1.0	36620000.0	36630000.0	10.0	23.196516036987305	3.0467348098754883
1.0	36680000.0	36690000.0	33.0	27.040380477905273	4.257785320281982
1.0	36770000.0	36780000.0	13.0	22.798044204711914	3.4788405895233154
1.0	36790000.0	36800000.0	23.0	27.96063232421875	4.377385139465332
1.0	36880000.0	36890000.0	8.0	24.966556549072266	3.8098881244659424
1.0	36890000.0	36900000.0	9.0	26.562957763671875	4.115838050842285
1.0	36900000.0	36910000.0	6.0	27.522502899169922	4.2948198318481445
1.0	36970000.0	36980000.0	55.0	46.35015869140625	7.8268723487854
1.0	37010000.0	37020000.0	41.0	44.184051513671875	7.442404747009277
1.0	37020000.0	37030000.0	47.0	49.40922927856445	8.32703971862793
1.0	37070000.0	37080000.0	24.0	51.9616813659668	8.847887992858887
1.0	37080000.0	37090000.0	46.0	55.704620361328125	9.481664657592773
1.0	37130000.0	37140000.0	52.0	56.341163635253906	9.555912971496582
1.0	37160000.0	37170000.0	43.0	46.164459228515625	7.796792507171631
1.0	37240000.0	37250000.0	38.0	43.715980529785156	7.333831787109375
1.0	37420000.0	37430000.0	42.0	56.674163818359375	9.615495681762695
1.0	37430000.0	37440000.0	63.0	59.04413604736328	9.93209457397461
1.0	37470000.0	37480000.0	46.0	52.1667366027832	8.79703426361084
1.0	37520000.0	37530000.0	44.0	48.23671340942383	8.096226692199707
1.0	37540000.0	37550000.0	32.0	32.04926681518555	5.2456464767456055
1.0	37570000.0	37580000.0	42.0	54.796165466308594	9.273103713989258
1.0	37590000.0	37600000.0	22.0	32.127891540527344	4.9694037437438965
1.0	37630000.0	37640000.0	48.0	49.97870635986328	8.497880935668945
1.0	37680000.0	37690000.0	53.0	66.54303741455078	10.509217262268066
1.0	37720000.0	37730000.0	56.0	59.489990234375	10.131065368652344
1.0	37810000.0	37820000.0	45.0	70.22614288330078	11.237096786499023
1.0	37900000.0	37910000.0	35.0	43.297454833984375	7.2133026123046875
1.0	37930000.0	37940000.0	16.0	31.70220947265625	5.096107006072998
1.0	37950000.0	37960000.0	11.0	26.073375701904297	4.084854602813721
1.0	37970000.0	37980000.0	6.0	25.086904525756836	3.5725531578063965
1.0	38080000.0	38090000.0	35.0	51.5152587890625	8.726896286010742
1.0	38140000.0	38150000.0	42.0	31.08295249938965	5.008005619049072
1.0	38160000.0	38170000.0	17.0	25.887792587280273	3.464449644088745
1.0	38210000.0	38220000.0	31.0	49.088592529296875	8.326597213745117
1.0	38260000.0	38270000.0	4.0	27.943889617919922	4.407535552978516
1.0	38290000.0	38300000.0	11.0	24.747671127319336	3.873521327972412
1.0	38300000.0	38310000.0	15.0	24.587862014770508	3.8131484985351562
1.0	38340000.0	38350000.0	14.0	24.40289306640625	3.734265089035034
1.0	38550000.0	38560000.0	33.0	44.26157760620117	7.4115309715271
1.0	38590000.0	38600000.0	59.0	55.58917236328125	9.4235258102417
1.0	38640000.0	38650000.0	47.0	69.48603820800781	10.760807991027832
1.0	38690000.0	38700000.0	65.0	70.84687805175781	11.270435333251953
1.0	38770000.0	38780000.0	49.0	77.0837173461914	11.453453063964844
1.0	38800000.0	38810000.0	88.0	85.23966217041016	12.375343322753906
1.0	38860000.0	38870000.0	85.0	95.16142272949219	12.661653518676758
1.0	38880000.0	38890000.0	71.0	82.47169494628906	11.755147933959961
1.0	38960000.0	38970000.0	38.0	53.42462158203125	9.071401596069336
1.0	38990000.0	39000000.0	38.0	52.44093704223633	8.88537311553955
1.0	39040000.0	39050000.0	30.0	49.846336364746094	8.410852432250977
1.0	39110000.0	39120000.0	38.0	64.98481750488281	10.401078224182129
1.0	39170000.0	39180000.0	65.0	79.93006896972656	11.773447036743164
1.0	39200000.0	39210000.0	54.0	60.6780891418457	10.311349868774414
1.0	39210000.0	39220000.0	66.0	60.556312561035156	10.13018798828125
1.0	39260000.0	39270000.0	41.0	53.71912384033203	9.153924942016602
1.0	39290000.0	39300000.0	43.0	44.13608932495117	7.410182952880859
1.0	39300000.0	39310000.0	12.0	27.722919464111328	3.9883198738098145
1.0	39310000.0	39320000.0	14.0	25.648590087890625	3.4865074157714844
1.0	39340000.0	39350000.0	24.0	26.4154052734375	4.212447643280029
1.0	39370000.0	39380000.0	31.0	34.84478759765625	5.816908359527588
1.0	39400000.0	39410000.0	29.0	36.61088562011719	6.011414527893066
1.0	39470000.0	39480000.0	15.0	24.69186019897461	3.8591628074645996
1.0	39570000.0	39580000.0	8.0	20.889677047729492	2.9978458881378174
1.0	39640000.0	39650000.0	12.0	23.053762435913086	3.4905056953430176
1.0	39670000.0	39680000.0	8.0	21.607131958007812	3.04014253616333
1.0	39710000.0	39720000.0	11.0	22.375362396240234	3.4058585166931152
1.0	39720000.0	39730000.0	6.0	22.030670166015625	3.3280348777770996
1.0	39810000.0	39820000.0	19.0	22.312297821044922	3.3694424629211426
1.0	39820000.0	39830000.0	8.0	22.360698699951172	3.374408006668091
1.0	39870000.0	39880000.0	11.0	20.26568031311035	3.0455920696258545
1.0	39960000.0	39970000.0	24.0	36.10847473144531	5.910770416259766
1.0	40000000.0	40010000.0	13.0	24.28435707092285	3.7308239936828613
1.0	40050000.0	40060000.0	30.0	41.76707077026367	6.974949836730957
1.0	40060000.0	40070000.0	31.0	40.750579833984375	6.750821590423584
1.0	40120000.0	40130000.0	22.0	35.668907165527344	5.780777931213379
1.0	40150000.0	40160000.0	30.0	35.696815490722656	5.736507892608643
1.0	40180000.0	40190000.0	28.0	36.22837448120117	5.872443675994873
1.0	40250000.0	40260000.0	10.0	31.00875473022461	4.985079765319824
1.0	40270000.0	40280000.0	28.0	36.43235397338867	6.049391746520996
1.0	40300000.0	40310000.0	10.0	22.537540435791016	3.472621440887451
1.0	40310000.0	40320000.0	16.0	25.422916412353516	3.5298550128936768
1.0	40350000.0	40360000.0	24.0	35.31517791748047	5.724932670593262
1.0	40410000.0	40420000.0	37.0	34.90108108520508	5.743724822998047
1.0	40460000.0	40470000.0	17.0	35.29991912841797	5.769130706787109
1.0	40540000.0	40550000.0	11.0	26.106273651123047	3.7110087871551514
1.0	40550000.0	40560000.0	18.0	24.258846282958984	3.4757866859436035
1.0	40700000.0	40710000.0	14.0	23.754671096801758	3.4862430095672607
1.0	40740000.0	40750000.0	8.0	24.881332397460938	3.550931453704834
1.0	40800000.0	40810000.0	41.0	40.89603042602539	6.804421424865723
1.0	40860000.0	40870000.0	16.0	29.646869659423828	4.776419162750244
1.0	40950000.0	40960000.0	11.0	27.21890640258789	4.237265586853027
1.0	40960000.0	40970000.0	13.0	28.579700469970703	4.542855739593506
1.0	40990000.0	41000000.0	18.0	35.70534896850586	5.9822678565979
1.0	41010000.0	41020000.0	22.0	32.138832092285156	5.238064765930176
1.0	41020000.0	41030000.0	29.0	45.42036819458008	7.645157814025879
1.0	41050000.0	41060000.0	34.0	38.444889068603516	6.328852653503418
1.0	41070000.0	41080000.0	44.0	42.82664489746094	7.195883750915527
1.0	41190000.0	41200000.0	13.0	24.618927001953125	3.483471632003784
1.0	41210000.0	41220000.0	12.0	25.805133819580078	3.442797899246216
1.0	41250000.0	41260000.0	19.0	40.52629089355469	6.703619480133057
1.0	41280000.0	41290000.0	28.0	38.288490295410156	6.298433780670166
1.0	41340000.0	41350000.0	32.0	34.45414733886719	5.596523284912109
1.0	41360000.0	41370000.0	32.0	36.626976013183594	6.09751558303833
1.0	41400000.0	41410000.0	38.0	36.26537322998047	5.947473049163818
1.0	41470000.0	41480000.0	11.0	23.571334838867188	3.5854015350341797
1.0	41480000.0	41490000.0	10.0	24.100980758666992	3.6834373474121094
1.0	41490000.0	41500000.0	1.0	23.827678680419922	3.6294009685516357
1.0	41540000.0	41550000.0	15.0	23.170522689819336	3.3229918479919434
1.0	41650000.0	41660000.0	12.0	22.76746940612793	3.493054151535034
1.0	41710000.0	41720000.0	15.0	37.5993766784668	6.181110382080078
1.0	41740000.0	41750000.0	44.0	40.11407470703125	6.616377830505371
1.0	41790000.0	41800000.0	29.0	42.58489227294922	7.089744567871094
1.0	41830000.0	41840000.0	29.0	34.7923583984375	5.644237041473389
1.0	41850000.0	41860000.0	36.0	40.95661926269531	6.708949089050293
1.0	41870000.0	41880000.0	37.0	44.408416748046875	7.376223564147949
1.0	41880000.0	41890000.0	27.0	39.5085563659668	6.535513401031494
1.0	41930000.0	41940000.0	22.0	40.60102081298828	6.698670387268066
1.0	41950000.0	41960000.0	33.0	41.40076446533203	6.884822845458984
1.0	42020000.0	42030000.0	30.0	34.708778381347656	5.73589563369751
1.0	42040000.0	42050000.0	20.0	31.158306121826172	5.081103801727295
1.0	42070000.0	42080000.0	24.0	36.464263916015625	6.00991153717041
1.0	42230000.0	42240000.0	32.0	38.3154182434082	6.315532207489014
1.0	42250000.0	42260000.0	27.0	37.87498474121094	6.257291316986084
1.0	42260000.0	42270000.0	26.0	36.07154083251953	5.984429359436035
1.0	42280000.0	42290000.0	25.0	35.192481994628906	5.707751274108887
1.0	42290000.0	42300000.0	34.0	38.6368293762207	6.330832004547119
1.0	42430000.0	42440000.0	33.0	37.94847106933594	6.300416469573975
1.0	42460000.0	42470000.0	21.0	38.242469787597656	6.351765155792236
1.0	42530000.0	42540000.0	46.0	49.53389358520508	8.352032661437988
1.0	42600000.0	42610000.0	44.0	46.97257614135742	7.8784499168396
1.0	42620000.0	42630000.0	49.0	52.829002380371094	9.01231575012207
1.0	42700000.0	42710000.0	21.0	24.901288986206055	3.898207426071167
1.0	42730000.0	42740000.0	8.0	26.522811889648438	3.479513168334961
1.0	42740000.0	42750000.0	14.0	25.056434631347656	3.467768430709839
1.0	42770000.0	42780000.0	18.0	25.980188369750977	3.5745081901550293
1.0	42780000.0	42790000.0	8.0	22.07461166381836	3.5105056762695312
1.0	42850000.0	42860000.0	27.0	45.2666015625	7.613380432128906
1.0	42870000.0	42880000.0	28.0	42.26679229736328	7.005898952484131
1.0	42910000.0	42920000.0	26.0	36.15941619873047	5.971399784088135
1.0	42980000.0	42990000.0	31.0	40.69684600830078	6.814797401428223
1.0	43000000.0	43010000.0	23.0	33.32581329345703	5.496932029724121
1.0	43110000.0	43120000.0	38.0	32.4933967590332	5.264410972595215
1.0	43140000.0	43150000.0	10.0	22.675540924072266	3.4890952110290527
1.0	43180000.0	43190000.0	13.0	29.6142578125	4.779469966888428
1.0	43280000.0	43290000.0	17.0	25.47469139099121	3.6695351600646973
1.0	43310000.0	43320000.0	25.0	28.568904876708984	3.8544487953186035
1.0	43340000.0	43350000.0	55.0	46.0735969543457	7.767598628997803
1.0	43430000.0	43440000.0	25.0	37.147884368896484	6.141330242156982
1.0	43470000.0	43480000.0	36.0	44.31467819213867	7.397775173187256
1.0	43500000.0	43510000.0	31.0	41.21689987182617	6.826437950134277
1.0	43660000.0	43670000.0	44.0	51.036155700683594	8.648988723754883
1.0	43790000.0	43800000.0	47.0	49.76457214355469	8.469391822814941
1.0	43910000.0	43920000.0	5.0	25.435565948486328	3.9634437561035156
1.0	43950000.0	43960000.0	47.0	43.01014709472656	7.232579231262207
1.0	44050000.0	44060000.0	16.0	37.35561752319336	6.0708465576171875
1.0	44230000.0	44240000.0	16.0	23.578248977661133	3.6107139587402344
1.0	44250000.0	44260000.0	8.0	25.003047943115234	3.8692374229431152
1.0	44280000.0	44290000.0	17.0	28.162872314453125	4.501941204071045
1.0	44310000.0	44320000.0	20.0	24.97920036315918	3.898239850997925
1.0	44320000.0	44330000.0	17.0	27.169336318969727	4.292803764343262
1.0	44330000.0	44340000.0	15.0	26.6132869720459	4.184603691101074
1.0	44350000.0	44360000.0	19.0	26.388174057006836	4.149810314178467
1.0	44360000.0	44370000.0	17.0	28.931665420532227	4.551259517669678
1.0	44420000.0	44430000.0	20.0	26.1240291595459	4.045501708984375
1.0	44460000.0	44470000.0	24.0	31.764108657836914	5.102705955505371
1.0	44470000.0	44480000.0	15.0	25.103191375732422	3.8888237476348877
1.0	44500000.0	44510000.0	27.0	33.82099151611328	5.506583213806152
1.0	44520000.0	44530000.0	33.0	42.94059371948242	7.223289489746094
1.0	44530000.0	44540000.0	24.0	45.16892623901367	7.56580114364624
1.0	44540000.0	44550000.0	26.0	39.21556854248047	6.466109275817871
1.0	44560000.0	44570000.0	21.0	48.499839782714844	8.256612777709961
1.0	44590000.0	44600000.0	35.0	51.78569793701172	8.788930892944336
1.0	44680000.0	44690000.0	6.0	26.36187171936035	4.084051132202148
1.0	44720000.0	44730000.0	9.0	28.5585880279541	4.488507270812988
1.0	44810000.0	44820000.0	10.0	23.193500518798828	3.4127025604248047
1.0	44850000.0	44860000.0	29.0	45.231998443603516	7.612192630767822
1.0	44980000.0	44990000.0	38.0	53.487266540527344	9.033745765686035
1.0	44990000.0	45000000.0	36.0	53.979881286621094	9.178494453430176
1.0	45040000.0	45050000.0	44.0	47.68108367919922	8.01302433013916
1.0	45060000.0	45070000.0	35.0	41.53071975708008	6.887345314025879
1.0	45070000.0	45080000.0	28.0	41.10821533203125	6.827942848205566
1.0	45080000.0	45090000.0	24.0	33.75658416748047	5.4776716232299805
1.0	45190000.0	45200000.0	27.0	31.765762329101562	5.0375471115112305
1.0	45250000.0	45260000.0	26.0	32.53800582885742	5.250429630279541
1.0	45460000.0	45470000.0	15.0	25.997900009155273	4.06292724609375
1.0	45550000.0	45560000.0	18.0	33.7160758972168	5.443500518798828
1.0	45580000.0	45590000.0	24.0	42.49919128417969	7.1013994216918945
1.0	45660000.0	45670000.0	18.0	34.42321014404297	5.661032676696777
1.0	45980000.0	45990000.0	16.0	22.52425765991211	3.4139137268066406
1.0	46090000.0	46100000.0	10.0	22.847061157226562	3.4614768028259277
1.0	46140000.0	46150000.0	9.0	22.594242095947266	3.1969687938690186
1.0	46300000.0	46310000.0	17.0	22.73650360107422	3.4811692237854004
1.0	46320000.0	46330000.0	10.0	21.973066329956055	3.222214460372925
1.0	46410000.0	46420000.0	11.0	22.529346466064453	3.413090467453003
1.0	46450000.0	46460000.0	19.0	23.946399688720703	3.705291748046875
1.0	46470000.0	46480000.0	9.0	23.906381607055664	3.6443824768066406
1.0	46530000.0	46540000.0	16.0	22.854934692382812	3.5108542442321777
1.0	46550000.0	46560000.0	13.0	26.16301918029785	4.085884094238281
1.0	46580000.0	46590000.0	10.0	25.691125869750977	3.989839553833008
1.0	46590000.0	46600000.0	13.0	23.01124382019043	3.4691154956817627
1.0	46600000.0	46610000.0	14.0	33.706600189208984	5.4093828201293945
1.0	46660000.0	46670000.0	10.0	24.508949279785156	3.755815029144287
1.0	46730000.0	46740000.0	7.0	22.48380470275879	3.405471086502075
1.0	46860000.0	46870000.0	23.0	35.6054801940918	5.824533939361572
1.0	46870000.0	46880000.0	34.0	38.23760223388672	6.287632942199707
1.0	46910000.0	46920000.0	27.0	38.900291442871094	6.387211799621582
1.0	46940000.0	46950000.0	40.0	42.5098876953125	7.028689384460449
1.0	46950000.0	46960000.0	31.0	37.96472930908203	6.212517738342285
1.0	46960000.0	46970000.0	50.0	45.156089782714844	7.5064897537231445
1.0	46970000.0	46980000.0	32.0	45.880592346191406	7.785279273986816
1.0	46990000.0	47000000.0	30.0	36.55790328979492	5.979780673980713
1.0	47000000.0	47010000.0	41.0	41.844703674316406	6.923422813415527
1.0	47050000.0	47060000.0	17.0	26.18303871154785	4.087891578674316
1.0	47090000.0	47100000.0	14.0	26.71395492553711	4.18668270111084
1.0	47180000.0	47190000.0	15.0	36.33903884887695	5.363051891326904
1.0	47230000.0	47240000.0	112.0	101.48457336425781	12.94495677947998
1.0	47250000.0	47260000.0	117.0	91.21018981933594	12.27184009552002
1.0	47320000.0	47330000.0	76.0	106.55045318603516	12.954168319702148
1.0	47500000.0	47510000.0	72.0	91.04736328125	12.408025741577148
1.0	47610000.0	47620000.0	95.0	72.03882598876953	11.186933517456055
1.0	47680000.0	47690000.0	52.0	49.20159149169922	8.311197280883789
1.0	47700000.0	47710000.0	47.0	47.37065505981445	7.946831703186035
1.0	47770000.0	47780000.0	14.0	23.47112274169922	3.3286681175231934
1.0	47900000.0	47910000.0	13.0	32.00310134887695	5.157734394073486
1.0	47980000.0	47990000.0	31.0	49.0349235534668	8.240839004516602
1.0	47990000.0	48000000.0	24.0	37.1472053527832	6.155499458312988
1.0	48060000.0	48070000.0	44.0	46.81770706176758	7.902078151702881
1.0	48120000.0	48130000.0	27.0	44.545108795166016	7.432609558105469
1.0	48210000.0	48220000.0	41.0	51.00957107543945	8.62745475769043
1.0	48250000.0	48260000.0	31.0	46.4814567565918	7.850405693054199
1.0	48260000.0	48270000.0	39.0	57.06652069091797	9.482658386230469
1.0	48570000.0	48580000.0	29.0	36.55071258544922	6.029322624206543
1.0	48680000.0	48690000.0	16.0	29.447799682617188	4.738405704498291
1.0	48730000.0	48740000.0	27.0	35.3101921081543	5.698189735412598
1.0	48840000.0	48850000.0	14.0	22.02785301208496	3.3818564414978027
1.0	48850000.0	48860000.0	16.0	24.23710060119629	3.7290732860565186
1.0	48880000.0	48890000.0	13.0	27.957077026367188	4.3935747146606445
1.0	48960000.0	48970000.0	15.0	30.653594970703125	4.905355930328369
1.0	48990000.0	49000000.0	43.0	33.702857971191406	5.436572551727295
1.0	49030000.0	49040000.0	26.0	41.10712814331055	6.798914432525635
1.0	49040000.0	49050000.0	30.0	43.60228729248047	7.290899753570557
1.0	49080000.0	49090000.0	19.0	33.28209686279297	5.418972015380859
1.0	49280000.0	49290000.0	31.0	34.671485900878906	5.661157131195068
1.0	49350000.0	49360000.0	48.0	47.10681915283203	7.8222174644470215
1.0	49370000.0	49380000.0	31.0	42.81208419799805	7.057145118713379
1.0	49390000.0	49400000.0	40.0	38.45600891113281	6.304875373840332
1.0	49420000.0	49430000.0	39.0	47.01934814453125	7.770729064941406
1.0	49430000.0	49440000.0	42.0	44.93137741088867	7.448709011077881
1.0	49440000.0	49450000.0	41.0	50.92473602294922	8.519816398620605
1.0	49510000.0	49520000.0	16.0	37.2253532409668	6.047243118286133
1.0	49650000.0	49660000.0	33.0	34.24231719970703	5.518495082855225
1.0	49710000.0	49720000.0	42.0	52.90117645263672	8.915742874145508
1.0	49820000.0	49830000.0	46.0	55.329383850097656	9.29301643371582
1.0	49860000.0	49870000.0	50.0	67.8884506225586	11.070903778076172
1.0	49950000.0	49960000.0	64.0	75.73796081542969	11.453859329223633
1.0	49980000.0	49990000.0	51.0	71.88771057128906	11.31627368927002
1.0	50000000.0	50010000.0	54.0	79.16847229003906	12.228472709655762
1.0	50100000.0	50110000.0	51.0	78.79500579833984	11.730472564697266
1.0	50260000.0	50270000.0	51.0	68.2463607788086	11.099610328674316
1.0	50280000.0	50290000.0	31.0	65.46729278564453	10.823688507080078
1.0	50320000.0	50330000.0	69.0	74.70621490478516	11.689061164855957
1.0	50370000.0	50380000.0	67.0	72.9389419555664	11.473006248474121
1.0	50450000.0	50460000.0	60.0	76.07389831542969	11.892271995544434
1.0	50540000.0	50550000.0	49.0	60.6218376159668	10.290338516235352
1.0	50550000.0	50560000.0	38.0	75.83868408203125	11.550087928771973
1.0	50610000.0	50620000.0	61.0	73.61689758300781	11.495386123657227
1.0	50730000.0	50740000.0	55.0	81.46205139160156	12.091818809509277
1.0	50740000.0	50750000.0	91.0	81.487548828125	11.916607856750488
1.0	50910000.0	50920000.0	21.0	26.5850830078125	4.1960859298706055
1.0	50990000.0	51000000.0	10.0	24.573928833007812	3.7828640937805176
1.0	51000000.0	51010000.0	13.0	24.26717758178711	3.7295022010803223
1.0	51030000.0	51040000.0	11.0	22.6789608001709	3.442744493484497
1.0	51080000.0	51090000.0	17.0	25.832189559936523	3.9712913036346436
1.0	51160000.0	51170000.0	4.0	19.57077407836914	2.941483974456787
1.0	51200000.0	51210000.0	9.0	23.586868286132812	3.573791980743408
1.0	51250000.0	51260000.0	13.0	23.50803565979004	3.5901503562927246
1.0	51310000.0	51320000.0	21.0	23.4099063873291	3.622629165649414
1.0	51380000.0	51390000.0	9.0	23.438838958740234	3.624070644378662
1.0	51390000.0	51400000.0	12.0	23.866819381713867	3.7047226428985596
1.0	51450000.0	51460000.0	18.0	28.531856536865234	4.612244606018066
1.0	51490000.0	51500000.0	40.0	51.513702392578125	8.608095169067383
1.0	51520000.0	51530000.0	58.0	64.43498229980469	10.320348739624023
1.0	51570000.0	51580000.0	47.0	52.07335662841797	8.836565017700195
1.0	51660000.0	51670000.0	35.0	43.34088897705078	7.269830226898193
1.0	51680000.0	51690000.0	26.0	42.25983810424805	7.068159580230713
1.0	51690000.0	51700000.0	32.0	41.0057373046875	6.870739936828613
1.0	51720000.0	51730000.0	7.0	25.936233520507812	3.443686008453369
1.0	51730000.0	51740000.0	10.0	25.78749656677246	3.4237074851989746
1.0	51770000.0	51780000.0	41.0	32.834197998046875	5.261927604675293
1.0	51780000.0	51790000.0	27.0	32.731101989746094	5.241767883300781
1.0	51790000.0	51800000.0	10.0	31.512584686279297	4.994088172912598
1.0	51810000.0	51820000.0	15.0	24.907176971435547	3.8342998027801514
1.0	51820000.0	51830000.0	16.0	23.118310928344727	3.5458362102508545
1.0	51830000.0	51840000.0	13.0	23.824676513671875	3.6486976146698
1.0	51920000.0	51930000.0	12.0	22.22153663635254	3.3979523181915283
1.0	51930000.0	51940000.0	12.0	22.626150131225586	3.198923349380493
1.0	52100000.0	52110000.0	12.0	21.980459213256836	3.342864513397217
1.0	52110000.0	52120000.0	8.0	21.758209228515625	3.3328309059143066
1.0	52230000.0	52240000.0	9.0	21.618610382080078	3.278061628341675
1.0	52240000.0	52250000.0	4.0	21.47754669189453	3.269946575164795
1.0	52370000.0	52380000.0	24.0	36.47526550292969	5.933708190917969
1.0	52400000.0	52410000.0	29.0	40.692237854003906	6.783611297607422
1.0	52440000.0	52450000.0	15.0	35.961769104003906	5.845539093017578
1.0	52570000.0	52580000.0	28.0	35.78504180908203	5.841216564178467
1.0	52610000.0	52620000.0	9.0	22.85319709777832	3.484240770339966
1.0	52770000.0	52780000.0	23.0	25.334003448486328	3.8673243522644043
1.0	52840000.0	52850000.0	22.0	21.801610946655273	3.2850258350372314
1.0	52900000.0	52910000.0	4.0	24.03328514099121	3.679302930831909
1.0	52950000.0	52960000.0	19.0	22.7318172454834	3.4783172607421875
1.0	52990000.0	53000000.0	12.0	24.55538558959961	3.845996141433716
1.0	53040000.0	53050000.0	28.0	39.38104248046875	6.500571250915527
1.0	53080000.0	53090000.0	27.0	37.094520568847656	6.101112365722656
1.0	53190000.0	53200000.0	15.0	23.862659454345703	3.4745068550109863
1.0	53210000.0	53220000.0	9.0	21.53468894958496	3.2768051624298096
1.0	53240000.0	53250000.0	5.0	25.047948837280273	3.925571918487549
1.0	53260000.0	53270000.0	21.0	25.172916412353516	3.643045425415039
1.0	53270000.0	53280000.0	21.0	24.243091583251953	3.768871784210205
1.0	53320000.0	53330000.0	29.0	33.41623306274414	5.397497653961182
1.0	53380000.0	53390000.0	19.0	27.735849380493164	4.358258247375488
1.0	53420000.0	53430000.0	14.0	24.11349105834961	3.7376551628112793
1.0	53450000.0	53460000.0	10.0	25.994247436523438	4.091897487640381
1.0	53460000.0	53470000.0	15.0	27.999359130859375	4.439669609069824
1.0	53490000.0	53500000.0	15.0	26.240478515625	3.873861789703369
1.0	53630000.0	53640000.0	36.0	41.09133529663086	6.846274375915527
1.0	53730000.0	53740000.0	7.0	24.62955093383789	3.788663387298584
1.0	53870000.0	53880000.0	53.0	49.56428146362305	8.348309516906738
1.0	53910000.0	53920000.0	36.0	48.95485305786133	8.242975234985352
1.0	53960000.0	53970000.0	53.0	50.07783126831055	8.440567970275879
1.0	54110000.0	54120000.0	33.0	45.920780181884766	7.694209098815918
1.0	54130000.0	54140000.0	29.0	45.91389083862305	7.708582401275635
1.0	54210000.0	54220000.0	34.0	41.807289123535156	7.0003204345703125
1.0	54230000.0	54240000.0	13.0	25.3515567779541	3.682459592819214
1.0	54280000.0	54290000.0	15.0	24.793010711669922	3.882128953933716
1.0	54290000.0	54300000.0	14.0	23.875980377197266	3.6680514812469482
1.0	54420000.0	54430000.0	19.0	22.36597442626953	3.4000535011291504
1.0	54550000.0	54560000.0	14.0	25.66640853881836	4.019503593444824
1.0	54590000.0	54600000.0	31.0	39.78338623046875	6.594682216644287
1.0	54670000.0	54680000.0	17.0	23.846933364868164	3.653797149658203
1.0	54800000.0	54810000.0	12.0	24.579120635986328	3.6081948280334473
1.0	54810000.0	54820000.0	12.0	24.650829315185547	3.5981597900390625
1.0	54820000.0	54830000.0	12.0	25.590532302856445	4.0363006591796875
1.0	54940000.0	54950000.0	31.0	39.1298828125	6.522541046142578
1.0	54960000.0	54970000.0	34.0	40.82117462158203	6.801931858062744
1.0	55110000.0	55120000.0	33.0	46.72916793823242	7.867894649505615
1.0	55160000.0	55170000.0	38.0	47.27899932861328	7.914178371429443
1.0	55220000.0	55230000.0	12.0	26.27859878540039	4.1089606285095215
1.0	55250000.0	55260000.0	33.0	44.85036087036133	7.488396644592285
1.0	55260000.0	55270000.0	29.0	43.38658905029297	7.202456474304199
1.0	55330000.0	55340000.0	19.0	25.455177307128906	3.9938292503356934
1.0	55340000.0	55350000.0	20.0	27.158172607421875	3.6006722450256348
1.0	55430000.0	55440000.0	35.0	41.349205017089844	6.855548858642578
1.0	55480000.0	55490000.0	34.0	41.23225784301758	6.900459289550781
1.0	55530000.0	55540000.0	13.0	24.51947784423828	3.8098435401916504
1.0	55540000.0	55550000.0	14.0	21.758432388305664	3.305133104324341
1.0	55550000.0	55560000.0	6.0	22.287973403930664	3.4157466888427734
1.0	55570000.0	55580000.0	9.0	22.86594581604004	3.3246822357177734
1.0	55630000.0	55640000.0	13.0	23.265562057495117	3.2834725379943848
1.0	55710000.0	55720000.0	30.0	48.82073211669922	8.270349502563477
1.0	55720000.0	55730000.0	39.0	52.1226806640625	8.821375846862793
1.0	55740000.0	55750000.0	23.0	38.23442077636719	6.361577033996582
1.0	55820000.0	55830000.0	71.0	79.16249084472656	11.348955154418945
1.0	55830000.0	55840000.0	70.0	92.1511001586914	12.139322280883789
1.0	55860000.0	55870000.0	81.0	88.37487030029297	12.0922212600708
1.0	55910000.0	55920000.0	61.0	80.72149658203125	11.792152404785156
1.0	56040000.0	56050000.0	35.0	47.16893005371094	7.905447959899902
1.0	56080000.0	56090000.0	55.0	62.1221809387207	10.113473892211914
1.0	56120000.0	56130000.0	34.0	50.23341369628906	8.563536643981934
1.0	56130000.0	56140000.0	33.0	45.27117919921875	7.695547580718994
1.0	56170000.0	56180000.0	43.0	61.74303436279297	10.208784103393555
1.0	56190000.0	56200000.0	52.0	59.09696578979492	9.700202941894531
1.0	56330000.0	56340000.0	55.0	79.59019470214844	11.642782211303711
1.0	56350000.0	56360000.0	58.0	80.2285385131836	11.88633918762207
1.0	56610000.0	56620000.0	80.0	112.0196533203125	12.816838264465332
1.0	56650000.0	56660000.0	92.0	86.05064392089844	12.279202461242676
1.0	56690000.0	56700000.0	97.0	96.50401306152344	12.664505958557129
1.0	56740000.0	56750000.0	53.0	74.14543151855469	11.079106330871582
1.0	56770000.0	56780000.0	89.0	100.49940490722656	12.466287612915039
1.0	56780000.0	56790000.0	59.0	82.80106353759766	11.825763702392578
1.0	56830000.0	56840000.0	42.0	49.33026885986328	8.354696273803711
1.0	56840000.0	56850000.0	60.0	73.87605285644531	11.272512435913086
1.0	56850000.0	56860000.0	68.0	80.47486877441406	11.395509719848633
1.0	56890000.0	56900000.0	68.0	75.95796966552734	11.276541709899902
1.0	56930000.0	56940000.0	68.0	67.48670959472656	10.457860946655273
1.0	56960000.0	56970000.0	59.0	55.71540451049805	9.169029235839844
1.0	57040000.0	57050000.0	19.0	43.75603485107422	6.463844299316406
1.0	57060000.0	57070000.0	63.0	73.46800231933594	11.227889060974121
1.0	57080000.0	57090000.0	87.0	75.76747131347656	11.347609519958496
1.0	57130000.0	57140000.0	90.0	85.66914367675781	11.856683731079102
1.0	57290000.0	57300000.0	61.0	79.06446838378906	12.556619644165039
1.0	57340000.0	57350000.0	111.0	118.28863525390625	13.07111930847168
1.0	57390000.0	57400000.0	123.0	123.21104431152344	13.199966430664062
1.0	57420000.0	57430000.0	110.0	112.61811828613281	13.505243301391602
1.0	57460000.0	57470000.0	117.0	127.71475982666016	13.039215087890625
1.0	57580000.0	57590000.0	102.0	120.49320220947266	13.043217658996582
1.0	57610000.0	57620000.0	102.0	113.26481628417969	13.088435173034668
1.0	57710000.0	57720000.0	97.0	113.51689147949219	12.971074104309082
1.0	57830000.0	57840000.0	88.0	94.84198760986328	12.450736045837402
1.0	57860000.0	57870000.0	94.0	82.51627349853516	12.492464065551758
1.0	57870000.0	57880000.0	76.0	89.64826202392578	12.398134231567383
1.0	57960000.0	57970000.0	85.0	91.00230407714844	12.813321113586426
1.0	58050000.0	58060000.0	113.0	101.21792602539062	12.856718063354492
1.0	58250000.0	58260000.0	98.0	106.08331298828125	12.702852249145508
1.0	58280000.0	58290000.0	78.0	97.27693939208984	12.635251998901367
1.0	58310000.0	58320000.0	76.0	93.8045883178711	12.429600715637207
1.0	58320000.0	58330000.0	85.0	94.81417083740234	12.620609283447266
1.0	58380000.0	58390000.0	96.0	101.94010925292969	12.60071086883545
1.0	58400000.0	58410000.0	90.0	94.69142150878906	12.44462776184082
1.0	58410000.0	58420000.0	78.0	91.6774673461914	12.499434471130371
1.0	58510000.0	58520000.0	52.0	60.66223907470703	9.956171035766602
1.0	58520000.0	58530000.0	53.0	65.17054748535156	10.649308204650879
1.0	58540000.0	58550000.0	35.0	63.75714111328125	10.516217231750488
1.0	58550000.0	58560000.0	38.0	58.5667610168457	9.87154483795166
1.0	58610000.0	58620000.0	41.0	57.33225631713867	9.446929931640625
1.0	58750000.0	58760000.0	37.0	49.6417350769043	8.367388725280762
1.0	58770000.0	58780000.0	21.0	42.34558868408203	7.0937910079956055
1.0	58780000.0	58790000.0	41.0	44.3889274597168	7.426043510437012
1.0	58830000.0	58840000.0	36.0	42.163326263427734	7.079370021820068
1.0	58850000.0	58860000.0	20.0	39.71848678588867	6.563956260681152
1.0	58890000.0	58900000.0	31.0	33.76850128173828	5.498360633850098
1.0	58940000.0	58950000.0	29.0	28.5677490234375	4.576631546020508
1.0	59020000.0	59030000.0	40.0	47.24665069580078	8.016725540161133
1.0	59110000.0	59120000.0	17.0	27.161418914794922	4.316362380981445
1.0	59190000.0	59200000.0	13.0	28.228124618530273	4.274720191955566
1.0	59250000.0	59260000.0	20.0	29.570220947265625	4.803070545196533
1.0	59380000.0	59390000.0	36.0	51.08636474609375	8.53493595123291
1.0	59390000.0	59400000.0	45.0	47.832122802734375	8.118256568908691
1.0	59440000.0	59450000.0	50.0	56.1060905456543	9.139036178588867
1.0	59530000.0	59540000.0	45.0	59.418113708496094	9.565882682800293
1.0	59540000.0	59550000.0	57.0	60.44929885864258	9.67906379699707
1.0	59550000.0	59560000.0	53.0	70.35346984863281	10.820440292358398
1.0	59560000.0	59570000.0	57.0	62.4373779296875	9.758182525634766
1.0	59570000.0	59580000.0	51.0	60.4030876159668	9.690279006958008
1.0	59760000.0	59770000.0	18.0	31.949535369873047	4.436530113220215
1.0	59810000.0	59820000.0	16.0	32.9583740234375	4.777640342712402
1.0	59900000.0	59910000.0	25.0	34.869667053222656	5.667120933532715
1.0	59940000.0	59950000.0	26.0	35.592369079589844	5.834949493408203
1.0	60020000.0	60030000.0	21.0	32.58816146850586	5.359785079956055
1.0	60060000.0	60070000.0	27.0	31.059850692749023	4.977456092834473
1.0	60220000.0	60230000.0	12.0	23.02239418029785	3.5095279216766357
1.0	60230000.0	60240000.0	8.0	23.394323348999023	3.600674867630005
1.0	60240000.0	60250000.0	12.0	28.433609008789062	4.43953275680542
1.0	60310000.0	60320000.0	17.0	35.71319580078125	5.841941833496094
1.0	60390000.0	60400000.0	27.0	39.620033264160156	6.6090898513793945
1.0	60450000.0	60460000.0	36.0	48.9435920715332	8.207148551940918
1.0	60550000.0	60560000.0	38.0	54.3651237487793	9.228281021118164
1.0	60640000.0	60650000.0	71.0	65.02638244628906	10.54231071472168
1.0	60680000.0	60690000.0	44.0	49.48033905029297	8.272170066833496
1.0	60700000.0	60710000.0	57.0	58.626380920410156	9.686454772949219
1.0	60710000.0	60720000.0	72.0	60.506019592285156	10.160905838012695
1.0	60720000.0	60730000.0	44.0	63.02174758911133	10.527352333068848
1.0	60810000.0	60820000.0	44.0	51.74590301513672	8.68687629699707
1.0	60920000.0	60930000.0	49.0	49.545692443847656	8.337201118469238
1.0	60960000.0	60970000.0	49.0	50.7120475769043	8.547266006469727
1.0	60980000.0	60990000.0	44.0	53.47651290893555	9.029939651489258
1.0	60990000.0	61000000.0	42.0	46.9719352722168	7.904499053955078
1.0	61090000.0	61100000.0	61.0	57.51572799682617	9.684568405151367
1.0	61140000.0	61150000.0	41.0	51.51616668701172	8.63838005065918
1.0	61180000.0	61190000.0	44.0	48.18046188354492	8.09311294555664
1.0	61210000.0	61220000.0	38.0	49.015663146972656	8.210916519165039
1.0	61220000.0	61230000.0	31.0	42.55788040161133	7.080048561096191
1.0	61230000.0	61240000.0	33.0	44.921661376953125	7.582484245300293
1.0	61270000.0	61280000.0	18.0	38.761878967285156	6.473410606384277
1.0	61280000.0	61290000.0	22.0	34.341941833496094	5.640664577484131
1.0	61290000.0	61300000.0	20.0	27.338794708251953	4.404019355773926
1.0	61310000.0	61320000.0	19.0	35.50341033935547	5.8645853996276855
1.0	61320000.0	61330000.0	27.0	31.807659149169922	5.024920463562012
1.0	61340000.0	61350000.0	17.0	28.209945678710938	4.421126842498779
1.0	61360000.0	61370000.0	16.0	26.080493927001953	4.094372272491455
1.0	61450000.0	61460000.0	22.0	30.87557029724121	4.906638145446777
1.0	61460000.0	61470000.0	23.0	36.86500549316406	6.030823707580566
1.0	61520000.0	61530000.0	18.0	28.497150421142578	4.504890441894531
1.0	61730000.0	61740000.0	9.0	23.122821807861328	3.5212395191192627
1.0	61740000.0	61750000.0	16.0	27.3536434173584	4.268032073974609
1.0	61850000.0	61860000.0	25.0	25.7794189453125	4.015437126159668
1.0	61880000.0	61890000.0	13.0	27.631816864013672	4.361512184143066
1.0	61910000.0	61920000.0	12.0	26.0572509765625	4.112926483154297
1.0	61950000.0	61960000.0	28.0	43.57261276245117	7.306318759918213
1.0	61960000.0	61970000.0	36.0	36.824119567871094	6.099512577056885
1.0	62140000.0	62150000.0	7.0	27.43863868713379	3.846688747406006
1.0	62150000.0	62160000.0	15.0	26.827709197998047	3.60225248336792
1.0	62160000.0	62170000.0	19.0	23.529373168945312	3.4383437633514404
1.0	62190000.0	62200000.0	25.0	36.287498474121094	6.030850410461426
1.0	62240000.0	62250000.0	26.0	31.769418716430664	5.156419277191162
1.0	62300000.0	62310000.0	16.0	29.034648895263672	4.1578264236450195
1.0	62350000.0	62360000.0	20.0	36.27337646484375	6.022454261779785
1.0	62380000.0	62390000.0	38.0	38.677696228027344	6.433154106140137
1.0	62390000.0	62400000.0	28.0	39.28929901123047	6.543919563293457
1.0	62510000.0	62520000.0	25.0	38.17724609375	6.324662208557129
1.0	62540000.0	62550000.0	30.0	29.486873626708984	4.769364356994629
1.0	62550000.0	62560000.0	34.0	35.62065887451172	5.834209442138672
1.0	62570000.0	62580000.0	28.0	37.123504638671875	6.181090354919434
1.0	62660000.0	62670000.0	35.0	47.92510223388672	8.066689491271973
1.0	62760000.0	62770000.0	37.0	36.81975555419922	6.065769195556641
1.0	62800000.0	62810000.0	46.0	48.50358581542969	8.184836387634277
1.0	62890000.0	62900000.0	23.0	35.345523834228516	5.786238670349121
1.0	62920000.0	62930000.0	4.0	22.94730567932129	3.324509382247925
1.0	62960000.0	62970000.0	18.0	22.46558952331543	3.4497313499450684
1.0	63010000.0	63020000.0	17.0	21.80599021911621	3.3290514945983887
1.0	63060000.0	63070000.0	11.0	21.660470962524414	3.2692618370056152
1.0	63150000.0	63160000.0	7.0	21.322168350219727	3.1892380714416504
1.0	63170000.0	63180000.0	14.0	26.430713653564453	4.104697227478027
1.0	63230000.0	63240000.0	25.0	33.679603576660156	5.464614391326904
1.0	63330000.0	63340000.0	12.0	27.373693466186523	4.364501953125
1.0	63360000.0	63370000.0	33.0	39.636043548583984	6.529715538024902
1.0	63530000.0	63540000.0	26.0	30.970733642578125	4.852950096130371
1.0	63570000.0	63580000.0	17.0	23.8599853515625	3.6295363903045654
1.0	63590000.0	63600000.0	16.0	23.776611328125	3.673985004425049
1.0	63690000.0	63700000.0	25.0	33.65523147583008	5.378233909606934
1.0	63810000.0	63820000.0	26.0	36.304656982421875	5.874129295349121
1.0	63830000.0	63840000.0	20.0	23.295114517211914	3.5312447547912598
1.0	63880000.0	63890000.0	7.0	22.2557373046875	3.400555372238159
1.0	63910000.0	63920000.0	7.0	20.742961883544922	3.1266655921936035
1.0	63970000.0	63980000.0	9.0	24.359874725341797	3.2641940116882324
1.0	63980000.0	63990000.0	6.0	21.302753448486328	3.231954574584961
1.0	64090000.0	64100000.0	8.0	23.66781234741211	3.674130916595459
1.0	64120000.0	64130000.0	14.0	25.881948471069336	4.087019443511963
1.0	64160000.0	64170000.0	25.0	33.061119079589844	5.398497581481934
1.0	64190000.0	64200000.0	36.0	39.41661834716797	6.5601301193237305
1.0	64210000.0	64220000.0	44.0	43.57588577270508	7.247583866119385
1.0	64320000.0	64330000.0	43.0	39.1438102722168	6.457867622375488
1.0	64430000.0	64440000.0	31.0	39.306419372558594	6.483233451843262
1.0	64450000.0	64460000.0	28.0	36.06935119628906	5.912961959838867
1.0	64550000.0	64560000.0	33.0	37.48595428466797	6.234576225280762
1.0	64570000.0	64580000.0	29.0	37.823768615722656	6.224430084228516
1.0	64590000.0	64600000.0	29.0	37.901206970214844	6.2338151931762695
1.0	64820000.0	64830000.0	22.0	36.490989685058594	6.033117771148682
1.0	64860000.0	64870000.0	45.0	41.53600311279297	6.909268379211426
1.0	64890000.0	64900000.0	41.0	41.005043029785156	6.812335014343262
1.0	65290000.0	65300000.0	9.0	22.31557273864746	3.3997695446014404
1.0	65330000.0	65340000.0	17.0	23.01158332824707	3.516765594482422
1.0	65350000.0	65360000.0	10.0	23.499000549316406	3.356482744216919
1.0	65390000.0	65400000.0	14.0	23.9443302154541	3.3565242290496826
1.0	65420000.0	65430000.0	13.0	21.767398834228516	3.3289895057678223
1.0	65430000.0	65440000.0	15.0	24.024608612060547	3.70080304145813
1.0	65450000.0	65460000.0	25.0	26.23370933532715	4.114431381225586
1.0	65550000.0	65560000.0	32.0	42.01028060913086	6.9844970703125
1.0	65610000.0	65620000.0	15.0	26.80499839782715	4.26221227645874
1.0	65680000.0	65690000.0	23.0	29.282690048217773	4.665690898895264
1.0	65690000.0	65700000.0	19.0	27.54073715209961	4.349826812744141
1.0	65730000.0	65740000.0	9.0	25.6091365814209	3.924839735031128
1.0	65770000.0	65780000.0	21.0	26.171039581298828	3.9488685131073
1.0	65920000.0	65930000.0	17.0	32.67094421386719	5.3901824951171875
1.0	65950000.0	65960000.0	49.0	41.0157356262207	6.830412864685059
1.0	65970000.0	65980000.0	46.0	46.88034439086914	7.755000114440918
1.0	66030000.0	66040000.0	40.0	47.33649444580078	8.035760879516602
1.0	66050000.0	66060000.0	37.0	52.70637130737305	8.661949157714844
1.0	66070000.0	66080000.0	36.0	41.98150634765625	7.135353088378906
1.0	66130000.0	66140000.0	63.0	60.39141845703125	9.766416549682617
1.0	66150000.0	66160000.0	32.0	47.58243179321289	8.007790565490723
1.0	66220000.0	66230000.0	48.0	64.78636169433594	10.436149597167969
1.0	66250000.0	66260000.0	60.0	55.25004196166992	9.2298583984375
1.0	66270000.0	66280000.0	40.0	63.171287536621094	10.366761207580566
1.0	66330000.0	66340000.0	50.0	64.62770080566406	10.566349029541016
1.0	66390000.0	66400000.0	54.0	69.54507446289062	10.97563362121582
1.0	66430000.0	66440000.0	27.0	42.463844299316406	7.158791542053223
1.0	66490000.0	66500000.0	55.0	53.9403076171875	9.030946731567383
1.0	66500000.0	66510000.0	50.0	47.17345428466797	7.875155448913574
1.0	66530000.0	66540000.0	36.0	50.75288391113281	8.541031837463379
1.0	66640000.0	66650000.0	39.0	41.36821746826172	6.8351030349731445
1.0	66720000.0	66730000.0	5.0	23.987262725830078	3.762559175491333
1.0	66740000.0	66750000.0	11.0	23.335229873657227	3.572343111038208
1.0	66810000.0	66820000.0	8.0	19.75811004638672	2.9885098934173584
1.0	66850000.0	66860000.0	32.0	34.351768493652344	5.60410213470459
1.0	66960000.0	66970000.0	24.0	31.73388671875	5.072850704193115
1.0	67050000.0	67060000.0	21.0	33.33289337158203	5.379338264465332
1.0	67180000.0	67190000.0	9.0	31.59616470336914	5.076420783996582
1.0	67270000.0	67280000.0	24.0	33.96052169799805	5.537494659423828
1.0	67290000.0	67300000.0	32.0	32.882022857666016	5.361199855804443
1.0	67320000.0	67330000.0	16.0	30.472431182861328	4.877671718597412
1.0	67330000.0	67340000.0	31.0	29.801849365234375	4.77034854888916
1.0	67370000.0	67380000.0	17.0	26.445880889892578	4.110887050628662
1.0	67420000.0	67430000.0	10.0	22.119522094726562	3.120371103286743
1.0	67450000.0	67460000.0	21.0	22.252552032470703	3.3771812915802
1.0	67530000.0	67540000.0	53.0	42.518394470214844	7.116742134094238
1.0	67580000.0	67590000.0	41.0	40.79480743408203	6.850297451019287
1.0	67600000.0	67610000.0	37.0	34.68046951293945	5.668988227844238
1.0	67670000.0	67680000.0	27.0	41.37249755859375	6.921348571777344
1.0	67800000.0	67810000.0	11.0	26.918859481811523	4.216203212738037
1.0	67810000.0	67820000.0	14.0	27.58626365661621	4.298031330108643
1.0	67900000.0	67910000.0	16.0	31.688457489013672	5.103360652923584
1.0	67950000.0	67960000.0	34.0	40.20024490356445	6.662138938903809
1.0	67960000.0	67970000.0	28.0	40.429710388183594	6.666029453277588
1.0	67980000.0	67990000.0	34.0	43.469207763671875	7.2856550216674805
1.0	68040000.0	68050000.0	35.0	41.56795120239258	6.904430389404297
1.0	68090000.0	68100000.0	41.0	36.76277542114258	5.954437255859375
1.0	68140000.0	68150000.0	17.0	27.08095359802246	4.305596351623535
1.0	68210000.0	68220000.0	7.0	20.56881332397461	3.05739688873291
1.0	68220000.0	68230000.0	7.0	22.809219360351562	3.4133918285369873
1.0	68270000.0	68280000.0	16.0	20.616039276123047	3.1181766986846924
1.0	68340000.0	68350000.0	13.0	33.584564208984375	5.457622051239014
1.0	68350000.0	68360000.0	11.0	27.005130767822266	4.222101211547852
1.0	68500000.0	68510000.0	24.0	38.37041091918945	6.354952335357666
1.0	68510000.0	68520000.0	24.0	30.2314395904541	4.759321689605713
1.0	68600000.0	68610000.0	9.0	22.67319107055664	3.484419584274292
1.0	68800000.0	68810000.0	23.0	40.58455276489258	6.752613067626953
1.0	68830000.0	68840000.0	37.0	46.7255859375	7.84817361831665
1.0	68890000.0	68900000.0	56.0	51.93357467651367	8.657358169555664
1.0	68920000.0	68930000.0	38.0	49.15209197998047	8.311667442321777
1.0	69010000.0	69020000.0	66.0	92.15645599365234	12.417281150817871
1.0	69060000.0	69070000.0	70.0	81.32008361816406	11.917959213256836
1.0	69110000.0	69120000.0	89.0	93.15301513671875	12.446531295776367
1.0	69130000.0	69140000.0	76.0	88.25235748291016	12.451355934143066
1.0	69140000.0	69150000.0	52.0	75.91297149658203	11.516199111938477
1.0	69170000.0	69180000.0	104.0	103.43292236328125	12.924934387207031
1.0	69240000.0	69250000.0	85.0	98.23457336425781	12.724695205688477
1.0	69250000.0	69260000.0	70.0	89.11971282958984	12.460672378540039
1.0	69260000.0	69270000.0	55.0	85.11743927001953	12.227727890014648
1.0	69300000.0	69310000.0	84.0	98.2413558959961	12.532940864562988
1.0	69360000.0	69370000.0	79.0	79.6203842163086	11.732292175292969
1.0	69410000.0	69420000.0	90.0	97.24787902832031	12.8663330078125
1.0	69510000.0	69520000.0	55.0	81.99325561523438	11.85008716583252
1.0	69620000.0	69630000.0	57.0	68.06803894042969	10.764020919799805
1.0	69690000.0	69700000.0	44.0	56.67052459716797	9.543259620666504
1.0	69710000.0	69720000.0	43.0	53.9003791809082	9.085918426513672
1.0	69890000.0	69900000.0	32.0	45.81617736816406	7.5535688400268555
1.0	70120000.0	70130000.0	22.0	33.25864791870117	5.393733978271484
1.0	70130000.0	70140000.0	25.0	36.32371139526367	6.085701942443848
1.0	70140000.0	70150000.0	24.0	36.33588409423828	5.956892013549805
1.0	70160000.0	70170000.0	36.0	45.584781646728516	7.651858329772949
1.0	70180000.0	70190000.0	19.0	43.5549201965332	7.260173797607422
1.0	70190000.0	70200000.0	34.0	45.96470260620117	7.758352756500244
1.0	70410000.0	70420000.0	77.0	61.9822883605957	9.902582168579102
1.0	70570000.0	70580000.0	50.0	43.11914825439453	7.211182594299316
1.0	70590000.0	70600000.0	37.0	39.3586311340332	6.552813529968262
1.0	70610000.0	70620000.0	13.0	24.29977798461914	3.798206329345703
1.0	70760000.0	70770000.0	6.0	21.204875946044922	3.231335163116455
1.0	70850000.0	70860000.0	19.0	30.78619956970215	4.836336135864258
1.0	70870000.0	70880000.0	9.0	23.2603816986084	3.5408730506896973
1.0	70880000.0	70890000.0	6.0	22.3377628326416	3.406376361846924
1.0	70900000.0	70910000.0	7.0	22.2902774810791	3.232692003250122
1.0	71070000.0	71080000.0	109.0	84.3147964477539	11.733709335327148
1.0	71130000.0	71140000.0	41.0	89.76026916503906	12.59847640991211
1.0	71140000.0	71150000.0	61.0	92.6034927368164	12.873144149780273
1.0	71150000.0	71160000.0	60.0	80.7855224609375	12.361527442932129
1.0	71180000.0	71190000.0	92.0	109.5546875	13.127824783325195
1.0	71220000.0	71230000.0	109.0	111.8365249633789	13.077171325683594
1.0	71290000.0	71300000.0	125.0	128.2819366455078	13.25904369354248
1.0	71330000.0	71340000.0	94.0	115.4914321899414	13.090238571166992
1.0	71390000.0	71400000.0	97.0	100.01548767089844	12.88952922821045
1.0	71410000.0	71420000.0	130.0	90.83470153808594	12.978632926940918
1.0	71430000.0	71440000.0	94.0	77.07102966308594	11.83181095123291
1.0	71470000.0	71480000.0	61.0	64.93657684326172	10.805536270141602
1.0	71480000.0	71490000.0	37.0	55.398094177246094	9.433658599853516
1.0	71490000.0	71500000.0	49.0	68.97996520996094	11.490738868713379
1.0	71600000.0	71610000.0	62.0	55.365264892578125	9.070932388305664
1.0	71660000.0	71670000.0	32.0	50.058326721191406	8.435701370239258
1.0	71770000.0	71780000.0	48.0	54.350677490234375	9.110569953918457
1.0	71780000.0	71790000.0	66.0	76.5698471069336	11.502687454223633
1.0	71900000.0	71910000.0	72.0	72.14082336425781	11.268651008605957
1.0	71920000.0	71930000.0	71.0	69.68582916259766	10.976216316223145
1.0	71930000.0	71940000.0	84.0	70.28895568847656	11.122053146362305
1.0	72050000.0	72060000.0	32.0	47.30634307861328	7.955258369445801
1.0	72080000.0	72090000.0	33.0	54.624900817871094	9.213846206665039
1.0	72110000.0	72120000.0	39.0	50.69054412841797	8.475221633911133
1.0	72130000.0	72140000.0	31.0	47.96489715576172	7.9736785888671875
1.0	72150000.0	72160000.0	28.0	43.76274490356445	7.27449893951416
1.0	72160000.0	72170000.0	40.0	49.577415466308594	8.311838150024414
1.0	72190000.0	72200000.0	36.0	44.65203094482422	7.338722229003906
1.0	72210000.0	72220000.0	32.0	38.91796112060547	6.416609764099121
1.0	72220000.0	72230000.0	25.0	36.62586212158203	5.9736809730529785
1.0	72230000.0	72240000.0	26.0	41.16618347167969	6.784149169921875
1.0	72330000.0	72340000.0	17.0	32.296165466308594	5.1244916915893555
1.0	72390000.0	72400000.0	40.0	36.765811920166016	5.979770660400391
1.0	72400000.0	72410000.0	23.0	34.875762939453125	5.620250225067139
1.0	72430000.0	72440000.0	38.0	41.488853454589844	6.8053717613220215
1.0	72440000.0	72450000.0	42.0	43.4021110534668	7.171998500823975
1.0	72500000.0	72510000.0	32.0	41.85053634643555	6.944705963134766
1.0	72510000.0	72520000.0	30.0	47.48923873901367	7.966754913330078
1.0	72690000.0	72700000.0	52.0	50.03461456298828	8.421634674072266
1.0	72940000.0	72950000.0	60.0	65.3304443359375	10.385424613952637
1.0	72990000.0	73000000.0	52.0	62.163841247558594	10.026369094848633
1.0	73150000.0	73160000.0	112.0	112.16853332519531	13.02869701385498
1.0	73160000.0	73170000.0	87.0	96.13607025146484	12.611841201782227
1.0	73250000.0	73260000.0	120.0	124.9234390258789	13.144734382629395
1.0	73270000.0	73280000.0	101.0	116.44278717041016	13.202337265014648
1.0	73300000.0	73310000.0	120.0	118.35966491699219	13.078645706176758
1.0	73380000.0	73390000.0	85.0	113.23490905761719	12.965011596679688
1.0	73400000.0	73410000.0	92.0	120.1119155883789	12.994613647460938
1.0	73440000.0	73450000.0	88.0	113.4859390258789	13.231173515319824
1.0	73500000.0	73510000.0	116.0	123.32209777832031	13.019617080688477
1.0	73520000.0	73530000.0	126.0	128.87155151367188	13.085566520690918
1.0	73530000.0	73540000.0	124.0	121.48170471191406	13.146726608276367
1.0	73550000.0	73560000.0	120.0	132.53575134277344	13.220751762390137
1.0	73600000.0	73610000.0	118.0	131.68600463867188	13.223472595214844
1.0	73740000.0	73750000.0	117.0	132.61830139160156	13.275909423828125
1.0	73750000.0	73760000.0	111.0	127.36061096191406	13.339860916137695
1.0	73760000.0	73770000.0	116.0	130.48104858398438	13.152360916137695
1.0	73780000.0	73790000.0	128.0	124.0749740600586	13.110017776489258
1.0	73850000.0	73860000.0	116.0	121.87321472167969	13.017001152038574
1.0	73860000.0	73870000.0	89.0	117.6712646484375	12.980928421020508
1.0	73910000.0	73920000.0	79.0	103.70166015625	13.011080741882324
1.0	73940000.0	73950000.0	93.0	107.7651596069336	13.163702011108398
1.0	73980000.0	73990000.0	101.0	95.5851058959961	12.547220230102539
1.0	74050000.0	74060000.0	45.0	82.23262786865234	12.082310676574707
1.0	74060000.0	74070000.0	61.0	87.63349151611328	12.385309219360352
1.0	74070000.0	74080000.0	53.0	74.2526626586914	11.697669982910156
1.0	74100000.0	74110000.0	77.0	91.6245346069336	12.572781562805176
1.0	74170000.0	74180000.0	82.0	95.1544418334961	12.577080726623535
1.0	74190000.0	74200000.0	108.0	96.87125396728516	12.885009765625
1.0	74340000.0	74350000.0	94.0	124.769287109375	13.075660705566406
1.0	74460000.0	74470000.0	58.0	69.88838958740234	11.929972648620605
1.0	74470000.0	74480000.0	79.0	93.13787841796875	12.683774948120117
1.0	74620000.0	74630000.0	77.0	68.30796813964844	10.96672534942627
1.0	74630000.0	74640000.0	47.0	75.70526123046875	11.444162368774414
1.0	74670000.0	74680000.0	12.0	32.97672653198242	5.238469123840332
1.0	74700000.0	74710000.0	34.0	37.945220947265625	6.340569019317627
1.0	74790000.0	74800000.0	18.0	31.077911376953125	5.037149906158447
1.0	74840000.0	74850000.0	19.0	43.08905029296875	7.152749061584473
1.0	74870000.0	74880000.0	29.0	52.590728759765625	8.839177131652832
1.0	74900000.0	74910000.0	33.0	63.299041748046875	10.278383255004883
1.0	74940000.0	74950000.0	72.0	77.96485900878906	11.63928508758545
1.0	75000000.0	75010000.0	100.0	97.9117202758789	12.711030006408691
1.0	75050000.0	75060000.0	98.0	107.44654846191406	12.889984130859375
1.0	75110000.0	75120000.0	87.0	94.97660064697266	13.224329948425293
1.0	75130000.0	75140000.0	87.0	97.42308044433594	13.082061767578125
1.0	75140000.0	75150000.0	65.0	83.3133316040039	13.074885368347168
1.0	75150000.0	75160000.0	38.0	49.1705207824707	8.305290222167969
1.0	75210000.0	75220000.0	18.0	23.8514404296875	5.997864723205566
1.0	75300000.0	75310000.0	77.0	97.93515014648438	12.636577606201172
1.0	75310000.0	75320000.0	102.0	103.8161849975586	12.778467178344727
1.0	75360000.0	75370000.0	81.0	86.8892593383789	12.274063110351562
1.0	75420000.0	75430000.0	62.0	97.64970397949219	12.589284896850586
1.0	75510000.0	75520000.0	80.0	85.65458679199219	12.166401863098145
1.0	75530000.0	75540000.0	72.0	95.74634552001953	12.669022560119629
1.0	75580000.0	75590000.0	55.0	76.82770538330078	11.801386833190918
1.0	75670000.0	75680000.0	49.0	72.26862335205078	11.609312057495117
1.0	75680000.0	75690000.0	73.0	86.7105712890625	12.179226875305176
1.0	75700000.0	75710000.0	76.0	84.69558715820312	12.361370086669922
1.0	75750000.0	75760000.0	112.0	114.57023620605469	12.931808471679688
1.0	75760000.0	75770000.0	87.0	96.2927017211914	12.804387092590332
1.0	75950000.0	75960000.0	112.0	113.1605453491211	12.864428520202637
1.0	75970000.0	75980000.0	117.0	113.66080474853516	12.96873664855957
1.0	76020000.0	76030000.0	71.0	89.79166412353516	12.311203002929688
1.0	76030000.0	76040000.0	76.0	88.2422103881836	12.444068908691406
1.0	76070000.0	76080000.0	79.0	71.31794738769531	11.217925071716309
1.0	76180000.0	76190000.0	21.0	33.36896896362305	5.475927352905273
1.0	76230000.0	76240000.0	14.0	30.70645523071289	4.977348327636719
1.0	76390000.0	76400000.0	28.0	41.26113510131836	6.817970275878906
1.0	76430000.0	76440000.0	18.0	36.40503692626953	5.917830467224121
1.0	76510000.0	76520000.0	25.0	35.39778518676758	5.706823825836182
1.0	76530000.0	76540000.0	16.0	31.665857315063477	5.034606456756592
1.0	76550000.0	76560000.0	11.0	25.595623016357422	4.01111364364624
1.0	76580000.0	76590000.0	10.0	31.56072998046875	5.012582778930664
1.0	76660000.0	76670000.0	18.0	34.32365036010742	5.471871852874756
1.0	76670000.0	76680000.0	23.0	33.216861724853516	5.288806915283203
1.0	76680000.0	76690000.0	34.0	31.80694580078125	5.011377334594727
1.0	76700000.0	76710000.0	24.0	31.53055191040039	4.97048282623291
1.0	76710000.0	76720000.0	20.0	31.50418472290039	4.977819442749023
1.0	76720000.0	76730000.0	13.0	31.658618927001953	5.082605361938477
1.0	76730000.0	76740000.0	18.0	29.118078231811523	4.616016387939453
1.0	76750000.0	76760000.0	22.0	29.4338321685791	4.651034355163574
1.0	76800000.0	76810000.0	30.0	37.97890090942383	6.216631889343262
1.0	76970000.0	76980000.0	38.0	40.93042755126953	6.734411716461182
1.0	76980000.0	76990000.0	35.0	38.99290084838867	6.4147162437438965
1.0	77040000.0	77050000.0	24.0	37.803524017333984	6.129864692687988
1.0	77090000.0	77100000.0	25.0	42.03925323486328	6.983150482177734
1.0	77130000.0	77140000.0	16.0	43.0365104675293	7.173179626464844
1.0	77140000.0	77150000.0	37.0	51.63337326049805	8.658465385437012
1.0	77150000.0	77160000.0	27.0	46.412105560302734	7.8329267501831055
1.0	77210000.0	77220000.0	56.0	69.8468017578125	10.803153991699219
1.0	77220000.0	77230000.0	54.0	57.474098205566406	9.686456680297852
1.0	77260000.0	77270000.0	71.0	64.3749008178711	10.113779067993164
1.0	77380000.0	77390000.0	59.0	60.119361877441406	9.706743240356445
1.0	77480000.0	77490000.0	48.0	58.91424560546875	9.956914901733398
1.0	77530000.0	77540000.0	60.0	48.70893096923828	8.153060913085938
1.0	77580000.0	77590000.0	19.0	28.995147705078125	4.660319805145264
1.0	77590000.0	77600000.0	9.0	29.9365234375	4.844897270202637
1.0	77660000.0	77670000.0	19.0	29.158981323242188	4.020535469055176
1.0	77680000.0	77690000.0	19.0	26.955402374267578	3.6668829917907715
1.0	77770000.0	77780000.0	37.0	38.588844299316406	6.514409065246582
1.0	77790000.0	77800000.0	39.0	42.80271530151367	7.224474906921387
1.0	77800000.0	77810000.0	40.0	40.65265655517578	6.82703161239624
1.0	77860000.0	77870000.0	23.0	29.507617950439453	4.367631912231445
1.0	77880000.0	77890000.0	53.0	43.248809814453125	7.277646064758301
1.0	77980000.0	77990000.0	31.0	31.0174560546875	5.149191379547119
1.0	78020000.0	78030000.0	12.0	26.745895385742188	3.8119194507598877
1.0	78040000.0	78050000.0	5.0	25.22273826599121	3.4545836448669434
1.0	78050000.0	78060000.0	13.0	25.856853485107422	3.4524941444396973
1.0	78100000.0	78110000.0	8.0	21.01125717163086	3.180664539337158
1.0	78290000.0	78300000.0	4.0	21.558795928955078	3.2891528606414795
1.0	78350000.0	78360000.0	13.0	22.209806442260742	3.3910574913024902
1.0	78420000.0	78430000.0	5.0	22.9138240814209	3.2291667461395264
1.0	78460000.0	78470000.0	15.0	26.71478271484375	3.6648917198181152
1.0	78480000.0	78490000.0	18.0	32.970619201660156	5.447826385498047
1.0	78580000.0	78590000.0	35.0	55.66737747192383	9.56714153289795
1.0	78600000.0	78610000.0	44.0	74.90159606933594	11.39918041229248
1.0	78610000.0	78620000.0	51.0	68.69831085205078	10.897625923156738
1.0	78630000.0	78640000.0	85.0	101.71775817871094	12.646982192993164
1.0	78640000.0	78650000.0	83.0	102.0547866821289	12.60728645324707
1.0	78740000.0	78750000.0	76.0	114.6748275756836	12.917315483093262
1.0	78850000.0	78860000.0	77.0	111.81401062011719	12.94456958770752
1.0	78890000.0	78900000.0	80.0	107.56959533691406	12.88740348815918
1.0	78990000.0	79000000.0	96.0	105.29681396484375	12.781779289245605
1.0	79000000.0	79010000.0	114.0	97.70530700683594	12.570344924926758
1.0	79010000.0	79020000.0	122.0	118.88626861572266	13.498964309692383
1.0	79060000.0	79070000.0	47.0	60.680503845214844	10.25644302368164
1.0	79080000.0	79090000.0	19.0	39.66974639892578	6.6872076988220215
1.0	79130000.0	79140000.0	18.0	43.62377166748047	7.363569736480713
1.0	79140000.0	79150000.0	26.0	38.443580627441406	6.422293186187744
1.0	79170000.0	79180000.0	55.0	47.27582931518555	8.00158977508545
1.0	79320000.0	79330000.0	74.0	80.78536987304688	12.017265319824219
1.0	79350000.0	79360000.0	58.0	68.65625762939453	10.909111022949219
1.0	79410000.0	79420000.0	66.0	74.92803955078125	11.67030143737793
1.0	79480000.0	79490000.0	81.0	79.87971496582031	11.791329383850098
1.0	79500000.0	79510000.0	79.0	92.20326232910156	12.456984519958496
1.0	79590000.0	79600000.0	65.0	76.66256713867188	11.89415168762207
1.0	79620000.0	79630000.0	77.0	76.30702209472656	11.603663444519043
1.0	79670000.0	79680000.0	45.0	62.04217529296875	10.213239669799805
1.0	79800000.0	79810000.0	42.0	53.41143798828125	8.9622802734375
1.0	79860000.0	79870000.0	66.0	64.49171447753906	10.531745910644531
1.0	79960000.0	79970000.0	52.0	54.0530891418457	9.191465377807617
1.0	79990000.0	80000000.0	55.0	70.07890319824219	11.102492332458496
1.0	80140000.0	80150000.0	95.0	112.52064514160156	13.14470386505127
1.0	80150000.0	80160000.0	103.0	103.5366439819336	12.856637954711914
1.0	80190000.0	80200000.0	113.0	100.45291900634766	12.793704986572266
1.0	80260000.0	80270000.0	111.0	105.12186431884766	12.878150939941406
1.0	80320000.0	80330000.0	105.0	113.55213928222656	13.057783126831055
1.0	80360000.0	80370000.0	130.0	111.23162841796875	13.0956392288208
1.0	80380000.0	80390000.0	110.0	118.83602142333984	13.151557922363281
1.0	80410000.0	80420000.0	96.0	112.00544738769531	13.161921501159668
1.0	80450000.0	80460000.0	112.0	106.83045959472656	12.985925674438477
1.0	80500000.0	80510000.0	106.0	105.05879974365234	12.834895133972168
1.0	80580000.0	80590000.0	115.0	115.44145202636719	13.068613052368164
1.0	80590000.0	80600000.0	86.0	89.78477478027344	12.611068725585938
1.0	80640000.0	80650000.0	94.0	87.04676818847656	12.1672945022583
1.0	80700000.0	80710000.0	52.0	78.39142608642578	11.841793060302734
1.0	80710000.0	80720000.0	61.0	76.82283782958984	11.641119003295898
1.0	80730000.0	80740000.0	50.0	72.11637115478516	11.352197647094727
1.0	80750000.0	80760000.0	47.0	66.47113037109375	10.499704360961914
1.0	80760000.0	80770000.0	47.0	68.11666107177734	10.799494743347168
1.0	80790000.0	80800000.0	46.0	63.18183517456055	10.371567726135254
1.0	80820000.0	80830000.0	59.0	65.33145904541016	10.511390686035156
1.0	80840000.0	80850000.0	50.0	61.6185417175293	10.087423324584961
1.0	80880000.0	80890000.0	39.0	58.40482711791992	9.688032150268555
1.0	80930000.0	80940000.0	52.0	54.551124572753906	9.18177604675293
1.0	81060000.0	81070000.0	62.0	62.757049560546875	10.04864501953125
1.0	81090000.0	81100000.0	34.0	53.676246643066406	8.868521690368652
1.0	81130000.0	81140000.0	38.0	55.43531036376953	9.359619140625
1.0	81160000.0	81170000.0	39.0	47.302833557128906	8.099712371826172
1.0	81210000.0	81220000.0	58.0	62.00886917114258	9.987385749816895
1.0	81350000.0	81360000.0	34.0	47.54833221435547	8.053169250488281
1.0	81420000.0	81430000.0	50.0	60.95452117919922	9.823684692382812
1.0	81510000.0	81520000.0	62.0	71.08135986328125	10.920400619506836
1.0	81540000.0	81550000.0	59.0	82.47769165039062	11.560254096984863
1.0	81560000.0	81570000.0	46.0	86.54926300048828	11.79240894317627
1.0	81570000.0	81580000.0	81.0	85.77055358886719	11.785300254821777
1.0	81770000.0	81780000.0	59.0	67.50437927246094	10.64183235168457
1.0	81790000.0	81800000.0	47.0	72.59638977050781	11.095534324645996
1.0	81800000.0	81810000.0	66.0	86.3576889038086	11.932905197143555
1.0	81810000.0	81820000.0	71.0	82.35543823242188	11.806282997131348
1.0	81840000.0	81850000.0	73.0	79.60906982421875	11.764198303222656
1.0	81920000.0	81930000.0	86.0	76.65160369873047	11.629117012023926
1.0	81940000.0	81950000.0	66.0	74.12702941894531	11.584371566772461
1.0	82050000.0	82060000.0	62.0	78.4863052368164	11.478302955627441
1.0	82090000.0	82100000.0	53.0	73.65446472167969	11.570096969604492
1.0	82120000.0	82130000.0	47.0	74.3653793334961	11.24466323852539
1.0	82230000.0	82240000.0	49.0	58.167388916015625	9.80308723449707
1.0	82260000.0	82270000.0	35.0	35.275367736816406	5.8859429359436035
1.0	82300000.0	82310000.0	51.0	52.9609489440918	8.718464851379395
1.0	82350000.0	82360000.0	51.0	63.02253341674805	10.044108390808105
1.0	82380000.0	82390000.0	48.0	59.64776611328125	9.695002555847168
1.0	82420000.0	82430000.0	47.0	74.15030670166016	11.069180488586426
1.0	82430000.0	82440000.0	52.0	63.771446228027344	10.181251525878906
1.0	82440000.0	82450000.0	52.0	57.163963317871094	9.283472061157227
1.0	82450000.0	82460000.0	38.0	63.60755157470703	10.146947860717773
1.0	82490000.0	82500000.0	69.0	73.5989761352539	11.350065231323242
1.0	82500000.0	82510000.0	76.0	75.56439971923828	11.298215866088867
1.0	82590000.0	82600000.0	33.0	44.00187683105469	7.439628601074219
1.0	82610000.0	82620000.0	51.0	50.6923828125	8.488473892211914
1.0	82720000.0	82730000.0	65.0	68.99351501464844	10.924184799194336
1.0	82750000.0	82760000.0	93.0	96.4249496459961	12.651673316955566
1.0	82790000.0	82800000.0	92.0	100.57484436035156	12.707405090332031
1.0	82800000.0	82810000.0	94.0	96.22715759277344	12.827741622924805
1.0	82820000.0	82830000.0	126.0	106.6420669555664	12.9956636428833
1.0	82830000.0	82840000.0	99.0	101.9087905883789	12.84087085723877
1.0	82880000.0	82890000.0	77.0	93.7093505859375	12.521871566772461
1.0	83080000.0	83090000.0	86.0	91.95121765136719	12.552844047546387
1.0	83140000.0	83150000.0	87.0	85.06048583984375	12.324487686157227
1.0	83170000.0	83180000.0	67.0	72.3979721069336	11.342167854309082
1.0	83230000.0	83240000.0	51.0	82.76522064208984	12.239763259887695
1.0	83340000.0	83350000.0	49.0	62.7389030456543	10.265493392944336
1.0	83380000.0	83390000.0	34.0	50.852684020996094	8.60915756225586
1.0	83440000.0	83450000.0	52.0	50.17353439331055	8.434915542602539
1.0	83450000.0	83460000.0	46.0	62.39593505859375	10.256783485412598
1.0	83680000.0	83690000.0	13.0	30.6788330078125	4.976726055145264
1.0	83790000.0	83800000.0	2.0	22.2596435546875	3.4184937477111816
1.0	83880000.0	83890000.0	5.0	28.11629867553711	4.537608623504639
1.0	83890000.0	83900000.0	11.0	24.00782585144043	3.690821409225464
1.0	83950000.0	83960000.0	20.0	29.1036319732666	4.665234565734863
1.0	83980000.0	83990000.0	28.0	31.466644287109375	4.935274124145508
1.0	84020000.0	84030000.0	24.0	33.31330871582031	5.318165302276611
1.0	84070000.0	84080000.0	31.0	43.616798400878906	7.259148597717285
1.0	84080000.0	84090000.0	23.0	40.24579620361328	6.605726718902588
1.0	84090000.0	84100000.0	35.0	41.329811096191406	6.793658256530762
1.0	84130000.0	84140000.0	21.0	42.36233139038086	7.005332946777344
1.0	84140000.0	84150000.0	24.0	42.68804931640625	7.070192813873291
1.0	84160000.0	84170000.0	34.0	36.114044189453125	5.779367923736572
1.0	84180000.0	84190000.0	17.0	38.67308044433594	6.23927116394043
1.0	84210000.0	84220000.0	23.0	37.2361946105957	6.052291393280029
1.0	84250000.0	84260000.0	22.0	29.856155395507812	4.693187713623047
1.0	84290000.0	84300000.0	10.0	28.270248413085938	4.3529253005981445
1.0	84340000.0	84350000.0	4.0	23.197574615478516	3.5407981872558594
1.0	84390000.0	84400000.0	11.0	23.289234161376953	3.547860622406006
1.0	84400000.0	84410000.0	13.0	25.456501007080078	3.9819233417510986
1.0	84410000.0	84420000.0	19.0	25.244667053222656	3.895475387573242
1.0	84430000.0	84440000.0	16.0	27.847126007080078	4.328346252441406
1.0	84460000.0	84470000.0	17.0	27.1887264251709	4.254640102386475
1.0	84470000.0	84480000.0	33.0	34.0576057434082	5.472647666931152
1.0	84490000.0	84500000.0	46.0	35.82756805419922	5.822934627532959
1.0	84550000.0	84560000.0	13.0	24.315217971801758	3.727686643600464
1.0	84600000.0	84610000.0	11.0	22.45060157775879	3.413435459136963
1.0	84610000.0	84620000.0	11.0	21.64198875427246	3.3165347576141357
1.0	84750000.0	84760000.0	8.0	24.669288635253906	3.7852871417999268
1.0	84760000.0	84770000.0	8.0	20.065210342407227	3.006728172302246
1.0	84770000.0	84780000.0	7.0	23.47994613647461	3.534508466720581
1.0	84780000.0	84790000.0	13.0	25.485443115234375	3.8859829902648926
1.0	84810000.0	84820000.0	8.0	22.34197235107422	3.3324997425079346
1.0	84880000.0	84890000.0	22.0	31.551122665405273	5.016971588134766
1.0	84990000.0	85000000.0	10.0	24.66110610961914	3.854391574859619
1.0	85010000.0	85020000.0	10.0	23.32740592956543	3.3996918201446533
1.0	85050000.0	85060000.0	27.0	29.675750732421875	4.728985786437988
1.0	85080000.0	85090000.0	22.0	26.01837730407715	3.9612724781036377
1.0	85110000.0	85120000.0	13.0	24.033489227294922	3.737142562866211
1.0	85140000.0	85150000.0	11.0	27.5816593170166	4.44419002532959
1.0	85150000.0	85160000.0	12.0	25.409570693969727	3.9587810039520264
1.0	85200000.0	85210000.0	32.0	37.935523986816406	6.258375644683838
1.0	85390000.0	85400000.0	21.0	39.03783416748047	6.420341491699219
1.0	85400000.0	85410000.0	19.0	35.788238525390625	5.846853733062744
1.0	85430000.0	85440000.0	20.0	29.485437393188477	4.621426582336426
1.0	85500000.0	85510000.0	7.0	23.80740737915039	3.5543103218078613
1.0	85510000.0	85520000.0	9.0	25.18303108215332	3.8165676593780518
1.0	85530000.0	85540000.0	14.0	28.003963470458984	4.378624439239502
1.0	85550000.0	85560000.0	11.0	28.725107192993164	4.445456504821777
1.0	85560000.0	85570000.0	10.0	24.697214126586914	3.7166061401367188
1.0	85620000.0	85630000.0	5.0	23.514190673828125	3.6043505668640137
1.0	85640000.0	85650000.0	7.0	22.227115631103516	3.418792724609375
1.0	85670000.0	85680000.0	18.0	37.538856506347656	6.128525733947754
1.0	85750000.0	85760000.0	14.0	37.670249938964844	6.207403659820557
1.0	85890000.0	85900000.0	32.0	45.24797821044922	7.486863136291504
1.0	85910000.0	85920000.0	30.0	39.439842224121094	6.602353572845459
1.0	85960000.0	85970000.0	39.0	42.698123931884766	7.197792053222656
1.0	86010000.0	86020000.0	37.0	42.77901077270508	7.111666679382324
1.0	86050000.0	86060000.0	37.0	41.3389778137207	6.933396816253662
1.0	86060000.0	86070000.0	21.0	42.30698776245117	7.07297420501709
1.0	86270000.0	86280000.0	26.0	35.63856887817383	5.858658790588379
1.0	86320000.0	86330000.0	20.0	35.6859245300293	5.868599891662598
1.0	86340000.0	86350000.0	19.0	32.22929000854492	5.104184150695801
1.0	86350000.0	86360000.0	17.0	31.314178466796875	4.929434776306152
1.0	86570000.0	86580000.0	26.0	35.0264778137207	5.663769721984863
1.0	86670000.0	86680000.0	29.0	33.47756576538086	5.2509765625
1.0	86810000.0	86820000.0	9.0	23.529312133789062	3.4547698497772217
1.0	86840000.0	86850000.0	12.0	21.726085662841797	3.28381085395813
1.0	86880000.0	86890000.0	28.0	32.609474182128906	5.240429878234863
1.0	86910000.0	86920000.0	31.0	35.572383880615234	5.731687545776367
1.0	86920000.0	86930000.0	22.0	41.895164489746094	6.926253318786621
1.0	86990000.0	87000000.0	52.0	53.42827224731445	8.89753532409668
1.0	87000000.0	87010000.0	25.0	49.48329544067383	8.325132369995117
1.0	87080000.0	87090000.0	56.0	60.87390899658203	10.021064758300781
1.0	87150000.0	87160000.0	17.0	34.48222351074219	5.663642406463623
1.0	87170000.0	87180000.0	13.0	24.180435180664062	3.5661017894744873
1.0	87190000.0	87200000.0	19.0	25.24372673034668	3.454258680343628
1.0	87310000.0	87320000.0	21.0	36.08026885986328	5.921982288360596
1.0	87320000.0	87330000.0	15.0	26.200382232666016	3.780343532562256
1.0	87370000.0	87380000.0	11.0	21.171680450439453	3.098602533340454
1.0	87380000.0	87390000.0	15.0	22.49429702758789	3.2782142162323
1.0	87420000.0	87430000.0	11.0	22.36191177368164	3.4101195335388184
1.0	87550000.0	87560000.0	12.0	22.450592041015625	3.2311031818389893
1.0	87560000.0	87570000.0	15.0	24.837196350097656	3.886277675628662
1.0	87640000.0	87650000.0	26.0	33.25358200073242	5.283340930938721
1.0	87750000.0	87760000.0	29.0	35.202911376953125	5.750973701477051
1.0	87780000.0	87790000.0	43.0	42.86935806274414	7.179193019866943
1.0	87800000.0	87810000.0	12.0	24.297334671020508	3.231358051300049
1.0	87810000.0	87820000.0	9.0	26.6242733001709	3.5933680534362793
1.0	87960000.0	87970000.0	42.0	52.67110061645508	8.837373733520508
1.0	88050000.0	88060000.0	32.0	54.0717658996582	9.116218566894531
1.0	88060000.0	88070000.0	46.0	54.435340881347656	9.211673736572266
1.0	88120000.0	88130000.0	85.0	66.17949676513672	10.641797065734863
1.0	88130000.0	88140000.0	58.0	59.94866943359375	9.902448654174805
1.0	88210000.0	88220000.0	27.0	48.93568420410156	8.27041244506836
1.0	88330000.0	88340000.0	66.0	64.0119400024414	10.062145233154297
1.0	88570000.0	88580000.0	64.0	69.32215881347656	11.209878921508789
1.0	88600000.0	88610000.0	59.0	56.943603515625	9.639863967895508
1.0	88740000.0	88750000.0	72.0	58.71952438354492	9.876994132995605
1.0	88750000.0	88760000.0	50.0	55.94279861450195	9.404165267944336
1.0	88780000.0	88790000.0	36.0	42.037818908691406	7.077162742614746
1.0	88840000.0	88850000.0	41.0	49.468841552734375	8.311887741088867
1.0	88870000.0	88880000.0	50.0	62.90424346923828	10.107409477233887
1.0	89020000.0	89030000.0	40.0	57.14945602416992	9.64553451538086
1.0	89200000.0	89210000.0	8.0	22.067276000976562	3.387200117111206
1.0	89260000.0	89270000.0	13.0	21.27486228942871	3.2301089763641357
1.0	89290000.0	89300000.0	9.0	21.5893611907959	3.079108953475952
1.0	89400000.0	89410000.0	13.0	22.17595863342285	3.4036784172058105
1.0	89460000.0	89470000.0	17.0	28.26715660095215	4.500436782836914
1.0	89530000.0	89540000.0	34.0	32.22142791748047	5.279219627380371
1.0	89550000.0	89560000.0	25.0	36.7017936706543	5.958220481872559
1.0	89560000.0	89570000.0	23.0	39.35552215576172	6.583164215087891
1.0	89680000.0	89690000.0	22.0	45.20087432861328	7.545546054840088
1.0	89700000.0	89710000.0	38.0	48.51502227783203	8.214487075805664
1.0	89770000.0	89780000.0	21.0	33.731258392333984	5.575461387634277
1.0	89800000.0	89810000.0	34.0	54.958648681640625	9.233902931213379
1.0	89820000.0	89830000.0	25.0	33.966392517089844	5.509930610656738
1.0	89830000.0	89840000.0	31.0	34.42359924316406	5.701800346374512
1.0	89890000.0	89900000.0	33.0	38.755226135253906	6.364130973815918
1.0	90050000.0	90060000.0	4.0	23.001802444458008	3.5144588947296143
1.0	90110000.0	90120000.0	9.0	22.390718460083008	3.405966281890869
1.0	90160000.0	90170000.0	7.0	22.884403228759766	3.497007369995117
1.0	90220000.0	90230000.0	14.0	31.124319076538086	4.979868412017822
1.0	90250000.0	90260000.0	19.0	36.937042236328125	6.063610076904297
1.0	90260000.0	90270000.0	26.0	32.6051139831543	5.306130886077881
1.0	90270000.0	90280000.0	21.0	31.241308212280273	4.9840593338012695
1.0	90300000.0	90310000.0	5.0	22.76617431640625	3.4645347595214844
1.0	90390000.0	90400000.0	17.0	22.732173919677734	3.4319534301757812
1.0	90420000.0	90430000.0	11.0	28.231090545654297	4.427281379699707
1.0	90440000.0	90450000.0	17.0	26.732070922851562	4.1686320304870605
1.0	90480000.0	90490000.0	10.0	25.890655517578125	3.398195743560791
1.0	90490000.0	90500000.0	17.0	27.049480438232422	3.741345167160034
1.0	90570000.0	90580000.0	60.0	63.5747184753418	10.82758903503418
1.0	90640000.0	90650000.0	69.0	93.39169311523438	12.314176559448242
1.0	90670000.0	90680000.0	81.0	100.77986145019531	12.515484809875488
1.0	90720000.0	90730000.0	58.0	89.77119445800781	12.147233009338379
1.0	90750000.0	90760000.0	85.0	98.88703918457031	12.50284481048584
1.0	90900000.0	90910000.0	79.0	101.9574203491211	12.779664993286133
1.0	90910000.0	90920000.0	92.0	102.15478515625	12.828155517578125
1.0	91020000.0	91030000.0	44.0	74.16043853759766	11.332535743713379
1.0	91130000.0	91140000.0	85.0	82.08563232421875	11.903833389282227
1.0	91240000.0	91250000.0	27.0	41.14173126220703	6.781477451324463
1.0	91280000.0	91290000.0	25.0	33.51211166381836	5.328474998474121
1.0	91350000.0	91360000.0	19.0	25.901470184326172	4.017752647399902
1.0	91370000.0	91380000.0	6.0	23.1773624420166	3.5219345092773438
1.0	91380000.0	91390000.0	11.0	21.66738510131836	3.052654266357422
1.0	91540000.0	91550000.0	48.0	47.21555709838867	7.9507880210876465
1.0	91590000.0	91600000.0	39.0	60.650840759277344	10.10366439819336
1.0	91720000.0	91730000.0	33.0	47.56345748901367	8.004648208618164
1.0	91740000.0	91750000.0	26.0	30.73928451538086	4.9052629470825195
1.0	91840000.0	91850000.0	14.0	31.669849395751953	5.15293025970459
1.0	91920000.0	91930000.0	14.0	33.659584045410156	5.450091361999512
1.0	92050000.0	92060000.0	27.0	30.4957332611084	4.818764686584473
1.0	92160000.0	92170000.0	13.0	21.727367401123047	3.2365119457244873
1.0	92200000.0	92210000.0	19.0	23.468286514282227	3.547792434692383
1.0	92230000.0	92240000.0	8.0	23.22803497314453	3.49422025680542
1.0	92240000.0	92250000.0	14.0	21.78952407836914	3.228158473968506
1.0	92280000.0	92290000.0	13.0	25.443817138671875	3.8582520484924316
1.0	92310000.0	92320000.0	11.0	26.644176483154297	4.2100348472595215
1.0	92380000.0	92390000.0	36.0	39.9167366027832	6.599966526031494
1.0	92390000.0	92400000.0	28.0	37.45958709716797	6.203274726867676
1.0	92420000.0	92430000.0	37.0	49.36762619018555	8.345852851867676
1.0	92430000.0	92440000.0	35.0	47.579566955566406	8.098764419555664
1.0	92460000.0	92470000.0	26.0	43.59102249145508	7.2983551025390625
1.0	92470000.0	92480000.0	50.0	56.6910400390625	9.667476654052734
1.0	92520000.0	92530000.0	41.0	44.454227447509766	7.473387241363525
1.0	92570000.0	92580000.0	43.0	43.53913879394531	7.459763526916504
1.0	92580000.0	92590000.0	32.0	42.75135040283203	7.2559027671813965
1.0	92610000.0	92620000.0	37.0	37.19194793701172	6.2436394691467285
1.0	92640000.0	92650000.0	54.0	37.16722869873047	6.244820594787598
1.0	92750000.0	92760000.0	9.0	23.08255386352539	3.563127040863037
1.0	92780000.0	92790000.0	14.0	24.03818702697754	3.738452434539795
1.0	92900000.0	92910000.0	42.0	46.55739212036133	7.927992820739746
1.0	92950000.0	92960000.0	20.0	34.813194274902344	5.646605491638184
1.0	93080000.0	93090000.0	15.0	24.961498260498047	3.9033169746398926
1.0	93110000.0	93120000.0	20.0	25.578060150146484	4.0149946212768555
1.0	93190000.0	93200000.0	12.0	25.6004581451416	4.047898292541504
1.0	93280000.0	93290000.0	34.0	28.33999252319336	4.397969722747803
1.0	93330000.0	93340000.0	7.0	25.522258758544922	3.975330352783203
1.0	93340000.0	93350000.0	8.0	21.211978912353516	3.195303440093994
1.0	93370000.0	93380000.0	6.0	24.143699645996094	3.7526726722717285
1.0	93410000.0	93420000.0	12.0	24.249839782714844	3.7976577281951904
1.0	93420000.0	93430000.0	12.0	24.958370208740234	3.878922700881958
1.0	93450000.0	93460000.0	20.0	26.885204315185547	4.286992073059082
1.0	93530000.0	93540000.0	28.0	42.941993713378906	7.219874382019043
1.0	93560000.0	93570000.0	20.0	23.987390518188477	3.429844379425049
1.0	93590000.0	93600000.0	11.0	25.075958251953125	3.423495054244995
1.0	93660000.0	93670000.0	13.0	22.224401473999023	3.385939359664917
1.0	93680000.0	93690000.0	9.0	22.73391342163086	3.2442574501037598
1.0	93690000.0	93700000.0	10.0	22.523578643798828	3.455420732498169
1.0	93700000.0	93710000.0	8.0	23.015506744384766	3.5406455993652344
1.0	93720000.0	93730000.0	11.0	23.36930274963379	3.594606876373291
1.0	93920000.0	93930000.0	19.0	25.295074462890625	3.9646191596984863
1.0	94060000.0	94070000.0	10.0	22.465465545654297	3.427682399749756
1.0	94110000.0	94120000.0	8.0	23.00577735900879	3.5055956840515137
1.0	94240000.0	94250000.0	16.0	26.79537582397461	4.1864776611328125
1.0	94330000.0	94340000.0	8.0	26.23922348022461	3.492790937423706
1.0	94350000.0	94360000.0	11.0	26.97365951538086	3.6358532905578613
1.0	94360000.0	94370000.0	17.0	26.761219024658203	3.5526535511016846
1.0	94380000.0	94390000.0	30.0	44.88324737548828	7.578309535980225
1.0	94400000.0	94410000.0	48.0	48.18396759033203	8.094095230102539
1.0	94420000.0	94430000.0	69.0	51.967041015625	8.739853858947754
1.0	94450000.0	94460000.0	44.0	48.13615417480469	8.134474754333496
1.0	94490000.0	94500000.0	18.0	43.84319305419922	7.373047828674316
1.0	94520000.0	94530000.0	52.0	47.92787170410156	8.135830879211426
1.0	94560000.0	94570000.0	38.0	53.262451171875	9.053434371948242
1.0	94590000.0	94600000.0	44.0	60.227867126464844	9.699674606323242
1.0	94640000.0	94650000.0	59.0	55.15699005126953	9.255002975463867
1.0	94650000.0	94660000.0	50.0	51.418975830078125	8.553367614746094
1.0	94690000.0	94700000.0	33.0	44.68063735961914	7.577387809753418
1.0	94740000.0	94750000.0	47.0	52.44746017456055	8.89924430847168
1.0	94800000.0	94810000.0	24.0	42.27817916870117	7.0492119789123535
1.0	94880000.0	94890000.0	7.0	25.822734832763672	3.493849515914917
1.0	94920000.0	94930000.0	14.0	25.382640838623047	3.5896244049072266
1.0	94960000.0	94970000.0	18.0	25.365238189697266	3.9961585998535156
1.0	95110000.0	95120000.0	41.0	53.275856018066406	9.022117614746094
1.0	95130000.0	95140000.0	34.0	54.855735778808594	9.23790168762207
1.0	95150000.0	95160000.0	38.0	56.256446838378906	9.194674491882324
1.0	95270000.0	95280000.0	26.0	33.82801818847656	5.479132175445557
1.0	95290000.0	95300000.0	31.0	30.399662017822266	4.823174476623535
1.0	95320000.0	95330000.0	9.0	26.4765625	4.097846031188965
1.0	95330000.0	95340000.0	12.0	27.85109519958496	4.324761867523193
1.0	95360000.0	95370000.0	7.0	22.893083572387695	3.503676652908325
1.0	95380000.0	95390000.0	10.0	22.256267547607422	3.3861167430877686
1.0	95480000.0	95490000.0	8.0	25.401796340942383	4.000232219696045
1.0	95530000.0	95540000.0	17.0	25.45860481262207	3.7549216747283936
1.0	95640000.0	95650000.0	41.0	42.39013671875	7.068917274475098
1.0	95690000.0	95700000.0	13.0	28.986629486083984	4.677126407623291
1.0	95790000.0	95800000.0	28.0	38.16785430908203	6.245734214782715
1.0	95910000.0	95920000.0	34.0	55.06902313232422	9.113615036010742
1.0	96120000.0	96130000.0	41.0	69.49433898925781	11.037137031555176
1.0	96200000.0	96210000.0	69.0	82.0763931274414	11.46757698059082
1.0	96240000.0	96250000.0	77.0	80.80769348144531	11.850667953491211
1.0	96330000.0	96340000.0	59.0	80.1036148071289	11.629053115844727
1.0	96400000.0	96410000.0	52.0	77.09817504882812	11.678674697875977
1.0	96430000.0	96440000.0	76.0	87.22998809814453	12.028148651123047
1.0	96450000.0	96460000.0	76.0	69.67980194091797	11.028120040893555
1.0	96470000.0	96480000.0	68.0	82.68975830078125	12.095026016235352
1.0	96490000.0	96500000.0	77.0	91.83026123046875	12.365689277648926
1.0	96500000.0	96510000.0	78.0	86.64847564697266	12.356207847595215
1.0	96630000.0	96640000.0	107.0	85.26283264160156	12.13049030303955
1.0	96780000.0	96790000.0	101.0	101.92280578613281	12.527406692504883
1.0	96920000.0	96930000.0	81.0	94.45539855957031	12.34355640411377
1.0	96950000.0	96960000.0	63.0	80.72003173828125	11.653474807739258
1.0	96970000.0	96980000.0	88.0	88.39189910888672	12.157325744628906
1.0	97000000.0	97010000.0	69.0	83.6353530883789	11.671639442443848
1.0	97050000.0	97060000.0	67.0	89.29432678222656	12.088045120239258
1.0	97130000.0	97140000.0	96.0	81.54932403564453	11.960793495178223
1.0	97160000.0	97170000.0	52.0	63.0074348449707	10.211275100708008
1.0	97200000.0	97210000.0	9.0	24.807723999023438	4.160305976867676
1.0	97240000.0	97250000.0	10.0	21.2012996673584	4.157662391662598
1.0	97300000.0	97310000.0	24.0	43.60186004638672	7.3907904624938965
1.0	97360000.0	97370000.0	76.0	79.71421813964844	11.880839347839355
1.0	97400000.0	97410000.0	87.0	95.7475814819336	12.55717658996582
1.0	97440000.0	97450000.0	87.0	100.9885025024414	12.757932662963867
1.0	97580000.0	97590000.0	121.0	98.12672424316406	12.43852424621582
1.0	97640000.0	97650000.0	91.0	105.69020080566406	12.616131782531738
1.0	97670000.0	97680000.0	83.0	76.76634216308594	11.531582832336426
1.0	97680000.0	97690000.0	90.0	97.29524993896484	12.322117805480957
1.0	97710000.0	97720000.0	95.0	76.20186614990234	11.307661056518555
1.0	97760000.0	97770000.0	102.0	92.29960632324219	12.365039825439453
1.0	97770000.0	97780000.0	103.0	98.94517517089844	12.402591705322266
1.0	97790000.0	97800000.0	86.0	90.63273620605469	12.146615982055664
1.0	97800000.0	97810000.0	95.0	96.0326156616211	12.37221622467041
1.0	97830000.0	97840000.0	86.0	88.31909942626953	12.0635986328125
1.0	97870000.0	97880000.0	92.0	74.34750366210938	11.30573558807373
1.0	97900000.0	97910000.0	83.0	98.60530853271484	12.394128799438477
1.0	97980000.0	97990000.0	89.0	90.0119400024414	12.212362289428711
1.0	97990000.0	98000000.0	73.0	87.45919799804688	12.157735824584961
1.0	98000000.0	98010000.0	91.0	97.6592025756836	12.482458114624023
1.0	98030000.0	98040000.0	89.0	96.1209716796875	12.474977493286133
1.0	98040000.0	98050000.0	68.0	82.8384780883789	12.025775909423828
1.0	98060000.0	98070000.0	86.0	78.41281127929688	11.827624320983887
1.0	98070000.0	98080000.0	106.0	86.71720123291016	12.118281364440918
1.0	98170000.0	98180000.0	93.0	104.66190338134766	12.579275131225586
1.0	98260000.0	98270000.0	93.0	84.47622680664062	11.730814933776855
1.0	98350000.0	98360000.0	83.0	76.20808410644531	11.019576072692871
1.0	98530000.0	98540000.0	47.0	54.536033630371094	9.213556289672852
1.0	98560000.0	98570000.0	30.0	43.4494514465332	7.315426826477051
1.0	98610000.0	98620000.0	37.0	56.2174186706543	9.048130989074707
1.0	98640000.0	98650000.0	39.0	50.87641143798828	8.6039457321167
1.0	98680000.0	98690000.0	28.0	48.532310485839844	8.192183494567871
1.0	98720000.0	98730000.0	42.0	52.04729080200195	8.483949661254883
1.0	98730000.0	98740000.0	37.0	52.887733459472656	8.8209867477417
1.0	98760000.0	98770000.0	27.0	41.56745147705078	6.956844329833984
1.0	98900000.0	98910000.0	27.0	54.61560821533203	9.008575439453125
1.0	98950000.0	98960000.0	56.0	54.9185791015625	9.279619216918945
1.0	98960000.0	98970000.0	58.0	62.134361267089844	9.877798080444336
1.0	98970000.0	98980000.0	65.0	63.217384338378906	10.108116149902344
1.0	98980000.0	98990000.0	75.0	70.89807891845703	10.847562789916992
1.0	99030000.0	99040000.0	42.0	65.09326171875	10.487494468688965
1.0	99170000.0	99180000.0	14.0	30.665721893310547	4.687139987945557
1.0	99220000.0	99230000.0	18.0	29.02321434020996	4.667734622955322
1.0	99300000.0	99310000.0	38.0	53.763427734375	9.115342140197754
1.0	99590000.0	99600000.0	53.0	55.826576232910156	9.2372465133667
1.0	99630000.0	99640000.0	29.0	45.7838020324707	7.662728309631348
1.0	99690000.0	99700000.0	15.0	35.38524627685547	5.6674323081970215
1.0	99760000.0	99770000.0	12.0	28.199405670166016	4.292529106140137
1.0	99820000.0	99830000.0	15.0	30.282058715820312	4.742007255554199
1.0	99850000.0	99860000.0	15.0	28.53154945373535	4.488912105560303
1.0	99860000.0	99870000.0	11.0	24.72907829284668	3.7801456451416016
1.0	99880000.0	99890000.0	34.0	36.63541793823242	5.951413154602051
1.0	99910000.0	99920000.0	17.0	33.5557861328125	5.292302131652832
1.0	99950000.0	99960000.0	16.0	27.886423110961914	4.303119659423828
1.0	99990000.0	100000000.0	21.0	32.14607238769531	5.153194427490234
1.0	100030000.0	100040000.0	17.0	34.28678512573242	5.602293014526367
1.0	100060000.0	100070000.0	42.0	38.69561004638672	6.424629211425781
1.0	100080000.0	100090000.0	40.0	39.443336486816406	6.5042901039123535
1.0	100110000.0	100120000.0	22.0	27.150981903076172	4.342806339263916
1.0	100230000.0	100240000.0	23.0	37.191436767578125	6.063749313354492
1.0	100250000.0	100260000.0	38.0	41.26478958129883	6.846484184265137
1.0	100330000.0	100340000.0	19.0	25.694366455078125	4.012218952178955
1.0	100340000.0	100350000.0	11.0	24.795536041259766	3.707106113433838
1.0	100350000.0	100360000.0	12.0	24.13585090637207	3.685551404953003
1.0	100480000.0	100490000.0	8.0	22.89993667602539	3.516310930252075
1.0	100520000.0	100530000.0	13.0	21.73196792602539	3.3212127685546875
1.0	100530000.0	100540000.0	13.0	21.90789222717285	3.316800594329834
1.0	100540000.0	100550000.0	3.0	20.900217056274414	3.1724257469177246
1.0	100560000.0	100570000.0	15.0	23.024768829345703	3.5476746559143066
1.0	100580000.0	100590000.0	15.0	22.132328033447266	3.3418686389923096
1.0	100690000.0	100700000.0	8.0	23.12939453125	3.559724807739258
1.0	100760000.0	100770000.0	16.0	29.19243812561035	4.671684265136719
1.0	100820000.0	100830000.0	13.0	24.178041458129883	3.748709201812744
1.0	100830000.0	100840000.0	18.0	26.085546493530273	4.15627384185791
1.0	100850000.0	100860000.0	18.0	25.095136642456055	3.9132957458496094
1.0	100880000.0	100890000.0	14.0	24.68233871459961	3.7864601612091064
1.0	100950000.0	100960000.0	11.0	29.217981338500977	4.692425727844238
1.0	100970000.0	100980000.0	17.0	29.0451717376709	4.645685195922852
1.0	101000000.0	101010000.0	28.0	36.3731689453125	5.914366722106934
1.0	101050000.0	101060000.0	43.0	49.244266510009766	8.260903358459473
1.0	101110000.0	101120000.0	29.0	63.747642517089844	10.434206008911133
1.0	101130000.0	101140000.0	26.0	43.25779342651367	7.298556327819824
1.0	101250000.0	101260000.0	53.0	54.311256408691406	9.160079956054688
1.0	101260000.0	101270000.0	35.0	54.457054138183594	9.239463806152344
1.0	101290000.0	101300000.0	47.0	51.3024787902832	8.642662048339844
1.0	101360000.0	101370000.0	15.0	25.508804321289062	3.3435211181640625
1.0	101460000.0	101470000.0	4.0	24.713674545288086	3.293930768966675
1.0	101510000.0	101520000.0	14.0	27.7562313079834	4.264891624450684
1.0	101560000.0	101570000.0	49.0	53.8031005859375	8.875406265258789
1.0	101610000.0	101620000.0	57.0	52.7271728515625	8.635955810546875
1.0	101620000.0	101630000.0	56.0	59.884849548339844	9.634471893310547
1.0	101640000.0	101650000.0	65.0	57.67313766479492	9.285774230957031
1.0	101670000.0	101680000.0	55.0	60.036460876464844	9.78228759765625
1.0	101800000.0	101810000.0	95.0	97.33268737792969	12.616477966308594
1.0	101850000.0	101860000.0	89.0	91.9561538696289	12.341153144836426
1.0	101880000.0	101890000.0	96.0	91.66224670410156	12.572848320007324
1.0	101930000.0	101940000.0	59.0	85.80315399169922	12.28185749053955
1.0	101950000.0	101960000.0	35.0	67.34575653076172	10.761213302612305
1.0	101970000.0	101980000.0	25.0	58.901649475097656	9.679466247558594
1.0	102030000.0	102040000.0	57.0	67.9036636352539	11.046735763549805
1.0	102040000.0	102050000.0	65.0	75.39788055419922	11.779684066772461
1.0	102110000.0	102120000.0	75.0	74.17777252197266	11.562562942504883
1.0	102130000.0	102140000.0	66.0	79.2908935546875	11.694847106933594
1.0	102170000.0	102180000.0	56.0	65.77392578125	10.862388610839844
1.0	102190000.0	102200000.0	37.0	55.81392288208008	9.384809494018555
1.0	102230000.0	102240000.0	38.0	57.6318359375	9.775430679321289
1.0	102290000.0	102300000.0	35.0	54.265357971191406	9.06889533996582
1.0	102300000.0	102310000.0	62.0	53.033653259277344	8.875805854797363
1.0	102410000.0	102420000.0	23.0	54.018898010253906	9.11634635925293
1.0	102460000.0	102470000.0	45.0	60.308631896972656	10.14173698425293
1.0	102480000.0	102490000.0	73.0	69.2533950805664	10.717907905578613
1.0	102550000.0	102560000.0	70.0	85.97569274902344	11.935635566711426
1.0	102700000.0	102710000.0	84.0	85.12775421142578	12.256695747375488
1.0	102780000.0	102790000.0	100.0	106.35691833496094	13.021524429321289
1.0	102860000.0	102870000.0	102.0	109.76578521728516	13.034751892089844
1.0	102870000.0	102880000.0	84.0	105.96533203125	13.032483100891113
1.0	103070000.0	103080000.0	91.0	102.07832336425781	12.843170166015625
1.0	103090000.0	103100000.0	36.0	73.94451904296875	11.6533784866333
1.0	103140000.0	103150000.0	80.0	94.42008209228516	12.751385688781738
1.0	103310000.0	103320000.0	107.0	83.6976318359375	12.097505569458008
1.0	103370000.0	103380000.0	36.0	42.562171936035156	7.2872114181518555
1.0	103400000.0	103410000.0	51.0	42.989898681640625	7.287297248840332
1.0	103450000.0	103460000.0	44.0	29.836462020874023	4.8669538497924805
1.0	103460000.0	103470000.0	27.0	31.430633544921875	5.171727180480957
1.0	103490000.0	103500000.0	37.0	33.34258270263672	5.43693733215332
1.0	103590000.0	103600000.0	28.0	39.3077507019043	6.3881144523620605
1.0	103610000.0	103620000.0	34.0	36.769989013671875	5.928057670593262
1.0	103690000.0	103700000.0	20.0	32.166717529296875	5.066969871520996
1.0	103710000.0	103720000.0	30.0	33.105953216552734	5.238070011138916
1.0	103760000.0	103770000.0	23.0	27.108867645263672	4.017396926879883
1.0	103780000.0	103790000.0	13.0	24.4493350982666	3.7280800342559814
1.0	104030000.0	104040000.0	29.0	27.87744140625	4.272485256195068
1.0	104050000.0	104060000.0	18.0	26.049606323242188	3.995138168334961
1.0	104060000.0	104070000.0	13.0	25.04836654663086	3.8559608459472656
1.0	104080000.0	104090000.0	10.0	21.476167678833008	3.0301616191864014
1.0	104110000.0	104120000.0	28.0	27.945703506469727	4.33209228515625
1.0	104340000.0	104350000.0	106.0	99.98892211914062	12.773805618286133
1.0	104390000.0	104400000.0	82.0	111.55914306640625	13.111157417297363
1.0	104430000.0	104440000.0	109.0	114.04864501953125	13.0655517578125
1.0	104440000.0	104450000.0	106.0	112.875	13.065675735473633
1.0	104470000.0	104480000.0	88.0	114.05329895019531	13.085360527038574
1.0	104530000.0	104540000.0	86.0	100.0377426147461	12.865959167480469
1.0	104570000.0	104580000.0	58.0	69.10631561279297	10.813364028930664
1.0	104600000.0	104610000.0	71.0	71.86436462402344	11.301887512207031
1.0	104610000.0	104620000.0	73.0	84.0235366821289	12.478429794311523
1.0	104620000.0	104630000.0	52.0	73.6624984741211	11.542722702026367
1.0	104660000.0	104670000.0	27.0	54.690574645996094	9.245741844177246
1.0	104670000.0	104680000.0	38.0	49.17002487182617	8.320996284484863
1.0	104720000.0	104730000.0	36.0	49.63434600830078	8.261759757995605
1.0	104800000.0	104810000.0	46.0	50.187705993652344	8.32459831237793
1.0	104900000.0	104910000.0	44.0	44.07011032104492	7.402515411376953
1.0	104950000.0	104960000.0	30.0	49.07624053955078	8.27121639251709
1.0	104990000.0	105000000.0	67.0	75.95059967041016	11.512408256530762
1.0	105020000.0	105030000.0	54.0	64.00520324707031	10.563222885131836
1.0	105030000.0	105040000.0	87.0	72.6103286743164	11.243938446044922
1.0	105040000.0	105050000.0	67.0	77.17530822753906	11.546693801879883
1.0	105050000.0	105060000.0	73.0	75.05952453613281	11.527912139892578
1.0	105090000.0	105100000.0	87.0	84.03485107421875	12.046392440795898
1.0	105150000.0	105160000.0	97.0	82.49806213378906	11.93340015411377
1.0	105160000.0	105170000.0	70.0	76.8695297241211	11.796957969665527
1.0	105290000.0	105300000.0	70.0	57.00761795043945	9.608161926269531
1.0	105330000.0	105340000.0	36.0	59.09514617919922	9.88965892791748
1.0	105440000.0	105450000.0	25.0	44.920658111572266	7.44049596786499
1.0	105450000.0	105460000.0	40.0	43.281494140625	7.114621639251709
1.0	105510000.0	105520000.0	29.0	37.38981246948242	6.034914970397949
1.0	105520000.0	105530000.0	30.0	42.584259033203125	7.027772426605225
1.0	105530000.0	105540000.0	18.0	39.51604461669922	6.4417619705200195
1.0	105640000.0	105650000.0	49.0	52.485107421875	8.836685180664062
1.0	105660000.0	105670000.0	42.0	61.30255889892578	10.318948745727539
1.0	105710000.0	105720000.0	60.0	67.29655456542969	10.762989044189453
1.0	105790000.0	105800000.0	87.0	78.62483978271484	11.750833511352539
1.0	105870000.0	105880000.0	64.0	84.92387390136719	12.01716423034668
1.0	106030000.0	106040000.0	92.0	100.74788665771484	12.877781867980957
1.0	106100000.0	106110000.0	91.0	101.14095306396484	12.910909652709961
1.0	106200000.0	106210000.0	75.0	83.41939544677734	12.041321754455566
1.0	106270000.0	106280000.0	81.0	96.6969223022461	12.43896484375
1.0	106280000.0	106290000.0	114.0	107.85356140136719	12.900691032409668
1.0	106330000.0	106340000.0	72.0	90.08192443847656	12.549088478088379
1.0	106400000.0	106410000.0	139.0	116.43013000488281	13.000551223754883
1.0	106430000.0	106440000.0	113.0	127.3864974975586	13.133611679077148
1.0	106440000.0	106450000.0	98.0	119.94465637207031	13.181943893432617
1.0	106470000.0	106480000.0	135.0	134.3971405029297	13.113665580749512
1.0	106670000.0	106680000.0	105.0	101.89305114746094	12.888178825378418
1.0	106710000.0	106720000.0	106.0	103.38211822509766	13.046368598937988
1.0	106730000.0	106740000.0	104.0	129.82421875	13.243657112121582
1.0	106790000.0	106800000.0	105.0	116.74427795410156	13.04362964630127
1.0	106820000.0	106830000.0	99.0	112.8003921508789	13.157671928405762
1.0	106830000.0	106840000.0	135.0	118.33349609375	13.093452453613281
1.0	106860000.0	106870000.0	117.0	121.32466125488281	13.182428359985352
1.0	106920000.0	106930000.0	109.0	119.49028015136719	13.106361389160156
1.0	106990000.0	107000000.0	110.0	128.6400909423828	13.165506362915039
[truncated: 47,581 more rows]
