# Supplementary material for: Genome-wide mapping of somatic mutation rates uncovers drivers of cancer
Source: Nat Biotechnol. 2022 Jun 20;40(11):1634–43. doi: 10.1038/s41587-022-01353-8 (PMC9646522; doi:10.1038/s41587-022-01353-8)
Supplement: Supplementary file 4 — Regions and model predictions for each fold of each cancer for which a deep learning model was trained. Regions that were filtered are also listed along with their respective model predictions. [file 41587_2022_1353_MOESM4_ESM.zip › kfold_results/Carcinoma_tumors/fold_2.txt]

CHROM	START	END	Y_TRUE	Y_PRED	STD
1.0	770000.0	780000.0	20.0	39.425376892089844	3.318035840988159
1.0	890000.0	900000.0	39.0	42.38814926147461	3.6046791076660156
1.0	900000.0	910000.0	48.0	50.095977783203125	4.478174209594727
1.0	980000.0	990000.0	42.0	45.021995544433594	3.8617770671844482
1.0	1110000.0	1120000.0	36.0	53.72698974609375	4.959793567657471
1.0	1120000.0	1130000.0	60.0	61.403167724609375	5.979788303375244
1.0	1130000.0	1140000.0	57.0	54.58325958251953	5.058011531829834
1.0	1190000.0	1200000.0	45.0	42.66468048095703	3.6080455780029297
1.0	1330000.0	1340000.0	52.0	51.11920166015625	4.617764949798584
1.0	1350000.0	1360000.0	36.0	50.5064811706543	4.5213942527771
1.0	1370000.0	1380000.0	59.0	44.57277297973633	3.8230502605438232
1.0	1490000.0	1500000.0	52.0	43.6268310546875	3.700197696685791
1.0	1550000.0	1560000.0	48.0	41.75006866455078	3.5250728130340576
1.0	1560000.0	1570000.0	26.0	41.844825744628906	3.5275166034698486
1.0	1680000.0	1690000.0	35.0	34.02515411376953	3.0862996578216553
1.0	1730000.0	1740000.0	43.0	48.01055908203125	4.195764541625977
1.0	1760000.0	1770000.0	48.0	50.54289627075195	4.523115158081055
1.0	1770000.0	1780000.0	66.0	51.76362991333008	4.694489479064941
1.0	1780000.0	1790000.0	47.0	52.28361892700195	4.749893665313721
1.0	1900000.0	1910000.0	72.0	65.46261596679688	6.505581855773926
1.0	1940000.0	1950000.0	56.0	70.29920959472656	7.129739284515381
1.0	1950000.0	1960000.0	72.0	61.41357421875	6.001141548156738
1.0	2090000.0	2100000.0	43.0	44.662925720214844	3.8114113807678223
1.0	2140000.0	2150000.0	47.0	50.86738586425781	4.600103855133057
1.0	2150000.0	2160000.0	79.0	51.37578201293945	4.614369869232178
1.0	2350000.0	2360000.0	56.0	64.43904113769531	6.356653690338135
1.0	2360000.0	2370000.0	52.0	51.333885192871094	4.618913650512695
1.0	2400000.0	2410000.0	53.0	50.69956970214844	4.535438060760498
1.0	2480000.0	2490000.0	29.0	52.79948043823242	4.848055362701416
1.0	2520000.0	2530000.0	46.0	50.00806427001953	4.461718559265137
1.0	2540000.0	2550000.0	76.0	57.99567794799805	5.538464546203613
1.0	2700000.0	2710000.0	84.0	87.6368408203125	9.310281753540039
1.0	2710000.0	2720000.0	94.0	79.95023345947266	8.379875183105469
1.0	2810000.0	2820000.0	105.0	88.5314712524414	9.234889030456543
1.0	2870000.0	2880000.0	108.0	98.37336730957031	10.170583724975586
1.0	2930000.0	2940000.0	103.0	84.46620178222656	8.810505867004395
1.0	3160000.0	3170000.0	67.0	68.82804870605469	6.951474189758301
1.0	3260000.0	3270000.0	70.0	67.08850860595703	6.701800346374512
1.0	3280000.0	3290000.0	85.0	64.65032196044922	6.410658836364746
1.0	3380000.0	3390000.0	35.0	48.781558990478516	4.307183265686035
1.0	3420000.0	3430000.0	66.0	58.54633331298828	5.6233320236206055
1.0	3460000.0	3470000.0	40.0	61.07293701171875	5.952380180358887
1.0	3530000.0	3540000.0	62.0	57.2306022644043	5.401271343231201
1.0	3650000.0	3660000.0	47.0	46.280067443847656	4.000298976898193
1.0	3740000.0	3750000.0	36.0	47.129966735839844	4.098635673522949
1.0	3790000.0	3800000.0	37.0	41.922447204589844	3.5341155529022217
1.0	4040000.0	4050000.0	87.0	92.93647766113281	9.817177772521973
1.0	4050000.0	4060000.0	96.0	95.31705474853516	10.00944709777832
1.0	4120000.0	4130000.0	81.0	102.29019927978516	10.498517990112305
1.0	4160000.0	4170000.0	89.0	95.80809020996094	9.944486618041992
1.0	4200000.0	4210000.0	121.0	111.93937683105469	11.21996021270752
1.0	4220000.0	4230000.0	126.0	116.46016693115234	11.518227577209473
1.0	4250000.0	4260000.0	137.0	130.36587524414062	12.350900650024414
1.0	4260000.0	4270000.0	144.0	127.46630859375	12.154210090637207
1.0	4320000.0	4330000.0	144.0	131.4988555908203	12.349863052368164
1.0	4340000.0	4350000.0	130.0	139.99581909179688	12.75131607055664
1.0	4420000.0	4430000.0	140.0	133.7778778076172	12.442052841186523
1.0	4450000.0	4460000.0	125.0	145.6585693359375	12.940185546875
1.0	4480000.0	4490000.0	116.0	142.98046875	12.84593391418457
1.0	4490000.0	4500000.0	131.0	144.46165466308594	12.927998542785645
1.0	4510000.0	4520000.0	131.0	148.73904418945312	13.064374923706055
1.0	4540000.0	4550000.0	160.0	142.20394897460938	12.806889533996582
1.0	4560000.0	4570000.0	130.0	139.76043701171875	12.695093154907227
1.0	4580000.0	4590000.0	159.0	132.3614044189453	12.367658615112305
1.0	4600000.0	4610000.0	147.0	140.5014190673828	12.806097030639648
1.0	4660000.0	4670000.0	139.0	133.6272430419922	12.463129997253418
1.0	4680000.0	4690000.0	125.0	134.0269012451172	12.467501640319824
1.0	4800000.0	4810000.0	123.0	133.58656311035156	12.416049003601074
1.0	4860000.0	4870000.0	159.0	153.39891052246094	13.287221908569336
1.0	4870000.0	4880000.0	147.0	153.2466583251953	13.210321426391602
1.0	4950000.0	4960000.0	140.0	157.73422241210938	13.360636711120605
1.0	4990000.0	5000000.0	143.0	146.91049194335938	12.960960388183594
1.0	5000000.0	5010000.0	149.0	154.0929718017578	13.268104553222656
1.0	5030000.0	5040000.0	151.0	155.2849884033203	13.297688484191895
1.0	5040000.0	5050000.0	164.0	154.82406616210938	13.276522636413574
1.0	5150000.0	5160000.0	152.0	151.0077667236328	13.140960693359375
1.0	5200000.0	5210000.0	148.0	144.1731414794922	12.920888900756836
1.0	5260000.0	5270000.0	151.0	146.5157470703125	13.02606201171875
1.0	5280000.0	5290000.0	135.0	141.67855834960938	12.803118705749512
1.0	5300000.0	5310000.0	132.0	145.46327209472656	12.9494047164917
1.0	5360000.0	5370000.0	126.0	137.85104370117188	12.636209487915039
1.0	5440000.0	5450000.0	115.0	125.0757827758789	12.052141189575195
1.0	5530000.0	5540000.0	144.0	120.82069396972656	11.78906536102295
1.0	5590000.0	5600000.0	116.0	123.9981918334961	12.047272682189941
1.0	5610000.0	5620000.0	114.0	116.49991607666016	11.572032928466797
1.0	5660000.0	5670000.0	133.0	108.57000732421875	11.094670295715332
1.0	5770000.0	5780000.0	128.0	99.86836242675781	10.288606643676758
1.0	5910000.0	5920000.0	59.0	64.99827575683594	6.414338111877441
1.0	5970000.0	5980000.0	46.0	51.13539505004883	4.609044075012207
1.0	5980000.0	5990000.0	52.0	52.96844482421875	4.835577011108398
1.0	6050000.0	6060000.0	54.0	51.11383819580078	4.597434043884277
1.0	6080000.0	6090000.0	66.0	62.138267517089844	6.062064170837402
1.0	6120000.0	6130000.0	68.0	64.60691833496094	6.3909077644348145
1.0	6130000.0	6140000.0	78.0	63.6769905090332	6.308640956878662
1.0	6210000.0	6220000.0	60.0	62.95066452026367	6.15669584274292
1.0	6290000.0	6300000.0	48.0	49.69641876220703	4.424681186676025
1.0	6340000.0	6350000.0	42.0	44.38058090209961	3.7839202880859375
1.0	6360000.0	6370000.0	36.0	41.35823059082031	3.4967586994171143
1.0	6420000.0	6430000.0	60.0	52.18861770629883	4.737225532531738
1.0	6490000.0	6500000.0	51.0	54.66359329223633	5.065446376800537
1.0	6540000.0	6550000.0	29.0	46.23000717163086	3.9937217235565186
1.0	6590000.0	6600000.0	36.0	46.9402961730957	4.076032638549805
1.0	6600000.0	6610000.0	40.0	47.939937591552734	4.190213203430176
1.0	6640000.0	6650000.0	44.0	44.20896911621094	3.771934986114502
1.0	6700000.0	6710000.0	40.0	48.523475646972656	4.269068241119385
1.0	6710000.0	6720000.0	56.0	50.593902587890625	4.529504299163818
1.0	6720000.0	6730000.0	47.0	52.32941818237305	4.757163047790527
1.0	6780000.0	6790000.0	59.0	72.10218811035156	7.339242458343506
1.0	6810000.0	6820000.0	82.0	74.12667846679688	7.602456569671631
1.0	6820000.0	6830000.0	79.0	73.14096069335938	7.491520881652832
1.0	6870000.0	6880000.0	58.0	55.173728942871094	5.114865303039551
1.0	6910000.0	6920000.0	45.0	58.591094970703125	5.581637382507324
1.0	6960000.0	6970000.0	62.0	61.1156120300293	5.928165912628174
1.0	6970000.0	6980000.0	67.0	67.01464080810547	6.756584167480469
1.0	7020000.0	7030000.0	67.0	70.18067932128906	7.116950988769531
1.0	7030000.0	7040000.0	88.0	77.05815887451172	7.976378440856934
1.0	7060000.0	7070000.0	81.0	83.82807922363281	8.756726264953613
1.0	7180000.0	7190000.0	62.0	79.54780578613281	8.25495719909668
1.0	7230000.0	7240000.0	96.0	80.23445129394531	8.35933780670166
1.0	7280000.0	7290000.0	86.0	80.74146270751953	8.373478889465332
1.0	7340000.0	7350000.0	75.0	73.07491302490234	7.481048583984375
1.0	7380000.0	7390000.0	73.0	83.78898620605469	8.775647163391113
1.0	7420000.0	7430000.0	69.0	74.257080078125	7.62490701675415
1.0	7450000.0	7460000.0	79.0	83.35835266113281	8.71119213104248
1.0	7510000.0	7520000.0	54.0	68.85651397705078	6.962895393371582
1.0	7520000.0	7530000.0	69.0	70.06747436523438	7.106241703033447
1.0	7680000.0	7690000.0	76.0	72.19068908691406	7.434140205383301
1.0	7690000.0	7700000.0	74.0	70.86683654785156	7.209840297698975
1.0	7730000.0	7740000.0	78.0	58.555145263671875	5.577377796173096
1.0	7750000.0	7760000.0	65.0	67.0506362915039	6.71304988861084
1.0	7780000.0	7790000.0	68.0	63.10150909423828	6.196506977081299
1.0	7810000.0	7820000.0	54.0	56.42205810546875	5.299002170562744
1.0	7930000.0	7940000.0	69.0	73.3940200805664	7.5551652908325195
1.0	7970000.0	7980000.0	86.0	65.21232604980469	6.487878322601318
1.0	8000000.0	8010000.0	60.0	69.90592193603516	7.078312873840332
1.0	8020000.0	8030000.0	54.0	56.03094482421875	5.256520748138428
1.0	8040000.0	8050000.0	38.0	51.4886360168457	4.638127326965332
1.0	8060000.0	8070000.0	58.0	57.69807815551758	5.477487087249756
1.0	8140000.0	8150000.0	64.0	61.14119338989258	5.979233741760254
1.0	8210000.0	8220000.0	75.0	62.7130241394043	6.1579508781433105
1.0	8220000.0	8230000.0	55.0	59.36821365356445	5.6750569343566895
1.0	8300000.0	8310000.0	44.0	65.14116668701172	6.448019504547119
1.0	8340000.0	8350000.0	73.0	61.9417724609375	6.070528984069824
1.0	8420000.0	8430000.0	39.0	51.300071716308594	4.615494728088379
1.0	8490000.0	8500000.0	49.0	54.4544677734375	5.038716793060303
1.0	8530000.0	8540000.0	58.0	54.51049041748047	5.06188440322876
1.0	8600000.0	8610000.0	44.0	56.16279220581055	5.259270668029785
1.0	8610000.0	8620000.0	57.0	53.9093017578125	4.961454391479492
1.0	8630000.0	8640000.0	56.0	56.69464111328125	5.3397722244262695
1.0	8650000.0	8660000.0	52.0	54.41650390625	5.025730609893799
1.0	8680000.0	8690000.0	46.0	55.66472244262695	5.219411373138428
1.0	8700000.0	8710000.0	49.0	55.96812057495117	5.249824523925781
1.0	8820000.0	8830000.0	65.0	53.352439880371094	4.908942699432373
1.0	8830000.0	8840000.0	56.0	56.02014923095703	5.263373374938965
1.0	8870000.0	8880000.0	63.0	57.83728790283203	5.513880252838135
1.0	8900000.0	8910000.0	42.0	61.550132751464844	5.948439121246338
1.0	8980000.0	8990000.0	73.0	72.62399291992188	7.442739963531494
1.0	9010000.0	9020000.0	57.0	70.11582946777344	7.107990264892578
1.0	9030000.0	9040000.0	78.0	69.87630462646484	7.062320709228516
1.0	9110000.0	9120000.0	63.0	62.127464294433594	6.061903476715088
1.0	9140000.0	9150000.0	50.0	59.504173278808594	5.729188919067383
1.0	9180000.0	9190000.0	40.0	49.7855110168457	4.41409969329834
1.0	9210000.0	9220000.0	46.0	49.89592742919922	4.441720008850098
1.0	9230000.0	9240000.0	47.0	49.69602584838867	4.411867618560791
1.0	9290000.0	9300000.0	41.0	56.670875549316406	5.3948655128479
1.0	9360000.0	9370000.0	49.0	48.14779281616211	4.216203212738037
1.0	9370000.0	9380000.0	42.0	50.55571365356445	4.530003547668457
1.0	9380000.0	9390000.0	58.0	48.03285598754883	4.20784330368042
1.0	9450000.0	9460000.0	70.0	64.17058563232422	6.328988075256348
1.0	9520000.0	9530000.0	61.0	67.21973419189453	6.707186222076416
1.0	9530000.0	9540000.0	50.0	64.87715148925781	6.422187805175781
1.0	9610000.0	9620000.0	36.0	52.5682373046875	4.777693748474121
1.0	9660000.0	9670000.0	39.0	43.767677307128906	3.7312088012695312
1.0	9670000.0	9680000.0	45.0	53.273536682128906	4.8758463859558105
1.0	9700000.0	9710000.0	53.0	61.779327392578125	6.013510704040527
1.0	9730000.0	9740000.0	66.0	54.80693817138672	5.121373176574707
1.0	9760000.0	9770000.0	64.0	55.165016174316406	5.176851749420166
1.0	9770000.0	9780000.0	44.0	48.92547607421875	4.329115867614746
1.0	9810000.0	9820000.0	55.0	48.73808670043945	4.292788505554199
1.0	9950000.0	9960000.0	45.0	51.148014068603516	4.609042167663574
1.0	10110000.0	10120000.0	45.0	51.38692092895508	4.626645088195801
1.0	10270000.0	10280000.0	50.0	56.0116081237793	5.234043121337891
1.0	10480000.0	10490000.0	40.0	50.960079193115234	4.566910266876221
1.0	10540000.0	10550000.0	39.0	49.23760223388672	4.3556671142578125
1.0	10600000.0	10610000.0	56.0	48.286659240722656	4.255721092224121
1.0	10660000.0	10670000.0	49.0	48.685157775878906	4.293532371520996
1.0	10740000.0	10750000.0	33.0	41.292110443115234	3.4841601848602295
1.0	10750000.0	10760000.0	32.0	35.812767028808594	3.1334123611450195
1.0	10780000.0	10790000.0	45.0	45.50222396850586	3.913872241973877
1.0	10790000.0	10800000.0	54.0	46.17565155029297	3.9807300567626953
1.0	10910000.0	10920000.0	68.0	55.41320037841797	5.145918846130371
1.0	11080000.0	11090000.0	51.0	53.08455276489258	4.855734348297119
1.0	11130000.0	11140000.0	36.0	46.37798309326172	4.007296562194824
1.0	11150000.0	11160000.0	56.0	50.3076171875	4.4969635009765625
1.0	11170000.0	11180000.0	40.0	47.38331604003906	4.123743534088135
1.0	11340000.0	11350000.0	48.0	50.398590087890625	4.503312110900879
1.0	11440000.0	11450000.0	86.0	79.26353454589844	8.21318531036377
1.0	11600000.0	11610000.0	95.0	88.22464752197266	9.266409873962402
1.0	11650000.0	11660000.0	72.0	79.42230224609375	8.246459007263184
1.0	11700000.0	11710000.0	70.0	65.8790283203125	6.524251461029053
1.0	11730000.0	11740000.0	33.0	52.171470642089844	4.7450337409973145
1.0	11850000.0	11860000.0	44.0	48.80541229248047	4.313706398010254
1.0	11900000.0	11910000.0	50.0	47.68799591064453	4.167941093444824
1.0	11930000.0	11940000.0	58.0	69.40642547607422	7.024641990661621
1.0	11940000.0	11950000.0	62.0	60.052146911621094	5.797646522521973
1.0	11950000.0	11960000.0	58.0	68.51921081542969	6.899706840515137
1.0	11970000.0	11980000.0	51.0	51.67305374145508	4.669366836547852
1.0	12070000.0	12080000.0	34.0	53.57243728637695	4.907601356506348
1.0	12140000.0	12150000.0	62.0	62.85034942626953	6.171657562255859
1.0	12250000.0	12260000.0	52.0	55.54888153076172	5.215144634246826
1.0	12270000.0	12280000.0	67.0	61.314170837402344	5.949763298034668
1.0	12300000.0	12310000.0	35.0	47.358070373535156	4.118378639221191
1.0	12310000.0	12320000.0	41.0	46.96665573120117	4.070240020751953
1.0	12390000.0	12400000.0	40.0	51.150421142578125	4.595689296722412
1.0	12450000.0	12460000.0	40.0	51.493682861328125	4.637892723083496
1.0	12480000.0	12490000.0	55.0	50.965843200683594	4.5671868324279785
1.0	12490000.0	12500000.0	44.0	53.4593391418457	4.923287868499756
1.0	12500000.0	12510000.0	38.0	53.83433151245117	4.9363508224487305
1.0	12510000.0	12520000.0	53.0	53.0333366394043	4.862617492675781
1.0	12540000.0	12550000.0	50.0	50.704654693603516	4.550644874572754
1.0	12790000.0	12800000.0	92.0	79.22371673583984	8.31984806060791
1.0	13810000.0	13820000.0	98.0	100.48543548583984	10.461572647094727
1.0	13830000.0	13840000.0	86.0	89.55745697021484	9.385076522827148
1.0	13860000.0	13870000.0	120.0	98.4701156616211	10.181178092956543
1.0	13910000.0	13920000.0	122.0	98.55888366699219	10.196678161621094
1.0	13920000.0	13930000.0	102.0	99.06863403320312	10.219656944274902
1.0	13980000.0	13990000.0	84.0	94.03901672363281	9.853433609008789
1.0	13990000.0	14000000.0	98.0	93.62757873535156	9.769654273986816
1.0	14010000.0	14020000.0	109.0	103.67574310302734	10.692173957824707
1.0	14050000.0	14060000.0	62.0	81.68909454345703	8.55399227142334
1.0	14170000.0	14180000.0	86.0	80.02330017089844	8.339694023132324
1.0	14200000.0	14210000.0	88.0	84.52120208740234	8.830760955810547
1.0	14210000.0	14220000.0	74.0	81.87181854248047	8.518885612487793
1.0	14310000.0	14320000.0	94.0	92.9218521118164	9.687458038330078
1.0	14340000.0	14350000.0	89.0	92.61373138427734	9.754289627075195
1.0	14360000.0	14370000.0	107.0	91.98970794677734	9.612464904785156
1.0	14380000.0	14390000.0	91.0	95.56571197509766	9.978373527526855
1.0	14390000.0	14400000.0	100.0	98.13372802734375	10.177047729492188
1.0	14400000.0	14410000.0	92.0	99.06462097167969	10.246671676635742
1.0	14490000.0	14500000.0	96.0	103.6990966796875	10.689126968383789
1.0	14550000.0	14560000.0	111.0	107.71248626708984	11.0299711227417
1.0	14600000.0	14610000.0	84.0	101.45085144042969	10.437440872192383
1.0	14640000.0	14650000.0	95.0	108.06632995605469	11.023941993713379
1.0	14650000.0	14660000.0	112.0	99.38819885253906	10.290422439575195
1.0	14660000.0	14670000.0	89.0	98.09268951416016	10.158668518066406
1.0	14720000.0	14730000.0	106.0	106.13557434082031	10.839552879333496
1.0	14730000.0	14740000.0	116.0	105.91157531738281	10.818743705749512
1.0	14780000.0	14790000.0	88.0	108.23762512207031	11.009193420410156
1.0	14800000.0	14810000.0	101.0	106.9277572631836	10.87038803100586
1.0	14860000.0	14870000.0	109.0	105.87713623046875	10.80894660949707
1.0	14910000.0	14920000.0	81.0	104.21124267578125	10.657332420349121
1.0	14970000.0	14980000.0	111.0	97.3669662475586	10.082735061645508
1.0	15200000.0	15210000.0	96.0	64.5147705078125	6.370113372802734
1.0	15230000.0	15240000.0	68.0	67.40689849853516	6.734439849853516
1.0	15280000.0	15290000.0	63.0	57.414772033691406	5.441882133483887
1.0	15360000.0	15370000.0	46.0	53.7473030090332	4.951721668243408
1.0	15440000.0	15450000.0	51.0	57.87202835083008	5.530147075653076
1.0	15470000.0	15480000.0	45.0	58.6544075012207	5.583351135253906
1.0	15480000.0	15490000.0	58.0	50.62971115112305	4.531241416931152
1.0	15570000.0	15580000.0	69.0	55.81813430786133	5.252661228179932
1.0	15610000.0	15620000.0	52.0	60.886566162109375	5.922053813934326
1.0	15660000.0	15670000.0	55.0	59.298973083496094	5.692634582519531
1.0	15670000.0	15680000.0	46.0	51.580322265625	4.6686015129089355
1.0	15720000.0	15730000.0	53.0	58.8638801574707	5.604358196258545
1.0	15770000.0	15780000.0	56.0	57.78086471557617	5.492889404296875
1.0	15820000.0	15830000.0	51.0	47.793846130371094	4.175147533416748
1.0	15890000.0	15900000.0	44.0	48.95911407470703	4.317691326141357
1.0	15930000.0	15940000.0	67.0	61.08488082885742	5.912198066711426
1.0	16010000.0	16020000.0	69.0	48.7028694152832	4.284366607666016
1.0	16050000.0	16060000.0	38.0	41.235618591308594	3.4777379035949707
1.0	16070000.0	16080000.0	51.0	53.995452880859375	4.996494770050049
1.0	16080000.0	16090000.0	29.0	46.42872619628906	4.035106182098389
1.0	16120000.0	16130000.0	37.0	52.20903396606445	4.7395830154418945
1.0	16180000.0	16190000.0	46.0	51.007911682128906	4.599658012390137
1.0	16190000.0	16200000.0	48.0	50.46449661254883	4.531933784484863
1.0	16220000.0	16230000.0	61.0	52.42252731323242	4.775214672088623
1.0	16240000.0	16250000.0	46.0	52.64556884765625	4.8025407791137695
1.0	16320000.0	16330000.0	62.0	65.42071533203125	6.513606071472168
1.0	16350000.0	16360000.0	54.0	55.442848205566406	5.170204162597656
1.0	16400000.0	16410000.0	72.0	53.208160400390625	4.853614330291748
1.0	16460000.0	16470000.0	49.0	47.64981460571289	4.158803462982178
1.0	16490000.0	16500000.0	40.0	51.400360107421875	4.629339218139648
1.0	16550000.0	16560000.0	42.0	45.8868522644043	3.9531912803649902
1.0	16570000.0	16580000.0	37.0	48.370826721191406	4.2458319664001465
1.0	16580000.0	16590000.0	52.0	49.10314178466797	4.3401947021484375
1.0	16670000.0	16680000.0	49.0	55.926536560058594	5.225268363952637
1.0	16750000.0	16760000.0	65.0	61.87232208251953	6.011168479919434
1.0	16780000.0	16790000.0	30.0	45.74454879760742	3.9319748878479004
1.0	17250000.0	17260000.0	64.0	48.01654815673828	4.221179962158203
1.0	17340000.0	17350000.0	61.0	48.726051330566406	4.284976959228516
1.0	17400000.0	17410000.0	50.0	52.94689178466797	4.923280239105225
1.0	17460000.0	17470000.0	58.0	68.32694244384766	6.91521692276001
1.0	17550000.0	17560000.0	60.0	62.168052673339844	6.051309108734131
1.0	17580000.0	17590000.0	64.0	68.16336822509766	6.883756160736084
1.0	17590000.0	17600000.0	57.0	64.64305877685547	6.395500659942627
1.0	17610000.0	17620000.0	73.0	70.92637634277344	7.2277069091796875
1.0	17620000.0	17630000.0	65.0	76.63297271728516	7.9585065841674805
1.0	17640000.0	17650000.0	76.0	67.30091857910156	6.740900993347168
1.0	17660000.0	17670000.0	71.0	74.81278991699219	7.679043769836426
1.0	17690000.0	17700000.0	53.0	71.31622314453125	7.247559547424316
1.0	17720000.0	17730000.0	61.0	67.44744873046875	6.721236228942871
1.0	17840000.0	17850000.0	54.0	58.72844314575195	5.5946431159973145
1.0	17970000.0	17980000.0	37.0	47.23242950439453	4.103543281555176
1.0	18000000.0	18010000.0	46.0	47.32193374633789	4.126816749572754
1.0	18070000.0	18080000.0	80.0	78.13780975341797	8.148221015930176
1.0	18290000.0	18300000.0	73.0	86.68870544433594	9.033975601196289
1.0	18310000.0	18320000.0	85.0	89.93296813964844	9.375190734863281
1.0	18330000.0	18340000.0	104.0	89.56150817871094	9.367749214172363
1.0	18340000.0	18350000.0	100.0	94.65835571289062	9.848725318908691
1.0	18470000.0	18480000.0	76.0	83.38810729980469	8.69616413116455
1.0	18540000.0	18550000.0	110.0	92.68180847167969	9.682929992675781
1.0	18610000.0	18620000.0	77.0	89.314697265625	9.325151443481445
1.0	18630000.0	18640000.0	86.0	86.56693267822266	9.06633472442627
1.0	18670000.0	18680000.0	89.0	84.62052917480469	8.832334518432617
1.0	18710000.0	18720000.0	85.0	83.67610931396484	8.707551956176758
1.0	18800000.0	18810000.0	48.0	65.8026123046875	6.53988790512085
1.0	18810000.0	18820000.0	66.0	74.00697326660156	7.605014801025391
1.0	18820000.0	18830000.0	91.0	78.98271942138672	8.212896347045898
1.0	19000000.0	19010000.0	79.0	75.53900146484375	7.77633810043335
1.0	19020000.0	19030000.0	80.0	81.55747985839844	8.454198837280273
1.0	19080000.0	19090000.0	75.0	87.35810852050781	9.170446395874023
1.0	19090000.0	19100000.0	77.0	82.89862060546875	8.673803329467773
1.0	19100000.0	19110000.0	71.0	77.0380859375	7.961991786956787
1.0	19110000.0	19120000.0	66.0	80.85540771484375	8.430442810058594
1.0	19130000.0	19140000.0	79.0	72.20391082763672	7.35294246673584
1.0	19140000.0	19150000.0	67.0	69.30916595458984	7.006880283355713
1.0	19150000.0	19160000.0	59.0	70.94367980957031	7.256495475769043
1.0	19170000.0	19180000.0	72.0	75.45103454589844	7.7732744216918945
1.0	19240000.0	19250000.0	47.0	45.823326110839844	3.9458441734313965
1.0	19300000.0	19310000.0	62.0	68.41694641113281	6.924888610839844
1.0	19350000.0	19360000.0	59.0	57.29425811767578	5.417052745819092
1.0	19410000.0	19420000.0	35.0	43.97991943359375	3.7431766986846924
1.0	19500000.0	19510000.0	41.0	49.07115936279297	4.329935550689697
1.0	19570000.0	19580000.0	54.0	54.1148567199707	5.015695095062256
1.0	19600000.0	19610000.0	60.0	49.958335876464844	4.452849388122559
1.0	19620000.0	19630000.0	50.0	49.63832473754883	4.443599700927734
1.0	19740000.0	19750000.0	44.0	48.6544189453125	4.299761772155762
1.0	19780000.0	19790000.0	54.0	50.15380859375	4.475636005401611
1.0	19820000.0	19830000.0	54.0	62.96484375	6.173071384429932
1.0	19850000.0	19860000.0	60.0	64.14678955078125	6.384571552276611
1.0	19890000.0	19900000.0	68.0	65.98104095458984	6.579995155334473
1.0	19910000.0	19920000.0	48.0	67.3975601196289	6.7308669090271
1.0	20000000.0	20010000.0	49.0	52.11214065551758	4.740921974182129
1.0	20080000.0	20090000.0	35.0	50.49258804321289	4.515963077545166
1.0	20170000.0	20180000.0	58.0	63.593650817871094	6.271866798400879
1.0	20180000.0	20190000.0	68.0	67.89173889160156	6.815118312835693
1.0	20240000.0	20250000.0	48.0	58.698951721191406	5.591430187225342
1.0	20280000.0	20290000.0	61.0	73.89405059814453	7.619209289550781
1.0	20290000.0	20300000.0	55.0	76.5794677734375	7.955190181732178
1.0	20420000.0	20430000.0	52.0	70.25531005859375	7.095614433288574
1.0	20470000.0	20480000.0	69.0	62.236419677734375	6.047116756439209
1.0	20480000.0	20490000.0	67.0	64.8405990600586	6.423863887786865
1.0	20490000.0	20500000.0	65.0	63.00751876831055	6.157855987548828
1.0	20590000.0	20600000.0	58.0	69.6952133178711	7.102400302886963
1.0	20670000.0	20680000.0	64.0	73.8493881225586	7.553031921386719
1.0	20680000.0	20690000.0	75.0	65.3261489868164	6.47006368637085
1.0	20740000.0	20750000.0	76.0	81.02510833740234	8.500421524047852
1.0	20770000.0	20780000.0	59.0	71.6772689819336	7.31698751449585
1.0	20790000.0	20800000.0	70.0	70.66769409179688	7.151054382324219
1.0	20850000.0	20860000.0	81.0	79.34600830078125	8.204305648803711
1.0	20870000.0	20880000.0	83.0	74.80332946777344	7.6501569747924805
1.0	20920000.0	20930000.0	45.0	68.62257385253906	6.905352592468262
1.0	20990000.0	21000000.0	54.0	66.75590515136719	6.652683258056641
1.0	21040000.0	21050000.0	86.0	58.011268615722656	5.565821170806885
1.0	21090000.0	21100000.0	41.0	53.5987663269043	4.913146018981934
1.0	21170000.0	21180000.0	47.0	50.45250701904297	4.509549140930176
1.0	21200000.0	21210000.0	51.0	50.8968505859375	4.561952114105225
1.0	21260000.0	21270000.0	49.0	53.3525390625	4.882416725158691
1.0	21290000.0	21300000.0	53.0	52.31865310668945	4.750775337219238
1.0	21320000.0	21330000.0	60.0	53.7327995300293	4.947295665740967
1.0	21380000.0	21390000.0	52.0	51.8165168762207	4.674906253814697
1.0	21440000.0	21450000.0	64.0	54.84429168701172	5.076300621032715
1.0	21590000.0	21600000.0	31.0	47.109195709228516	4.088425636291504
1.0	21660000.0	21670000.0	52.0	51.018211364746094	4.59256649017334
1.0	21700000.0	21710000.0	74.0	63.152442932128906	6.210017681121826
1.0	21840000.0	21850000.0	57.0	50.008705139160156	4.468264579772949
1.0	21900000.0	21910000.0	55.0	58.58251190185547	5.614343166351318
1.0	21910000.0	21920000.0	53.0	55.066871643066406	5.114823341369629
1.0	21940000.0	21950000.0	39.0	44.184818267822266	3.7662785053253174
1.0	22040000.0	22050000.0	41.0	52.5211067199707	4.768754005432129
1.0	22100000.0	22110000.0	57.0	55.402061462402344	5.156601905822754
1.0	22160000.0	22170000.0	42.0	45.62541580200195	3.917296886444092
1.0	22190000.0	22200000.0	44.0	46.17875289916992	3.9813828468322754
1.0	22370000.0	22380000.0	41.0	56.5115966796875	5.296085357666016
1.0	22420000.0	22430000.0	60.0	50.80152130126953	4.546896934509277
1.0	22440000.0	22450000.0	33.0	48.73080825805664	4.2848968505859375
1.0	22490000.0	22500000.0	58.0	57.968994140625	5.50203800201416
1.0	22510000.0	22520000.0	44.0	62.493553161621094	6.148994445800781
1.0	22520000.0	22530000.0	68.0	68.37064361572266	6.930706977844238
1.0	22640000.0	22650000.0	62.0	72.00318908691406	7.364084720611572
1.0	22690000.0	22700000.0	77.0	73.24654388427734	7.5025835037231445
1.0	22720000.0	22730000.0	56.0	74.73307037353516	7.667855262756348
1.0	22740000.0	22750000.0	60.0	64.58058166503906	6.377808570861816
1.0	22790000.0	22800000.0	46.0	56.302223205566406	5.268181800842285
1.0	22970000.0	22980000.0	57.0	65.2176284790039	6.4848833084106445
1.0	22980000.0	22990000.0	51.0	63.43416213989258	6.242404460906982
1.0	23020000.0	23030000.0	57.0	60.89359664916992	5.882542133331299
1.0	23030000.0	23040000.0	54.0	49.468162536621094	4.390578746795654
1.0	23040000.0	23050000.0	43.0	52.702781677246094	4.823029518127441
1.0	23060000.0	23070000.0	42.0	57.040679931640625	5.395830154418945
1.0	23070000.0	23080000.0	50.0	55.23162078857422	5.136729717254639
1.0	23190000.0	23200000.0	57.0	50.960899353027344	4.57858419418335
1.0	23200000.0	23210000.0	53.0	50.12211608886719	4.474125862121582
1.0	23240000.0	23250000.0	55.0	57.826744079589844	5.512276649475098
1.0	23250000.0	23260000.0	64.0	69.60847473144531	7.021572113037109
1.0	23300000.0	23310000.0	54.0	65.00678253173828	6.4254937171936035
1.0	23400000.0	23410000.0	51.0	48.468814849853516	4.258720397949219
1.0	23420000.0	23430000.0	52.0	50.874629974365234	4.558756351470947
1.0	23480000.0	23490000.0	62.0	51.11326217651367	4.605467796325684
1.0	23490000.0	23500000.0	47.0	54.609825134277344	5.111124515533447
1.0	23540000.0	23550000.0	46.0	61.78692626953125	6.0274200439453125
1.0	23600000.0	23610000.0	49.0	58.029563903808594	5.5190300941467285
1.0	23770000.0	23780000.0	41.0	49.06098175048828	4.3207244873046875
1.0	23890000.0	23900000.0	62.0	58.622894287109375	5.620419502258301
1.0	23920000.0	23930000.0	58.0	61.57139205932617	6.00399112701416
1.0	23980000.0	23990000.0	62.0	66.37300872802734	6.6046624183654785
1.0	24020000.0	24030000.0	43.0	49.551422119140625	4.3956708908081055
1.0	24030000.0	24040000.0	34.0	50.14447021484375	4.469500541687012
1.0	24050000.0	24060000.0	54.0	52.44023513793945	4.76876163482666
1.0	24090000.0	24100000.0	45.0	49.83094787597656	4.424910545349121
1.0	24100000.0	24110000.0	50.0	50.474151611328125	4.528362274169922
1.0	24130000.0	24140000.0	53.0	46.51734161376953	4.025436878204346
1.0	24250000.0	24260000.0	31.0	59.62611770629883	5.883570194244385
1.0	24270000.0	24280000.0	0.0	52.14623260498047	4.76995325088501
1.0	24280000.0	24290000.0	2.0	48.25239562988281	4.34496545791626
1.0	24330000.0	24340000.0	1.0	47.62395477294922	4.20712947845459
1.0	24360000.0	24370000.0	36.0	54.342811584472656	5.217741966247559
1.0	24400000.0	24410000.0	50.0	55.96904373168945	5.391642093658447
1.0	24410000.0	24420000.0	47.0	56.01372146606445	5.3430914878845215
1.0	24460000.0	24470000.0	45.0	54.271942138671875	5.016324520111084
1.0	24490000.0	24500000.0	55.0	56.125946044921875	5.286268711090088
1.0	24520000.0	24530000.0	49.0	61.30058670043945	5.9301958084106445
1.0	24560000.0	24570000.0	67.0	61.831016540527344	6.029193878173828
1.0	24600000.0	24610000.0	45.0	60.8073616027832	5.911137580871582
1.0	24660000.0	24670000.0	51.0	48.12822723388672	4.239032745361328
1.0	24730000.0	24740000.0	49.0	51.72833251953125	4.663396835327148
1.0	24780000.0	24790000.0	36.0	45.13660430908203	3.8643627166748047
1.0	24830000.0	24840000.0	51.0	54.13515090942383	5.00085973739624
1.0	24870000.0	24880000.0	47.0	62.2823486328125	6.087101936340332
1.0	24930000.0	24940000.0	65.0	61.12971878051758	5.950791358947754
1.0	24940000.0	24950000.0	56.0	68.5044937133789	6.891905307769775
1.0	25030000.0	25040000.0	52.0	59.2194938659668	5.676375389099121
1.0	25040000.0	25050000.0	68.0	57.65766525268555	5.479050636291504
1.0	25090000.0	25100000.0	59.0	58.231422424316406	5.578600883483887
1.0	25140000.0	25150000.0	69.0	54.59363555908203	5.059713840484619
1.0	25190000.0	25200000.0	46.0	63.39960861206055	6.224932670593262
1.0	25200000.0	25210000.0	70.0	67.01441955566406	6.744091987609863
1.0	25230000.0	25240000.0	72.0	59.033653259277344	5.66074275970459
1.0	25290000.0	25300000.0	69.0	64.76506042480469	6.4008636474609375
1.0	25310000.0	25320000.0	61.0	73.30699157714844	7.566668510437012
1.0	25450000.0	25460000.0	65.0	68.76136779785156	6.96750545501709
1.0	25470000.0	25480000.0	70.0	71.53321838378906	7.3177032470703125
1.0	25480000.0	25490000.0	75.0	77.49534606933594	8.055917739868164
1.0	25500000.0	25510000.0	51.0	63.1309928894043	6.195418834686279
1.0	25510000.0	25520000.0	72.0	64.47469329833984	6.34787130355835
1.0	25530000.0	25540000.0	75.0	63.508018493652344	6.255160808563232
1.0	25660000.0	25670000.0	42.0	45.37273406982422	3.898860454559326
1.0	25850000.0	25860000.0	52.0	58.486900329589844	5.581865310668945
1.0	25950000.0	25960000.0	79.0	73.05397033691406	7.4979119300842285
1.0	25980000.0	25990000.0	37.0	62.06980514526367	6.047494888305664
1.0	26000000.0	26010000.0	49.0	66.06070709228516	6.603593349456787
1.0	26060000.0	26070000.0	47.0	54.62531280517578	5.091547966003418
1.0	26080000.0	26090000.0	53.0	54.06569290161133	5.012423515319824
1.0	26100000.0	26110000.0	39.0	46.57598114013672	4.032613277435303
1.0	26120000.0	26130000.0	41.0	47.06378936767578	4.091996669769287
1.0	26220000.0	26230000.0	42.0	49.55980682373047	4.392050743103027
1.0	26290000.0	26300000.0	41.0	52.37201690673828	4.756494998931885
1.0	26310000.0	26320000.0	40.0	50.23149108886719	4.478382110595703
1.0	26520000.0	26530000.0	56.0	63.29372024536133	6.184884548187256
1.0	26600000.0	26610000.0	45.0	52.34761428833008	4.782793998718262
1.0	26610000.0	26620000.0	45.0	48.344520568847656	4.266848087310791
1.0	26620000.0	26630000.0	46.0	51.41350555419922	4.633967399597168
1.0	26640000.0	26650000.0	42.0	57.59160232543945	5.4405999183654785
1.0	26650000.0	26660000.0	49.0	53.944602966308594	4.96687650680542
1.0	26770000.0	26780000.0	42.0	52.535255432128906	4.774432182312012
1.0	26810000.0	26820000.0	61.0	62.915992736816406	6.156248569488525
1.0	26890000.0	26900000.0	31.0	47.186405181884766	4.105421543121338
1.0	26900000.0	26910000.0	48.0	56.74982833862305	5.34227991104126
1.0	26920000.0	26930000.0	47.0	56.76850509643555	5.3419013023376465
1.0	26940000.0	26950000.0	63.0	63.323974609375	6.234152793884277
1.0	26980000.0	26990000.0	73.0	70.80516052246094	7.196394920349121
1.0	27040000.0	27050000.0	50.0	55.192466735839844	5.139237403869629
1.0	27070000.0	27080000.0	33.0	51.351158142089844	4.623457908630371
1.0	27130000.0	27140000.0	59.0	50.14834213256836	4.470710277557373
1.0	27190000.0	27200000.0	50.0	52.48930740356445	4.775202751159668
1.0	27260000.0	27270000.0	48.0	47.32671356201172	4.112422943115234
1.0	27290000.0	27300000.0	63.0	55.737220764160156	5.199904441833496
1.0	27400000.0	27410000.0	60.0	65.01055145263672	6.438147068023682
1.0	27520000.0	27530000.0	67.0	61.899391174316406	6.043107032775879
1.0	27540000.0	27550000.0	66.0	69.39567565917969	7.001596927642822
1.0	27570000.0	27580000.0	43.0	51.94159698486328	4.737003803253174
1.0	27710000.0	27720000.0	50.0	55.00933074951172	5.092473030090332
1.0	27790000.0	27800000.0	43.0	50.72511291503906	4.563239097595215
1.0	27900000.0	27910000.0	48.0	48.850196838378906	4.304141044616699
1.0	27980000.0	27990000.0	52.0	55.78180694580078	5.229344844818115
1.0	28010000.0	28020000.0	44.0	63.51654052734375	6.279819488525391
1.0	28080000.0	28090000.0	57.0	50.554718017578125	4.515273094177246
1.0	28110000.0	28120000.0	35.0	53.7719612121582	4.936175346374512
1.0	28270000.0	28280000.0	40.0	51.188072204589844	4.605384826660156
1.0	28340000.0	28350000.0	42.0	50.67397689819336	4.531149387359619
1.0	28390000.0	28400000.0	47.0	53.888710021972656	4.969965934753418
1.0	28470000.0	28480000.0	67.0	58.73191452026367	5.628857612609863
1.0	28570000.0	28580000.0	45.0	57.85332489013672	5.512145042419434
1.0	28610000.0	28620000.0	58.0	58.085304260253906	5.521379470825195
1.0	28620000.0	28630000.0	61.0	67.3746337890625	6.81542444229126
1.0	28680000.0	28690000.0	60.0	61.21015548706055	5.9460768699646
1.0	28770000.0	28780000.0	45.0	51.90410232543945	4.697897434234619
1.0	28930000.0	28940000.0	43.0	49.34146499633789	4.359117031097412
1.0	29010000.0	29020000.0	58.0	50.285926818847656	4.485133171081543
1.0	29090000.0	29100000.0	51.0	52.72456741333008	4.79837703704834
1.0	29100000.0	29110000.0	44.0	57.06341552734375	5.3816046714782715
1.0	29140000.0	29150000.0	77.0	66.00486755371094	6.565265655517578
1.0	29230000.0	29240000.0	37.0	54.701087951660156	5.053476333618164
1.0	29310000.0	29320000.0	49.0	52.08142852783203	4.770614147186279
1.0	29330000.0	29340000.0	65.0	51.168540954589844	4.6363396644592285
1.0	29340000.0	29350000.0	45.0	51.59685516357422	4.687296390533447
1.0	29490000.0	29500000.0	55.0	50.71214294433594	4.552767753601074
1.0	29540000.0	29550000.0	43.0	46.40904235839844	4.007972240447998
1.0	29580000.0	29590000.0	43.0	50.98200988769531	4.606649398803711
1.0	29620000.0	29630000.0	67.0	56.77703094482422	5.359119415283203
1.0	29680000.0	29690000.0	72.0	67.20553588867188	6.719354152679443
1.0	29700000.0	29710000.0	84.0	85.68031311035156	8.967123985290527
1.0	29780000.0	29790000.0	78.0	75.99977111816406	7.860140323638916
1.0	29810000.0	29820000.0	105.0	70.50765228271484	7.2040910720825195
1.0	29830000.0	29840000.0	102.0	82.90498352050781	8.815666198730469
1.0	30060000.0	30070000.0	95.0	96.48219299316406	10.17957592010498
1.0	30070000.0	30080000.0	114.0	97.002197265625	10.228617668151855
1.0	30210000.0	30220000.0	115.0	106.7159194946289	10.899096488952637
1.0	30220000.0	30230000.0	99.0	100.2696533203125	10.340479850769043
1.0	30230000.0	30240000.0	107.0	105.25650787353516	10.803304672241211
1.0	30310000.0	30320000.0	107.0	112.9561538696289	11.358779907226562
1.0	30400000.0	30410000.0	109.0	106.0906982421875	10.810269355773926
1.0	30500000.0	30510000.0	97.0	103.17320251464844	10.589703559875488
1.0	30550000.0	30560000.0	84.0	93.73489379882812	9.762261390686035
1.0	30580000.0	30590000.0	92.0	99.28404998779297	10.300731658935547
1.0	30590000.0	30600000.0	95.0	99.75631713867188	10.294947624206543
1.0	30650000.0	30660000.0	100.0	104.3984375	10.684099197387695
1.0	30770000.0	30780000.0	120.0	101.57498168945312	10.489693641662598
1.0	30960000.0	30970000.0	85.0	77.55857849121094	7.992905616760254
1.0	30970000.0	30980000.0	78.0	73.25379943847656	7.501330375671387
1.0	30980000.0	30990000.0	91.0	77.05257415771484	7.975459098815918
1.0	31040000.0	31050000.0	75.0	79.7483901977539	8.31261157989502
1.0	31060000.0	31070000.0	96.0	84.79350280761719	8.876396179199219
1.0	31090000.0	31100000.0	100.0	83.66868591308594	8.779149055480957
1.0	31130000.0	31140000.0	56.0	72.14437103271484	7.352654933929443
1.0	31160000.0	31170000.0	83.0	72.2378158569336	7.394445896148682
1.0	31170000.0	31180000.0	66.0	67.88616943359375	6.816720008850098
1.0	31230000.0	31240000.0	66.0	73.00830078125	7.5028486251831055
1.0	31280000.0	31290000.0	85.0	68.22464752197266	6.841447353363037
1.0	31290000.0	31300000.0	50.0	64.72980499267578	6.421084403991699
1.0	31340000.0	31350000.0	43.0	57.25012969970703	5.42266845703125
1.0	31350000.0	31360000.0	44.0	57.93408966064453	5.510052680969238
1.0	31370000.0	31380000.0	39.0	51.421165466308594	4.6288886070251465
1.0	31470000.0	31480000.0	75.0	55.26825714111328	5.132759094238281
1.0	31520000.0	31530000.0	66.0	58.54314041137695	5.580221652984619
1.0	31590000.0	31600000.0	73.0	69.17631530761719	6.974936008453369
1.0	31680000.0	31690000.0	66.0	70.963134765625	7.193161964416504
1.0	31690000.0	31700000.0	58.0	68.0713882446289	6.8504319190979
1.0	31740000.0	31750000.0	48.0	51.4118537902832	4.631845474243164
1.0	31790000.0	31800000.0	49.0	49.063541412353516	4.329293251037598
1.0	31860000.0	31870000.0	39.0	58.7943000793457	5.600141525268555
1.0	31890000.0	31900000.0	35.0	48.82758331298828	4.299258232116699
1.0	31920000.0	31930000.0	67.0	72.477783203125	7.441030979156494
1.0	31960000.0	31970000.0	60.0	57.29643630981445	5.385559558868408
1.0	32100000.0	32110000.0	36.0	48.60367965698242	4.271575450897217
1.0	32260000.0	32270000.0	55.0	65.34721374511719	6.5258660316467285
1.0	32300000.0	32310000.0	67.0	61.101219177246094	5.939444541931152
1.0	32410000.0	32420000.0	66.0	63.48229217529297	6.221478462219238
1.0	32600000.0	32610000.0	57.0	51.40910720825195	4.66380500793457
1.0	32650000.0	32660000.0	47.0	47.3457145690918	4.123464107513428
1.0	32810000.0	32820000.0	42.0	52.440956115722656	4.7629547119140625
1.0	32820000.0	32830000.0	45.0	46.8472785949707	4.059035778045654
1.0	32970000.0	32980000.0	55.0	73.58560943603516	7.546072959899902
1.0	33000000.0	33010000.0	44.0	62.2534294128418	6.086548805236816
1.0	33090000.0	33100000.0	55.0	49.91461181640625	4.435864448547363
1.0	33160000.0	33170000.0	48.0	51.66007614135742	4.6521477699279785
1.0	33180000.0	33190000.0	47.0	52.856468200683594	4.8334808349609375
1.0	33190000.0	33200000.0	52.0	55.15507888793945	5.110592842102051
1.0	33230000.0	33240000.0	45.0	41.21006393432617	3.4826207160949707
1.0	33290000.0	33300000.0	51.0	50.0872802734375	4.470213890075684
1.0	33310000.0	33320000.0	41.0	49.0136833190918	4.325526714324951
1.0	33320000.0	33330000.0	62.0	47.46697998046875	4.141106128692627
1.0	33360000.0	33370000.0	48.0	45.400177001953125	3.911057949066162
1.0	33370000.0	33380000.0	56.0	59.806884765625	5.747486114501953
1.0	33410000.0	33420000.0	47.0	53.033714294433594	4.843693256378174
1.0	33450000.0	33460000.0	58.0	57.59587860107422	5.453586101531982
1.0	33540000.0	33550000.0	40.0	51.280982971191406	4.624735355377197
1.0	33590000.0	33600000.0	48.0	53.69981002807617	4.942527770996094
1.0	33610000.0	33620000.0	39.0	46.67844009399414	4.053474426269531
1.0	33630000.0	33640000.0	44.0	49.334022521972656	4.364605903625488
1.0	33710000.0	33720000.0	53.0	63.939720153808594	6.325801849365234
1.0	33730000.0	33740000.0	43.0	45.938865661621094	3.956352949142456
1.0	33770000.0	33780000.0	41.0	54.617881774902344	5.058465957641602
1.0	33840000.0	33850000.0	49.0	60.884422302246094	5.934996604919434
1.0	33910000.0	33920000.0	89.0	80.03355407714844	8.331571578979492
1.0	33990000.0	34000000.0	83.0	86.4868392944336	9.0527982711792
1.0	34010000.0	34020000.0	87.0	88.26750946044922	9.227373123168945
1.0	34080000.0	34090000.0	85.0	90.43746948242188	9.445860862731934
1.0	34090000.0	34100000.0	107.0	90.33565521240234	9.419727325439453
1.0	34110000.0	34120000.0	95.0	94.0064697265625	9.774619102478027
1.0	34120000.0	34130000.0	73.0	89.46760559082031	9.349719047546387
1.0	34160000.0	34170000.0	92.0	102.49383544921875	10.578950881958008
1.0	34320000.0	34330000.0	108.0	102.24005126953125	10.50482177734375
1.0	34360000.0	34370000.0	100.0	97.77779388427734	10.127848625183105
1.0	34390000.0	34400000.0	101.0	103.8914794921875	10.640833854675293
1.0	34430000.0	34440000.0	120.0	108.91722106933594	11.029638290405273
1.0	34480000.0	34490000.0	112.0	109.545654296875	11.052536010742188
1.0	34500000.0	34510000.0	113.0	113.29830169677734	11.309050559997559
1.0	34510000.0	34520000.0	116.0	118.4398193359375	11.713944435119629
1.0	34630000.0	34640000.0	115.0	112.79481506347656	11.308881759643555
1.0	34690000.0	34700000.0	137.0	130.5198974609375	12.374913215637207
1.0	34730000.0	34740000.0	131.0	121.85018157958984	11.932018280029297
1.0	34770000.0	34780000.0	134.0	134.38665771484375	12.638049125671387
1.0	34780000.0	34790000.0	142.0	126.88130187988281	12.246891975402832
1.0	34790000.0	34800000.0	111.0	121.64991760253906	11.875076293945312
1.0	34820000.0	34830000.0	128.0	123.1470718383789	12.046076774597168
1.0	34840000.0	34850000.0	107.0	122.39204406738281	11.939924240112305
1.0	34850000.0	34860000.0	134.0	123.8251724243164	12.014261245727539
1.0	34910000.0	34920000.0	98.0	116.84228515625	11.587176322937012
1.0	34950000.0	34960000.0	111.0	117.26371002197266	11.655080795288086
1.0	34970000.0	34980000.0	132.0	112.65605163574219	11.379340171813965
1.0	34990000.0	35000000.0	95.0	104.13679504394531	10.692463874816895
1.0	35220000.0	35230000.0	60.0	70.00391387939453	7.067166328430176
1.0	35270000.0	35280000.0	59.0	74.57758331298828	7.682225227355957
1.0	35300000.0	35310000.0	59.0	61.302818298339844	5.933248996734619
1.0	35340000.0	35350000.0	108.0	82.31721496582031	8.580212593078613
1.0	35440000.0	35450000.0	61.0	59.48645782470703	5.702069282531738
1.0	35470000.0	35480000.0	55.0	58.71843719482422	5.593080997467041
1.0	35670000.0	35680000.0	77.0	74.93547058105469	7.720135688781738
1.0	35770000.0	35780000.0	61.0	57.23124313354492	5.4019455909729
1.0	35850000.0	35860000.0	53.0	52.81654739379883	4.816343784332275
1.0	35870000.0	35880000.0	45.0	53.607337951660156	4.917274475097656
1.0	35960000.0	35970000.0	51.0	54.009986877441406	4.977087497711182
1.0	36010000.0	36020000.0	43.0	51.949241638183594	4.702052593231201
1.0	36050000.0	36060000.0	55.0	53.704551696777344	4.929977893829346
1.0	36090000.0	36100000.0	61.0	54.870445251464844	5.0855278968811035
1.0	36130000.0	36140000.0	74.0	79.4148941040039	8.24413013458252
1.0	36170000.0	36180000.0	48.0	65.06849670410156	6.446624755859375
1.0	36180000.0	36190000.0	45.0	60.079742431640625	5.803831577301025
1.0	36250000.0	36260000.0	73.0	76.13610076904297	7.831786155700684
1.0	36340000.0	36350000.0	69.0	60.71600341796875	5.8576154708862305
1.0	36420000.0	36430000.0	46.0	53.65026092529297	4.941112518310547
1.0	36490000.0	36500000.0	41.0	53.316444396972656	4.888379096984863
1.0	36500000.0	36510000.0	64.0	53.681373596191406	4.943966388702393
1.0	36530000.0	36540000.0	80.0	59.04541778564453	5.678484916687012
1.0	36600000.0	36610000.0	51.0	51.44755172729492	4.629269123077393
1.0	36640000.0	36650000.0	47.0	48.374752044677734	4.26062536239624
1.0	36720000.0	36730000.0	51.0	52.054931640625	4.73005485534668
1.0	36730000.0	36740000.0	54.0	53.14067840576172	4.860727310180664
1.0	36760000.0	36770000.0	50.0	51.92329025268555	4.693848133087158
1.0	36890000.0	36900000.0	60.0	55.10258865356445	5.113032341003418
1.0	37280000.0	37290000.0	91.0	95.17384338378906	9.875146865844727
1.0	37310000.0	37320000.0	86.0	101.79347229003906	10.45132827758789
1.0	37400000.0	37410000.0	105.0	113.19771575927734	11.330820083618164
1.0	37430000.0	37440000.0	133.0	109.5567855834961	11.105964660644531
1.0	37470000.0	37480000.0	103.0	104.45648193359375	10.675836563110352
1.0	37480000.0	37490000.0	115.0	110.11170959472656	11.098325729370117
1.0	37660000.0	37670000.0	108.0	113.25697326660156	11.352785110473633
1.0	37790000.0	37800000.0	87.0	92.7317123413086	9.662372589111328
1.0	37880000.0	37890000.0	99.0	88.38965606689453	9.2319974899292
1.0	37930000.0	37940000.0	45.0	58.37358856201172	5.548056602478027
1.0	37940000.0	37950000.0	43.0	57.30977249145508	5.502227783203125
1.0	38060000.0	38070000.0	63.0	70.1319351196289	7.105637550354004
1.0	38070000.0	38080000.0	72.0	74.07276153564453	7.5790581703186035
1.0	38180000.0	38190000.0	45.0	59.48967742919922	5.707883358001709
1.0	38220000.0	38230000.0	102.0	84.9765853881836	8.968401908874512
1.0	38240000.0	38250000.0	91.0	71.81855773925781	7.348710060119629
1.0	38260000.0	38270000.0	47.0	49.151214599609375	4.355792045593262
1.0	38290000.0	38300000.0	46.0	53.9286994934082	4.955211639404297
1.0	38300000.0	38310000.0	53.0	52.36796951293945	4.7545166015625
1.0	38380000.0	38390000.0	47.0	48.226776123046875	4.24328088760376
1.0	38440000.0	38450000.0	52.0	51.13465881347656	4.592810153961182
1.0	38600000.0	38610000.0	68.0	72.5535888671875	7.413180351257324
1.0	38610000.0	38620000.0	89.0	79.08065795898438	8.202757835388184
1.0	38620000.0	38630000.0	90.0	86.5796890258789	9.079023361206055
1.0	38630000.0	38640000.0	69.0	82.08354187011719	8.552412033081055
1.0	38640000.0	38650000.0	100.0	79.66826629638672	8.287405014038086
1.0	38700000.0	38710000.0	92.0	85.24095916748047	8.884004592895508
1.0	38740000.0	38750000.0	86.0	97.16268157958984	10.06513786315918
1.0	38800000.0	38810000.0	108.0	96.64478302001953	10.058770179748535
1.0	38810000.0	38820000.0	100.0	98.579833984375	10.224896430969238
1.0	38860000.0	38870000.0	114.0	110.05622863769531	11.153005599975586
1.0	38880000.0	38890000.0	92.0	104.32161712646484	10.725857734680176
1.0	38960000.0	38970000.0	91.0	97.47650146484375	10.092966079711914
1.0	39000000.0	39010000.0	98.0	99.83629608154297	10.328903198242188
1.0	39010000.0	39020000.0	102.0	105.01202392578125	10.81056022644043
1.0	39120000.0	39130000.0	94.0	91.64225006103516	9.565686225891113
1.0	39180000.0	39190000.0	64.0	85.6554946899414	8.94355297088623
1.0	39290000.0	39300000.0	103.0	81.92061614990234	8.510501861572266
1.0	39460000.0	39470000.0	50.0	54.057350158691406	4.974847793579102
1.0	39540000.0	39550000.0	53.0	56.45403289794922	5.299325942993164
1.0	39570000.0	39580000.0	44.0	52.99921417236328	4.850221633911133
1.0	39660000.0	39670000.0	54.0	56.28023147583008	5.2808051109313965
1.0	39730000.0	39740000.0	51.0	55.5953369140625	5.19864559173584
1.0	39830000.0	39840000.0	59.0	53.104942321777344	4.8539276123046875
1.0	39890000.0	39900000.0	51.0	52.91181564331055	4.827105522155762
1.0	39930000.0	39940000.0	46.0	51.50205612182617	4.639081954956055
1.0	39960000.0	39970000.0	62.0	58.617942810058594	5.611137390136719
1.0	39980000.0	39990000.0	8.0	88.0251235961914	38.79841995239258
1.0	40060000.0	40070000.0	70.0	77.87615203857422	8.094797134399414
1.0	40090000.0	40100000.0	55.0	61.30295944213867	5.9511799812316895
1.0	40110000.0	40120000.0	73.0	65.00462341308594	6.419670104980469
1.0	40130000.0	40140000.0	64.0	75.05701446533203	7.7379279136657715
1.0	40150000.0	40160000.0	58.0	60.98406982421875	5.898075103759766
1.0	40190000.0	40200000.0	97.0	78.44033813476562	8.148757934570312
1.0	40260000.0	40270000.0	64.0	63.82171630859375	6.326930522918701
1.0	40280000.0	40290000.0	51.0	60.84975051879883	5.89436149597168
1.0	40330000.0	40340000.0	65.0	51.755760192871094	4.67976713180542
1.0	40380000.0	40390000.0	48.0	66.83097076416016	6.6711931228637695
1.0	40460000.0	40470000.0	76.0	56.23039627075195	5.2864251136779785
1.0	40470000.0	40480000.0	84.0	66.47589111328125	6.658073425292969
1.0	40500000.0	40510000.0	59.0	66.38876342773438	6.735821723937988
1.0	40510000.0	40520000.0	52.0	61.192840576171875	5.928708076477051
1.0	40530000.0	40540000.0	44.0	56.96510696411133	5.3637495040893555
1.0	40550000.0	40560000.0	55.0	55.6009407043457	5.185015678405762
1.0	40620000.0	40630000.0	65.0	76.90269470214844	8.000627517700195
1.0	40640000.0	40650000.0	55.0	62.276954650878906	6.08703088760376
1.0	40700000.0	40710000.0	50.0	57.62895584106445	5.4543280601501465
1.0	40710000.0	40720000.0	51.0	67.36236572265625	6.7259721755981445
1.0	40780000.0	40790000.0	60.0	60.315330505371094	5.808130741119385
1.0	40850000.0	40860000.0	41.0	63.57275390625	6.257684707641602
1.0	40870000.0	40880000.0	65.0	60.452293395996094	5.854236602783203
1.0	40900000.0	40910000.0	74.0	66.09666442871094	6.605686187744141
1.0	40920000.0	40930000.0	52.0	64.3662109375	6.406818389892578
1.0	41090000.0	41100000.0	50.0	58.412681579589844	5.545472621917725
1.0	41140000.0	41150000.0	59.0	65.47547912597656	6.506191253662109
1.0	41180000.0	41190000.0	61.0	54.93792724609375	5.116526126861572
1.0	41370000.0	41380000.0	79.0	67.76023864746094	6.804172515869141
1.0	41380000.0	41390000.0	63.0	57.91577911376953	5.5059380531311035
1.0	41410000.0	41420000.0	75.0	66.21388244628906	6.5922393798828125
1.0	41450000.0	41460000.0	46.0	51.5286979675293	4.648146629333496
1.0	41490000.0	41500000.0	40.0	47.29383087158203	4.122051239013672
1.0	41600000.0	41610000.0	51.0	54.6566047668457	5.058366775512695
1.0	41610000.0	41620000.0	45.0	54.8748893737793	5.084866523742676
1.0	41730000.0	41740000.0	55.0	66.97408294677734	6.704775810241699
1.0	41770000.0	41780000.0	63.0	70.6878433227539	7.180198669433594
1.0	41800000.0	41810000.0	68.0	74.80690002441406	7.661229610443115
1.0	41820000.0	41830000.0	46.0	55.33009719848633	5.162688255310059
1.0	41880000.0	41890000.0	79.0	59.7184944152832	5.723614692687988
1.0	41940000.0	41950000.0	61.0	52.201622009277344	4.738213539123535
1.0	42000000.0	42010000.0	70.0	58.73693084716797	5.641391754150391
1.0	42020000.0	42030000.0	49.0	63.109275817871094	6.270426273345947
1.0	42050000.0	42060000.0	64.0	61.746063232421875	6.077823638916016
1.0	42070000.0	42080000.0	56.0	61.98091506958008	6.0454816818237305
1.0	42100000.0	42110000.0	59.0	66.39622497558594	6.613696098327637
1.0	42180000.0	42190000.0	65.0	64.64009857177734	6.409034729003906
1.0	42220000.0	42230000.0	73.0	67.04256439208984	6.711214542388916
1.0	42340000.0	42350000.0	72.0	64.10743713378906	6.30787467956543
1.0	42480000.0	42490000.0	95.0	82.49400329589844	8.61000919342041
1.0	42530000.0	42540000.0	93.0	87.80751037597656	9.196992874145508
1.0	42550000.0	42560000.0	86.0	85.48882293701172	8.953782081604004
1.0	42560000.0	42570000.0	90.0	86.50870513916016	9.03671646118164
1.0	42630000.0	42640000.0	39.0	58.442893981933594	5.588656425476074
1.0	42650000.0	42660000.0	68.0	58.91007614135742	5.640138149261475
1.0	42690000.0	42700000.0	49.0	52.99688720703125	4.84631872177124
1.0	42750000.0	42760000.0	57.0	59.92671585083008	5.762000560760498
1.0	42760000.0	42770000.0	56.0	61.637901306152344	6.004054069519043
1.0	42890000.0	42900000.0	87.0	65.9350357055664	6.572911262512207
1.0	42940000.0	42950000.0	54.0	61.39106369018555	5.943052768707275
1.0	42950000.0	42960000.0	78.0	62.50653076171875	6.140622138977051
1.0	43120000.0	43130000.0	58.0	61.5225830078125	6.007499694824219
1.0	43140000.0	43150000.0	46.0	51.65997314453125	4.693569183349609
1.0	43270000.0	43280000.0	42.0	56.167022705078125	5.254502296447754
1.0	43310000.0	43320000.0	54.0	55.212852478027344	5.143355369567871
1.0	43390000.0	43400000.0	53.0	53.24803924560547	4.892570495605469
1.0	43500000.0	43510000.0	65.0	62.30097198486328	6.092487335205078
1.0	43510000.0	43520000.0	55.0	69.10236358642578	6.987550258636475
1.0	43530000.0	43540000.0	50.0	58.089698791503906	5.527858734130859
1.0	43540000.0	43550000.0	69.0	73.0595703125	7.459818363189697
1.0	43560000.0	43570000.0	77.0	77.5527572631836	8.026372909545898
1.0	43590000.0	43600000.0	66.0	76.33985900878906	7.905601501464844
1.0	43620000.0	43630000.0	68.0	68.31150817871094	6.834935665130615
1.0	43670000.0	43680000.0	74.0	69.28231811523438	7.033583641052246
1.0	43770000.0	43780000.0	53.0	55.98241424560547	5.242044448852539
1.0	43780000.0	43790000.0	66.0	55.02814865112305	5.127203464508057
1.0	43820000.0	43830000.0	49.0	46.587669372558594	4.050050258636475
1.0	43870000.0	43880000.0	53.0	50.91901397705078	4.562594890594482
1.0	43880000.0	43890000.0	47.0	47.30306625366211	4.1223907470703125
1.0	43980000.0	43990000.0	58.0	61.10994338989258	5.907534599304199
1.0	44020000.0	44030000.0	32.0	44.481475830078125	3.807490587234497
1.0	44080000.0	44090000.0	59.0	44.53567123413086	3.7979578971862793
1.0	44130000.0	44140000.0	67.0	47.893699645996094	4.18988561630249
1.0	44170000.0	44180000.0	52.0	51.512962341308594	4.645961761474609
1.0	44250000.0	44260000.0	70.0	53.1208610534668	4.868411540985107
1.0	44280000.0	44290000.0	57.0	54.1765022277832	5.013556957244873
1.0	44300000.0	44310000.0	52.0	50.23095703125	4.497453689575195
1.0	44310000.0	44320000.0	67.0	52.583274841308594	4.7898149490356445
1.0	44340000.0	44350000.0	49.0	50.623878479003906	4.5334086418151855
1.0	44350000.0	44360000.0	66.0	50.657188415527344	4.522569179534912
1.0	44520000.0	44530000.0	81.0	74.2559585571289	7.600381374359131
1.0	44530000.0	44540000.0	68.0	76.49244689941406	7.883955478668213
1.0	44550000.0	44560000.0	79.0	80.42498779296875	8.357993125915527
1.0	44560000.0	44570000.0	71.0	83.05360412597656	8.631619453430176
1.0	44580000.0	44590000.0	84.0	83.35913848876953	8.7049560546875
1.0	44600000.0	44610000.0	84.0	81.50639343261719	8.495772361755371
1.0	44640000.0	44650000.0	96.0	86.00630187988281	8.981630325317383
1.0	44870000.0	44880000.0	75.0	72.23960876464844	7.3577680587768555
1.0	45080000.0	45090000.0	59.0	66.49757385253906	6.617215156555176
1.0	45100000.0	45110000.0	45.0	45.860130310058594	3.968398332595825
1.0	45120000.0	45130000.0	56.0	49.4899787902832	4.394268989562988
1.0	45160000.0	45170000.0	63.0	60.2455940246582	5.808358669281006
1.0	45240000.0	45250000.0	53.0	52.34291458129883	4.7819085121154785
1.0	45280000.0	45290000.0	57.0	54.74074172973633	5.109726905822754
1.0	45410000.0	45420000.0	50.0	54.8998908996582	5.104970455169678
1.0	45440000.0	45450000.0	53.0	50.96804428100586	4.578688144683838
1.0	45520000.0	45530000.0	60.0	56.95725631713867	5.400472164154053
1.0	45650000.0	45660000.0	54.0	54.14081573486328	5.007697105407715
1.0	45660000.0	45670000.0	51.0	67.57408142089844	6.767213344573975
1.0	45670000.0	45680000.0	54.0	56.045860290527344	5.2396559715271
1.0	45720000.0	45730000.0	59.0	66.66954803466797	6.670726776123047
1.0	45800000.0	45810000.0	36.0	52.95060348510742	4.85623836517334
1.0	45820000.0	45830000.0	60.0	55.440086364746094	5.171640872955322
1.0	45850000.0	45860000.0	57.0	58.17302322387695	5.510251045227051
1.0	45890000.0	45900000.0	57.0	62.64130401611328	6.147474765777588
1.0	45920000.0	45930000.0	56.0	55.13739776611328	5.129478931427002
1.0	46180000.0	46190000.0	52.0	55.421119689941406	5.150887966156006
1.0	46210000.0	46220000.0	66.0	57.75838088989258	5.533250331878662
1.0	46260000.0	46270000.0	80.0	65.38386535644531	6.456372261047363
1.0	46320000.0	46330000.0	45.0	56.44123458862305	5.328352928161621
1.0	46400000.0	46410000.0	46.0	51.24776077270508	4.654792785644531
1.0	46460000.0	46470000.0	58.0	48.56291580200195	4.268869876861572
1.0	46480000.0	46490000.0	29.0	37.361366271972656	3.211153030395508
1.0	46490000.0	46500000.0	43.0	44.5178337097168	3.8032448291778564
1.0	46530000.0	46540000.0	55.0	53.81911087036133	4.940826892852783
1.0	46580000.0	46590000.0	53.0	55.68505859375	5.210099697113037
1.0	46800000.0	46810000.0	59.0	57.453025817871094	5.452733039855957
1.0	46930000.0	46940000.0	64.0	60.45348358154297	5.839911460876465
1.0	47050000.0	47060000.0	46.0	48.96862030029297	4.3183417320251465
1.0	47060000.0	47070000.0	60.0	50.48128128051758	4.498358249664307
1.0	47090000.0	47100000.0	55.0	51.57097244262695	4.656092643737793
1.0	47110000.0	47120000.0	40.0	52.029319763183594	4.707653999328613
1.0	47150000.0	47160000.0	47.0	52.3390998840332	4.75130558013916
1.0	47170000.0	47180000.0	46.0	53.020545959472656	4.842673301696777
1.0	47260000.0	47270000.0	53.0	47.50061798095703	4.159245491027832
1.0	47390000.0	47400000.0	60.0	67.36129760742188	6.759732723236084
1.0	47490000.0	47500000.0	62.0	63.80311965942383	6.284405708312988
1.0	47510000.0	47520000.0	42.0	64.7462158203125	6.425585746765137
1.0	47570000.0	47580000.0	61.0	65.29203033447266	6.505462646484375
1.0	47800000.0	47810000.0	41.0	54.053428649902344	4.974004745483398
1.0	47820000.0	47830000.0	57.0	52.412841796875	4.768124580383301
1.0	47830000.0	47840000.0	47.0	52.3420295715332	4.752725601196289
1.0	47960000.0	47970000.0	86.0	68.2042236328125	6.839000701904297
1.0	48020000.0	48030000.0	48.0	58.4501838684082	5.565678596496582
1.0	48080000.0	48090000.0	75.0	65.8962173461914	6.603021144866943
1.0	48160000.0	48170000.0	66.0	62.09185028076172	6.057059288024902
1.0	48170000.0	48180000.0	71.0	60.8909797668457	5.882052898406982
1.0	48290000.0	48300000.0	64.0	61.77595901489258	6.012712001800537
1.0	48320000.0	48330000.0	71.0	65.259033203125	6.525099277496338
1.0	48360000.0	48370000.0	53.0	59.0458984375	5.641301155090332
1.0	48370000.0	48380000.0	72.0	62.786460876464844	6.1641459465026855
1.0	48380000.0	48390000.0	56.0	63.87165451049805	6.320954322814941
1.0	48410000.0	48420000.0	67.0	65.33049011230469	6.484785556793213
1.0	48510000.0	48520000.0	72.0	72.16971588134766	7.3606367111206055
1.0	48520000.0	48530000.0	64.0	69.97481536865234	7.073027610778809
1.0	48560000.0	48570000.0	73.0	73.99161529541016	7.583168029785156
1.0	48570000.0	48580000.0	72.0	81.81904602050781	8.51848030090332
1.0	48590000.0	48600000.0	86.0	93.01063537597656	9.770821571350098
1.0	48700000.0	48710000.0	80.0	75.43724060058594	7.797523498535156
1.0	48850000.0	48860000.0	65.0	70.13117980957031	7.134554386138916
1.0	48880000.0	48890000.0	73.0	76.88984680175781	7.958020210266113
1.0	48910000.0	48920000.0	63.0	72.77824401855469	7.435626983642578
1.0	48990000.0	49000000.0	102.0	86.4737777709961	9.040273666381836
1.0	49030000.0	49040000.0	77.0	95.82621765136719	9.964508056640625
1.0	49040000.0	49050000.0	105.0	96.60135650634766	10.014318466186523
1.0	49050000.0	49060000.0	87.0	98.17069244384766	10.170336723327637
1.0	49080000.0	49090000.0	102.0	100.98182678222656	10.414411544799805
1.0	49090000.0	49100000.0	102.0	104.29981994628906	10.713850021362305
1.0	49120000.0	49130000.0	92.0	101.93658447265625	10.507784843444824
1.0	49130000.0	49140000.0	79.0	101.39422607421875	10.443971633911133
1.0	49140000.0	49150000.0	82.0	89.76972961425781	9.382996559143066
1.0	49230000.0	49240000.0	107.0	99.24068450927734	10.251718521118164
1.0	49350000.0	49360000.0	111.0	113.31770324707031	11.343536376953125
1.0	49360000.0	49370000.0	106.0	119.99658203125	11.747804641723633
1.0	49380000.0	49390000.0	108.0	106.5256576538086	10.876266479492188
1.0	49400000.0	49410000.0	110.0	112.2680892944336	11.251420021057129
1.0	49560000.0	49570000.0	91.0	120.66673278808594	11.798941612243652
1.0	49600000.0	49610000.0	139.0	137.29244995117188	12.6309175491333
1.0	49640000.0	49650000.0	127.0	131.89381408691406	12.379167556762695
1.0	49790000.0	49800000.0	141.0	136.9099884033203	12.593147277832031
1.0	49820000.0	49830000.0	135.0	141.5542449951172	12.78015422821045
1.0	49830000.0	49840000.0	150.0	145.57937622070312	12.941143989562988
1.0	49870000.0	49880000.0	163.0	151.02023315429688	13.134716987609863
1.0	49890000.0	49900000.0	153.0	150.05050659179688	13.102788925170898
1.0	49990000.0	50000000.0	139.0	149.1383056640625	13.080820083618164
1.0	50100000.0	50110000.0	159.0	149.43618774414062	13.072016716003418
1.0	50130000.0	50140000.0	145.0	157.03599548339844	13.339940071105957
1.0	50180000.0	50190000.0	153.0	151.13453674316406	13.183242797851562
1.0	50230000.0	50240000.0	134.0	139.00440979003906	12.700254440307617
1.0	50280000.0	50290000.0	130.0	134.7366943359375	12.553786277770996
1.0	50540000.0	50550000.0	139.0	116.77418518066406	11.54721450805664
1.0	50590000.0	50600000.0	99.0	122.42838287353516	11.945539474487305
1.0	50610000.0	50620000.0	118.0	121.05448913574219	11.832688331604004
1.0	50630000.0	50640000.0	122.0	120.22602844238281	11.807535171508789
1.0	50670000.0	50680000.0	119.0	122.04205322265625	11.949671745300293
1.0	50730000.0	50740000.0	104.0	117.0843276977539	11.60252571105957
1.0	50750000.0	50760000.0	130.0	113.95112609863281	11.378618240356445
1.0	50820000.0	50830000.0	102.0	109.15315246582031	11.143503189086914
1.0	50840000.0	50850000.0	87.0	94.03838348388672	9.789926528930664
1.0	50890000.0	50900000.0	91.0	95.49493408203125	10.097416877746582
1.0	50910000.0	50920000.0	52.0	64.38365173339844	6.375894546508789
1.0	50950000.0	50960000.0	66.0	60.77445602416992	5.896172046661377
1.0	50980000.0	50990000.0	57.0	59.390594482421875	5.708188056945801
1.0	51080000.0	51090000.0	74.0	59.5858154296875	5.719466209411621
1.0	51130000.0	51140000.0	57.0	60.9371452331543	5.896740913391113
1.0	51150000.0	51160000.0	64.0	59.7379035949707	5.750903606414795
1.0	51210000.0	51220000.0	51.0	60.44818115234375	5.839979648590088
1.0	51230000.0	51240000.0	76.0	62.61769485473633	6.1183576583862305
1.0	51410000.0	51420000.0	50.0	60.086143493652344	5.790915489196777
1.0	51450000.0	51460000.0	77.0	87.07856750488281	9.081429481506348
1.0	51510000.0	51520000.0	85.0	94.40935516357422	9.853001594543457
1.0	51560000.0	51570000.0	107.0	91.98091125488281	9.601493835449219
1.0	51620000.0	51630000.0	86.0	85.89083862304688	8.991023063659668
1.0	51680000.0	51690000.0	50.0	73.57093048095703	7.578039646148682
1.0	51690000.0	51700000.0	60.0	72.43719482421875	7.393454074859619
1.0	51700000.0	51710000.0	45.0	59.811363220214844	5.775729179382324
1.0	51720000.0	51730000.0	68.0	56.91807174682617	5.3746819496154785
1.0	51790000.0	51800000.0	48.0	50.835880279541016	4.568406105041504
1.0	51800000.0	51810000.0	44.0	58.381935119628906	5.553159236907959
1.0	51840000.0	51850000.0	53.0	53.328857421875	4.879668235778809
1.0	51920000.0	51930000.0	56.0	56.5116081237793	5.311673164367676
1.0	51930000.0	51940000.0	56.0	56.4338264465332	5.299851417541504
1.0	52160000.0	52170000.0	53.0	54.867156982421875	5.068476676940918
1.0	52210000.0	52220000.0	68.0	56.36104202270508	5.278363227844238
1.0	52270000.0	52280000.0	64.0	56.096038818359375	5.246401309967041
1.0	52280000.0	52290000.0	59.0	58.549049377441406	5.576779365539551
1.0	52410000.0	52420000.0	57.0	67.61717224121094	6.81118106842041
1.0	52430000.0	52440000.0	71.0	66.76604461669922	6.690062046051025
1.0	52460000.0	52470000.0	85.0	76.75910949707031	7.895811557769775
1.0	52540000.0	52550000.0	51.0	53.50969314575195	4.905190944671631
1.0	52590000.0	52600000.0	78.0	70.94061279296875	7.196707248687744
1.0	52780000.0	52790000.0	58.0	52.368812561035156	4.769165515899658
1.0	52790000.0	52800000.0	47.0	52.66484832763672	4.804293632507324
1.0	52850000.0	52860000.0	45.0	42.746219635009766	3.6446640491485596
1.0	52980000.0	52990000.0	61.0	56.945899963378906	5.371735572814941
1.0	53030000.0	53040000.0	74.0	72.25398254394531	7.3519487380981445
1.0	53150000.0	53160000.0	50.0	52.730430603027344	4.809477806091309
1.0	53240000.0	53250000.0	69.0	56.263877868652344	5.263929843902588
1.0	53280000.0	53290000.0	55.0	56.567840576171875	5.302219390869141
1.0	53300000.0	53310000.0	60.0	73.40135192871094	7.482862949371338
1.0	53340000.0	53350000.0	64.0	68.37810516357422	6.899809837341309
1.0	53410000.0	53420000.0	56.0	58.06695556640625	5.530623435974121
1.0	53510000.0	53520000.0	63.0	55.386436462402344	5.1543426513671875
1.0	53540000.0	53550000.0	56.0	59.64006805419922	5.747000694274902
1.0	53600000.0	53610000.0	65.0	62.67365646362305	6.140480995178223
1.0	53710000.0	53720000.0	55.0	47.77415084838867	4.1965837478637695
1.0	53730000.0	53740000.0	39.0	45.431541442871094	3.929818630218506
1.0	53750000.0	53760000.0	62.0	51.607757568359375	4.666510105133057
1.0	53760000.0	53770000.0	49.0	51.42023849487305	4.636897087097168
1.0	53850000.0	53860000.0	81.0	75.03419494628906	7.691161155700684
1.0	53880000.0	53890000.0	74.0	78.70250701904297	8.186118125915527
1.0	53900000.0	53910000.0	96.0	81.02073669433594	8.399991989135742
1.0	53910000.0	53920000.0	90.0	77.22187805175781	7.962258815765381
1.0	53990000.0	54000000.0	67.0	74.57077026367188	7.686866760253906
1.0	54020000.0	54030000.0	60.0	73.20945739746094	7.507421970367432
1.0	54060000.0	54070000.0	67.0	76.07820129394531	7.869041442871094
1.0	54160000.0	54170000.0	75.0	66.79536437988281	6.682790279388428
1.0	54180000.0	54190000.0	86.0	72.7937240600586	7.449902534484863
1.0	54450000.0	54460000.0	78.0	65.35882568359375	6.479992866516113
1.0	54510000.0	54520000.0	44.0	61.512237548828125	5.993584632873535
1.0	54530000.0	54540000.0	63.0	52.014312744140625	4.709333896636963
1.0	54740000.0	54750000.0	48.0	48.142173767089844	4.226983547210693
1.0	54820000.0	54830000.0	38.0	48.99053955078125	4.327523231506348
1.0	54970000.0	54980000.0	61.0	69.89790344238281	7.084639072418213
1.0	55010000.0	55020000.0	55.0	53.513084411621094	4.910468101501465
1.0	55030000.0	55040000.0	55.0	53.047698974609375	4.838839530944824
1.0	55040000.0	55050000.0	45.0	53.741371154785156	4.929232120513916
1.0	55160000.0	55170000.0	55.0	61.893287658691406	6.075282573699951
1.0	55170000.0	55180000.0	54.0	61.9305534362793	6.0273942947387695
1.0	55190000.0	55200000.0	46.0	51.157955169677734	4.600983619689941
1.0	55200000.0	55210000.0	53.0	45.935279846191406	3.9664294719696045
1.0	55260000.0	55270000.0	56.0	48.169464111328125	4.246053218841553
1.0	55310000.0	55320000.0	52.0	44.48871612548828	3.810202121734619
1.0	55340000.0	55350000.0	55.0	51.8240852355957	4.681842803955078
1.0	55450000.0	55460000.0	42.0	54.88652420043945	5.101478576660156
1.0	55520000.0	55530000.0	39.0	48.67914581298828	4.28662633895874
1.0	55610000.0	55620000.0	52.0	53.976722717285156	4.971140384674072
1.0	55620000.0	55630000.0	65.0	54.66602325439453	5.059301376342773
1.0	55720000.0	55730000.0	74.0	75.7166519165039	7.819679260253906
1.0	55730000.0	55740000.0	70.0	83.59092712402344	8.712847709655762
1.0	55750000.0	55760000.0	65.0	75.33479309082031	7.778493404388428
1.0	55880000.0	55890000.0	84.0	82.98004150390625	8.676663398742676
1.0	55920000.0	55930000.0	87.0	80.68620300292969	8.37805461883545
1.0	55950000.0	55960000.0	80.0	83.47709655761719	8.708913803100586
1.0	56030000.0	56040000.0	92.0	80.5774917602539	8.3766508102417
1.0	56040000.0	56050000.0	90.0	88.41966247558594	9.22113037109375
1.0	56150000.0	56160000.0	110.0	109.54496765136719	11.127079010009766
1.0	56430000.0	56440000.0	112.0	113.4753189086914	11.390759468078613
1.0	56500000.0	56510000.0	93.0	111.86759185791016	11.27604866027832
1.0	56510000.0	56520000.0	106.0	111.67353820800781	11.271932601928711
1.0	56520000.0	56530000.0	109.0	106.21919250488281	10.842369079589844
1.0	56560000.0	56570000.0	108.0	108.92396545410156	11.102761268615723
1.0	56670000.0	56680000.0	84.0	97.29621887207031	10.110329627990723
1.0	56750000.0	56760000.0	61.0	81.38517761230469	8.485944747924805
1.0	56760000.0	56770000.0	82.0	81.54757690429688	8.499361991882324
1.0	56780000.0	56790000.0	74.0	80.29937744140625	8.329575538635254
1.0	56790000.0	56800000.0	60.0	80.44042205810547	8.367349624633789
1.0	56810000.0	56820000.0	89.0	83.41075897216797	8.722564697265625
1.0	56850000.0	56860000.0	69.0	68.88910675048828	6.968601226806641
1.0	57060000.0	57070000.0	96.0	84.00361633300781	8.764512062072754
1.0	57100000.0	57110000.0	74.0	81.8201675415039	8.492766380310059
1.0	57140000.0	57150000.0	80.0	79.05497741699219	8.208646774291992
1.0	57150000.0	57160000.0	76.0	83.24800109863281	8.681647300720215
1.0	57230000.0	57240000.0	96.0	92.75511932373047	9.694755554199219
1.0	57290000.0	57300000.0	92.0	89.82487487792969	9.371856689453125
1.0	57430000.0	57440000.0	76.0	104.4264907836914	10.770883560180664
1.0	57450000.0	57460000.0	107.0	101.82210540771484	10.47916316986084
1.0	57470000.0	57480000.0	88.0	102.43631744384766	10.544464111328125
1.0	57480000.0	57490000.0	110.0	103.3190689086914	10.603422164916992
1.0	57560000.0	57570000.0	99.0	105.81471252441406	10.764704704284668
1.0	57580000.0	57590000.0	92.0	107.8236312866211	10.959243774414062
1.0	57670000.0	57680000.0	109.0	108.4960708618164	10.959762573242188
1.0	57690000.0	57700000.0	102.0	109.1875228881836	11.036588668823242
1.0	57700000.0	57710000.0	116.0	103.79703521728516	10.642267227172852
1.0	57800000.0	57810000.0	100.0	105.8409652709961	10.812731742858887
1.0	57810000.0	57820000.0	115.0	106.10504150390625	10.802867889404297
1.0	57820000.0	57830000.0	113.0	112.50428771972656	11.286855697631836
1.0	57850000.0	57860000.0	103.0	109.47282409667969	11.041353225708008
1.0	58070000.0	58080000.0	102.0	103.89066314697266	10.653094291687012
1.0	58090000.0	58100000.0	109.0	103.11769104003906	10.59075927734375
1.0	58160000.0	58170000.0	110.0	123.29475402832031	11.95072078704834
1.0	58210000.0	58220000.0	154.0	120.24696350097656	11.775452613830566
1.0	58290000.0	58300000.0	101.0	114.74720764160156	11.420129776000977
1.0	58360000.0	58370000.0	109.0	112.73649597167969	11.306241989135742
1.0	58370000.0	58380000.0	98.0	106.62956237792969	10.817329406738281
1.0	58440000.0	58450000.0	124.0	107.33589172363281	10.892780303955078
1.0	58480000.0	58490000.0	99.0	104.46153259277344	10.698747634887695
1.0	58510000.0	58520000.0	90.0	103.01609802246094	10.582967758178711
1.0	58540000.0	58550000.0	93.0	98.90448760986328	10.235832214355469
1.0	58700000.0	58710000.0	77.0	87.75726318359375	9.17900276184082
1.0	58710000.0	58720000.0	83.0	84.81651306152344	8.8653564453125
1.0	58770000.0	58780000.0	86.0	79.42494201660156	8.252408981323242
1.0	58810000.0	58820000.0	94.0	76.90705871582031	7.966932773590088
1.0	58830000.0	58840000.0	67.0	76.67552947998047	7.919015407562256
1.0	58860000.0	58870000.0	65.0	72.9684829711914	7.476639747619629
1.0	58970000.0	58980000.0	48.0	58.52099609375	5.577948570251465
1.0	59040000.0	59050000.0	71.0	65.39456939697266	6.521575927734375
1.0	59090000.0	59100000.0	72.0	64.17412567138672	6.357155799865723
1.0	59110000.0	59120000.0	54.0	53.5484619140625	4.8980937004089355
1.0	59160000.0	59170000.0	59.0	59.244651794433594	5.707216739654541
1.0	59180000.0	59190000.0	65.0	61.45410919189453	6.000770568847656
1.0	59190000.0	59200000.0	56.0	57.2593994140625	5.4108734130859375
1.0	59210000.0	59220000.0	66.0	61.75757598876953	6.025701522827148
1.0	59250000.0	59260000.0	54.0	60.582244873046875	5.865179538726807
1.0	59290000.0	59300000.0	67.0	61.77701950073242	6.036442279815674
1.0	59380000.0	59390000.0	72.0	64.84844207763672	6.409303188323975
1.0	59480000.0	59490000.0	50.0	59.2774658203125	5.700592994689941
1.0	59490000.0	59500000.0	80.0	59.9683723449707	5.803945541381836
1.0	59590000.0	59600000.0	67.0	71.01162719726562	7.225667476654053
1.0	59620000.0	59630000.0	72.0	68.13899993896484	6.866874694824219
1.0	59740000.0	59750000.0	72.0	70.33549499511719	7.1508684158325195
1.0	59760000.0	59770000.0	61.0	62.65473556518555	6.131375789642334
1.0	59790000.0	59800000.0	46.0	58.2903938293457	5.5521559715271
1.0	59810000.0	59820000.0	54.0	56.2021369934082	5.27780818939209
1.0	59950000.0	59960000.0	65.0	65.89334869384766	6.575491428375244
1.0	60190000.0	60200000.0	66.0	63.004173278808594	6.196260929107666
1.0	60200000.0	60210000.0	53.0	58.32068634033203	5.555553913116455
1.0	60210000.0	60220000.0	51.0	60.16303634643555	5.789799690246582
1.0	60270000.0	60280000.0	73.0	69.89627075195312	7.040747165679932
1.0	60280000.0	60290000.0	60.0	59.80542755126953	5.741759300231934
1.0	60330000.0	60340000.0	60.0	59.23944091796875	5.695147514343262
1.0	60430000.0	60440000.0	77.0	73.07634735107422	7.471158504486084
1.0	60540000.0	60550000.0	88.0	90.59526824951172	9.487187385559082
1.0	60570000.0	60580000.0	79.0	90.23918151855469	9.422567367553711
1.0	60680000.0	60690000.0	80.0	78.19287872314453	8.119543075561523
1.0	60700000.0	60710000.0	109.0	100.82504272460938	10.407073974609375
1.0	60760000.0	60770000.0	109.0	101.1346435546875	10.459501266479492
1.0	60840000.0	60850000.0	87.0	70.2794418334961	7.1418585777282715
1.0	60850000.0	60860000.0	88.0	96.83769226074219	10.070996284484863
1.0	60860000.0	60870000.0	89.0	102.5563735961914	10.604791641235352
1.0	60870000.0	60880000.0	107.0	98.3067855834961	10.193778991699219
1.0	60930000.0	60940000.0	91.0	84.87220764160156	8.898420333862305
1.0	60960000.0	60970000.0	84.0	88.64095306396484	9.27336311340332
1.0	61010000.0	61020000.0	87.0	91.83613586425781	9.608437538146973
1.0	61050000.0	61060000.0	73.0	93.79151153564453	9.778074264526367
1.0	61100000.0	61110000.0	60.0	63.29841995239258	6.2210283279418945
1.0	61140000.0	61150000.0	89.0	85.20558166503906	8.924359321594238
1.0	61250000.0	61260000.0	82.0	86.99459075927734	9.164557456970215
1.0	61290000.0	61300000.0	50.0	81.38349914550781	8.484151840209961
1.0	61300000.0	61310000.0	92.0	80.78765106201172	8.403131484985352
1.0	61330000.0	61340000.0	88.0	79.75164794921875	8.290600776672363
1.0	61360000.0	61370000.0	79.0	75.77911376953125	7.827509880065918
1.0	61380000.0	61390000.0	63.0	73.6751937866211	7.56295919418335
1.0	61400000.0	61410000.0	71.0	78.54598236083984	8.146163940429688
1.0	61460000.0	61470000.0	61.0	79.42618560791016	8.230816841125488
1.0	61560000.0	61570000.0	62.0	68.2477798461914	6.887332916259766
1.0	61690000.0	61700000.0	80.0	68.27687072753906	6.8821306228637695
1.0	61710000.0	61720000.0	90.0	65.08072662353516	6.481871604919434
1.0	61720000.0	61730000.0	67.0	66.88355255126953	6.704207420349121
1.0	61780000.0	61790000.0	49.0	66.0484390258789	6.582089900970459
1.0	61790000.0	61800000.0	61.0	63.818016052246094	6.277964115142822
1.0	61870000.0	61880000.0	52.0	56.69904327392578	5.329280853271484
1.0	61880000.0	61890000.0	72.0	56.4564094543457	5.308125019073486
1.0	61900000.0	61910000.0	56.0	59.0085334777832	5.649344444274902
1.0	61920000.0	61930000.0	61.0	58.98997116088867	5.628672122955322
1.0	61940000.0	61950000.0	79.0	75.32853698730469	7.880462646484375
1.0	61950000.0	61960000.0	80.0	75.71614074707031	7.8145647048950195
1.0	61970000.0	61980000.0	72.0	77.86222076416016	8.069551467895508
1.0	61980000.0	61990000.0	65.0	80.54481506347656	8.389253616333008
1.0	62050000.0	62060000.0	68.0	70.14707946777344	7.122313022613525
1.0	62140000.0	62150000.0	57.0	60.777076721191406	5.903230667114258
1.0	62170000.0	62180000.0	63.0	56.19828414916992	5.2508544921875
1.0	62210000.0	62220000.0	64.0	56.85170364379883	5.347072124481201
1.0	62280000.0	62290000.0	48.0	51.47967529296875	4.6640167236328125
1.0	62300000.0	62310000.0	62.0	56.04944610595703	5.243220329284668
1.0	62380000.0	62390000.0	62.0	54.893043518066406	5.10422945022583
1.0	62420000.0	62430000.0	58.0	58.14373016357422	5.534209728240967
1.0	62470000.0	62480000.0	57.0	58.209190368652344	5.530561447143555
1.0	62520000.0	62530000.0	58.0	56.24151611328125	5.267706394195557
1.0	62530000.0	62540000.0	51.0	56.570091247558594	5.305892467498779
1.0	62570000.0	62580000.0	53.0	57.744056701660156	5.469273090362549
1.0	62610000.0	62620000.0	48.0	53.92313766479492	4.979900360107422
1.0	62700000.0	62710000.0	71.0	71.1410903930664	7.223345756530762
1.0	62720000.0	62730000.0	86.0	70.43566131591797	7.150718688964844
1.0	62790000.0	62800000.0	77.0	75.40339660644531	7.779998779296875
1.0	62840000.0	62850000.0	67.0	75.767822265625	7.795109748840332
1.0	62850000.0	62860000.0	66.0	72.68624877929688	7.418638706207275
1.0	62990000.0	63000000.0	52.0	56.586326599121094	5.317275524139404
1.0	63020000.0	63030000.0	51.0	59.1884651184082	5.661528587341309
1.0	63100000.0	63110000.0	76.0	59.007659912109375	5.652688026428223
1.0	63140000.0	63150000.0	41.0	56.976318359375	5.362562656402588
1.0	63180000.0	63190000.0	58.0	69.45474243164062	7.019412040710449
1.0	63350000.0	63360000.0	92.0	86.89009094238281	9.104185104370117
1.0	63360000.0	63370000.0	70.0	90.70404815673828	9.484175682067871
1.0	63440000.0	63450000.0	104.0	92.55614471435547	9.660650253295898
1.0	63460000.0	63470000.0	103.0	91.57914733886719	9.541537284851074
1.0	63500000.0	63510000.0	92.0	94.8436050415039	9.845479965209961
1.0	63520000.0	63530000.0	94.0	95.47093200683594	9.930888175964355
1.0	63540000.0	63550000.0	88.0	101.00434875488281	10.408563613891602
1.0	63610000.0	63620000.0	93.0	101.87648010253906	10.504908561706543
1.0	63630000.0	63640000.0	104.0	106.03507232666016	10.865391731262207
1.0	63730000.0	63740000.0	112.0	100.79185485839844	10.405252456665039
1.0	63740000.0	63750000.0	87.0	98.52247619628906	10.226553916931152
1.0	63810000.0	63820000.0	102.0	95.01598358154297	9.948917388916016
1.0	63900000.0	63910000.0	49.0	55.3380126953125	5.164673328399658
1.0	63970000.0	63980000.0	45.0	50.845909118652344	4.5708465576171875
1.0	64130000.0	64140000.0	75.0	58.6608772277832	5.591926574707031
1.0	64170000.0	64180000.0	81.0	69.62809753417969	7.042929172515869
1.0	64180000.0	64190000.0	78.0	67.63145446777344	6.768290042877197
1.0	64210000.0	64220000.0	70.0	76.13594055175781	7.870810031890869
1.0	64350000.0	64360000.0	65.0	70.14772033691406	7.1341729164123535
1.0	64620000.0	64630000.0	68.0	74.89605712890625	7.713038444519043
1.0	64720000.0	64730000.0	89.0	83.15785217285156	8.678628921508789
1.0	64820000.0	64830000.0	72.0	69.76958465576172	7.061277866363525
1.0	64880000.0	64890000.0	61.0	68.1331787109375	6.8603315353393555
1.0	65090000.0	65100000.0	74.0	60.17216873168945	5.795445442199707
1.0	65230000.0	65240000.0	54.0	57.848472595214844	5.473748207092285
1.0	65330000.0	65340000.0	47.0	51.859519958496094	4.695676803588867
1.0	65390000.0	65400000.0	53.0	56.439414978027344	5.326627254486084
1.0	65440000.0	65450000.0	52.0	59.34755325317383	5.692461967468262
1.0	65550000.0	65560000.0	62.0	75.03221130371094	7.727108001708984
1.0	65570000.0	65580000.0	59.0	71.40303802490234	7.305276393890381
1.0	65720000.0	65730000.0	45.0	70.49795532226562	7.138965606689453
1.0	65890000.0	65900000.0	43.0	58.75889205932617	5.621373176574707
1.0	65980000.0	65990000.0	75.0	74.22969818115234	7.6352434158325195
1.0	66070000.0	66080000.0	84.0	84.75567626953125	8.837717056274414
1.0	66080000.0	66090000.0	95.0	80.30061340332031	8.368263244628906
1.0	66090000.0	66100000.0	85.0	83.35758972167969	8.686585426330566
1.0	66150000.0	66160000.0	80.0	89.5726089477539	9.362939834594727
1.0	66250000.0	66260000.0	117.0	113.7290267944336	11.36530876159668
1.0	66270000.0	66280000.0	121.0	105.8437728881836	10.788984298706055
1.0	66280000.0	66290000.0	121.0	110.81990814208984	11.167427062988281
1.0	66380000.0	66390000.0	110.0	109.08744812011719	11.045750617980957
1.0	66440000.0	66450000.0	118.0	112.46341705322266	11.37048625946045
1.0	66530000.0	66540000.0	103.0	108.52115631103516	10.9948091506958
1.0	66590000.0	66600000.0	82.0	107.21148681640625	10.905067443847656
1.0	66610000.0	66620000.0	104.0	107.02021789550781	10.987344741821289
1.0	66630000.0	66640000.0	109.0	104.60176849365234	10.78864860534668
1.0	66720000.0	66730000.0	81.0	89.36576843261719	9.35004711151123
1.0	66760000.0	66770000.0	84.0	83.48550415039062	8.715904235839844
1.0	66770000.0	66780000.0	84.0	93.8989486694336	9.784008026123047
1.0	66780000.0	66790000.0	98.0	85.97941589355469	9.034669876098633
1.0	66820000.0	66830000.0	85.0	81.84916687011719	8.511301040649414
1.0	66830000.0	66840000.0	62.0	78.29523468017578	8.115442276000977
1.0	66920000.0	66930000.0	101.0	98.71409606933594	10.252599716186523
1.0	66970000.0	66980000.0	99.0	101.89334869384766	10.51017951965332
1.0	66980000.0	66990000.0	108.0	103.98954010009766	10.70437240600586
1.0	66990000.0	67000000.0	99.0	92.58160400390625	9.634536743164062
1.0	67000000.0	67010000.0	93.0	83.82366180419922	8.74051570892334
1.0	67040000.0	67050000.0	91.0	105.18229675292969	10.768186569213867
1.0	67120000.0	67130000.0	94.0	105.01628112792969	10.749190330505371
1.0	67200000.0	67210000.0	84.0	88.30191802978516	9.236124992370605
1.0	67210000.0	67220000.0	92.0	94.54991912841797	9.837498664855957
1.0	67250000.0	67260000.0	93.0	85.70609283447266	8.938385009765625
1.0	67310000.0	67320000.0	79.0	78.05086517333984	8.093314170837402
1.0	67380000.0	67390000.0	47.0	62.593421936035156	6.111480236053467
1.0	67390000.0	67400000.0	54.0	61.624786376953125	6.02378511428833
1.0	67410000.0	67420000.0	54.0	54.21470260620117	5.015388011932373
1.0	67430000.0	67440000.0	59.0	56.02361297607422	5.265559196472168
1.0	67450000.0	67460000.0	58.0	55.940513610839844	5.2526702880859375
1.0	67550000.0	67560000.0	83.0	75.4488296508789	7.80426025390625
1.0	67560000.0	67570000.0	79.0	75.30284118652344	7.7536420822143555
1.0	67580000.0	67590000.0	79.0	80.70466613769531	8.420473098754883
1.0	67670000.0	67680000.0	83.0	82.03816986083984	8.510135650634766
1.0	67700000.0	67710000.0	68.0	82.9345932006836	8.688775062561035
1.0	67750000.0	67760000.0	83.0	81.27642059326172	8.476995468139648
1.0	67790000.0	67800000.0	69.0	70.09410095214844	7.1002655029296875
1.0	67860000.0	67870000.0	45.0	61.552574157714844	5.992156028747559
1.0	67900000.0	67910000.0	68.0	71.19954681396484	7.244267463684082
1.0	67930000.0	67940000.0	75.0	68.76490783691406	6.927046775817871
1.0	67950000.0	67960000.0	79.0	70.27701568603516	7.119626522064209
1.0	67980000.0	67990000.0	64.0	72.18597412109375	7.408181667327881
1.0	68020000.0	68030000.0	58.0	64.41728210449219	6.3467607498168945
1.0	68030000.0	68040000.0	60.0	63.608612060546875	6.237839221954346
1.0	68040000.0	68050000.0	79.0	66.72398376464844	6.67965841293335
1.0	68050000.0	68060000.0	62.0	69.49430084228516	7.058318138122559
1.0	68140000.0	68150000.0	79.0	65.29786682128906	6.456668853759766
1.0	68260000.0	68270000.0	49.0	57.94855499267578	5.537316799163818
1.0	68290000.0	68300000.0	57.0	58.67394256591797	5.593652248382568
1.0	68310000.0	68320000.0	65.0	64.99082946777344	6.444209098815918
1.0	68340000.0	68350000.0	67.0	70.7447509765625	7.205446720123291
1.0	68430000.0	68440000.0	78.0	77.56390380859375	8.074572563171387
1.0	68470000.0	68480000.0	66.0	71.8528060913086	7.3177008628845215
1.0	68520000.0	68530000.0	74.0	72.97029113769531	7.541357517242432
1.0	68540000.0	68550000.0	71.0	68.65565490722656	6.998742580413818
1.0	68580000.0	68590000.0	57.0	57.31348419189453	5.405158519744873
1.0	68630000.0	68640000.0	55.0	58.343650817871094	5.53306245803833
1.0	68650000.0	68660000.0	41.0	59.1429328918457	5.662707328796387
1.0	68690000.0	68700000.0	60.0	61.230072021484375	5.9465484619140625
1.0	68720000.0	68730000.0	103.0	83.24847412109375	8.737794876098633
1.0	68730000.0	68740000.0	87.0	80.12242126464844	8.367837905883789
1.0	68740000.0	68750000.0	101.0	84.64192962646484	8.86048412322998
1.0	68750000.0	68760000.0	79.0	80.20355224609375	8.30416202545166
1.0	68820000.0	68830000.0	90.0	86.65724182128906	9.041526794433594
1.0	68890000.0	68900000.0	99.0	93.38933563232422	9.733283042907715
1.0	68940000.0	68950000.0	65.0	68.11993408203125	6.901715278625488
1.0	68950000.0	68960000.0	59.0	69.59383392333984	7.087172031402588
1.0	68990000.0	69000000.0	123.0	115.00730895996094	11.519857406616211
1.0	69020000.0	69030000.0	137.0	121.8250961303711	11.93293285369873
1.0	69090000.0	69100000.0	118.0	132.05514526367188	12.391637802124023
1.0	69120000.0	69130000.0	138.0	133.16050720214844	12.43535041809082
1.0	69130000.0	69140000.0	122.0	138.38302612304688	12.730998039245605
1.0	69140000.0	69150000.0	126.0	116.18925476074219	11.51740837097168
1.0	69160000.0	69170000.0	148.0	137.36074829101562	12.687994003295898
1.0	69250000.0	69260000.0	157.0	144.0025177001953	12.891378402709961
1.0	69330000.0	69340000.0	187.0	151.459716796875	13.155546188354492
1.0	69480000.0	69490000.0	184.0	155.57284545898438	13.300265312194824
1.0	69720000.0	69730000.0	170.0	165.91925048828125	13.597430229187012
1.0	69760000.0	69770000.0	169.0	171.5102996826172	13.786404609680176
1.0	69840000.0	69850000.0	172.0	169.1138458251953	13.721540451049805
1.0	69860000.0	69870000.0	163.0	175.6857147216797	13.935203552246094
1.0	69890000.0	69900000.0	147.0	173.7476348876953	13.855096817016602
1.0	69920000.0	69930000.0	166.0	170.55596923828125	13.754098892211914
1.0	69960000.0	69970000.0	181.0	160.29884338378906	13.422647476196289
1.0	69990000.0	70000000.0	158.0	160.95645141601562	13.467297554016113
1.0	70010000.0	70020000.0	164.0	163.93832397460938	13.587712287902832
1.0	70070000.0	70080000.0	155.0	157.9599609375	13.369621276855469
1.0	70090000.0	70100000.0	154.0	158.46408081054688	13.367878913879395
1.0	70110000.0	70120000.0	172.0	151.25833129882812	13.15546703338623
1.0	70140000.0	70150000.0	151.0	152.7821044921875	13.220907211303711
1.0	70210000.0	70220000.0	146.0	149.9872283935547	13.087890625
1.0	70230000.0	70240000.0	131.0	152.9325714111328	13.227323532104492
1.0	70320000.0	70330000.0	136.0	121.56717681884766	11.8558988571167
1.0	70490000.0	70500000.0	114.0	133.65902709960938	12.457928657531738
1.0	70640000.0	70650000.0	62.0	66.3521957397461	6.640634059906006
1.0	70660000.0	70670000.0	66.0	64.73990631103516	6.416713714599609
1.0	70750000.0	70760000.0	53.0	58.5557861328125	5.584159851074219
1.0	70760000.0	70770000.0	60.0	56.797767639160156	5.355895042419434
1.0	70920000.0	70930000.0	74.0	94.28364562988281	9.804849624633789
1.0	71010000.0	71020000.0	128.0	122.0820083618164	11.877889633178711
1.0	71020000.0	71030000.0	146.0	118.4997787475586	11.709970474243164
1.0	71030000.0	71040000.0	149.0	122.75892639160156	11.932669639587402
1.0	71040000.0	71050000.0	123.0	124.34779357910156	12.004820823669434
1.0	71110000.0	71120000.0	141.0	120.18147277832031	11.781693458557129
1.0	71160000.0	71170000.0	142.0	146.54574584960938	13.011075019836426
1.0	71170000.0	71180000.0	144.0	148.97003173828125	13.083847045898438
1.0	71360000.0	71370000.0	160.0	154.9249725341797	13.268528938293457
1.0	71380000.0	71390000.0	167.0	164.6435546875	13.638096809387207
1.0	71390000.0	71400000.0	138.0	155.71319580078125	13.272790908813477
1.0	71510000.0	71520000.0	102.0	112.1593246459961	11.433357238769531
1.0	71530000.0	71540000.0	68.0	81.20417785644531	8.535942077636719
1.0	71540000.0	71550000.0	96.0	83.36064147949219	8.79175090789795
1.0	71590000.0	71600000.0	141.0	123.22408294677734	12.127787590026855
1.0	71640000.0	71650000.0	109.0	116.72808837890625	11.604973793029785
1.0	71720000.0	71730000.0	144.0	124.0406265258789	12.051042556762695
1.0	71830000.0	71840000.0	105.0	128.37930297851562	12.232999801635742
1.0	71850000.0	71860000.0	131.0	140.80616760253906	12.950955390930176
1.0	71970000.0	71980000.0	131.0	133.41758728027344	12.420822143554688
1.0	71990000.0	72000000.0	148.0	137.93948364257812	12.645120620727539
1.0	72000000.0	72010000.0	149.0	141.38385009765625	12.836477279663086
1.0	72050000.0	72060000.0	148.0	135.1194305419922	12.501136779785156
1.0	72130000.0	72140000.0	176.0	159.69403076171875	13.441373825073242
1.0	72220000.0	72230000.0	158.0	156.8079833984375	13.30835247039795
1.0	72300000.0	72310000.0	139.0	144.1039581298828	12.860946655273438
1.0	72310000.0	72320000.0	169.0	146.4029083251953	12.968439102172852
1.0	72450000.0	72460000.0	170.0	143.9757843017578	12.8738431930542
1.0	72480000.0	72490000.0	169.0	151.3740234375	13.109042167663574
1.0	72540000.0	72550000.0	185.0	162.81216430664062	13.505807876586914
1.0	72560000.0	72570000.0	174.0	169.0282440185547	13.721522331237793
1.0	72690000.0	72700000.0	170.0	158.8660125732422	13.428988456726074
1.0	72730000.0	72740000.0	171.0	161.65951538085938	13.566073417663574
1.0	72760000.0	72770000.0	128.0	132.75302124023438	12.416952133178711
1.0	72840000.0	72850000.0	187.0	148.5032501220703	12.993278503417969
1.0	72890000.0	72900000.0	171.0	165.6374053955078	13.59257984161377
1.0	72900000.0	72910000.0	173.0	169.85995483398438	13.719419479370117
1.0	73000000.0	73010000.0	173.0	180.1634063720703	14.084446907043457
1.0	73020000.0	73030000.0	166.0	173.57064819335938	13.810625076293945
1.0	73050000.0	73060000.0	193.0	178.42242431640625	13.968606948852539
1.0	73060000.0	73070000.0	191.0	179.06503295898438	13.984786987304688
1.0	73130000.0	73140000.0	189.0	195.22760009765625	14.540031433105469
1.0	73150000.0	73160000.0	202.0	208.3582763671875	15.035202026367188
1.0	73160000.0	73170000.0	190.0	201.37216186523438	14.738557815551758
1.0	73210000.0	73220000.0	213.0	206.97030639648438	14.941978454589844
1.0	73270000.0	73280000.0	192.0	199.4160614013672	14.60161304473877
1.0	73330000.0	73340000.0	203.0	203.4888153076172	14.813815116882324
1.0	73370000.0	73380000.0	223.0	198.2014923095703	14.618504524230957
1.0	73410000.0	73420000.0	191.0	196.79754638671875	14.589991569519043
1.0	73430000.0	73440000.0	187.0	194.6464385986328	14.491290092468262
1.0	73460000.0	73470000.0	210.0	202.42930603027344	14.75993537902832
1.0	73530000.0	73540000.0	211.0	211.8112335205078	15.081329345703125
1.0	73680000.0	73690000.0	215.0	215.74087524414062	15.298233032226562
1.0	73690000.0	73700000.0	196.0	213.39126586914062	15.161974906921387
1.0	73710000.0	73720000.0	179.0	211.38485717773438	15.087178230285645
1.0	73780000.0	73790000.0	187.0	201.05520629882812	14.741323471069336
1.0	73810000.0	73820000.0	199.0	191.62619018554688	14.420674324035645
1.0	73830000.0	73840000.0	181.0	183.683837890625	14.147371292114258
1.0	73880000.0	73890000.0	197.0	180.1082763671875	14.07249641418457
1.0	73890000.0	73900000.0	162.0	159.46559143066406	13.363519668579102
1.0	73920000.0	73930000.0	179.0	174.62033081054688	13.893363952636719
1.0	73970000.0	73980000.0	163.0	167.60830688476562	13.705052375793457
1.0	73980000.0	73990000.0	157.0	156.77542114257812	13.327051162719727
1.0	74020000.0	74030000.0	148.0	160.9557647705078	13.518712997436523
1.0	74050000.0	74060000.0	119.0	151.79885864257812	13.118959426879883
1.0	74110000.0	74120000.0	162.0	152.92495727539062	13.20164966583252
1.0	74180000.0	74190000.0	203.0	148.98158264160156	13.058865547180176
1.0	74200000.0	74210000.0	157.0	159.20089721679688	13.469717025756836
1.0	74370000.0	74380000.0	163.0	155.00408935546875	13.313333511352539
1.0	74460000.0	74470000.0	135.0	138.17282104492188	12.709554672241211
1.0	74490000.0	74500000.0	130.0	150.10183715820312	13.03413200378418
1.0	74540000.0	74550000.0	170.0	152.57778930664062	13.193643569946289
1.0	74580000.0	74590000.0	146.0	139.9971466064453	12.723878860473633
1.0	74610000.0	74620000.0	159.0	142.43177795410156	12.866772651672363
1.0	74620000.0	74630000.0	142.0	140.5652313232422	12.816261291503906
1.0	74690000.0	74700000.0	135.0	139.22802734375	12.860265731811523
1.0	74720000.0	74730000.0	123.0	126.490478515625	12.146562576293945
1.0	74790000.0	74800000.0	121.0	127.30146789550781	12.147017478942871
1.0	74800000.0	74810000.0	115.0	123.4710693359375	11.895586967468262
1.0	74840000.0	74850000.0	126.0	126.884033203125	12.112043380737305
1.0	74870000.0	74880000.0	133.0	135.7132568359375	12.586359024047852
1.0	74880000.0	74890000.0	129.0	136.80838012695312	12.609983444213867
1.0	74900000.0	74910000.0	164.0	141.88267517089844	12.875123977661133
1.0	75060000.0	75070000.0	162.0	153.8736114501953	13.244311332702637
1.0	75140000.0	75150000.0	140.0	134.1879425048828	12.555342674255371
1.0	75190000.0	75200000.0	76.0	92.3384017944336	9.711644172668457
1.0	75210000.0	75220000.0	72.0	81.02481842041016	8.505659103393555
1.0	75280000.0	75290000.0	163.0	158.8913116455078	13.372488021850586
1.0	75290000.0	75300000.0	168.0	159.58006286621094	13.356294631958008
1.0	75350000.0	75360000.0	188.0	178.3184356689453	14.071444511413574
1.0	75370000.0	75380000.0	177.0	176.1576690673828	13.94287109375
1.0	75400000.0	75410000.0	202.0	177.6520538330078	13.981364250183105
1.0	75410000.0	75420000.0	173.0	179.5372772216797	13.97791576385498
1.0	75440000.0	75450000.0	192.0	181.5463104248047	14.108888626098633
1.0	75480000.0	75490000.0	206.0	187.7937774658203	14.380480766296387
1.0	75600000.0	75610000.0	158.0	151.3192901611328	13.12672233581543
1.0	75620000.0	75630000.0	162.0	163.97146606445312	13.59819221496582
1.0	75710000.0	75720000.0	133.0	153.1578826904297	13.314882278442383
1.0	75740000.0	75750000.0	116.0	143.48410034179688	12.901456832885742
1.0	75800000.0	75810000.0	142.0	138.8314208984375	12.698209762573242
1.0	75860000.0	75870000.0	155.0	141.1065216064453	12.940710067749023
1.0	75870000.0	75880000.0	164.0	142.38818359375	12.891268730163574
1.0	75950000.0	75960000.0	115.0	139.059326171875	12.726176261901855
1.0	75960000.0	75970000.0	124.0	137.70970153808594	12.637906074523926
1.0	75970000.0	75980000.0	147.0	140.9387664794922	12.839037895202637
1.0	76000000.0	76010000.0	113.0	125.21942138671875	12.009984016418457
1.0	76030000.0	76040000.0	147.0	124.2520980834961	12.037379264831543
1.0	76040000.0	76050000.0	120.0	117.93717956542969	11.621872901916504
1.0	76130000.0	76140000.0	105.0	115.0264663696289	11.491800308227539
1.0	76170000.0	76180000.0	106.0	103.28765869140625	10.65028190612793
1.0	76210000.0	76220000.0	65.0	68.03025817871094	6.8647141456604
1.0	76270000.0	76280000.0	69.0	84.8843994140625	8.851802825927734
1.0	76330000.0	76340000.0	116.0	119.4273681640625	11.78338623046875
1.0	76350000.0	76360000.0	130.0	101.77073669433594	10.513525009155273
1.0	76460000.0	76470000.0	138.0	122.97245788574219	11.925491333007812
1.0	76480000.0	76490000.0	128.0	123.23622131347656	11.936166763305664
1.0	76510000.0	76520000.0	127.0	118.88958740234375	11.662820816040039
1.0	76580000.0	76590000.0	126.0	112.01534271240234	11.230844497680664
1.0	76600000.0	76610000.0	118.0	108.01861572265625	10.98560905456543
1.0	76610000.0	76620000.0	133.0	118.16451263427734	11.62518310546875
1.0	76650000.0	76660000.0	129.0	126.2980728149414	12.115396499633789
1.0	76670000.0	76680000.0	138.0	127.07794189453125	12.099984169006348
1.0	76680000.0	76690000.0	110.0	134.18270874023438	12.516080856323242
1.0	76750000.0	76760000.0	131.0	128.44461059570312	12.18144416809082
1.0	76760000.0	76770000.0	118.0	127.7706298828125	12.132403373718262
1.0	76780000.0	76790000.0	134.0	134.3076171875	12.487204551696777
1.0	76820000.0	76830000.0	128.0	138.1494903564453	12.67506217956543
1.0	76890000.0	76900000.0	150.0	128.10079956054688	12.165894508361816
1.0	76940000.0	76950000.0	139.0	129.77938842773438	12.247533798217773
1.0	76980000.0	76990000.0	138.0	123.89082336425781	11.95228385925293
1.0	77000000.0	77010000.0	132.0	125.047119140625	12.02845573425293
1.0	77090000.0	77100000.0	128.0	124.00651550292969	12.002540588378906
1.0	77100000.0	77110000.0	124.0	133.24424743652344	12.483343124389648
1.0	77110000.0	77120000.0	142.0	133.92568969726562	12.484884262084961
1.0	77130000.0	77140000.0	118.0	122.95176696777344	11.887273788452148
1.0	77160000.0	77170000.0	130.0	136.72227478027344	12.593804359436035
1.0	77210000.0	77220000.0	158.0	141.9020538330078	12.931791305541992
1.0	77240000.0	77250000.0	135.0	136.69088745117188	12.655960083007812
1.0	77440000.0	77450000.0	119.0	130.07540893554688	12.398207664489746
1.0	77610000.0	77620000.0	71.0	80.80228424072266	8.41596508026123
1.0	77640000.0	77650000.0	82.0	77.6633071899414	8.036735534667969
1.0	77650000.0	77660000.0	76.0	69.12910461425781	6.9924635887146
1.0	77660000.0	77670000.0	79.0	75.53368377685547	7.758049011230469
1.0	77670000.0	77680000.0	64.0	78.10810089111328	8.100598335266113
1.0	77690000.0	77700000.0	88.0	99.95893859863281	10.363039016723633
1.0	77710000.0	77720000.0	104.0	112.1833267211914	11.416531562805176
1.0	77730000.0	77740000.0	106.0	107.11695861816406	10.954983711242676
1.0	77840000.0	77850000.0	99.0	103.85699462890625	10.661131858825684
1.0	77880000.0	77890000.0	92.0	109.4432601928711	11.178628921508789
1.0	77940000.0	77950000.0	91.0	94.72355651855469	9.893974304199219
1.0	78020000.0	78030000.0	44.0	66.88788604736328	6.681033134460449
1.0	78050000.0	78060000.0	58.0	62.98163604736328	6.16389799118042
1.0	78130000.0	78140000.0	65.0	59.41630935668945	5.696735382080078
1.0	78190000.0	78200000.0	59.0	56.138084411621094	5.254448413848877
1.0	78340000.0	78350000.0	69.0	58.79603958129883	5.643678665161133
1.0	78370000.0	78380000.0	51.0	64.36611938476562	6.395373344421387
1.0	78440000.0	78450000.0	45.0	68.63973999023438	7.012308597564697
1.0	78470000.0	78480000.0	58.0	62.80083465576172	6.163135051727295
1.0	78490000.0	78500000.0	78.0	77.83848571777344	8.057446479797363
1.0	78500000.0	78510000.0	78.0	72.52720642089844	7.426194190979004
1.0	78590000.0	78600000.0	74.0	71.2232666015625	7.231897830963135
1.0	78630000.0	78640000.0	74.0	74.74954986572266	7.708967685699463
1.0	78700000.0	78710000.0	66.0	73.80867004394531	7.555699825286865
1.0	78730000.0	78740000.0	83.0	88.61522674560547	9.294397354125977
1.0	78760000.0	78770000.0	90.0	93.669189453125	9.789494514465332
1.0	78780000.0	78790000.0	93.0	90.24705505371094	9.424253463745117
1.0	78840000.0	78850000.0	103.0	101.81897735595703	10.527368545532227
1.0	78880000.0	78890000.0	76.0	108.05147552490234	10.939847946166992
1.0	78970000.0	78980000.0	118.0	119.61241149902344	11.873157501220703
1.0	79020000.0	79030000.0	110.0	112.23530578613281	11.248355865478516
1.0	79250000.0	79260000.0	147.0	144.6812744140625	13.011117935180664
1.0	79440000.0	79450000.0	161.0	167.489990234375	13.668844223022461
1.0	79460000.0	79470000.0	175.0	171.7001190185547	13.810589790344238
1.0	79480000.0	79490000.0	159.0	156.40792846679688	13.243154525756836
1.0	79540000.0	79550000.0	183.0	165.33529663085938	13.617815017700195
1.0	79610000.0	79620000.0	158.0	161.74703979492188	13.504608154296875
1.0	79650000.0	79660000.0	135.0	152.1957244873047	13.129335403442383
1.0	79740000.0	79750000.0	182.0	164.2984161376953	13.610255241394043
1.0	79790000.0	79800000.0	154.0	169.648193359375	13.7420015335083
1.0	79820000.0	79830000.0	177.0	164.77157592773438	13.551313400268555
1.0	79830000.0	79840000.0	175.0	170.06942749023438	13.743246078491211
1.0	79840000.0	79850000.0	152.0	173.68377685546875	13.866249084472656
1.0	79930000.0	79940000.0	178.0	166.67259216308594	13.683340072631836
1.0	79980000.0	79990000.0	131.0	139.0424041748047	12.645816802978516
1.0	80000000.0	80010000.0	160.0	144.5902557373047	12.848358154296875
1.0	80030000.0	80040000.0	161.0	143.51779174804688	12.812570571899414
1.0	80050000.0	80060000.0	159.0	150.95245361328125	13.132000923156738
1.0	80080000.0	80090000.0	133.0	158.2274627685547	13.43401050567627
1.0	80120000.0	80130000.0	139.0	151.53038024902344	13.155817985534668
1.0	80130000.0	80140000.0	161.0	153.80819702148438	13.241884231567383
1.0	80190000.0	80200000.0	131.0	146.9810028076172	12.986482620239258
1.0	80280000.0	80290000.0	159.0	156.88265991210938	13.396392822265625
1.0	80640000.0	80650000.0	170.0	168.56539916992188	13.704721450805664
1.0	80660000.0	80670000.0	174.0	164.2710723876953	13.568975448608398
1.0	80760000.0	80770000.0	159.0	168.56765747070312	13.746322631835938
1.0	80820000.0	80830000.0	171.0	165.38621520996094	13.618464469909668
1.0	80850000.0	80860000.0	172.0	156.99383544921875	13.295207023620605
1.0	80910000.0	80920000.0	158.0	156.2120361328125	13.343790054321289
1.0	80940000.0	80950000.0	142.0	157.63174438476562	13.388811111450195
1.0	80960000.0	80970000.0	141.0	138.2848358154297	12.57825756072998
1.0	81000000.0	81010000.0	153.0	151.09649658203125	13.131689071655273
1.0	81010000.0	81020000.0	145.0	152.95799255371094	13.215530395507812
1.0	81100000.0	81110000.0	127.0	148.96826171875	13.045941352844238
1.0	81130000.0	81140000.0	168.0	150.201904296875	13.124125480651855
1.0	81160000.0	81170000.0	116.0	129.99705505371094	12.244397163391113
1.0	81310000.0	81320000.0	148.0	140.7559814453125	12.758906364440918
1.0	81380000.0	81390000.0	144.0	147.4208984375	12.990224838256836
1.0	81420000.0	81430000.0	136.0	145.76242065429688	12.966081619262695
1.0	81430000.0	81440000.0	182.0	145.50927734375	13.01526165008545
1.0	81440000.0	81450000.0	167.0	147.67318725585938	13.097139358520508
1.0	81460000.0	81470000.0	181.0	148.013916015625	13.156420707702637
1.0	81480000.0	81490000.0	176.0	144.79403686523438	12.986083984375
1.0	81510000.0	81520000.0	152.0	139.5438995361328	12.674382209777832
1.0	81640000.0	81650000.0	121.0	137.21575927734375	12.638265609741211
1.0	81680000.0	81690000.0	154.0	140.62684631347656	12.785782814025879
1.0	81700000.0	81710000.0	149.0	127.5057144165039	12.144630432128906
1.0	81740000.0	81750000.0	141.0	136.42709350585938	12.757207870483398
1.0	81760000.0	81770000.0	126.0	127.1129379272461	12.149808883666992
1.0	81890000.0	81900000.0	106.0	112.99407958984375	11.349547386169434
1.0	81940000.0	81950000.0	119.0	109.8389892578125	11.104730606079102
1.0	81960000.0	81970000.0	107.0	111.30177307128906	11.19468879699707
1.0	82020000.0	82030000.0	122.0	108.33869934082031	10.983156204223633
1.0	82030000.0	82040000.0	103.0	109.72013092041016	11.043964385986328
1.0	82120000.0	82130000.0	108.0	112.43272399902344	11.278398513793945
1.0	82170000.0	82180000.0	95.0	111.81468200683594	11.256002426147461
1.0	82200000.0	82210000.0	98.0	100.16493225097656	10.316961288452148
1.0	82220000.0	82230000.0	113.0	99.9867172241211	10.326662063598633
1.0	82290000.0	82300000.0	127.0	98.57080841064453	10.17292594909668
1.0	82300000.0	82310000.0	116.0	96.63255310058594	10.028440475463867
1.0	82380000.0	82390000.0	91.0	103.55021667480469	10.602391242980957
1.0	82460000.0	82470000.0	125.0	105.89469909667969	10.790449142456055
1.0	82480000.0	82490000.0	112.0	120.9822998046875	11.935798645019531
1.0	82560000.0	82570000.0	137.0	122.04487609863281	11.882884979248047
1.0	82580000.0	82590000.0	116.0	123.2923812866211	11.958186149597168
1.0	82650000.0	82660000.0	137.0	125.85075378417969	12.145509719848633
1.0	82680000.0	82690000.0	116.0	122.8700180053711	11.927605628967285
1.0	82710000.0	82720000.0	76.0	88.64075469970703	9.27392578125
1.0	82850000.0	82860000.0	175.0	131.1177215576172	12.320480346679688
1.0	82890000.0	82900000.0	135.0	147.08804321289062	12.992719650268555
1.0	82910000.0	82920000.0	140.0	141.74307250976562	12.778242111206055
1.0	82920000.0	82930000.0	114.0	144.94076538085938	12.914314270019531
1.0	82960000.0	82970000.0	173.0	146.22610473632812	13.003923416137695
1.0	83010000.0	83020000.0	167.0	149.46246337890625	13.107317924499512
1.0	83070000.0	83080000.0	170.0	150.65609741210938	13.135029792785645
1.0	83100000.0	83110000.0	172.0	150.10690307617188	13.1112699508667
1.0	83160000.0	83170000.0	130.0	147.8324737548828	13.0051908493042
1.0	83180000.0	83190000.0	140.0	151.73866271972656	13.221768379211426
1.0	83260000.0	83270000.0	150.0	142.0319061279297	12.806422233581543
1.0	83300000.0	83310000.0	151.0	129.04701232910156	12.227344512939453
1.0	83330000.0	83340000.0	137.0	139.279052734375	12.693984031677246
1.0	83390000.0	83400000.0	135.0	130.58421325683594	12.275247573852539
1.0	83410000.0	83420000.0	158.0	137.593017578125	12.618849754333496
1.0	83450000.0	83460000.0	154.0	135.08384704589844	12.555055618286133
1.0	83470000.0	83480000.0	122.0	129.3121337890625	12.25535774230957
1.0	83480000.0	83490000.0	122.0	134.60629272460938	12.515724182128906
1.0	83590000.0	83600000.0	102.0	109.61285400390625	23.1651668548584
1.0	83610000.0	83620000.0	42.0	81.92372131347656	8.701860427856445
1.0	83860000.0	83870000.0	29.0	49.865028381347656	4.422924518585205
1.0	83890000.0	83900000.0	33.0	55.509986877441406	5.159274578094482
1.0	83960000.0	83970000.0	104.0	97.28692626953125	10.24463176727295
1.0	84020000.0	84030000.0	93.0	98.50080871582031	10.18289852142334
1.0	84030000.0	84040000.0	93.0	103.8213119506836	10.635026931762695
1.0	84090000.0	84100000.0	126.0	105.0766372680664	10.804377555847168
1.0	84120000.0	84130000.0	101.0	104.37260437011719	10.72387981414795
1.0	84200000.0	84210000.0	94.0	87.63085174560547	9.131696701049805
1.0	84290000.0	84300000.0	65.0	75.90650939941406	7.871952056884766
1.0	84330000.0	84340000.0	71.0	74.77752685546875	7.692287445068359
1.0	84380000.0	84390000.0	55.0	62.7351188659668	6.162293910980225
1.0	84470000.0	84480000.0	80.0	77.93997192382812	8.077507972717285
1.0	84490000.0	84500000.0	80.0	74.50423431396484	7.665329933166504
1.0	84500000.0	84510000.0	95.0	78.8174057006836	8.180307388305664
1.0	84580000.0	84590000.0	77.0	69.29708862304688	6.995343208312988
1.0	84590000.0	84600000.0	60.0	68.04898834228516	6.828255653381348
1.0	84620000.0	84630000.0	60.0	65.2899398803711	6.492010593414307
1.0	84700000.0	84710000.0	57.0	62.278236389160156	6.078402519226074
1.0	84720000.0	84730000.0	72.0	66.17445373535156	6.584551811218262
1.0	84730000.0	84740000.0	80.0	69.36103057861328	7.024177551269531
1.0	84900000.0	84910000.0	57.0	66.14774322509766	6.579721927642822
1.0	84920000.0	84930000.0	69.0	80.07042694091797	8.341253280639648
1.0	85000000.0	85010000.0	53.0	62.085838317871094	6.048276424407959
1.0	85020000.0	85030000.0	57.0	59.514564514160156	5.710827827453613
1.0	85060000.0	85070000.0	65.0	70.07755279541016	7.133384704589844
1.0	85090000.0	85100000.0	63.0	75.27991485595703	7.734208106994629
1.0	85140000.0	85150000.0	59.0	60.96942138671875	5.896022319793701
1.0	85160000.0	85170000.0	80.0	73.9708023071289	7.605869293212891
1.0	85170000.0	85180000.0	74.0	76.404052734375	7.895346641540527
1.0	85180000.0	85190000.0	81.0	71.90935516357422	7.34397029876709
1.0	85210000.0	85220000.0	72.0	73.06673431396484	7.4475531578063965
1.0	85230000.0	85240000.0	75.0	75.31184387207031	7.721163749694824
1.0	85260000.0	85270000.0	74.0	80.5633316040039	8.373393058776855
1.0	85270000.0	85280000.0	74.0	78.1819839477539	8.106282234191895
1.0	85380000.0	85390000.0	71.0	77.64510345458984	8.019499778747559
1.0	85450000.0	85460000.0	66.0	84.31514739990234	8.800676345825195
1.0	85560000.0	85570000.0	59.0	73.1927490234375	7.500573635101318
1.0	85600000.0	85610000.0	57.0	67.82270812988281	6.798459053039551
1.0	85710000.0	85720000.0	64.0	57.923866271972656	5.497199058532715
1.0	85760000.0	85770000.0	54.0	59.24589157104492	5.708487510681152
1.0	85790000.0	85800000.0	38.0	57.4940071105957	5.433084964752197
1.0	85820000.0	85830000.0	35.0	60.23598098754883	5.843889236450195
1.0	85870000.0	85880000.0	55.0	58.25586700439453	5.57415771484375
1.0	85910000.0	85920000.0	41.0	65.467529296875	6.494258880615234
1.0	85920000.0	85930000.0	56.0	67.52066040039062	6.7410993576049805
1.0	86030000.0	86040000.0	68.0	76.43833923339844	7.9312849044799805
1.0	86040000.0	86050000.0	63.0	64.68619537353516	6.433966636657715
1.0	86060000.0	86070000.0	47.0	78.50921630859375	8.191924095153809
1.0	86070000.0	86080000.0	50.0	75.6133804321289	7.814744472503662
1.0	86240000.0	86250000.0	97.0	97.7199935913086	10.16917896270752
1.0	86250000.0	86260000.0	96.0	101.23486328125	10.473875045776367
1.0	86260000.0	86270000.0	84.0	99.66006469726562	10.320625305175781
1.0	86300000.0	86310000.0	125.0	98.65345764160156	10.229043960571289
1.0	86360000.0	86370000.0	106.0	107.58448791503906	10.941876411437988
1.0	86380000.0	86390000.0	127.0	110.21623229980469	11.130045890808105
1.0	86510000.0	86520000.0	132.0	120.93326568603516	11.828042030334473
1.0	86590000.0	86600000.0	121.0	104.77144622802734	10.722248077392578
1.0	86670000.0	86680000.0	108.0	108.3585433959961	10.987885475158691
1.0	86740000.0	86750000.0	71.0	96.72216796875	10.035533905029297
1.0	86760000.0	86770000.0	98.0	96.35606384277344	10.011943817138672
1.0	86770000.0	86780000.0	108.0	94.7405776977539	9.899436950683594
1.0	86810000.0	86820000.0	74.0	75.84770202636719	7.802323818206787
1.0	86860000.0	86870000.0	87.0	79.50859069824219	8.259672164916992
1.0	86970000.0	86980000.0	77.0	82.23693084716797	8.554388046264648
1.0	87010000.0	87020000.0	100.0	84.93818664550781	8.873403549194336
1.0	87080000.0	87090000.0	91.0	76.85581970214844	7.977476596832275
1.0	87180000.0	87190000.0	42.0	61.791748046875	6.015356540679932
1.0	87200000.0	87210000.0	52.0	60.456634521484375	5.831212997436523
1.0	87230000.0	87240000.0	67.0	72.8005142211914	7.41705846786499
1.0	87250000.0	87260000.0	73.0	71.25142669677734	7.234117031097412
1.0	87320000.0	87330000.0	61.0	62.031593322753906	6.069596290588379
1.0	87380000.0	87390000.0	64.0	62.86774444580078	6.197206497192383
1.0	87460000.0	87470000.0	61.0	60.433067321777344	5.870276927947998
1.0	87490000.0	87500000.0	63.0	62.11188507080078	6.067174434661865
1.0	87510000.0	87520000.0	60.0	66.49713897705078	6.677187442779541
1.0	87540000.0	87550000.0	70.0	59.891876220703125	5.756231307983398
1.0	87570000.0	87580000.0	63.0	66.03486633300781	6.562499046325684
1.0	87600000.0	87610000.0	57.0	75.68045043945312	7.808116912841797
1.0	87710000.0	87720000.0	92.0	88.4711685180664	9.254709243774414
1.0	87740000.0	87750000.0	94.0	89.15669250488281	9.319003105163574
1.0	87750000.0	87760000.0	81.0	87.1220932006836	9.078988075256348
1.0	87760000.0	87770000.0	86.0	88.05794525146484	9.205820083618164
1.0	87810000.0	87820000.0	64.0	69.28041076660156	7.003198146820068
1.0	87860000.0	87870000.0	79.0	78.78419494628906	8.165945053100586
1.0	87870000.0	87880000.0	84.0	82.2606201171875	8.56926155090332
1.0	87970000.0	87980000.0	96.0	89.10887908935547	9.317085266113281
1.0	88020000.0	88030000.0	93.0	96.4799575805664	10.004703521728516
1.0	88030000.0	88040000.0	96.0	97.40409088134766	10.107770919799805
1.0	88080000.0	88090000.0	100.0	97.235595703125	10.086362838745117
1.0	88130000.0	88140000.0	75.0	92.58592224121094	9.65414047241211
1.0	88140000.0	88150000.0	75.0	88.58988189697266	9.2329740524292
1.0	88150000.0	88160000.0	85.0	85.16658020019531	8.893266677856445
1.0	88190000.0	88200000.0	70.0	90.54888153076172	9.435442924499512
1.0	88200000.0	88210000.0	109.0	86.7007827758789	9.077868461608887
1.0	88210000.0	88220000.0	85.0	88.49945831298828	9.228672981262207
1.0	88220000.0	88230000.0	70.0	88.14677429199219	9.198832511901855
1.0	88240000.0	88250000.0	82.0	89.71302032470703	9.345858573913574
1.0	88480000.0	88490000.0	103.0	90.520263671875	9.473909378051758
1.0	88590000.0	88600000.0	103.0	94.57856750488281	9.85876178741455
1.0	88630000.0	88640000.0	91.0	93.65623474121094	9.746614456176758
1.0	88730000.0	88740000.0	119.0	97.4543685913086	10.158048629760742
1.0	88800000.0	88810000.0	73.0	85.78001403808594	8.932380676269531
1.0	88880000.0	88890000.0	128.0	102.6546401977539	10.552706718444824
1.0	88890000.0	88900000.0	96.0	104.0128402709961	10.701349258422852
1.0	88900000.0	88910000.0	110.0	105.55517578125	10.806167602539062
1.0	88940000.0	88950000.0	80.0	99.44624328613281	10.268331527709961
1.0	88950000.0	88960000.0	102.0	99.10113525390625	10.263223648071289
1.0	88970000.0	88980000.0	98.0	99.42900085449219	10.286652565002441
1.0	89030000.0	89040000.0	107.0	93.46531677246094	9.762336730957031
1.0	89200000.0	89210000.0	50.0	61.1795768737793	5.938939094543457
1.0	89210000.0	89220000.0	65.0	59.37590789794922	5.704814910888672
1.0	89230000.0	89240000.0	53.0	57.46860885620117	5.4373884201049805
1.0	89320000.0	89330000.0	55.0	54.00852584838867	4.959630012512207
1.0	89380000.0	89390000.0	59.0	60.11962127685547	5.806509494781494
1.0	89430000.0	89440000.0	70.0	55.06458282470703	5.128710746765137
1.0	89500000.0	89510000.0	57.0	65.26612091064453	6.494346618652344
1.0	89540000.0	89550000.0	81.0	76.61654663085938	7.9206862449646
1.0	89580000.0	89590000.0	56.0	69.84748840332031	7.0790510177612305
1.0	89800000.0	89810000.0	82.0	81.60328674316406	8.523397445678711
1.0	89810000.0	89820000.0	68.0	74.82769775390625	7.688202857971191
1.0	89830000.0	89840000.0	64.0	70.54842376708984	7.1336164474487305
1.0	89990000.0	90000000.0	51.0	57.05987548828125	5.399471282958984
1.0	90040000.0	90050000.0	55.0	57.17326736450195	5.392904758453369
1.0	90050000.0	90060000.0	48.0	57.933143615722656	5.487642288208008
1.0	90090000.0	90100000.0	55.0	62.98268508911133	6.141262531280518
1.0	90120000.0	90130000.0	71.0	69.1685791015625	7.026514530181885
1.0	90160000.0	90170000.0	70.0	74.1256332397461	7.682598114013672
1.0	90200000.0	90210000.0	63.0	76.36612701416016	7.897813320159912
1.0	90250000.0	90260000.0	74.0	81.43772888183594	8.467187881469727
1.0	90260000.0	90270000.0	66.0	70.85623168945312	7.200150966644287
1.0	90280000.0	90290000.0	79.0	66.2614974975586	6.598916053771973
1.0	90310000.0	90320000.0	58.0	58.495201110839844	5.565770626068115
1.0	90360000.0	90370000.0	75.0	56.584075927734375	5.328256607055664
1.0	90380000.0	90390000.0	59.0	57.787078857421875	5.4962334632873535
1.0	90400000.0	90410000.0	62.0	58.219932556152344	5.539303779602051
1.0	90450000.0	90460000.0	61.0	67.00175476074219	6.717704772949219
1.0	90470000.0	90480000.0	57.0	60.000328063964844	5.772934913635254
1.0	90540000.0	90550000.0	84.0	84.72684478759766	8.86351203918457
1.0	90810000.0	90820000.0	100.0	102.404052734375	10.572278022766113
1.0	91110000.0	91120000.0	137.0	121.4946517944336	11.86886215209961
1.0	91210000.0	91220000.0	88.0	116.38165283203125	11.649263381958008
1.0	91290000.0	91300000.0	92.0	91.9304428100586	9.57710075378418
1.0	91360000.0	91370000.0	57.0	63.04376220703125	6.214054107666016
1.0	91390000.0	91400000.0	65.0	64.53901672363281	6.392195701599121
1.0	91490000.0	91500000.0	80.0	80.78292083740234	8.395918846130371
1.0	91600000.0	91610000.0	78.0	94.46875762939453	9.827591896057129
1.0	91740000.0	91750000.0	87.0	86.84426879882812	9.074511528015137
1.0	91780000.0	91790000.0	106.0	96.90206146240234	10.0523042678833
1.0	91850000.0	91860000.0	90.0	72.20743560791016	7.390982627868652
1.0	91870000.0	91880000.0	113.0	97.90061950683594	10.154329299926758
1.0	91930000.0	91940000.0	116.0	90.40689849853516	9.447938919067383
1.0	91940000.0	91950000.0	116.0	91.19022369384766	9.550097465515137
1.0	91960000.0	91970000.0	75.0	83.81266021728516	8.738077163696289
1.0	92120000.0	92130000.0	74.0	80.04056549072266	8.34046459197998
1.0	92160000.0	92170000.0	75.0	70.01908874511719	7.1331467628479
1.0	92190000.0	92200000.0	65.0	65.8033447265625	6.547245979309082
1.0	92200000.0	92210000.0	68.0	65.19721221923828	6.490283012390137
1.0	92220000.0	92230000.0	54.0	68.30485534667969	6.9315505027771
1.0	92250000.0	92260000.0	48.0	66.75822448730469	6.716518402099609
1.0	92300000.0	92310000.0	53.0	68.09364318847656	6.8383378982543945
1.0	92350000.0	92360000.0	73.0	68.88975524902344	6.9382171630859375
1.0	92550000.0	92560000.0	57.0	65.87962341308594	6.581986427307129
1.0	92560000.0	92570000.0	44.0	66.13388061523438	6.583310127258301
1.0	92600000.0	92610000.0	64.0	72.22825622558594	7.37655782699585
1.0	92620000.0	92630000.0	68.0	69.82139587402344	7.103426456451416
1.0	92660000.0	92670000.0	83.0	78.43445587158203	8.137382507324219
1.0	92680000.0	92690000.0	94.0	80.25942993164062	8.357160568237305
1.0	92750000.0	92760000.0	50.0	54.61992263793945	5.091026782989502
1.0	92770000.0	92780000.0	63.0	56.32402801513672	5.302947998046875
1.0	92820000.0	92830000.0	61.0	58.70954513549805	5.602248191833496
1.0	92870000.0	92880000.0	77.0	73.31358337402344	7.494024753570557
1.0	92920000.0	92930000.0	80.0	80.81542205810547	8.39116096496582
1.0	93000000.0	93010000.0	63.0	66.19234466552734	6.629674434661865
1.0	93030000.0	93040000.0	64.0	61.1997184753418	5.956779479980469
1.0	93060000.0	93070000.0	58.0	56.322052001953125	5.278851509094238
1.0	93120000.0	93130000.0	68.0	58.46122360229492	5.590522289276123
1.0	93220000.0	93230000.0	56.0	61.64612579345703	6.011999130249023
1.0	93240000.0	93250000.0	76.0	53.79327392578125	4.926390171051025
1.0	93270000.0	93280000.0	67.0	68.51025390625	6.921548366546631
1.0	93310000.0	93320000.0	42.0	57.0316047668457	5.393327236175537
1.0	93320000.0	93330000.0	63.0	59.84181594848633	5.776429176330566
1.0	93400000.0	93410000.0	65.0	63.17195510864258	6.204957008361816
1.0	93420000.0	93430000.0	56.0	60.83942413330078	5.924781799316406
1.0	93440000.0	93450000.0	73.0	74.54020690917969	7.684455871582031
1.0	93490000.0	93500000.0	78.0	81.54700469970703	8.513917922973633
1.0	93540000.0	93550000.0	57.0	68.96477508544922	7.049006462097168
1.0	93560000.0	93570000.0	52.0	58.4444580078125	5.5667314529418945
1.0	93620000.0	93630000.0	56.0	55.6364860534668	5.203372001647949
1.0	93650000.0	93660000.0	44.0	52.4848518371582	4.768080711364746
1.0	93700000.0	93710000.0	42.0	52.977325439453125	4.844475746154785
1.0	93720000.0	93730000.0	47.0	52.66943359375	4.78962516784668
1.0	93740000.0	93750000.0	50.0	53.20188522338867	4.8708062171936035
1.0	93820000.0	93830000.0	50.0	55.887657165527344	5.214615821838379
1.0	93840000.0	93850000.0	66.0	63.910682678222656	6.33542537689209
1.0	93880000.0	93890000.0	72.0	71.48397064208984	7.28878927230835
1.0	93910000.0	93920000.0	69.0	59.817115783691406	5.805745601654053
1.0	94030000.0	94040000.0	45.0	50.50078582763672	4.508928298950195
1.0	94060000.0	94070000.0	43.0	51.60072708129883	4.673271179199219
1.0	94100000.0	94110000.0	44.0	54.02649688720703	4.9977827072143555
1.0	94200000.0	94210000.0	61.0	59.540061950683594	5.703240394592285
1.0	94230000.0	94240000.0	65.0	58.4912109375	5.606600284576416
1.0	94260000.0	94270000.0	59.0	52.069923400878906	4.731136798858643
1.0	94340000.0	94350000.0	57.0	59.34442901611328	5.7224602699279785
1.0	94440000.0	94450000.0	68.0	67.22227478027344	6.753701686859131
1.0	94660000.0	94670000.0	65.0	62.58196258544922	6.144791603088379
1.0	94670000.0	94680000.0	73.0	64.41410827636719	6.396810054779053
1.0	94680000.0	94690000.0	52.0	64.94422912597656	6.478421211242676
1.0	94710000.0	94720000.0	64.0	66.45142364501953	6.6228837966918945
1.0	94730000.0	94740000.0	66.0	65.28587341308594	6.490932464599609
1.0	94770000.0	94780000.0	69.0	65.82566833496094	6.570733547210693
1.0	94920000.0	94930000.0	56.0	53.59429168701172	4.926877498626709
1.0	94950000.0	94960000.0	49.0	52.63152313232422	4.792609691619873
1.0	95170000.0	95180000.0	38.0	54.680267333984375	5.088943004608154
1.0	95200000.0	95210000.0	53.0	52.087547302246094	4.740328788757324
1.0	95220000.0	95230000.0	53.0	53.72222900390625	4.950315475463867
1.0	95280000.0	95290000.0	40.0	52.86456298828125	4.8533453941345215
1.0	95310000.0	95320000.0	34.0	47.52431106567383	4.141924858093262
1.0	95320000.0	95330000.0	49.0	50.16872024536133	4.463860511779785
1.0	95330000.0	95340000.0	49.0	50.60128402709961	4.524013519287109
1.0	95400000.0	95410000.0	64.0	52.914146423339844	4.847929000854492
1.0	95420000.0	95430000.0	47.0	54.881629943847656	5.10638952255249
1.0	95520000.0	95530000.0	51.0	56.12201690673828	5.240085124969482
1.0	95550000.0	95560000.0	61.0	65.07379150390625	6.444291591644287
1.0	95670000.0	95680000.0	57.0	57.658668518066406	5.439065456390381
1.0	95740000.0	95750000.0	72.0	82.95926666259766	8.677754402160645
1.0	95770000.0	95780000.0	80.0	82.89382934570312	8.655043601989746
1.0	95800000.0	95810000.0	104.0	95.82899475097656	10.038554191589355
1.0	95850000.0	95860000.0	93.0	97.60205078125	10.156765937805176
1.0	95920000.0	95930000.0	110.0	104.37397766113281	10.704458236694336
1.0	96020000.0	96030000.0	105.0	110.62007141113281	11.232118606567383
1.0	96070000.0	96080000.0	118.0	116.84098815917969	11.687994956970215
1.0	96160000.0	96170000.0	121.0	120.39764404296875	11.876774787902832
1.0	96170000.0	96180000.0	111.0	123.8886489868164	12.098396301269531
1.0	96200000.0	96210000.0	108.0	118.1162338256836	11.616267204284668
1.0	96230000.0	96240000.0	141.0	125.2540283203125	12.123115539550781
1.0	96300000.0	96310000.0	117.0	134.23020935058594	12.496610641479492
1.0	96360000.0	96370000.0	144.0	142.56541442871094	12.891807556152344
1.0	96470000.0	96480000.0	138.0	142.7312774658203	12.876681327819824
1.0	96490000.0	96500000.0	120.0	146.44778442382812	12.9847993850708
1.0	96680000.0	96690000.0	120.0	133.4715576171875	12.432673454284668
1.0	96720000.0	96730000.0	135.0	136.57504272460938	12.630895614624023
1.0	96780000.0	96790000.0	141.0	140.27413940429688	12.848325729370117
1.0	96790000.0	96800000.0	135.0	136.07534790039062	12.569330215454102
1.0	96830000.0	96840000.0	143.0	140.66757202148438	12.768582344055176
1.0	96850000.0	96860000.0	155.0	143.25601196289062	12.926717758178711
1.0	96870000.0	96880000.0	154.0	140.50997924804688	12.75509262084961
1.0	96890000.0	96900000.0	147.0	147.4366455078125	13.104543685913086
1.0	96930000.0	96940000.0	128.0	133.87603759765625	12.463452339172363
1.0	96970000.0	96980000.0	137.0	133.46969604492188	12.44035816192627
1.0	97000000.0	97010000.0	122.0	134.46139526367188	12.484347343444824
1.0	97280000.0	97290000.0	68.0	71.72322845458984	7.3391265869140625
1.0	97380000.0	97390000.0	127.0	130.86880493164062	12.475024223327637
1.0	97480000.0	97490000.0	126.0	138.46983337402344	12.749166488647461
1.0	97510000.0	97520000.0	150.0	125.70125579833984	12.095377922058105
1.0	97520000.0	97530000.0	157.0	130.20703125	12.336437225341797
1.0	97550000.0	97560000.0	108.0	120.2926025390625	11.733670234680176
1.0	97580000.0	97590000.0	117.0	118.06864929199219	11.66869831085205
1.0	97620000.0	97630000.0	92.0	101.65006256103516	10.455041885375977
1.0	97640000.0	97650000.0	110.0	104.60145568847656	10.705114364624023
1.0	97720000.0	97730000.0	126.0	99.2586898803711	10.259416580200195
1.0	97730000.0	97740000.0	95.0	98.9347152709961	10.218422889709473
1.0	97760000.0	97770000.0	123.0	106.67338562011719	10.8704833984375
1.0	97830000.0	97840000.0	121.0	104.66499328613281	10.689440727233887
1.0	97870000.0	97880000.0	111.0	121.20894622802734	11.885133743286133
1.0	98100000.0	98110000.0	129.0	110.68275451660156	11.143660545349121
1.0	98110000.0	98120000.0	120.0	118.3054428100586	11.690988540649414
1.0	98150000.0	98160000.0	106.0	111.27653503417969	11.214834213256836
1.0	98240000.0	98250000.0	105.0	108.5017318725586	10.972012519836426
1.0	98270000.0	98280000.0	105.0	111.07884216308594	11.209117889404297
1.0	98290000.0	98300000.0	83.0	108.33255767822266	10.955928802490234
1.0	98300000.0	98310000.0	121.0	114.11822509765625	11.408556938171387
1.0	98320000.0	98330000.0	121.0	108.2054443359375	10.960718154907227
1.0	98330000.0	98340000.0	107.0	110.87525939941406	11.191426277160645
1.0	98360000.0	98370000.0	110.0	114.35091400146484	11.383275985717773
1.0	98380000.0	98390000.0	105.0	101.97024536132812	10.519917488098145
1.0	98400000.0	98410000.0	126.0	121.5234146118164	11.843442916870117
1.0	98430000.0	98440000.0	134.0	121.84806823730469	11.857531547546387
1.0	98470000.0	98480000.0	121.0	123.65730285644531	11.970844268798828
1.0	98490000.0	98500000.0	112.0	120.24776458740234	11.732674598693848
1.0	98520000.0	98530000.0	111.0	121.05303955078125	11.862881660461426
1.0	98540000.0	98550000.0	133.0	119.5843734741211	11.739709854125977
1.0	98600000.0	98610000.0	121.0	119.67396545410156	11.787748336791992
1.0	98620000.0	98630000.0	122.0	118.6539306640625	11.668737411499023
1.0	98630000.0	98640000.0	122.0	119.84114074707031	11.754949569702148
1.0	98680000.0	98690000.0	99.0	117.48567199707031	11.634454727172852
1.0	98690000.0	98700000.0	124.0	119.27049255371094	11.797140121459961
1.0	98720000.0	98730000.0	122.0	114.7296371459961	11.440855026245117
1.0	98760000.0	98770000.0	101.0	106.82403564453125	10.845794677734375
1.0	98810000.0	98820000.0	103.0	109.968505859375	11.115997314453125
1.0	98850000.0	98860000.0	102.0	98.51600646972656	10.198408126831055
1.0	98920000.0	98930000.0	124.0	112.65934753417969	11.257722854614258
1.0	98980000.0	98990000.0	131.0	127.31477355957031	12.267732620239258
1.0	99000000.0	99010000.0	129.0	130.654296875	12.294039726257324
1.0	99160000.0	99170000.0	70.0	81.59919738769531	8.492385864257812
1.0	99170000.0	99180000.0	70.0	83.84239196777344	8.726643562316895
1.0	99180000.0	99190000.0	42.0	93.1472396850586	9.701212882995605
1.0	99200000.0	99210000.0	65.0	86.00049591064453	8.97204875946045
1.0	99220000.0	99230000.0	53.0	85.61994171142578	8.914952278137207
1.0	99250000.0	99260000.0	95.0	111.6893310546875	11.2531156539917
1.0	99310000.0	99320000.0	130.0	112.1078109741211	11.258127212524414
1.0	99350000.0	99360000.0	136.0	111.5370101928711	11.177987098693848
1.0	99360000.0	99370000.0	106.0	116.3960952758789	11.515380859375
1.0	99380000.0	99390000.0	108.0	117.1488037109375	11.583456993103027
1.0	99430000.0	99440000.0	114.0	117.71234130859375	11.596220016479492
1.0	99660000.0	99670000.0	115.0	120.2729721069336	11.745170593261719
1.0	99710000.0	99720000.0	125.0	118.52394104003906	11.674776077270508
1.0	99740000.0	99750000.0	136.0	109.73445129394531	11.0755033493042
1.0	99780000.0	99790000.0	110.0	112.6222915649414	11.302329063415527
1.0	99890000.0	99900000.0	121.0	96.24165344238281	10.002325057983398
1.0	100010000.0	100020000.0	76.0	80.2026138305664	8.356794357299805
1.0	100030000.0	100040000.0	57.0	77.28753662109375	7.989673614501953
1.0	100040000.0	100050000.0	90.0	70.8371810913086	7.208182334899902
1.0	100110000.0	100120000.0	56.0	65.63616943359375	6.5202226638793945
1.0	100150000.0	100160000.0	66.0	69.7991943359375	7.086880683898926
1.0	100170000.0	100180000.0	61.0	60.526275634765625	5.850046157836914
1.0	100250000.0	100260000.0	77.0	76.04753112792969	7.860629081726074
1.0	100280000.0	100290000.0	62.0	65.77980041503906	6.510448455810547
1.0	100330000.0	100340000.0	56.0	63.29374313354492	6.212655544281006
1.0	100340000.0	100350000.0	50.0	62.794715881347656	6.14857816696167
1.0	100380000.0	100390000.0	54.0	61.782196044921875	6.01065731048584
1.0	100400000.0	100410000.0	77.0	73.03752136230469	7.453375816345215
1.0	100480000.0	100490000.0	65.0	57.3111572265625	5.429529666900635
1.0	100490000.0	100500000.0	65.0	57.454627990722656	5.4283127784729
1.0	100540000.0	100550000.0	51.0	55.13996505737305	5.118159294128418
1.0	100620000.0	100630000.0	70.0	65.28312683105469	6.495847225189209
1.0	100640000.0	100650000.0	75.0	62.410675048828125	6.093713760375977
1.0	100650000.0	100660000.0	66.0	56.144737243652344	5.2511773109436035
1.0	100680000.0	100690000.0	52.0	57.32749557495117	5.424466133117676
1.0	100700000.0	100710000.0	49.0	58.122474670410156	5.523146629333496
1.0	100740000.0	100750000.0	44.0	59.053466796875	5.646674156188965
1.0	100750000.0	100760000.0	49.0	60.272621154785156	5.803481101989746
1.0	100850000.0	100860000.0	64.0	60.22758865356445	5.797029495239258
1.0	100860000.0	100870000.0	48.0	66.06678009033203	6.5957512855529785
1.0	100880000.0	100890000.0	52.0	63.16971969604492	6.211231231689453
1.0	100890000.0	100900000.0	51.0	60.54595947265625	5.87164306640625
1.0	100900000.0	100910000.0	46.0	64.43538665771484	6.382441997528076
1.0	100930000.0	100940000.0	53.0	60.69282150268555	5.86254358291626
1.0	100990000.0	101000000.0	72.0	83.96188354492188	8.839492797851562
1.0	101070000.0	101080000.0	75.0	80.9944839477539	8.436674118041992
1.0	101090000.0	101100000.0	86.0	73.51731872558594	7.502015590667725
1.0	101200000.0	101210000.0	102.0	99.86849212646484	10.322236061096191
1.0	101220000.0	101230000.0	107.0	104.34791564941406	10.716002464294434
1.0	101300000.0	101310000.0	117.0	91.11193084716797	9.514564514160156
1.0	101350000.0	101360000.0	74.0	62.47821044921875	6.138253211975098
1.0	101390000.0	101400000.0	59.0	58.51249313354492	5.57343053817749
1.0	101410000.0	101420000.0	60.0	58.198265075683594	5.5418267250061035
1.0	101490000.0	101500000.0	55.0	62.808860778808594	6.177027702331543
1.0	101600000.0	101610000.0	101.0	92.23347473144531	9.61720085144043
1.0	101650000.0	101660000.0	92.0	103.8633804321289	10.66387939453125
1.0	101680000.0	101690000.0	98.0	99.65557098388672	10.2957763671875
1.0	101740000.0	101750000.0	94.0	105.89900207519531	10.805547714233398
1.0	101760000.0	101770000.0	90.0	104.68341064453125	10.721216201782227
1.0	101790000.0	101800000.0	137.0	114.3853759765625	11.43571949005127
1.0	101860000.0	101870000.0	130.0	124.1885986328125	11.982221603393555
1.0	101940000.0	101950000.0	121.0	132.24398803710938	12.374872207641602
1.0	101960000.0	101970000.0	139.0	129.31666564941406	12.247617721557617
1.0	102000000.0	102010000.0	113.0	134.50238037109375	12.487263679504395
1.0	102030000.0	102040000.0	124.0	128.00759887695312	12.230355262756348
1.0	102100000.0	102110000.0	162.0	138.88296508789062	12.734636306762695
1.0	102210000.0	102220000.0	158.0	150.45321655273438	13.140650749206543
1.0	102310000.0	102320000.0	187.0	150.720458984375	13.119415283203125
1.0	102390000.0	102400000.0	163.0	164.6744384765625	13.586565017700195
1.0	102420000.0	102430000.0	154.0	159.58155822753906	13.415937423706055
1.0	102490000.0	102500000.0	180.0	162.7010040283203	13.53477954864502
1.0	102550000.0	102560000.0	162.0	163.33482360839844	13.564407348632812
1.0	102600000.0	102610000.0	178.0	167.544677734375	13.65446662902832
1.0	102620000.0	102630000.0	151.0	167.6904754638672	13.648382186889648
1.0	102680000.0	102690000.0	194.0	184.22726440429688	14.173521041870117
1.0	102710000.0	102720000.0	198.0	183.6246795654297	14.160761833190918
1.0	102780000.0	102790000.0	202.0	195.1621856689453	14.540509223937988
1.0	102900000.0	102910000.0	210.0	200.78857421875	14.702555656433105
1.0	102910000.0	102920000.0	134.0	173.57431030273438	13.753987312316895
1.0	103000000.0	103010000.0	219.0	190.8907012939453	14.338984489440918
1.0	103020000.0	103030000.0	203.0	205.67709350585938	14.87480354309082
1.0	103040000.0	103050000.0	214.0	206.4118194580078	14.882756233215332
1.0	103090000.0	103100000.0	193.0	194.64132690429688	14.465246200561523
1.0	103230000.0	103240000.0	180.0	204.46035766601562	14.833513259887695
1.0	103270000.0	103280000.0	158.0	188.21737670898438	14.23163890838623
1.0	103280000.0	103290000.0	206.0	200.96157836914062	14.711456298828125
1.0	103330000.0	103340000.0	210.0	195.33506774902344	14.556961059570312
1.0	103340000.0	103350000.0	213.0	190.4855194091797	14.373832702636719
1.0	103590000.0	103600000.0	189.0	186.2286834716797	14.216397285461426
1.0	103600000.0	103610000.0	222.0	185.88900756835938	14.183813095092773
1.0	103610000.0	103620000.0	206.0	196.81973266601562	14.59837818145752
1.0	103710000.0	103720000.0	221.0	168.47177124023438	13.765398979187012
1.0	104010000.0	104020000.0	165.0	95.33281707763672	10.081796646118164
1.0	104020000.0	104030000.0	120.0	94.48893737792969	9.983860969543457
1.0	104050000.0	104060000.0	101.0	70.6417465209961	7.144258975982666
1.0	104060000.0	104070000.0	89.0	70.83726501464844	7.1959075927734375
1.0	104080000.0	104090000.0	65.0	61.7235221862793	6.05007266998291
1.0	104110000.0	104120000.0	96.0	75.6017837524414	7.851393222808838
1.0	104320000.0	104330000.0	197.0	173.60409545898438	13.894880294799805
1.0	104470000.0	104480000.0	206.0	208.62124633789062	14.961804389953613
1.0	104510000.0	104520000.0	198.0	214.60287475585938	15.183926582336426
1.0	104520000.0	104530000.0	225.0	210.6670684814453	15.045988082885742
1.0	104530000.0	104540000.0	209.0	217.1766357421875	15.286161422729492
1.0	104590000.0	104600000.0	230.0	213.2130584716797	15.167421340942383
1.0	104660000.0	104670000.0	186.0	204.70849609375	14.812281608581543
1.0	104700000.0	104710000.0	206.0	214.4907989501953	15.186596870422363
1.0	104710000.0	104720000.0	218.0	211.66641235351562	15.085278511047363
1.0	104730000.0	104740000.0	230.0	213.29049682617188	15.146417617797852
1.0	104750000.0	104760000.0	204.0	205.5170440673828	14.812070846557617
1.0	104820000.0	104830000.0	238.0	223.53713989257812	15.514595031738281
1.0	104830000.0	104840000.0	251.0	222.75137329101562	15.48829174041748
1.0	104850000.0	104860000.0	234.0	222.37960815429688	15.480127334594727
1.0	104860000.0	104870000.0	234.0	222.7096710205078	15.48199462890625
1.0	104910000.0	104920000.0	172.0	206.7511749267578	14.837756156921387
1.0	104940000.0	104950000.0	221.0	222.3341064453125	15.46391487121582
1.0	105030000.0	105040000.0	228.0	228.1119842529297	15.721447944641113
1.0	105090000.0	105100000.0	233.0	221.5378875732422	15.441301345825195
1.0	105130000.0	105140000.0	233.0	212.75314331054688	15.14159870147705
1.0	105140000.0	105150000.0	213.0	206.37142944335938	14.899968147277832
1.0	105150000.0	105160000.0	208.0	212.08642578125	15.123703002929688
1.0	105380000.0	105390000.0	121.0	139.45535278320312	12.775741577148438
1.0	105470000.0	105480000.0	171.0	165.19320678710938	13.48692798614502
1.0	105480000.0	105490000.0	163.0	159.9947509765625	13.352389335632324
1.0	105520000.0	105530000.0	193.0	200.02804565429688	14.693560600280762
1.0	105560000.0	105570000.0	192.0	197.2168426513672	14.592097282409668
1.0	105640000.0	105650000.0	195.0	194.68182373046875	14.511919021606445
1.0	105690000.0	105700000.0	167.0	195.78781127929688	14.5581693649292
1.0	105750000.0	105760000.0	164.0	164.0198211669922	13.5393648147583
1.0	105760000.0	105770000.0	201.0	178.7748260498047	13.9259033203125
1.0	105780000.0	105790000.0	196.0	192.6028289794922	14.448308944702148
1.0	105940000.0	105950000.0	217.0	197.49356079101562	14.605911254882812
1.0	105960000.0	105970000.0	194.0	195.2655792236328	14.529668807983398
1.0	106140000.0	106150000.0	164.0	174.9425506591797	13.869023323059082
1.0	106180000.0	106190000.0	185.0	179.62442016601562	14.079693794250488
1.0	106200000.0	106210000.0	139.0	149.90171813964844	13.027682304382324
1.0	106270000.0	106280000.0	142.0	172.43775939941406	13.794107437133789
1.0	106300000.0	106310000.0	153.0	178.4804229736328	13.993840217590332
1.0	106360000.0	106370000.0	132.0	159.4346923828125	13.32078742980957
1.0	106490000.0	106500000.0	176.0	190.61117553710938	14.289384841918945
1.0	106510000.0	106520000.0	222.0	206.79977416992188	14.92052173614502
1.0	106530000.0	106540000.0	216.0	207.1393585205078	14.951784133911133
1.0	106540000.0	106550000.0	230.0	203.58871459960938	14.798579216003418
1.0	106590000.0	106600000.0	203.0	202.4326934814453	14.753443717956543
1.0	106620000.0	106630000.0	200.0	211.896240234375	15.094404220581055
1.0	106640000.0	106650000.0	201.0	207.2764129638672	14.939723014831543
1.0	106690000.0	106700000.0	197.0	209.1468963623047	15.010465621948242
1.0	106750000.0	106760000.0	196.0	207.6415557861328	14.948989868164062
1.0	106770000.0	106780000.0	190.0	207.0044403076172	14.9369535446167
1.0	106790000.0	106800000.0	216.0	197.79283142089844	14.613670349121094
1.0	106840000.0	106850000.0	223.0	195.89315795898438	14.573816299438477
1.0	106880000.0	106890000.0	180.0	194.53286743164062	14.534957885742188
1.0	106950000.0	106960000.0	160.0	178.85928344726562	13.970602035522461
1.0	106960000.0	106970000.0	182.0	187.9945068359375	14.2732515335083
1.0	106980000.0	106990000.0	197.0	184.79429626464844	14.172828674316406
1.0	106990000.0	107000000.0	194.0	191.33779907226562	14.410481452941895
1.0	107020000.0	107030000.0	193.0	191.04579162597656	14.40258502960205
1.0	107120000.0	107130000.0	180.0	194.09075927734375	14.513689041137695
1.0	107180000.0	107190000.0	174.0	187.24154663085938	14.277592658996582
1.0	107220000.0	107230000.0	174.0	181.23971557617188	14.069681167602539
1.0	107350000.0	107360000.0	200.0	192.00418090820312	14.43145751953125
1.0	107500000.0	107510000.0	157.0	162.60910034179688	13.524049758911133
1.0	107660000.0	107670000.0	143.0	149.5409393310547	13.07829475402832
1.0	107690000.0	107700000.0	155.0	139.0502471923828	12.672040939331055
1.0	107720000.0	107730000.0	131.0	146.67584228515625	12.984842300415039
1.0	107730000.0	107740000.0	133.0	128.79672241210938	12.2300443649292
1.0	107910000.0	107920000.0	148.0	135.63186645507812	12.5652494430542
1.0	107920000.0	107930000.0	120.0	135.43386840820312	12.547449111938477
1.0	107950000.0	107960000.0	121.0	136.01951599121094	12.563422203063965
1.0	107990000.0	108000000.0	124.0	125.5981674194336	12.101555824279785
1.0	108000000.0	108010000.0	117.0	124.29283142089844	11.999435424804688
1.0	108050000.0	108060000.0	126.0	118.83381652832031	11.694912910461426
1.0	108070000.0	108080000.0	88.0	96.5611343383789	10.031344413757324
1.0	108160000.0	108170000.0	87.0	95.07833099365234	9.868416786193848
1.0	108180000.0	108190000.0	92.0	92.22638702392578	9.622285842895508
1.0	108300000.0	108310000.0	111.0	113.51927185058594	11.324079513549805
1.0	108320000.0	108330000.0	104.0	105.9698257446289	10.858243942260742
1.0	108360000.0	108370000.0	117.0	112.61932373046875	11.263555526733398
1.0	108390000.0	108400000.0	128.0	118.4737548828125	11.647570610046387
1.0	108410000.0	108420000.0	153.0	108.888427734375	11.008491516113281
1.0	108430000.0	108440000.0	106.0	119.5226058959961	11.696348190307617
1.0	108490000.0	108500000.0	102.0	112.1565933227539	11.240437507629395
1.0	108500000.0	108510000.0	117.0	106.16092681884766	10.86076545715332
1.0	108510000.0	108520000.0	98.0	111.68867492675781	11.241849899291992
1.0	108570000.0	108580000.0	92.0	106.682373046875	10.849799156188965
1.0	108620000.0	108630000.0	118.0	102.40327453613281	10.556890487670898
1.0	108630000.0	108640000.0	111.0	99.86338806152344	10.363815307617188
1.0	108860000.0	108870000.0	128.0	58.5926399230957	20.438945770263672
1.0	108880000.0	108890000.0	108.0	53.2978515625	4.980573654174805
1.0	109090000.0	109100000.0	74.0	72.42630767822266	7.425978660583496
1.0	109130000.0	109140000.0	65.0	61.123809814453125	5.90442419052124
1.0	109160000.0	109170000.0	47.0	56.27789306640625	5.275045871734619
1.0	109220000.0	109230000.0	75.0	69.13220977783203	6.997450351715088
[truncated: 47,566 more rows]
