# Supplementary material for: Genome-wide mapping of somatic mutation rates uncovers drivers of cancer
Source: Nat Biotechnol. 2022 Jun 20;40(11):1634–43. doi: 10.1038/s41587-022-01353-8 (PMC9646522; doi:10.1038/s41587-022-01353-8)
Supplement: Supplementary file 4 — Regions and model predictions for each fold of each cancer for which a deep learning model was trained. Regions that were filtered are also listed along with their respective model predictions. [file 41587_2022_1353_MOESM4_ESM.zip › kfold_results/Carcinoma_tumors/fold_4.txt]

CHROM	START	END	Y_TRUE	Y_PRED	STD
1.0	920000.0	930000.0	68.0	76.8022689819336	6.906350135803223
1.0	930000.0	940000.0	42.0	45.60062026977539	2.306175470352173
1.0	960000.0	970000.0	37.0	43.62644577026367	2.1662583351135254
1.0	1020000.0	1030000.0	43.0	45.79849624633789	2.3357160091400146
1.0	1060000.0	1070000.0	44.0	56.387428283691406	3.7602508068084717
1.0	1200000.0	1210000.0	38.0	44.042381286621094	2.1952919960021973
1.0	1210000.0	1220000.0	40.0	51.095726013183594	2.966939926147461
1.0	1240000.0	1250000.0	43.0	39.599647521972656	2.0657713413238525
1.0	1360000.0	1370000.0	32.0	46.50413131713867	2.4023752212524414
1.0	1480000.0	1490000.0	59.0	43.177955627441406	2.1458194255828857
1.0	1540000.0	1550000.0	49.0	51.026123046875	2.95666766166687
1.0	1860000.0	1870000.0	79.0	77.85723876953125	7.072460174560547
1.0	2000000.0	2010000.0	34.0	44.959861755371094	2.2655138969421387
1.0	2010000.0	2020000.0	46.0	47.160919189453125	2.4677605628967285
1.0	2060000.0	2070000.0	43.0	44.120361328125	2.1909401416778564
1.0	2070000.0	2080000.0	42.0	44.66701126098633	2.23598051071167
1.0	2120000.0	2130000.0	31.0	44.34016036987305	2.208108425140381
1.0	2180000.0	2190000.0	48.0	48.74269104003906	2.656881332397461
1.0	2200000.0	2210000.0	40.0	46.1817741394043	2.360595226287842
1.0	2210000.0	2220000.0	37.0	45.779930114746094	2.330240249633789
1.0	2250000.0	2260000.0	69.0	57.736366271972656	3.974956512451172
1.0	2270000.0	2280000.0	54.0	55.96571731567383	3.6956310272216797
1.0	2380000.0	2390000.0	54.0	47.823829650878906	2.544705867767334
1.0	2390000.0	2400000.0	68.0	52.53810501098633	3.176417827606201
1.0	2470000.0	2480000.0	46.0	49.331687927246094	2.7375364303588867
1.0	2550000.0	2560000.0	73.0	69.03726196289062	5.756882667541504
1.0	2690000.0	2700000.0	76.0	70.0129623413086	5.913321495056152
1.0	2780000.0	2790000.0	70.0	97.65684509277344	9.659683227539062
1.0	2800000.0	2810000.0	97.0	95.12751770019531	9.381113052368164
1.0	2860000.0	2870000.0	71.0	105.53559875488281	10.602785110473633
1.0	2910000.0	2920000.0	124.0	107.27203369140625	10.787984848022461
1.0	2960000.0	2970000.0	120.0	96.54182434082031	9.585441589355469
1.0	2970000.0	2980000.0	78.0	92.04586029052734	8.99113655090332
1.0	3010000.0	3020000.0	69.0	79.37325286865234	7.292523384094238
1.0	3240000.0	3250000.0	56.0	65.5064468383789	5.2084150314331055
1.0	3320000.0	3330000.0	77.0	60.90312957763672	4.478283882141113
1.0	3370000.0	3380000.0	42.0	46.86116027832031	2.460937023162842
1.0	3660000.0	3670000.0	64.0	60.760108947753906	4.460119724273682
1.0	3720000.0	3730000.0	66.0	70.80570220947266	6.022555351257324
1.0	3730000.0	3740000.0	60.0	45.49356460571289	2.318711280822754
1.0	3750000.0	3760000.0	53.0	45.62217712402344	2.324759006500244
1.0	3780000.0	3790000.0	53.0	38.85920715332031	2.0774292945861816
1.0	3800000.0	3810000.0	46.0	37.39299774169922	2.1085472106933594
1.0	3810000.0	3820000.0	48.0	44.586326599121094	2.2240185737609863
1.0	4020000.0	4030000.0	106.0	91.24922943115234	8.887617111206055
1.0	4060000.0	4070000.0	119.0	87.60137939453125	8.43039321899414
1.0	4140000.0	4150000.0	99.0	105.18153381347656	10.407503128051758
1.0	4280000.0	4290000.0	146.0	131.7547149658203	12.813794136047363
1.0	4330000.0	4340000.0	109.0	140.49349975585938	13.011032104492188
1.0	4350000.0	4360000.0	134.0	142.90802001953125	13.346064567565918
1.0	4400000.0	4410000.0	133.0	138.72445678710938	12.784140586853027
1.0	4410000.0	4420000.0	169.0	141.05397033691406	13.050618171691895
1.0	4460000.0	4470000.0	151.0	147.1124725341797	13.667231559753418
1.0	4590000.0	4600000.0	146.0	146.73776245117188	13.871347427368164
1.0	4630000.0	4640000.0	144.0	147.97348022460938	13.767199516296387
1.0	4640000.0	4650000.0	125.0	143.02230834960938	13.38079833984375
1.0	4700000.0	4710000.0	149.0	124.97562408447266	12.379840850830078
1.0	4710000.0	4720000.0	123.0	108.880126953125	10.940021514892578
1.0	4740000.0	4750000.0	135.0	141.84384155273438	12.738779067993164
1.0	4750000.0	4760000.0	109.0	134.08323669433594	12.559623718261719
1.0	4780000.0	4790000.0	135.0	140.2290802001953	12.849743843078613
1.0	4830000.0	4840000.0	140.0	144.6963653564453	12.707429885864258
1.0	4840000.0	4850000.0	133.0	145.82559204101562	12.817907333374023
1.0	4880000.0	4890000.0	151.0	140.38235473632812	13.052610397338867
1.0	4900000.0	4910000.0	161.0	160.0655975341797	13.697970390319824
1.0	5020000.0	5030000.0	124.0	156.57847595214844	13.814414978027344
1.0	5120000.0	5130000.0	159.0	151.58917236328125	13.150919914245605
1.0	5220000.0	5230000.0	122.0	148.46522521972656	13.58923053741455
1.0	5270000.0	5280000.0	143.0	149.5602264404297	13.693565368652344
1.0	5310000.0	5320000.0	142.0	144.43118286132812	13.377685546875
1.0	5320000.0	5330000.0	158.0	145.0961151123047	13.183622360229492
1.0	5330000.0	5340000.0	143.0	143.260009765625	13.189480781555176
1.0	5390000.0	5400000.0	124.0	135.75730895996094	13.028735160827637
1.0	5400000.0	5410000.0	132.0	133.8746795654297	12.767786026000977
1.0	5730000.0	5740000.0	100.0	102.67694091796875	10.254467010498047
1.0	5760000.0	5770000.0	114.0	108.6060562133789	10.882882118225098
1.0	5900000.0	5910000.0	72.0	96.12799835205078	9.477113723754883
1.0	5920000.0	5930000.0	64.0	51.744422912597656	3.0947983264923096
1.0	5940000.0	5950000.0	54.0	51.07594299316406	2.9928884506225586
1.0	5950000.0	5960000.0	58.0	52.321876525878906	3.162491798400879
1.0	6060000.0	6070000.0	43.0	57.07558059692383	3.8758182525634766
1.0	6180000.0	6190000.0	56.0	64.9244155883789	5.1095685958862305
1.0	6200000.0	6210000.0	62.0	67.06727600097656	5.442043781280518
1.0	6220000.0	6230000.0	59.0	71.27647399902344	6.0920305252075195
1.0	6280000.0	6290000.0	56.0	43.6236572265625	2.1775336265563965
1.0	6330000.0	6340000.0	31.0	40.757469177246094	2.0696492195129395
1.0	6350000.0	6360000.0	46.0	43.886356353759766	2.1833701133728027
1.0	6380000.0	6390000.0	43.0	41.81325912475586	2.097303867340088
1.0	6520000.0	6530000.0	32.0	47.9810791015625	2.564427137374878
1.0	6530000.0	6540000.0	48.0	44.463130950927734	2.226944923400879
1.0	6630000.0	6640000.0	71.0	60.94904327392578	4.478784084320068
1.0	6680000.0	6690000.0	42.0	47.31147003173828	2.501944065093994
1.0	6830000.0	6840000.0	74.0	71.71129608154297	6.15916109085083
1.0	6840000.0	6850000.0	59.0	56.2276725769043	3.75349497795105
1.0	6850000.0	6860000.0	62.0	52.4520149230957	3.1763572692871094
1.0	6860000.0	6870000.0	43.0	55.65891647338867	3.655592441558838
1.0	6880000.0	6890000.0	44.0	57.31040573120117	3.912600040435791
1.0	6900000.0	6910000.0	55.0	55.766502380371094	3.6757545471191406
1.0	6930000.0	6940000.0	58.0	54.10844802856445	3.4290947914123535
1.0	7010000.0	7020000.0	80.0	73.26367950439453	6.394024848937988
1.0	7090000.0	7100000.0	94.0	91.80439758300781	8.945233345031738
1.0	7120000.0	7130000.0	88.0	87.67312622070312	8.420987129211426
1.0	7150000.0	7160000.0	86.0	86.44648742675781	8.245645523071289
1.0	7200000.0	7210000.0	69.0	76.37773895263672	6.856685638427734
1.0	7240000.0	7250000.0	74.0	85.90316009521484	8.155133247375488
1.0	7320000.0	7330000.0	69.0	69.92628479003906	5.898094654083252
1.0	7530000.0	7540000.0	73.0	65.8241195678711	5.253542423248291
1.0	7580000.0	7590000.0	75.0	71.56385803222656	6.1345720291137695
1.0	7610000.0	7620000.0	68.0	58.86211395263672	4.155694961547852
1.0	7700000.0	7710000.0	53.0	61.35930633544922	4.55305290222168
1.0	7770000.0	7780000.0	55.0	61.55610275268555	4.581130027770996
1.0	7800000.0	7810000.0	60.0	53.94499588012695	3.388045072555542
1.0	7820000.0	7830000.0	54.0	61.36112594604492	4.547464370727539
1.0	7920000.0	7930000.0	59.0	72.16372680664062	6.213782787322998
1.0	7940000.0	7950000.0	66.0	69.38294982910156	5.804313659667969
1.0	7950000.0	7960000.0	59.0	70.58242797851562	5.983304023742676
1.0	7980000.0	7990000.0	81.0	74.16427612304688	6.529079437255859
1.0	8100000.0	8110000.0	75.0	63.29907989501953	4.850882530212402
1.0	8150000.0	8160000.0	71.0	60.73005294799805	4.451516628265381
1.0	8180000.0	8190000.0	64.0	68.21449279785156	5.6085638999938965
1.0	8200000.0	8210000.0	60.0	62.27576446533203	4.691939353942871
1.0	8270000.0	8280000.0	51.0	58.02034378051758	4.023102760314941
1.0	8360000.0	8370000.0	75.0	61.807716369628906	4.615580081939697
1.0	8410000.0	8420000.0	45.0	46.4674186706543	2.4103317260742188
1.0	8470000.0	8480000.0	68.0	51.275047302246094	2.994391441345215
1.0	8480000.0	8490000.0	59.0	53.165069580078125	3.2758147716522217
1.0	8510000.0	8520000.0	68.0	52.98755645751953	3.242105007171631
1.0	8540000.0	8550000.0	57.0	57.49443817138672	3.9369239807128906
1.0	8590000.0	8600000.0	73.0	52.98017120361328	3.2430241107940674
1.0	8690000.0	8700000.0	55.0	53.7801628112793	3.361614227294922
1.0	8740000.0	8750000.0	66.0	54.79515838623047	3.517199754714966
1.0	8810000.0	8820000.0	50.0	57.527854919433594	3.940830707550049
1.0	8880000.0	8890000.0	72.0	59.4605712890625	4.248274803161621
1.0	8970000.0	8980000.0	77.0	67.96282958984375	5.584759712219238
1.0	9090000.0	9100000.0	59.0	68.1672592163086	5.601863861083984
1.0	9240000.0	9250000.0	63.0	47.246826171875	2.4945220947265625
1.0	9300000.0	9310000.0	48.0	44.852027893066406	2.251626968383789
1.0	9330000.0	9340000.0	43.0	51.34932327270508	3.0092530250549316
1.0	9340000.0	9350000.0	52.0	54.13303756713867	3.414538860321045
1.0	9410000.0	9420000.0	50.0	47.96539306640625	2.5695724487304688
1.0	9460000.0	9470000.0	51.0	62.48265838623047	4.7258100509643555
1.0	9470000.0	9480000.0	52.0	59.88490676879883	4.31679105758667
1.0	9550000.0	9560000.0	72.0	65.3624496459961	5.179337501525879
1.0	9560000.0	9570000.0	69.0	66.42215728759766	5.342031478881836
1.0	9590000.0	9600000.0	53.0	60.78533172607422	4.456936836242676
1.0	9620000.0	9630000.0	50.0	50.98560333251953	2.95849871635437
1.0	9640000.0	9650000.0	35.0	51.9732666015625	3.106872320175171
1.0	9690000.0	9700000.0	57.0	68.52540588378906	5.645391941070557
1.0	9710000.0	9720000.0	45.0	59.720985412597656	4.287041664123535
1.0	9740000.0	9750000.0	55.0	51.37523651123047	3.0100741386413574
1.0	9930000.0	9940000.0	38.0	44.33130645751953	2.209744691848755
1.0	9990000.0	10000000.0	58.0	48.27655792236328	2.6007604598999023
1.0	10090000.0	10100000.0	48.0	58.20344161987305	4.058897972106934
1.0	10170000.0	10180000.0	60.0	50.820838928222656	2.939793109893799
1.0	10200000.0	10210000.0	61.0	49.44170379638672	2.754734754562378
1.0	10230000.0	10240000.0	46.0	51.193023681640625	2.993192672729492
1.0	10330000.0	10340000.0	49.0	53.64951705932617	3.3427646160125732
1.0	10360000.0	10370000.0	49.0	51.73063278198242	3.061835527420044
1.0	10410000.0	10420000.0	44.0	50.8074951171875	2.929845094680786
1.0	10430000.0	10440000.0	41.0	47.12079620361328	2.4679763317108154
1.0	10440000.0	10450000.0	53.0	48.04133224487305	2.571068525314331
1.0	10560000.0	10570000.0	43.0	48.826194763183594	2.6644749641418457
1.0	10690000.0	10700000.0	56.0	41.57181167602539	2.0788779258728027
1.0	10700000.0	10710000.0	40.0	37.93510818481445	2.1053760051727295
1.0	10760000.0	10770000.0	44.0	42.632102966308594	2.1144256591796875
1.0	10810000.0	10820000.0	54.0	43.87645721435547	2.1853740215301514
1.0	10850000.0	10860000.0	45.0	50.173683166503906	2.85406494140625
1.0	10860000.0	10870000.0	76.0	57.92449188232422	4.002951622009277
1.0	10870000.0	10880000.0	52.0	51.60551071166992	3.0429701805114746
1.0	10880000.0	10890000.0	63.0	58.0707893371582	4.028241157531738
1.0	10940000.0	10950000.0	64.0	71.44813537597656	6.116604328155518
1.0	11010000.0	11020000.0	68.0	67.83768463134766	5.5641188621521
1.0	11110000.0	11120000.0	52.0	46.50707244873047	2.413418769836426
1.0	11140000.0	11150000.0	25.0	37.74407196044922	2.1028695106506348
1.0	11180000.0	11190000.0	42.0	44.59070587158203	2.2316317558288574
1.0	11190000.0	11200000.0	41.0	42.74528121948242	2.1248881816864014
1.0	11280000.0	11290000.0	49.0	49.089500427246094	2.703368663787842
1.0	11290000.0	11300000.0	41.0	45.872047424316406	2.345489978790283
1.0	11300000.0	11310000.0	39.0	47.772613525390625	2.551581859588623
1.0	11420000.0	11430000.0	69.0	76.88887786865234	6.923253536224365
1.0	11480000.0	11490000.0	67.0	86.03678131103516	8.202099800109863
1.0	11500000.0	11510000.0	73.0	83.84297180175781	7.900598049163818
1.0	11520000.0	11530000.0	77.0	90.81307220458984	8.836660385131836
1.0	11530000.0	11540000.0	73.0	88.92778015136719	8.577880859375
1.0	11560000.0	11570000.0	94.0	91.8030014038086	8.911386489868164
1.0	11620000.0	11630000.0	92.0	81.31607818603516	7.562646389007568
1.0	11670000.0	11680000.0	65.0	83.0848159790039	7.799222469329834
1.0	11690000.0	11700000.0	73.0	88.82139587402344	8.581027030944824
1.0	11760000.0	11770000.0	68.0	61.75703811645508	4.6175031661987305
1.0	11820000.0	11830000.0	55.0	61.15654373168945	4.516021728515625
1.0	11920000.0	11930000.0	67.0	77.70574951171875	7.0532050132751465
1.0	11980000.0	11990000.0	39.0	44.5782585144043	2.2367961406707764
1.0	12010000.0	12020000.0	49.0	47.54472351074219	2.520543336868286
1.0	12030000.0	12040000.0	50.0	47.83346176147461	2.552299976348877
1.0	12050000.0	12060000.0	41.0	46.61970901489258	2.425269842147827
1.0	12060000.0	12070000.0	47.0	45.11770248413086	2.285226345062256
1.0	12100000.0	12110000.0	59.0	62.339027404785156	4.706048965454102
1.0	12120000.0	12130000.0	69.0	67.88248443603516	5.57258415222168
1.0	12160000.0	12170000.0	69.0	64.674560546875	5.065768241882324
1.0	12200000.0	12210000.0	39.0	53.38653564453125	3.3048043251037598
1.0	12210000.0	12220000.0	53.0	63.44501876831055	4.899768829345703
1.0	12240000.0	12250000.0	42.0	49.76671600341797	2.784540891647339
1.0	12280000.0	12290000.0	50.0	65.71669006347656	5.23054838180542
1.0	12290000.0	12300000.0	41.0	44.829994201660156	2.2536630630493164
1.0	12330000.0	12340000.0	44.0	46.25290298461914	2.3791277408599854
1.0	12350000.0	12360000.0	48.0	47.84862518310547	2.5502846240997314
1.0	12370000.0	12380000.0	56.0	45.037818908691406	2.2670836448669434
1.0	12400000.0	12410000.0	37.0	47.013221740722656	2.459088087081909
1.0	12460000.0	12470000.0	56.0	48.93031692504883	2.6777634620666504
1.0	12550000.0	12560000.0	58.0	49.59430694580078	2.770289897918701
1.0	12560000.0	12570000.0	54.0	48.51152420043945	2.634565830230713
1.0	12610000.0	12620000.0	63.0	58.21306610107422	4.0478105545043945
1.0	12630000.0	12640000.0	50.0	47.22710418701172	2.487616777420044
1.0	12640000.0	12650000.0	33.0	46.837215423583984	2.443668842315674
1.0	12750000.0	12760000.0	67.0	74.033203125	6.499501705169678
1.0	12800000.0	12810000.0	83.0	74.44328308105469	6.548730373382568
1.0	12860000.0	12870000.0	74.0	87.28099060058594	8.411149978637695
1.0	13800000.0	13810000.0	129.0	101.82078552246094	10.152844429016113
1.0	13850000.0	13860000.0	92.0	106.8375244140625	10.700212478637695
1.0	13870000.0	13880000.0	80.0	107.45938873291016	10.807884216308594
1.0	13950000.0	13960000.0	117.0	105.65779876708984	10.566404342651367
1.0	14020000.0	14030000.0	109.0	84.03802490234375	7.966355323791504
1.0	14060000.0	14070000.0	61.0	65.64530181884766	5.235634803771973
1.0	14100000.0	14110000.0	47.0	53.69769287109375	3.398775815963745
1.0	14140000.0	14150000.0	56.0	58.67363357543945	4.15036153793335
1.0	14150000.0	14160000.0	44.0	64.81422424316406	5.114752769470215
1.0	14160000.0	14170000.0	71.0	85.66229248046875	8.171857833862305
1.0	14220000.0	14230000.0	66.0	80.85353088378906	7.497652530670166
1.0	14280000.0	14290000.0	79.0	87.88737487792969	8.489291191101074
1.0	14300000.0	14310000.0	81.0	92.03768157958984	8.970476150512695
1.0	14330000.0	14340000.0	110.0	103.89744567871094	10.317011833190918
1.0	14370000.0	14380000.0	78.0	93.88932037353516	9.20811939239502
1.0	14410000.0	14420000.0	91.0	109.49333190917969	10.958367347717285
1.0	14420000.0	14430000.0	92.0	94.7919921875	9.321955680847168
1.0	14500000.0	14510000.0	94.0	110.74117279052734	10.882894515991211
1.0	14590000.0	14600000.0	98.0	108.06538391113281	10.699462890625
1.0	14700000.0	14710000.0	86.0	99.19792938232422	9.761602401733398
1.0	14770000.0	14780000.0	123.0	108.48944091796875	10.850110054016113
1.0	14830000.0	14840000.0	106.0	111.74723815917969	10.933265686035156
1.0	14840000.0	14850000.0	94.0	101.97465515136719	10.052623748779297
1.0	14880000.0	14890000.0	106.0	109.8255615234375	10.645437240600586
1.0	14950000.0	14960000.0	102.0	94.69761657714844	9.285922050476074
1.0	15020000.0	15030000.0	90.0	90.8843002319336	8.707956314086914
1.0	15030000.0	15040000.0	87.0	91.13050842285156	8.745226860046387
1.0	15050000.0	15060000.0	83.0	77.65266418457031	7.040553092956543
1.0	15150000.0	15160000.0	79.0	74.929443359375	6.615641117095947
1.0	15190000.0	15200000.0	65.0	70.91080474853516	6.023782253265381
1.0	15210000.0	15220000.0	83.0	69.45592498779297	5.814146995544434
1.0	15240000.0	15250000.0	58.0	69.39669036865234	5.815178871154785
1.0	15340000.0	15350000.0	55.0	52.73321533203125	3.2116494178771973
1.0	15350000.0	15360000.0	55.0	54.151336669921875	3.4246666431427
1.0	15380000.0	15390000.0	35.0	54.3486328125	3.453580856323242
1.0	15540000.0	15550000.0	58.0	51.015869140625	2.9650015830993652
1.0	15550000.0	15560000.0	45.0	62.61039352416992	4.7456254959106445
1.0	15590000.0	15600000.0	92.0	62.880775451660156	4.7886152267456055
1.0	15600000.0	15610000.0	47.0	61.317222595214844	4.540280342102051
1.0	15620000.0	15630000.0	63.0	63.093048095703125	4.820033073425293
1.0	15690000.0	15700000.0	60.0	55.59197998046875	3.640216112136841
1.0	15710000.0	15720000.0	60.0	54.425453186035156	3.4655392169952393
1.0	15740000.0	15750000.0	36.0	45.456119537353516	2.301682949066162
1.0	15760000.0	15770000.0	54.0	59.77937698364258	4.296689510345459
1.0	15840000.0	15850000.0	33.0	48.769535064697266	2.664257526397705
1.0	15860000.0	15870000.0	63.0	47.97478103637695	2.5690512657165527
1.0	15950000.0	15960000.0	46.0	49.16097640991211	2.710149049758911
1.0	15960000.0	15970000.0	50.0	47.04587173461914	2.46201753616333
1.0	15980000.0	15990000.0	55.0	48.190677642822266	2.5989880561828613
1.0	16040000.0	16050000.0	41.0	43.25702667236328	2.1475837230682373
1.0	16060000.0	16070000.0	49.0	42.70529556274414	2.12341046333313
1.0	16090000.0	16100000.0	38.0	45.34931564331055	2.2918782234191895
1.0	16260000.0	16270000.0	47.0	43.32447052001953	2.154681444168091
1.0	16340000.0	16350000.0	37.0	55.401039123535156	3.616928815841675
1.0	16410000.0	16420000.0	56.0	53.00917434692383	3.2503058910369873
1.0	16440000.0	16450000.0	52.0	52.59614944458008	3.1832361221313477
1.0	16520000.0	16530000.0	51.0	50.553985595703125	2.900818109512329
1.0	16540000.0	16550000.0	52.0	55.40278244018555	3.615943431854248
1.0	16660000.0	16670000.0	35.0	50.699493408203125	2.9164113998413086
1.0	16710000.0	16720000.0	39.0	45.05060577392578	2.2631027698516846
1.0	16730000.0	16740000.0	52.0	64.13673400878906	4.980935573577881
1.0	17010000.0	17020000.0	61.0	68.4668197631836	5.667638778686523
1.0	17020000.0	17030000.0	104.0	55.95941925048828	3.7058002948760986
1.0	17030000.0	17040000.0	114.0	57.909706115722656	4.01004695892334
1.0	17290000.0	17300000.0	34.0	49.38074493408203	2.758622169494629
1.0	17360000.0	17370000.0	38.0	49.394283294677734	2.741675853729248
1.0	17380000.0	17390000.0	64.0	65.02906799316406	5.125746250152588
1.0	17390000.0	17400000.0	51.0	60.62257766723633	4.429224967956543
1.0	17410000.0	17420000.0	70.0	55.612648010253906	3.645667552947998
1.0	17420000.0	17430000.0	48.0	51.729896545410156	3.0646557807922363
1.0	17440000.0	17450000.0	43.0	50.23188018798828	2.866389036178589
1.0	17480000.0	17490000.0	71.0	68.10733795166016	5.596808433532715
1.0	17510000.0	17520000.0	65.0	65.36041259765625	5.177584648132324
1.0	17530000.0	17540000.0	48.0	62.3449821472168	4.707026958465576
1.0	17630000.0	17640000.0	75.0	70.3631820678711	5.951103687286377
1.0	17670000.0	17680000.0	50.0	76.86876678466797	6.937625885009766
1.0	17680000.0	17690000.0	51.0	81.42210388183594	7.593157768249512
1.0	17710000.0	17720000.0	67.0	81.0538558959961	7.535887241363525
1.0	17830000.0	17840000.0	57.0	62.14014434814453	4.668699741363525
1.0	17880000.0	17890000.0	36.0	49.58961868286133	2.7691614627838135
1.0	17890000.0	17900000.0	44.0	44.925575256347656	2.2529633045196533
1.0	17900000.0	17910000.0	40.0	47.052703857421875	2.4567575454711914
1.0	17950000.0	17960000.0	51.0	41.67001724243164	2.0896360874176025
1.0	18010000.0	18020000.0	34.0	48.74475860595703	2.67500638961792
1.0	18060000.0	18070000.0	65.0	72.62720489501953	6.2977495193481445
1.0	18110000.0	18120000.0	96.0	77.9598388671875	7.056654453277588
1.0	18140000.0	18150000.0	82.0	89.2104721069336	8.632393836975098
1.0	18150000.0	18160000.0	74.0	84.1694564819336	7.939866065979004
1.0	18160000.0	18170000.0	68.0	83.00892639160156	7.795914649963379
1.0	18270000.0	18280000.0	81.0	93.77922058105469	9.208162307739258
1.0	18300000.0	18310000.0	73.0	95.2526626586914	9.408734321594238
1.0	18390000.0	18400000.0	95.0	93.7859115600586	9.200551986694336
1.0	18410000.0	18420000.0	75.0	90.812744140625	8.831823348999023
1.0	18510000.0	18520000.0	109.0	95.90989685058594	9.474437713623047
1.0	18520000.0	18530000.0	102.0	97.3397216796875	9.63666820526123
1.0	18580000.0	18590000.0	118.0	99.46247863769531	9.80064582824707
1.0	18590000.0	18600000.0	89.0	95.83659362792969	9.334990501403809
1.0	18690000.0	18700000.0	80.0	89.86015319824219	8.702642440795898
1.0	18770000.0	18780000.0	82.0	81.40275573730469	7.562267303466797
1.0	18780000.0	18790000.0	82.0	84.55152130126953	8.016129493713379
1.0	18840000.0	18850000.0	97.0	93.17018127441406	9.132838249206543
1.0	18900000.0	18910000.0	79.0	77.37229919433594	7.016812801361084
1.0	18950000.0	18960000.0	98.0	75.9265365600586	6.780793190002441
1.0	18960000.0	18970000.0	68.0	71.80857849121094	6.1427412033081055
1.0	18990000.0	19000000.0	55.0	68.33680725097656	5.653984069824219
1.0	19010000.0	19020000.0	71.0	81.92634582519531	7.650163173675537
1.0	19050000.0	19060000.0	64.0	80.80045318603516	7.492297172546387
1.0	19070000.0	19080000.0	76.0	80.103515625	7.39644718170166
1.0	19160000.0	19170000.0	66.0	82.6343765258789	7.751131534576416
1.0	19180000.0	19190000.0	74.0	71.07139587402344	6.0879225730896
1.0	19280000.0	19290000.0	39.0	53.29954147338867	3.2985682487487793
1.0	19330000.0	19340000.0	51.0	54.280059814453125	3.4440040588378906
1.0	19510000.0	19520000.0	43.0	46.869789123535156	2.4367690086364746
1.0	19530000.0	19540000.0	42.0	50.6162223815918	2.914248466491699
1.0	19580000.0	19590000.0	51.0	39.93877410888672	2.075697898864746
1.0	19690000.0	19700000.0	41.0	43.68889617919922	2.1729798316955566
1.0	19700000.0	19710000.0	49.0	44.49988555908203	2.2283239364624023
1.0	19720000.0	19730000.0	43.0	45.665985107421875	2.3131961822509766
1.0	19750000.0	19760000.0	50.0	48.2149772644043	2.5861353874206543
1.0	19790000.0	19800000.0	39.0	48.00629806518555	2.5714240074157715
1.0	19840000.0	19850000.0	60.0	68.90959167480469	5.70667028427124
1.0	19920000.0	19930000.0	65.0	56.249290466308594	3.7608585357666016
1.0	20010000.0	20020000.0	47.0	44.94799041748047	2.2620949745178223
1.0	20030000.0	20040000.0	45.0	44.00078201293945	2.1824870109558105
1.0	20040000.0	20050000.0	40.0	47.46425247192383	2.5018277168273926
1.0	20060000.0	20070000.0	38.0	47.197940826416016	2.4719340801239014
1.0	20070000.0	20080000.0	34.0	45.144344329833984	2.2767651081085205
1.0	20090000.0	20100000.0	51.0	44.559146881103516	2.239074468612671
1.0	20100000.0	20110000.0	37.0	44.24900436401367	2.224147319793701
1.0	20110000.0	20120000.0	50.0	45.38811492919922	2.301848888397217
1.0	20140000.0	20150000.0	74.0	56.79443359375	3.8253567218780518
1.0	20190000.0	20200000.0	47.0	70.71089172363281	6.003862380981445
1.0	20250000.0	20260000.0	62.0	74.7276382446289	6.598149299621582
1.0	20260000.0	20270000.0	63.0	72.69564056396484	6.2750349044799805
1.0	20270000.0	20280000.0	64.0	75.13616943359375	6.6755690574646
1.0	20360000.0	20370000.0	89.0	79.02476501464844	7.208983421325684
1.0	20430000.0	20440000.0	73.0	69.12733459472656	5.765688419342041
1.0	20450000.0	20460000.0	70.0	69.41502380371094	5.806920528411865
1.0	20500000.0	20510000.0	58.0	67.4210433959961	5.498686790466309
1.0	20510000.0	20520000.0	42.0	57.42610549926758	3.932305097579956
1.0	20600000.0	20610000.0	74.0	69.76750183105469	5.862178802490234
1.0	20640000.0	20650000.0	74.0	73.69651794433594	6.444087028503418
1.0	20650000.0	20660000.0	72.0	73.8629150390625	6.457075595855713
1.0	20660000.0	20670000.0	68.0	76.4329833984375	6.8585333824157715
1.0	20690000.0	20700000.0	75.0	72.1128921508789	6.220864295959473
1.0	20780000.0	20790000.0	67.0	77.91413879394531	7.078642845153809
1.0	20820000.0	20830000.0	55.0	53.06364059448242	3.281681776046753
1.0	20880000.0	20890000.0	66.0	68.81047058105469	5.712416172027588
1.0	20900000.0	20910000.0	67.0	71.04828643798828	6.057109832763672
1.0	20930000.0	20940000.0	56.0	64.36837005615234	5.023418426513672
1.0	20980000.0	20990000.0	48.0	51.74708938598633	3.08558988571167
1.0	21300000.0	21310000.0	53.0	53.1490364074707	3.2710437774658203
1.0	21310000.0	21320000.0	65.0	53.223548889160156	3.2794251441955566
1.0	21330000.0	21340000.0	53.0	54.35956573486328	3.447929859161377
1.0	21370000.0	21380000.0	52.0	50.960533142089844	2.9527289867401123
1.0	21410000.0	21420000.0	49.0	52.92326736450195	3.23878812789917
1.0	21420000.0	21430000.0	47.0	52.837867736816406	3.2280564308166504
1.0	21470000.0	21480000.0	46.0	53.55488967895508	3.3299293518066406
1.0	21480000.0	21490000.0	52.0	51.89739227294922	3.088517427444458
1.0	21560000.0	21570000.0	53.0	45.592899322509766	2.318842887878418
1.0	21570000.0	21580000.0	48.0	48.477272033691406	2.6275839805603027
1.0	21620000.0	21630000.0	56.0	48.483009338378906	2.6218228340148926
1.0	21830000.0	21840000.0	33.0	54.68369674682617	3.500682830810547
1.0	21850000.0	21860000.0	59.0	54.68140411376953	3.497654438018799
1.0	21870000.0	21880000.0	53.0	61.735313415527344	4.602414131164551
1.0	21880000.0	21890000.0	66.0	55.436256408691406	3.6142239570617676
1.0	21920000.0	21930000.0	38.0	47.121646881103516	2.4683048725128174
1.0	22050000.0	22060000.0	60.0	52.231773376464844	3.1425304412841797
1.0	22060000.0	22070000.0	81.0	51.228973388671875	2.9949281215667725
1.0	22080000.0	22090000.0	55.0	52.30446243286133	3.147909641265869
1.0	22140000.0	22150000.0	56.0	51.14965057373047	2.9787538051605225
1.0	22200000.0	22210000.0	45.0	43.0040283203125	2.132840633392334
1.0	22220000.0	22230000.0	39.0	42.14795684814453	2.0942461490631104
1.0	22360000.0	22370000.0	37.0	58.13329315185547	4.044934272766113
1.0	22390000.0	22400000.0	59.0	51.96360397338867	3.0911712646484375
1.0	22410000.0	22420000.0	46.0	53.68083572387695	3.3496203422546387
1.0	22460000.0	22470000.0	38.0	46.176429748535156	2.375652313232422
1.0	22480000.0	22490000.0	51.0	58.25657272338867	4.056704998016357
1.0	22500000.0	22510000.0	65.0	62.889312744140625	4.782556056976318
1.0	22570000.0	22580000.0	47.0	60.75995635986328	4.457160472869873
1.0	22610000.0	22620000.0	52.0	69.56376647949219	5.819820880889893
1.0	22750000.0	22760000.0	85.0	75.64876556396484	6.738670349121094
1.0	22780000.0	22790000.0	50.0	53.72308349609375	3.359440565109253
1.0	22840000.0	22850000.0	41.0	48.91739273071289	2.699737310409546
1.0	22900000.0	22910000.0	75.0	63.493804931640625	4.887164115905762
1.0	22910000.0	22920000.0	54.0	69.34869384765625	5.794222831726074
1.0	22930000.0	22940000.0	91.0	80.7806625366211	7.492528438568115
1.0	22950000.0	22960000.0	55.0	68.41046142578125	5.6530585289001465
1.0	22990000.0	23000000.0	63.0	66.65773010253906	5.378292083740234
1.0	23000000.0	23010000.0	41.0	55.61469268798828	3.6481003761291504
1.0	23110000.0	23120000.0	42.0	48.50336456298828	2.6263930797576904
1.0	23140000.0	23150000.0	38.0	50.066070556640625	2.827688217163086
1.0	23160000.0	23170000.0	69.0	51.31489181518555	2.997349739074707
1.0	23230000.0	23240000.0	45.0	52.831939697265625	3.229250431060791
1.0	23260000.0	23270000.0	53.0	68.7414779663086	5.703201770782471
1.0	23330000.0	23340000.0	50.0	71.63172149658203	6.148078918457031
1.0	23340000.0	23350000.0	51.0	62.809242248535156	4.782992362976074
1.0	23430000.0	23440000.0	39.0	47.879150390625	2.5528762340545654
1.0	23460000.0	23470000.0	46.0	48.265995025634766	2.6003994941711426
1.0	23510000.0	23520000.0	56.0	62.60213088989258	4.743134021759033
1.0	23550000.0	23560000.0	48.0	66.31490325927734	5.325343132019043
1.0	23560000.0	23570000.0	87.0	72.59944152832031	6.288562297821045
1.0	23570000.0	23580000.0	66.0	62.821266174316406	4.7756571769714355
1.0	23640000.0	23650000.0	43.0	53.89607620239258	3.3850948810577393
1.0	23720000.0	23730000.0	37.0	45.580745697021484	2.3217389583587646
1.0	23820000.0	23830000.0	49.0	61.94512939453125	4.639155864715576
1.0	24060000.0	24070000.0	56.0	56.075531005859375	3.716970443725586
1.0	24120000.0	24130000.0	42.0	44.55198669433594	2.2373385429382324
1.0	24140000.0	24150000.0	63.0	47.83054733276367	2.5495336055755615
1.0	24180000.0	24190000.0	46.0	42.70802688598633	2.118293285369873
1.0	24210000.0	24220000.0	69.0	64.33195495605469	5.153154373168945
1.0	24320000.0	24330000.0	0.0	42.859413146972656	2.1127219200134277
1.0	24380000.0	24390000.0	39.0	45.174991607666016	2.249096393585205
1.0	24420000.0	24430000.0	54.0	48.436973571777344	2.6065971851348877
1.0	24530000.0	24540000.0	69.0	57.723419189453125	3.9758002758026123
1.0	24540000.0	24550000.0	68.0	60.61037063598633	4.428646087646484
1.0	24550000.0	24560000.0	74.0	64.30494689941406	5.009434700012207
1.0	24610000.0	24620000.0	49.0	55.578460693359375	3.637664318084717
1.0	24620000.0	24630000.0	50.0	58.566368103027344	4.105005741119385
1.0	24640000.0	24650000.0	51.0	49.88867950439453	2.806751012802124
1.0	24700000.0	24710000.0	61.0	47.30851364135742	2.4820404052734375
1.0	24710000.0	24720000.0	41.0	44.842018127441406	2.246460199356079
1.0	24800000.0	24810000.0	65.0	52.2322883605957	3.1297121047973633
1.0	24850000.0	24860000.0	54.0	53.515907287597656	3.3241729736328125
1.0	24910000.0	24920000.0	60.0	58.20338821411133	4.048270225524902
1.0	24920000.0	24930000.0	75.0	62.46043014526367	4.718624591827393
1.0	24960000.0	24970000.0	54.0	61.882774353027344	4.634638786315918
1.0	25110000.0	25120000.0	47.0	58.08832550048828	4.029812812805176
1.0	25120000.0	25130000.0	56.0	51.228919982910156	2.999052047729492
1.0	25340000.0	25350000.0	56.0	66.31214904785156	5.325943946838379
1.0	25430000.0	25440000.0	56.0	70.93934631347656	6.041588306427002
1.0	25540000.0	25550000.0	54.0	54.4990119934082	3.4745419025421143
1.0	25550000.0	25560000.0	63.0	49.8938102722168	2.807608127593994
1.0	25560000.0	25570000.0	47.0	47.95492172241211	2.5624141693115234
1.0	25580000.0	25590000.0	34.0	48.682498931884766	2.6461009979248047
1.0	25790000.0	25800000.0	44.0	49.94709014892578	2.812487840652466
1.0	25820000.0	25830000.0	44.0	48.37615966796875	2.6140785217285156
1.0	25840000.0	25850000.0	56.0	58.02971649169922	4.017381191253662
1.0	25860000.0	25870000.0	50.0	59.7160758972168	4.287195205688477
1.0	25930000.0	25940000.0	60.0	65.00910949707031	5.122673034667969
1.0	26020000.0	26030000.0	60.0	55.28777313232422	3.594750165939331
1.0	26070000.0	26080000.0	65.0	50.54556655883789	2.8892712593078613
1.0	26110000.0	26120000.0	64.0	54.75701141357422	3.508389711380005
1.0	26160000.0	26170000.0	53.0	50.63508987426758	2.907261371612549
1.0	26190000.0	26200000.0	53.0	47.19083786010742	2.4776382446289062
1.0	26200000.0	26210000.0	54.0	50.557491302490234	2.9054808616638184
1.0	26240000.0	26250000.0	46.0	62.394866943359375	4.709880352020264
1.0	26300000.0	26310000.0	51.0	51.06594467163086	2.975874423980713
1.0	26320000.0	26330000.0	63.0	57.20658493041992	3.901904582977295
1.0	26410000.0	26420000.0	61.0	67.47996520996094	5.504962921142578
1.0	26430000.0	26440000.0	46.0	63.12419891357422	4.831479072570801
1.0	26510000.0	26520000.0	39.0	48.48244094848633	2.6343579292297363
1.0	26690000.0	26700000.0	83.0	68.4907455444336	5.662096977233887
1.0	26710000.0	26720000.0	84.0	71.70526123046875	6.1535210609436035
1.0	26720000.0	26730000.0	91.0	76.98551177978516	6.949965000152588
1.0	26820000.0	26830000.0	44.0	56.355735778808594	3.7641682624816895
1.0	26880000.0	26890000.0	38.0	43.49378204345703	2.1740338802337646
1.0	26930000.0	26940000.0	60.0	68.1089859008789	5.6035356521606445
1.0	26950000.0	26960000.0	62.0	64.83903503417969	5.093640327453613
1.0	26970000.0	26980000.0	57.0	70.21195983886719	5.930983066558838
1.0	27010000.0	27020000.0	70.0	58.35944747924805	4.0727338790893555
1.0	27050000.0	27060000.0	47.0	51.182159423828125	2.978942632675171
1.0	27060000.0	27070000.0	48.0	48.58563995361328	2.6367406845092773
1.0	27180000.0	27190000.0	41.0	50.02355194091797	2.8261420726776123
1.0	27240000.0	27250000.0	55.0	63.72798538208008	4.922335624694824
1.0	27330000.0	27340000.0	39.0	48.186500549316406	2.5836777687072754
1.0	27350000.0	27360000.0	47.0	57.7738151550293	3.981478452682495
1.0	27590000.0	27600000.0	48.0	52.43880081176758	3.1631100177764893
1.0	27670000.0	27680000.0	34.0	41.790306091308594	2.102564573287964
1.0	27690000.0	27700000.0	55.0	44.721107482910156	2.240053415298462
1.0	27720000.0	27730000.0	41.0	44.69878387451172	2.243422031402588
1.0	27810000.0	27820000.0	56.0	51.956214904785156	3.095633029937744
1.0	27830000.0	27840000.0	56.0	54.0693359375	3.404440402984619
1.0	27850000.0	27860000.0	43.0	45.21562957763672	2.2819714546203613
1.0	27860000.0	27870000.0	41.0	45.48078155517578	2.2991394996643066
1.0	27920000.0	27930000.0	29.0	41.72559356689453	2.087489128112793
1.0	28020000.0	28030000.0	77.0	72.81551361083984	6.315591335296631
1.0	28040000.0	28050000.0	66.0	64.50222778320312	5.038598537445068
1.0	28070000.0	28080000.0	49.0	48.04207229614258	2.57940411567688
1.0	28090000.0	28100000.0	57.0	62.09093475341797	4.661266803741455
1.0	28100000.0	28110000.0	60.0	50.3530387878418	2.869306802749634
1.0	28140000.0	28150000.0	39.0	49.15009307861328	2.7099528312683105
1.0	28150000.0	28160000.0	49.0	52.47466278076172	3.17683744430542
1.0	28190000.0	28200000.0	58.0	56.909141540527344	3.842730760574341
1.0	28210000.0	28220000.0	45.0	46.39293670654297	2.3850297927856445
1.0	28330000.0	28340000.0	48.0	48.9064826965332	2.67803955078125
1.0	28380000.0	28390000.0	49.0	54.12919998168945	3.4172286987304688
1.0	28520000.0	28530000.0	46.0	47.448394775390625	2.5146710872650146
1.0	28560000.0	28570000.0	51.0	52.93214797973633	3.2608039379119873
1.0	28660000.0	28670000.0	50.0	55.971092224121094	3.7033512592315674
1.0	28750000.0	28760000.0	34.0	50.20146942138672	2.8568081855773926
1.0	28760000.0	28770000.0	51.0	52.84389114379883	3.2289702892303467
1.0	28810000.0	28820000.0	53.0	47.27935028076172	2.489565372467041
1.0	29060000.0	29070000.0	55.0	53.8530387878418	3.386971950531006
1.0	29080000.0	29090000.0	48.0	51.3001823425293	3.0082879066467285
1.0	29110000.0	29120000.0	53.0	65.43943786621094	5.190888404846191
1.0	29160000.0	29170000.0	58.0	62.67915725708008	4.7520365715026855
1.0	29180000.0	29190000.0	53.0	56.22551727294922	3.7384262084960938
1.0	29190000.0	29200000.0	71.0	58.141822814941406	4.035922527313232
1.0	29220000.0	29230000.0	46.0	46.349552154541016	2.3958263397216797
1.0	29390000.0	29400000.0	50.0	52.4102897644043	3.158531665802002
1.0	29400000.0	29410000.0	59.0	58.749908447265625	4.131425857543945
1.0	29450000.0	29460000.0	52.0	58.039222717285156	4.023144245147705
1.0	29510000.0	29520000.0	47.0	56.74991989135742	3.822633743286133
1.0	29640000.0	29650000.0	52.0	52.680198669433594	3.2160542011260986
1.0	29670000.0	29680000.0	80.0	75.51249694824219	6.692355155944824
1.0	29710000.0	29720000.0	77.0	75.56605529785156	6.73309850692749
1.0	29720000.0	29730000.0	52.0	75.35362243652344	6.710461616516113
1.0	29760000.0	29770000.0	82.0	86.72435760498047	8.219416618347168
1.0	30080000.0	30090000.0	105.0	99.87618255615234	9.922284126281738
1.0	30090000.0	30100000.0	126.0	90.19221496582031	8.732935905456543
1.0	30100000.0	30110000.0	87.0	91.16375732421875	8.86740779876709
1.0	30110000.0	30120000.0	80.0	93.56294250488281	9.182279586791992
1.0	30260000.0	30270000.0	96.0	99.3783187866211	9.913687705993652
1.0	30320000.0	30330000.0	117.0	101.96209716796875	10.185384750366211
1.0	30350000.0	30360000.0	119.0	112.4255599975586	11.22410774230957
1.0	30470000.0	30480000.0	96.0	94.97502136230469	9.351930618286133
1.0	30610000.0	30620000.0	142.0	113.83514404296875	11.415547370910645
1.0	30630000.0	30640000.0	105.0	110.14078521728516	10.994836807250977
1.0	30660000.0	30670000.0	96.0	99.4275894165039	9.75074577331543
1.0	30710000.0	30720000.0	106.0	108.0733413696289	10.794452667236328
1.0	30790000.0	30800000.0	78.0	93.99156188964844	9.194609642028809
1.0	30810000.0	30820000.0	104.0	97.5533447265625	9.65483283996582
1.0	30830000.0	30840000.0	75.0	89.06187438964844	8.591913223266602
1.0	30860000.0	30870000.0	93.0	99.22393798828125	9.87492561340332
1.0	30930000.0	30940000.0	93.0	82.09185791015625	7.67279052734375
1.0	31180000.0	31190000.0	61.0	66.12468719482422	5.305470943450928
1.0	31320000.0	31330000.0	56.0	58.0693473815918	4.034423351287842
1.0	31510000.0	31520000.0	51.0	57.8148193359375	3.9952950477600098
1.0	31530000.0	31540000.0	57.0	62.480934143066406	4.7320637702941895
1.0	31540000.0	31550000.0	76.0	74.78750610351562	6.6230950355529785
1.0	31560000.0	31570000.0	76.0	79.97472381591797	7.3737359046936035
1.0	31750000.0	31760000.0	58.0	48.49407196044922	2.635113000869751
1.0	31870000.0	31880000.0	55.0	69.37025451660156	5.800044059753418
1.0	32020000.0	32030000.0	68.0	64.08084106445312	4.973034858703613
1.0	32060000.0	32070000.0	59.0	69.19620513916016	5.773799896240234
1.0	32080000.0	32090000.0	39.0	52.22974395751953	3.1362953186035156
1.0	32090000.0	32100000.0	40.0	45.45674133300781	2.317512035369873
1.0	32120000.0	32130000.0	51.0	49.37675857543945	2.736051321029663
1.0	32180000.0	32190000.0	68.0	55.53716278076172	3.6306889057159424
1.0	32200000.0	32210000.0	41.0	49.067283630371094	2.7006678581237793
1.0	32210000.0	32220000.0	53.0	48.16498565673828	2.589174747467041
1.0	32250000.0	32260000.0	50.0	59.17254638671875	4.205683708190918
1.0	32330000.0	32340000.0	76.0	69.95111846923828	5.8819732666015625
1.0	32370000.0	32380000.0	50.0	56.51094436645508	3.786776065826416
1.0	32390000.0	32400000.0	63.0	52.91414260864258	3.2360215187072754
1.0	32430000.0	32440000.0	69.0	75.38917541503906	6.709898471832275
1.0	32560000.0	32570000.0	43.0	48.68881607055664	2.6552493572235107
1.0	32620000.0	32630000.0	60.0	47.93879699707031	2.5633833408355713
1.0	32700000.0	32710000.0	48.0	50.932029724121094	2.9590659141540527
1.0	32710000.0	32720000.0	54.0	53.49163818359375	3.3179900646209717
1.0	32750000.0	32760000.0	59.0	56.24700927734375	3.743656873703003
1.0	32770000.0	32780000.0	43.0	48.902610778808594	2.678401470184326
1.0	32830000.0	32840000.0	35.0	46.80767059326172	2.443758010864258
1.0	32860000.0	32870000.0	49.0	60.81574630737305	4.463242053985596
1.0	32920000.0	32930000.0	61.0	75.08647155761719	6.6634626388549805
1.0	32940000.0	32950000.0	49.0	66.75019836425781	5.380574703216553
1.0	32950000.0	32960000.0	75.0	62.0040168762207	4.648191452026367
1.0	32960000.0	32970000.0	68.0	59.62505340576172	4.276489734649658
1.0	33030000.0	33040000.0	46.0	56.12762451171875	3.723198652267456
1.0	33080000.0	33090000.0	47.0	49.775875091552734	2.7968034744262695
1.0	33250000.0	33260000.0	36.0	48.37595748901367	2.6069424152374268
1.0	33280000.0	33290000.0	44.0	48.72566604614258	2.6661887168884277
1.0	33330000.0	33340000.0	39.0	50.5681266784668	2.8955471515655518
1.0	33340000.0	33350000.0	40.0	53.6475715637207	3.3445639610290527
1.0	33350000.0	33360000.0	36.0	53.516319274902344	3.325472354888916
1.0	33420000.0	33430000.0	55.0	49.37914276123047	2.741550922393799
1.0	33470000.0	33480000.0	40.0	49.25492477416992	2.7241098880767822
1.0	33580000.0	33590000.0	43.0	58.29863357543945	4.06496524810791
1.0	33850000.0	33860000.0	65.0	59.401939392089844	4.241958141326904
1.0	34040000.0	34050000.0	94.0	86.99664306640625	8.23330307006836
1.0	34050000.0	34060000.0	103.0	93.31395721435547	9.044599533081055
1.0	34210000.0	34220000.0	99.0	105.60453796386719	10.45518684387207
1.0	34230000.0	34240000.0	110.0	107.2398452758789	10.496896743774414
1.0	34240000.0	34250000.0	103.0	101.68141174316406	9.915914535522461
1.0	34270000.0	34280000.0	113.0	113.00809478759766	10.955606460571289
1.0	34280000.0	34290000.0	106.0	105.15667724609375	10.286957740783691
1.0	34330000.0	34340000.0	104.0	103.03182220458984	10.102057456970215
1.0	34370000.0	34380000.0	102.0	110.5410385131836	11.010194778442383
1.0	34400000.0	34410000.0	95.0	112.89332580566406	11.075959205627441
1.0	34450000.0	34460000.0	125.0	115.17244720458984	11.44825267791748
1.0	34460000.0	34470000.0	120.0	113.7340316772461	11.015259742736816
1.0	34530000.0	34540000.0	147.0	120.04837799072266	11.581707954406738
1.0	34570000.0	34580000.0	125.0	119.85609436035156	11.791556358337402
1.0	34580000.0	34590000.0	143.0	129.7763214111328	12.185590744018555
1.0	34670000.0	34680000.0	115.0	129.22219848632812	12.562320709228516
1.0	34710000.0	34720000.0	79.0	96.82783508300781	9.693753242492676
1.0	34740000.0	34750000.0	127.0	136.26499938964844	13.0863618850708
1.0	34750000.0	34760000.0	122.0	136.64059448242188	13.01484489440918
1.0	34830000.0	34840000.0	100.0	125.88602447509766	12.420326232910156
1.0	34960000.0	34970000.0	108.0	119.32564544677734	11.861332893371582
1.0	35060000.0	35070000.0	87.0	95.56656646728516	9.472753524780273
1.0	35130000.0	35140000.0	82.0	96.70167541503906	9.556404113769531
1.0	35150000.0	35160000.0	83.0	87.11134338378906	8.358166694641113
1.0	35160000.0	35170000.0	100.0	85.20091247558594	8.084558486938477
1.0	35240000.0	35250000.0	54.0	70.23152160644531	5.950779914855957
1.0	35280000.0	35290000.0	90.0	73.6187515258789	6.450730800628662
1.0	35370000.0	35380000.0	98.0	79.25880432128906	7.226259708404541
1.0	35420000.0	35430000.0	80.0	70.30177307128906	5.970724105834961
1.0	35460000.0	35470000.0	57.0	60.53385543823242	4.432336807250977
1.0	35500000.0	35510000.0	85.0	82.380615234375	7.710236549377441
1.0	35510000.0	35520000.0	76.0	81.15532684326172	7.546689033508301
1.0	35530000.0	35540000.0	107.0	88.8479232788086	8.613123893737793
1.0	35540000.0	35550000.0	53.0	66.31610870361328	5.338542461395264
1.0	35580000.0	35590000.0	71.0	67.201416015625	5.470922470092773
1.0	35640000.0	35650000.0	64.0	62.85222625732422	4.79409122467041
1.0	35690000.0	35700000.0	79.0	85.61433410644531	8.159852981567383
1.0	35710000.0	35720000.0	99.0	85.66365051269531	8.174345016479492
1.0	35730000.0	35740000.0	59.0	61.37474822998047	4.561417102813721
1.0	35750000.0	35760000.0	47.0	59.426544189453125	4.247685432434082
1.0	35800000.0	35810000.0	60.0	57.085472106933594	3.873138427734375
1.0	35880000.0	35890000.0	55.0	51.0523567199707	2.9708855152130127
1.0	35920000.0	35930000.0	61.0	47.32810974121094	2.497708559036255
1.0	35930000.0	35940000.0	46.0	49.8095588684082	2.799546003341675
1.0	35950000.0	35960000.0	55.0	55.77485275268555	3.669060230255127
1.0	36000000.0	36010000.0	50.0	50.658714294433594	2.911886692047119
1.0	36070000.0	36080000.0	57.0	54.969757080078125	3.5557093620300293
1.0	36260000.0	36270000.0	74.0	75.87589263916016	6.779872894287109
1.0	36390000.0	36400000.0	47.0	53.87321090698242	3.387873411178589
1.0	36450000.0	36460000.0	63.0	53.99700164794922	3.3998255729675293
1.0	36470000.0	36480000.0	51.0	54.85831832885742	3.5309269428253174
1.0	36570000.0	36580000.0	68.0	54.05255126953125	3.405834913253784
1.0	36610000.0	36620000.0	60.0	50.493690490722656	2.8961567878723145
1.0	36690000.0	36700000.0	48.0	51.134361267089844	2.989076614379883
1.0	36750000.0	36760000.0	61.0	50.12445068359375	2.8425488471984863
1.0	36780000.0	36790000.0	53.0	47.70414733886719	2.546612024307251
1.0	36800000.0	36810000.0	47.0	49.072669982910156	2.7150113582611084
1.0	36830000.0	36840000.0	58.0	48.98720932006836	2.6920218467712402
1.0	36850000.0	36860000.0	45.0	49.88715362548828	2.824467182159424
1.0	36860000.0	36870000.0	63.0	56.01472854614258	3.7174630165100098
1.0	36870000.0	36880000.0	74.0	64.85612487792969	5.098728656768799
1.0	36880000.0	36890000.0	64.0	57.61051559448242	3.9609169960021973
1.0	36900000.0	36910000.0	53.0	61.23687744140625	4.531320095062256
1.0	36930000.0	36940000.0	54.0	65.37397766113281	5.184088706970215
1.0	36950000.0	36960000.0	57.0	81.12406921386719	7.540085792541504
1.0	37030000.0	37040000.0	70.0	76.68281555175781	6.903556823730469
1.0	37040000.0	37050000.0	73.0	79.06272888183594	7.248419761657715
1.0	37050000.0	37060000.0	79.0	81.04637145996094	7.526523590087891
1.0	37100000.0	37110000.0	82.0	86.00394439697266	8.202791213989258
1.0	37130000.0	37140000.0	76.0	89.31863403320312	8.61094856262207
1.0	37180000.0	37190000.0	107.0	99.60492706298828	9.851005554199219
1.0	37200000.0	37210000.0	95.0	98.88495635986328	9.812227249145508
1.0	37320000.0	37330000.0	92.0	101.41587829589844	10.066485404968262
1.0	37340000.0	37350000.0	130.0	109.02500915527344	10.584117889404297
1.0	37460000.0	37470000.0	116.0	105.46427154541016	10.359993934631348
1.0	37510000.0	37520000.0	108.0	109.671875	10.997854232788086
1.0	37530000.0	37540000.0	122.0	104.90892028808594	10.454999923706055
1.0	37550000.0	37560000.0	96.0	117.42686462402344	11.734256744384766
1.0	37560000.0	37570000.0	111.0	110.12107849121094	10.94975471496582
1.0	37630000.0	37640000.0	131.0	112.45826721191406	11.242652893066406
1.0	37650000.0	37660000.0	90.0	108.30055236816406	10.705492973327637
1.0	37680000.0	37690000.0	106.0	110.75250244140625	11.033592224121094
1.0	37760000.0	37770000.0	90.0	96.22444152832031	9.506643295288086
1.0	37770000.0	37780000.0	78.0	91.66523742675781	8.909684181213379
1.0	37780000.0	37790000.0	85.0	91.67610931396484	8.948301315307617
1.0	37800000.0	37810000.0	92.0	96.04573822021484	9.379412651062012
1.0	37820000.0	37830000.0	77.0	91.57503509521484	8.878225326538086
1.0	37910000.0	37920000.0	72.0	65.85331726074219	5.268646717071533
1.0	37960000.0	37970000.0	43.0	54.713783264160156	3.516766309738159
1.0	37970000.0	37980000.0	62.0	54.048492431640625	3.4181437492370605
1.0	37980000.0	37990000.0	76.0	72.72137451171875	6.311110019683838
1.0	38000000.0	38010000.0	56.0	54.01611328125	3.408339738845825
1.0	38020000.0	38030000.0	58.0	52.25825881958008	3.1651759147644043
1.0	38050000.0	38060000.0	47.0	53.60521697998047	3.356247663497925
1.0	38110000.0	38120000.0	61.0	76.8018569946289	6.918903350830078
1.0	38120000.0	38130000.0	96.0	69.37275695800781	5.800839424133301
1.0	38270000.0	38280000.0	50.0	48.17407989501953	2.6080079078674316
1.0	38280000.0	38290000.0	42.0	49.781639099121094	2.8014707565307617
1.0	38330000.0	38340000.0	53.0	53.69316864013672	3.354123592376709
1.0	38480000.0	38490000.0	41.0	53.36464309692383	3.316920042037964
1.0	38500000.0	38510000.0	61.0	59.12528610229492	4.199051380157471
1.0	38550000.0	38560000.0	61.0	68.49060821533203	5.670004367828369
1.0	38720000.0	38730000.0	71.0	94.97132873535156	9.29095458984375
1.0	38730000.0	38740000.0	74.0	84.09320831298828	7.9483537673950195
1.0	38780000.0	38790000.0	117.0	114.43034362792969	11.445550918579102
1.0	38790000.0	38800000.0	83.0	96.51707458496094	9.361445426940918
1.0	38920000.0	38930000.0	97.0	105.57865905761719	10.538350105285645
1.0	38930000.0	38940000.0	117.0	101.6204833984375	10.12905502319336
1.0	38940000.0	38950000.0	97.0	101.69058990478516	10.03567123413086
1.0	38980000.0	38990000.0	94.0	99.27522277832031	9.86378002166748
1.0	39040000.0	39050000.0	99.0	97.00606536865234	9.612244606018066
1.0	39070000.0	39080000.0	85.0	90.58223724365234	8.820579528808594
1.0	39110000.0	39120000.0	69.0	85.81209564208984	8.19243049621582
1.0	39220000.0	39230000.0	84.0	90.23780822753906	8.752389907836914
1.0	39270000.0	39280000.0	94.0	83.114501953125	7.808234214782715
1.0	39330000.0	39340000.0	54.0	56.46312713623047	3.7904610633850098
1.0	39340000.0	39350000.0	73.0	68.2289047241211	5.627139091491699
1.0	39380000.0	39390000.0	48.0	57.06086349487305	3.8744285106658936
1.0	39420000.0	39430000.0	70.0	69.2574234008789	5.783457279205322
1.0	39630000.0	39640000.0	52.0	53.728416442871094	3.3543472290039062
1.0	39650000.0	39660000.0	59.0	57.1538200378418	3.8787834644317627
1.0	39710000.0	39720000.0	60.0	55.62074661254883	3.6447606086730957
1.0	39780000.0	39790000.0	33.0	50.772830963134766	2.935743808746338
1.0	39790000.0	39800000.0	48.0	51.49481964111328	3.034280300140381
1.0	39800000.0	39810000.0	60.0	51.54149627685547	3.041855573654175
1.0	39880000.0	39890000.0	57.0	51.09052658081055	2.969806671142578
1.0	39990000.0	40000000.0	41.0	48.628074645996094	2.6538920402526855
1.0	40070000.0	40080000.0	100.0	64.11921691894531	4.986281394958496
1.0	40100000.0	40110000.0	70.0	71.38163757324219	6.111442565917969
1.0	40160000.0	40170000.0	71.0	65.11284637451172	5.140951156616211
1.0	40170000.0	40180000.0	83.0	66.48554992675781	5.338838577270508
1.0	40180000.0	40190000.0	79.0	72.9849624633789	6.3462629318237305
1.0	40200000.0	40210000.0	66.0	60.233741760253906	4.383467674255371
1.0	40290000.0	40300000.0	54.0	59.48975372314453	4.251639366149902
1.0	40400000.0	40410000.0	63.0	60.848793029785156	4.470184326171875
1.0	40490000.0	40500000.0	67.0	64.90565490722656	5.107663631439209
1.0	40520000.0	40530000.0	51.0	56.9876708984375	3.8710265159606934
1.0	40570000.0	40580000.0	79.0	85.7931900024414	8.16154670715332
1.0	40730000.0	40740000.0	57.0	53.4749870300293	3.3240280151367188
1.0	40740000.0	40750000.0	43.0	53.06876754760742	3.2701077461242676
1.0	40790000.0	40800000.0	86.0	77.35566711425781	6.991917610168457
1.0	40820000.0	40830000.0	87.0	70.87714385986328	6.027356147766113
1.0	40860000.0	40870000.0	66.0	60.81547927856445	4.46369743347168
1.0	40910000.0	40920000.0	50.0	69.83831024169922	5.87515926361084
1.0	40930000.0	40940000.0	67.0	77.29301452636719	6.956053256988525
1.0	40970000.0	40980000.0	67.0	63.56428146362305	4.906796455383301
1.0	41010000.0	41020000.0	85.0	68.2240982055664	5.626722812652588
1.0	41050000.0	41060000.0	81.0	73.76570129394531	6.463797092437744
1.0	41190000.0	41200000.0	62.0	50.810333251953125	2.9334468841552734
1.0	41200000.0	41210000.0	48.0	52.428611755371094	3.1643524169921875
1.0	41230000.0	41240000.0	57.0	44.503746032714844	2.2350659370422363
1.0	41280000.0	41290000.0	48.0	54.209503173828125	3.434622287750244
1.0	41290000.0	41300000.0	54.0	55.739845275878906	3.6640944480895996
1.0	41300000.0	41310000.0	57.0	60.02515411376953	4.338191032409668
1.0	41430000.0	41440000.0	68.0	67.39378356933594	5.492702484130859
1.0	41440000.0	41450000.0	54.0	59.85224151611328	4.315283298492432
1.0	41460000.0	41470000.0	53.0	49.55141067504883	2.7653191089630127
1.0	41590000.0	41600000.0	69.0	54.08576583862305	3.410649061203003
1.0	41690000.0	41700000.0	55.0	54.65239334106445	3.501554489135742
1.0	41700000.0	41710000.0	60.0	52.7304801940918	3.2199268341064453
1.0	41790000.0	41800000.0	59.0	65.47434997558594	5.19612979888916
1.0	41830000.0	41840000.0	55.0	51.97374725341797	3.1108338832855225
1.0	41840000.0	41850000.0	46.0	50.782928466796875	2.949345350265503
1.0	41900000.0	41910000.0	76.0	65.05192565917969	5.120532989501953
1.0	41960000.0	41970000.0	48.0	50.83343505859375	2.953338146209717
1.0	41970000.0	41980000.0	58.0	53.3232536315918	3.302560806274414
1.0	42060000.0	42070000.0	65.0	65.62166595458984	5.217733383178711
1.0	42120000.0	42130000.0	59.0	59.210777282714844	4.215590000152588
1.0	42160000.0	42170000.0	54.0	61.90764617919922	4.637537956237793
1.0	42170000.0	42180000.0	65.0	67.01505279541016	5.4352827072143555
1.0	42250000.0	42260000.0	63.0	66.3140640258789	5.329665184020996
1.0	42290000.0	42300000.0	75.0	64.4903335571289	5.045903205871582
1.0	42300000.0	42310000.0	80.0	65.7513198852539	5.243818759918213
1.0	42360000.0	42370000.0	55.0	59.05952835083008	4.18772029876709
1.0	42370000.0	42380000.0	71.0	73.19542694091797	6.3593430519104
1.0	42460000.0	42470000.0	69.0	70.6829833984375	6.007840156555176
1.0	42540000.0	42550000.0	98.0	83.92626953125	7.924644470214844
1.0	42570000.0	42580000.0	85.0	84.52762603759766	7.958845615386963
1.0	42730000.0	42740000.0	73.0	57.427452087402344	3.9321799278259277
1.0	42770000.0	42780000.0	57.0	56.18897247314453	3.7514138221740723
1.0	42790000.0	42800000.0	45.0	57.22186279296875	3.9046332836151123
1.0	42850000.0	42860000.0	77.0	71.65318298339844	6.149332046508789
1.0	42910000.0	42920000.0	86.0	69.89773559570312	5.883798599243164
1.0	43010000.0	43020000.0	52.0	66.30909729003906	5.32903528213501
1.0	43030000.0	43040000.0	56.0	64.83268737792969	5.097564697265625
1.0	43040000.0	43050000.0	52.0	61.682289123535156	4.602380275726318
1.0	43060000.0	43070000.0	78.0	73.89591217041016	6.461784362792969
1.0	43070000.0	43080000.0	63.0	68.07969665527344	5.600307464599609
1.0	43170000.0	43180000.0	56.0	55.66062545776367	3.6563403606414795
1.0	43180000.0	43190000.0	64.0	56.18585205078125	3.735538959503174
1.0	43210000.0	43220000.0	39.0	46.89799118041992	2.4528415203094482
1.0	43240000.0	43250000.0	49.0	49.67929458618164	2.7942957878112793
1.0	43300000.0	43310000.0	49.0	53.36444091796875	3.3186004161834717
1.0	43420000.0	43430000.0	65.0	58.362159729003906	4.090864658355713
1.0	43490000.0	43500000.0	71.0	70.35554504394531	5.952785491943359
1.0	43600000.0	43610000.0	50.0	73.34278869628906	6.386837959289551
1.0	43610000.0	43620000.0	57.0	69.44317626953125	5.819221019744873
1.0	43690000.0	43700000.0	48.0	58.02912521362305	4.025460720062256
1.0	43700000.0	43710000.0	60.0	59.28307342529297	4.220456600189209
1.0	43800000.0	43810000.0	69.0	58.99403762817383	4.172004222869873
1.0	43830000.0	43840000.0	57.0	43.827247619628906	2.1875836849212646
1.0	43860000.0	43870000.0	43.0	50.04029083251953	2.835873603820801
1.0	43960000.0	43970000.0	61.0	56.9508056640625	3.854076862335205
1.0	44000000.0	44010000.0	46.0	43.288997650146484	2.154649257659912
1.0	44050000.0	44060000.0	30.0	44.30255889892578	2.220221996307373
1.0	44060000.0	44070000.0	44.0	43.1416015625	2.151559829711914
1.0	44100000.0	44110000.0	73.0	61.53681182861328	4.573379993438721
1.0	44120000.0	44130000.0	57.0	47.57883834838867	2.5201950073242188
1.0	44180000.0	44190000.0	39.0	57.13982009887695	3.890005111694336
1.0	44290000.0	44300000.0	57.0	57.11002731323242	3.8748607635498047
1.0	44320000.0	44330000.0	53.0	54.082191467285156	3.4116744995117188
1.0	44330000.0	44340000.0	41.0	54.28261184692383	3.4418959617614746
1.0	44390000.0	44400000.0	49.0	52.55799102783203	3.183079957962036
1.0	44500000.0	44510000.0	53.0	65.22166442871094	5.1622724533081055
1.0	44540000.0	44550000.0	73.0	78.2824935913086	7.135739803314209
1.0	44650000.0	44660000.0	79.0	93.37721252441406	9.176565170288086
1.0	44660000.0	44670000.0	50.0	86.57661437988281	8.303426742553711
1.0	44730000.0	44740000.0	54.0	46.9981575012207	2.4736685752868652
1.0	44770000.0	44780000.0	54.0	47.89812469482422	2.5730695724487305
1.0	44800000.0	44810000.0	45.0	53.681884765625	3.36735463142395
1.0	44830000.0	44840000.0	71.0	80.36445617675781	7.434381008148193
1.0	44840000.0	44850000.0	82.0	80.2848129272461	7.423949241638184
1.0	44930000.0	44940000.0	94.0	87.21224212646484	8.34561538696289
1.0	44970000.0	44980000.0	91.0	78.90715026855469	7.188855171203613
1.0	45000000.0	45010000.0	68.0	72.90338897705078	6.334521770477295
1.0	45060000.0	45070000.0	77.0	69.70028686523438	5.8651838302612305
1.0	45070000.0	45080000.0	57.0	67.5267333984375	5.5174102783203125
1.0	45110000.0	45120000.0	48.0	43.109989166259766	2.1735188961029053
1.0	45130000.0	45140000.0	52.0	52.238983154296875	3.1395423412323
1.0	45150000.0	45160000.0	63.0	60.2216796875	4.365603923797607
1.0	45190000.0	45200000.0	64.0	64.88578796386719	5.10580587387085
1.0	45250000.0	45260000.0	54.0	52.00177764892578	3.1062264442443848
1.0	45260000.0	45270000.0	38.0	53.35253143310547	3.314530611038208
1.0	45330000.0	45340000.0	45.0	52.32094192504883	3.1524713039398193
1.0	45340000.0	45350000.0	56.0	46.52965545654297	2.41164231300354
1.0	45360000.0	45370000.0	44.0	54.187400817871094	3.4275670051574707
1.0	45480000.0	45490000.0	47.0	53.765625	3.369736433029175
1.0	45510000.0	45520000.0	59.0	53.513023376464844	3.32206654548645
1.0	45570000.0	45580000.0	78.0	59.86383819580078	4.3069376945495605
1.0	45590000.0	45600000.0	43.0	66.24668884277344	5.314889430999756
1.0	45700000.0	45710000.0	52.0	72.31256866455078	6.225619792938232
1.0	45790000.0	45800000.0	43.0	47.28215026855469	2.502776861190796
1.0	45810000.0	45820000.0	39.0	47.03530502319336	2.468959093093872
1.0	45880000.0	45890000.0	74.0	55.13520050048828	3.56770396232605
1.0	45930000.0	45940000.0	60.0	60.05574417114258	4.338135719299316
1.0	45950000.0	45960000.0	44.0	53.547279357910156	3.34417462348938
1.0	45980000.0	45990000.0	56.0	52.299659729003906	3.151625156402588
1.0	46020000.0	46030000.0	50.0	47.300079345703125	2.4931082725524902
1.0	46080000.0	46090000.0	54.0	48.30836486816406	2.606153964996338
1.0	46120000.0	46130000.0	51.0	53.465232849121094	3.322047710418701
1.0	46130000.0	46140000.0	44.0	52.499053955078125	3.177537202835083
1.0	46220000.0	46230000.0	89.0	71.51876068115234	6.127872467041016
1.0	46250000.0	46260000.0	80.0	78.2289047241211	7.1166887283325195
1.0	46380000.0	46390000.0	56.0	50.362770080566406	2.8757872581481934
1.0	46390000.0	46400000.0	45.0	52.81928253173828	3.2151641845703125
1.0	46500000.0	46510000.0	33.0	47.04338836669922	2.460909366607666
1.0	46510000.0	46520000.0	55.0	54.10078811645508	3.4103572368621826
1.0	46540000.0	46550000.0	53.0	57.43103790283203	3.925657272338867
1.0	46550000.0	46560000.0	49.0	57.605438232421875	3.9520137310028076
1.0	46630000.0	46640000.0	52.0	54.284080505371094	3.447821855545044
1.0	46660000.0	46670000.0	53.0	53.99639892578125	3.4174370765686035
1.0	46690000.0	46700000.0	75.0	65.76844787597656	5.240952968597412
1.0	46860000.0	46870000.0	38.0	51.8442268371582	3.0920169353485107
1.0	46940000.0	46950000.0	69.0	56.9541015625	3.8527672290802
1.0	46950000.0	46960000.0	71.0	56.47996139526367	3.782721757888794
1.0	46960000.0	46970000.0	87.0	68.5932846069336	5.676873683929443
1.0	47030000.0	47040000.0	30.0	46.68971633911133	2.4352526664733887
1.0	47180000.0	47190000.0	55.0	55.67210006713867	3.6731014251708984
1.0	47320000.0	47330000.0	65.0	65.18815612792969	5.1469550132751465
1.0	47370000.0	47380000.0	59.0	71.64533233642578	6.111311435699463
1.0	47460000.0	47470000.0	57.0	69.80601501464844	5.857782363891602
1.0	47600000.0	47610000.0	79.0	71.00521087646484	6.046975612640381
1.0	47640000.0	47650000.0	43.0	56.010162353515625	3.7183566093444824
1.0	47710000.0	47720000.0	57.0	60.43312454223633	4.401963233947754
1.0	47720000.0	47730000.0	57.0	50.03733825683594	2.8381223678588867
1.0	47760000.0	47770000.0	52.0	50.79581832885742	2.942091941833496
1.0	47790000.0	47800000.0	61.0	51.802894592285156	3.0762979984283447
1.0	47890000.0	47900000.0	49.0	50.26131820678711	2.877232789993286
1.0	47910000.0	47920000.0	48.0	57.87896728515625	4.001538276672363
1.0	48130000.0	48140000.0	66.0	78.76113891601562	7.172089576721191
1.0	48180000.0	48190000.0	57.0	72.90594482421875	6.345587253570557
1.0	48190000.0	48200000.0	75.0	62.15410614013672	4.677445411682129
1.0	48210000.0	48220000.0	64.0	66.47474670410156	5.353367805480957
1.0	48220000.0	48230000.0	55.0	63.59528732299805	4.905767917633057
1.0	48350000.0	48360000.0	70.0	61.055381774902344	4.503310203552246
1.0	48480000.0	48490000.0	76.0	74.8658218383789	6.604377746582031
1.0	48530000.0	48540000.0	83.0	72.98833465576172	6.354828834533691
1.0	48620000.0	48630000.0	83.0	74.69755554199219	6.622359275817871
1.0	48710000.0	48720000.0	54.0	68.19705963134766	5.628072261810303
1.0	48720000.0	48730000.0	72.0	81.35350036621094	7.553454399108887
1.0	48770000.0	48780000.0	61.0	74.4480972290039	6.516660213470459
1.0	48820000.0	48830000.0	64.0	69.43107604980469	5.808795928955078
1.0	48860000.0	48870000.0	73.0	67.6699447631836	5.549248695373535
1.0	48870000.0	48880000.0	73.0	69.35478973388672	5.80881929397583
1.0	48950000.0	48960000.0	102.0	89.49446105957031	8.678399085998535
1.0	48960000.0	48970000.0	99.0	79.93174743652344	7.400848388671875
1.0	49100000.0	49110000.0	89.0	109.22065734863281	10.943669319152832
1.0	49170000.0	49180000.0	96.0	99.44824981689453	9.912683486938477
1.0	49180000.0	49190000.0	94.0	102.6658706665039	10.288148880004883
1.0	49260000.0	49270000.0	106.0	125.29798889160156	12.215470314025879
1.0	49370000.0	49380000.0	112.0	119.09639739990234	11.877657890319824
1.0	49410000.0	49420000.0	106.0	124.32353210449219	12.312763214111328
1.0	49430000.0	49440000.0	122.0	127.7035903930664	12.598825454711914
1.0	49550000.0	49560000.0	154.0	148.99154663085938	13.956199645996094
1.0	49570000.0	49580000.0	151.0	135.95828247070312	13.12926197052002
1.0	49630000.0	49640000.0	129.0	135.1511993408203	13.033605575561523
1.0	49660000.0	49670000.0	140.0	141.49212646484375	12.92900276184082
1.0	49700000.0	49710000.0	124.0	145.84483337402344	13.605799674987793
1.0	49810000.0	49820000.0	144.0	141.4062042236328	13.370733261108398
1.0	49840000.0	49850000.0	131.0	138.6400146484375	13.405011177062988
1.0	49940000.0	49950000.0	168.0	158.9498748779297	13.882794380187988
1.0	50090000.0	50100000.0	129.0	159.03353881835938	13.630549430847168
1.0	50170000.0	50180000.0	155.0	156.4295654296875	13.850687026977539
1.0	50250000.0	50260000.0	132.0	145.26840209960938	13.695544242858887
1.0	50320000.0	50330000.0	132.0	131.09510803222656	12.820261001586914
1.0	50450000.0	50460000.0	148.0	137.78038024902344	13.328889846801758
1.0	50470000.0	50480000.0	119.0	137.70541381835938	13.264076232910156
1.0	50490000.0	50500000.0	116.0	123.24749755859375	12.289746284484863
1.0	50520000.0	50530000.0	124.0	127.00099182128906	12.533079147338867
1.0	50550000.0	50560000.0	117.0	132.8719482421875	12.651823997497559
1.0	50560000.0	50570000.0	113.0	121.98974609375	12.008150100708008
1.0	50580000.0	50590000.0	113.0	126.7421875	12.167791366577148
1.0	50690000.0	50700000.0	128.0	125.29072570800781	12.345865249633789
1.0	50760000.0	50770000.0	113.0	119.66255187988281	11.685693740844727
1.0	50790000.0	50800000.0	85.0	103.98216247558594	10.45107650756836
1.0	50970000.0	50980000.0	66.0	59.39752960205078	4.249267578125
1.0	51060000.0	51070000.0	39.0	60.69036865234375	4.446549415588379
1.0	51180000.0	51190000.0	65.0	61.93461990356445	4.645133018493652
1.0	51240000.0	51250000.0	58.0	59.45526885986328	4.271834373474121
1.0	51250000.0	51260000.0	60.0	60.87263870239258	4.486178398132324
1.0	51290000.0	51300000.0	80.0	64.50043487548828	5.045748233795166
1.0	51330000.0	51340000.0	53.0	58.830360412597656	4.156469345092773
1.0	51440000.0	51450000.0	70.0	67.31729888916016	5.499289035797119
1.0	51480000.0	51490000.0	108.0	94.10331726074219	9.223188400268555
1.0	51490000.0	51500000.0	89.0	94.84033203125	9.316067695617676
1.0	51520000.0	51530000.0	88.0	91.71965026855469	8.916977882385254
1.0	51650000.0	51660000.0	90.0	78.75212097167969	7.219648838043213
1.0	51760000.0	51770000.0	47.0	46.11808395385742	2.366150379180908
1.0	51880000.0	51890000.0	71.0	55.70603561401367	3.658473253250122
1.0	51970000.0	51980000.0	70.0	60.889892578125	4.476513385772705
1.0	52010000.0	52020000.0	81.0	70.28722381591797	5.939475059509277
1.0	52020000.0	52030000.0	76.0	67.58607482910156	5.525537014007568
1.0	52070000.0	52080000.0	72.0	73.94124603271484	6.491213321685791
1.0	52090000.0	52100000.0	58.0	57.145233154296875	3.887388229370117
1.0	52140000.0	52150000.0	70.0	58.3187141418457	4.068286895751953
1.0	52190000.0	52200000.0	60.0	57.49974822998047	3.9423727989196777
1.0	52250000.0	52260000.0	54.0	51.85919952392578	3.092978000640869
1.0	52310000.0	52320000.0	59.0	58.963165283203125	4.174020290374756
1.0	52350000.0	52360000.0	97.0	91.34596252441406	8.940614700317383
1.0	52370000.0	52380000.0	76.0	77.8022232055664	7.0657639503479
1.0	52380000.0	52390000.0	79.0	71.96028137207031	6.195000648498535
1.0	52400000.0	52410000.0	64.0	73.08975982666016	6.358399391174316
1.0	52450000.0	52460000.0	51.0	63.62860107421875	4.916863441467285
1.0	52610000.0	52620000.0	41.0	59.18462371826172	4.206070899963379
1.0	52700000.0	52710000.0	66.0	55.9836311340332	3.702061891555786
1.0	52730000.0	52740000.0	50.0	55.99462890625	3.7056801319122314
1.0	52750000.0	52760000.0	52.0	55.042076110839844	3.559710741043091
1.0	52820000.0	52830000.0	49.0	41.307586669921875	2.0853686332702637
1.0	52830000.0	52840000.0	55.0	50.987754821777344	2.9657444953918457
1.0	52900000.0	52910000.0	46.0	53.26495361328125	3.292691469192505
1.0	52910000.0	52920000.0	51.0	56.698577880859375	3.814432144165039
1.0	53100000.0	53110000.0	57.0	68.9199447631836	5.720074653625488
1.0	53110000.0	53120000.0	69.0	71.47405242919922	6.118107795715332
1.0	53120000.0	53130000.0	78.0	70.88606262207031	6.027441501617432
1.0	53170000.0	53180000.0	62.0	72.53529357910156	6.2870893478393555
1.0	53180000.0	53190000.0	63.0	76.71337890625	6.9116621017456055
1.0	53200000.0	53210000.0	70.0	57.08527374267578	3.87782621383667
1.0	53220000.0	53230000.0	63.0	56.66350173950195	3.8167176246643066
1.0	53270000.0	53280000.0	61.0	56.437530517578125	3.782416582107544
1.0	53400000.0	53410000.0	54.0	56.184326171875	3.736107587814331
1.0	53530000.0	53540000.0	71.0	62.1412467956543	4.670791149139404
1.0	53550000.0	53560000.0	49.0	52.113502502441406	3.124530076980591
1.0	53560000.0	53570000.0	70.0	55.577545166015625	3.655099391937256
1.0	53650000.0	53660000.0	56.0	62.34527587890625	4.703869819641113
1.0	53720000.0	53730000.0	51.0	47.815406799316406	2.573627471923828
1.0	53800000.0	53810000.0	75.0	75.89800262451172	6.783331394195557
1.0	53820000.0	53830000.0	92.0	84.23212432861328	7.942225456237793
1.0	53860000.0	53870000.0	77.0	79.48719024658203	7.3042802810668945
1.0	53870000.0	53880000.0	69.0	74.9546890258789	6.646738529205322
1.0	53930000.0	53940000.0	86.0	74.35502624511719	6.560786247253418
1.0	53940000.0	53950000.0	74.0	82.72804260253906	7.733112335205078
1.0	53960000.0	53970000.0	75.0	75.84335327148438	6.776083946228027
1.0	54030000.0	54040000.0	88.0	79.35636901855469	7.288865089416504
1.0	54040000.0	54050000.0	67.0	68.25989532470703	5.633350849151611
1.0	54050000.0	54060000.0	78.0	71.0438232421875	6.057863712310791
1.0	54090000.0	54100000.0	84.0	76.63319396972656	6.8907623291015625
1.0	54130000.0	54140000.0	54.0	73.09249114990234	6.367892265319824
1.0	54140000.0	54150000.0	56.0	67.9405288696289	5.586343288421631
1.0	54150000.0	54160000.0	64.0	64.54255676269531	5.053280830383301
1.0	54240000.0	54250000.0	45.0	54.51001739501953	3.48488187789917
1.0	54280000.0	54290000.0	51.0	53.54570388793945	3.3420917987823486
1.0	54290000.0	54300000.0	46.0	50.64673614501953	2.9243807792663574
1.0	54300000.0	54310000.0	62.0	68.55632781982422	5.681361198425293
1.0	54340000.0	54350000.0	57.0	51.31526565551758	3.008507013320923
1.0	54370000.0	54380000.0	60.0	51.03594970703125	2.971336603164673
1.0	54400000.0	54410000.0	69.0	55.09904861450195	3.567892551422119
1.0	54420000.0	54430000.0	38.0	49.17094039916992	2.7213633060455322
1.0	54480000.0	54490000.0	45.0	60.90131378173828	4.475988388061523
1.0	54550000.0	54560000.0	35.0	51.81951904296875	3.083092212677002
1.0	54600000.0	54610000.0	65.0	57.198143005371094	3.886563539505005
1.0	54640000.0	54650000.0	48.0	46.54330062866211	2.410047769546509
1.0	54650000.0	54660000.0	48.0	47.15529251098633	2.476694107055664
1.0	54660000.0	54670000.0	50.0	48.513404846191406	2.651398181915283
1.0	54670000.0	54680000.0	41.0	43.84947967529297	2.1877801418304443
1.0	54680000.0	54690000.0	43.0	42.218605041503906	2.110213041305542
1.0	54730000.0	54740000.0	67.0	42.981468200683594	2.124263048171997
1.0	54780000.0	54790000.0	55.0	45.281028747558594	2.286100149154663
1.0	54870000.0	54880000.0	57.0	52.53557205200195	3.1845552921295166
1.0	55080000.0	55090000.0	45.0	59.18486785888672	4.204737663269043
1.0	55100000.0	55110000.0	64.0	57.64628219604492	3.961440324783325
1.0	55120000.0	55130000.0	82.0	59.94358444213867	4.320513725280762
1.0	55130000.0	55140000.0	63.0	53.43886184692383	3.310664415359497
1.0	55240000.0	55250000.0	51.0	47.531124114990234	2.527893304824829
1.0	55280000.0	55290000.0	57.0	58.845497131347656	4.147424221038818
1.0	55420000.0	55430000.0	64.0	70.39976501464844	5.946359634399414
1.0	55430000.0	55440000.0	73.0	56.10844039916992	3.7193222045898438
1.0	55460000.0	55470000.0	70.0	53.68305206298828	3.3481621742248535
1.0	55510000.0	55520000.0	43.0	49.215396881103516	2.719092845916748
1.0	55650000.0	55660000.0	61.0	60.889976501464844	4.478939056396484
1.0	55670000.0	55680000.0	55.0	60.098243713378906	4.35620641708374
1.0	55790000.0	55800000.0	66.0	81.76002502441406	7.604478359222412
1.0	55850000.0	55860000.0	74.0	91.88053894042969	8.946243286132812
1.0	55930000.0	55940000.0	85.0	78.3138198852539	7.130776405334473
1.0	56010000.0	56020000.0	88.0	96.03377532958984	9.362112045288086
1.0	56050000.0	56060000.0	86.0	100.2596206665039	9.683601379394531
1.0	56240000.0	56250000.0	115.0	114.86712646484375	11.174906730651855
1.0	56580000.0	56590000.0	102.0	109.8270034790039	10.97506332397461
1.0	56600000.0	56610000.0	87.0	96.46641540527344	9.4349365234375
1.0	56610000.0	56620000.0	110.0	95.72996520996094	9.343328475952148
1.0	56650000.0	56660000.0	76.0	89.83512878417969	8.712849617004395
1.0	56660000.0	56670000.0	98.0	91.63853454589844	8.849321365356445
1.0	56710000.0	56720000.0	75.0	86.82024383544922	8.311971664428711
1.0	56820000.0	56830000.0	79.0	72.64933013916016	6.298065185546875
1.0	56900000.0	56910000.0	64.0	62.8323974609375	4.7840118408203125
1.0	56950000.0	56960000.0	54.0	65.80536651611328	5.2463788986206055
1.0	56980000.0	56990000.0	49.0	59.942527770996094	4.3306989669799805
1.0	57020000.0	57030000.0	67.0	71.49525451660156	6.0863142013549805
1.0	57050000.0	57060000.0	87.0	78.87919616699219	7.2113938331604
1.0	57120000.0	57130000.0	82.0	86.54996490478516	8.199894905090332
1.0	57180000.0	57190000.0	83.0	87.3486557006836	8.369793891906738
1.0	57220000.0	57230000.0	79.0	89.35525512695312	8.656989097595215
1.0	57280000.0	57290000.0	66.0	81.90353393554688	7.677707672119141
1.0	57310000.0	57320000.0	108.0	94.10572814941406	9.261744499206543
1.0	57320000.0	57330000.0	99.0	108.4887466430664	10.943863868713379
1.0	57420000.0	57430000.0	93.0	106.9156723022461	10.724949836730957
1.0	57460000.0	57470000.0	108.0	104.63395690917969	10.224292755126953
1.0	57530000.0	57540000.0	109.0	103.2825927734375	10.247947692871094
1.0	57600000.0	57610000.0	132.0	109.9350814819336	10.692998886108398
1.0	57640000.0	57650000.0	129.0	108.78569030761719	10.653481483459473
1.0	57650000.0	57660000.0	108.0	105.7476577758789	10.460874557495117
1.0	57760000.0	57770000.0	110.0	108.4732437133789	10.70069694519043
1.0	57780000.0	57790000.0	106.0	110.83518981933594	10.983168601989746
1.0	57910000.0	57920000.0	141.0	121.1943359375	11.830205917358398
1.0	57970000.0	57980000.0	120.0	118.7874755859375	11.567560195922852
1.0	58060000.0	58070000.0	112.0	102.00077056884766	10.174018859863281
1.0	58130000.0	58140000.0	102.0	124.17464447021484	11.987957000732422
1.0	58200000.0	58210000.0	130.0	124.81239318847656	12.055315017700195
1.0	58240000.0	58250000.0	129.0	124.84991455078125	12.15044116973877
1.0	58270000.0	58280000.0	123.0	123.73652648925781	11.844282150268555
1.0	58320000.0	58330000.0	111.0	107.94297790527344	10.82463550567627
1.0	58570000.0	58580000.0	102.0	99.4989242553711	9.810503005981445
1.0	58580000.0	58590000.0	97.0	87.59950256347656	8.429303169250488
1.0	58670000.0	58680000.0	86.0	91.0398941040039	8.828989028930664
1.0	58690000.0	58700000.0	94.0	81.40945434570312	7.578255653381348
1.0	58820000.0	58830000.0	84.0	75.09894561767578	6.655470371246338
1.0	58880000.0	58890000.0	66.0	63.94537353515625	4.956244468688965
1.0	58980000.0	58990000.0	52.0	54.49736404418945	3.501816511154175
1.0	59000000.0	59010000.0	53.0	57.51996612548828	3.955678939819336
1.0	59060000.0	59070000.0	63.0	71.40064239501953	6.096816062927246
1.0	59080000.0	59090000.0	46.0	56.92522430419922	3.8494668006896973
1.0	59320000.0	59330000.0	54.0	55.31110763549805	3.5993449687957764
1.0	59330000.0	59340000.0	52.0	61.73064041137695	4.60491418838501
1.0	59340000.0	59350000.0	53.0	59.545166015625	4.259721755981445
1.0	59430000.0	59440000.0	68.0	58.410804748535156	4.0834550857543945
1.0	59440000.0	59450000.0	47.0	56.637672424316406	3.8042120933532715
1.0	59600000.0	59610000.0	68.0	62.64154052734375	4.755279541015625
1.0	59610000.0	59620000.0	60.0	64.15631866455078	4.997112274169922
1.0	59670000.0	59680000.0	58.0	75.79084777832031	6.765611171722412
1.0	59720000.0	59730000.0	51.0	59.52287673950195	4.264645099639893
1.0	59750000.0	59760000.0	68.0	67.40033721923828	5.497979640960693
1.0	59770000.0	59780000.0	63.0	63.79633331298828	4.932936191558838
1.0	59780000.0	59790000.0	62.0	57.120567321777344	3.8855557441711426
1.0	59850000.0	59860000.0	72.0	59.27442169189453	4.217650413513184
1.0	59960000.0	59970000.0	51.0	61.719635009765625	4.612955093383789
1.0	59990000.0	60000000.0	66.0	60.66753387451172	4.437382221221924
1.0	60000000.0	60010000.0	43.0	45.258113861083984	2.320366144180298
1.0	60030000.0	60040000.0	61.0	63.609886169433594	4.899949073791504
1.0	60060000.0	60070000.0	61.0	54.77568817138672	3.530113697052002
1.0	60120000.0	60130000.0	65.0	60.38899612426758	4.395880699157715
1.0	60130000.0	60140000.0	54.0	56.888092041015625	3.8446993827819824
1.0	60220000.0	60230000.0	51.0	58.0417366027832	4.0349626541137695
1.0	60240000.0	60250000.0	60.0	68.37068176269531	5.650248050689697
1.0	60250000.0	60260000.0	69.0	71.83473205566406	6.172827243804932
1.0	60350000.0	60360000.0	68.0	68.41326904296875	5.6587419509887695
1.0	60400000.0	60410000.0	75.0	82.52517700195312	7.73531436920166
1.0	60480000.0	60490000.0	84.0	90.40650939941406	8.718774795532227
1.0	60510000.0	60520000.0	90.0	95.60691833496094	9.396512031555176
1.0	60560000.0	60570000.0	100.0	100.67290496826172	10.026212692260742
1.0	60590000.0	60600000.0	87.0	93.35414123535156	9.157586097717285
1.0	60630000.0	60640000.0	85.0	102.72100830078125	10.235246658325195
1.0	60640000.0	60650000.0	72.0	103.07115173339844	10.242105484008789
1.0	60710000.0	60720000.0	92.0	103.17626953125	10.220166206359863
1.0	60720000.0	60730000.0	117.0	100.79255676269531	9.906511306762695
1.0	60730000.0	60740000.0	94.0	94.60063171386719	9.318638801574707
1.0	60750000.0	60760000.0	103.0	102.75849914550781	10.239494323730469
1.0	60800000.0	60810000.0	104.0	107.9183120727539	10.7962064743042
1.0	60810000.0	60820000.0	90.0	98.65621948242188	9.728129386901855
1.0	60920000.0	60930000.0	96.0	100.15975952148438	9.787490844726562
1.0	61030000.0	61040000.0	105.0	85.77057647705078	8.174039840698242
1.0	61040000.0	61050000.0	91.0	90.94808197021484	8.731493949890137
1.0	61130000.0	61140000.0	77.0	92.9240493774414	8.988234519958496
1.0	61180000.0	61190000.0	83.0	91.65648651123047	8.857551574707031
1.0	61210000.0	61220000.0	87.0	87.10099029541016	8.311406135559082
1.0	61260000.0	61270000.0	88.0	89.72335052490234	8.651062965393066
1.0	61270000.0	61280000.0	98.0	83.36845397949219	7.749398708343506
1.0	61310000.0	61320000.0	79.0	81.81124114990234	7.608724117279053
1.0	61430000.0	61440000.0	73.0	73.71931457519531	6.450177192687988
1.0	61440000.0	61450000.0	56.0	72.76903533935547	6.319205284118652
1.0	61450000.0	61460000.0	73.0	70.95868682861328	6.043759822845459
1.0	61470000.0	61480000.0	81.0	70.0813980102539	5.908688545227051
1.0	61510000.0	61520000.0	67.0	64.02291107177734	4.975663185119629
1.0	61570000.0	61580000.0	56.0	65.40921783447266	5.187092304229736
1.0	61580000.0	61590000.0	81.0	62.11530303955078	4.667827129364014
1.0	61600000.0	61610000.0	61.0	62.12721633911133	4.6718854904174805
1.0	61700000.0	61710000.0	72.0	64.42154693603516	5.032929420471191
1.0	61740000.0	61750000.0	75.0	65.66638946533203	5.225389003753662
1.0	61750000.0	61760000.0	56.0	63.65821075439453	4.9117279052734375
1.0	61770000.0	61780000.0	60.0	58.73649978637695	4.136666297912598
1.0	61840000.0	61850000.0	58.0	60.5347900390625	4.418429851531982
1.0	61860000.0	61870000.0	70.0	58.575706481933594	4.1103129386901855
1.0	61910000.0	61920000.0	60.0	58.992652893066406	4.179379463195801
1.0	62020000.0	62030000.0	88.0	84.47714233398438	7.967466831207275
1.0	62030000.0	62040000.0	87.0	80.51396179199219	7.4218244552612305
1.0	62060000.0	62070000.0	65.0	85.24543762207031	8.093820571899414
1.0	62070000.0	62080000.0	81.0	73.98493957519531	6.497084617614746
1.0	62090000.0	62100000.0	77.0	79.82676696777344	7.3471527099609375
1.0	62110000.0	62120000.0	61.0	75.60380554199219	6.74172830581665
1.0	62250000.0	62260000.0	64.0	52.0318717956543	3.125760316848755
1.0	62290000.0	62300000.0	48.0	50.4661979675293	2.9040019512176514
1.0	62330000.0	62340000.0	46.0	52.41633987426758	3.179910182952881
1.0	62340000.0	62350000.0	48.0	53.15818405151367	3.286283016204834
1.0	62510000.0	62520000.0	63.0	54.97003936767578	3.5648341178894043
1.0	62550000.0	62560000.0	75.0	55.0648193359375	3.5690197944641113
1.0	62580000.0	62590000.0	63.0	59.42551803588867	4.254563808441162
1.0	62600000.0	62610000.0	59.0	54.119842529296875	3.4444403648376465
1.0	62660000.0	62670000.0	73.0	76.17779541015625	6.815765380859375
1.0	62730000.0	62740000.0	65.0	66.62916564941406	5.382627487182617
1.0	62740000.0	62750000.0	71.0	71.29886627197266	6.077960968017578
1.0	62770000.0	62780000.0	82.0	73.55355072021484	6.426732540130615
1.0	62780000.0	62790000.0	73.0	74.53409576416016	6.5819292068481445
1.0	62830000.0	62840000.0	86.0	74.08223724365234	6.513598442077637
1.0	62860000.0	62870000.0	64.0	68.82493591308594	5.721463680267334
1.0	62870000.0	62880000.0	73.0	65.98381042480469	5.278975009918213
1.0	62940000.0	62950000.0	55.0	55.68781661987305	3.662505626678467
1.0	62950000.0	62960000.0	67.0	54.974143981933594	3.554452896118164
1.0	63240000.0	63250000.0	77.0	80.52349853515625	7.456217288970947
1.0	63250000.0	63260000.0	54.0	66.23191833496094	5.315266132354736
1.0	63370000.0	63380000.0	80.0	93.87754821777344	9.226873397827148
1.0	63400000.0	63410000.0	95.0	98.15132904052734	9.721919059753418
1.0	63470000.0	63480000.0	79.0	96.0052261352539	9.490884780883789
1.0	63620000.0	63630000.0	95.0	113.17723083496094	11.37163257598877
1.0	63640000.0	63650000.0	116.0	115.15315246582031	11.54390811920166
1.0	63800000.0	63810000.0	94.0	100.61518096923828	10.037190437316895
1.0	63830000.0	63840000.0	68.0	68.94132232666016	5.7562360763549805
1.0	63890000.0	63900000.0	67.0	62.274024963378906	4.692334175109863
1.0	63960000.0	63970000.0	39.0	54.529808044433594	3.4869561195373535
1.0	63980000.0	63990000.0	55.0	57.438743591308594	3.933518648147583
1.0	63990000.0	64000000.0	49.0	52.44672393798828	3.185415744781494
1.0	64040000.0	64050000.0	49.0	62.16416549682617	4.673554420471191
1.0	64060000.0	64070000.0	48.0	53.89018630981445	3.3961188793182373
1.0	64120000.0	64130000.0	64.0	57.089927673339844	3.890143871307373
1.0	64140000.0	64150000.0	73.0	67.23934173583984	5.471719264984131
1.0	64160000.0	64170000.0	67.0	61.890724182128906	4.643970966339111
1.0	64190000.0	64200000.0	71.0	72.65095520019531	6.299118995666504
1.0	64220000.0	64230000.0	82.0	80.88166809082031	7.511371612548828
1.0	64230000.0	64240000.0	59.0	77.72347259521484	7.050759315490723
1.0	64260000.0	64270000.0	67.0	68.9301528930664	5.73599910736084
1.0	64340000.0	64350000.0	75.0	71.4936294555664	6.118163108825684
1.0	64380000.0	64390000.0	50.0	67.07673645019531	5.452346324920654
1.0	64430000.0	64440000.0	77.0	72.9970474243164	6.351628303527832
1.0	64440000.0	64450000.0	84.0	72.03903198242188	6.210325241088867
1.0	64460000.0	64470000.0	86.0	74.1667251586914	6.520336151123047
1.0	64480000.0	64490000.0	76.0	68.54414367675781	5.681830406188965
1.0	64580000.0	64590000.0	76.0	78.38999938964844	7.144448280334473
1.0	64640000.0	64650000.0	79.0	74.86617279052734	6.632072448730469
1.0	64680000.0	64690000.0	98.0	93.50376892089844	9.181184768676758
1.0	64700000.0	64710000.0	78.0	85.55055236816406	8.166154861450195
1.0	64750000.0	64760000.0	77.0	87.95079040527344	8.428348541259766
1.0	64840000.0	64850000.0	108.0	87.79386901855469	8.448715209960938
1.0	64870000.0	64880000.0	89.0	88.81267547607422	8.575907707214355
1.0	64940000.0	64950000.0	68.0	61.0020751953125	4.499325275421143
1.0	65010000.0	65020000.0	69.0	68.33595275878906	5.636493682861328
1.0	65030000.0	65040000.0	66.0	64.09413146972656	4.981141090393066
1.0	65110000.0	65120000.0	51.0	65.98785400390625	5.278555870056152
1.0	65150000.0	65160000.0	60.0	58.82854080200195	4.155898094177246
1.0	65160000.0	65170000.0	69.0	68.02088928222656	5.592770099639893
1.0	65250000.0	65260000.0	55.0	56.717437744140625	3.8256988525390625
1.0	65290000.0	65300000.0	54.0	51.588043212890625	3.0599398612976074
1.0	65300000.0	65310000.0	39.0	50.155513763427734	2.850550651550293
1.0	65370000.0	65380000.0	37.0	56.92182540893555	3.8513057231903076
1.0	65400000.0	65410000.0	67.0	56.7224006652832	3.819363832473755
1.0	65450000.0	65460000.0	70.0	59.2541389465332	4.214751243591309
1.0	65460000.0	65470000.0	46.0	60.12665557861328	4.359158515930176
1.0	65490000.0	65500000.0	67.0	60.2523307800293	4.374648094177246
1.0	65500000.0	65510000.0	63.0	58.7701301574707	4.144718170166016
1.0	65540000.0	65550000.0	66.0	80.48533630371094	7.449658393859863
1.0	65560000.0	65570000.0	74.0	76.301025390625	6.808889865875244
1.0	65580000.0	65590000.0	90.0	67.39634704589844	5.505905628204346
1.0	65600000.0	65610000.0	66.0	70.54670715332031	5.984225273132324
1.0	65730000.0	65740000.0	68.0	68.72113800048828	5.708136558532715
1.0	65740000.0	65750000.0	73.0	71.12503814697266	6.070323944091797
1.0	65760000.0	65770000.0	78.0	78.364501953125	7.106860160827637
1.0	65780000.0	65790000.0	81.0	78.64360046386719	7.14508581161499
1.0	65840000.0	65850000.0	87.0	71.43331146240234	6.113392353057861
1.0	65850000.0	65860000.0	71.0	62.68217849731445	4.765369415283203
1.0	65870000.0	65880000.0	75.0	67.56472778320312	5.5233049392700195
1.0	65900000.0	65910000.0	60.0	65.38592529296875	5.191102027893066
1.0	66060000.0	66070000.0	89.0	81.20497131347656	7.555703163146973
1.0	66120000.0	66130000.0	109.0	108.436279296875	10.851664543151855
1.0	66130000.0	66140000.0	103.0	104.54270935058594	10.483818054199219
1.0	66220000.0	66230000.0	98.0	103.47673034667969	10.350885391235352
1.0	66340000.0	66350000.0	87.0	93.57270812988281	9.212532043457031
1.0	66360000.0	66370000.0	110.0	114.88304138183594	11.46702766418457
1.0	66370000.0	66380000.0	116.0	112.24214172363281	11.215977668762207
1.0	66400000.0	66410000.0	109.0	115.47530364990234	11.549406051635742
1.0	66410000.0	66420000.0	87.0	99.4494400024414	9.921284675598145
1.0	66430000.0	66440000.0	94.0	113.43879699707031	11.17999267578125
1.0	66510000.0	66520000.0	103.0	117.0787124633789	11.415135383605957
1.0	66520000.0	66530000.0	118.0	116.0390853881836	11.313775062561035
1.0	66570000.0	66580000.0	101.0	93.32379913330078	9.161293983459473
1.0	66600000.0	66610000.0	93.0	96.97457122802734	9.563230514526367
1.0	66640000.0	66650000.0	85.0	104.60350036621094	10.273714065551758
1.0	66680000.0	66690000.0	119.0	103.1034164428711	10.139047622680664
1.0	66690000.0	66700000.0	92.0	100.72779846191406	9.976564407348633
1.0	66800000.0	66810000.0	73.0	86.82341003417969	8.23928451538086
1.0	66940000.0	66950000.0	60.0	86.36491394042969	8.28897762298584
1.0	67020000.0	67030000.0	119.0	99.59037780761719	9.764512062072754
1.0	67060000.0	67070000.0	96.0	111.3337173461914	10.949560165405273
1.0	67080000.0	67090000.0	89.0	109.09150695800781	10.739530563354492
1.0	67090000.0	67100000.0	111.0	102.96219635009766	10.113067626953125
1.0	67170000.0	67180000.0	94.0	92.81401824951172	9.09985065460205
1.0	67230000.0	67240000.0	75.0	85.07193756103516	8.095544815063477
1.0	67290000.0	67300000.0	97.0	79.77609252929688	7.28402853012085
1.0	67320000.0	67330000.0	71.0	77.34136962890625	6.984986782073975
1.0	67420000.0	67430000.0	65.0	52.90644454956055	3.263639450073242
1.0	67440000.0	67450000.0	57.0	52.51896286010742	3.199206829071045
1.0	67460000.0	67470000.0	50.0	52.50850296020508	3.2129268646240234
1.0	67500000.0	67510000.0	61.0	54.63348388671875	3.5239453315734863
1.0	67620000.0	67630000.0	90.0	86.06745147705078	8.210158348083496
1.0	67690000.0	67700000.0	66.0	77.37943267822266	6.998525142669678
1.0	67740000.0	67750000.0	104.0	85.32553100585938	8.133161544799805
1.0	67770000.0	67780000.0	76.0	80.06690979003906	7.40179443359375
1.0	67780000.0	67790000.0	59.0	79.35233306884766	7.28277587890625
1.0	67820000.0	67830000.0	57.0	75.01044464111328	6.642919063568115
1.0	67830000.0	67840000.0	59.0	67.82846069335938	5.562960147857666
1.0	67880000.0	67890000.0	49.0	58.1424446105957	4.0451860427856445
1.0	67910000.0	67920000.0	75.0	75.9073486328125	6.786582946777344
1.0	67920000.0	67930000.0	66.0	71.35279846191406	6.103231430053711
1.0	67960000.0	67970000.0	84.0	74.21993255615234	6.54416036605835
1.0	68000000.0	68010000.0	63.0	68.12238311767578	5.612824440002441
1.0	68080000.0	68090000.0	69.0	68.30249786376953	5.635556221008301
1.0	68150000.0	68160000.0	47.0	58.22499465942383	4.0649333000183105
1.0	68200000.0	68210000.0	54.0	54.01911163330078	3.40093994140625
1.0	68210000.0	68220000.0	47.0	54.7214241027832	3.5116982460021973
1.0	68270000.0	68280000.0	65.0	57.2032470703125	3.8954708576202393
1.0	68300000.0	68310000.0	60.0	61.687469482421875	4.599732398986816
1.0	68440000.0	68450000.0	74.0	77.81782531738281	7.027841091156006
1.0	68490000.0	68500000.0	86.0	78.197509765625	7.089841365814209
1.0	68510000.0	68520000.0	47.0	64.7332992553711	5.085454940795898
1.0	68600000.0	68610000.0	46.0	55.886993408203125	3.6907355785369873
1.0	68780000.0	68790000.0	75.0	79.878173828125	7.370877742767334
1.0	68800000.0	68810000.0	88.0	91.86408233642578	8.94139575958252
1.0	68920000.0	68930000.0	96.0	107.12376403808594	10.486719131469727
1.0	68930000.0	68940000.0	84.0	97.53811645507812	9.600581169128418
1.0	69300000.0	69310000.0	139.0	159.4658966064453	13.287386894226074
1.0	69320000.0	69330000.0	166.0	159.32717895507812	13.203007698059082
1.0	69350000.0	69360000.0	148.0	159.1411590576172	13.308636665344238
1.0	69360000.0	69370000.0	148.0	151.58570861816406	13.389245986938477
1.0	69390000.0	69400000.0	92.0	108.61601257324219	11.004050254821777
1.0	69460000.0	69470000.0	136.0	128.4724884033203	12.626764297485352
1.0	69590000.0	69600000.0	179.0	167.78811645507812	13.469110488891602
1.0	69600000.0	69610000.0	184.0	176.05038452148438	13.888891220092773
1.0	69610000.0	69620000.0	141.0	169.25592041015625	13.711071968078613
1.0	69670000.0	69680000.0	199.0	170.82571411132812	13.8222017288208
1.0	69740000.0	69750000.0	144.0	174.73965454101562	14.01911735534668
1.0	69780000.0	69790000.0	152.0	171.40219116210938	13.707736015319824
1.0	69900000.0	69910000.0	196.0	180.3728485107422	13.930025100708008
1.0	69910000.0	69920000.0	141.0	151.1044464111328	13.399513244628906
1.0	69940000.0	69950000.0	147.0	164.6226043701172	13.564409255981445
1.0	70050000.0	70060000.0	169.0	164.65179443359375	13.492111206054688
1.0	70060000.0	70070000.0	182.0	161.2328338623047	13.360727310180664
1.0	70100000.0	70110000.0	152.0	159.49832153320312	13.314373970031738
1.0	70200000.0	70210000.0	136.0	146.0624237060547	13.147625923156738
1.0	70290000.0	70300000.0	164.0	146.2471923828125	12.79597282409668
1.0	70300000.0	70310000.0	149.0	142.81626892089844	12.622658729553223
1.0	70310000.0	70320000.0	160.0	151.77569580078125	12.944851875305176
1.0	70360000.0	70370000.0	158.0	150.01754760742188	13.014912605285645
1.0	70380000.0	70390000.0	122.0	134.3037872314453	12.380825996398926
1.0	70410000.0	70420000.0	145.0	140.2445831298828	12.638032913208008
1.0	70420000.0	70430000.0	172.0	139.1372528076172	12.656356811523438
1.0	70450000.0	70460000.0	159.0	132.97439575195312	12.372186660766602
1.0	70500000.0	70510000.0	137.0	122.02384948730469	11.8045015335083
1.0	70620000.0	70630000.0	72.0	69.46987915039062	5.844152927398682
1.0	70650000.0	70660000.0	73.0	65.57218170166016	5.231217861175537
1.0	70810000.0	70820000.0	70.0	59.69533157348633	4.300524711608887
1.0	70850000.0	70860000.0	101.0	93.11600494384766	9.135074615478516
1.0	70890000.0	70900000.0	77.0	66.67878723144531	5.403669357299805
1.0	70910000.0	70920000.0	88.0	91.13862609863281	8.848013877868652
1.0	70930000.0	70940000.0	95.0	108.3677749633789	10.856691360473633
1.0	70950000.0	70960000.0	105.0	103.21466064453125	10.350485801696777
1.0	70970000.0	70980000.0	86.0	99.20169830322266	9.901788711547852
1.0	71070000.0	71080000.0	130.0	136.60018920898438	12.872838973999023
1.0	71090000.0	71100000.0	116.0	135.7962188720703	12.673784255981445
1.0	71200000.0	71210000.0	135.0	142.195556640625	13.163627624511719
1.0	71230000.0	71240000.0	149.0	163.51821899414062	13.694082260131836
1.0	71340000.0	71350000.0	177.0	167.9583282470703	13.710042953491211
1.0	71350000.0	71360000.0	147.0	159.5319366455078	13.424914360046387
1.0	71440000.0	71450000.0	150.0	148.0249481201172	12.829504013061523
1.0	71490000.0	71500000.0	126.0	143.0458526611328	12.958765029907227
1.0	71570000.0	71580000.0	93.0	93.3204345703125	9.239534378051758
1.0	71670000.0	71680000.0	143.0	130.22134399414062	12.044966697692871
1.0	71710000.0	71720000.0	109.0	130.44960021972656	12.123022079467773
1.0	71740000.0	71750000.0	102.0	128.77420043945312	12.081830978393555
1.0	71770000.0	71780000.0	104.0	125.03349304199219	11.84850025177002
1.0	71900000.0	71910000.0	144.0	138.3027801513672	12.454279899597168
1.0	71910000.0	71920000.0	128.0	140.4545135498047	12.606084823608398
1.0	71930000.0	71940000.0	143.0	134.88418579101562	12.314908981323242
1.0	71940000.0	71950000.0	132.0	135.31954956054688	12.381387710571289
1.0	71960000.0	71970000.0	136.0	145.358642578125	12.899462699890137
1.0	72140000.0	72150000.0	139.0	162.71067810058594	13.565600395202637
1.0	72190000.0	72200000.0	164.0	167.04905700683594	13.719724655151367
1.0	72240000.0	72250000.0	165.0	164.3223114013672	13.426980972290039
1.0	72250000.0	72260000.0	143.0	153.23184204101562	13.271878242492676
1.0	72320000.0	72330000.0	194.0	151.40301513671875	13.038065910339355
1.0	72400000.0	72410000.0	126.0	142.8226776123047	12.891571044921875
1.0	72430000.0	72440000.0	156.0	147.87255859375	12.885515213012695
1.0	72470000.0	72480000.0	129.0	152.625732421875	13.113314628601074
1.0	72500000.0	72510000.0	126.0	155.89453125	13.519357681274414
1.0	72580000.0	72590000.0	178.0	173.2604522705078	13.635992050170898
1.0	72590000.0	72600000.0	204.0	174.541015625	13.848869323730469
1.0	72600000.0	72610000.0	154.0	174.55776977539062	13.904924392700195
1.0	72660000.0	72670000.0	151.0	181.6526641845703	13.903623580932617
1.0	72670000.0	72680000.0	188.0	171.3931884765625	13.543523788452148
1.0	72750000.0	72760000.0	158.0	150.51895141601562	13.066105842590332
1.0	72810000.0	72820000.0	150.0	141.7162322998047	12.901654243469238
1.0	72820000.0	72830000.0	190.0	153.60159301757812	13.057235717773438
1.0	72920000.0	72930000.0	179.0	181.30369567871094	13.833940505981445
1.0	72930000.0	72940000.0	157.0	176.25694274902344	13.822097778320312
1.0	73010000.0	73020000.0	167.0	180.39698791503906	13.932111740112305
1.0	73070000.0	73080000.0	162.0	194.4053955078125	14.431940078735352
1.0	73110000.0	73120000.0	177.0	197.394287109375	14.482295036315918
1.0	73120000.0	73130000.0	207.0	201.22836303710938	14.715812683105469
1.0	73200000.0	73210000.0	213.0	213.3662872314453	15.204015731811523
1.0	73230000.0	73240000.0	190.0	213.8461151123047	15.258639335632324
1.0	73260000.0	73270000.0	185.0	213.87710571289062	15.245651245117188
1.0	73310000.0	73320000.0	197.0	203.20132446289062	14.816441535949707
1.0	73320000.0	73330000.0	218.0	208.07760620117188	15.007562637329102
1.0	73350000.0	73360000.0	208.0	194.95526123046875	14.497503280639648
1.0	73400000.0	73410000.0	204.0	208.1755828857422	15.005297660827637
1.0	73540000.0	73550000.0	230.0	222.0735626220703	15.669708251953125
1.0	73800000.0	73810000.0	187.0	201.5431671142578	14.774744033813477
1.0	73820000.0	73830000.0	215.0	200.545166015625	14.71373176574707
1.0	73840000.0	73850000.0	175.0	194.10269165039062	14.433537483215332
1.0	73990000.0	74000000.0	173.0	166.4329376220703	13.704322814941406
1.0	74030000.0	74040000.0	140.0	154.80850219726562	13.695838928222656
1.0	74120000.0	74130000.0	163.0	163.59649658203125	13.610300064086914
1.0	74140000.0	74150000.0	134.0	140.3526153564453	13.23832893371582
1.0	74170000.0	74180000.0	154.0	161.72962951660156	13.620080947875977
1.0	74250000.0	74260000.0	153.0	157.8044891357422	13.465368270874023
1.0	74270000.0	74280000.0	123.0	157.97879028320312	13.636735916137695
1.0	74430000.0	74440000.0	162.0	160.88504028320312	13.928237915039062
1.0	74550000.0	74560000.0	143.0	163.60504150390625	13.714970588684082
1.0	74570000.0	74580000.0	160.0	150.5089569091797	13.436605453491211
1.0	74590000.0	74600000.0	153.0	136.0283203125	12.861775398254395
1.0	74600000.0	74610000.0	166.0	146.7047119140625	13.201231002807617
1.0	74780000.0	74790000.0	118.0	128.7443084716797	12.120328903198242
1.0	74820000.0	74830000.0	128.0	130.14276123046875	12.320591926574707
1.0	74830000.0	74840000.0	117.0	132.2095184326172	12.178010940551758
1.0	74850000.0	74860000.0	127.0	137.7162322998047	12.782247543334961
1.0	74960000.0	74970000.0	152.0	148.00289916992188	13.494916915893555
1.0	74980000.0	74990000.0	148.0	154.37252807617188	13.750025749206543
1.0	75020000.0	75030000.0	155.0	158.85299682617188	13.865188598632812
1.0	75030000.0	75040000.0	153.0	167.21873474121094	13.97614574432373
1.0	75080000.0	75090000.0	153.0	153.4141387939453	13.422407150268555
1.0	75090000.0	75100000.0	152.0	154.66928100585938	13.213175773620605
1.0	75300000.0	75310000.0	156.0	164.86595153808594	13.791369438171387
1.0	75310000.0	75320000.0	195.0	169.68463134765625	13.7860746383667
1.0	75420000.0	75430000.0	178.0	186.66786193847656	14.36107349395752
1.0	75470000.0	75480000.0	184.0	194.34127807617188	14.600534439086914
1.0	75510000.0	75520000.0	198.0	188.08004760742188	14.28203296661377
1.0	75550000.0	75560000.0	183.0	182.1095428466797	14.04835033416748
1.0	75660000.0	75670000.0	135.0	145.91708374023438	13.577593803405762
1.0	75750000.0	75760000.0	166.0	147.73977661132812	12.937723159790039
1.0	75770000.0	75780000.0	160.0	140.6353302001953	12.744625091552734
1.0	75790000.0	75800000.0	152.0	138.1876983642578	12.570773124694824
1.0	75820000.0	75830000.0	166.0	145.69430541992188	12.797515869140625
1.0	75930000.0	75940000.0	137.0	136.35719299316406	12.524330139160156
1.0	76020000.0	76030000.0	102.0	124.60490417480469	12.043375968933105
1.0	76080000.0	76090000.0	114.0	112.28336334228516	11.215728759765625
1.0	76100000.0	76110000.0	95.0	109.45796203613281	10.908406257629395
1.0	76120000.0	76130000.0	113.0	123.17475891113281	11.76881217956543
1.0	76190000.0	76200000.0	63.0	65.98274230957031	5.319825172424316
1.0	76200000.0	76210000.0	85.0	64.85206604003906	5.135249137878418
1.0	76230000.0	76240000.0	74.0	85.02147674560547	8.087854385375977
1.0	76260000.0	76270000.0	90.0	81.58086395263672	7.62600564956665
1.0	76280000.0	76290000.0	90.0	89.93893432617188	8.736124038696289
1.0	76300000.0	76310000.0	107.0	100.32334899902344	9.989849090576172
1.0	76380000.0	76390000.0	117.0	128.2173614501953	12.459224700927734
1.0	76420000.0	76430000.0	110.0	123.92732238769531	12.035062789916992
1.0	76470000.0	76480000.0	120.0	123.70955657958984	11.99980640411377
1.0	76560000.0	76570000.0	118.0	123.7289047241211	12.047747611999512
1.0	76620000.0	76630000.0	105.0	109.08998107910156	10.961450576782227
1.0	76640000.0	76650000.0	141.0	129.77114868164062	12.232948303222656
1.0	76880000.0	76890000.0	138.0	133.8292999267578	12.362737655639648
1.0	76950000.0	76960000.0	102.0	107.89456939697266	10.810830116271973
1.0	76990000.0	77000000.0	109.0	129.47714233398438	12.126989364624023
1.0	77010000.0	77020000.0	124.0	115.69319152832031	11.36984634399414
1.0	77080000.0	77090000.0	139.0	128.56307983398438	11.937797546386719
1.0	77140000.0	77150000.0	121.0	137.00216674804688	12.81306266784668
1.0	77250000.0	77260000.0	141.0	148.03579711914062	13.158044815063477
1.0	77330000.0	77340000.0	123.0	111.0058364868164	11.086942672729492
1.0	77390000.0	77400000.0	155.0	125.11601257324219	11.927922248840332
1.0	77400000.0	77410000.0	116.0	125.07752990722656	11.754054069519043
1.0	77450000.0	77460000.0	153.0	126.92147064208984	12.0761137008667
1.0	77490000.0	77500000.0	115.0	114.3050308227539	11.023340225219727
1.0	77540000.0	77550000.0	103.0	111.26472473144531	10.778372764587402
1.0	77700000.0	77710000.0	105.0	109.28852844238281	10.951656341552734
1.0	77720000.0	77730000.0	113.0	112.40870666503906	11.262430191040039
1.0	77760000.0	77770000.0	121.0	112.85135650634766	11.077337265014648
1.0	77780000.0	77790000.0	111.0	101.99137878417969	10.163134574890137
1.0	77790000.0	77800000.0	116.0	113.36578369140625	11.223355293273926
1.0	77800000.0	77810000.0	101.0	109.3623046875	10.754703521728516
1.0	77920000.0	77930000.0	103.0	97.88774108886719	9.69226360321045
1.0	77950000.0	77960000.0	92.0	89.83445739746094	8.665756225585938
1.0	77970000.0	77980000.0	104.0	90.91181182861328	8.819786071777344
1.0	78010000.0	78020000.0	81.0	79.8857421875	7.371588230133057
1.0	78030000.0	78040000.0	50.0	60.169578552246094	4.375096321105957
1.0	78040000.0	78050000.0	64.0	59.551544189453125	4.272970676422119
1.0	78090000.0	78100000.0	72.0	54.95012283325195	3.556588649749756
1.0	78220000.0	78230000.0	61.0	61.262184143066406	4.540398597717285
1.0	78270000.0	78280000.0	46.0	52.27600860595703	3.1556663513183594
1.0	78290000.0	78300000.0	59.0	58.49884033203125	4.0960373878479
1.0	78360000.0	78370000.0	55.0	57.587562561035156	3.968303680419922
1.0	78410000.0	78420000.0	63.0	57.315528869628906	3.913717746734619
1.0	78430000.0	78440000.0	58.0	59.552513122558594	4.271447658538818
1.0	78460000.0	78470000.0	76.0	63.06664276123047	4.821724891662598
1.0	78530000.0	78540000.0	78.0	71.28108978271484	6.097912788391113
1.0	78610000.0	78620000.0	68.0	69.98737335205078	5.899117469787598
1.0	78680000.0	78690000.0	77.0	85.3620834350586	8.089189529418945
1.0	78690000.0	78700000.0	63.0	77.697509765625	7.009075164794922
1.0	78750000.0	78760000.0	85.0	87.21173095703125	8.366355895996094
1.0	78820000.0	78830000.0	93.0	100.54000854492188	9.9362154006958
1.0	78860000.0	78870000.0	112.0	110.15473937988281	10.896105766296387
1.0	78870000.0	78880000.0	123.0	114.70613861083984	11.201292037963867
1.0	78900000.0	78910000.0	104.0	118.03662109375	11.424511909484863
1.0	78930000.0	78940000.0	117.0	118.05599212646484	11.392293930053711
1.0	78940000.0	78950000.0	93.0	107.1817398071289	10.746625900268555
1.0	79000000.0	79010000.0	124.0	119.73388671875	11.52474594116211
1.0	79030000.0	79040000.0	127.0	107.44172668457031	10.73481559753418
1.0	79050000.0	79060000.0	93.0	116.39593505859375	11.32512378692627
1.0	79100000.0	79110000.0	81.0	124.50270080566406	11.776061058044434
1.0	79140000.0	79150000.0	75.0	108.1800765991211	10.887553215026855
1.0	79190000.0	79200000.0	136.0	135.7564239501953	12.838519096374512
1.0	79200000.0	79210000.0	166.0	137.1944580078125	12.772587776184082
1.0	79270000.0	79280000.0	127.0	146.193359375	13.226385116577148
1.0	79290000.0	79300000.0	123.0	145.89913940429688	13.206720352172852
1.0	79430000.0	79440000.0	170.0	174.70416259765625	13.6625337600708
1.0	79490000.0	79500000.0	173.0	171.56251525878906	13.557592391967773
1.0	79560000.0	79570000.0	179.0	165.9619903564453	13.414535522460938
1.0	79580000.0	79590000.0	176.0	165.25375366210938	13.406039237976074
1.0	79640000.0	79650000.0	137.0	170.8749237060547	13.576700210571289
1.0	79670000.0	79680000.0	158.0	169.77865600585938	13.640886306762695
1.0	79700000.0	79710000.0	154.0	165.12554931640625	13.501032829284668
1.0	79760000.0	79770000.0	184.0	169.6064910888672	13.655824661254883
1.0	79810000.0	79820000.0	143.0	162.8102264404297	13.886909484863281
1.0	79940000.0	79950000.0	180.0	169.77227783203125	13.624028205871582
1.0	80040000.0	80050000.0	188.0	158.57362365722656	13.41230297088623
1.0	80070000.0	80080000.0	184.0	157.64480590820312	13.346609115600586
1.0	80100000.0	80110000.0	144.0	122.65309143066406	12.214029312133789
1.0	80110000.0	80120000.0	146.0	155.40109252929688	13.278884887695312
1.0	80330000.0	80340000.0	176.0	162.5735321044922	13.638379096984863
1.0	80360000.0	80370000.0	165.0	159.91744995117188	13.358911514282227
1.0	80370000.0	80380000.0	151.0	160.04574584960938	13.306364059448242
1.0	80380000.0	80390000.0	189.0	162.15280151367188	13.442889213562012
1.0	80450000.0	80460000.0	164.0	162.05014038085938	13.46855354309082
1.0	80520000.0	80530000.0	141.0	159.68051147460938	13.707939147949219
1.0	80560000.0	80570000.0	187.0	173.1961669921875	13.717936515808105
1.0	80570000.0	80580000.0	147.0	175.8323974609375	13.896005630493164
1.0	80650000.0	80660000.0	173.0	172.00318908691406	13.856924057006836
1.0	80690000.0	80700000.0	153.0	167.8541259765625	13.691543579101562
1.0	80720000.0	80730000.0	151.0	178.41348266601562	13.864480972290039
1.0	80730000.0	80740000.0	179.0	175.31765747070312	13.8377103805542
1.0	80750000.0	80760000.0	163.0	164.33851623535156	13.783182144165039
1.0	80800000.0	80810000.0	161.0	161.53245544433594	13.752306938171387
1.0	80810000.0	80820000.0	170.0	173.2454071044922	13.763006210327148
1.0	80870000.0	80880000.0	123.0	123.2158432006836	12.311803817749023
1.0	81080000.0	81090000.0	153.0	159.9010772705078	13.39021110534668
1.0	81090000.0	81100000.0	148.0	163.35743713378906	13.421119689941406
1.0	81110000.0	81120000.0	163.0	148.2528076171875	13.032307624816895
1.0	81120000.0	81130000.0	153.0	144.9030303955078	12.870309829711914
1.0	81180000.0	81190000.0	152.0	154.19619750976562	13.232786178588867
1.0	81260000.0	81270000.0	159.0	145.96658325195312	13.012964248657227
1.0	81300000.0	81310000.0	153.0	153.57974243164062	13.068817138671875
1.0	81320000.0	81330000.0	160.0	149.4195098876953	13.063403129577637
1.0	81350000.0	81360000.0	143.0	148.98931884765625	12.93425178527832
1.0	81470000.0	81480000.0	141.0	148.93638610839844	12.873446464538574
1.0	81570000.0	81580000.0	160.0	151.15988159179688	13.009289741516113
1.0	81580000.0	81590000.0	145.0	154.16650390625	13.090655326843262
1.0	81600000.0	81610000.0	156.0	147.27777099609375	12.833562850952148
1.0	81630000.0	81640000.0	164.0	151.86318969726562	13.148653984069824
1.0	81660000.0	81670000.0	153.0	150.7368927001953	12.923089981079102
1.0	81690000.0	81700000.0	141.0	137.4528350830078	12.505159378051758
1.0	81730000.0	81740000.0	140.0	133.37841796875	12.373669624328613
1.0	81810000.0	81820000.0	137.0	121.91600036621094	11.607461929321289
1.0	81820000.0	81830000.0	118.0	133.919189453125	12.282209396362305
1.0	81830000.0	81840000.0	107.0	129.7483673095703	11.9884614944458
1.0	81860000.0	81870000.0	127.0	123.10416412353516	11.796941757202148
1.0	81900000.0	81910000.0	113.0	113.0508041381836	11.066493034362793
1.0	81980000.0	81990000.0	96.0	113.28316497802734	11.124739646911621
1.0	81990000.0	82000000.0	120.0	110.4808120727539	10.851751327514648
1.0	82060000.0	82070000.0	116.0	110.2035140991211	10.802189826965332
1.0	82080000.0	82090000.0	109.0	113.6273193359375	10.980740547180176
1.0	82100000.0	82110000.0	138.0	119.20626068115234	11.393091201782227
1.0	82140000.0	82150000.0	96.0	101.95539855957031	10.095146179199219
1.0	82160000.0	82170000.0	121.0	101.2126235961914	10.013439178466797
1.0	82210000.0	82220000.0	120.0	109.41446685791016	10.673543930053711
1.0	82250000.0	82260000.0	111.0	109.77613830566406	10.715800285339355
1.0	82270000.0	82280000.0	94.0	97.03157043457031	9.506787300109863
1.0	82310000.0	82320000.0	108.0	99.0406265258789	9.716436386108398
1.0	82390000.0	82400000.0	130.0	107.92755126953125	10.502010345458984
1.0	82510000.0	82520000.0	130.0	122.01387023925781	11.583950996398926
1.0	82610000.0	82620000.0	123.0	121.31266784667969	11.7544527053833
1.0	82620000.0	82630000.0	111.0	113.34861755371094	11.233532905578613
1.0	82760000.0	82770000.0	124.0	138.8741912841797	12.457754135131836
1.0	82820000.0	82830000.0	129.0	137.2740020751953	12.498705863952637
1.0	82870000.0	82880000.0	143.0	147.50747680664062	12.865008354187012
1.0	82940000.0	82950000.0	133.0	153.1407012939453	13.015986442565918
1.0	83040000.0	83050000.0	130.0	154.1864776611328	13.393895149230957
1.0	83050000.0	83060000.0	109.0	133.11512756347656	12.711751937866211
1.0	83060000.0	83070000.0	157.0	161.1658935546875	13.517576217651367
1.0	83080000.0	83090000.0	159.0	158.4851837158203	13.27337646484375
1.0	83150000.0	83160000.0	153.0	155.3663330078125	13.28056526184082
1.0	83170000.0	83180000.0	160.0	153.77468872070312	13.306625366210938
1.0	83210000.0	83220000.0	159.0	149.59469604492188	13.06505012512207
1.0	83230000.0	83240000.0	141.0	151.26242065429688	13.07789134979248
1.0	83340000.0	83350000.0	142.0	145.02462768554688	12.854945182800293
1.0	83400000.0	83410000.0	146.0	145.5087127685547	12.887913703918457
1.0	83540000.0	83550000.0	116.0	122.5131607055664	11.512674331665039
1.0	83550000.0	83560000.0	132.0	120.60795593261719	11.777421951293945
1.0	83570000.0	83580000.0	128.0	109.64652252197266	19.866348266601562
1.0	83780000.0	83790000.0	51.0	47.82685089111328	2.5363564491271973
1.0	83870000.0	83880000.0	29.0	44.67292785644531	2.2575416564941406
1.0	83980000.0	83990000.0	112.0	95.9974365234375	9.388343811035156
1.0	83990000.0	84000000.0	126.0	92.60064697265625	9.02225399017334
1.0	84000000.0	84010000.0	105.0	99.38294982910156	9.768362045288086
1.0	84040000.0	84050000.0	120.0	107.34489440917969	10.620292663574219
1.0	84160000.0	84170000.0	87.0	99.85401916503906	9.718547821044922
1.0	84180000.0	84190000.0	99.0	95.76524353027344	9.352704048156738
1.0	84390000.0	84400000.0	74.0	63.81269454956055	4.94560432434082
1.0	84440000.0	84450000.0	70.0	77.80351257324219	7.026098728179932
1.0	84450000.0	84460000.0	69.0	72.50404357910156	6.279369831085205
1.0	84540000.0	84550000.0	71.0	64.35380554199219	5.032750129699707
1.0	84600000.0	84610000.0	57.0	69.29187774658203	5.793061256408691
1.0	84610000.0	84620000.0	59.0	63.49882125854492	4.889515399932861
1.0	84710000.0	84720000.0	67.0	69.29630279541016	5.789564609527588
1.0	84760000.0	84770000.0	61.0	61.01000213623047	4.505214691162109
1.0	84790000.0	84800000.0	59.0	62.4782829284668	4.732546806335449
1.0	84850000.0	84860000.0	75.0	71.5766372680664	6.139119625091553
1.0	84890000.0	84900000.0	67.0	68.99591827392578	5.747990608215332
1.0	84950000.0	84960000.0	61.0	54.70343017578125	3.52708101272583
1.0	84970000.0	84980000.0	55.0	62.623008728027344	4.752871036529541
1.0	84990000.0	85000000.0	52.0	62.783180236816406	4.781121253967285
1.0	85010000.0	85020000.0	62.0	61.244041442871094	4.540013313293457
1.0	85050000.0	85060000.0	72.0	80.28748321533203	7.3938307762146
1.0	85080000.0	85090000.0	68.0	71.76402282714844	6.174992561340332
1.0	85100000.0	85110000.0	63.0	66.81925201416016	5.409881114959717
1.0	85130000.0	85140000.0	57.0	59.64434814453125	4.292954921722412
1.0	85200000.0	85210000.0	73.0	79.17992401123047	7.250885009765625
1.0	85300000.0	85310000.0	63.0	75.23077392578125	6.68472146987915
1.0	85340000.0	85350000.0	62.0	83.25228881835938	7.752204895019531
1.0	85400000.0	85410000.0	75.0	72.49668884277344	6.288509845733643
1.0	85430000.0	85440000.0	78.0	75.5109634399414	6.7281389236450195
1.0	85510000.0	85520000.0	68.0	77.07084655761719	6.97821569442749
1.0	85550000.0	85560000.0	75.0	78.73893737792969	7.196207523345947
1.0	85590000.0	85600000.0	82.0	69.96864318847656	5.890266418457031
1.0	85610000.0	85620000.0	55.0	69.51557922363281	5.822856426239014
1.0	85620000.0	85630000.0	63.0	61.62693405151367	4.594087600708008
1.0	85630000.0	85640000.0	57.0	60.32912063598633	4.3885111808776855
1.0	85640000.0	85650000.0	56.0	60.70421600341797	4.449507713317871
1.0	85660000.0	85670000.0	59.0	61.5372200012207	4.588586330413818
1.0	85730000.0	85740000.0	45.0	51.199729919433594	3.0008485317230225
1.0	85750000.0	85760000.0	63.0	62.140220642089844	4.668783664703369
1.0	85800000.0	85810000.0	68.0	56.78899383544922	3.8252320289611816
1.0	85880000.0	85890000.0	71.0	65.102294921875	5.133984565734863
1.0	85950000.0	85960000.0	83.0	80.29630279541016	7.361642360687256
1.0	85960000.0	85970000.0	79.0	79.34188079833984	7.275726318359375
1.0	85980000.0	85990000.0	135.0	82.76414489746094	7.729861259460449
1.0	85990000.0	86000000.0	174.0	80.20686340332031	7.37392520904541
1.0	86100000.0	86110000.0	53.0	60.720970153808594	4.458113670349121
1.0	86120000.0	86130000.0	47.0	58.6195182800293	4.133149147033691
1.0	86140000.0	86150000.0	47.0	59.90214157104492	4.336237907409668
1.0	86150000.0	86160000.0	62.0	57.668190002441406	4.003146171569824
1.0	86270000.0	86280000.0	103.0	97.85191345214844	9.631814956665039
1.0	86280000.0	86290000.0	82.0	100.02366638183594	9.832709312438965
1.0	86310000.0	86320000.0	95.0	97.9030990600586	9.699478149414062
1.0	86330000.0	86340000.0	114.0	92.42756652832031	9.055364608764648
1.0	86340000.0	86350000.0	127.0	104.77326965332031	10.38469409942627
1.0	86410000.0	86420000.0	124.0	110.36885833740234	11.053009986877441
1.0	86470000.0	86480000.0	105.0	123.61360168457031	12.010353088378906
1.0	86500000.0	86510000.0	119.0	122.49405670166016	11.923770904541016
1.0	86610000.0	86620000.0	107.0	115.41241455078125	11.536904335021973
1.0	86650000.0	86660000.0	122.0	117.43815612792969	11.689874649047852
1.0	86690000.0	86700000.0	113.0	104.77864074707031	10.451135635375977
1.0	86730000.0	86740000.0	103.0	103.5394287109375	10.327595710754395
1.0	86780000.0	86790000.0	87.0	98.4304428100586	9.717682838439941
1.0	86790000.0	86800000.0	78.0	79.3461685180664	7.3082122802734375
1.0	86820000.0	86830000.0	71.0	71.204345703125	6.1065874099731445
1.0	86850000.0	86860000.0	50.0	76.18016052246094	6.840190887451172
1.0	87000000.0	87010000.0	82.0	82.97120666503906	7.799954414367676
1.0	87150000.0	87160000.0	59.0	75.24109649658203	6.693040370941162
1.0	87160000.0	87170000.0	63.0	78.80646514892578	7.209358215332031
1.0	87290000.0	87300000.0	77.0	69.929443359375	5.888445854187012
1.0	87310000.0	87320000.0	62.0	74.9569320678711	6.63790225982666
1.0	87330000.0	87340000.0	65.0	60.570594787597656	4.425970077514648
1.0	87360000.0	87370000.0	53.0	51.71001434326172	3.0775718688964844
1.0	87370000.0	87380000.0	60.0	54.6662712097168	3.510861873626709
1.0	87450000.0	87460000.0	51.0	61.000152587890625	4.494175910949707
1.0	87500000.0	87510000.0	59.0	67.23149108886719	5.464166164398193
1.0	87590000.0	87600000.0	72.0	73.2330551147461	6.39907169342041
1.0	87670000.0	87680000.0	97.0	90.45481872558594	8.783123970031738
1.0	87690000.0	87700000.0	79.0	80.3136978149414	7.435829162597656
1.0	87770000.0	87780000.0	87.0	92.95372772216797	9.09595775604248
1.0	87790000.0	87800000.0	50.0	69.80802154541016	5.895238876342773
1.0	87820000.0	87830000.0	82.0	77.10767364501953	6.973813533782959
1.0	87980000.0	87990000.0	78.0	103.2109146118164	10.196602821350098
1.0	87990000.0	88000000.0	93.0	99.88996887207031	9.926794052124023
1.0	88000000.0	88010000.0	100.0	102.54056549072266	10.177775382995605
1.0	88010000.0	88020000.0	88.0	102.50213623046875	10.132044792175293
1.0	88050000.0	88060000.0	79.0	87.98561096191406	8.489428520202637
1.0	88060000.0	88070000.0	97.0	86.63098907470703	8.306876182556152
1.0	88110000.0	88120000.0	102.0	91.40681457519531	8.911307334899902
1.0	88170000.0	88180000.0	98.0	86.67230987548828	8.302774429321289
1.0	88180000.0	88190000.0	102.0	84.6656723022461	8.044537544250488
1.0	88300000.0	88310000.0	100.0	96.9839859008789	9.598909378051758
1.0	88350000.0	88360000.0	101.0	87.82373046875	8.467829704284668
1.0	88380000.0	88390000.0	111.0	94.23161315917969	9.19897747039795
1.0	88390000.0	88400000.0	99.0	88.48477172851562	8.535318374633789
1.0	88400000.0	88410000.0	89.0	91.55465698242188	8.93358039855957
1.0	88420000.0	88430000.0	82.0	94.49250793457031	9.278039932250977
1.0	88500000.0	88510000.0	93.0	101.99385070800781	10.002723693847656
1.0	88530000.0	88540000.0	109.0	98.27450561523438	9.625785827636719
1.0	88550000.0	88560000.0	109.0	99.99573516845703	9.889190673828125
1.0	88690000.0	88700000.0	108.0	95.76516723632812	9.462831497192383
1.0	88710000.0	88720000.0	93.0	94.59668731689453	9.28986930847168
1.0	88830000.0	88840000.0	106.0	106.12712097167969	10.603721618652344
1.0	88910000.0	88920000.0	104.0	109.36970520019531	10.9352445602417
1.0	88980000.0	88990000.0	83.0	98.9046859741211	9.826879501342773
1.0	88990000.0	89000000.0	68.0	98.67073059082031	9.797760009765625
1.0	89070000.0	89080000.0	75.0	83.72480010986328	7.92208194732666
1.0	89090000.0	89100000.0	81.0	93.55934143066406	9.177348136901855
1.0	89170000.0	89180000.0	57.0	64.48809814453125	5.049820423126221
1.0	89260000.0	89270000.0	45.0	55.357391357421875	3.6198196411132812
1.0	89270000.0	89280000.0	52.0	56.53569412231445	3.7971274852752686
1.0	89280000.0	89290000.0	62.0	56.253440856933594	3.7566845417022705
1.0	89470000.0	89480000.0	43.0	56.45155715942383	3.7931480407714844
1.0	89560000.0	89570000.0	78.0	80.351806640625	7.388514518737793
1.0	89630000.0	89640000.0	80.0	80.72715759277344	7.483700752258301
1.0	89670000.0	89680000.0	74.0	87.47393035888672	8.358881950378418
1.0	89680000.0	89690000.0	95.0	87.73448181152344	8.40876293182373
1.0	89750000.0	89760000.0	85.0	79.09577941894531	7.2418622970581055
1.0	89780000.0	89790000.0	88.0	91.23951721191406	8.81036376953125
1.0	90030000.0	90040000.0	56.0	59.65179443359375	4.2785868644714355
1.0	90060000.0	90070000.0	51.0	61.97986602783203	4.648702144622803
1.0	90100000.0	90110000.0	69.0	69.38029479980469	5.801724433898926
1.0	90110000.0	90120000.0	61.0	74.36048126220703	6.51903772354126
1.0	90140000.0	90150000.0	81.0	77.75437927246094	7.004730224609375
1.0	90170000.0	90180000.0	72.0	73.62913513183594	6.438372611999512
1.0	90240000.0	90250000.0	102.0	81.97098541259766	7.656668186187744
1.0	90420000.0	90430000.0	50.0	62.819488525390625	4.7844462394714355
1.0	90430000.0	90440000.0	62.0	73.67166900634766	6.453707695007324
1.0	90480000.0	90490000.0	66.0	60.64619064331055	4.45792293548584
1.0	90490000.0	90500000.0	50.0	61.44792556762695	4.575092792510986
1.0	90500000.0	90510000.0	66.0	76.24180603027344	6.825228691101074
1.0	90580000.0	90590000.0	99.0	92.45903778076172	9.035115242004395
1.0	90590000.0	90600000.0	84.0	86.06947326660156	8.191661834716797
1.0	90640000.0	90650000.0	91.0	94.2715835571289	9.210443496704102
1.0	90660000.0	90670000.0	88.0	84.44294738769531	7.994494438171387
1.0	90670000.0	90680000.0	84.0	94.76766967773438	9.24431324005127
1.0	90690000.0	90700000.0	91.0	109.82316589355469	10.959779739379883
1.0	90730000.0	90740000.0	98.0	102.77079772949219	10.119440078735352
1.0	90740000.0	90750000.0	96.0	99.24165344238281	9.637964248657227
1.0	90750000.0	90760000.0	103.0	101.96858978271484	9.982513427734375
1.0	90770000.0	90780000.0	119.0	103.97645568847656	10.286056518554688
1.0	90780000.0	90790000.0	90.0	102.0521011352539	10.084952354431152
1.0	90850000.0	90860000.0	101.0	105.0202407836914	10.362385749816895
1.0	90880000.0	90890000.0	102.0	122.9346923828125	11.937021255493164
1.0	90920000.0	90930000.0	137.0	123.4075698852539	12.042322158813477
1.0	90930000.0	90940000.0	120.0	115.57366943359375	11.494195938110352
1.0	91010000.0	91020000.0	117.0	126.55194091796875	12.209127426147461
1.0	91030000.0	91040000.0	105.0	130.61264038085938	12.62818717956543
1.0	91070000.0	91080000.0	127.0	129.28334045410156	12.644007682800293
1.0	91090000.0	91100000.0	127.0	130.4682159423828	12.677316665649414
1.0	91100000.0	91110000.0	97.0	128.98867797851562	12.688873291015625
1.0	91130000.0	91140000.0	117.0	130.60626220703125	12.408950805664062
1.0	91190000.0	91200000.0	100.0	95.78230285644531	9.442925453186035
1.0	91200000.0	91210000.0	120.0	125.5728530883789	12.487218856811523
1.0	91300000.0	91310000.0	91.0	79.84501647949219	7.360648155212402
1.0	91320000.0	91330000.0	71.0	93.43769836425781	9.1782865524292
1.0	91400000.0	91410000.0	74.0	62.121543884277344	4.687412738800049
1.0	91410000.0	91420000.0	58.0	65.34455108642578	5.187292575836182
1.0	91480000.0	91490000.0	67.0	68.28068542480469	5.648385047912598
1.0	91530000.0	91540000.0	86.0	77.02462005615234	6.963268280029297
1.0	91620000.0	91630000.0	87.0	87.48099517822266	8.422239303588867
1.0	91630000.0	91640000.0	98.0	87.02739715576172	8.395278930664062
1.0	91640000.0	91650000.0	87.0	101.93229675292969	10.167141914367676
1.0	91690000.0	91700000.0	96.0	105.9852294921875	10.593935012817383
1.0	91710000.0	91720000.0	64.0	81.27235412597656	7.583624362945557
1.0	91820000.0	91830000.0	114.0	105.79481506347656	10.302617073059082
1.0	91860000.0	91870000.0	88.0	99.34440612792969	9.870567321777344
1.0	91980000.0	91990000.0	65.0	63.081809997558594	4.852938652038574
1.0	91990000.0	92000000.0	62.0	72.42781829833984	6.275784015655518
1.0	92000000.0	92010000.0	70.0	82.65071868896484	7.736494541168213
1.0	92020000.0	92030000.0	75.0	82.19010925292969	7.6492018699646
1.0	92040000.0	92050000.0	90.0	75.9858627319336	6.808140754699707
1.0	92050000.0	92060000.0	81.0	78.41737365722656	7.148033142089844
1.0	92070000.0	92080000.0	50.0	71.8768539428711	6.187687873840332
1.0	92080000.0	92090000.0	79.0	77.25636291503906	6.965703010559082
1.0	92110000.0	92120000.0	82.0	79.13462829589844	7.236330509185791
1.0	92140000.0	92150000.0	72.0	71.5514907836914	6.132981300354004
1.0	92150000.0	92160000.0	65.0	65.69181823730469	5.231609344482422
1.0	92260000.0	92270000.0	61.0	60.99067306518555	4.492661476135254
1.0	92280000.0	92290000.0	56.0	64.7817153930664	5.090559005737305
1.0	92380000.0	92390000.0	71.0	81.38007354736328	7.572991847991943
1.0	92430000.0	92440000.0	86.0	92.983154296875	9.110943794250488
1.0	92490000.0	92500000.0	83.0	80.7577133178711	7.4996795654296875
1.0	92520000.0	92530000.0	83.0	78.58952331542969	7.179980278015137
1.0	92540000.0	92550000.0	69.0	74.62928771972656	6.61438512802124
1.0	92760000.0	92770000.0	50.0	54.749359130859375	3.542999267578125
1.0	92880000.0	92890000.0	72.0	82.18736267089844	7.690443992614746
1.0	92900000.0	92910000.0	93.0	73.59686279296875	6.449131965637207
1.0	92990000.0	93000000.0	65.0	64.1623306274414	4.99481725692749
1.0	93070000.0	93080000.0	71.0	57.30281448364258	3.9118266105651855
1.0	93130000.0	93140000.0	62.0	56.150672912597656	3.728893756866455
1.0	93190000.0	93200000.0	61.0	56.7612190246582	3.8258628845214844
1.0	93200000.0	93210000.0	54.0	62.960205078125	4.801084995269775
1.0	93330000.0	93340000.0	46.0	62.110107421875	4.665742874145508
1.0	93430000.0	93440000.0	76.0	72.66803741455078	6.303592681884766
1.0	93480000.0	93490000.0	76.0	77.36207580566406	6.999125003814697
1.0	93570000.0	93580000.0	58.0	56.66313934326172	3.8128883838653564
1.0	93610000.0	93620000.0	58.0	55.3669319152832	3.607753276824951
1.0	93670000.0	93680000.0	41.0	51.91215896606445	3.0927608013153076
1.0	93750000.0	93760000.0	47.0	54.81745147705078	3.5228240489959717
1.0	93770000.0	93780000.0	46.0	56.39060592651367	3.765068531036377
1.0	93940000.0	93950000.0	56.0	59.63825225830078	4.2728071212768555
1.0	93950000.0	93960000.0	64.0	55.797943115234375	3.669928789138794
1.0	94000000.0	94010000.0	52.0	54.249595642089844	3.4313130378723145
1.0	94070000.0	94080000.0	67.0	49.878299713134766	2.8046348094940186
1.0	94110000.0	94120000.0	54.0	55.468284606933594	3.6193747520446777
1.0	94120000.0	94130000.0	54.0	56.60670852661133	3.796525478363037
1.0	94130000.0	94140000.0	57.0	54.240478515625	3.43390154838562
1.0	94160000.0	94170000.0	45.0	56.597373962402344	3.7976582050323486
1.0	94170000.0	94180000.0	56.0	59.32628631591797	4.225630760192871
1.0	94220000.0	94230000.0	62.0	56.49357986450195	3.780169725418091
1.0	94270000.0	94280000.0	59.0	59.06464767456055	4.183300018310547
1.0	94430000.0	94440000.0	65.0	69.84247589111328	5.859932899475098
1.0	94490000.0	94500000.0	73.0	69.2214584350586	5.7792558670043945
1.0	94500000.0	94510000.0	61.0	69.27115631103516	5.786499977111816
1.0	94510000.0	94520000.0	61.0	65.26993560791016	5.169076919555664
1.0	94610000.0	94620000.0	71.0	73.52668762207031	6.40952205657959
1.0	94640000.0	94650000.0	54.0	65.25492858886719	5.163632392883301
1.0	94650000.0	94660000.0	66.0	65.71501159667969	5.2203168869018555
1.0	94690000.0	94700000.0	51.0	64.5985336303711	5.0619282722473145
1.0	94890000.0	94900000.0	49.0	57.4583854675293	3.9307422637939453
1.0	94980000.0	94990000.0	66.0	55.622474670410156	3.645869016647339
1.0	94990000.0	95000000.0	49.0	54.875587463378906	3.529484510421753
1.0	95120000.0	95130000.0	42.0	57.7222900390625	3.9721274375915527
1.0	95130000.0	95140000.0	60.0	58.2122917175293	4.0473480224609375
1.0	95140000.0	95150000.0	55.0	53.12355422973633	3.2607293128967285
1.0	95150000.0	95160000.0	47.0	54.44415283203125	3.463360548019409
1.0	95250000.0	95260000.0	56.0	55.24995040893555	3.5808072090148926
1.0	95350000.0	95360000.0	49.0	48.9171257019043	2.675248622894287
1.0	95390000.0	95400000.0	52.0	48.26359558105469	2.5981993675231934
1.0	95460000.0	95470000.0	48.0	55.31025314331055	3.5959105491638184
1.0	95470000.0	95480000.0	53.0	61.422279357910156	4.556323528289795
1.0	95490000.0	95500000.0	48.0	56.803993225097656	3.834425449371338
1.0	95580000.0	95590000.0	64.0	56.71398162841797	3.8223297595977783
1.0	95680000.0	95690000.0	62.0	64.86003875732422	5.1006293296813965
1.0	95750000.0	95760000.0	59.0	70.3568344116211	5.971715927124023
1.0	95760000.0	95770000.0	47.0	69.5505142211914	5.867494583129883
1.0	95810000.0	95820000.0	89.0	102.90401458740234	10.270233154296875
1.0	95880000.0	95890000.0	89.0	106.92405700683594	10.55048942565918
1.0	95890000.0	95900000.0	90.0	114.56184387207031	11.194067001342773
1.0	95900000.0	95910000.0	80.0	115.73040771484375	11.202705383300781
1.0	95970000.0	95980000.0	107.0	110.71177673339844	10.79920482635498
1.0	96000000.0	96010000.0	106.0	112.92314147949219	10.964455604553223
1.0	96010000.0	96020000.0	94.0	116.85960388183594	11.305021286010742
1.0	96080000.0	96090000.0	91.0	122.590087890625	11.6492280960083
1.0	96130000.0	96140000.0	105.0	115.89532470703125	11.260289192199707
1.0	96340000.0	96350000.0	143.0	146.03933715820312	12.843172073364258
1.0	96390000.0	96400000.0	128.0	141.12863159179688	12.661109924316406
1.0	96400000.0	96410000.0	117.0	143.21810913085938	12.692673683166504
1.0	96560000.0	96570000.0	141.0	148.8070831298828	12.861401557922363
1.0	96580000.0	96590000.0	135.0	144.74020385742188	13.01964282989502
1.0	96650000.0	96660000.0	160.0	147.52748107910156	12.814532279968262
1.0	96690000.0	96700000.0	135.0	130.71536254882812	12.337808609008789
1.0	96730000.0	96740000.0	119.0	132.0091094970703	12.444551467895508
1.0	96820000.0	96830000.0	134.0	143.2800750732422	12.74986457824707
1.0	96880000.0	96890000.0	121.0	141.5265655517578	12.69582462310791
1.0	96980000.0	96990000.0	129.0	131.30191040039062	12.259137153625488
1.0	96990000.0	97000000.0	123.0	133.83688354492188	12.375425338745117
1.0	97010000.0	97020000.0	145.0	132.62255859375	12.307962417602539
1.0	97060000.0	97070000.0	134.0	134.25454711914062	12.407163619995117
1.0	97080000.0	97090000.0	145.0	134.09036254882812	12.614173889160156
1.0	97090000.0	97100000.0	108.0	114.63519287109375	11.480157852172852
1.0	97140000.0	97150000.0	118.0	112.77093505859375	11.14085865020752
1.0	97170000.0	97180000.0	108.0	112.43608093261719	11.130345344543457
1.0	97200000.0	97210000.0	71.0	73.58422088623047	6.464707851409912
1.0	97220000.0	97230000.0	68.0	67.58267974853516	5.552267074584961
1.0	97260000.0	97270000.0	61.0	71.3514633178711	6.139754295349121
1.0	97410000.0	97420000.0	123.0	145.05859375	13.051017761230469
1.0	97440000.0	97450000.0	112.0	136.1460723876953	12.780757904052734
1.0	97470000.0	97480000.0	164.0	135.81910705566406	12.546045303344727
1.0	97540000.0	97550000.0	110.0	111.56086730957031	10.944085121154785
1.0	97650000.0	97660000.0	122.0	102.12158966064453	10.02657699584961
1.0	97740000.0	97750000.0	107.0	94.06663513183594	9.23762035369873
1.0	97770000.0	97780000.0	111.0	106.07828521728516	10.35705852508545
1.0	97800000.0	97810000.0	106.0	104.65499114990234	10.327642440795898
1.0	97850000.0	97860000.0	138.0	113.32303619384766	11.0204439163208
1.0	97970000.0	97980000.0	127.0	114.86661529541016	11.218141555786133
1.0	98000000.0	98010000.0	117.0	115.87003326416016	11.240076065063477
1.0	98030000.0	98040000.0	118.0	110.79817199707031	10.834447860717773
1.0	98040000.0	98050000.0	121.0	105.470703125	10.433181762695312
1.0	98210000.0	98220000.0	127.0	105.59268951416016	10.399870872497559
1.0	98250000.0	98260000.0	108.0	108.5818099975586	10.628373146057129
1.0	98370000.0	98380000.0	103.0	116.73868560791016	11.260307312011719
1.0	98420000.0	98430000.0	147.0	127.20088195800781	12.046334266662598
1.0	98480000.0	98490000.0	125.0	130.38455200195312	12.240496635437012
1.0	98500000.0	98510000.0	120.0	125.63753509521484	12.161735534667969
1.0	98530000.0	98540000.0	110.0	124.1413345336914	11.907915115356445
1.0	98570000.0	98580000.0	107.0	113.85467529296875	11.205554008483887
1.0	98710000.0	98720000.0	125.0	122.9104995727539	11.745553016662598
1.0	98880000.0	98890000.0	114.0	113.36824798583984	10.980119705200195
1.0	98960000.0	98970000.0	147.0	128.10191345214844	11.875480651855469
1.0	99020000.0	99030000.0	154.0	133.43922424316406	12.313045501708984
1.0	99030000.0	99040000.0	158.0	132.0606689453125	12.26891040802002
1.0	99090000.0	99100000.0	144.0	121.28448486328125	11.683969497680664
1.0	99460000.0	99470000.0	136.0	118.77742767333984	11.864531517028809
1.0	99490000.0	99500000.0	130.0	131.02906799316406	12.71582317352295
1.0	99520000.0	99530000.0	124.0	137.72537231445312	13.081357955932617
1.0	99750000.0	99760000.0	121.0	116.59090423583984	11.280771255493164
1.0	99850000.0	99860000.0	100.0	92.83039093017578	9.13732624053955
1.0	99860000.0	99870000.0	65.0	72.71270751953125	6.360019207000732
1.0	99880000.0	99890000.0	109.0	100.7656021118164	9.950551986694336
1.0	99930000.0	99940000.0	106.0	86.90618896484375	8.291657447814941
1.0	99950000.0	99960000.0	79.0	91.05960845947266	8.77203369140625
1.0	99990000.0	100000000.0	80.0	77.41410827636719	6.998957633972168
1.0	100050000.0	100060000.0	67.0	72.27445220947266	6.235528945922852
1.0	100080000.0	100090000.0	65.0	71.21748352050781	6.076717376708984
1.0	100140000.0	100150000.0	71.0	66.1085205078125	5.295195579528809
1.0	100180000.0	100190000.0	67.0	60.403045654296875	4.40341329574585
1.0	100190000.0	100200000.0	54.0	63.94994354248047	4.959657192230225
1.0	100240000.0	100250000.0	69.0	80.49169921875	7.427674770355225
1.0	100300000.0	100310000.0	83.0	73.35240173339844	6.395960330963135
1.0	100310000.0	100320000.0	57.0	63.997772216796875	4.975350856781006
1.0	100320000.0	100330000.0	64.0	59.46704864501953	4.260621070861816
1.0	100410000.0	100420000.0	90.0	74.20928192138672	6.52941370010376
1.0	100430000.0	100440000.0	69.0	58.193702697753906	4.058197498321533
1.0	100450000.0	100460000.0	68.0	59.339988708496094	4.233513355255127
1.0	100460000.0	100470000.0	51.0	58.22712326049805	4.060570240020752
1.0	100510000.0	100520000.0	57.0	56.04682540893555	3.711751937866211
1.0	100520000.0	100530000.0	54.0	53.00449752807617	3.255690097808838
1.0	100530000.0	100540000.0	47.0	51.68170166015625	3.0647623538970947
1.0	100610000.0	100620000.0	46.0	55.9179573059082	3.698892593383789
1.0	100720000.0	100730000.0	72.0	72.7190170288086	6.326274871826172
1.0	100770000.0	100780000.0	99.0	78.95630645751953	7.193083763122559
1.0	100810000.0	100820000.0	71.0	68.6268081665039	5.691241264343262
1.0	100840000.0	100850000.0	61.0	61.132469177246094	4.515474319458008
1.0	100920000.0	100930000.0	62.0	59.40180206298828	4.2427754402160645
1.0	100950000.0	100960000.0	58.0	68.81263732910156	5.716921329498291
1.0	100970000.0	100980000.0	56.0	66.13243103027344	5.305271625518799
1.0	100980000.0	100990000.0	57.0	71.17948913574219	6.079470634460449
1.0	101080000.0	101090000.0	80.0	81.30903625488281	7.5453338623046875
1.0	101190000.0	101200000.0	96.0	92.38916015625	8.939209938049316
1.0	101290000.0	101300000.0	99.0	107.7688217163086	10.686429023742676
1.0	101340000.0	101350000.0	63.0	62.41899871826172	4.742247581481934
1.0	101360000.0	101370000.0	55.0	56.82843780517578	3.8821358680725098
1.0	101500000.0	101510000.0	55.0	62.346466064453125	4.72439432144165
1.0	101510000.0	101520000.0	71.0	68.83567810058594	5.727114677429199
1.0	101540000.0	101550000.0	75.0	75.71067810058594	6.763354301452637
1.0	101550000.0	101560000.0	73.0	80.1511459350586	7.4171552658081055
1.0	101560000.0	101570000.0	92.0	97.12223052978516	9.573439598083496
1.0	101670000.0	101680000.0	113.0	100.62175750732422	10.02539348602295
1.0	101780000.0	101790000.0	93.0	113.55155181884766	11.344305038452148
1.0	101900000.0	101910000.0	128.0	128.4593048095703	12.156728744506836
1.0	102010000.0	102020000.0	100.0	118.3147964477539	11.855866432189941
1.0	102090000.0	102100000.0	126.0	129.7600555419922	12.771300315856934
1.0	102270000.0	102280000.0	132.0	157.0309600830078	13.721183776855469
1.0	102300000.0	102310000.0	193.0	162.29470825195312	13.553288459777832
1.0	102340000.0	102350000.0	140.0	164.76748657226562	13.907241821289062
1.0	102360000.0	102370000.0	160.0	166.93138122558594	13.8280029296875
1.0	102430000.0	102440000.0	159.0	171.3344268798828	13.89930534362793
1.0	102450000.0	102460000.0	154.0	166.3162384033203	13.940020561218262
1.0	102480000.0	102490000.0	168.0	164.89109802246094	13.609965324401855
1.0	102530000.0	102540000.0	145.0	161.66876220703125	13.5609130859375
1.0	102610000.0	102620000.0	151.0	176.7080841064453	14.111251831054688
1.0	102650000.0	102660000.0	162.0	173.87338256835938	14.37303352355957
1.0	102690000.0	102700000.0	171.0	184.4365692138672	14.433012008666992
1.0	102720000.0	102730000.0	191.0	192.47756958007812	14.606760025024414
1.0	102730000.0	102740000.0	195.0	194.37167358398438	14.683825492858887
1.0	102980000.0	102990000.0	231.0	212.8573760986328	15.323336601257324
1.0	103030000.0	103040000.0	229.0	208.5360870361328	15.237759590148926
1.0	103050000.0	103060000.0	210.0	210.98092651367188	15.250999450683594
1.0	103070000.0	103080000.0	202.0	221.06222534179688	15.61964225769043
1.0	103080000.0	103090000.0	202.0	222.29403686523438	15.622800827026367
1.0	103150000.0	103160000.0	199.0	213.937255859375	15.34868335723877
1.0	103180000.0	103190000.0	195.0	199.5012664794922	14.943389892578125
1.0	103210000.0	103220000.0	219.0	211.86245727539062	15.242754936218262
1.0	103250000.0	103260000.0	187.0	208.6388702392578	15.209268569946289
1.0	103310000.0	103320000.0	248.0	199.3411407470703	14.722841262817383
1.0	103320000.0	103330000.0	218.0	199.68115234375	14.694009780883789
1.0	103520000.0	103530000.0	228.0	206.2019805908203	15.110483169555664
1.0	103570000.0	103580000.0	173.0	164.36734008789062	14.096479415893555
1.0	103640000.0	103650000.0	175.0	181.7721710205078	14.584391593933105
1.0	103650000.0	103660000.0	208.0	199.1630401611328	14.835490226745605
1.0	103660000.0	103670000.0	167.0	200.03561401367188	14.971095085144043
1.0	103730000.0	103740000.0	194.0	146.67056274414062	35.96105194091797
1.0	103750000.0	103760000.0	196.0	136.00143432617188	37.2991943359375
1.0	104070000.0	104080000.0	74.0	55.392578125	3.691462993621826
1.0	104090000.0	104100000.0	67.0	61.84470748901367	4.658475399017334
1.0	104310000.0	104320000.0	198.0	146.1763916015625	13.130407333374023
1.0	104400000.0	104410000.0	216.0	210.3816680908203	15.090731620788574
1.0	104480000.0	104490000.0	198.0	220.5801239013672	15.617156982421875
1.0	104540000.0	104550000.0	177.0	221.39315795898438	15.683692932128906
1.0	104610000.0	104620000.0	232.0	221.2939910888672	15.66754150390625
1.0	104720000.0	104730000.0	234.0	219.741943359375	15.571050643920898
1.0	104770000.0	104780000.0	242.0	226.8042755126953	15.803321838378906
1.0	104800000.0	104810000.0	201.0	230.0128936767578	15.983769416809082
1.0	104990000.0	105000000.0	251.0	233.6333770751953	16.12137794494629
1.0	105020000.0	105030000.0	228.0	228.0836181640625	15.911142349243164
1.0	105170000.0	105180000.0	212.0	212.8461456298828	15.257759094238281
1.0	105180000.0	105190000.0	197.0	208.45394897460938	15.139259338378906
1.0	105220000.0	105230000.0	202.0	201.3920135498047	15.023015975952148
1.0	105270000.0	105280000.0	190.0	206.2265625	15.004611015319824
1.0	105300000.0	105310000.0	200.0	190.884765625	14.486091613769531
1.0	105350000.0	105360000.0	196.0	199.97946166992188	14.832321166992188
1.0	105450000.0	105460000.0	174.0	201.5221405029297	14.9722261428833
1.0	105600000.0	105610000.0	206.0	209.8697052001953	15.097116470336914
1.0	105630000.0	105640000.0	190.0	207.68203735351562	15.027456283569336
1.0	105670000.0	105680000.0	228.0	197.14053344726562	14.82977294921875
1.0	105710000.0	105720000.0	195.0	201.8636016845703	15.02287483215332
1.0	105730000.0	105740000.0	176.0	177.0305938720703	14.629304885864258
1.0	105800000.0	105810000.0	228.0	199.66429138183594	14.854270935058594
1.0	105840000.0	105850000.0	179.0	191.61277770996094	14.65147876739502
1.0	105850000.0	105860000.0	182.0	195.93560791015625	14.902935981750488
1.0	106010000.0	106020000.0	144.0	194.28665161132812	14.718586921691895
1.0	106060000.0	106070000.0	209.0	198.6818084716797	14.670843124389648
1.0	106150000.0	106160000.0	154.0	180.9885711669922	14.35480785369873
1.0	106230000.0	106240000.0	192.0	181.6299285888672	14.25755786895752
1.0	106240000.0	106250000.0	193.0	184.30978393554688	14.205999374389648
1.0	106340000.0	106350000.0	175.0	197.77340698242188	14.689875602722168
1.0	106350000.0	106360000.0	176.0	194.98519897460938	14.627874374389648
1.0	106400000.0	106410000.0	199.0	202.51681518554688	14.840978622436523
1.0	106410000.0	106420000.0	188.0	206.5113983154297	15.01636791229248
1.0	106440000.0	106450000.0	229.0	214.17263793945312	15.39360523223877
1.0	106470000.0	106480000.0	216.0	220.2055206298828	15.586347579956055
1.0	106550000.0	106560000.0	195.0	211.0874786376953	15.262918472290039
1.0	106660000.0	106670000.0	238.0	215.486328125	15.448080062866211
1.0	106680000.0	106690000.0	229.0	211.1499481201172	15.253545761108398
1.0	106760000.0	106770000.0	197.0	211.9145050048828	15.277297973632812
1.0	106820000.0	106830000.0	193.0	195.68637084960938	14.8433256149292
1.0	106910000.0	106920000.0	193.0	200.91952514648438	14.771108627319336
1.0	106930000.0	106940000.0	174.0	192.75125122070312	14.435198783874512
1.0	106940000.0	106950000.0	190.0	196.49057006835938	14.549410820007324
1.0	107030000.0	107040000.0	182.0	196.06381225585938	14.608125686645508
1.0	107040000.0	107050000.0	148.0	196.4546661376953	14.5972318649292
1.0	107070000.0	107080000.0	191.0	194.09060668945312	14.468660354614258
1.0	107100000.0	107110000.0	188.0	199.1285400390625	14.757179260253906
1.0	107190000.0	107200000.0	189.0	194.32589721679688	14.576349258422852
1.0	107210000.0	107220000.0	193.0	196.26290893554688	14.654887199401855
1.0	107250000.0	107260000.0	188.0	201.533935546875	14.839288711547852
1.0	107280000.0	107290000.0	172.0	197.38235473632812	14.6502046585083
1.0	107320000.0	107330000.0	180.0	197.59774780273438	14.767949104309082
1.0	107330000.0	107340000.0	177.0	197.10659790039062	14.70769214630127
1.0	107360000.0	107370000.0	190.0	193.97755432128906	14.596519470214844
1.0	107370000.0	107380000.0	156.0	196.94662475585938	14.69190788269043
1.0	107440000.0	107450000.0	159.0	187.3401641845703	14.369539260864258
1.0	107520000.0	107530000.0	126.0	162.90420532226562	13.711112976074219
1.0	107540000.0	107550000.0	150.0	147.9352569580078	13.572308540344238
1.0	107560000.0	107570000.0	159.0	155.7686767578125	13.727560043334961
1.0	107610000.0	107620000.0	144.0	148.85427856445312	13.751420974731445
1.0	107670000.0	107680000.0	151.0	150.4921112060547	13.760844230651855
1.0	107710000.0	107720000.0	163.0	147.61843872070312	13.5116548538208
1.0	107770000.0	107780000.0	154.0	150.07095336914062	13.032415390014648
1.0	107780000.0	107790000.0	146.0	147.74713134765625	13.095870971679688
1.0	107790000.0	107800000.0	149.0	144.3915252685547	12.997357368469238
1.0	107810000.0	107820000.0	111.0	139.67291259765625	13.071690559387207
1.0	107830000.0	107840000.0	128.0	147.25762939453125	13.225799560546875
1.0	107860000.0	107870000.0	138.0	148.7641143798828	13.03089427947998
1.0	107880000.0	107890000.0	173.0	139.74794006347656	12.998937606811523
1.0	107940000.0	107950000.0	152.0	132.69631958007812	12.651548385620117
1.0	107970000.0	107980000.0	86.0	119.66264343261719	11.784361839294434
1.0	108030000.0	108040000.0	129.0	114.8303451538086	11.421747207641602
1.0	108100000.0	108110000.0	136.0	108.6318359375	10.838178634643555
1.0	108120000.0	108130000.0	87.0	73.87525939941406	6.524770259857178
1.0	108170000.0	108180000.0	78.0	89.63175201416016	8.701349258422852
1.0	108200000.0	108210000.0	80.0	89.33171081542969	8.661099433898926
1.0	108280000.0	108290000.0	100.0	101.76312255859375	10.13729476928711
1.0	108350000.0	108360000.0	109.0	118.24906921386719	11.691118240356445
1.0	108560000.0	108570000.0	93.0	105.63529205322266	10.586763381958008
1.0	108580000.0	108590000.0	101.0	99.37068176269531	9.72818374633789
1.0	108640000.0	108650000.0	105.0	109.52852630615234	10.888924598693848
1.0	108660000.0	108670000.0	84.0	89.93321990966797	8.737093925476074
[truncated: 47,567 more rows]
