# Supplementary material for: Genome-wide mapping of somatic mutation rates uncovers drivers of cancer
Source: Nat Biotechnol. 2022 Jun 20;40(11):1634–43. doi: 10.1038/s41587-022-01353-8 (PMC9646522; doi:10.1038/s41587-022-01353-8)
Supplement: Supplementary file 4 — Regions and model predictions for each fold of each cancer for which a deep learning model was trained. Regions that were filtered are also listed along with their respective model predictions. [file 41587_2022_1353_MOESM4_ESM.zip › kfold_results/Carcinoma_tumors/fold_3.txt]

CHROM	START	END	Y_TRUE	Y_PRED	STD
1.0	790000.0	800000.0	23.0	31.536258697509766	4.547569751739502
1.0	830000.0	840000.0	73.0	48.253135681152344	6.234946250915527
1.0	860000.0	870000.0	38.0	36.60688018798828	4.818401336669922
1.0	910000.0	920000.0	59.0	49.923736572265625	6.421485900878906
1.0	970000.0	980000.0	40.0	22.289363861083984	3.6086490154266357
1.0	1010000.0	1020000.0	58.0	20.253684997558594	3.5136845111846924
1.0	1040000.0	1050000.0	36.0	29.077465057373047	4.063279151916504
1.0	1090000.0	1100000.0	40.0	23.189128875732422	3.651329755783081
1.0	1140000.0	1150000.0	60.0	29.696041107177734	4.1105570793151855
1.0	1160000.0	1170000.0	43.0	22.538341522216797	3.6165950298309326
1.0	1280000.0	1290000.0	34.0	17.680492401123047	3.4512839317321777
1.0	1290000.0	1300000.0	62.0	35.41254425048828	4.6890459060668945
1.0	1340000.0	1350000.0	54.0	29.11056900024414	4.050776481628418
1.0	1460000.0	1470000.0	45.0	25.62015151977539	3.7988505363464355
1.0	1510000.0	1520000.0	75.0	45.84370422363281	5.9239726066589355
1.0	1530000.0	1540000.0	39.0	37.45028305053711	4.918361663818359
1.0	1590000.0	1600000.0	22.0	25.259798049926758	3.7770018577575684
1.0	1710000.0	1720000.0	53.0	21.705251693725586	3.5799720287323
1.0	1720000.0	1730000.0	42.0	22.005062103271484	3.5954785346984863
1.0	1790000.0	1800000.0	55.0	37.26422882080078	4.919376373291016
1.0	1820000.0	1830000.0	38.0	28.985240936279297	4.043123245239258
1.0	1830000.0	1840000.0	68.0	46.89812088012695	6.057867527008057
1.0	1850000.0	1860000.0	40.0	44.10456085205078	5.716928482055664
1.0	1880000.0	1890000.0	71.0	54.020057678222656	6.917860984802246
1.0	1910000.0	1920000.0	79.0	62.95709991455078	7.993736267089844
1.0	1920000.0	1930000.0	83.0	58.69416046142578	7.482452392578125
1.0	1990000.0	2000000.0	37.0	29.563552856445312	4.102414131164551
1.0	2030000.0	2040000.0	53.0	23.847599029541016	3.696226119995117
1.0	2050000.0	2060000.0	35.0	28.4775333404541	4.0078630447387695
1.0	2190000.0	2200000.0	54.0	29.855199813842773	4.135708808898926
1.0	2230000.0	2240000.0	46.0	23.82383155822754	3.6896533966064453
1.0	2290000.0	2300000.0	59.0	31.88916015625	4.318358421325684
1.0	2370000.0	2380000.0	48.0	33.102237701416016	4.440313816070557
1.0	2440000.0	2450000.0	33.0	22.20745086669922	3.6027884483337402
1.0	2450000.0	2460000.0	54.0	21.124155044555664	3.556175708770752
1.0	2730000.0	2740000.0	88.0	68.71702575683594	8.520113945007324
1.0	2740000.0	2750000.0	95.0	78.92916107177734	9.543534278869629
1.0	2750000.0	2760000.0	94.0	70.82810974121094	8.739108085632324
1.0	2770000.0	2780000.0	129.0	74.76895904541016	9.368634223937988
1.0	2830000.0	2840000.0	113.0	64.55332946777344	8.183879852294922
1.0	2900000.0	2910000.0	87.0	79.00440216064453	9.839822769165039
1.0	2940000.0	2950000.0	77.0	70.70933532714844	8.901768684387207
1.0	2980000.0	2990000.0	65.0	44.953025817871094	5.817866325378418
1.0	3030000.0	3040000.0	63.0	57.258934020996094	7.30886173248291
1.0	3040000.0	3050000.0	64.0	54.06843185424805	6.9214186668396
1.0	3060000.0	3070000.0	62.0	57.8626823425293	7.382630825042725
1.0	3090000.0	3100000.0	76.0	50.82262420654297	6.530158996582031
1.0	3190000.0	3200000.0	63.0	51.656211853027344	6.62534236907959
1.0	3230000.0	3240000.0	57.0	46.49277877807617	6.015411376953125
1.0	3310000.0	3320000.0	78.0	48.2906379699707	6.212925910949707
1.0	3340000.0	3350000.0	64.0	35.806053161621094	4.742625713348389
1.0	3360000.0	3370000.0	84.0	66.9534912109375	8.466089248657227
1.0	3390000.0	3400000.0	39.0	28.433460235595703	4.00100040435791
1.0	3400000.0	3410000.0	59.0	41.7581672668457	5.423059463500977
1.0	3410000.0	3420000.0	40.0	37.438629150390625	4.913639068603516
1.0	3430000.0	3440000.0	53.0	39.85279083251953	5.193126678466797
1.0	3470000.0	3480000.0	77.0	42.92533493041992	5.56372594833374
1.0	3500000.0	3510000.0	63.0	37.15391159057617	4.8851165771484375
1.0	3510000.0	3520000.0	52.0	41.12312698364258	5.3487653732299805
1.0	3520000.0	3530000.0	41.0	37.4366455078125	4.913847923278809
1.0	3550000.0	3560000.0	47.0	24.63290023803711	3.7366385459899902
1.0	3570000.0	3580000.0	58.0	52.087242126464844	6.682912349700928
1.0	3640000.0	3650000.0	51.0	36.53639221191406	4.812783241271973
1.0	3670000.0	3680000.0	70.0	65.74040985107422	8.330713272094727
1.0	3690000.0	3700000.0	46.0	25.952930450439453	3.81994366645813
1.0	3710000.0	3720000.0	57.0	40.61001205444336	5.290563583374023
1.0	3770000.0	3780000.0	51.0	23.48194694519043	3.6651241779327393
1.0	3820000.0	3830000.0	74.0	29.24609375	4.584094047546387
1.0	3830000.0	3840000.0	67.0	46.38800811767578	6.290994644165039
1.0	4010000.0	4020000.0	74.0	76.5151596069336	12.675948143005371
1.0	4090000.0	4100000.0	145.0	86.49198913574219	10.651516914367676
1.0	4110000.0	4120000.0	102.0	88.84832763671875	10.898643493652344
1.0	4150000.0	4160000.0	103.0	99.6146011352539	11.97919750213623
1.0	4190000.0	4200000.0	122.0	104.9182357788086	11.95901870727539
1.0	4230000.0	4240000.0	112.0	108.8011245727539	12.190301895141602
1.0	4270000.0	4280000.0	123.0	115.3720703125	12.757767677307129
1.0	4520000.0	4530000.0	129.0	129.62210083007812	13.54780387878418
1.0	4570000.0	4580000.0	129.0	125.10789489746094	13.304239273071289
1.0	4670000.0	4680000.0	112.0	116.2359848022461	13.252660751342773
1.0	4690000.0	4700000.0	130.0	107.9796142578125	12.735384941101074
1.0	4850000.0	4860000.0	159.0	133.1983184814453	13.460650444030762
1.0	4960000.0	4970000.0	168.0	150.5874786376953	14.220415115356445
1.0	5050000.0	5060000.0	163.0	149.1703643798828	14.133328437805176
1.0	5060000.0	5070000.0	147.0	150.99850463867188	14.228813171386719
1.0	5070000.0	5080000.0	159.0	142.87420654296875	14.03601360321045
1.0	5090000.0	5100000.0	155.0	146.0050506591797	14.025607109069824
1.0	5110000.0	5120000.0	132.0	136.8057098388672	13.671055793762207
1.0	5160000.0	5170000.0	150.0	136.8895263671875	13.728894233703613
1.0	5170000.0	5180000.0	78.0	91.48391723632812	11.175046920776367
1.0	5180000.0	5190000.0	132.0	134.80001831054688	13.965489387512207
1.0	5240000.0	5250000.0	158.0	135.29141235351562	13.602931022644043
1.0	5290000.0	5300000.0	154.0	140.37692260742188	13.928869247436523
1.0	5340000.0	5350000.0	140.0	129.01748657226562	13.832761764526367
1.0	5350000.0	5360000.0	112.0	132.19137573242188	14.183270454406738
1.0	5410000.0	5420000.0	139.0	125.9659652709961	13.098638534545898
1.0	5420000.0	5430000.0	144.0	124.73779296875	13.215291976928711
1.0	5480000.0	5490000.0	111.0	106.8111801147461	12.651251792907715
1.0	5490000.0	5500000.0	122.0	116.5077896118164	13.077646255493164
1.0	5510000.0	5520000.0	125.0	105.67509460449219	12.547764778137207
1.0	5570000.0	5580000.0	104.0	90.0828628540039	11.028169631958008
1.0	5580000.0	5590000.0	110.0	105.0829849243164	12.353925704956055
1.0	5600000.0	5610000.0	122.0	113.97650146484375	13.09913158416748
1.0	5620000.0	5630000.0	146.0	100.8587646484375	12.097456932067871
1.0	5640000.0	5650000.0	112.0	102.7007064819336	12.27203369140625
1.0	5670000.0	5680000.0	106.0	103.84788513183594	12.379176139831543
1.0	5680000.0	5690000.0	106.0	96.75477600097656	11.699552536010742
1.0	5790000.0	5800000.0	94.0	78.40533447265625	9.772006034851074
1.0	5880000.0	5890000.0	72.0	74.75200653076172	9.362525939941406
1.0	5890000.0	5900000.0	84.0	78.72846221923828	9.808462142944336
1.0	5990000.0	6000000.0	40.0	30.893512725830078	4.227239608764648
1.0	6010000.0	6020000.0	53.0	28.608713150024414	4.020166873931885
1.0	6040000.0	6050000.0	47.0	30.934274673461914	4.230714321136475
1.0	6070000.0	6080000.0	67.0	44.9301643371582	5.8111443519592285
1.0	6110000.0	6120000.0	53.0	48.842838287353516	6.2870988845825195
1.0	6140000.0	6150000.0	65.0	53.52455520629883	6.854864597320557
1.0	6190000.0	6200000.0	71.0	60.0366325378418	7.643144130706787
1.0	6240000.0	6250000.0	57.0	32.53300857543945	4.387330055236816
1.0	6250000.0	6260000.0	51.0	34.71834182739258	4.611562728881836
1.0	6260000.0	6270000.0	47.0	32.52817916870117	4.379720211029053
1.0	6270000.0	6280000.0	41.0	28.892236709594727	4.043137550354004
1.0	6300000.0	6310000.0	57.0	35.68574905395508	4.734817981719971
1.0	6310000.0	6320000.0	57.0	35.516597747802734	4.698364734649658
1.0	6400000.0	6410000.0	38.0	24.480098724365234	3.7270240783691406
1.0	6430000.0	6440000.0	46.0	29.028228759765625	4.056885719299316
1.0	6440000.0	6450000.0	54.0	34.774356842041016	4.622899532318115
1.0	6450000.0	6460000.0	47.0	30.46030044555664	4.178830146789551
1.0	6460000.0	6470000.0	51.0	49.12866973876953	6.32766056060791
1.0	6470000.0	6480000.0	61.0	36.446266174316406	4.814133644104004
1.0	6510000.0	6520000.0	53.0	36.47486877441406	4.816554069519043
1.0	6550000.0	6560000.0	39.0	26.68950843811035	3.8710837364196777
1.0	6570000.0	6580000.0	57.0	40.1666259765625	5.239070892333984
1.0	6670000.0	6680000.0	40.0	25.555936813354492	3.7881340980529785
1.0	6690000.0	6700000.0	52.0	26.481403350830078	3.85648775100708
1.0	6750000.0	6760000.0	59.0	33.953983306884766	4.541689872741699
1.0	6790000.0	6800000.0	63.0	55.4371337890625	7.093379020690918
1.0	6950000.0	6960000.0	57.0	38.38740921020508	5.032325267791748
1.0	7040000.0	7050000.0	82.0	67.0638198852539	8.479042053222656
1.0	7050000.0	7060000.0	86.0	68.80998992919922	8.683547973632812
1.0	7100000.0	7110000.0	70.0	63.3978271484375	8.0416259765625
1.0	7130000.0	7140000.0	82.0	70.05183410644531	8.82554817199707
1.0	7140000.0	7150000.0	82.0	65.6607666015625	8.308034896850586
1.0	7160000.0	7170000.0	85.0	54.98125076293945	7.032253265380859
1.0	7210000.0	7220000.0	78.0	64.69010925292969	8.196152687072754
1.0	7220000.0	7230000.0	86.0	69.89566802978516	8.808148384094238
1.0	7250000.0	7260000.0	77.0	62.204124450683594	7.901907444000244
1.0	7270000.0	7280000.0	95.0	68.0793228149414	8.598526000976562
1.0	7300000.0	7310000.0	80.0	61.4948844909668	7.81531286239624
1.0	7360000.0	7370000.0	92.0	65.00382995605469	8.236410140991211
1.0	7400000.0	7410000.0	78.0	57.9635009765625	7.392659664154053
1.0	7410000.0	7420000.0	69.0	61.900917053222656	7.866861820220947
1.0	7430000.0	7440000.0	72.0	56.11488723754883	7.168179512023926
1.0	7460000.0	7470000.0	62.0	59.15974807739258	7.536449432373047
1.0	7550000.0	7560000.0	52.0	49.825340270996094	6.404206275939941
1.0	7560000.0	7570000.0	63.0	48.62236404418945	6.256265163421631
1.0	7710000.0	7720000.0	56.0	51.81547927856445	6.646535396575928
1.0	7760000.0	7770000.0	47.0	38.68511962890625	5.065947532653809
1.0	7840000.0	7850000.0	37.0	31.408313751220703	4.273775577545166
1.0	7860000.0	7870000.0	49.0	33.189781188964844	4.461730480194092
1.0	7870000.0	7880000.0	57.0	35.834564208984375	4.74886417388916
1.0	7900000.0	7910000.0	51.0	37.52900695800781	4.945024013519287
1.0	8080000.0	8090000.0	59.0	33.5807991027832	4.485045433044434
1.0	8110000.0	8120000.0	64.0	45.544857025146484	5.888411998748779
1.0	8130000.0	8140000.0	44.0	38.42264938354492	5.052117824554443
1.0	8160000.0	8170000.0	52.0	47.934410095214844	6.178341865539551
1.0	8240000.0	8250000.0	67.0	48.13570785522461	6.204193592071533
1.0	8250000.0	8260000.0	67.0	42.78862762451172	5.562685966491699
1.0	8290000.0	8300000.0	41.0	44.58803176879883	5.776021957397461
1.0	8330000.0	8340000.0	44.0	44.7907600402832	5.800745964050293
1.0	8350000.0	8360000.0	66.0	44.24510955810547	5.734267234802246
1.0	8370000.0	8380000.0	51.0	35.24934005737305	4.6821794509887695
1.0	8380000.0	8390000.0	59.0	42.511199951171875	5.5163679122924805
1.0	8390000.0	8400000.0	73.0	40.20219039916992	5.235826015472412
1.0	8440000.0	8450000.0	56.0	36.00733947753906	4.772034645080566
1.0	8460000.0	8470000.0	38.0	36.11582565307617	4.7840166091918945
1.0	8500000.0	8510000.0	55.0	34.907527923583984	4.649338722229004
1.0	8550000.0	8560000.0	51.0	34.31036376953125	4.5820488929748535
1.0	8560000.0	8570000.0	40.0	27.37776756286621	3.9230353832244873
1.0	8660000.0	8670000.0	50.0	33.785301208496094	4.528486728668213
1.0	8750000.0	8760000.0	56.0	36.55928421020508	4.840426921844482
1.0	8840000.0	8850000.0	50.0	33.49132537841797	4.495308876037598
1.0	8890000.0	8900000.0	59.0	51.47945022583008	6.608541965484619
1.0	8910000.0	8920000.0	53.0	37.421417236328125	4.9304704666137695
1.0	8940000.0	8950000.0	42.0	45.24211883544922	5.852636814117432
1.0	8960000.0	8970000.0	53.0	47.96095657348633	6.179154396057129
1.0	9020000.0	9030000.0	75.0	53.2343864440918	6.824134826660156
1.0	9040000.0	9050000.0	82.0	49.76719284057617	6.4015045166015625
1.0	9130000.0	9140000.0	58.0	46.323829650878906	5.977666854858398
1.0	9160000.0	9170000.0	51.0	31.84027099609375	4.318602085113525
1.0	9200000.0	9210000.0	45.0	40.50008773803711	5.278537273406982
1.0	9220000.0	9230000.0	46.0	29.568410873413086	4.105356693267822
1.0	9350000.0	9360000.0	41.0	26.760238647460938	3.8699889183044434
1.0	9390000.0	9400000.0	43.0	29.847625732421875	4.133094310760498
1.0	9400000.0	9410000.0	57.0	28.799610137939453	4.04091739654541
1.0	9630000.0	9640000.0	47.0	28.113784790039062	3.979182481765747
1.0	9650000.0	9660000.0	40.0	25.678762435913086	3.8029751777648926
1.0	9800000.0	9810000.0	41.0	24.724239349365234	3.7423300743103027
1.0	9860000.0	9870000.0	42.0	26.82866859436035	3.8875465393066406
1.0	9870000.0	9880000.0	46.0	29.07452392578125	4.068410873413086
1.0	9880000.0	9890000.0	46.0	24.695621490478516	3.7344558238983154
1.0	9900000.0	9910000.0	46.0	24.075016021728516	3.7079010009765625
1.0	9970000.0	9980000.0	66.0	35.9822883605957	4.7555975914001465
1.0	9980000.0	9990000.0	60.0	31.334014892578125	4.2698235511779785
1.0	10140000.0	10150000.0	39.0	31.914569854736328	4.327948093414307
1.0	10150000.0	10160000.0	57.0	32.209510803222656	4.35799503326416
1.0	10160000.0	10170000.0	47.0	30.6057186126709	4.197695732116699
1.0	10190000.0	10200000.0	72.0	29.295364379882812	4.079559803009033
1.0	10240000.0	10250000.0	50.0	37.00419998168945	4.880640506744385
1.0	10250000.0	10260000.0	67.0	51.14447784423828	6.567319393157959
1.0	10300000.0	10310000.0	62.0	33.85652160644531	4.534763336181641
1.0	10310000.0	10320000.0	44.0	36.18757247924805	4.795683860778809
1.0	10500000.0	10510000.0	34.0	29.631723403930664	4.113640785217285
1.0	10550000.0	10560000.0	42.0	26.709945678710938	3.8744330406188965
1.0	10640000.0	10650000.0	37.0	33.88909149169922	4.538222789764404
1.0	10650000.0	10660000.0	50.0	28.73357582092285	4.04285192489624
1.0	10720000.0	10730000.0	48.0	18.681034088134766	3.456984758377075
1.0	10730000.0	10740000.0	39.0	21.0255184173584	3.546802520751953
1.0	10820000.0	10830000.0	29.0	28.17620849609375	3.9856345653533936
1.0	10840000.0	10850000.0	56.0	34.372432708740234	4.5796732902526855
1.0	10930000.0	10940000.0	57.0	49.79017639160156	6.399125099182129
1.0	10950000.0	10960000.0	44.0	43.89602279663086	5.683313846588135
1.0	10970000.0	10980000.0	53.0	48.32179641723633	6.218737602233887
1.0	10980000.0	10990000.0	62.0	58.085350036621094	7.412403106689453
1.0	10990000.0	11000000.0	69.0	46.621639251708984	6.0162177085876465
1.0	11030000.0	11040000.0	60.0	44.06136703491211	5.715191841125488
1.0	11050000.0	11060000.0	67.0	54.093177795410156	6.927142143249512
1.0	11160000.0	11170000.0	52.0	29.77852439880371	4.124250888824463
1.0	11240000.0	11250000.0	46.0	26.241979598999023	3.843167781829834
1.0	11250000.0	11260000.0	53.0	25.225147247314453	3.775292158126831
1.0	11350000.0	11360000.0	44.0	32.63304138183594	4.396618843078613
1.0	11390000.0	11400000.0	87.0	54.06514358520508	6.923083305358887
1.0	11410000.0	11420000.0	83.0	62.47797775268555	7.939144134521484
1.0	11430000.0	11440000.0	87.0	57.39904022216797	7.327913761138916
1.0	11460000.0	11470000.0	68.0	71.17035675048828	8.956501960754395
1.0	11470000.0	11480000.0	78.0	64.7179946899414	8.199845314025879
1.0	11540000.0	11550000.0	77.0	66.82608795166016	8.446487426757812
1.0	11630000.0	11640000.0	91.0	68.10813903808594	8.599165916442871
1.0	11660000.0	11670000.0	69.0	68.37559509277344	8.629220962524414
1.0	11710000.0	11720000.0	55.0	35.89966583251953	4.74804162979126
1.0	11750000.0	11760000.0	66.0	52.43177032470703	6.723635673522949
1.0	11910000.0	11920000.0	73.0	52.22514724731445	6.704800605773926
1.0	12000000.0	12010000.0	45.0	32.44445037841797	4.380679130554199
1.0	12040000.0	12050000.0	51.0	24.03152084350586	3.7008767127990723
1.0	12080000.0	12090000.0	42.0	28.10128402709961	3.9809317588806152
1.0	12220000.0	12230000.0	47.0	31.289348602294922	4.26373291015625
1.0	12340000.0	12350000.0	53.0	26.258098602294922	3.843296766281128
1.0	12380000.0	12390000.0	50.0	26.82338523864746	3.8836090564727783
1.0	12410000.0	12420000.0	53.0	28.337646484375	4.001009941101074
1.0	12440000.0	12450000.0	45.0	31.161855697631836	4.2504963874816895
1.0	12580000.0	12590000.0	64.0	37.65769577026367	4.958877086639404
1.0	12620000.0	12630000.0	62.0	38.99961471557617	5.111824035644531
1.0	12760000.0	12770000.0	68.0	65.85560607910156	8.342225074768066
1.0	12830000.0	12840000.0	83.0	69.45364379882812	8.75678825378418
1.0	13780000.0	13790000.0	99.0	81.96742248535156	14.735616683959961
1.0	13790000.0	13800000.0	105.0	84.33959197998047	12.06987190246582
1.0	13820000.0	13830000.0	97.0	85.42613220214844	10.262388229370117
1.0	13970000.0	13980000.0	120.0	88.81048583984375	10.894241333007812
1.0	14080000.0	14090000.0	66.0	42.06569290161133	5.479483604431152
1.0	14110000.0	14120000.0	54.0	35.627906799316406	4.726576805114746
1.0	14230000.0	14240000.0	87.0	67.99715423583984	8.586977005004883
1.0	14250000.0	14260000.0	98.0	66.77027130126953	8.442350387573242
1.0	14260000.0	14270000.0	84.0	75.99845886230469	9.503331184387207
1.0	14290000.0	14300000.0	69.0	69.12383270263672	8.715680122375488
1.0	14350000.0	14360000.0	85.0	69.20433044433594	8.727368354797363
1.0	14430000.0	14440000.0	84.0	76.22222900390625	9.529206275939941
1.0	14440000.0	14450000.0	85.0	80.96441650390625	10.053297996520996
1.0	14460000.0	14470000.0	97.0	78.65084838867188	9.799600601196289
1.0	14470000.0	14480000.0	100.0	88.17251586914062	10.827483177185059
1.0	14520000.0	14530000.0	109.0	90.03762817382812	11.020029067993164
1.0	14530000.0	14540000.0	117.0	87.22679138183594	10.725564956665039
1.0	14540000.0	14550000.0	117.0	98.78018951416016	11.78313159942627
1.0	14560000.0	14570000.0	91.0	90.38682556152344	11.055925369262695
1.0	14570000.0	14580000.0	121.0	91.5418701171875	11.174764633178711
1.0	14580000.0	14590000.0	99.0	88.09745788574219	10.632333755493164
1.0	14620000.0	14630000.0	83.0	82.62979888916016	10.233518600463867
1.0	14630000.0	14640000.0	107.0	88.24897766113281	10.833152770996094
1.0	14670000.0	14680000.0	100.0	88.96693420410156	10.908952713012695
1.0	14690000.0	14700000.0	84.0	82.35966491699219	10.205545425415039
1.0	14760000.0	14770000.0	96.0	84.49991607666016	10.43526554107666
1.0	14930000.0	14940000.0	119.0	81.84516906738281	10.149026870727539
1.0	15070000.0	15080000.0	88.0	68.66478729248047	8.659419059753418
1.0	15100000.0	15110000.0	69.0	62.45957565307617	7.931365966796875
1.0	15140000.0	15150000.0	70.0	58.93524169921875	7.5076470375061035
1.0	15170000.0	15180000.0	83.0	52.6144905090332	6.747128963470459
1.0	15220000.0	15230000.0	72.0	52.83082962036133	6.765805721282959
1.0	15290000.0	15300000.0	63.0	42.529273986816406	5.521770000457764
1.0	15300000.0	15310000.0	50.0	39.86265563964844	5.201106071472168
1.0	15310000.0	15320000.0	61.0	37.906517028808594	4.978209018707275
1.0	15430000.0	15440000.0	65.0	39.08007049560547	5.10544490814209
1.0	15490000.0	15500000.0	56.0	37.895118713378906	4.985717296600342
1.0	15500000.0	15510000.0	50.0	35.72784423828125	4.735105991363525
1.0	15560000.0	15570000.0	69.0	48.19063186645508	6.204564094543457
1.0	15630000.0	15640000.0	51.0	40.899192810058594	5.3353800773620605
1.0	15730000.0	15740000.0	37.0	32.32820510864258	4.358710765838623
1.0	15780000.0	15790000.0	75.0	39.83952713012695	5.207930564880371
1.0	15800000.0	15810000.0	65.0	39.1961669921875	5.1176886558532715
1.0	15850000.0	15860000.0	44.0	33.92488098144531	4.518952369689941
1.0	15870000.0	15880000.0	40.0	31.189340591430664	4.250816822052002
1.0	15920000.0	15930000.0	58.0	39.84049606323242	5.209977149963379
1.0	15940000.0	15950000.0	60.0	33.17084503173828	4.438502311706543
1.0	15970000.0	15980000.0	51.0	30.964853286743164	4.231403350830078
1.0	16000000.0	16010000.0	61.0	39.32969284057617	5.1425323486328125
1.0	16030000.0	16040000.0	51.0	30.699172973632812	4.209358215332031
1.0	16200000.0	16210000.0	54.0	31.199481964111328	4.255990028381348
1.0	16360000.0	16370000.0	39.0	45.40003967285156	5.865408420562744
1.0	16420000.0	16430000.0	70.0	41.950538635253906	5.446304798126221
1.0	16470000.0	16480000.0	45.0	24.465234756469727	3.7262866497039795
1.0	16480000.0	16490000.0	57.0	29.54453468322754	4.0904035568237305
1.0	16500000.0	16510000.0	49.0	31.125839233398438	4.2472825050354
1.0	16600000.0	16610000.0	47.0	30.944854736328125	4.235556602478027
1.0	16620000.0	16630000.0	53.0	28.848278045654297	4.042862892150879
1.0	16630000.0	16640000.0	47.0	29.195968627929688	4.072883129119873
1.0	16640000.0	16650000.0	56.0	29.95157241821289	4.143380165100098
1.0	17280000.0	17290000.0	46.0	31.93246841430664	4.326272487640381
1.0	17300000.0	17310000.0	49.0	33.46937942504883	4.477179050445557
1.0	17330000.0	17340000.0	36.0	24.668161392211914	3.7382583618164062
1.0	17450000.0	17460000.0	64.0	50.013092041015625	6.431892395019531
1.0	17500000.0	17510000.0	67.0	59.5609016418457	7.58877420425415
1.0	17520000.0	17530000.0	59.0	46.877567291259766	6.041416168212891
1.0	17570000.0	17580000.0	51.0	47.326820373535156	6.099778175354004
1.0	17600000.0	17610000.0	64.0	47.36463165283203	6.102255821228027
1.0	17730000.0	17740000.0	46.0	32.189308166503906	4.349493980407715
1.0	17740000.0	17750000.0	41.0	32.72685623168945	4.408246040344238
1.0	17870000.0	17880000.0	50.0	31.913354873657227	4.324548721313477
1.0	17930000.0	17940000.0	40.0	23.893892288208008	3.6949775218963623
1.0	17980000.0	17990000.0	44.0	25.34879493713379	3.782311201095581
1.0	17990000.0	18000000.0	38.0	26.588653564453125	3.8657596111297607
1.0	18020000.0	18030000.0	48.0	34.17642593383789	4.559121608734131
1.0	18050000.0	18060000.0	49.0	60.724639892578125	7.696325778961182
1.0	18080000.0	18090000.0	89.0	69.59329223632812	8.78056526184082
1.0	18090000.0	18100000.0	70.0	63.511131286621094	8.064140319824219
1.0	18100000.0	18110000.0	71.0	63.19011306762695	8.023401260375977
1.0	18170000.0	18180000.0	76.0	64.23757934570312	8.144052505493164
1.0	18180000.0	18190000.0	66.0	67.31546020507812	8.507941246032715
1.0	18190000.0	18200000.0	81.0	65.50224304199219	8.294428825378418
1.0	18420000.0	18430000.0	86.0	67.36468505859375	8.516097068786621
1.0	18430000.0	18440000.0	69.0	68.50902557373047	8.644681930541992
1.0	18530000.0	18540000.0	90.0	74.69108581542969	9.354596138000488
1.0	18550000.0	18560000.0	108.0	76.65897369384766	9.578164100646973
1.0	18640000.0	18650000.0	86.0	68.4117660522461	8.63719367980957
1.0	18660000.0	18670000.0	81.0	67.83299255371094	8.565065383911133
1.0	18680000.0	18690000.0	78.0	75.88494873046875	9.492547988891602
1.0	18700000.0	18710000.0	100.0	67.88640594482422	8.570960998535156
1.0	18910000.0	18920000.0	77.0	63.70451736450195	8.082343101501465
1.0	19060000.0	19070000.0	60.0	57.2794075012207	7.311222076416016
1.0	19340000.0	19350000.0	66.0	42.63743209838867	5.538092613220215
1.0	19360000.0	19370000.0	45.0	38.04348373413086	4.978992938995361
1.0	19370000.0	19380000.0	54.0	40.34233856201172	5.253007411956787
1.0	19400000.0	19410000.0	41.0	24.34260368347168	3.719816207885742
1.0	19420000.0	19430000.0	45.0	26.79778480529785	3.880603075027466
1.0	19610000.0	19620000.0	57.0	29.447784423828125	4.087045192718506
1.0	19630000.0	19640000.0	52.0	20.1460018157959	3.5135498046875
1.0	19640000.0	19650000.0	47.0	25.51900291442871	3.7958297729492188
1.0	19660000.0	19670000.0	44.0	24.066368103027344	3.706897020339966
1.0	19670000.0	19680000.0	43.0	23.10065460205078	3.6512999534606934
1.0	19680000.0	19690000.0	44.0	23.409671783447266	3.6677474975585938
1.0	19830000.0	19840000.0	65.0	42.754615783691406	5.545662879943848
1.0	19880000.0	19890000.0	72.0	51.10383987426758	6.5619707107543945
1.0	19930000.0	19940000.0	42.0	34.12022018432617	4.5617780685424805
1.0	19940000.0	19950000.0	45.0	32.95276641845703	4.433287620544434
1.0	20050000.0	20060000.0	34.0	25.646442413330078	3.8029186725616455
1.0	20130000.0	20140000.0	50.0	37.441688537597656	4.928227424621582
1.0	20150000.0	20160000.0	71.0	46.135581970214844	5.9593095779418945
1.0	20340000.0	20350000.0	77.0	72.3109359741211	9.09105110168457
1.0	20390000.0	20400000.0	78.0	57.996498107910156	7.397202968597412
1.0	20400000.0	20410000.0	56.0	55.78754425048828	7.12619161605835
1.0	20520000.0	20530000.0	61.0	47.60962677001953	6.13467264175415
1.0	20560000.0	20570000.0	73.0	50.464576721191406	6.482229709625244
1.0	20630000.0	20640000.0	63.0	54.71198272705078	6.995733737945557
1.0	20750000.0	20760000.0	89.0	58.63881301879883	7.475236415863037
1.0	20760000.0	20770000.0	64.0	55.450340270996094	7.0885467529296875
1.0	20830000.0	20840000.0	60.0	46.401702880859375	5.994439125061035
1.0	20860000.0	20870000.0	67.0	59.605018615722656	7.593449592590332
1.0	20960000.0	20970000.0	36.0	28.471553802490234	4.010424613952637
1.0	20970000.0	20980000.0	37.0	29.9373836517334	4.1338090896606445
1.0	21000000.0	21010000.0	78.0	46.16618347167969	5.960490703582764
1.0	21050000.0	21060000.0	65.0	34.71018981933594	4.6134352684021
1.0	21070000.0	21080000.0	51.0	32.87784957885742	4.424502849578857
1.0	21080000.0	21090000.0	41.0	33.69353485107422	4.5110764503479
1.0	21150000.0	21160000.0	37.0	24.91335105895996	3.757558822631836
1.0	21160000.0	21170000.0	41.0	31.569499969482422	4.291895866394043
1.0	21250000.0	21260000.0	50.0	32.080291748046875	4.344866752624512
1.0	21270000.0	21280000.0	48.0	33.20648193359375	4.461204528808594
1.0	21280000.0	21290000.0	45.0	33.38904571533203	4.485192775726318
1.0	21340000.0	21350000.0	44.0	37.589263916015625	4.955447196960449
1.0	21360000.0	21370000.0	60.0	31.309091567993164	4.268772125244141
1.0	21510000.0	21520000.0	56.0	36.58860397338867	4.827999114990234
1.0	21530000.0	21540000.0	63.0	50.49463653564453	6.4864044189453125
1.0	21540000.0	21550000.0	55.0	30.366281509399414	4.173952579498291
1.0	21680000.0	21690000.0	53.0	41.0888557434082	5.344588756561279
1.0	21820000.0	21830000.0	50.0	39.59295654296875	5.163910865783691
1.0	21930000.0	21940000.0	55.0	26.21963119506836	3.840522050857544
1.0	22000000.0	22010000.0	61.0	30.872304916381836	4.223210334777832
1.0	22130000.0	22140000.0	56.0	53.43902587890625	6.8481903076171875
1.0	22230000.0	22240000.0	38.0	25.36878204345703	3.7855536937713623
1.0	22350000.0	22360000.0	48.0	36.37508010864258	4.79319953918457
1.0	22530000.0	22540000.0	74.0	43.093448638916016	5.581442832946777
1.0	22540000.0	22550000.0	64.0	49.37621307373047	6.350826740264893
1.0	22560000.0	22570000.0	47.0	41.378639221191406	5.376590728759766
1.0	22580000.0	22590000.0	51.0	38.791839599609375	5.08402156829834
1.0	22620000.0	22630000.0	73.0	57.86735916137695	7.385890960693359
1.0	22630000.0	22640000.0	90.0	66.45217895507812	8.411622047424316
1.0	22680000.0	22690000.0	61.0	53.939476013183594	6.905167579650879
1.0	22760000.0	22770000.0	68.0	66.97858428955078	8.468724250793457
1.0	22810000.0	22820000.0	49.0	34.32547378540039	4.583837985992432
1.0	22820000.0	22830000.0	66.0	32.1773796081543	4.3537421226501465
1.0	23010000.0	23020000.0	75.0	48.128841400146484	6.195462226867676
1.0	23130000.0	23140000.0	64.0	29.299291610717773	4.08190393447876
1.0	23150000.0	23160000.0	56.0	27.8842716217041	3.964132308959961
1.0	23280000.0	23290000.0	45.0	50.95115661621094	6.543015480041504
1.0	23290000.0	23300000.0	73.0	45.06615447998047	5.824850082397461
1.0	23360000.0	23370000.0	45.0	34.038330078125	4.553174018859863
1.0	23390000.0	23400000.0	38.0	29.241558074951172	4.071313381195068
1.0	23440000.0	23450000.0	34.0	32.48229217529297	4.3948750495910645
1.0	23470000.0	23480000.0	30.0	32.434139251708984	4.381896018981934
1.0	23500000.0	23510000.0	52.0	38.42161178588867	5.041268825531006
1.0	23530000.0	23540000.0	53.0	46.49213409423828	6.0027756690979
1.0	23730000.0	23740000.0	53.0	28.434606552124023	4.003214359283447
1.0	23750000.0	23760000.0	51.0	26.006107330322266	3.82671856880188
1.0	23930000.0	23940000.0	65.0	42.83800506591797	5.551379203796387
1.0	24080000.0	24090000.0	37.0	27.043996810913086	3.898298740386963
1.0	24110000.0	24120000.0	37.0	26.561580657958984	3.861772060394287
1.0	24170000.0	24180000.0	36.0	26.267261505126953	3.841468095779419
1.0	24200000.0	24210000.0	62.0	50.947898864746094	6.54818058013916
1.0	24220000.0	24230000.0	48.0	40.03547668457031	5.266624450683594
1.0	24230000.0	24240000.0	61.0	37.39385986328125	4.9586334228515625
1.0	24300000.0	24310000.0	0.0	28.408710479736328	3.9947357177734375
1.0	24370000.0	24380000.0	50.0	39.19068908691406	6.557803153991699
1.0	24390000.0	24400000.0	55.0	35.482696533203125	5.236375331878662
1.0	24430000.0	24440000.0	48.0	30.142040252685547	4.158722877502441
1.0	24440000.0	24450000.0	44.0	28.480255126953125	4.008853435516357
1.0	24470000.0	24480000.0	46.0	37.81378936767578	4.971363067626953
1.0	24480000.0	24490000.0	55.0	32.145442962646484	4.352301597595215
1.0	24510000.0	24520000.0	56.0	32.091766357421875	4.342891693115234
1.0	24580000.0	24590000.0	71.0	47.86933517456055	6.164966583251953
1.0	24720000.0	24730000.0	33.0	31.726207733154297	4.3141188621521
1.0	24770000.0	24780000.0	41.0	23.46370506286621	3.670705795288086
1.0	24810000.0	24820000.0	59.0	44.296295166015625	5.732616424560547
1.0	24880000.0	24890000.0	50.0	34.81683349609375	4.630504608154297
1.0	24950000.0	24960000.0	75.0	51.50361251831055	6.616242408752441
1.0	24980000.0	24990000.0	50.0	36.78216552734375	4.857693195343018
1.0	25010000.0	25020000.0	64.0	47.25533676147461	6.100970268249512
1.0	25020000.0	25030000.0	69.0	44.120723724365234	5.706782817840576
1.0	25150000.0	25160000.0	63.0	35.17633056640625	4.676510810852051
1.0	25160000.0	25170000.0	43.0	32.13198471069336	4.348740100860596
1.0	25170000.0	25180000.0	51.0	40.439369201660156	5.281508445739746
1.0	25180000.0	25190000.0	52.0	46.57685089111328	6.012665271759033
1.0	25260000.0	25270000.0	60.0	48.727413177490234	6.268664836883545
1.0	25320000.0	25330000.0	56.0	52.47704315185547	6.725227355957031
1.0	25330000.0	25340000.0	80.0	48.71366500854492	6.267383098602295
1.0	25350000.0	25360000.0	61.0	49.1351318359375	6.315602779388428
1.0	25380000.0	25390000.0	54.0	40.326568603515625	5.256089687347412
1.0	25390000.0	25400000.0	57.0	49.76530838012695	6.3937087059021
1.0	25420000.0	25430000.0	58.0	55.7176513671875	7.122117519378662
1.0	25460000.0	25470000.0	56.0	47.044761657714844	6.06027889251709
1.0	25680000.0	25690000.0	31.0	23.46407699584961	3.671490430831909
1.0	25750000.0	25760000.0	69.0	27.751941680908203	3.9477717876434326
1.0	25780000.0	25790000.0	50.0	30.108318328857422	4.153572082519531
1.0	25870000.0	25880000.0	36.0	24.720911026000977	3.7433056831359863
1.0	25890000.0	25900000.0	37.0	26.453481674194336	3.8566737174987793
1.0	25910000.0	25920000.0	53.0	38.81256866455078	5.087349891662598
1.0	25940000.0	25950000.0	38.0	37.255958557128906	4.903004169464111
1.0	25990000.0	26000000.0	55.0	44.50926971435547	5.756577014923096
1.0	26010000.0	26020000.0	66.0	43.98128128051758	5.692277908325195
1.0	26040000.0	26050000.0	68.0	45.633460998535156	5.893492221832275
1.0	26130000.0	26140000.0	38.0	23.024982452392578	3.646343231201172
1.0	26180000.0	26190000.0	39.0	32.962608337402344	4.4248151779174805
1.0	26210000.0	26220000.0	50.0	28.758901596069336	4.0371904373168945
1.0	26250000.0	26260000.0	59.0	42.850772857666016	5.556516170501709
1.0	26260000.0	26270000.0	63.0	44.710777282714844	5.7816243171691895
1.0	26270000.0	26280000.0	67.0	46.10367202758789	5.953433990478516
1.0	26380000.0	26390000.0	52.0	54.1075553894043	6.930649757385254
1.0	26450000.0	26460000.0	61.0	44.5004997253418	5.779811382293701
1.0	26480000.0	26490000.0	51.0	35.133094787597656	4.663278579711914
1.0	26550000.0	26560000.0	49.0	45.74379348754883	5.913232326507568
1.0	26560000.0	26570000.0	57.0	34.408180236816406	4.5832414627075195
1.0	26630000.0	26640000.0	65.0	43.10004425048828	5.591067314147949
1.0	26680000.0	26690000.0	44.0	34.417728424072266	4.585587501525879
1.0	26740000.0	26750000.0	78.0	53.69303512573242	6.875856876373291
1.0	26760000.0	26770000.0	40.0	34.15110778808594	4.559229850769043
1.0	26790000.0	26800000.0	44.0	25.21084213256836	3.776036500930786
1.0	27000000.0	27010000.0	61.0	50.06890106201172	6.449908256530762
1.0	27030000.0	27040000.0	45.0	35.46791076660156	4.711071968078613
1.0	27100000.0	27110000.0	80.0	24.8507137298584	3.7513089179992676
1.0	27170000.0	27180000.0	35.0	25.125308990478516	3.7686767578125
1.0	27200000.0	27210000.0	47.0	24.639759063720703	3.7382073402404785
1.0	27210000.0	27220000.0	43.0	23.823551177978516	3.686588764190674
1.0	27220000.0	27230000.0	45.0	31.97664451599121	4.320133686065674
1.0	27250000.0	27260000.0	59.0	28.417377471923828	4.005860328674316
1.0	27280000.0	27290000.0	44.0	36.68757629394531	4.8428730964660645
1.0	27320000.0	27330000.0	57.0	29.813114166259766	4.122658729553223
1.0	27370000.0	27380000.0	55.0	42.72637939453125	5.545439720153809
1.0	27380000.0	27390000.0	65.0	38.45070266723633	5.0405731201171875
1.0	27390000.0	27400000.0	41.0	34.07903289794922	4.539365291595459
1.0	27410000.0	27420000.0	48.0	42.51025390625	5.521407604217529
1.0	27550000.0	27560000.0	72.0	54.83809280395508	7.018406867980957
1.0	27560000.0	27570000.0	38.0	31.635356903076172	4.299498081207275
1.0	27660000.0	27670000.0	40.0	23.181982040405273	3.657749891281128
1.0	27680000.0	27690000.0	35.0	20.12369155883789	3.511084794998169
1.0	27700000.0	27710000.0	39.0	31.488073348999023	4.274228572845459
1.0	27730000.0	27740000.0	45.0	24.31150245666504	3.7184715270996094
1.0	27760000.0	27770000.0	50.0	31.315282821655273	4.273446083068848
1.0	27880000.0	27890000.0	37.0	22.019546508789062	3.5945239067077637
1.0	27940000.0	27950000.0	57.0	41.474342346191406	5.390118598937988
1.0	28060000.0	28070000.0	41.0	32.04979705810547	4.3395891189575195
1.0	28160000.0	28170000.0	25.0	29.435909271240234	4.092247486114502
1.0	28410000.0	28420000.0	54.0	36.297454833984375	4.782767295837402
1.0	28450000.0	28460000.0	68.0	50.10926055908203	6.443253517150879
1.0	28460000.0	28470000.0	61.0	46.347023010253906	5.980032920837402
1.0	28490000.0	28500000.0	47.0	40.034053802490234	5.223856449127197
1.0	28530000.0	28540000.0	51.0	33.05553436279297	4.440586090087891
1.0	28550000.0	28560000.0	45.0	33.804290771484375	4.514378547668457
1.0	28590000.0	28600000.0	49.0	30.769756317138672	4.2130537033081055
1.0	28640000.0	28650000.0	57.0	43.53722381591797	5.653628826141357
1.0	28720000.0	28730000.0	58.0	32.68260955810547	4.406861305236816
1.0	28790000.0	28800000.0	39.0	29.488780975341797	4.094479084014893
1.0	28800000.0	28810000.0	49.0	27.87992286682129	3.960883617401123
1.0	28820000.0	28830000.0	42.0	29.4566707611084	4.092306613922119
1.0	28850000.0	28860000.0	25.0	29.76869773864746	4.1236066818237305
1.0	28990000.0	29000000.0	48.0	35.58336639404297	4.704331874847412
1.0	29070000.0	29080000.0	41.0	36.545318603515625	4.832183837890625
1.0	29130000.0	29140000.0	63.0	50.35968780517578	6.4756317138671875
1.0	29150000.0	29160000.0	59.0	52.44850540161133	6.72678279876709
1.0	29290000.0	29300000.0	35.0	35.39385986328125	4.700400352478027
1.0	29360000.0	29370000.0	47.0	31.5045223236084	4.2928924560546875
1.0	29370000.0	29380000.0	53.0	34.32735824584961	4.5868730545043945
1.0	29380000.0	29390000.0	58.0	33.260860443115234	4.471987247467041
1.0	29440000.0	29450000.0	43.0	28.27231216430664	3.995568037033081
1.0	29520000.0	29530000.0	41.0	27.313739776611328	3.9197635650634766
1.0	29530000.0	29540000.0	42.0	25.694509506225586	3.8046157360076904
1.0	29740000.0	29750000.0	62.0	68.00248718261719	8.588907241821289
1.0	29800000.0	29810000.0	101.0	57.5488395690918	7.342414855957031
1.0	30020000.0	30030000.0	15.0	62.469154357910156	61.77326202392578
1.0	30030000.0	30040000.0	81.0	78.78421020507812	15.22730541229248
1.0	30160000.0	30170000.0	103.0	84.73616027832031	10.462442398071289
1.0	30170000.0	30180000.0	102.0	80.99921417236328	10.056844711303711
1.0	30180000.0	30190000.0	100.0	80.44620513916016	9.996688842773438
1.0	30190000.0	30200000.0	96.0	86.1401138305664	10.614374160766602
1.0	30200000.0	30210000.0	105.0	77.98424530029297	9.724763870239258
1.0	30240000.0	30250000.0	114.0	85.0278091430664	10.49437427520752
1.0	30300000.0	30310000.0	104.0	87.46721649169922	10.753179550170898
1.0	30330000.0	30340000.0	119.0	92.87493896484375	11.310997009277344
1.0	30340000.0	30350000.0	106.0	95.22282409667969	11.547579765319824
1.0	30440000.0	30450000.0	123.0	87.04148864746094	10.706109046936035
1.0	30480000.0	30490000.0	94.0	74.56095886230469	9.339866638183594
1.0	30510000.0	30520000.0	76.0	80.497314453125	10.002426147460938
1.0	30530000.0	30540000.0	81.0	78.1093521118164	9.73814868927002
1.0	30620000.0	30630000.0	97.0	96.32768249511719	11.637948989868164
1.0	30640000.0	30650000.0	143.0	88.41020202636719	10.851540565490723
1.0	30670000.0	30680000.0	104.0	89.96829223632812	11.012495040893555
1.0	30690000.0	30700000.0	116.0	88.20153045654297	10.828580856323242
1.0	30700000.0	30710000.0	104.0	89.12847137451172	10.925714492797852
1.0	30780000.0	30790000.0	102.0	76.68177795410156	9.577082633972168
1.0	30840000.0	30850000.0	72.0	73.28193664550781	9.194634437561035
1.0	30870000.0	30880000.0	76.0	70.34273529052734	8.856948852539062
1.0	30900000.0	30910000.0	98.0	80.67546081542969	10.023844718933105
1.0	31000000.0	31010000.0	78.0	67.85011291503906	8.567703247070312
1.0	31010000.0	31020000.0	84.0	64.70274353027344	8.195718765258789
1.0	31070000.0	31080000.0	80.0	64.60884094238281	8.186902046203613
1.0	31110000.0	31120000.0	85.0	62.10539627075195	7.889206886291504
1.0	31120000.0	31130000.0	62.0	51.95109176635742	6.666040897369385
1.0	31150000.0	31160000.0	57.0	56.557701110839844	7.225461006164551
1.0	31190000.0	31200000.0	51.0	39.15641784667969	5.123884677886963
1.0	31300000.0	31310000.0	76.0	57.88251876831055	7.383628845214844
1.0	31360000.0	31370000.0	36.0	36.7463264465332	4.838105201721191
1.0	31440000.0	31450000.0	49.0	35.051456451416016	4.658992767333984
1.0	31460000.0	31470000.0	54.0	36.13452911376953	4.781105995178223
1.0	31490000.0	31500000.0	73.0	39.560760498046875	5.185945987701416
1.0	31570000.0	31580000.0	47.0	52.12030029296875	6.6880693435668945
1.0	31600000.0	31610000.0	81.0	56.227325439453125	7.187050819396973
1.0	31650000.0	31660000.0	52.0	49.23810958862305	6.338818073272705
1.0	31850000.0	31860000.0	41.0	36.72976303100586	4.840310096740723
1.0	31930000.0	31940000.0	62.0	60.183143615722656	7.66774845123291
1.0	32030000.0	32040000.0	38.0	40.871673583984375	5.320832252502441
1.0	32070000.0	32080000.0	57.0	50.066490173339844	6.434121131896973
1.0	32240000.0	32250000.0	58.0	46.49989700317383	6.002533912658691
1.0	32280000.0	32290000.0	58.0	48.03594970703125	6.188861846923828
1.0	32310000.0	32320000.0	69.0	48.99925231933594	6.303757667541504
1.0	32420000.0	32430000.0	65.0	40.70170211791992	5.298806190490723
1.0	32470000.0	32480000.0	37.0	44.75719451904297	5.78055477142334
1.0	32510000.0	32520000.0	52.0	32.419456481933594	4.375924110412598
1.0	32520000.0	32530000.0	41.0	32.410491943359375	4.375421524047852
1.0	32540000.0	32550000.0	51.0	28.519458770751953	4.01243782043457
1.0	32570000.0	32580000.0	51.0	36.89927291870117	4.849562168121338
1.0	32610000.0	32620000.0	61.0	33.2735481262207	4.473111152648926
1.0	32640000.0	32650000.0	57.0	28.90946388244629	4.040383338928223
1.0	32690000.0	32700000.0	33.0	28.205150604248047	3.9883885383605957
1.0	32730000.0	32740000.0	78.0	41.26299285888672	5.370865821838379
1.0	32760000.0	32770000.0	43.0	29.890039443969727	4.133001804351807
1.0	32990000.0	33000000.0	73.0	55.92900466918945	7.148951530456543
1.0	33020000.0	33030000.0	48.0	32.7536735534668	4.409365653991699
1.0	33170000.0	33180000.0	45.0	40.72734069824219	5.316564083099365
1.0	33270000.0	33280000.0	45.0	27.72722816467285	3.949625015258789
1.0	33300000.0	33310000.0	39.0	30.7735595703125	4.216029644012451
1.0	33490000.0	33500000.0	46.0	30.5452823638916	4.193220615386963
1.0	33520000.0	33530000.0	51.0	45.553466796875	5.88521671295166
1.0	33560000.0	33570000.0	49.0	34.1876106262207	4.554447650909424
1.0	33620000.0	33630000.0	47.0	27.601924896240234	3.9430222511291504
1.0	33640000.0	33650000.0	59.0	27.670787811279297	3.944488525390625
1.0	33650000.0	33660000.0	53.0	48.48078918457031	6.243786811828613
1.0	33680000.0	33690000.0	50.0	38.13232421875	5.003172874450684
1.0	33700000.0	33710000.0	53.0	47.937278747558594	6.174345016479492
1.0	33780000.0	33790000.0	50.0	30.328582763671875	4.170838356018066
1.0	33870000.0	33880000.0	77.0	53.58723068237305	6.86874532699585
1.0	33880000.0	33890000.0	69.0	52.65265655517578	6.753630638122559
1.0	33890000.0	33900000.0	64.0	44.85303497314453	5.805371284484863
1.0	33950000.0	33960000.0	57.0	44.06548309326172	5.7207536697387695
1.0	33970000.0	33980000.0	70.0	66.90018463134766	8.461037635803223
1.0	33980000.0	33990000.0	77.0	68.12544250488281	8.498977661132812
1.0	34030000.0	34040000.0	90.0	72.5823745727539	9.112995147705078
1.0	34140000.0	34150000.0	89.0	55.515830993652344	7.0932135581970215
1.0	34170000.0	34180000.0	93.0	83.23627471923828	10.27951717376709
1.0	34180000.0	34190000.0	103.0	80.31905364990234	9.76956558227539
1.0	34380000.0	34390000.0	107.0	89.97362518310547	10.588506698608398
1.0	34550000.0	34560000.0	101.0	80.42951965332031	9.993057250976562
1.0	34590000.0	34600000.0	108.0	107.02348327636719	12.326157569885254
1.0	34600000.0	34610000.0	100.0	106.7205581665039	12.261629104614258
1.0	34620000.0	34630000.0	119.0	96.18453979492188	11.644316673278809
1.0	34640000.0	34650000.0	118.0	107.64732360839844	12.726689338684082
1.0	34680000.0	34690000.0	146.0	112.3514175415039	12.912043571472168
1.0	34760000.0	34770000.0	147.0	119.2720947265625	13.429455757141113
1.0	34860000.0	34870000.0	115.0	101.54579162597656	12.162965774536133
1.0	34900000.0	34910000.0	112.0	101.44642639160156	12.153548240661621
1.0	34940000.0	34950000.0	91.0	94.3140640258789	11.456533432006836
1.0	34980000.0	34990000.0	121.0	92.76532745361328	11.300416946411133
1.0	35050000.0	35060000.0	71.0	76.50104522705078	9.55958366394043
1.0	35080000.0	35090000.0	95.0	76.78246307373047	9.588662147521973
1.0	35100000.0	35110000.0	61.0	64.60047912597656	8.187023162841797
1.0	35120000.0	35130000.0	85.0	67.48294830322266	8.5265531539917
1.0	35180000.0	35190000.0	87.0	78.69490051269531	9.805987358093262
1.0	35310000.0	35320000.0	59.0	38.3014030456543	5.030484199523926
1.0	35350000.0	35360000.0	88.0	65.409423828125	8.284446716308594
1.0	35400000.0	35410000.0	83.0	77.14863586425781	9.63585090637207
1.0	35410000.0	35420000.0	98.0	72.13186645507812	9.065472602844238
1.0	35480000.0	35490000.0	71.0	40.481746673583984	5.289867877960205
1.0	35490000.0	35500000.0	63.0	48.19741439819336	6.2183918952941895
1.0	35680000.0	35690000.0	90.0	58.370933532714844	7.4435625076293945
1.0	35700000.0	35710000.0	76.0	64.50025939941406	8.177927017211914
1.0	35720000.0	35730000.0	73.0	65.69315338134766	8.31627082824707
1.0	35740000.0	35750000.0	54.0	43.730777740478516	5.684792995452881
1.0	35760000.0	35770000.0	45.0	38.984867095947266	5.112794876098633
1.0	35810000.0	35820000.0	47.0	38.81544876098633	5.099061012268066
1.0	35840000.0	35850000.0	54.0	33.622703552246094	4.5056562423706055
1.0	35860000.0	35870000.0	54.0	34.51076126098633	4.599526405334473
1.0	35910000.0	35920000.0	62.0	28.89895248413086	4.045231819152832
1.0	35990000.0	36000000.0	65.0	33.21323776245117	4.4613800048828125
1.0	36080000.0	36090000.0	46.0	33.19258499145508	4.455820560455322
1.0	36110000.0	36120000.0	98.0	64.5814208984375	8.192108154296875
1.0	36140000.0	36150000.0	84.0	61.59349822998047	7.83224630355835
1.0	36150000.0	36160000.0	87.0	62.10044479370117	7.892182350158691
1.0	36160000.0	36170000.0	68.0	63.84227752685547	8.099977493286133
1.0	36190000.0	36200000.0	52.0	40.27802658081055	5.262071132659912
1.0	36210000.0	36220000.0	36.0	38.334930419921875	5.034820556640625
1.0	36230000.0	36240000.0	52.0	46.057865142822266	5.9560546875
1.0	36240000.0	36250000.0	70.0	54.56809616088867	6.985378265380859
1.0	36290000.0	36300000.0	69.0	35.7924690246582	4.746962547302246
1.0	36350000.0	36360000.0	57.0	31.49417495727539	4.282227516174316
1.0	36380000.0	36390000.0	48.0	28.654338836669922	4.0230326652526855
1.0	36430000.0	36440000.0	41.0	34.973228454589844	4.6534199714660645
1.0	36510000.0	36520000.0	39.0	34.472862243652344	4.596514701843262
1.0	36540000.0	36550000.0	76.0	54.23334884643555	6.944406986236572
1.0	36550000.0	36560000.0	47.0	26.146411895751953	3.8284859657287598
1.0	36580000.0	36590000.0	56.0	41.522945404052734	5.390347480773926
1.0	36590000.0	36600000.0	45.0	41.13009262084961	5.353245258331299
1.0	36620000.0	36630000.0	33.0	26.191720962524414	3.834322690963745
1.0	36630000.0	36640000.0	47.0	29.446636199951172	4.092377662658691
1.0	36700000.0	36710000.0	60.0	33.83190155029297	4.527656078338623
1.0	36910000.0	36920000.0	58.0	41.51880645751953	5.407790184020996
1.0	36920000.0	36930000.0	51.0	29.146154403686523	4.068538188934326
1.0	36970000.0	36980000.0	76.0	58.90192794799805	7.5095415115356445
1.0	36980000.0	36990000.0	70.0	53.979286193847656	6.9100141525268555
1.0	36990000.0	37000000.0	74.0	59.93213653564453	7.632624626159668
1.0	37140000.0	37150000.0	117.0	76.62840270996094	9.57541561126709
1.0	37150000.0	37160000.0	81.0	75.06671142578125	9.398219108581543
1.0	37160000.0	37170000.0	92.0	70.41188049316406	8.867362022399902
1.0	37380000.0	37390000.0	117.0	94.07374572753906	11.331117630004883
1.0	37410000.0	37420000.0	95.0	90.81768798828125	10.912307739257812
1.0	37440000.0	37450000.0	107.0	98.17280578613281	11.83862590789795
1.0	37490000.0	37500000.0	104.0	86.84181213378906	10.6852445602417
1.0	37600000.0	37610000.0	118.0	94.99674987792969	11.52552604675293
1.0	37620000.0	37630000.0	108.0	98.48270416259766	11.868456840515137
1.0	37810000.0	37820000.0	107.0	75.36761474609375	9.430821418762207
1.0	37850000.0	37860000.0	76.0	69.13063049316406	8.715538024902344
1.0	38040000.0	38050000.0	54.0	34.959388732910156	4.6470208168029785
1.0	38080000.0	38090000.0	76.0	59.020957946777344	7.523429870605469
1.0	38090000.0	38100000.0	73.0	51.20475387573242	6.57043981552124
1.0	38130000.0	38140000.0	79.0	60.810768127441406	7.7379560470581055
1.0	38200000.0	38210000.0	80.0	55.25078201293945	7.0706024169921875
1.0	38210000.0	38220000.0	60.0	54.530601501464844	6.9839653968811035
1.0	38230000.0	38240000.0	71.0	55.02154541015625	7.044323921203613
1.0	38320000.0	38330000.0	52.0	30.19391441345215	4.148144245147705
1.0	38490000.0	38500000.0	56.0	34.136131286621094	4.552670955657959
1.0	38530000.0	38540000.0	71.0	53.39943313598633	6.845584869384766
1.0	38560000.0	38570000.0	61.0	55.055503845214844	7.046835899353027
1.0	38580000.0	38590000.0	71.0	52.6768684387207	6.755433559417725
1.0	38650000.0	38660000.0	91.0	63.353355407714844	8.035966873168945
1.0	38690000.0	38700000.0	82.0	69.70310974121094	8.781509399414062
1.0	38840000.0	38850000.0	105.0	87.61066436767578	10.767447471618652
1.0	38870000.0	38880000.0	105.0	97.62141418457031	11.785051345825195
1.0	38900000.0	38910000.0	81.0	91.851806640625	11.20796012878418
1.0	38970000.0	38980000.0	95.0	78.17881774902344	9.748199462890625
1.0	38990000.0	39000000.0	96.0	79.19205474853516	9.862810134887695
1.0	39060000.0	39070000.0	110.0	77.82295227050781	9.708247184753418
1.0	39080000.0	39090000.0	91.0	75.22159576416016	9.413785934448242
1.0	39130000.0	39140000.0	83.0	71.80452728271484	9.024325370788574
1.0	39230000.0	39240000.0	56.0	53.8171501159668	6.891298770904541
1.0	39240000.0	39250000.0	75.0	67.87794494628906	8.573583602905273
1.0	39250000.0	39260000.0	84.0	68.36323547363281	8.629037857055664
1.0	39280000.0	39290000.0	68.0	58.67426681518555	7.481541633605957
1.0	39320000.0	39330000.0	65.0	35.54163360595703	4.705794334411621
1.0	39390000.0	39400000.0	43.0	43.14164733886719	5.593884468078613
1.0	39400000.0	39410000.0	46.0	41.159324645996094	5.3694281578063965
1.0	39550000.0	39560000.0	59.0	39.46460723876953	5.154166221618652
1.0	39670000.0	39680000.0	64.0	36.499732971191406	4.830097675323486
1.0	39680000.0	39690000.0	48.0	32.90303039550781	4.431856155395508
1.0	39820000.0	39830000.0	51.0	32.3560905456543	4.367541313171387
1.0	39840000.0	39850000.0	54.0	34.23004150390625	4.572701454162598
1.0	39860000.0	39870000.0	61.0	37.149009704589844	4.9082350730896
1.0	39870000.0	39880000.0	46.0	29.115116119384766	4.058494567871094
1.0	40020000.0	40030000.0	42.0	29.801029205322266	4.122249603271484
1.0	40080000.0	40090000.0	69.0	53.8494758605957	6.898326873779297
1.0	40120000.0	40130000.0	60.0	49.06665802001953	6.312797546386719
1.0	40220000.0	40230000.0	37.0	29.363384246826172	4.084385871887207
1.0	40300000.0	40310000.0	56.0	32.26681137084961	4.360640048980713
1.0	40420000.0	40430000.0	47.0	30.317703247070312	4.167881011962891
1.0	40430000.0	40440000.0	57.0	32.083534240722656	4.337762832641602
1.0	40440000.0	40450000.0	53.0	46.216102600097656	5.984261989593506
1.0	40580000.0	40590000.0	79.0	63.21326446533203	8.028763771057129
1.0	40590000.0	40600000.0	86.0	61.058921813964844	7.770131587982178
1.0	40600000.0	40610000.0	87.0	61.35126876831055	7.805208683013916
1.0	40630000.0	40640000.0	64.0	40.30790710449219	5.2755560874938965
1.0	40650000.0	40660000.0	47.0	39.669219970703125	5.198022842407227
1.0	40690000.0	40700000.0	60.0	36.90623092651367	4.871873378753662
1.0	40750000.0	40760000.0	44.0	33.556121826171875	4.4941816329956055
1.0	40760000.0	40770000.0	53.0	38.014976501464844	4.982426166534424
1.0	40770000.0	40780000.0	66.0	37.46101379394531	4.917477607727051
1.0	40840000.0	40850000.0	56.0	41.197425842285156	5.368433952331543
1.0	40890000.0	40900000.0	59.0	49.42808532714844	6.354604244232178
1.0	40940000.0	40950000.0	47.0	39.843814849853516	5.205355644226074
1.0	40950000.0	40960000.0	63.0	40.94207000732422	5.348844528198242
1.0	40960000.0	40970000.0	55.0	49.29042434692383	6.344728469848633
1.0	40990000.0	41000000.0	82.0	56.164833068847656	7.191595554351807
1.0	41030000.0	41040000.0	86.0	65.06916809082031	8.245235443115234
1.0	41060000.0	41070000.0	87.0	67.64542388916016	8.546869277954102
1.0	41080000.0	41090000.0	84.0	58.60670852661133	7.470222473144531
1.0	41110000.0	41120000.0	42.0	41.9040412902832	5.441056251525879
1.0	41220000.0	41230000.0	47.0	30.3470401763916	4.173407077789307
1.0	41240000.0	41250000.0	46.0	27.053869247436523	3.9004740715026855
1.0	41260000.0	41270000.0	49.0	33.84697341918945	4.521260738372803
1.0	41270000.0	41280000.0	53.0	45.938148498535156	5.927550315856934
1.0	41660000.0	41670000.0	52.0	39.60125732421875	5.177130222320557
1.0	41710000.0	41720000.0	65.0	49.803123474121094	6.402592658996582
1.0	41720000.0	41730000.0	67.0	47.530967712402344	6.1259050369262695
1.0	41760000.0	41770000.0	54.0	56.026451110839844	7.160289764404297
1.0	41780000.0	41790000.0	59.0	44.415565490722656	5.739695072174072
1.0	41810000.0	41820000.0	66.0	46.998451232910156	6.056716442108154
1.0	41850000.0	41860000.0	53.0	38.59668731689453	5.04683780670166
1.0	42030000.0	42040000.0	67.0	39.400474548339844	5.141469478607178
1.0	42040000.0	42050000.0	60.0	40.101566314697266	5.227530479431152
1.0	42110000.0	42120000.0	69.0	44.11285400390625	5.702572822570801
1.0	42190000.0	42200000.0	60.0	44.856224060058594	5.792505741119385
1.0	42200000.0	42210000.0	69.0	44.409400939941406	5.741321563720703
1.0	42210000.0	42220000.0	64.0	47.217872619628906	6.07837438583374
1.0	42260000.0	42270000.0	51.0	47.568328857421875	6.124429225921631
1.0	42320000.0	42330000.0	56.0	43.99443817138672	5.683708667755127
1.0	42390000.0	42400000.0	74.0	58.32246780395508	7.437613487243652
1.0	42440000.0	42450000.0	65.0	48.830745697021484	6.279846668243408
1.0	42490000.0	42500000.0	74.0	66.01416778564453	8.35437297821045
1.0	42580000.0	42590000.0	94.0	76.08023071289062	9.514020919799805
1.0	42590000.0	42600000.0	85.0	71.66460418701172	9.01093864440918
1.0	42600000.0	42610000.0	83.0	66.94942474365234	8.462759971618652
1.0	42610000.0	42620000.0	72.0	52.80371856689453	6.778031826019287
1.0	42670000.0	42680000.0	71.0	39.02863311767578	5.118349552154541
1.0	42680000.0	42690000.0	63.0	41.356056213378906	5.400738716125488
1.0	42710000.0	42720000.0	55.0	30.503662109375	4.197098731994629
1.0	42720000.0	42730000.0	52.0	36.56917190551758	4.832190036773682
1.0	42780000.0	42790000.0	66.0	39.044349670410156	5.124979496002197
1.0	42810000.0	42820000.0	82.0	62.22913360595703	7.911069393157959
1.0	42820000.0	42830000.0	79.0	62.189292907714844	7.905356407165527
1.0	42830000.0	42840000.0	67.0	54.447357177734375	6.970710754394531
1.0	42930000.0	42940000.0	77.0	44.949974060058594	5.816182613372803
1.0	42970000.0	42980000.0	59.0	51.615516662597656	6.6180901527404785
1.0	42990000.0	43000000.0	57.0	45.338775634765625	5.870087623596191
1.0	43130000.0	43140000.0	49.0	31.284719467163086	4.2631049156188965
1.0	43190000.0	43200000.0	52.0	45.025177001953125	5.822693824768066
1.0	43200000.0	43210000.0	43.0	29.8310604095459	4.120697975158691
1.0	43230000.0	43240000.0	54.0	33.94976043701172	4.519424915313721
1.0	43260000.0	43270000.0	82.0	54.79070281982422	7.014949798583984
1.0	43320000.0	43330000.0	64.0	67.88493347167969	8.58123779296875
1.0	43350000.0	43360000.0	83.0	64.37733459472656	8.165504455566406
1.0	43370000.0	43380000.0	69.0	56.174659729003906	7.178833961486816
1.0	43380000.0	43390000.0	77.0	56.550445556640625	7.227474212646484
1.0	43400000.0	43410000.0	49.0	33.530433654785156	4.492840766906738
1.0	43460000.0	43470000.0	78.0	53.76622772216797	6.885613441467285
1.0	43630000.0	43640000.0	48.0	34.67205047607422	4.603909492492676
1.0	43720000.0	43730000.0	65.0	48.47442626953125	6.246530532836914
1.0	43750000.0	43760000.0	52.0	37.189483642578125	4.888805389404297
1.0	43760000.0	43770000.0	55.0	39.90760040283203	5.211565971374512
1.0	43810000.0	43820000.0	54.0	30.3670654296875	4.1647820472717285
1.0	43850000.0	43860000.0	55.0	30.353546142578125	4.161447048187256
1.0	43930000.0	43940000.0	48.0	39.615379333496094	5.171055793762207
1.0	43950000.0	43960000.0	66.0	49.635074615478516	6.385298252105713
1.0	44110000.0	44120000.0	62.0	37.58738708496094	4.930645942687988
1.0	44140000.0	44150000.0	42.0	29.414989471435547	4.087798118591309
1.0	44150000.0	44160000.0	30.0	27.9885196685791	3.968587875366211
1.0	44210000.0	44220000.0	57.0	35.669349670410156	4.735451698303223
1.0	44230000.0	44240000.0	59.0	35.572349548339844	4.7238006591796875
1.0	44240000.0	44250000.0	64.0	35.14842987060547	4.67189884185791
1.0	44270000.0	44280000.0	63.0	34.97331619262695	4.660138130187988
1.0	44360000.0	44370000.0	33.0	28.3751277923584	4.00527811050415
1.0	44370000.0	44380000.0	67.0	30.46017837524414	4.18595027923584
1.0	44380000.0	44390000.0	44.0	34.15520477294922	4.552811622619629
1.0	44400000.0	44410000.0	48.0	28.398778915405273	4.002562522888184
1.0	44410000.0	44420000.0	52.0	27.044055938720703	3.888899326324463
1.0	44460000.0	44470000.0	48.0	28.834644317626953	4.038026332855225
1.0	44470000.0	44480000.0	45.0	29.692617416381836	4.112837314605713
1.0	44490000.0	44500000.0	63.0	26.906597137451172	3.8877053260803223
1.0	44690000.0	44700000.0	61.0	34.221065521240234	4.565901756286621
1.0	44700000.0	44710000.0	43.0	28.981164932250977	4.04921817779541
1.0	44710000.0	44720000.0	45.0	28.92621421813965	4.044826984405518
1.0	44720000.0	44730000.0	50.0	29.97255516052246	4.13378381729126
1.0	44740000.0	44750000.0	40.0	32.46054458618164	4.381300926208496
1.0	44750000.0	44760000.0	61.0	27.973934173583984	3.9665207862854004
1.0	44760000.0	44770000.0	46.0	26.638080596923828	3.8690719604492188
1.0	44780000.0	44790000.0	53.0	30.10442543029785	4.148831844329834
1.0	44910000.0	44920000.0	86.0	71.91694641113281	9.043227195739746
1.0	44920000.0	44930000.0	71.0	71.43684387207031	8.987279891967773
1.0	44950000.0	44960000.0	79.0	68.69602966308594	8.669641494750977
1.0	44990000.0	45000000.0	75.0	62.69499588012695	7.96096134185791
1.0	45030000.0	45040000.0	77.0	59.91117477416992	7.627058982849121
1.0	45050000.0	45060000.0	70.0	52.338768005371094	6.709689140319824
1.0	45210000.0	45220000.0	38.0	29.767431259155273	4.118052959442139
1.0	45270000.0	45280000.0	44.0	29.90580177307129	4.1323442459106445
1.0	45300000.0	45310000.0	71.0	37.810508728027344	4.974979877471924
1.0	45310000.0	45320000.0	55.0	31.946758270263672	4.333016395568848
1.0	45350000.0	45360000.0	71.0	33.485260009765625	4.488511085510254
1.0	45620000.0	45630000.0	56.0	48.38072967529297	6.2305803298950195
1.0	45710000.0	45720000.0	78.0	49.79145050048828	6.401690483093262
1.0	45730000.0	45740000.0	47.0	40.78984069824219	5.3159637451171875
1.0	45740000.0	45750000.0	61.0	49.512351989746094	6.367741584777832
1.0	45940000.0	45950000.0	51.0	39.57434844970703	5.186229705810547
1.0	46030000.0	46040000.0	44.0	28.37948226928711	4.000245571136475
1.0	46050000.0	46060000.0	49.0	32.10438537597656	4.345522880554199
1.0	46060000.0	46070000.0	60.0	31.75982093811035	4.308355808258057
1.0	46110000.0	46120000.0	61.0	31.465356826782227	4.279956817626953
1.0	46190000.0	46200000.0	43.0	32.173583984375	4.34798002243042
1.0	46270000.0	46280000.0	48.0	38.21588134765625	5.02475643157959
1.0	46280000.0	46290000.0	53.0	38.48051834106445	5.056888580322266
1.0	46300000.0	46310000.0	50.0	39.26479721069336	5.152536869049072
1.0	46330000.0	46340000.0	57.0	41.06736373901367	5.36236572265625
1.0	46350000.0	46360000.0	49.0	37.0106086730957	4.888308048248291
1.0	46520000.0	46530000.0	61.0	31.984909057617188	4.338250160217285
1.0	46610000.0	46620000.0	77.0	49.43424987792969	6.357699394226074
1.0	46650000.0	46660000.0	37.0	24.682552337646484	3.737997055053711
1.0	46680000.0	46690000.0	64.0	37.48790740966797	4.929502487182617
1.0	46740000.0	46750000.0	41.0	29.479751586914062	4.093334674835205
1.0	46750000.0	46760000.0	56.0	30.956531524658203	4.229455947875977
1.0	46820000.0	46830000.0	53.0	29.382221221923828	4.084641456604004
1.0	46830000.0	46840000.0	45.0	33.598182678222656	4.498972415924072
1.0	46900000.0	46910000.0	78.0	45.68124008178711	5.911959648132324
1.0	46970000.0	46980000.0	60.0	43.12983322143555	5.579490661621094
1.0	46990000.0	47000000.0	56.0	35.8919677734375	4.747746467590332
1.0	47000000.0	47010000.0	61.0	52.09206008911133	6.678807258605957
1.0	47040000.0	47050000.0	46.0	26.333358764648438	3.8466601371765137
1.0	47100000.0	47110000.0	49.0	30.507320404052734	4.185804843902588
1.0	47120000.0	47130000.0	53.0	31.802043914794922	4.314106464385986
1.0	47130000.0	47140000.0	44.0	26.144969940185547	3.8284828662872314
1.0	47200000.0	47210000.0	90.0	60.79429244995117	7.741468906402588
1.0	47220000.0	47230000.0	51.0	43.659080505371094	5.654271125793457
1.0	47480000.0	47490000.0	69.0	47.83720779418945	6.1570916175842285
1.0	47500000.0	47510000.0	63.0	50.80363845825195	6.522124290466309
1.0	47680000.0	47690000.0	66.0	48.07148742675781	6.188902854919434
1.0	47690000.0	47700000.0	64.0	45.97735595703125	5.945390224456787
1.0	47700000.0	47710000.0	79.0	52.700035095214844	6.7553911209106445
1.0	47730000.0	47740000.0	46.0	33.51640701293945	4.4898457527160645
1.0	47860000.0	47870000.0	49.0	46.709381103515625	6.027298927307129
1.0	47870000.0	47880000.0	55.0	46.39521026611328	5.985142707824707
1.0	47920000.0	47930000.0	57.0	53.635475158691406	6.873850345611572
1.0	47980000.0	47990000.0	53.0	45.570106506347656	5.888070583343506
1.0	48060000.0	48070000.0	68.0	52.5959587097168	6.7415337562561035
1.0	48070000.0	48080000.0	69.0	59.17852020263672	7.544435977935791
1.0	48110000.0	48120000.0	52.0	45.33549118041992	5.866175174713135
1.0	48120000.0	48130000.0	58.0	51.87109375	6.65460205078125
1.0	48270000.0	48280000.0	66.0	41.22718048095703	5.373717308044434
1.0	48310000.0	48320000.0	54.0	42.46406936645508	5.511608123779297
1.0	48340000.0	48350000.0	61.0	44.649375915527344	5.774778366088867
1.0	48390000.0	48400000.0	73.0	44.887210845947266	5.80119514465332
1.0	48430000.0	48440000.0	54.0	48.76063537597656	6.2808685302734375
1.0	48450000.0	48460000.0	62.0	51.387908935546875	6.589285850524902
1.0	48470000.0	48480000.0	91.0	61.13526153564453	7.778829097747803
1.0	48490000.0	48500000.0	85.0	56.326881408691406	7.192397117614746
1.0	48500000.0	48510000.0	67.0	51.92918014526367	6.66015100479126
1.0	48550000.0	48560000.0	91.0	63.42547607421875	8.051736831665039
1.0	48650000.0	48660000.0	69.0	51.60948944091797	6.624024868011475
1.0	48680000.0	48690000.0	66.0	48.97925567626953	6.315397262573242
1.0	48800000.0	48810000.0	90.0	53.06025314331055	6.789447784423828
1.0	49010000.0	49020000.0	124.0	78.97761535644531	9.837104797363281
1.0	49020000.0	49030000.0	123.0	81.97514343261719	10.165640830993652
1.0	49060000.0	49070000.0	118.0	82.41090393066406	10.209165573120117
1.0	49110000.0	49120000.0	105.0	85.49345397949219	10.5441255569458
1.0	49160000.0	49170000.0	103.0	72.67057037353516	9.127604484558105
1.0	49190000.0	49200000.0	113.0	76.2099838256836	9.524051666259766
1.0	49220000.0	49230000.0	116.0	86.74375915527344	10.365498542785645
1.0	49240000.0	49250000.0	85.0	74.85037231445312	9.374846458435059
1.0	49250000.0	49260000.0	110.0	97.0491714477539	11.608806610107422
1.0	49290000.0	49300000.0	131.0	92.9213638305664	11.316186904907227
1.0	49310000.0	49320000.0	122.0	92.69291687011719	11.29286003112793
1.0	49420000.0	49430000.0	123.0	103.64671325683594	12.361369132995605
1.0	49450000.0	49460000.0	132.0	119.8354263305664	12.956258773803711
1.0	49480000.0	49490000.0	130.0	113.3785400390625	13.030838012695312
1.0	49490000.0	49500000.0	140.0	123.81687927246094	13.122090339660645
1.0	49540000.0	49550000.0	138.0	127.531494140625	13.657618522644043
1.0	49590000.0	49600000.0	136.0	112.459228515625	13.14912223815918
1.0	49650000.0	49660000.0	141.0	128.86569213867188	13.4465913772583
1.0	49730000.0	49740000.0	122.0	119.90718841552734	13.11158561706543
1.0	49760000.0	49770000.0	153.0	126.08403015136719	13.284072875976562
1.0	49800000.0	49810000.0	139.0	129.01419067382812	13.688339233398438
1.0	49880000.0	49890000.0	140.0	138.84219360351562	14.342458724975586
1.0	50160000.0	50170000.0	135.0	143.29354858398438	14.308013916015625
1.0	50270000.0	50280000.0	132.0	121.65953063964844	13.72407341003418
1.0	50330000.0	50340000.0	144.0	108.17802429199219	12.774174690246582
1.0	50350000.0	50360000.0	129.0	108.60152435302734	12.811993598937988
1.0	50410000.0	50420000.0	99.0	101.91526794433594	12.197996139526367
1.0	50460000.0	50470000.0	125.0	115.7054443359375	12.865994453430176
1.0	50480000.0	50490000.0	95.0	95.70772552490234	11.59729290008545
1.0	50530000.0	50540000.0	120.0	114.5361328125	13.325246810913086
1.0	50570000.0	50580000.0	117.0	102.22990417480469	12.228857040405273
1.0	50620000.0	50630000.0	117.0	103.58894348144531	11.775705337524414
1.0	50720000.0	50730000.0	113.0	106.34611511230469	12.52924633026123
1.0	50770000.0	50780000.0	118.0	104.67610931396484	12.2647705078125
1.0	50900000.0	50910000.0	66.0	45.28504180908203	5.8738789558410645
1.0	50920000.0	50930000.0	51.0	43.50861358642578	5.660200595855713
1.0	50940000.0	50950000.0	66.0	42.86140823364258	5.5783371925354
1.0	50960000.0	50970000.0	58.0	41.84373092651367	5.452139854431152
1.0	51020000.0	51030000.0	61.0	35.978572845458984	4.759010314941406
1.0	51120000.0	51130000.0	53.0	39.27623748779297	5.153599739074707
1.0	51160000.0	51170000.0	70.0	41.920738220214844	5.444716453552246
1.0	51170000.0	51180000.0	60.0	39.99286651611328	5.239157676696777
1.0	51280000.0	51290000.0	91.0	46.09346008300781	5.95576810836792
1.0	51430000.0	51440000.0	80.0	43.416412353515625	5.6284379959106445
1.0	51470000.0	51480000.0	87.0	73.78936767578125	9.257494926452637
1.0	51550000.0	51560000.0	79.0	79.39446258544922	9.88382625579834
1.0	51580000.0	51590000.0	67.0	77.52671813964844	9.676236152648926
1.0	51600000.0	51610000.0	87.0	77.42555236816406	9.665231704711914
1.0	51610000.0	51620000.0	66.0	71.57758331298828	9.00141716003418
1.0	51640000.0	51650000.0	83.0	71.44007873535156	8.985993385314941
1.0	51710000.0	51720000.0	40.0	37.343650817871094	4.927196025848389
1.0	51860000.0	51870000.0	46.0	31.924755096435547	4.326805114746094
1.0	51870000.0	51880000.0	57.0	33.02583312988281	4.439245700836182
1.0	51900000.0	51910000.0	58.0	35.90637969970703	4.757597923278809
1.0	51960000.0	51970000.0	56.0	41.49075698852539	5.419334411621094
1.0	51980000.0	51990000.0	62.0	41.39081573486328	5.386046886444092
1.0	52030000.0	52040000.0	64.0	43.159629821777344	5.6059465408325195
1.0	52040000.0	52050000.0	58.0	47.72822189331055	6.154477119445801
1.0	52050000.0	52060000.0	67.0	57.4306640625	7.331045627593994
1.0	52060000.0	52070000.0	84.0	54.71906661987305	7.000891208648682
1.0	52080000.0	52090000.0	64.0	42.22627639770508	5.490545749664307
1.0	52100000.0	52110000.0	62.0	40.966861724853516	5.352999210357666
1.0	52110000.0	52120000.0	68.0	42.858394622802734	5.582032680511475
1.0	52150000.0	52160000.0	56.0	41.64019012451172	5.437380790710449
1.0	52300000.0	52310000.0	48.0	40.03706741333008	5.23989725112915
1.0	52320000.0	52330000.0	52.0	37.254783630371094	4.9125800132751465
1.0	52340000.0	52350000.0	50.0	53.21126174926758	6.823050022125244
1.0	52390000.0	52400000.0	70.0	50.5792236328125	6.496496677398682
1.0	52500000.0	52510000.0	55.0	37.74907684326172	4.967223167419434
1.0	52510000.0	52520000.0	41.0	36.48441696166992	4.820494651794434
1.0	52520000.0	52530000.0	63.0	41.24296188354492	5.368693828582764
1.0	52550000.0	52560000.0	59.0	37.275550842285156	4.9130682945251465
1.0	52560000.0	52570000.0	68.0	50.92939376831055	6.540865898132324
1.0	52600000.0	52610000.0	56.0	44.22854995727539	5.7327985763549805
1.0	52620000.0	52630000.0	66.0	41.797462463378906	5.441166877746582
1.0	52650000.0	52660000.0	72.0	42.950016021728516	5.574465751647949
1.0	52690000.0	52700000.0	73.0	41.41329574584961	5.38478946685791
1.0	52710000.0	52720000.0	66.0	40.423255920410156	5.268792629241943
1.0	52740000.0	52750000.0	56.0	35.20457077026367	4.682360649108887
1.0	52760000.0	52770000.0	59.0	33.38465881347656	4.482327461242676
1.0	52770000.0	52780000.0	46.0	31.6998233795166	4.303907871246338
1.0	52880000.0	52890000.0	49.0	32.366722106933594	4.371647834777832
1.0	52890000.0	52900000.0	59.0	32.37150192260742	4.37742280960083
1.0	52930000.0	52940000.0	54.0	36.14937210083008	4.789409160614014
1.0	52940000.0	52950000.0	50.0	36.072078704833984	4.777717590332031
1.0	53000000.0	53010000.0	67.0	43.53148651123047	5.65494441986084
1.0	53020000.0	53030000.0	76.0	58.743812561035156	7.491962432861328
1.0	53040000.0	53050000.0	75.0	56.95377731323242	7.273508548736572
1.0	53260000.0	53270000.0	59.0	37.55757141113281	4.945603370666504
1.0	53310000.0	53320000.0	63.0	61.515174865722656	7.82498836517334
1.0	53360000.0	53370000.0	57.0	38.078739166259766	5.007449150085449
1.0	53390000.0	53400000.0	74.0	36.495849609375	4.809599876403809
1.0	53420000.0	53430000.0	54.0	39.898353576660156	5.227954864501953
1.0	53480000.0	53490000.0	52.0	35.404144287109375	4.698407173156738
1.0	53520000.0	53530000.0	56.0	40.627098083496094	5.295173168182373
1.0	53570000.0	53580000.0	59.0	42.37491226196289	5.504404544830322
1.0	53630000.0	53640000.0	40.0	47.41916275024414	6.1159539222717285
1.0	53640000.0	53650000.0	66.0	43.081207275390625	5.602803707122803
1.0	53700000.0	53710000.0	52.0	39.95293426513672	5.211581230163574
1.0	53770000.0	53780000.0	51.0	30.788772583007812	4.212482929229736
1.0	53780000.0	53790000.0	39.0	29.7056827545166	4.1147332191467285
1.0	53790000.0	53800000.0	52.0	39.941062927246094	5.211511135101318
1.0	53830000.0	53840000.0	74.0	60.45624542236328	7.697413444519043
1.0	53920000.0	53930000.0	82.0	67.13766479492188	8.487589836120605
1.0	54110000.0	54120000.0	81.0	62.1724967956543	7.9004387855529785
1.0	54120000.0	54130000.0	62.0	56.79437255859375	7.251187324523926
1.0	54210000.0	54220000.0	64.0	63.178741455078125	8.019311904907227
1.0	54220000.0	54230000.0	60.0	49.10377883911133	6.316183567047119
1.0	54350000.0	54360000.0	49.0	34.35231399536133	4.569452285766602
1.0	54360000.0	54370000.0	53.0	44.358924865722656	5.741709232330322
1.0	54390000.0	54400000.0	56.0	35.385894775390625	4.698858737945557
1.0	54440000.0	54450000.0	53.0	40.861793518066406	5.338057518005371
1.0	54470000.0	54480000.0	59.0	47.85240936279297	6.162862300872803
1.0	54490000.0	54500000.0	53.0	35.73027801513672	4.736510276794434
1.0	54520000.0	54530000.0	57.0	33.37427520751953	4.479983329772949
1.0	54560000.0	54570000.0	44.0	31.2442626953125	4.259951591491699
1.0	54590000.0	54600000.0	58.0	41.32371139526367	5.376238822937012
1.0	54610000.0	54620000.0	60.0	44.582923889160156	5.771894931793213
1.0	54700000.0	54710000.0	37.0	26.926528930664062	3.89210844039917
1.0	54790000.0	54800000.0	44.0	25.766582489013672	3.8119659423828125
1.0	54800000.0	54810000.0	39.0	28.18722152709961	3.9906115531921387
1.0	54840000.0	54850000.0	36.0	28.689617156982422	4.030673503875732
1.0	54850000.0	54860000.0	45.0	28.811092376708984	4.038721084594727
1.0	54880000.0	54890000.0	68.0	46.577796936035156	6.0158796310424805
1.0	54940000.0	54950000.0	66.0	40.533966064453125	5.2741875648498535
1.0	54980000.0	54990000.0	66.0	53.746192932128906	6.883476257324219
1.0	54990000.0	55000000.0	71.0	59.009239196777344	7.521271705627441
1.0	55000000.0	55010000.0	79.0	46.545936584472656	6.022087574005127
1.0	55070000.0	55080000.0	62.0	32.11861801147461	4.343440532684326
1.0	55110000.0	55120000.0	51.0	41.16527557373047	5.3727593421936035
1.0	55180000.0	55190000.0	42.0	31.258935928344727	4.253937244415283
1.0	55270000.0	55280000.0	52.0	29.554601669311523	4.101093769073486
1.0	55350000.0	55360000.0	55.0	37.20939254760742	4.888620853424072
1.0	55400000.0	55410000.0	51.0	47.13574981689453	6.079761505126953
1.0	55470000.0	55480000.0	52.0	46.47569274902344	5.993813514709473
1.0	55480000.0	55490000.0	46.0	40.86717987060547	5.328858375549316
1.0	55530000.0	55540000.0	44.0	28.621074676513672	4.023794651031494
1.0	55580000.0	55590000.0	47.0	30.746103286743164	4.210193634033203
1.0	55660000.0	55670000.0	67.0	39.78973388671875	5.2111663818359375
1.0	55700000.0	55710000.0	110.0	59.264381408691406	7.555380821228027
1.0	55710000.0	55720000.0	76.0	56.08513259887695	7.168004512786865
1.0	55810000.0	55820000.0	85.0	64.44544982910156	8.167196273803711
1.0	55840000.0	55850000.0	72.0	60.142417907714844	7.652840614318848
1.0	55870000.0	55880000.0	76.0	70.58509826660156	8.885355949401855
1.0	55910000.0	55920000.0	84.0	69.73905944824219	8.789270401000977
1.0	55990000.0	56000000.0	80.0	64.54618072509766	8.180032730102539
1.0	56000000.0	56010000.0	88.0	71.09922790527344	8.941617012023926
1.0	56060000.0	56070000.0	104.0	89.98151397705078	10.67281436920166
1.0	56100000.0	56110000.0	85.0	81.36778259277344	10.099452018737793
1.0	56140000.0	56150000.0	103.0	98.72234344482422	11.892029762268066
1.0	56290000.0	56300000.0	122.0	98.69902038574219	11.841608047485352
1.0	56340000.0	56350000.0	117.0	101.7941665649414	11.853569030761719
1.0	56380000.0	56390000.0	140.0	98.56712341308594	11.809980392456055
1.0	56480000.0	56490000.0	120.0	101.9341049194336	12.199644088745117
1.0	56540000.0	56550000.0	131.0	92.8556900024414	11.308913230895996
1.0	56550000.0	56560000.0	73.0	72.84689331054688	9.149160385131836
1.0	56590000.0	56600000.0	94.0	85.60298156738281	10.553685188293457
1.0	56640000.0	56650000.0	75.0	75.4523696899414	9.444314956665039
1.0	56680000.0	56690000.0	104.0	73.138916015625	9.17668628692627
1.0	56730000.0	56740000.0	100.0	60.913719177246094	7.746528625488281
1.0	56740000.0	56750000.0	90.0	60.4410400390625	7.690812110900879
1.0	56800000.0	56810000.0	78.0	61.18206787109375	7.777022361755371
1.0	56840000.0	56850000.0	73.0	54.16718673706055	6.926907539367676
1.0	56860000.0	56870000.0	71.0	54.38347625732422	6.955601692199707
1.0	56870000.0	56880000.0	63.0	48.722145080566406	6.277442932128906
1.0	56880000.0	56890000.0	54.0	48.03423309326172	6.189095497131348
1.0	57110000.0	57120000.0	79.0	62.60902786254883	7.949789524078369
1.0	57240000.0	57250000.0	79.0	72.06446838378906	9.056884765625
1.0	57350000.0	57360000.0	103.0	84.26643371582031	10.415252685546875
1.0	57390000.0	57400000.0	100.0	85.79454803466797	10.575872421264648
1.0	57490000.0	57500000.0	92.0	86.63813781738281	10.663493156433105
1.0	57540000.0	57550000.0	122.0	88.55374908447266	10.866068840026855
1.0	57620000.0	57630000.0	105.0	93.1192626953125	11.057551383972168
1.0	57660000.0	57670000.0	102.0	92.7880630493164	11.30189037322998
1.0	57720000.0	57730000.0	113.0	91.73814392089844	11.084354400634766
1.0	57740000.0	57750000.0	100.0	89.51880645751953	10.96880054473877
1.0	57750000.0	57760000.0	96.0	88.22399139404297	10.831350326538086
1.0	57770000.0	57780000.0	135.0	82.6921157836914	10.2442626953125
1.0	57790000.0	57800000.0	91.0	95.52812194824219	11.329268455505371
1.0	57840000.0	57850000.0	124.0	97.83049011230469	11.804908752441406
1.0	57940000.0	57950000.0	121.0	93.7951431274414	11.404461860656738
1.0	58010000.0	58020000.0	121.0	95.98875427246094	11.290451049804688
1.0	58050000.0	58060000.0	107.0	91.90203857421875	11.211935043334961
1.0	58100000.0	58110000.0	104.0	97.33198547363281	11.722033500671387
1.0	58140000.0	58150000.0	123.0	111.490966796875	12.231592178344727
1.0	58260000.0	58270000.0	103.0	101.16769409179688	11.888338088989258
1.0	58380000.0	58390000.0	99.0	101.05964660644531	11.670110702514648
1.0	58420000.0	58430000.0	122.0	93.71107482910156	11.396181106567383
1.0	58450000.0	58460000.0	108.0	93.77174377441406	11.401815414428711
1.0	58460000.0	58470000.0	120.0	95.36357879638672	11.561205863952637
1.0	58530000.0	58540000.0	82.0	79.9027328491211	9.937175750732422
1.0	58600000.0	58610000.0	102.0	79.75828552246094	9.919567108154297
1.0	58750000.0	58760000.0	80.0	66.78845977783203	8.442349433898926
1.0	58800000.0	58810000.0	76.0	61.26300811767578	7.787994384765625
1.0	58890000.0	58900000.0	67.0	46.579734802246094	6.010533332824707
1.0	58900000.0	58910000.0	65.0	47.82843017578125	6.159019947052002
1.0	58930000.0	58940000.0	75.0	38.47462463378906	5.055208683013916
1.0	58960000.0	58970000.0	44.0	34.86070251464844	4.636537551879883
1.0	59010000.0	59020000.0	57.0	44.47943115234375	5.760993003845215
1.0	59020000.0	59030000.0	72.0	55.936546325683594	7.150717258453369
1.0	59030000.0	59040000.0	58.0	41.89324188232422	5.449138641357422
1.0	59070000.0	59080000.0	62.0	44.6549072265625	5.773045539855957
1.0	59220000.0	59230000.0	47.0	46.76530075073242	6.033144474029541
1.0	59260000.0	59270000.0	49.0	39.38428497314453	5.158032417297363
1.0	59280000.0	59290000.0	58.0	38.83917236328125	5.083863258361816
1.0	59360000.0	59370000.0	47.0	34.43512725830078	4.5849409103393555
1.0	59370000.0	59380000.0	63.0	41.61122512817383	5.427628517150879
1.0	59390000.0	59400000.0	47.0	37.94496154785156	4.991349220275879
1.0	59470000.0	59480000.0	61.0	37.67826461791992	4.951328277587891
1.0	59540000.0	59550000.0	53.0	45.62104797363281	5.894870758056641
1.0	59630000.0	59640000.0	59.0	59.1103630065918	7.532933235168457
1.0	59640000.0	59650000.0	94.0	53.918479919433594	6.901424407958984
1.0	59680000.0	59690000.0	61.0	50.84186553955078	6.531461238861084
1.0	59800000.0	59810000.0	62.0	40.1549186706543	5.250759124755859
1.0	59820000.0	59830000.0	60.0	37.220359802246094	4.909947395324707
1.0	59860000.0	59870000.0	52.0	40.13057327270508	5.235808849334717
1.0	59870000.0	59880000.0	70.0	38.176673889160156	5.007913112640381
1.0	59880000.0	59890000.0	53.0	40.45817184448242	5.269142150878906
1.0	59940000.0	59950000.0	67.0	41.10563278198242	5.36946439743042
1.0	59970000.0	59980000.0	77.0	41.960201263427734	5.4545159339904785
1.0	59980000.0	59990000.0	67.0	39.304725646972656	5.144341945648193
1.0	60010000.0	60020000.0	81.0	37.24264907836914	4.90989875793457
1.0	60170000.0	60180000.0	61.0	41.14734649658203	5.358780860900879
1.0	60180000.0	60190000.0	67.0	38.161903381347656	5.017967700958252
1.0	60260000.0	60270000.0	83.0	58.40570068359375	7.4506120681762695
1.0	60300000.0	60310000.0	51.0	38.969947814941406	5.108580589294434
1.0	60360000.0	60370000.0	63.0	42.10265350341797	5.485402584075928
1.0	60370000.0	60380000.0	59.0	40.88275909423828	5.336419582366943
1.0	60380000.0	60390000.0	54.0	53.38466262817383	6.8387651443481445
1.0	60440000.0	60450000.0	86.0	55.792869567871094	7.12917947769165
1.0	60460000.0	60470000.0	72.0	62.996925354003906	7.995005130767822
1.0	60520000.0	60530000.0	63.0	73.2733383178711	9.195631980895996
1.0	60610000.0	60620000.0	88.0	72.84822082519531	9.148015975952148
1.0	60670000.0	60680000.0	88.0	66.99466705322266	8.471692085266113
1.0	60740000.0	60750000.0	62.0	69.04894256591797	8.713541984558105
1.0	60770000.0	60780000.0	111.0	90.54811096191406	11.073692321777344
1.0	60820000.0	60830000.0	79.0	83.51527404785156	10.331104278564453
1.0	60830000.0	60840000.0	111.0	83.38006591796875	10.315864562988281
1.0	60940000.0	60950000.0	109.0	84.14730072021484	10.397854804992676
1.0	60990000.0	61000000.0	105.0	79.80852508544922	9.925859451293945
1.0	61060000.0	61070000.0	88.0	78.3614730834961	9.764065742492676
1.0	61120000.0	61130000.0	92.0	75.65689086914062	9.464334487915039
1.0	61150000.0	61160000.0	83.0	78.17015075683594	9.744182586669922
1.0	61170000.0	61180000.0	74.0	78.5399398803711	9.785264015197754
1.0	61280000.0	61290000.0	86.0	66.5356216430664	8.413060188293457
1.0	61340000.0	61350000.0	80.0	65.07952880859375	8.244283676147461
1.0	61370000.0	61380000.0	74.0	58.821754455566406	7.495660305023193
1.0	61390000.0	61400000.0	54.0	59.8128547668457	7.616896152496338
1.0	61410000.0	61420000.0	80.0	62.826622009277344	7.977022647857666
1.0	61480000.0	61490000.0	76.0	64.50755310058594	8.178606033325195
1.0	61490000.0	61500000.0	92.0	63.92081832885742	8.108209609985352
1.0	61520000.0	61530000.0	60.0	49.990745544433594	6.435103416442871
1.0	61530000.0	61540000.0	77.0	59.68659591674805	7.601006507873535
1.0	61540000.0	61550000.0	49.0	35.39541244506836	4.684847354888916
1.0	61590000.0	61600000.0	61.0	43.07099151611328	5.602818965911865
1.0	61610000.0	61620000.0	59.0	42.24488067626953	5.505995750427246
1.0	61630000.0	61640000.0	71.0	47.921417236328125	6.180265426635742
1.0	61650000.0	61660000.0	52.0	47.6080207824707	6.1393938064575195
1.0	61670000.0	61680000.0	62.0	46.130592346191406	5.9624152183532715
1.0	61730000.0	61740000.0	73.0	46.00224304199219	5.94833517074585
1.0	61810000.0	61820000.0	54.0	38.371795654296875	5.040760517120361
1.0	61830000.0	61840000.0	55.0	40.695411682128906	5.31949520111084
1.0	61890000.0	61900000.0	51.0	40.040565490722656	5.239584922790527
1.0	61960000.0	61970000.0	63.0	55.18475341796875	7.0575714111328125
1.0	62040000.0	62050000.0	69.0	57.70540237426758	7.358543395996094
1.0	62100000.0	62110000.0	70.0	55.5838623046875	7.108567237854004
1.0	62230000.0	62240000.0	59.0	35.71546173095703	4.729548454284668
1.0	62360000.0	62370000.0	54.0	36.23101043701172	4.789175510406494
1.0	62370000.0	62380000.0	45.0	35.87515640258789	4.748316764831543
1.0	62430000.0	62440000.0	63.0	38.302520751953125	5.038273811340332
1.0	62450000.0	62460000.0	80.0	37.95514678955078	4.99796199798584
1.0	62540000.0	62550000.0	59.0	38.77465057373047	5.086577415466309
1.0	62630000.0	62640000.0	61.0	52.513160705566406	6.7389397621154785
1.0	62690000.0	62700000.0	81.0	52.6080207824707	6.7412109375
1.0	62750000.0	62760000.0	68.0	55.560943603515625	7.104466438293457
1.0	62820000.0	62830000.0	73.0	55.52131271362305	7.0966291427612305
1.0	62890000.0	62900000.0	76.0	56.29633331298828	7.1914849281311035
1.0	62900000.0	62910000.0	43.0	44.098114013671875	5.705025672912598
1.0	62910000.0	62920000.0	40.0	38.0445671081543	4.999150276184082
1.0	62920000.0	62930000.0	61.0	38.21920394897461	5.022622108459473
1.0	62960000.0	62970000.0	52.0	38.10121154785156	5.0115156173706055
1.0	62970000.0	62980000.0	48.0	37.58300018310547	4.946194648742676
1.0	63010000.0	63020000.0	65.0	39.091461181640625	5.128741264343262
1.0	63090000.0	63100000.0	58.0	38.461570739746094	5.051278114318848
1.0	63120000.0	63130000.0	47.0	41.275238037109375	5.390921592712402
1.0	63230000.0	63240000.0	88.0	57.517860412597656	7.344024658203125
1.0	63280000.0	63290000.0	62.0	45.47771453857422	5.899627685546875
1.0	63330000.0	63340000.0	53.0	62.81072235107422	7.979581356048584
1.0	63340000.0	63350000.0	105.0	77.84498596191406	9.718709945678711
1.0	63380000.0	63390000.0	95.0	77.00633239746094	9.621926307678223
1.0	63510000.0	63520000.0	94.0	80.69734954833984	10.027345657348633
1.0	63550000.0	63560000.0	90.0	83.8499984741211	10.369560241699219
1.0	63560000.0	63570000.0	94.0	81.5721435546875	10.121994972229004
1.0	63590000.0	63600000.0	117.0	83.5953369140625	10.341859817504883
1.0	63650000.0	63660000.0	86.0	85.63975524902344	10.561766624450684
1.0	63660000.0	63670000.0	98.0	85.60063934326172	10.556771278381348
1.0	63680000.0	63690000.0	98.0	92.64532470703125	11.291345596313477
1.0	63780000.0	63790000.0	94.0	70.43867492675781	8.872751235961914
1.0	63870000.0	63880000.0	64.0	41.0643196105957	5.358486652374268
1.0	63880000.0	63890000.0	64.0	39.16764450073242	5.1325578689575195
1.0	63910000.0	63920000.0	55.0	36.83943557739258	4.863080978393555
1.0	63940000.0	63950000.0	44.0	33.365787506103516	4.473580837249756
1.0	64000000.0	64010000.0	57.0	34.056854248046875	4.5529937744140625
1.0	64030000.0	64040000.0	53.0	35.160316467285156	4.677334308624268
1.0	64050000.0	64060000.0	50.0	34.47486114501953	4.583645820617676
1.0	64080000.0	64090000.0	60.0	36.492897033691406	4.8220720291137695
1.0	64090000.0	64100000.0	51.0	35.08141326904297	4.6612162590026855
1.0	64290000.0	64300000.0	68.0	50.33380126953125	6.465411186218262
1.0	64300000.0	64310000.0	81.0	48.549320220947266	6.245923042297363
1.0	64320000.0	64330000.0	68.0	51.005760192871094	6.543726444244385
1.0	64330000.0	64340000.0	58.0	48.87559509277344	6.28297758102417
1.0	64360000.0	64370000.0	69.0	47.85741424560547	6.1711530685424805
1.0	64450000.0	64460000.0	72.0	53.88274002075195	6.897900581359863
1.0	64490000.0	64500000.0	81.0	56.954917907714844	7.2669219970703125
1.0	64500000.0	64510000.0	74.0	59.357330322265625	7.555819034576416
1.0	64540000.0	64550000.0	82.0	58.4614143371582	7.447965145111084
1.0	64570000.0	64580000.0	84.0	58.32489776611328	7.433938026428223
1.0	64590000.0	64600000.0	69.0	59.796592712402344	7.608834743499756
1.0	64600000.0	64610000.0	67.0	49.79974365234375	6.4098944664001465
1.0	64920000.0	64930000.0	74.0	62.023353576660156	7.883056640625
1.0	64960000.0	64970000.0	64.0	53.07721710205078	6.8000993728637695
1.0	64970000.0	64980000.0	81.0	47.87949752807617	6.161768436431885
1.0	64990000.0	65000000.0	60.0	49.883644104003906	6.4105634689331055
1.0	65000000.0	65010000.0	64.0	50.5833740234375	6.5040106773376465
1.0	65050000.0	65060000.0	60.0	44.72489929199219	5.790550231933594
1.0	65120000.0	65130000.0	59.0	49.17209243774414	6.3246965408325195
1.0	65170000.0	65180000.0	89.0	54.87933349609375	7.021588325500488
1.0	65180000.0	65190000.0	95.0	69.4305191040039	8.755412101745605
1.0	65200000.0	65210000.0	73.0	60.305137634277344	7.677384376525879
1.0	65220000.0	65230000.0	75.0	41.352638244628906	5.40325927734375
1.0	65340000.0	65350000.0	60.0	31.919330596923828	4.331661224365234
1.0	65350000.0	65360000.0	59.0	35.47339630126953	4.713986396789551
1.0	65380000.0	65390000.0	69.0	36.888877868652344	4.87097692489624
1.0	65470000.0	65480000.0	71.0	41.273311614990234	5.383378028869629
1.0	65520000.0	65530000.0	51.0	39.94940948486328	5.228377342224121
1.0	65610000.0	65620000.0	61.0	32.70267868041992	4.3959503173828125
1.0	65750000.0	65760000.0	78.0	53.81813430786133	6.893514156341553
1.0	65830000.0	65840000.0	75.0	52.555686950683594	6.733153343200684
1.0	65860000.0	65870000.0	48.0	49.58722686767578	6.379233360290527
1.0	65930000.0	65940000.0	65.0	48.788429260253906	6.2838897705078125
1.0	65940000.0	65950000.0	64.0	53.6838493347168	6.874270439147949
1.0	66000000.0	66010000.0	79.0	60.60805130004883	7.716796875
1.0	66050000.0	66060000.0	105.0	68.71013641357422	8.667802810668945
1.0	66100000.0	66110000.0	102.0	78.81979370117188	9.820578575134277
1.0	66160000.0	66170000.0	105.0	87.90291595458984	10.801373481750488
1.0	66170000.0	66180000.0	105.0	93.54473876953125	11.374402046203613
1.0	66190000.0	66200000.0	98.0	95.86616516113281	11.318526268005371
1.0	66210000.0	66220000.0	110.0	96.6823959350586	11.692926406860352
1.0	66390000.0	66400000.0	126.0	98.54979705810547	11.87537956237793
1.0	66420000.0	66430000.0	88.0	77.2417221069336	9.646049499511719
1.0	66460000.0	66470000.0	89.0	91.75468444824219	11.196866035461426
1.0	66490000.0	66500000.0	106.0	99.8001480102539	11.472772598266602
1.0	66540000.0	66550000.0	121.0	97.04988098144531	11.321922302246094
1.0	66670000.0	66680000.0	107.0	77.65250396728516	9.684638977050781
1.0	66710000.0	66720000.0	83.0	70.81356048583984	8.911328315734863
1.0	66730000.0	66740000.0	87.0	69.05702209472656	8.713628768920898
1.0	66790000.0	66800000.0	83.0	66.50182342529297	8.413925170898438
1.0	66810000.0	66820000.0	94.0	67.32283782958984	8.506173133850098
1.0	66840000.0	66850000.0	80.0	70.47161865234375	8.871541023254395
1.0	66850000.0	66860000.0	104.0	75.11471557617188	9.4052734375
1.0	66860000.0	66870000.0	86.0	70.3481674194336	8.857342720031738
1.0	66930000.0	66940000.0	95.0	84.77759552001953	10.470685005187988
1.0	67140000.0	67150000.0	130.0	82.55546569824219	10.225395202636719
1.0	67150000.0	67160000.0	99.0	82.40161895751953	10.042632102966309
1.0	67240000.0	67250000.0	78.0	54.16825485229492	6.938742637634277
1.0	67280000.0	67290000.0	73.0	57.346336364746094	7.313175201416016
1.0	67330000.0	67340000.0	78.0	53.0421028137207	6.794219970703125
1.0	67340000.0	67350000.0	75.0	59.4791374206543	7.571874141693115
1.0	67350000.0	67360000.0	84.0	52.57890701293945	6.740248680114746
1.0	67370000.0	67380000.0	58.0	46.62860870361328	6.023261070251465
1.0	67400000.0	67410000.0	61.0	37.534793853759766	4.94180965423584
1.0	67490000.0	67500000.0	52.0	37.171836853027344	4.897331237792969
1.0	67630000.0	67640000.0	84.0	61.2635612487793	7.7908477783203125
1.0	67650000.0	67660000.0	68.0	62.12083053588867	7.89263916015625
1.0	67760000.0	67770000.0	70.0	72.31855010986328	9.086967468261719
1.0	67800000.0	67810000.0	61.0	57.86481857299805	7.3797149658203125
1.0	67810000.0	67820000.0	59.0	50.386474609375	6.4784111976623535
1.0	67850000.0	67860000.0	58.0	41.80205535888672	5.440969944000244
1.0	68060000.0	68070000.0	71.0	55.24592208862305	7.065706729888916
1.0	68100000.0	68110000.0	74.0	46.47771453857422	5.99480676651001
1.0	68110000.0	68120000.0	66.0	46.949405670166016	6.060011386871338
1.0	68120000.0	68130000.0	68.0	58.8632926940918	7.502719879150391
1.0	68130000.0	68140000.0	81.0	50.035247802734375	6.427058219909668
1.0	68170000.0	68180000.0	56.0	36.30549621582031	4.801427364349365
1.0	68220000.0	68230000.0	53.0	36.389381408691406	4.803865909576416
1.0	68250000.0	68260000.0	45.0	40.75586700439453	5.309590816497803
1.0	68370000.0	68380000.0	63.0	60.99647903442383	7.760066986083984
1.0	68380000.0	68390000.0	88.0	56.48516082763672	7.2151780128479
1.0	68400000.0	68410000.0	62.0	57.70537185668945	7.361093997955322
1.0	68420000.0	68430000.0	73.0	58.493919372558594	7.4561920166015625
1.0	68460000.0	68470000.0	74.0	65.12991333007812	8.250454902648926
1.0	68620000.0	68630000.0	56.0	38.67157745361328	5.0729475021362305
1.0	68640000.0	68650000.0	50.0	39.49230194091797	5.172025680541992
1.0	68700000.0	68710000.0	86.0	67.5890121459961	8.459317207336426
1.0	68760000.0	68770000.0	87.0	67.06422424316406	8.475912094116211
1.0	68770000.0	68780000.0	81.0	65.84022521972656	8.332356452941895
1.0	68810000.0	68820000.0	82.0	74.16233825683594	9.294340133666992
1.0	68980000.0	68990000.0	112.0	109.86476135253906	12.148777961730957
1.0	69010000.0	69020000.0	146.0	120.85700988769531	12.924959182739258
1.0	69070000.0	69080000.0	122.0	124.7149429321289	13.313577651977539
1.0	69100000.0	69110000.0	126.0	120.79876708984375	13.332916259765625
1.0	69110000.0	69120000.0	155.0	126.2007064819336	13.353828430175781
1.0	69170000.0	69180000.0	144.0	132.26889038085938	13.512819290161133
1.0	69230000.0	69240000.0	146.0	142.59719848632812	13.902702331542969
1.0	69310000.0	69320000.0	144.0	150.1531982421875	14.186068534851074
1.0	69370000.0	69380000.0	170.0	147.95948791503906	13.97850227355957
1.0	69400000.0	69410000.0	189.0	158.95895385742188	14.37535285949707
1.0	69410000.0	69420000.0	172.0	156.53103637695312	14.368624687194824
1.0	69470000.0	69480000.0	140.0	157.84091186523438	14.399759292602539
1.0	69660000.0	69670000.0	189.0	162.8901824951172	14.365819931030273
1.0	69690000.0	69700000.0	154.0	160.73301696777344	14.499484062194824
1.0	69790000.0	69800000.0	208.0	168.57913208007812	14.481788635253906
1.0	69800000.0	69810000.0	172.0	163.89918518066406	14.57567024230957
1.0	69930000.0	69940000.0	165.0	162.7776641845703	14.528056144714355
1.0	69970000.0	69980000.0	175.0	152.68153381347656	14.256080627441406
1.0	70020000.0	70030000.0	179.0	158.52125549316406	14.466375350952148
1.0	70030000.0	70040000.0	129.0	115.17298889160156	13.309229850769043
1.0	70160000.0	70170000.0	144.0	147.3701629638672	13.996368408203125
1.0	70220000.0	70230000.0	148.0	143.6903839111328	13.918505668640137
1.0	70250000.0	70260000.0	146.0	142.38711547851562	13.907386779785156
1.0	70260000.0	70270000.0	180.0	142.23153686523438	13.864912033081055
1.0	70270000.0	70280000.0	181.0	135.9969024658203	13.774121284484863
1.0	70280000.0	70290000.0	165.0	137.76470947265625	13.728889465332031
1.0	70340000.0	70350000.0	122.0	117.862548828125	13.120895385742188
1.0	70400000.0	70410000.0	135.0	126.7000503540039	13.512721061706543
1.0	70440000.0	70450000.0	152.0	121.29515075683594	12.878509521484375
1.0	70470000.0	70480000.0	148.0	117.2945327758789	12.931007385253906
1.0	70540000.0	70550000.0	132.0	103.82393646240234	12.02539348602295
1.0	70550000.0	70560000.0	147.0	107.71659851074219	12.460397720336914
1.0	70560000.0	70570000.0	123.0	88.91624450683594	10.905008316040039
1.0	70580000.0	70590000.0	108.0	103.58381652832031	12.355648040771484
1.0	70590000.0	70600000.0	111.0	94.5879898071289	11.48586368560791
1.0	70670000.0	70680000.0	50.0	51.212013244628906	6.5827178955078125
1.0	70700000.0	70710000.0	60.0	40.283233642578125	5.269946098327637
1.0	70860000.0	70870000.0	76.0	73.54539489746094	9.232263565063477
1.0	70990000.0	71000000.0	108.0	95.843505859375	11.614848136901855
1.0	71080000.0	71090000.0	173.0	124.09228515625	13.06013298034668
1.0	71120000.0	71130000.0	135.0	128.9569091796875	13.434310913085938
1.0	71180000.0	71190000.0	141.0	139.56600952148438	13.750959396362305
1.0	71270000.0	71280000.0	155.0	148.6914520263672	14.108148574829102
1.0	71300000.0	71310000.0	148.0	155.80445861816406	14.313714981079102
1.0	71310000.0	71320000.0	160.0	159.10902404785156	14.34669017791748
1.0	71410000.0	71420000.0	181.0	144.4033660888672	14.075121879577637
1.0	71460000.0	71470000.0	159.0	132.16102600097656	13.47205638885498
1.0	71470000.0	71480000.0	156.0	131.50637817382812	13.397662162780762
1.0	71500000.0	71510000.0	123.0	123.5672836303711	13.044812202453613
1.0	71760000.0	71770000.0	126.0	113.72798156738281	12.648233413696289
1.0	71780000.0	71790000.0	146.0	122.68284606933594	13.119755744934082
1.0	71810000.0	71820000.0	119.0	120.11851501464844	13.339958190917969
1.0	71860000.0	71870000.0	136.0	125.4590835571289	13.188977241516113
1.0	71880000.0	71890000.0	131.0	120.02476501464844	13.404409408569336
1.0	71950000.0	71960000.0	150.0	122.37788391113281	13.094841003417969
1.0	72020000.0	72030000.0	129.0	139.50393676757812	13.758443832397461
1.0	72060000.0	72070000.0	143.0	144.97982788085938	14.061978340148926
1.0	72070000.0	72080000.0	151.0	146.74050903320312	14.272435188293457
1.0	72120000.0	72130000.0	157.0	151.18983459472656	14.1780424118042
1.0	72160000.0	72170000.0	163.0	160.51559448242188	14.327741622924805
1.0	72170000.0	72180000.0	165.0	159.53848266601562	14.317950248718262
1.0	72200000.0	72210000.0	158.0	155.0565948486328	14.285677909851074
1.0	72210000.0	72220000.0	183.0	150.46981811523438	14.177330017089844
1.0	72260000.0	72270000.0	167.0	146.4755859375	14.025911331176758
1.0	72270000.0	72280000.0	155.0	141.7723846435547	13.939657211303711
1.0	72280000.0	72290000.0	172.0	150.45068359375	14.107813835144043
1.0	72330000.0	72340000.0	152.0	139.4388427734375	13.849769592285156
1.0	72340000.0	72350000.0	143.0	136.664306640625	13.657600402832031
1.0	72370000.0	72380000.0	140.0	142.0430450439453	13.883130073547363
1.0	72390000.0	72400000.0	159.0	137.0418701171875	13.637721061706543
1.0	72520000.0	72530000.0	156.0	152.7952423095703	14.379705429077148
1.0	72550000.0	72560000.0	179.0	160.34158325195312	14.530824661254883
1.0	72710000.0	72720000.0	185.0	154.875244140625	14.408419609069824
1.0	72740000.0	72750000.0	163.0	110.14894104003906	12.949455261230469
1.0	72780000.0	72790000.0	60.0	62.469154357910156	61.77326202392578
1.0	72880000.0	72890000.0	199.0	163.3209228515625	14.853559494018555
1.0	72940000.0	72950000.0	164.0	172.33523559570312	14.643844604492188
1.0	72950000.0	72960000.0	173.0	166.4442138671875	14.641450881958008
1.0	72970000.0	72980000.0	214.0	174.3540496826172	14.773763656616211
1.0	72980000.0	72990000.0	175.0	169.07049560546875	14.706695556640625
1.0	73040000.0	73050000.0	186.0	177.87283325195312	14.87181282043457
1.0	73080000.0	73090000.0	163.0	168.2979278564453	14.855883598327637
1.0	73140000.0	73150000.0	182.0	198.19668579101562	15.163264274597168
1.0	73220000.0	73230000.0	214.0	208.15087890625	15.242681503295898
1.0	73300000.0	73310000.0	220.0	208.5191192626953	15.214925765991211
1.0	73340000.0	73350000.0	200.0	202.620849609375	15.110017776489258
1.0	73470000.0	73480000.0	206.0	207.9902801513672	15.596918106079102
1.0	73490000.0	73500000.0	226.0	207.706298828125	15.424403190612793
1.0	73510000.0	73520000.0	167.0	216.24227905273438	15.812664985656738
1.0	73520000.0	73530000.0	228.0	210.064453125	16.154993057250977
1.0	73550000.0	73560000.0	232.0	214.9485321044922	15.547378540039062
1.0	73560000.0	73570000.0	244.0	213.1009521484375	15.513656616210938
1.0	73580000.0	73590000.0	194.0	219.0751953125	15.604609489440918
1.0	73600000.0	73610000.0	216.0	217.5019989013672	15.496981620788574
1.0	73700000.0	73710000.0	197.0	193.1150665283203	15.124913215637207
1.0	73720000.0	73730000.0	195.0	205.1292724609375	15.23835277557373
1.0	73760000.0	73770000.0	225.0	201.9879608154297	15.062411308288574
1.0	73850000.0	73860000.0	200.0	184.360595703125	14.765437126159668
1.0	73930000.0	73940000.0	167.0	147.7462921142578	14.230677604675293
1.0	74070000.0	74080000.0	118.0	150.34817504882812	14.3192720413208
1.0	74080000.0	74090000.0	159.0	152.1798858642578	14.245218276977539
1.0	74090000.0	74100000.0	143.0	158.43304443359375	14.340723037719727
1.0	74160000.0	74170000.0	162.0	147.6119842529297	14.124887466430664
1.0	74240000.0	74250000.0	136.0	140.97677612304688	14.130436897277832
1.0	74300000.0	74310000.0	147.0	137.69073486328125	13.868995666503906
1.0	74400000.0	74410000.0	146.0	153.32444763183594	14.285212516784668
1.0	74450000.0	74460000.0	155.0	154.186767578125	14.4015474319458
1.0	74470000.0	74480000.0	149.0	130.2847900390625	14.086629867553711
1.0	74650000.0	74660000.0	122.0	122.59637451171875	13.459638595581055
1.0	74660000.0	74670000.0	65.0	81.20329284667969	10.094158172607422
1.0	74710000.0	74720000.0	155.0	106.07044982910156	11.857149124145508
1.0	74740000.0	74750000.0	124.0	103.70320129394531	11.89527416229248
1.0	74890000.0	74900000.0	139.0	129.66311645507812	13.28941535949707
1.0	74920000.0	74930000.0	156.0	139.35804748535156	13.761950492858887
1.0	74930000.0	74940000.0	138.0	126.02713775634766	13.337640762329102
1.0	74950000.0	74960000.0	124.0	142.97386169433594	13.89219856262207
1.0	74970000.0	74980000.0	164.0	137.58871459960938	13.675668716430664
1.0	75010000.0	75020000.0	164.0	150.0502166748047	14.094579696655273
1.0	75050000.0	75060000.0	143.0	144.91952514648438	13.97936725616455
1.0	75070000.0	75080000.0	166.0	145.5237579345703	13.941515922546387
1.0	75100000.0	75110000.0	169.0	134.9153594970703	13.545039176940918
1.0	75120000.0	75130000.0	161.0	135.42822265625	13.574493408203125
1.0	75130000.0	75140000.0	149.0	128.61288452148438	13.23133659362793
1.0	75200000.0	75210000.0	61.0	63.01811599731445	8.036205291748047
1.0	75220000.0	75230000.0	67.0	57.59429931640625	7.394994258880615
1.0	75390000.0	75400000.0	189.0	183.70346069335938	14.670536994934082
1.0	75520000.0	75530000.0	215.0	178.99728393554688	14.527234077453613
1.0	75580000.0	75590000.0	199.0	171.95965576171875	14.617640495300293
1.0	75590000.0	75600000.0	146.0	156.12353515625	14.352826118469238
1.0	75760000.0	75770000.0	131.0	128.22994995117188	13.465009689331055
1.0	75810000.0	75820000.0	162.0	133.78347778320312	13.486814498901367
1.0	75890000.0	75900000.0	157.0	131.5121307373047	13.433222770690918
1.0	75910000.0	75920000.0	146.0	131.6801300048828	13.472471237182617
1.0	75920000.0	75930000.0	171.0	128.65335083007812	13.389506340026855
1.0	75980000.0	75990000.0	141.0	123.10462951660156	13.438665390014648
1.0	75990000.0	76000000.0	139.0	122.8200454711914	13.750490188598633
1.0	76010000.0	76020000.0	135.0	122.5276870727539	13.1795654296875
1.0	76110000.0	76120000.0	115.0	89.25938415527344	10.93915843963623
1.0	76150000.0	76160000.0	129.0	100.20214080810547	12.035242080688477
1.0	76400000.0	76410000.0	116.0	100.79963684082031	12.092336654663086
1.0	76410000.0	76420000.0	130.0	112.35600280761719	12.72649097442627
1.0	76520000.0	76530000.0	129.0	104.51622009277344	12.279105186462402
1.0	76550000.0	76560000.0	112.0	100.59553527832031	11.643484115600586
1.0	76720000.0	76730000.0	124.0	118.47784423828125	12.657194137573242
1.0	76790000.0	76800000.0	110.0	113.18519592285156	12.835551261901855
1.0	76800000.0	76810000.0	140.0	127.26220703125	13.21150016784668
1.0	76810000.0	76820000.0	112.0	127.24998474121094	13.332448959350586
1.0	76860000.0	76870000.0	136.0	132.26089477539062	13.544214248657227
1.0	76870000.0	76880000.0	146.0	130.48336791992188	13.345234870910645
1.0	76900000.0	76910000.0	138.0	121.67115783691406	12.88896369934082
1.0	76970000.0	76980000.0	108.0	114.9903335571289	12.658393859863281
1.0	77020000.0	77030000.0	119.0	115.15450286865234	12.946764945983887
1.0	77030000.0	77040000.0	106.0	112.18812561035156	12.700945854187012
1.0	77180000.0	77190000.0	147.0	133.3973846435547	13.483131408691406
1.0	77270000.0	77280000.0	147.0	128.65737915039062	13.881330490112305
1.0	77280000.0	77290000.0	155.0	130.3588409423828	13.643562316894531
1.0	77300000.0	77310000.0	121.0	114.61749267578125	12.612719535827637
1.0	77320000.0	77330000.0	116.0	122.1181869506836	13.141133308410645
1.0	77420000.0	77430000.0	111.0	111.7331314086914	12.248748779296875
1.0	77480000.0	77490000.0	126.0	101.6548080444336	11.659687995910645
1.0	77520000.0	77530000.0	113.0	96.78448486328125	11.141754150390625
1.0	77600000.0	77610000.0	73.0	57.25043869018555	7.319268226623535
1.0	77630000.0	77640000.0	66.0	53.574012756347656	6.868886470794678
1.0	77750000.0	77760000.0	91.0	95.83029174804688	11.611008644104004
1.0	77810000.0	77820000.0	126.0	91.35066223144531	11.155746459960938
1.0	77820000.0	77830000.0	109.0	96.87260437011719	11.711446762084961
1.0	77850000.0	77860000.0	114.0	90.6903305053711	11.08788776397705
1.0	78080000.0	78090000.0	55.0	40.739402770996094	5.325700759887695
1.0	78110000.0	78120000.0	63.0	38.16846466064453	5.018557548522949
1.0	78140000.0	78150000.0	51.0	41.77696990966797	5.437739372253418
1.0	78160000.0	78170000.0	63.0	37.95645523071289	4.995030879974365
1.0	78240000.0	78250000.0	75.0	43.411529541015625	5.632870674133301
1.0	78310000.0	78320000.0	74.0	38.91120147705078	5.110760688781738
1.0	78320000.0	78330000.0	55.0	38.80893325805664	5.097309589385986
1.0	78380000.0	78390000.0	82.0	44.84209060668945	5.80201530456543
1.0	78400000.0	78410000.0	53.0	39.15284729003906	5.14047908782959
1.0	78520000.0	78530000.0	65.0	53.511207580566406	6.857489109039307
1.0	78540000.0	78550000.0	67.0	49.72947311401367	6.400979518890381
1.0	78640000.0	78650000.0	65.0	55.58953094482422	7.106437683105469
1.0	78790000.0	78800000.0	85.0	80.95457458496094	10.054749488830566
1.0	78810000.0	78820000.0	105.0	84.03498840332031	10.387275695800781
1.0	78920000.0	78930000.0	108.0	110.78428649902344	12.416166305541992
1.0	78960000.0	78970000.0	124.0	102.27557373046875	12.01915168762207
1.0	78980000.0	78990000.0	133.0	103.2901611328125	12.064486503601074
1.0	78990000.0	79000000.0	111.0	105.91371154785156	12.139138221740723
1.0	79040000.0	79050000.0	112.0	94.79225158691406	11.505477905273438
1.0	79080000.0	79090000.0	120.0	71.86009216308594	9.044987678527832
1.0	79130000.0	79140000.0	83.0	92.52458190917969	11.278573989868164
1.0	79150000.0	79160000.0	111.0	109.56211853027344	12.104988098144531
1.0	79170000.0	79180000.0	116.0	123.86619567871094	13.172758102416992
1.0	79220000.0	79230000.0	146.0	119.5018539428711	13.023988723754883
1.0	79300000.0	79310000.0	113.0	117.4014892578125	13.5076265335083
1.0	79370000.0	79380000.0	180.0	150.7260284423828	14.185798645019531
1.0	79400000.0	79410000.0	152.0	149.0827178955078	14.343632698059082
1.0	79420000.0	79430000.0	162.0	162.26161193847656	14.510438919067383
1.0	79600000.0	79610000.0	158.0	159.9755096435547	14.48686695098877
1.0	79800000.0	79810000.0	173.0	161.29119873046875	14.530476570129395
1.0	79890000.0	79900000.0	156.0	160.30752563476562	14.535043716430664
1.0	79900000.0	79910000.0	188.0	158.8584747314453	14.472162246704102
1.0	79920000.0	79930000.0	188.0	166.6053924560547	14.563735961914062
1.0	79960000.0	79970000.0	137.0	148.21035766601562	14.314359664916992
1.0	80020000.0	80030000.0	181.0	157.03720092773438	14.284001350402832
1.0	80060000.0	80070000.0	176.0	152.54989624023438	14.243618965148926
1.0	80140000.0	80150000.0	151.0	151.3336639404297	14.174639701843262
1.0	80180000.0	80190000.0	149.0	145.17971801757812	14.016833305358887
1.0	80270000.0	80280000.0	161.0	150.76861572265625	14.198318481445312
1.0	80310000.0	80320000.0	123.0	142.2590789794922	14.157730102539062
1.0	80340000.0	80350000.0	172.0	155.67127990722656	14.216413497924805
1.0	80430000.0	80440000.0	172.0	150.08627319335938	14.218913078308105
1.0	80440000.0	80450000.0	124.0	146.4286651611328	14.123919486999512
1.0	80460000.0	80470000.0	158.0	140.44296264648438	13.943852424621582
1.0	80470000.0	80480000.0	156.0	143.37518310546875	14.118861198425293
1.0	80500000.0	80510000.0	178.0	148.61448669433594	14.310297012329102
1.0	80530000.0	80540000.0	159.0	151.58261108398438	14.286073684692383
1.0	80540000.0	80550000.0	165.0	154.9912109375	14.339706420898438
1.0	80590000.0	80600000.0	149.0	139.0249481201172	13.864352226257324
1.0	80600000.0	80610000.0	118.0	101.9799575805664	12.204532623291016
1.0	80610000.0	80620000.0	179.0	166.8692169189453	14.40185832977295
1.0	80680000.0	80690000.0	149.0	145.00039672851562	14.281194686889648
1.0	80880000.0	80890000.0	149.0	149.41319274902344	14.1477689743042
1.0	80890000.0	80900000.0	202.0	154.60165405273438	14.265350341796875
1.0	80980000.0	80990000.0	149.0	145.15164184570312	14.221967697143555
1.0	81020000.0	81030000.0	165.0	146.6961212158203	14.039085388183594
1.0	81030000.0	81040000.0	158.0	146.32000732421875	14.039721488952637
1.0	81140000.0	81150000.0	167.0	145.10836791992188	13.996788024902344
1.0	81170000.0	81180000.0	145.0	150.5989990234375	14.188055038452148
1.0	81200000.0	81210000.0	162.0	123.14593505859375	13.142965316772461
1.0	81210000.0	81220000.0	147.0	152.57266235351562	14.128497123718262
1.0	81220000.0	81230000.0	141.0	149.80322265625	14.029653549194336
1.0	81290000.0	81300000.0	152.0	138.14918518066406	13.79499626159668
1.0	81360000.0	81370000.0	160.0	144.6406707763672	13.962318420410156
1.0	81450000.0	81460000.0	146.0	140.4842987060547	13.690546989440918
1.0	81520000.0	81530000.0	143.0	148.74685668945312	14.069740295410156
1.0	81540000.0	81550000.0	164.0	147.50497436523438	14.053802490234375
1.0	81610000.0	81620000.0	161.0	141.31967163085938	13.732223510742188
1.0	81620000.0	81630000.0	160.0	135.5501251220703	13.580659866333008
1.0	81790000.0	81800000.0	123.0	113.4304428100586	12.521203994750977
1.0	81800000.0	81810000.0	130.0	111.7657241821289	12.268350601196289
1.0	81930000.0	81940000.0	114.0	98.89900970458984	11.589056015014648
1.0	81970000.0	81980000.0	98.0	94.05770111083984	11.027186393737793
1.0	82130000.0	82140000.0	124.0	90.66365051269531	10.970319747924805
1.0	82230000.0	82240000.0	103.0	91.1393051147461	11.133990287780762
1.0	82240000.0	82250000.0	121.0	92.26090240478516	10.982568740844727
1.0	82360000.0	82370000.0	107.0	92.50373840332031	10.770330429077148
1.0	82370000.0	82380000.0	103.0	91.22750091552734	10.644933700561523
1.0	82400000.0	82410000.0	128.0	99.62763214111328	11.353134155273438
1.0	82410000.0	82420000.0	104.0	99.27668762207031	11.324409484863281
1.0	82420000.0	82430000.0	97.0	103.3172836303711	11.646276473999023
1.0	82430000.0	82440000.0	111.0	98.79940795898438	11.285877227783203
1.0	82470000.0	82480000.0	116.0	104.35579681396484	12.370502471923828
1.0	82490000.0	82500000.0	111.0	112.32969665527344	12.45124340057373
1.0	82590000.0	82600000.0	109.0	72.16524505615234	9.070778846740723
1.0	82600000.0	82610000.0	101.0	85.29669189453125	10.393942832946777
1.0	82640000.0	82650000.0	137.0	104.2197265625	12.323439598083496
1.0	82690000.0	82700000.0	94.0	108.87577819824219	12.380472183227539
1.0	82730000.0	82740000.0	151.0	121.00205993652344	12.830343246459961
1.0	82750000.0	82760000.0	137.0	127.35005187988281	13.165887832641602
1.0	82780000.0	82790000.0	123.0	123.05411529541016	12.929407119750977
1.0	82800000.0	82810000.0	155.0	125.6133804321289	13.187837600708008
1.0	82900000.0	82910000.0	151.0	135.4017791748047	13.563642501831055
1.0	82970000.0	82980000.0	142.0	143.61636352539062	13.928642272949219
1.0	82990000.0	83000000.0	141.0	143.40713500976562	13.907770156860352
1.0	83020000.0	83030000.0	121.0	147.48330688476562	14.051156997680664
1.0	83120000.0	83130000.0	137.0	120.97767639160156	13.174232482910156
1.0	83140000.0	83150000.0	136.0	145.8233642578125	14.046892166137695
1.0	83240000.0	83250000.0	131.0	115.78678894042969	12.703401565551758
1.0	83310000.0	83320000.0	147.0	137.49343872070312	13.952543258666992
1.0	83320000.0	83330000.0	170.0	130.4462432861328	13.421833992004395
1.0	83370000.0	83380000.0	137.0	133.0808563232422	13.692697525024414
1.0	83440000.0	83450000.0	133.0	124.10197448730469	13.331802368164062
1.0	83490000.0	83500000.0	126.0	120.431640625	12.774171829223633
1.0	83510000.0	83520000.0	126.0	121.5965576171875	12.881582260131836
1.0	83520000.0	83530000.0	129.0	107.77838134765625	12.156448364257812
1.0	83530000.0	83540000.0	119.0	102.14195251464844	11.949724197387695
1.0	83580000.0	83590000.0	127.0	99.38934326171875	11.39936351776123
1.0	83790000.0	83800000.0	31.0	43.364707946777344	35.718624114990234
1.0	83920000.0	83930000.0	48.0	33.9079475402832	11.295915603637695
1.0	84060000.0	84070000.0	126.0	91.18289947509766	11.107500076293945
1.0	84140000.0	84150000.0	110.0	89.2927017211914	10.942712783813477
1.0	84170000.0	84180000.0	108.0	80.29661560058594	9.978658676147461
1.0	84210000.0	84220000.0	87.0	71.19780731201172	8.952865600585938
1.0	84220000.0	84230000.0	81.0	68.5589370727539	8.650321006774902
1.0	84230000.0	84240000.0	83.0	64.21427917480469	8.144627571105957
1.0	84250000.0	84260000.0	95.0	66.24755859375	8.379806518554688
1.0	84300000.0	84310000.0	85.0	61.684478759765625	7.835535526275635
1.0	84650000.0	84660000.0	81.0	44.125205993652344	5.722552299499512
1.0	84660000.0	84670000.0	74.0	40.444374084472656	5.284236907958984
1.0	84740000.0	84750000.0	73.0	51.87641525268555	6.660087585449219
1.0	84800000.0	84810000.0	66.0	48.939659118652344	6.299582004547119
1.0	84830000.0	84840000.0	72.0	53.083885192871094	6.801283359527588
1.0	85040000.0	85050000.0	55.0	45.999732971191406	5.940199851989746
1.0	85070000.0	85080000.0	65.0	54.24212646484375	6.945214748382568
1.0	85150000.0	85160000.0	57.0	43.426353454589844	5.634946823120117
1.0	85240000.0	85250000.0	75.0	59.035865783691406	7.523091793060303
1.0	85280000.0	85290000.0	73.0	60.4395751953125	7.690062046051025
1.0	85320000.0	85330000.0	69.0	53.31840896606445	6.831028938293457
1.0	85360000.0	85370000.0	87.0	69.0417709350586	8.710715293884277
1.0	85420000.0	85430000.0	90.0	61.76152420043945	7.850054740905762
1.0	85460000.0	85470000.0	80.0	58.99260330200195	7.5200676918029785
1.0	85480000.0	85490000.0	72.0	58.01262664794922	7.398436546325684
1.0	85520000.0	85530000.0	94.0	62.80376052856445	7.983363151550293
1.0	85540000.0	85550000.0	81.0	59.92641067504883	7.629611968994141
1.0	85580000.0	85590000.0	62.0	54.74970245361328	7.002357482910156
1.0	85670000.0	85680000.0	87.0	59.05522537231445	7.528067588806152
1.0	85680000.0	85690000.0	62.0	53.20838165283203	6.819685459136963
1.0	85740000.0	85750000.0	56.0	45.15632247924805	5.838744163513184
1.0	85780000.0	85790000.0	54.0	39.417686462402344	5.1508002281188965
1.0	85810000.0	85820000.0	46.0	37.046775817871094	4.887917995452881
1.0	85850000.0	85860000.0	61.0	41.048038482666016	5.3452372550964355
1.0	85890000.0	85900000.0	47.0	51.37421798706055	6.604053497314453
1.0	85900000.0	85910000.0	52.0	55.579856872558594	7.112959384918213
1.0	85940000.0	85950000.0	61.0	70.09932708740234	8.64645767211914
1.0	86000000.0	86010000.0	129.0	68.2937240600586	8.620443344116211
1.0	86020000.0	86030000.0	76.0	65.0005874633789	8.231916427612305
1.0	86130000.0	86140000.0	46.0	39.574256896972656	5.181162357330322
1.0	86160000.0	86170000.0	69.0	40.330406188964844	5.269521236419678
1.0	86420000.0	86430000.0	104.0	99.9081039428711	12.00744915008545
1.0	86430000.0	86440000.0	104.0	99.13313293457031	11.932525634765625
1.0	86460000.0	86470000.0	131.0	99.13578796386719	11.932027816772461
1.0	86480000.0	86490000.0	108.0	95.1219253540039	11.537495613098145
1.0	86490000.0	86500000.0	104.0	105.7844009399414	12.419529914855957
1.0	86550000.0	86560000.0	123.0	103.66683197021484	12.362271308898926
1.0	86640000.0	86650000.0	118.0	87.39119720458984	10.747161865234375
1.0	86700000.0	86710000.0	85.0	77.49201965332031	9.6692533493042
1.0	86710000.0	86720000.0	105.0	83.31056213378906	10.309598922729492
1.0	86750000.0	86760000.0	119.0	85.41361999511719	10.536051750183105
1.0	86960000.0	86970000.0	79.0	59.156394958496094	7.543076992034912
1.0	87100000.0	87110000.0	86.0	66.2576675415039	8.380757331848145
1.0	87170000.0	87180000.0	66.0	46.01660919189453	5.952120780944824
1.0	87210000.0	87220000.0	71.0	43.835350036621094	5.695417881011963
1.0	87260000.0	87270000.0	81.0	52.22560501098633	6.696552276611328
1.0	87300000.0	87310000.0	74.0	59.02891159057617	7.52340841293335
1.0	87390000.0	87400000.0	62.0	42.76250076293945	5.568918704986572
1.0	87400000.0	87410000.0	55.0	45.554500579833984	5.895209312438965
1.0	87420000.0	87430000.0	57.0	40.84925079345703	5.332182884216309
1.0	87430000.0	87440000.0	62.0	42.760528564453125	5.5533952713012695
1.0	87530000.0	87540000.0	57.0	40.0271110534668	5.231459140777588
1.0	87550000.0	87560000.0	48.0	41.16188430786133	5.374166965484619
1.0	87560000.0	87570000.0	53.0	41.83899688720703	5.454223155975342
1.0	87580000.0	87590000.0	60.0	51.67338943481445	6.633480072021484
1.0	87640000.0	87650000.0	92.0	70.88006591796875	8.926738739013672
1.0	87660000.0	87670000.0	95.0	60.97172927856445	7.7605390548706055
1.0	87680000.0	87690000.0	78.0	70.95697021484375	8.927355766296387
1.0	87730000.0	87740000.0	106.0	74.41416931152344	9.322097778320312
1.0	87780000.0	87790000.0	81.0	75.19417572021484	9.41418743133545
1.0	87920000.0	87930000.0	84.0	76.83424377441406	9.593820571899414
1.0	87930000.0	87940000.0	98.0	71.46730041503906	8.986675262451172
1.0	88090000.0	88100000.0	103.0	79.6824722290039	9.91334056854248
1.0	88270000.0	88280000.0	93.0	61.130332946777344	7.782902717590332
1.0	88310000.0	88320000.0	102.0	69.09627532958984	8.717401504516602
1.0	88320000.0	88330000.0	103.0	75.3038558959961	9.424090385437012
1.0	88430000.0	88440000.0	66.0	77.59642028808594	9.682127952575684
1.0	88470000.0	88480000.0	83.0	76.76848602294922	9.590353965759277
1.0	88490000.0	88500000.0	92.0	75.71937561035156	9.474377632141113
1.0	88560000.0	88570000.0	100.0	79.67958068847656	9.91346549987793
1.0	88570000.0	88580000.0	90.0	76.7286605834961	9.587557792663574
1.0	88580000.0	88590000.0	92.0	76.62864685058594	9.573890686035156
1.0	88640000.0	88650000.0	83.0	65.09684753417969	8.254881858825684
1.0	88660000.0	88670000.0	90.0	75.7752914428711	9.476958274841309
1.0	88720000.0	88730000.0	92.0	81.5337142944336	10.116372108459473
1.0	88740000.0	88750000.0	85.0	80.67390441894531	10.022165298461914
1.0	88750000.0	88760000.0	101.0	77.65314483642578	9.685009956359863
1.0	88780000.0	88790000.0	86.0	82.35758209228516	10.206428527832031
1.0	88840000.0	88850000.0	95.0	81.34608459472656	10.09644889831543
1.0	88850000.0	88860000.0	93.0	86.3631591796875	10.636529922485352
1.0	88860000.0	88870000.0	92.0	82.23506164550781	10.190694808959961
1.0	88870000.0	88880000.0	92.0	80.57833099365234	10.012105941772461
1.0	88930000.0	88940000.0	103.0	86.73042297363281	10.67359447479248
1.0	89000000.0	89010000.0	92.0	77.63789367675781	9.685144424438477
1.0	89040000.0	89050000.0	79.0	77.25609588623047	9.642186164855957
1.0	89140000.0	89150000.0	76.0	54.08252716064453	6.9230852127075195
1.0	89190000.0	89200000.0	72.0	42.09062957763672	5.4872941970825195
1.0	89220000.0	89230000.0	65.0	38.96672439575195	5.108575820922852
1.0	89240000.0	89250000.0	46.0	37.53932189941406	4.941559791564941
1.0	89290000.0	89300000.0	55.0	36.320106506347656	4.799919605255127
1.0	89340000.0	89350000.0	51.0	35.3323860168457	4.687987327575684
1.0	89440000.0	89450000.0	41.0	36.440216064453125	4.814707279205322
1.0	89480000.0	89490000.0	44.0	35.829429626464844	4.7430548667907715
1.0	89530000.0	89540000.0	85.0	43.4676513671875	5.633819580078125
1.0	89550000.0	89560000.0	80.0	50.8415412902832	6.534692287445068
1.0	89590000.0	89600000.0	58.0	53.17936325073242	6.819761753082275
1.0	89640000.0	89650000.0	77.0	66.92333221435547	8.460078239440918
1.0	89660000.0	89670000.0	72.0	55.8990364074707	7.1575608253479
1.0	89720000.0	89730000.0	79.0	68.78770446777344	8.67398738861084
1.0	89730000.0	89740000.0	82.0	59.932281494140625	7.635385990142822
1.0	89760000.0	89770000.0	82.0	67.31133270263672	8.505346298217773
1.0	89840000.0	89850000.0	68.0	58.8400993347168	7.495342254638672
1.0	89920000.0	89930000.0	71.0	55.773468017578125	7.1315412521362305
1.0	89950000.0	89960000.0	61.0	41.22564697265625	5.3554182052612305
1.0	89960000.0	89970000.0	61.0	41.829322814941406	5.42703914642334
1.0	90000000.0	90010000.0	56.0	45.1151237487793	5.830705642700195
1.0	90010000.0	90020000.0	66.0	39.97107696533203	5.23047399520874
1.0	90020000.0	90030000.0	49.0	35.816566467285156	4.744683265686035
1.0	90080000.0	90090000.0	60.0	51.96376419067383	6.667781829833984
1.0	90130000.0	90140000.0	74.0	51.202857971191406	6.574432373046875
1.0	90190000.0	90200000.0	73.0	56.265830993652344	7.186027526855469
1.0	90220000.0	90230000.0	87.0	51.69989776611328	6.637486934661865
1.0	90290000.0	90300000.0	59.0	43.370933532714844	5.642763614654541
1.0	90300000.0	90310000.0	52.0	42.738826751708984	5.554149627685547
1.0	90440000.0	90450000.0	60.0	55.98234176635742	7.1569414138793945
1.0	90460000.0	90470000.0	59.0	43.39302444458008	5.634751796722412
1.0	90560000.0	90570000.0	79.0	68.90220642089844	8.694112777709961
1.0	90570000.0	90580000.0	108.0	76.13627624511719	9.523733139038086
1.0	90800000.0	90810000.0	85.0	83.366943359375	10.313851356506348
1.0	90820000.0	90830000.0	113.0	92.27552795410156	11.004288673400879
1.0	90860000.0	90870000.0	85.0	80.76777648925781	10.0380277633667
1.0	90870000.0	90880000.0	99.0	102.49995422363281	11.722572326660156
1.0	90910000.0	90920000.0	104.0	105.5289535522461	12.271160125732422
1.0	90960000.0	90970000.0	117.0	105.63639831542969	11.983541488647461
1.0	91050000.0	91060000.0	140.0	118.4575424194336	12.693208694458008
1.0	91060000.0	91070000.0	149.0	111.88525390625	13.047497749328613
1.0	91080000.0	91090000.0	112.0	110.55302429199219	12.6032133102417
1.0	91160000.0	91170000.0	125.0	107.27146911621094	12.693337440490723
1.0	91430000.0	91440000.0	66.0	42.12971115112305	5.488018989562988
1.0	91470000.0	91480000.0	76.0	44.40488052368164	5.763579368591309
1.0	91500000.0	91510000.0	83.0	54.818603515625	7.016117095947266
1.0	91590000.0	91600000.0	88.0	67.37733459472656	8.517600059509277
1.0	91700000.0	91710000.0	95.0	79.84416198730469	9.933174133300781
1.0	91720000.0	91730000.0	114.0	82.17060852050781	10.185125350952148
1.0	91800000.0	91810000.0	106.0	85.83500671386719	10.578213691711426
1.0	91840000.0	91850000.0	95.0	77.06694030761719	9.621541976928711
1.0	91880000.0	91890000.0	102.0	87.51603698730469	10.759788513183594
1.0	91970000.0	91980000.0	59.0	44.22929763793945	5.751036643981934
1.0	92170000.0	92180000.0	58.0	52.445762634277344	6.718271732330322
1.0	92180000.0	92190000.0	69.0	52.176780700683594	6.680825710296631
1.0	92230000.0	92240000.0	66.0	45.506591796875	5.8716936111450195
1.0	92330000.0	92340000.0	60.0	54.70148468017578	7.0011396408081055
1.0	92370000.0	92380000.0	87.0	70.73170471191406	8.909952163696289
1.0	92400000.0	92410000.0	69.0	73.32887268066406	9.20593547821045
1.0	92450000.0	92460000.0	79.0	72.64859771728516	9.125456809997559
1.0	92530000.0	92540000.0	105.0	65.84596252441406	8.333646774291992
1.0	92630000.0	92640000.0	77.0	43.82451629638672	5.6936259269714355
1.0	92640000.0	92650000.0	57.0	42.36460494995117	5.522040843963623
1.0	92690000.0	92700000.0	94.0	51.56525802612305	6.616768836975098
1.0	92730000.0	92740000.0	50.0	36.95877456665039	4.877338409423828
1.0	92790000.0	92800000.0	57.0	37.742027282714844	4.966612815856934
1.0	92800000.0	92810000.0	40.0	36.96729278564453	4.875523090362549
1.0	93020000.0	93030000.0	72.0	44.54261779785156	5.769370079040527
1.0	93080000.0	93090000.0	59.0	36.54575729370117	4.825667381286621
1.0	93110000.0	93120000.0	58.0	37.33549880981445	4.925764560699463
1.0	93140000.0	93150000.0	62.0	36.793128967285156	4.861685276031494
1.0	93150000.0	93160000.0	43.0	35.827205657958984	4.747666358947754
1.0	93210000.0	93220000.0	64.0	40.51198196411133	5.294310569763184
1.0	93250000.0	93260000.0	56.0	44.85487747192383	5.801054954528809
1.0	93370000.0	93380000.0	46.0	45.060882568359375	5.83881139755249
1.0	93450000.0	93460000.0	67.0	57.08878707885742	7.2928314208984375
1.0	93580000.0	93590000.0	62.0	38.56673812866211	5.064329624176025
1.0	93600000.0	93610000.0	47.0	37.73138427734375	4.965007781982422
1.0	93630000.0	93640000.0	40.0	35.91599655151367	4.760331153869629
1.0	93730000.0	93740000.0	64.0	33.929908752441406	4.533170223236084
1.0	93800000.0	93810000.0	57.0	35.60651397705078	4.725987911224365
1.0	93810000.0	93820000.0	56.0	41.167213439941406	5.356407642364502
1.0	93830000.0	93840000.0	55.0	35.985740661621094	4.766329288482666
1.0	93890000.0	93900000.0	81.0	52.31792068481445	6.710227966308594
1.0	93900000.0	93910000.0	44.0	49.4742317199707	6.372352600097656
1.0	93920000.0	93930000.0	63.0	37.40911865234375	4.932788848876953
1.0	93960000.0	93970000.0	54.0	38.36420440673828	5.045494556427002
1.0	93990000.0	94000000.0	58.0	36.14815139770508	4.79179048538208
1.0	94040000.0	94050000.0	44.0	26.6712703704834	3.868849515914917
1.0	94180000.0	94190000.0	62.0	43.194114685058594	5.597764492034912
1.0	94190000.0	94200000.0	58.0	40.59332275390625	5.2838945388793945
1.0	94210000.0	94220000.0	44.0	41.28656768798828	5.364387512207031
1.0	94310000.0	94320000.0	56.0	39.450035095214844	5.147873878479004
1.0	94370000.0	94380000.0	51.0	39.62213897705078	5.177646636962891
1.0	94380000.0	94390000.0	52.0	56.040855407714844	7.164876461029053
1.0	94460000.0	94470000.0	86.0	51.694610595703125	6.631201267242432
1.0	94470000.0	94480000.0	63.0	51.8489990234375	6.649772644042969
1.0	94520000.0	94530000.0	62.0	49.97391891479492	6.422499656677246
1.0	94560000.0	94570000.0	67.0	51.0151252746582	6.5482683181762695
1.0	94570000.0	94580000.0	58.0	50.266395568847656	6.456312656402588
1.0	94580000.0	94590000.0	66.0	51.51936721801758	6.609830379486084
1.0	94590000.0	94600000.0	87.0	53.1048469543457	6.803561210632324
1.0	94740000.0	94750000.0	59.0	52.3347282409668	6.709564208984375
1.0	94800000.0	94810000.0	63.0	49.20029830932617	6.3285932540893555
1.0	94810000.0	94820000.0	55.0	52.695411682128906	6.752850532531738
1.0	94860000.0	94870000.0	71.0	49.763916015625	6.398542881011963
1.0	94960000.0	94970000.0	56.0	34.49411392211914	4.600234031677246
1.0	95000000.0	95010000.0	40.0	25.279401779174805	3.778954029083252
1.0	95010000.0	95020000.0	52.0	38.6396598815918	5.066528797149658
1.0	95090000.0	95100000.0	45.0	42.369544982910156	5.494365215301514
1.0	95190000.0	95200000.0	58.0	35.36013412475586	4.691391468048096
1.0	95210000.0	95220000.0	51.0	36.73085021972656	4.8399224281311035
1.0	95260000.0	95270000.0	56.0	33.58555221557617	4.509665012359619
1.0	95300000.0	95310000.0	42.0	27.699047088623047	3.9549362659454346
1.0	95360000.0	95370000.0	53.0	30.56769371032715	4.197393417358398
1.0	95450000.0	95460000.0	53.0	35.19440841674805	4.676447868347168
1.0	95480000.0	95490000.0	41.0	39.69005584716797	5.203977584838867
1.0	95500000.0	95510000.0	59.0	38.366939544677734	5.0436787605285645
1.0	95510000.0	95520000.0	53.0	40.071319580078125	5.233792304992676
1.0	95540000.0	95550000.0	73.0	56.11408615112305	7.177038669586182
1.0	95560000.0	95570000.0	73.0	55.6594123840332	7.1189165115356445
1.0	95570000.0	95580000.0	78.0	54.6297492980957	6.992218971252441
1.0	95630000.0	95640000.0	46.0	40.864906311035156	5.334156036376953
1.0	95650000.0	95660000.0	61.0	45.1585693359375	5.836864948272705
1.0	95690000.0	95700000.0	60.0	44.60028839111328	5.76425313949585
1.0	95710000.0	95720000.0	51.0	38.0405158996582	4.997971057891846
1.0	95720000.0	95730000.0	67.0	58.335693359375	7.446449279785156
1.0	95960000.0	95970000.0	85.0	99.32356262207031	11.330986976623535
1.0	95980000.0	95990000.0	139.0	98.55036926269531	11.376264572143555
1.0	96030000.0	96040000.0	108.0	99.15254211425781	11.598875999450684
1.0	96040000.0	96050000.0	115.0	102.26753997802734	11.70339584350586
1.0	96100000.0	96110000.0	97.0	91.98614501953125	11.221028327941895
1.0	96150000.0	96160000.0	120.0	104.8809814453125	11.763588905334473
1.0	96180000.0	96190000.0	119.0	108.67256927490234	12.013002395629883
1.0	96190000.0	96200000.0	119.0	106.17597961425781	11.859347343444824
1.0	96220000.0	96230000.0	124.0	125.66477966308594	13.07524299621582
1.0	96250000.0	96260000.0	125.0	117.97349548339844	12.636261940002441
1.0	96330000.0	96340000.0	131.0	129.72744750976562	13.378854751586914
1.0	96430000.0	96440000.0	136.0	136.9112091064453	13.850796699523926
1.0	96450000.0	96460000.0	151.0	130.23777770996094	13.469690322875977
1.0	96550000.0	96560000.0	147.0	126.28031921386719	13.379072189331055
1.0	96570000.0	96580000.0	152.0	140.72976684570312	13.885416984558105
1.0	96600000.0	96610000.0	115.0	111.7728500366211	12.82544994354248
1.0	96640000.0	96650000.0	138.0	130.942138671875	13.454386711120605
1.0	96750000.0	96760000.0	153.0	130.08163452148438	13.306245803833008
1.0	96810000.0	96820000.0	120.0	130.50607299804688	13.615697860717773
1.0	96860000.0	96870000.0	167.0	134.6812286376953	13.631464004516602
1.0	96910000.0	96920000.0	137.0	129.55601501464844	13.413668632507324
1.0	96950000.0	96960000.0	142.0	129.75010681152344	13.301675796508789
1.0	97100000.0	97110000.0	118.0	106.31339263916016	12.606122016906738
1.0	97150000.0	97160000.0	118.0	98.54019165039062	11.70401668548584
1.0	97160000.0	97170000.0	114.0	95.9473648071289	11.62024211883545
1.0	97180000.0	97190000.0	78.0	71.22380065917969	8.970399856567383
1.0	97190000.0	97200000.0	55.0	60.88862991333008	7.7551751136779785
1.0	97230000.0	97240000.0	68.0	50.575050354003906	6.525747776031494
1.0	97250000.0	97260000.0	72.0	56.05280685424805	7.181338310241699
1.0	97300000.0	97310000.0	102.0	96.25544738769531	12.328694343566895
1.0	97340000.0	97350000.0	134.0	113.33126068115234	12.47037410736084
1.0	97400000.0	97410000.0	128.0	122.12715911865234	13.392399787902832
1.0	97500000.0	97510000.0	164.0	120.02210998535156	13.285879135131836
1.0	97530000.0	97540000.0	109.0	115.49064636230469	12.510452270507812
1.0	97590000.0	97600000.0	92.0	103.8473892211914	11.659785270690918
1.0	97630000.0	97640000.0	110.0	95.05516052246094	11.086179733276367
1.0	97660000.0	97670000.0	109.0	79.97050476074219	9.946298599243164
1.0	97690000.0	97700000.0	109.0	90.43213653564453	10.797618865966797
1.0	97860000.0	97870000.0	105.0	88.78789520263672	10.891324043273926
1.0	97890000.0	97900000.0	123.0	106.48857116699219	12.131706237792969
1.0	97940000.0	97950000.0	120.0	101.99293518066406	11.874085426330566
1.0	97950000.0	97960000.0	128.0	102.82978820800781	11.893653869628906
1.0	97990000.0	98000000.0	126.0	101.52297973632812	12.160846710205078
1.0	98050000.0	98060000.0	126.0	104.24349212646484	11.712564468383789
1.0	98060000.0	98070000.0	100.0	94.16191864013672	11.441417694091797
1.0	98130000.0	98140000.0	107.0	101.85920715332031	11.722506523132324
1.0	98170000.0	98180000.0	131.0	102.27880859375	11.912782669067383
1.0	98200000.0	98210000.0	127.0	97.53739166259766	11.359443664550781
1.0	98220000.0	98230000.0	112.0	101.9925537109375	11.555682182312012
1.0	98260000.0	98270000.0	130.0	92.64143371582031	11.079927444458008
1.0	98390000.0	98400000.0	128.0	101.24153900146484	12.134978294372559
1.0	98410000.0	98420000.0	134.0	110.40409088134766	12.971246719360352
1.0	98460000.0	98470000.0	140.0	109.10958099365234	12.857096672058105
1.0	98510000.0	98520000.0	107.0	91.94267272949219	11.219416618347168
1.0	98560000.0	98570000.0	110.0	105.3570556640625	12.518789291381836
1.0	98590000.0	98600000.0	125.0	105.1211166381836	12.496993064880371
1.0	98610000.0	98620000.0	124.0	103.84053039550781	12.372026443481445
1.0	98650000.0	98660000.0	111.0	109.33834075927734	12.877612113952637
1.0	98670000.0	98680000.0	102.0	81.8020248413086	10.14427375793457
1.0	98700000.0	98710000.0	115.0	108.7740249633789	12.827407836914062
1.0	98730000.0	98740000.0	124.0	103.0539321899414	12.305020332336426
1.0	98740000.0	98750000.0	119.0	96.69474792480469	11.469779014587402
1.0	98780000.0	98790000.0	120.0	89.03500366210938	10.916831016540527
1.0	98790000.0	98800000.0	104.0	92.33573150634766	11.256091117858887
1.0	98840000.0	98850000.0	125.0	92.03558349609375	11.226531028747559
1.0	98870000.0	98880000.0	91.0	97.0494155883789	11.729007720947266
1.0	98910000.0	98920000.0	96.0	110.25880432128906	12.636584281921387
1.0	98940000.0	98950000.0	123.0	117.1198501586914	12.664695739746094
1.0	99100000.0	99110000.0	133.0	114.30322265625	12.446817398071289
1.0	99130000.0	99140000.0	65.0	75.3462142944336	9.430421829223633
1.0	99260000.0	99270000.0	111.0	87.32719421386719	10.709432601928711
1.0	99270000.0	99280000.0	138.0	100.14800262451172	11.399957656860352
1.0	99290000.0	99300000.0	122.0	97.98192596435547	11.466268539428711
1.0	99330000.0	99340000.0	115.0	93.24862670898438	11.175115585327148
1.0	99390000.0	99400000.0	112.0	102.56947326660156	11.823382377624512
1.0	99410000.0	99420000.0	90.0	105.73006439208984	12.258317947387695
1.0	99440000.0	99450000.0	125.0	108.98397064208984	12.370779037475586
1.0	99470000.0	99480000.0	121.0	110.2642822265625	12.959403991699219
1.0	99580000.0	99590000.0	128.0	114.83851623535156	13.0712308883667
1.0	99590000.0	99600000.0	126.0	118.93266296386719	13.215890884399414
1.0	99630000.0	99640000.0	109.0	99.62178039550781	11.980969429016113
1.0	99640000.0	99650000.0	114.0	97.84638214111328	11.807799339294434
1.0	99670000.0	99680000.0	122.0	99.84031677246094	11.999775886535645
1.0	99830000.0	99840000.0	103.0	94.4693603515625	11.47163200378418
1.0	99840000.0	99850000.0	105.0	92.6754379272461	11.290801048278809
1.0	99870000.0	99880000.0	86.0	82.06483459472656	10.17426872253418
1.0	100000000.0	100010000.0	92.0	61.669700622558594	7.83643102645874
1.0	100060000.0	100070000.0	67.0	61.1097297668457	7.771893501281738
1.0	100070000.0	100080000.0	84.0	60.25360870361328	7.668797492980957
1.0	100090000.0	100100000.0	79.0	56.94230270385742	7.269014835357666
1.0	100100000.0	100110000.0	69.0	55.39081954956055	7.079953193664551
1.0	100120000.0	100130000.0	60.0	52.14958953857422	6.685585975646973
1.0	100130000.0	100140000.0	60.0	52.15351486206055	6.683606147766113
1.0	100200000.0	100210000.0	58.0	40.61370086669922	5.306160926818848
1.0	100230000.0	100240000.0	62.0	53.02531814575195	6.796566009521484
1.0	100350000.0	100360000.0	69.0	42.36311340332031	5.518948554992676
1.0	100390000.0	100400000.0	70.0	56.57318878173828	7.227700710296631
1.0	100420000.0	100430000.0	76.0	49.85702133178711	6.409028053283691
1.0	100440000.0	100450000.0	57.0	39.60604476928711	5.188961029052734
1.0	100500000.0	100510000.0	55.0	38.23005676269531	5.004415512084961
1.0	100550000.0	100560000.0	44.0	37.22162628173828	4.908770561218262
1.0	100560000.0	100570000.0	39.0	35.25743865966797	4.679874420166016
1.0	100820000.0	100830000.0	68.0	41.33432388305664	5.395805835723877
1.0	100940000.0	100950000.0	63.0	41.46080780029297	5.416165828704834
1.0	100960000.0	100970000.0	62.0	38.05480194091797	4.999869346618652
1.0	101030000.0	101040000.0	107.0	68.32485961914062	8.626730918884277
1.0	101050000.0	101060000.0	84.0	63.91080856323242	8.105306625366211
1.0	101100000.0	101110000.0	52.0	52.922096252441406	6.775872707366943
1.0	101120000.0	101130000.0	92.0	63.38154220581055	8.039344787597656
1.0	101160000.0	101170000.0	85.0	83.54701232910156	10.248515129089355
1.0	101170000.0	101180000.0	95.0	77.05076599121094	9.491555213928223
1.0	101240000.0	101250000.0	104.0	86.44953918457031	10.643671035766602
1.0	101250000.0	101260000.0	104.0	82.21359252929688	10.190973281860352
1.0	101270000.0	101280000.0	101.0	85.78041076660156	10.573244094848633
1.0	101310000.0	101320000.0	80.0	84.9700927734375	10.489166259765625
1.0	101380000.0	101390000.0	54.0	38.62918472290039	5.072817802429199
1.0	101400000.0	101410000.0	40.0	36.78460693359375	4.854172229766846
1.0	101470000.0	101480000.0	43.0	35.27959060668945	4.679846286773682
1.0	101520000.0	101530000.0	67.0	62.604774475097656	7.84751033782959
1.0	101570000.0	101580000.0	93.0	84.97406768798828	10.158575057983398
1.0	101580000.0	101590000.0	104.0	89.4349136352539	10.965938568115234
1.0	101610000.0	101620000.0	105.0	77.18614196777344	9.638705253601074
1.0	101640000.0	101650000.0	84.0	83.43062591552734	10.324483871459961
1.0	101660000.0	101670000.0	116.0	83.86109924316406	10.369898796081543
1.0	101750000.0	101760000.0	96.0	83.09520721435547	10.287333488464355
1.0	101770000.0	101780000.0	93.0	92.76690673828125	11.303170204162598
1.0	101800000.0	101810000.0	113.0	110.18208312988281	12.536603927612305
1.0	101830000.0	101840000.0	102.0	107.55046081542969	12.523873329162598
1.0	101880000.0	101890000.0	113.0	121.6564712524414	13.318249702453613
1.0	101920000.0	101930000.0	117.0	116.82365417480469	13.514798164367676
1.0	101930000.0	101940000.0	150.0	118.6175308227539	13.660219192504883
1.0	101950000.0	101960000.0	153.0	116.672607421875	13.502479553222656
1.0	101970000.0	101980000.0	107.0	110.90180969238281	12.990171432495117
1.0	101990000.0	102000000.0	131.0	119.40869140625	13.410127639770508
1.0	102070000.0	102080000.0	135.0	133.92398071289062	13.508356094360352
1.0	102130000.0	102140000.0	117.0	134.4091339111328	13.575958251953125
1.0	102140000.0	102150000.0	148.0	134.61331176757812	13.828224182128906
1.0	102150000.0	102160000.0	139.0	130.3404083251953	13.765604019165039
1.0	102170000.0	102180000.0	132.0	136.23133850097656	13.808919906616211
1.0	102190000.0	102200000.0	149.0	121.8914794921875	13.851282119750977
1.0	102230000.0	102240000.0	144.0	141.1443328857422	13.988786697387695
1.0	102280000.0	102290000.0	134.0	142.60105895996094	13.89319133758545
1.0	102290000.0	102300000.0	174.0	143.47019958496094	14.001177787780762
1.0	102320000.0	102330000.0	144.0	148.03746032714844	14.115277290344238
1.0	102380000.0	102390000.0	135.0	155.1286163330078	14.387481689453125
1.0	102560000.0	102570000.0	139.0	147.71908569335938	14.115568161010742
1.0	102570000.0	102580000.0	146.0	149.31228637695312	14.134600639343262
1.0	102700000.0	102710000.0	192.0	174.49478149414062	14.814043998718262
1.0	102750000.0	102760000.0	208.0	193.3149871826172	14.885108947753906
1.0	102770000.0	102780000.0	122.0	157.1775665283203	14.434173583984375
1.0	102800000.0	102810000.0	136.0	145.30215454101562	15.080653190612793
1.0	102810000.0	102820000.0	207.0	189.80471801757812	15.047256469726562
1.0	102820000.0	102830000.0	210.0	193.49124145507812	14.933903694152832
1.0	102840000.0	102850000.0	205.0	195.22581481933594	14.91966724395752
1.0	102860000.0	102870000.0	199.0	192.44882202148438	14.925893783569336
1.0	102870000.0	102880000.0	215.0	188.18017578125	14.90672492980957
1.0	102880000.0	102890000.0	214.0	187.8279571533203	15.018078804016113
1.0	102920000.0	102930000.0	174.0	170.51434326171875	14.789606094360352
1.0	103010000.0	103020000.0	212.0	200.039794921875	15.138822555541992
1.0	103110000.0	103120000.0	209.0	207.3278045654297	15.263903617858887
1.0	103120000.0	103130000.0	206.0	202.912841796875	15.260377883911133
1.0	103140000.0	103150000.0	210.0	202.826904296875	15.178523063659668
1.0	103190000.0	103200000.0	200.0	196.2977752685547	15.100202560424805
1.0	103200000.0	103210000.0	213.0	194.29393005371094	15.080342292785645
1.0	103240000.0	103250000.0	164.0	165.88034057617188	14.965646743774414
1.0	103300000.0	103310000.0	222.0	185.256591796875	15.000905990600586
1.0	103440000.0	103450000.0	210.0	180.29312133789062	14.931480407714844
1.0	103450000.0	103460000.0	222.0	175.7222137451172	14.842905044555664
1.0	103470000.0	103480000.0	211.0	177.496826171875	14.907681465148926
1.0	103550000.0	103560000.0	189.0	188.662841796875	15.045503616333008
1.0	103630000.0	103640000.0	189.0	189.87869262695312	14.989422798156738
1.0	103670000.0	103680000.0	180.0	185.14881896972656	15.00940990447998
1.0	103760000.0	103770000.0	209.0	149.4709930419922	15.036664009094238
1.0	103910000.0	103920000.0	107.0	25.8617000579834	6.934957981109619
1.0	104030000.0	104040000.0	136.0	75.77537536621094	9.580801010131836
1.0	104130000.0	104140000.0	109.0	54.06353759765625	6.981387138366699
1.0	104390000.0	104400000.0	223.0	190.78086853027344	15.063478469848633
1.0	104410000.0	104420000.0	207.0	209.5356903076172	15.231292724609375
1.0	104420000.0	104430000.0	184.0	175.06747436523438	14.902949333190918
1.0	104430000.0	104440000.0	210.0	207.79598999023438	15.151342391967773
1.0	104440000.0	104450000.0	205.0	206.873046875	15.136064529418945
1.0	104620000.0	104630000.0	203.0	212.94503784179688	15.235239028930664
1.0	104630000.0	104640000.0	235.0	215.7645263671875	15.220895767211914
1.0	104670000.0	104680000.0	206.0	208.5350341796875	15.327714920043945
1.0	104740000.0	104750000.0	243.0	214.3838348388672	15.597747802734375
1.0	104780000.0	104790000.0	211.0	218.8345489501953	15.594708442687988
1.0	104790000.0	104800000.0	216.0	219.7321014404297	15.588394165039062
1.0	104840000.0	104850000.0	252.0	225.4353485107422	15.58251667022705
1.0	104950000.0	104960000.0	225.0	224.6642608642578	15.6554594039917
1.0	105070000.0	105080000.0	216.0	219.9536590576172	15.51103401184082
1.0	105100000.0	105110000.0	182.0	218.1870574951172	15.421513557434082
1.0	105110000.0	105120000.0	200.0	209.8608856201172	15.325177192687988
1.0	105120000.0	105130000.0	227.0	218.65603637695312	15.365228652954102
1.0	105190000.0	105200000.0	190.0	201.95767211914062	15.25031566619873
1.0	105210000.0	105220000.0	213.0	200.9606170654297	15.091054916381836
1.0	105240000.0	105250000.0	196.0	193.95877075195312	15.034075736999512
1.0	105260000.0	105270000.0	223.0	196.47354125976562	14.890045166015625
1.0	105290000.0	105300000.0	204.0	184.3411865234375	14.923080444335938
1.0	105330000.0	105340000.0	191.0	186.81790161132812	14.948829650878906
1.0	105340000.0	105350000.0	190.0	182.31045532226562	14.97474193572998
1.0	105360000.0	105370000.0	144.0	137.1059112548828	14.107317924499512
1.0	105390000.0	105400000.0	151.0	140.5310516357422	14.156515121459961
1.0	105400000.0	105410000.0	189.0	182.85302734375	14.987749099731445
1.0	105410000.0	105420000.0	183.0	160.35025024414062	14.485359191894531
1.0	105540000.0	105550000.0	207.0	196.48117065429688	15.026481628417969
1.0	105550000.0	105560000.0	209.0	196.35354614257812	15.031286239624023
1.0	105580000.0	105590000.0	214.0	203.14488220214844	15.140237808227539
1.0	105590000.0	105600000.0	209.0	197.0940704345703	15.038362503051758
1.0	105810000.0	105820000.0	218.0	193.7675018310547	14.89185619354248
1.0	105830000.0	105840000.0	195.0	194.2345733642578	15.011075019836426
[truncated: 47,566 more rows]
