# Supplementary material for: Genome-wide mapping of somatic mutation rates uncovers drivers of cancer
Source: Nat Biotechnol. 2022 Jun 20;40(11):1634–43. doi: 10.1038/s41587-022-01353-8 (PMC9646522; doi:10.1038/s41587-022-01353-8)
Supplement: Supplementary file 4 — Regions and model predictions for each fold of each cancer for which a deep learning model was trained. Regions that were filtered are also listed along with their respective model predictions. [file 41587_2022_1353_MOESM4_ESM.zip › kfold_results/Carcinoma_tumors/fold_0.txt]

CHROM	START	END	Y_TRUE	Y_PRED	STD
1.0	940000.0	950000.0	70.0	54.77167892456055	4.949068546295166
1.0	950000.0	960000.0	45.0	47.49049758911133	3.6383838653564453
1.0	990000.0	1000000.0	44.0	50.085784912109375	3.843684673309326
1.0	1070000.0	1080000.0	39.0	44.65254592895508	3.2883286476135254
1.0	1080000.0	1090000.0	50.0	50.47631072998047	3.9031784534454346
1.0	1100000.0	1110000.0	63.0	47.40557098388672	3.8417747020721436
1.0	1150000.0	1160000.0	36.0	45.294734954833984	4.537369728088379
1.0	1220000.0	1230000.0	30.0	49.661231994628906	3.7563681602478027
1.0	1230000.0	1240000.0	45.0	46.00038146972656	3.8204188346862793
1.0	1250000.0	1260000.0	44.0	44.9736442565918	3.8796584606170654
1.0	1300000.0	1310000.0	62.0	55.40467071533203	5.418816566467285
1.0	1310000.0	1320000.0	49.0	52.10529708862305	4.808966159820557
1.0	1450000.0	1460000.0	42.0	48.614776611328125	4.167305946350098
1.0	1470000.0	1480000.0	50.0	47.72169494628906	4.081409454345703
1.0	1690000.0	1700000.0	52.0	45.19992446899414	4.506511688232422
1.0	1700000.0	1710000.0	42.0	48.4461555480957	4.163412570953369
1.0	1800000.0	1810000.0	51.0	54.69108200073242	4.357746124267578
1.0	1810000.0	1820000.0	87.0	55.97394943237305	4.439269065856934
1.0	1870000.0	1880000.0	81.0	66.08599853515625	6.676782131195068
1.0	1930000.0	1940000.0	61.0	72.11783599853516	7.369566917419434
1.0	1970000.0	1980000.0	35.0	58.2795524597168	5.551358222961426
1.0	1980000.0	1990000.0	35.0	50.2913703918457	4.147843837738037
1.0	2020000.0	2030000.0	47.0	49.7947998046875	4.133128643035889
1.0	2040000.0	2050000.0	37.0	49.58183670043945	4.109145641326904
1.0	2100000.0	2110000.0	40.0	46.719085693359375	3.905865430831909
1.0	2160000.0	2170000.0	55.0	45.990421295166016	4.004738807678223
1.0	2220000.0	2230000.0	34.0	49.42631149291992	3.77600359916687
1.0	2240000.0	2250000.0	36.0	48.591861724853516	3.7479119300842285
1.0	2260000.0	2270000.0	59.0	54.70475387573242	5.701718807220459
1.0	2340000.0	2350000.0	47.0	46.89092254638672	4.1489081382751465
1.0	2420000.0	2430000.0	51.0	53.37366485595703	5.344124794006348
1.0	2430000.0	2440000.0	45.0	50.9709587097168	3.9223594665527344
1.0	2510000.0	2520000.0	46.0	50.117008209228516	4.312211036682129
1.0	2720000.0	2730000.0	75.0	93.17884826660156	8.592485427856445
1.0	2820000.0	2830000.0	86.0	93.6076431274414	9.166727066040039
1.0	2880000.0	2890000.0	79.0	89.93770599365234	8.805407524108887
1.0	3020000.0	3030000.0	45.0	76.9131088256836	7.602526664733887
1.0	3110000.0	3120000.0	77.0	75.04969787597656	7.4809465408325195
1.0	3120000.0	3130000.0	84.0	73.53189849853516	7.29583740234375
1.0	3150000.0	3160000.0	76.0	73.03707122802734	7.346871852874756
1.0	3200000.0	3210000.0	62.0	64.54573059082031	6.199579238891602
1.0	3250000.0	3260000.0	73.0	70.60430908203125	7.0366644859313965
1.0	3270000.0	3280000.0	67.0	60.88343048095703	4.872851848602295
1.0	3290000.0	3300000.0	66.0	63.589599609375	6.393223762512207
1.0	3300000.0	3310000.0	76.0	68.57009887695312	6.866539001464844
1.0	3350000.0	3360000.0	75.0	73.28892517089844	7.400940895080566
1.0	3440000.0	3450000.0	46.0	53.0279655456543	4.208733081817627
1.0	3480000.0	3490000.0	44.0	59.6109504699707	6.143925666809082
1.0	3540000.0	3550000.0	40.0	49.06563186645508	4.3155646324157715
1.0	3560000.0	3570000.0	44.0	46.98194122314453	3.379242420196533
1.0	3580000.0	3590000.0	48.0	58.93961715698242	6.050548553466797
1.0	3600000.0	3610000.0	46.0	54.357139587402344	5.14929723739624
1.0	3630000.0	3640000.0	56.0	56.18151092529297	5.760838508605957
1.0	3700000.0	3710000.0	46.0	47.838592529296875	4.003895282745361
1.0	3760000.0	3770000.0	49.0	50.16604995727539	4.824063301086426
1.0	3840000.0	3850000.0	31.0	40.421546936035156	4.95737886428833
1.0	4080000.0	4090000.0	89.0	96.99662780761719	9.473723411560059
1.0	4210000.0	4220000.0	119.0	118.1843490600586	11.316366195678711
1.0	4380000.0	4390000.0	132.0	139.436279296875	12.901153564453125
1.0	4440000.0	4450000.0	168.0	150.45143127441406	13.65698528289795
1.0	4470000.0	4480000.0	174.0	149.96279907226562	13.620097160339355
1.0	4530000.0	4540000.0	153.0	149.5120391845703	13.587896347045898
1.0	4550000.0	4560000.0	120.0	142.84434509277344	13.146016120910645
1.0	4610000.0	4620000.0	159.0	142.42337036132812	13.125821113586426
1.0	4730000.0	4740000.0	144.0	135.17913818359375	12.520271301269531
1.0	4770000.0	4780000.0	140.0	131.31350708007812	12.306347846984863
1.0	4790000.0	4800000.0	159.0	138.0814666748047	12.761314392089844
1.0	4810000.0	4820000.0	133.0	143.0331268310547	12.926778793334961
1.0	4890000.0	4900000.0	145.0	150.9189453125	13.538592338562012
1.0	4910000.0	4920000.0	152.0	156.38687133789062	13.909375190734863
1.0	4980000.0	4990000.0	159.0	156.1471710205078	13.838172912597656
1.0	5080000.0	5090000.0	148.0	147.89657592773438	13.506441116333008
1.0	5130000.0	5140000.0	146.0	140.20065307617188	13.001347541809082
1.0	5140000.0	5150000.0	133.0	151.60134887695312	13.704988479614258
1.0	5210000.0	5220000.0	153.0	147.99893188476562	13.488496780395508
1.0	5250000.0	5260000.0	161.0	148.32168579101562	13.520782470703125
1.0	5380000.0	5390000.0	126.0	141.74368286132812	13.079706192016602
1.0	5500000.0	5510000.0	144.0	119.9056625366211	11.453572273254395
1.0	5550000.0	5560000.0	96.0	120.57542419433594	11.469358444213867
1.0	5630000.0	5640000.0	126.0	112.4959487915039	10.810857772827148
1.0	5710000.0	5720000.0	84.0	106.64517974853516	10.288312911987305
1.0	5740000.0	5750000.0	106.0	101.71308898925781	9.859024047851562
1.0	5750000.0	5760000.0	77.0	106.67225646972656	10.326016426086426
1.0	5780000.0	5790000.0	90.0	98.6447525024414	9.5888671875
1.0	5800000.0	5810000.0	91.0	89.02363586425781	8.785806655883789
1.0	5840000.0	5850000.0	87.0	95.67923736572266	9.4674072265625
1.0	5860000.0	5870000.0	96.0	97.31719207763672	9.690909385681152
1.0	5930000.0	5940000.0	30.0	55.73664474487305	5.096401214599609
1.0	5960000.0	5970000.0	53.0	53.39501953125	4.359652519226074
1.0	6020000.0	6030000.0	43.0	50.21129608154297	4.066745758056641
1.0	6150000.0	6160000.0	58.0	69.55162048339844	6.9830322265625
1.0	6160000.0	6170000.0	83.0	64.80616760253906	6.54641580581665
1.0	6320000.0	6330000.0	42.0	47.25151824951172	3.8042831420898438
1.0	6370000.0	6380000.0	53.0	49.07210159301758	4.592799663543701
1.0	6410000.0	6420000.0	35.0	47.96909713745117	4.137001037597656
1.0	6580000.0	6590000.0	46.0	50.37204360961914	4.026019096374512
1.0	6650000.0	6660000.0	53.0	46.61810302734375	3.9172897338867188
1.0	6660000.0	6670000.0	63.0	59.322792053222656	4.716588497161865
1.0	6800000.0	6810000.0	73.0	69.43974304199219	7.069018363952637
1.0	6940000.0	6950000.0	51.0	57.67292404174805	4.5529255867004395
1.0	6990000.0	7000000.0	67.0	73.58464813232422	7.344643592834473
1.0	7080000.0	7090000.0	81.0	86.0411148071289	8.529586791992188
1.0	7110000.0	7120000.0	76.0	85.22041320800781	8.412945747375488
1.0	7290000.0	7300000.0	89.0	78.57686614990234	7.806784152984619
1.0	7310000.0	7320000.0	69.0	81.6484146118164	8.072371482849121
1.0	7480000.0	7490000.0	88.0	70.98776245117188	7.1265435218811035
1.0	7490000.0	7500000.0	65.0	72.2063980102539	7.220970153808594
1.0	7500000.0	7510000.0	79.0	71.1937255859375	7.1269636154174805
1.0	7540000.0	7550000.0	71.0	70.68670654296875	7.100564002990723
1.0	7590000.0	7600000.0	73.0	69.45323181152344	6.984405517578125
1.0	7600000.0	7610000.0	68.0	72.57840728759766	7.287356376647949
1.0	7630000.0	7640000.0	67.0	65.21964263916016	6.167233943939209
1.0	7640000.0	7650000.0	64.0	67.79694366455078	6.8277716636657715
1.0	7650000.0	7660000.0	68.0	66.26048278808594	6.6354079246521
1.0	7670000.0	7680000.0	76.0	68.11300659179688	6.8694868087768555
1.0	7740000.0	7750000.0	54.0	60.5733528137207	6.137584686279297
1.0	7790000.0	7800000.0	57.0	60.908851623535156	6.225974082946777
1.0	7830000.0	7840000.0	56.0	54.422828674316406	4.386971473693848
1.0	7850000.0	7860000.0	54.0	55.67192840576172	4.560482025146484
1.0	7880000.0	7890000.0	57.0	57.7059326171875	4.7105889320373535
1.0	7910000.0	7920000.0	70.0	66.40660095214844	6.719149112701416
1.0	8010000.0	8020000.0	42.0	64.7695083618164	6.480923652648926
1.0	8070000.0	8080000.0	53.0	55.790321350097656	4.254018306732178
1.0	8120000.0	8130000.0	44.0	62.74421310424805	6.348982810974121
1.0	8190000.0	8200000.0	54.0	67.72166442871094	6.85593318939209
1.0	8230000.0	8240000.0	48.0	64.07247161865234	6.456184387207031
1.0	8260000.0	8270000.0	50.0	58.326934814453125	4.609180927276611
1.0	8400000.0	8410000.0	50.0	58.5125732421875	5.674168109893799
1.0	8430000.0	8440000.0	40.0	54.58278274536133	4.24600076675415
1.0	8450000.0	8460000.0	59.0	55.11438751220703	4.230883598327637
1.0	8520000.0	8530000.0	63.0	54.868324279785156	4.230909824371338
1.0	8570000.0	8580000.0	58.0	57.1948356628418	5.147721290588379
1.0	8620000.0	8630000.0	60.0	56.3993034362793	4.674645900726318
1.0	8710000.0	8720000.0	51.0	56.19598388671875	4.585407257080078
1.0	8720000.0	8730000.0	48.0	56.00569534301758	4.281625747680664
1.0	8790000.0	8800000.0	57.0	60.922264099121094	6.190274238586426
1.0	8800000.0	8810000.0	56.0	56.59934616088867	4.384795665740967
1.0	8850000.0	8860000.0	45.0	57.002349853515625	4.987720489501953
1.0	8920000.0	8930000.0	39.0	51.129615783691406	3.948784351348877
1.0	8930000.0	8940000.0	50.0	54.314781188964844	4.316747188568115
1.0	8990000.0	9000000.0	54.0	74.24851989746094	7.5231733322143555
1.0	9000000.0	9010000.0	59.0	65.18840026855469	6.568273067474365
1.0	9080000.0	9090000.0	68.0	68.68116760253906	6.918076992034912
1.0	9120000.0	9130000.0	56.0	58.595558166503906	5.9360246658325195
1.0	9190000.0	9200000.0	53.0	69.05341339111328	7.060018062591553
1.0	9260000.0	9270000.0	74.0	64.22265625	6.546886444091797
1.0	9270000.0	9280000.0	59.0	69.09165954589844	7.141496181488037
1.0	9310000.0	9320000.0	50.0	51.36646270751953	3.9972405433654785
1.0	9320000.0	9330000.0	42.0	48.24708938598633	3.712639570236206
1.0	9420000.0	9430000.0	41.0	52.57947540283203	4.146731376647949
1.0	9480000.0	9490000.0	59.0	69.22527313232422	6.926423072814941
1.0	9500000.0	9510000.0	72.0	64.3171615600586	6.4451398849487305
1.0	9510000.0	9520000.0	61.0	62.98100662231445	6.368802070617676
1.0	9540000.0	9550000.0	64.0	68.33734130859375	6.952268123626709
1.0	9680000.0	9690000.0	57.0	66.39338684082031	6.791655540466309
1.0	9750000.0	9760000.0	67.0	55.90840530395508	5.770552158355713
1.0	9790000.0	9800000.0	33.0	47.43766784667969	4.1327104568481445
1.0	9820000.0	9830000.0	45.0	50.334739685058594	3.85907244682312
1.0	9840000.0	9850000.0	64.0	51.019168853759766	4.398330211639404
1.0	9850000.0	9860000.0	50.0	51.60063552856445	4.2285990715026855
1.0	9910000.0	9920000.0	38.0	49.34963607788086	4.0472211837768555
1.0	10000000.0	10010000.0	51.0	52.977745056152344	4.386167049407959
1.0	10030000.0	10040000.0	48.0	52.479766845703125	4.4301652908325195
1.0	10050000.0	10060000.0	55.0	61.718040466308594	6.35775089263916
1.0	10100000.0	10110000.0	54.0	50.428802490234375	3.9389452934265137
1.0	10180000.0	10190000.0	35.0	54.569053649902344	4.406357765197754
1.0	10220000.0	10230000.0	73.0	51.5560417175293	4.106569766998291
1.0	10260000.0	10270000.0	78.0	73.92503356933594	7.5902509689331055
1.0	10280000.0	10290000.0	55.0	60.109413146972656	6.065069675445557
1.0	10350000.0	10360000.0	57.0	53.06682205200195	4.1366987228393555
1.0	10370000.0	10380000.0	57.0	56.83635330200195	4.857953071594238
1.0	10390000.0	10400000.0	38.0	52.8331413269043	4.398521423339844
1.0	10450000.0	10460000.0	50.0	59.823211669921875	6.128454685211182
1.0	10470000.0	10480000.0	48.0	46.69902420043945	3.961379289627075
1.0	10520000.0	10530000.0	50.0	49.72733688354492	4.450595378875732
1.0	10580000.0	10590000.0	48.0	51.31742477416992	3.948943614959717
1.0	10590000.0	10600000.0	46.0	52.73270797729492	4.210816383361816
1.0	10610000.0	10620000.0	68.0	52.30759811401367	4.325835704803467
1.0	10630000.0	10640000.0	44.0	56.76445770263672	5.855419158935547
1.0	10670000.0	10680000.0	50.0	50.189842224121094	4.424591064453125
1.0	10710000.0	10720000.0	45.0	46.311439514160156	5.042966365814209
1.0	10920000.0	10930000.0	54.0	56.59764862060547	5.00693941116333
1.0	11000000.0	11010000.0	66.0	57.49298858642578	5.694479942321777
1.0	11020000.0	11030000.0	42.0	60.43397903442383	6.1325578689575195
1.0	11040000.0	11050000.0	49.0	67.46288299560547	6.851339817047119
1.0	11100000.0	11110000.0	65.0	70.2697525024414	7.2801666259765625
1.0	11260000.0	11270000.0	45.0	49.42984390258789	4.4338250160217285
1.0	11270000.0	11280000.0	47.0	49.29386520385742	4.335169792175293
1.0	11330000.0	11340000.0	54.0	62.1202278137207	5.185216903686523
1.0	11360000.0	11370000.0	77.0	70.3177719116211	6.762157440185547
1.0	11370000.0	11380000.0	59.0	69.654541015625	6.9463324546813965
1.0	11400000.0	11410000.0	57.0	78.38758850097656	7.842257022857666
1.0	11450000.0	11460000.0	80.0	78.98468017578125	7.87398624420166
1.0	11490000.0	11500000.0	85.0	84.47122192382812	8.382696151733398
1.0	11510000.0	11520000.0	90.0	80.66343688964844	7.996190071105957
1.0	11550000.0	11560000.0	90.0	86.2765884399414	8.48491382598877
1.0	11580000.0	11590000.0	62.0	79.17376708984375	7.810029029846191
1.0	11640000.0	11650000.0	89.0	87.05132293701172	8.771036148071289
1.0	11720000.0	11730000.0	38.0	60.43993377685547	4.954312801361084
1.0	11740000.0	11750000.0	72.0	65.32271575927734	6.5438385009765625
1.0	11770000.0	11780000.0	83.0	69.98858642578125	7.1016998291015625
1.0	11790000.0	11800000.0	47.0	58.10878372192383	4.783960819244385
1.0	11800000.0	11810000.0	56.0	54.10288619995117	4.34926700592041
1.0	11860000.0	11870000.0	48.0	52.77357864379883	4.918660640716553
1.0	11890000.0	11900000.0	43.0	49.546730041503906	3.902346134185791
1.0	11960000.0	11970000.0	72.0	69.98942565917969	7.121771335601807
1.0	12020000.0	12030000.0	45.0	49.968692779541016	3.8392581939697266
1.0	12130000.0	12140000.0	67.0	67.63298034667969	6.889418601989746
1.0	12150000.0	12160000.0	76.0	65.81486511230469	6.724825859069824
1.0	12190000.0	12200000.0	57.0	60.49090576171875	6.152420997619629
1.0	12260000.0	12270000.0	42.0	53.49676513671875	4.787073612213135
1.0	12360000.0	12370000.0	46.0	49.938011169433594	4.4990668296813965
1.0	12470000.0	12480000.0	45.0	51.2325553894043	4.141684532165527
1.0	12520000.0	12530000.0	53.0	53.55375289916992	4.263857841491699
1.0	12670000.0	12680000.0	54.0	53.71533203125	4.44822359085083
1.0	12680000.0	12690000.0	47.0	62.64868927001953	6.348392009735107
1.0	12690000.0	12700000.0	49.0	72.44999694824219	7.338639736175537
1.0	12700000.0	12710000.0	56.0	77.3694076538086	7.8158769607543945
1.0	12710000.0	12720000.0	61.0	66.26451110839844	6.698406219482422
1.0	12740000.0	12750000.0	50.0	76.93514251708984	7.713022708892822
1.0	12810000.0	12820000.0	76.0	75.98811340332031	7.665730953216553
1.0	12820000.0	12830000.0	79.0	77.35308837890625	7.834558010101318
1.0	13900000.0	13910000.0	114.0	109.4670181274414	10.572766304016113
1.0	13930000.0	13940000.0	106.0	109.98872375488281	10.646788597106934
1.0	13940000.0	13950000.0	91.0	97.54420471191406	9.484538078308105
1.0	13960000.0	13970000.0	113.0	108.07266998291016	10.512663841247559
1.0	14030000.0	14040000.0	69.0	91.34990692138672	8.904197692871094
1.0	14130000.0	14140000.0	55.0	59.16260528564453	4.725850582122803
1.0	14270000.0	14280000.0	68.0	89.51310729980469	8.80107593536377
1.0	14450000.0	14460000.0	93.0	103.1791000366211	10.015203475952148
1.0	14740000.0	14750000.0	107.0	106.9871826171875	10.378667831420898
1.0	14820000.0	14830000.0	106.0	108.5970458984375	10.492084503173828
1.0	14850000.0	14860000.0	102.0	108.9329833984375	10.526715278625488
1.0	14900000.0	14910000.0	106.0	110.6084213256836	10.715868949890137
1.0	14920000.0	14930000.0	98.0	94.3636245727539	9.250701904296875
1.0	14990000.0	15000000.0	90.0	99.6002426147461	9.715572357177734
1.0	15000000.0	15010000.0	87.0	97.24879455566406	9.50894832611084
1.0	15010000.0	15020000.0	76.0	94.44474792480469	9.250268936157227
1.0	15090000.0	15100000.0	77.0	83.81248474121094	8.257035255432129
1.0	15110000.0	15120000.0	65.0	75.82818603515625	7.506472587585449
1.0	15130000.0	15140000.0	62.0	84.70420837402344	8.35680103302002
1.0	15260000.0	15270000.0	63.0	65.32737731933594	6.561669826507568
1.0	15270000.0	15280000.0	48.0	59.555625915527344	4.741587162017822
1.0	15320000.0	15330000.0	63.0	57.85381317138672	5.905886173248291
1.0	15330000.0	15340000.0	72.0	59.0983772277832	6.035723686218262
1.0	15370000.0	15380000.0	55.0	51.40260696411133	4.018057823181152
1.0	15390000.0	15400000.0	64.0	53.458473205566406	4.2095112800598145
1.0	15420000.0	15430000.0	62.0	60.522552490234375	6.196264266967773
1.0	15460000.0	15470000.0	71.0	60.101226806640625	6.13429594039917
1.0	15580000.0	15590000.0	63.0	61.69474411010742	6.255018711090088
1.0	15640000.0	15650000.0	66.0	65.99205017089844	6.7476630210876465
1.0	15680000.0	15690000.0	55.0	63.663604736328125	6.471971035003662
1.0	15700000.0	15710000.0	60.0	62.82600021362305	6.424605369567871
1.0	15830000.0	15840000.0	45.0	50.81917953491211	4.483496189117432
1.0	15880000.0	15890000.0	47.0	53.825042724609375	4.337765693664551
1.0	15900000.0	15910000.0	49.0	55.114585876464844	5.571228504180908
1.0	16020000.0	16030000.0	51.0	52.63280487060547	4.787811279296875
1.0	16100000.0	16110000.0	41.0	48.8383674621582	3.9927425384521484
1.0	16150000.0	16160000.0	38.0	57.38035202026367	5.862984657287598
1.0	16160000.0	16170000.0	57.0	60.45368576049805	5.197632789611816
1.0	16210000.0	16220000.0	58.0	55.437477111816406	4.2858476638793945
1.0	16280000.0	16290000.0	46.0	52.201019287109375	4.188657760620117
1.0	16290000.0	16300000.0	39.0	51.276824951171875	3.952028751373291
1.0	16310000.0	16320000.0	75.0	63.19464111328125	6.49072790145874
1.0	16370000.0	16380000.0	47.0	56.935096740722656	5.871623516082764
1.0	16380000.0	16390000.0	43.0	60.13292694091797	5.919623374938965
1.0	16510000.0	16520000.0	60.0	54.201934814453125	4.18011999130249
1.0	16560000.0	16570000.0	48.0	54.83673095703125	5.2344770431518555
1.0	16590000.0	16600000.0	57.0	52.96390914916992	4.054752349853516
1.0	16650000.0	16660000.0	41.0	54.64128494262695	4.47458553314209
1.0	16690000.0	16700000.0	56.0	55.90827560424805	4.514100551605225
1.0	16720000.0	16730000.0	51.0	47.1505012512207	3.9363479614257812
1.0	16740000.0	16750000.0	51.0	65.5412826538086	6.783380031585693
1.0	16760000.0	16770000.0	46.0	63.750160217285156	6.5661115646362305
1.0	16770000.0	16780000.0	30.0	45.64336013793945	4.261733531951904
1.0	16790000.0	16800000.0	48.0	50.307411193847656	4.66196346282959
1.0	16940000.0	16950000.0	133.0	56.1546516418457	4.453703880310059
1.0	17040000.0	17050000.0	134.0	67.41651916503906	6.977773189544678
1.0	17320000.0	17330000.0	34.0	50.83073425292969	4.384575843811035
1.0	17350000.0	17360000.0	41.0	48.333518981933594	3.8972346782684326
1.0	17470000.0	17480000.0	86.0	76.51759338378906	7.7969255447387695
1.0	17490000.0	17500000.0	66.0	70.05451202392578	7.115091800689697
1.0	17560000.0	17570000.0	54.0	65.04815673828125	5.512720108032227
1.0	17650000.0	17660000.0	76.0	76.47607421875	7.828808784484863
1.0	17750000.0	17760000.0	50.0	50.703590393066406	4.327542304992676
1.0	17760000.0	17770000.0	49.0	53.6945915222168	4.324755668640137
1.0	17850000.0	17860000.0	63.0	55.962646484375	5.252838134765625
1.0	17860000.0	17870000.0	50.0	54.34516143798828	4.2301530838012695
1.0	17910000.0	17920000.0	57.0	49.96527099609375	4.11625337600708
1.0	17960000.0	17970000.0	48.0	47.246009826660156	4.294765949249268
1.0	18040000.0	18050000.0	69.0	74.83856201171875	7.3586320877075195
1.0	18130000.0	18140000.0	81.0	85.58455657958984	8.578913688659668
1.0	18200000.0	18210000.0	87.0	80.8502197265625	8.038098335266113
1.0	18220000.0	18230000.0	74.0	89.7264175415039	8.97357177734375
1.0	18240000.0	18250000.0	84.0	80.8565444946289	8.01262378692627
1.0	18250000.0	18260000.0	68.0	84.85103607177734	8.380248069763184
1.0	18320000.0	18330000.0	100.0	86.75910186767578	8.532346725463867
1.0	18370000.0	18380000.0	101.0	91.15328979492188	8.960432052612305
1.0	18460000.0	18470000.0	64.0	81.5411148071289	8.048355102539062
1.0	18480000.0	18490000.0	81.0	89.45174407958984	8.74458122253418
1.0	18490000.0	18500000.0	79.0	92.56767272949219	9.064146041870117
1.0	18500000.0	18510000.0	74.0	86.04129791259766	8.506708145141602
1.0	18650000.0	18660000.0	90.0	89.21995544433594	8.744800567626953
1.0	18720000.0	18730000.0	53.0	76.1378402709961	7.586594581604004
1.0	18730000.0	18740000.0	75.0	86.90718841552734	8.612738609313965
1.0	18740000.0	18750000.0	84.0	80.26207733154297	7.953214168548584
1.0	18790000.0	18800000.0	76.0	74.29107666015625	7.358788967132568
1.0	18830000.0	18840000.0	86.0	81.29460144042969	8.046197891235352
1.0	18850000.0	18860000.0	75.0	78.96793365478516	7.828976631164551
1.0	18860000.0	18870000.0	81.0	70.84181213378906	7.066516876220703
1.0	18930000.0	18940000.0	77.0	81.47406005859375	8.134195327758789
1.0	18940000.0	18950000.0	87.0	83.13829040527344	8.320210456848145
1.0	18970000.0	18980000.0	59.0	76.06424713134766	7.549288749694824
1.0	18980000.0	18990000.0	56.0	80.15711212158203	7.981873989105225
1.0	19190000.0	19200000.0	46.0	63.868621826171875	6.468716621398926
1.0	19200000.0	19210000.0	57.0	54.8995246887207	4.415841102600098
1.0	19210000.0	19220000.0	34.0	56.69584274291992	4.631312370300293
1.0	19220000.0	19230000.0	57.0	63.5821418762207	6.4165472984313965
1.0	19230000.0	19240000.0	45.0	50.5033073425293	4.127278804779053
1.0	19250000.0	19260000.0	41.0	51.124351501464844	4.0173139572143555
1.0	19260000.0	19270000.0	55.0	52.45147705078125	4.046651363372803
1.0	19270000.0	19280000.0	45.0	48.295188903808594	3.5412001609802246
1.0	19290000.0	19300000.0	62.0	63.67582321166992	6.5466132164001465
1.0	19380000.0	19390000.0	41.0	54.5526008605957	5.643799304962158
1.0	19460000.0	19470000.0	47.0	47.643348693847656	4.450974464416504
1.0	19490000.0	19500000.0	38.0	46.49311065673828	4.085958957672119
1.0	19520000.0	19530000.0	53.0	50.23401641845703	3.9377143383026123
1.0	19550000.0	19560000.0	49.0	46.71270751953125	4.1192097663879395
1.0	19590000.0	19600000.0	58.0	51.8841552734375	4.0311713218688965
1.0	19730000.0	19740000.0	58.0	47.231815338134766	3.735640287399292
1.0	19800000.0	19810000.0	47.0	49.322265625	3.883213520050049
1.0	19970000.0	19980000.0	32.0	50.434051513671875	4.670094013214111
1.0	19980000.0	19990000.0	56.0	52.174278259277344	4.236586093902588
1.0	19990000.0	20000000.0	48.0	61.135169982910156	6.298070907592773
1.0	20210000.0	20220000.0	39.0	54.9288330078125	4.458983421325684
1.0	20230000.0	20240000.0	50.0	51.5138053894043	4.392037391662598
1.0	20300000.0	20310000.0	61.0	58.024925231933594	4.529067039489746
1.0	20380000.0	20390000.0	58.0	75.57910919189453	7.5073347091674805
1.0	20580000.0	20590000.0	76.0	65.42868041992188	6.563201904296875
1.0	20700000.0	20710000.0	64.0	71.49720764160156	7.153942108154297
1.0	20730000.0	20740000.0	61.0	73.54170227050781	7.3058762550354
1.0	20890000.0	20900000.0	75.0	77.57424926757812	7.936261177062988
1.0	21060000.0	21070000.0	63.0	53.1173095703125	4.146843433380127
1.0	21100000.0	21110000.0	49.0	55.48817825317383	4.5463666915893555
1.0	21120000.0	21130000.0	60.0	57.77911376953125	4.891203880310059
1.0	21190000.0	21200000.0	57.0	52.04589080810547	4.1197123527526855
1.0	21210000.0	21220000.0	45.0	53.382301330566406	4.324863433837891
1.0	21220000.0	21230000.0	57.0	54.95281219482422	4.375439643859863
1.0	21230000.0	21240000.0	50.0	54.47227096557617	4.639679431915283
1.0	21240000.0	21250000.0	56.0	57.5450439453125	5.817385196685791
1.0	21400000.0	21410000.0	59.0	56.77838134765625	4.747288703918457
1.0	21460000.0	21470000.0	53.0	55.80712890625	4.600189685821533
1.0	21490000.0	21500000.0	50.0	52.964317321777344	4.203559398651123
1.0	21500000.0	21510000.0	59.0	57.76499557495117	4.853272914886475
1.0	21520000.0	21530000.0	83.0	66.20600891113281	6.7927727699279785
1.0	21550000.0	21560000.0	38.0	50.564117431640625	4.0182204246521
1.0	21580000.0	21590000.0	46.0	49.35532760620117	3.919684886932373
1.0	21600000.0	21610000.0	38.0	53.08294677734375	4.245150566101074
1.0	21630000.0	21640000.0	50.0	51.99314498901367	4.0727996826171875
1.0	21650000.0	21660000.0	45.0	48.826576232910156	3.9520058631896973
1.0	21730000.0	21740000.0	66.0	70.60591125488281	7.348474025726318
1.0	21810000.0	21820000.0	43.0	50.24001693725586	3.9068379402160645
1.0	21860000.0	21870000.0	53.0	57.72261428833008	5.964715003967285
1.0	21950000.0	21960000.0	56.0	53.65458297729492	4.256182670593262
1.0	21960000.0	21970000.0	41.0	55.257476806640625	4.313697338104248
1.0	21970000.0	21980000.0	51.0	53.03117752075195	4.220143795013428
1.0	21990000.0	22000000.0	52.0	51.399497985839844	3.8636093139648438
1.0	22090000.0	22100000.0	60.0	56.31787109375	4.498765468597412
1.0	22150000.0	22160000.0	39.0	47.539283752441406	3.916774034500122
1.0	22180000.0	22190000.0	38.0	48.81755065917969	4.130258083343506
1.0	22240000.0	22250000.0	40.0	49.07866668701172	4.08133602142334
1.0	22260000.0	22270000.0	42.0	51.635498046875	3.8231959342956543
1.0	22270000.0	22280000.0	63.0	58.872589111328125	6.061652183532715
1.0	22400000.0	22410000.0	57.0	53.494956970214844	4.360533714294434
1.0	22430000.0	22440000.0	54.0	51.901458740234375	4.168181419372559
1.0	22450000.0	22460000.0	46.0	51.8546028137207	4.089716911315918
1.0	22600000.0	22610000.0	53.0	68.53617095947266	6.9108686447143555
1.0	22660000.0	22670000.0	69.0	68.45555114746094	6.880433559417725
1.0	22700000.0	22710000.0	63.0	72.31898498535156	7.305066108703613
1.0	22730000.0	22740000.0	56.0	69.20169830322266	6.969080448150635
1.0	22800000.0	22810000.0	56.0	59.490455627441406	5.398162841796875
1.0	22830000.0	22840000.0	52.0	52.6358642578125	4.252780914306641
1.0	22860000.0	22870000.0	46.0	59.017677307128906	5.995677947998047
1.0	22890000.0	22900000.0	53.0	65.66697692871094	6.647733211517334
1.0	22920000.0	22930000.0	52.0	68.16950988769531	6.909675598144531
1.0	22940000.0	22950000.0	77.0	69.32904815673828	7.076718330383301
1.0	22960000.0	22970000.0	57.0	62.26674270629883	6.33737850189209
1.0	23050000.0	23060000.0	49.0	54.72479248046875	5.657903671264648
1.0	23090000.0	23100000.0	57.0	54.6995964050293	5.676033020019531
1.0	23120000.0	23130000.0	51.0	51.88945770263672	4.188352584838867
1.0	23170000.0	23180000.0	41.0	57.73405075073242	5.912606239318848
1.0	23180000.0	23190000.0	45.0	55.64977264404297	5.611736297607422
1.0	23210000.0	23220000.0	44.0	55.7862434387207	5.15334939956665
1.0	23310000.0	23320000.0	73.0	74.58435821533203	7.708041191101074
1.0	23350000.0	23360000.0	56.0	57.02587127685547	4.958270072937012
1.0	23370000.0	23380000.0	45.0	54.06699752807617	4.489869117736816
1.0	23410000.0	23420000.0	36.0	48.72698974609375	4.140285968780518
1.0	23520000.0	23530000.0	67.0	68.7932357788086	6.962080478668213
1.0	23590000.0	23600000.0	66.0	72.94483947753906	7.466080665588379
1.0	23620000.0	23630000.0	56.0	54.8196907043457	4.472801208496094
1.0	23630000.0	23640000.0	36.0	55.342872619628906	4.384185791015625
1.0	23700000.0	23710000.0	41.0	54.38590621948242	4.263848304748535
1.0	23710000.0	23720000.0	42.0	51.11226272583008	4.069304943084717
1.0	23740000.0	23750000.0	50.0	52.13716506958008	4.372237205505371
1.0	23760000.0	23770000.0	46.0	52.89008712768555	4.27133846282959
1.0	23780000.0	23790000.0	45.0	55.302574157714844	5.707523345947266
1.0	23790000.0	23800000.0	54.0	56.573753356933594	5.296581268310547
1.0	23800000.0	23810000.0	50.0	52.18574905395508	3.935995578765869
1.0	23880000.0	23890000.0	45.0	54.79304885864258	4.1559367179870605
1.0	23950000.0	23960000.0	48.0	66.5233383178711	6.817826747894287
1.0	24040000.0	24050000.0	47.0	53.4424934387207	4.281120300292969
1.0	24070000.0	24080000.0	55.0	49.53535842895508	3.8488259315490723
1.0	24240000.0	24250000.0	54.0	50.81739807128906	5.540999412536621
1.0	24500000.0	24510000.0	51.0	55.932838439941406	4.542768955230713
1.0	24680000.0	24690000.0	39.0	48.52527618408203	4.174455642700195
1.0	24740000.0	24750000.0	45.0	49.28134536743164	3.8244597911834717
1.0	24750000.0	24760000.0	49.0	49.63071060180664	4.265161037445068
1.0	24820000.0	24830000.0	46.0	63.82395553588867	6.502397060394287
1.0	24890000.0	24900000.0	41.0	59.91999053955078	5.929916858673096
1.0	24900000.0	24910000.0	47.0	63.10844802856445	6.4328413009643555
1.0	24970000.0	24980000.0	50.0	54.728843688964844	4.229321002960205
1.0	24990000.0	25000000.0	44.0	55.124603271484375	4.468655586242676
1.0	25050000.0	25060000.0	50.0	61.348846435546875	5.786957263946533
1.0	25060000.0	25070000.0	67.0	64.58243560791016	6.528801918029785
1.0	25070000.0	25080000.0	59.0	56.50535202026367	4.476626396179199
1.0	25080000.0	25090000.0	45.0	59.531402587890625	6.017245769500732
1.0	25100000.0	25110000.0	60.0	59.191383361816406	5.957746505737305
1.0	25220000.0	25230000.0	69.0	62.486305236816406	6.348618030548096
1.0	25270000.0	25280000.0	63.0	70.65162658691406	7.150301933288574
1.0	25300000.0	25310000.0	43.0	80.89234924316406	8.226069450378418
1.0	25400000.0	25410000.0	65.0	72.05486297607422	7.288755893707275
1.0	25410000.0	25420000.0	67.0	66.94782257080078	6.759952545166016
1.0	25520000.0	25530000.0	65.0	55.201866149902344	4.345147132873535
1.0	25570000.0	25580000.0	74.0	54.28569412231445	4.449704647064209
1.0	25670000.0	25680000.0	46.0	50.032283782958984	4.440735816955566
1.0	25770000.0	25780000.0	53.0	54.047454833984375	4.498040199279785
1.0	25800000.0	25810000.0	35.0	53.0544319152832	4.157212257385254
1.0	25880000.0	25890000.0	36.0	45.88373565673828	3.6123573780059814
1.0	25900000.0	25910000.0	60.0	56.56493377685547	5.838857173919678
1.0	25920000.0	25930000.0	68.0	65.52360534667969	6.679760932922363
1.0	26030000.0	26040000.0	45.0	58.89337158203125	5.731573581695557
1.0	26050000.0	26060000.0	54.0	54.07019805908203	5.1531219482421875
1.0	26090000.0	26100000.0	44.0	51.5146369934082	4.150765419006348
1.0	26140000.0	26150000.0	36.0	46.852149963378906	4.498854637145996
1.0	26150000.0	26160000.0	33.0	47.07946014404297	3.8741772174835205
1.0	26330000.0	26340000.0	60.0	65.46253967285156	6.654798984527588
1.0	26370000.0	26380000.0	61.0	64.63006591796875	6.515819549560547
1.0	26390000.0	26400000.0	70.0	63.54203414916992	6.49880838394165
1.0	26440000.0	26450000.0	52.0	54.97417068481445	4.44756555557251
1.0	26460000.0	26470000.0	48.0	71.47323608398438	7.266921043395996
1.0	26470000.0	26480000.0	96.0	69.3371810913086	7.087921142578125
1.0	26490000.0	26500000.0	47.0	57.53313064575195	4.755529880523682
1.0	26500000.0	26510000.0	51.0	54.413230895996094	4.480111122131348
1.0	26530000.0	26540000.0	70.0	69.98057556152344	7.213081359863281
1.0	26540000.0	26550000.0	64.0	63.63617706298828	6.547201633453369
1.0	26590000.0	26600000.0	44.0	52.50147247314453	4.422274112701416
1.0	26660000.0	26670000.0	59.0	55.19249725341797	4.286382675170898
1.0	26780000.0	26790000.0	50.0	55.4326171875	4.658518314361572
1.0	26800000.0	26810000.0	57.0	55.66694259643555	4.5650482177734375
1.0	26850000.0	26860000.0	50.0	56.691436767578125	5.4628448486328125
1.0	26870000.0	26880000.0	32.0	49.240455627441406	3.825758457183838
1.0	26910000.0	26920000.0	53.0	75.2772445678711	7.668361663818359
1.0	27020000.0	27030000.0	39.0	54.03470993041992	4.066521644592285
1.0	27080000.0	27090000.0	42.0	50.38843536376953	4.490021228790283
1.0	27090000.0	27100000.0	52.0	47.369728088378906	4.332332611083984
1.0	27160000.0	27170000.0	33.0	47.34351348876953	4.0762104988098145
1.0	27270000.0	27280000.0	56.0	49.1737060546875	4.152791976928711
1.0	27300000.0	27310000.0	58.0	61.875465393066406	6.350636959075928
1.0	27420000.0	27430000.0	40.0	50.63677978515625	4.005046367645264
1.0	27430000.0	27440000.0	39.0	48.79271697998047	4.1517534255981445
1.0	27450000.0	27460000.0	27.0	49.63502883911133	4.006711483001709
1.0	27460000.0	27470000.0	42.0	48.49887466430664	3.8110263347625732
1.0	27470000.0	27480000.0	51.0	49.499305725097656	3.843580722808838
1.0	27490000.0	27500000.0	59.0	70.5736083984375	7.209332466125488
1.0	27530000.0	27540000.0	58.0	70.76818084716797	7.328129768371582
1.0	27580000.0	27590000.0	51.0	56.665184020996094	5.2850799560546875
1.0	27630000.0	27640000.0	59.0	50.21758270263672	4.544975280761719
1.0	27640000.0	27650000.0	51.0	63.69482421875	6.542072296142578
1.0	27740000.0	27750000.0	56.0	49.51116943359375	3.8186230659484863
1.0	27780000.0	27790000.0	55.0	53.847251892089844	4.571016788482666
1.0	27870000.0	27880000.0	41.0	46.9069709777832	4.060515403747559
1.0	27910000.0	27920000.0	51.0	47.00754928588867	4.062376499176025
1.0	27950000.0	27960000.0	58.0	51.67543411254883	4.12108850479126
1.0	28120000.0	28130000.0	38.0	52.97441482543945	4.667877674102783
1.0	28170000.0	28180000.0	34.0	46.9910774230957	4.779577255249023
1.0	28200000.0	28210000.0	38.0	50.266754150390625	4.132175922393799
1.0	28320000.0	28330000.0	42.0	49.33506774902344	4.119400978088379
1.0	28360000.0	28370000.0	45.0	53.74735641479492	4.515406608581543
1.0	28400000.0	28410000.0	47.0	54.5534782409668	4.290135383605957
1.0	28480000.0	28490000.0	46.0	58.495628356933594	5.951759338378906
1.0	28500000.0	28510000.0	48.0	61.11174392700195	6.237746715545654
1.0	28510000.0	28520000.0	61.0	59.565513610839844	5.833794593811035
1.0	28650000.0	28660000.0	48.0	58.86145782470703	4.933535575866699
1.0	28730000.0	28740000.0	60.0	54.263671875	4.312346458435059
1.0	28740000.0	28750000.0	36.0	54.98881912231445	4.22575569152832
1.0	28860000.0	28870000.0	45.0	52.56911087036133	4.301925182342529
1.0	28900000.0	28910000.0	49.0	51.998382568359375	4.266686916351318
1.0	28920000.0	28930000.0	47.0	55.743141174316406	4.598082065582275
1.0	28960000.0	28970000.0	56.0	57.34053421020508	4.962642669677734
1.0	29050000.0	29060000.0	68.0	73.9217758178711	7.589552402496338
1.0	29170000.0	29180000.0	55.0	68.51377868652344	7.042970180511475
1.0	29210000.0	29220000.0	36.0	52.0641975402832	4.078749179840088
1.0	29240000.0	29250000.0	49.0	59.08399200439453	6.01422119140625
1.0	29270000.0	29280000.0	51.0	58.2142448425293	5.978367805480957
1.0	29320000.0	29330000.0	55.0	55.88202667236328	4.918673515319824
1.0	29350000.0	29360000.0	38.0	57.1585693359375	5.08897590637207
1.0	29420000.0	29430000.0	46.0	53.94036865234375	4.398176670074463
1.0	29430000.0	29440000.0	51.0	53.02345657348633	4.26243782043457
1.0	29460000.0	29470000.0	63.0	60.05785369873047	6.18367862701416
1.0	29480000.0	29490000.0	47.0	50.845420837402344	3.9986205101013184
1.0	29500000.0	29510000.0	48.0	54.015838623046875	4.274605751037598
1.0	29560000.0	29570000.0	42.0	62.616737365722656	5.688050746917725
1.0	29590000.0	29600000.0	52.0	61.90191650390625	6.254044532775879
1.0	29600000.0	29610000.0	62.0	56.26411819458008	4.950447082519531
1.0	29610000.0	29620000.0	51.0	53.99647903442383	4.224268436431885
1.0	29650000.0	29660000.0	56.0	57.8854866027832	4.670502662658691
1.0	29690000.0	29700000.0	90.0	75.3031005859375	7.5526533126831055
1.0	29770000.0	29780000.0	64.0	80.18959045410156	7.905839443206787
1.0	29860000.0	29870000.0	88.0	90.42076110839844	19.98952865600586
1.0	30120000.0	30130000.0	92.0	94.89683532714844	9.239977836608887
1.0	30130000.0	30140000.0	116.0	107.11954498291016	10.408002853393555
1.0	30150000.0	30160000.0	84.0	93.72547912597656	9.17902946472168
1.0	30360000.0	30370000.0	87.0	105.74592590332031	10.224042892456055
1.0	30410000.0	30420000.0	102.0	103.31103515625	10.004842758178711
1.0	30430000.0	30440000.0	101.0	104.21533203125	10.094491958618164
1.0	30460000.0	30470000.0	93.0	103.69831848144531	10.11052131652832
1.0	30490000.0	30500000.0	99.0	111.99798583984375	10.889397621154785
1.0	30540000.0	30550000.0	88.0	106.66279602050781	10.36361312866211
1.0	30570000.0	30580000.0	95.0	99.37800598144531	9.679455757141113
1.0	30680000.0	30690000.0	97.0	106.4231948852539	10.307303428649902
1.0	30720000.0	30730000.0	100.0	99.5030746459961	9.690261840820312
1.0	30730000.0	30740000.0	95.0	103.07635498046875	9.97655200958252
1.0	30760000.0	30770000.0	116.0	102.40484619140625	10.001564025878906
1.0	30800000.0	30810000.0	93.0	91.85653686523438	8.979795455932617
1.0	30880000.0	30890000.0	78.0	83.49006652832031	8.219423294067383
1.0	30890000.0	30900000.0	82.0	84.16558837890625	8.326969146728516
1.0	30920000.0	30930000.0	74.0	70.73765563964844	7.015809535980225
1.0	30940000.0	30950000.0	92.0	83.10546875	8.197263717651367
1.0	30950000.0	30960000.0	86.0	89.45889282226562	8.858255386352539
1.0	31020000.0	31030000.0	79.0	91.92153930664062	9.086615562438965
1.0	31030000.0	31040000.0	102.0	97.12301635742188	9.671099662780762
1.0	31080000.0	31090000.0	79.0	82.96028137207031	8.258699417114258
1.0	31140000.0	31150000.0	62.0	75.84660339355469	7.623109340667725
1.0	31200000.0	31210000.0	66.0	64.54026794433594	6.4600372314453125
1.0	31210000.0	31220000.0	61.0	60.646690368652344	5.517443656921387
1.0	31240000.0	31250000.0	63.0	69.8490982055664	7.022302150726318
1.0	31250000.0	31260000.0	80.0	65.78294372558594	6.609783172607422
1.0	31260000.0	31270000.0	72.0	71.14205932617188	7.174206733703613
1.0	31330000.0	31340000.0	79.0	69.0804672241211	7.012746334075928
1.0	31380000.0	31390000.0	44.0	56.596839904785156	4.397261619567871
1.0	31400000.0	31410000.0	60.0	55.10517501831055	4.417563438415527
1.0	31420000.0	31430000.0	62.0	54.7553825378418	4.336400032043457
1.0	31430000.0	31440000.0	67.0	55.152381896972656	4.44425106048584
1.0	31450000.0	31460000.0	53.0	56.013031005859375	4.449014663696289
1.0	31500000.0	31510000.0	61.0	59.622772216796875	4.882359027862549
1.0	31580000.0	31590000.0	60.0	76.35958099365234	7.6911725997924805
1.0	31630000.0	31640000.0	58.0	70.13919830322266	7.0896196365356445
1.0	31660000.0	31670000.0	68.0	72.67576599121094	7.356471061706543
1.0	31760000.0	31770000.0	45.0	53.49309539794922	4.812870979309082
1.0	31840000.0	31850000.0	48.0	50.518367767333984	4.018857002258301
1.0	31880000.0	31890000.0	47.0	53.02870559692383	4.225219249725342
1.0	31900000.0	31910000.0	63.0	51.667213439941406	4.024972438812256
1.0	31910000.0	31920000.0	56.0	63.976234436035156	6.44412088394165
1.0	31980000.0	31990000.0	58.0	64.24311828613281	6.484090328216553
1.0	31990000.0	32000000.0	61.0	70.50347900390625	7.16876220703125
1.0	32010000.0	32020000.0	63.0	65.12439727783203	6.612107276916504
1.0	32160000.0	32170000.0	63.0	49.83890914916992	3.642723560333252
1.0	32190000.0	32200000.0	53.0	54.21411895751953	5.619847774505615
1.0	32220000.0	32230000.0	33.0	50.984378814697266	3.8992888927459717
1.0	32230000.0	32240000.0	32.0	58.61893844604492	5.738498687744141
1.0	32290000.0	32300000.0	56.0	67.14408874511719	6.788022518157959
1.0	32340000.0	32350000.0	43.0	68.63636016845703	6.886585235595703
1.0	32380000.0	32390000.0	59.0	58.36893844604492	4.850691795349121
1.0	32450000.0	32460000.0	55.0	67.81632232666016	6.896967887878418
1.0	32460000.0	32470000.0	49.0	71.61119079589844	7.299352169036865
1.0	32500000.0	32510000.0	53.0	51.28324508666992	4.059966087341309
1.0	32550000.0	32560000.0	48.0	53.9194221496582	4.552049160003662
1.0	32680000.0	32690000.0	51.0	50.02715301513672	4.495224952697754
1.0	32720000.0	32730000.0	49.0	69.27848052978516	7.124977111816406
1.0	32740000.0	32750000.0	60.0	64.5832290649414	6.682982444763184
1.0	32840000.0	32850000.0	36.0	47.53974533081055	3.6637027263641357
1.0	32870000.0	32880000.0	52.0	67.68866729736328	6.883978843688965
1.0	32890000.0	32900000.0	54.0	68.26499938964844	6.919185638427734
1.0	33010000.0	33020000.0	60.0	59.380126953125	6.0615034103393555
1.0	33070000.0	33080000.0	64.0	59.54297637939453	5.4651618003845215
1.0	33110000.0	33120000.0	42.0	52.740821838378906	4.011533260345459
1.0	33140000.0	33150000.0	56.0	50.929100036621094	3.8509178161621094
1.0	33220000.0	33230000.0	43.0	48.379722595214844	3.642179012298584
1.0	33240000.0	33250000.0	47.0	47.92841720581055	4.257668972015381
1.0	33390000.0	33400000.0	49.0	54.94922637939453	5.002444267272949
1.0	33400000.0	33410000.0	43.0	48.63233184814453	3.785710096359253
1.0	33440000.0	33450000.0	48.0	58.81299591064453	6.0148115158081055
1.0	33460000.0	33470000.0	48.0	56.424102783203125	4.515741348266602
1.0	33500000.0	33510000.0	72.0	62.22835159301758	6.297859191894531
1.0	33530000.0	33540000.0	76.0	67.0742416381836	6.917302131652832
1.0	33550000.0	33560000.0	51.0	53.357696533203125	4.247809410095215
1.0	33600000.0	33610000.0	55.0	54.263023376464844	4.326396465301514
1.0	33720000.0	33730000.0	45.0	50.25447082519531	3.9062201976776123
1.0	33750000.0	33760000.0	50.0	48.31175994873047	3.662670135498047
1.0	33760000.0	33770000.0	52.0	50.90979766845703	3.9810211658477783
1.0	33810000.0	33820000.0	53.0	54.96002197265625	4.2506914138793945
1.0	33860000.0	33870000.0	72.0	68.3220443725586	6.8687615394592285
1.0	33900000.0	33910000.0	66.0	70.74358367919922	7.066885471343994
1.0	33920000.0	33930000.0	80.0	69.45389556884766	6.928420066833496
1.0	33960000.0	33970000.0	61.0	80.92778015136719	7.968650817871094
1.0	34060000.0	34070000.0	97.0	90.78826141357422	8.900378227233887
1.0	34070000.0	34080000.0	96.0	88.19682312011719	8.621045112609863
1.0	34130000.0	34140000.0	80.0	89.9099349975586	8.757047653198242
1.0	34150000.0	34160000.0	97.0	94.1572494506836	9.191636085510254
1.0	34220000.0	34230000.0	88.0	105.56550598144531	10.24748420715332
1.0	34260000.0	34270000.0	133.0	108.2762451171875	10.501590728759766
1.0	34300000.0	34310000.0	89.0	91.23603057861328	8.941385269165039
1.0	34310000.0	34320000.0	101.0	99.34074401855469	9.694083213806152
1.0	34410000.0	34420000.0	91.0	110.40191650390625	10.64013385772705
1.0	34470000.0	34480000.0	118.0	113.42967224121094	10.890619277954102
1.0	34490000.0	34500000.0	105.0	117.36673736572266	11.210136413574219
1.0	34520000.0	34530000.0	128.0	121.00408935546875	11.508209228515625
1.0	34540000.0	34550000.0	133.0	119.13458251953125	11.354257583618164
1.0	34610000.0	34620000.0	141.0	114.82991027832031	10.990274429321289
1.0	34650000.0	34660000.0	107.0	120.4979019165039	11.511229515075684
1.0	34660000.0	34670000.0	118.0	123.16691589355469	11.6829252243042
1.0	34720000.0	34730000.0	102.0	107.67647552490234	10.496538162231445
1.0	34800000.0	34810000.0	124.0	129.04315185546875	12.189435005187988
1.0	34810000.0	34820000.0	122.0	124.1871566772461	11.802038192749023
1.0	34870000.0	34880000.0	90.0	108.7432632446289	10.531829833984375
1.0	34880000.0	34890000.0	115.0	109.9625244140625	10.611788749694824
1.0	34890000.0	34900000.0	115.0	113.908447265625	10.938888549804688
1.0	34920000.0	34930000.0	100.0	109.26509857177734	10.5615873336792
1.0	34930000.0	34940000.0	93.0	112.13484954833984	10.829574584960938
1.0	35020000.0	35030000.0	105.0	100.92657470703125	9.86242961883545
1.0	35040000.0	35050000.0	95.0	101.92803955078125	9.975080490112305
1.0	35090000.0	35100000.0	90.0	81.16719818115234	7.979304313659668
1.0	35140000.0	35150000.0	106.0	85.4825439453125	8.518162727355957
1.0	35170000.0	35180000.0	87.0	86.25355529785156	8.566316604614258
1.0	35190000.0	35200000.0	78.0	86.60386657714844	8.646032333374023
1.0	35210000.0	35220000.0	62.0	77.79854583740234	7.773568630218506
1.0	35250000.0	35260000.0	71.0	67.01380920410156	6.1661176681518555
1.0	35260000.0	35270000.0	79.0	73.84010314941406	7.331854820251465
1.0	35290000.0	35300000.0	57.0	62.93061447143555	5.191703796386719
1.0	35320000.0	35330000.0	49.0	67.108154296875	5.574986457824707
1.0	35330000.0	35340000.0	61.0	70.17237854003906	6.982607841491699
1.0	35360000.0	35370000.0	87.0	77.22683715820312	7.751889228820801
1.0	35380000.0	35390000.0	81.0	79.00857543945312	7.941254615783691
1.0	35390000.0	35400000.0	57.0	76.37353515625	7.694598197937012
1.0	35450000.0	35460000.0	43.0	63.94660568237305	5.302380561828613
1.0	35570000.0	35580000.0	59.0	60.06673049926758	5.712125778198242
1.0	35620000.0	35630000.0	63.0	85.02250671386719	8.485215187072754
1.0	35650000.0	35660000.0	75.0	62.424156188964844	5.035417079925537
1.0	35780000.0	35790000.0	56.0	61.249534606933594	5.072121620178223
1.0	35790000.0	35800000.0	71.0	59.13480758666992	4.932211399078369
1.0	35820000.0	35830000.0	38.0	57.570594787597656	4.666727542877197
1.0	35830000.0	35840000.0	70.0	58.09748077392578	4.94056510925293
1.0	35890000.0	35900000.0	47.0	54.571136474609375	4.459820747375488
1.0	36030000.0	36040000.0	60.0	56.518714904785156	4.447720050811768
1.0	36060000.0	36070000.0	53.0	55.2739372253418	5.001889705657959
1.0	36270000.0	36280000.0	67.0	60.08678436279297	5.241192817687988
1.0	36280000.0	36290000.0	54.0	60.13520050048828	5.228402614593506
1.0	36320000.0	36330000.0	76.0	60.120208740234375	5.642823219299316
1.0	36370000.0	36380000.0	50.0	53.174346923828125	4.299404144287109
1.0	36410000.0	36420000.0	47.0	56.633079528808594	4.780134677886963
1.0	36680000.0	36690000.0	65.0	69.37451171875	7.075804233551025
1.0	36740000.0	36750000.0	59.0	55.487876892089844	4.550439357757568
1.0	36770000.0	36780000.0	48.0	54.78150177001953	4.402719020843506
1.0	36820000.0	36830000.0	54.0	50.530399322509766	3.955825090408325
1.0	36940000.0	36950000.0	62.0	68.173828125	6.7842230796813965
1.0	36960000.0	36970000.0	95.0	87.37727355957031	8.785258293151855
1.0	37010000.0	37020000.0	64.0	86.13517761230469	8.593877792358398
1.0	37020000.0	37030000.0	86.0	78.70926666259766	7.827414035797119
1.0	37060000.0	37070000.0	89.0	87.24764251708984	8.600488662719727
1.0	37070000.0	37080000.0	72.0	79.5892105102539	7.8784589767456055
1.0	37080000.0	37090000.0	70.0	84.67509460449219	8.339838981628418
1.0	37090000.0	37100000.0	88.0	87.43038177490234	8.609003067016602
1.0	37110000.0	37120000.0	89.0	84.34283447265625	8.303560256958008
1.0	37120000.0	37130000.0	94.0	88.93971252441406	8.722810745239258
1.0	37170000.0	37180000.0	82.0	91.3716812133789	8.941731452941895
1.0	37220000.0	37230000.0	82.0	96.90806579589844	9.449085235595703
1.0	37230000.0	37240000.0	93.0	90.62140655517578	8.896258354187012
1.0	37240000.0	37250000.0	68.0	94.9538803100586	9.305590629577637
1.0	37250000.0	37260000.0	111.0	98.11730194091797	9.56251335144043
1.0	37300000.0	37310000.0	100.0	98.73820495605469	9.581696510314941
1.0	37330000.0	37340000.0	105.0	100.37300109863281	9.740949630737305
1.0	37360000.0	37370000.0	114.0	120.00205993652344	11.513289451599121
1.0	37370000.0	37380000.0	111.0	110.90946197509766	10.671491622924805
1.0	37450000.0	37460000.0	109.0	103.84394836425781	10.042640686035156
1.0	37500000.0	37510000.0	74.0	99.64205169677734	9.778093338012695
1.0	37520000.0	37530000.0	114.0	107.83931732177734	10.421847343444824
1.0	37540000.0	37550000.0	78.0	89.05594635009766	8.788743019104004
1.0	37580000.0	37590000.0	118.0	108.74552917480469	10.512343406677246
1.0	37610000.0	37620000.0	116.0	109.11024475097656	10.523438453674316
1.0	37710000.0	37720000.0	91.0	101.68995666503906	9.865045547485352
1.0	37740000.0	37750000.0	90.0	100.75799560546875	9.834723472595215
1.0	37870000.0	37880000.0	111.0	83.08917236328125	8.301770210266113
1.0	37890000.0	37900000.0	65.0	77.92772674560547	7.799767971038818
1.0	37900000.0	37910000.0	66.0	72.0188980102539	7.2031145095825195
1.0	37950000.0	37960000.0	55.0	55.649200439453125	4.638631343841553
1.0	38010000.0	38020000.0	70.0	54.508583068847656	4.61529541015625
1.0	38030000.0	38040000.0	47.0	52.93357467651367	4.497576713562012
1.0	38140000.0	38150000.0	48.0	65.81450653076172	6.0867815017700195
1.0	38150000.0	38160000.0	57.0	56.368492126464844	5.695475101470947
1.0	38170000.0	38180000.0	61.0	54.9666633605957	4.778401851654053
1.0	38250000.0	38260000.0	76.0	73.84765625	7.546856880187988
1.0	38310000.0	38320000.0	56.0	55.14031219482422	4.504225730895996
1.0	38460000.0	38470000.0	42.0	51.43549728393555	4.224433898925781
1.0	38470000.0	38480000.0	59.0	57.06755447387695	4.50293493270874
1.0	38510000.0	38520000.0	45.0	55.58302688598633	4.301133632659912
1.0	38540000.0	38550000.0	87.0	73.13349151611328	7.292623996734619
1.0	38590000.0	38600000.0	64.0	72.3455581665039	7.176374912261963
1.0	38660000.0	38670000.0	86.0	86.3043212890625	8.567218780517578
1.0	38710000.0	38720000.0	61.0	88.82659149169922	8.74444580078125
1.0	38750000.0	38760000.0	96.0	93.49581909179688	9.132454872131348
1.0	38770000.0	38780000.0	98.0	104.46077728271484	10.184087753295898
1.0	38820000.0	38830000.0	84.0	101.6317138671875	9.891193389892578
1.0	38950000.0	38960000.0	98.0	98.56295013427734	9.603608131408691
1.0	39020000.0	39030000.0	77.0	91.58903503417969	8.976649284362793
1.0	39030000.0	39040000.0	95.0	94.10929870605469	9.20277214050293
1.0	39050000.0	39060000.0	78.0	95.61109924316406	9.388779640197754
1.0	39200000.0	39210000.0	87.0	91.86251068115234	9.099016189575195
1.0	39210000.0	39220000.0	84.0	88.19441223144531	8.73440933227539
1.0	39260000.0	39270000.0	91.0	85.81315612792969	8.570199966430664
1.0	39300000.0	39310000.0	66.0	62.3577995300293	5.184466361999512
1.0	39310000.0	39320000.0	54.0	60.223602294921875	5.5538835525512695
1.0	39350000.0	39360000.0	50.0	64.96784973144531	5.644460201263428
1.0	39450000.0	39460000.0	44.0	59.08148193359375	4.717273712158203
1.0	39470000.0	39480000.0	50.0	56.0931282043457	4.650313377380371
1.0	39490000.0	39500000.0	52.0	58.547576904296875	4.817063331604004
1.0	39580000.0	39590000.0	54.0	54.468605041503906	4.215479850769043
1.0	39610000.0	39620000.0	50.0	56.55672073364258	5.541045188903809
1.0	39690000.0	39700000.0	49.0	56.67321014404297	5.2114996910095215
1.0	39700000.0	39710000.0	66.0	53.7494010925293	4.294888973236084
1.0	39720000.0	39730000.0	50.0	56.844818115234375	4.731614112854004
1.0	39770000.0	39780000.0	48.0	55.659873962402344	4.658061504364014
1.0	39810000.0	39820000.0	78.0	50.25760269165039	3.9435267448425293
1.0	39910000.0	39920000.0	45.0	52.40301513671875	4.18627405166626
1.0	40030000.0	40040000.0	42.0	50.86119842529297	4.043161869049072
1.0	40140000.0	40150000.0	66.0	69.60697937011719	6.965949058532715
1.0	40240000.0	40250000.0	51.0	63.685302734375	6.4550275802612305
1.0	40310000.0	40320000.0	56.0	53.362518310546875	4.002219200134277
1.0	40320000.0	40330000.0	70.0	53.429229736328125	4.1286444664001465
1.0	40350000.0	40360000.0	69.0	66.27082824707031	6.673043727874756
1.0	40370000.0	40380000.0	84.0	65.77922058105469	6.638169765472412
1.0	40450000.0	40460000.0	70.0	66.39897918701172	6.706593990325928
1.0	40540000.0	40550000.0	48.0	57.60625457763672	5.24711275100708
1.0	40560000.0	40570000.0	58.0	74.40079498291016	7.473214626312256
1.0	40680000.0	40690000.0	61.0	58.749839782714844	4.916306972503662
1.0	40800000.0	40810000.0	67.0	70.13816833496094	7.121986389160156
1.0	40810000.0	40820000.0	76.0	69.95570373535156	7.098828315734863
1.0	40880000.0	40890000.0	48.0	56.51422882080078	4.569519996643066
1.0	40980000.0	40990000.0	58.0	72.97059631347656	7.31936502456665
1.0	41100000.0	41110000.0	79.0	63.708221435546875	6.445097923278809
1.0	41150000.0	41160000.0	42.0	56.23480224609375	4.756492614746094
1.0	41160000.0	41170000.0	47.0	57.1160888671875	4.819970607757568
1.0	41210000.0	41220000.0	52.0	51.817420959472656	4.194799900054932
1.0	41310000.0	41320000.0	55.0	63.949790954589844	6.168399810791016
1.0	41320000.0	41330000.0	56.0	56.75911331176758	4.681281089782715
1.0	41330000.0	41340000.0	61.0	67.31745147705078	6.779263496398926
1.0	41350000.0	41360000.0	63.0	70.72122192382812	7.163206577301025
1.0	41500000.0	41510000.0	47.0	52.33605194091797	4.4011125564575195
1.0	41520000.0	41530000.0	51.0	54.2579231262207	4.411578178405762
1.0	41530000.0	41540000.0	52.0	53.639320373535156	4.545114517211914
1.0	41550000.0	41560000.0	51.0	48.88629913330078	3.58266019821167
1.0	41570000.0	41580000.0	50.0	53.78667068481445	4.1089982986450195
1.0	41580000.0	41590000.0	40.0	53.92203903198242	4.381929874420166
1.0	41620000.0	41630000.0	55.0	55.86705780029297	4.562992095947266
1.0	41630000.0	41640000.0	70.0	59.68182373046875	5.148509979248047
1.0	41650000.0	41660000.0	55.0	59.864707946777344	6.050187110900879
1.0	41680000.0	41690000.0	64.0	58.91395950317383	4.900979042053223
1.0	41740000.0	41750000.0	65.0	61.68818283081055	6.264199733734131
1.0	41750000.0	41760000.0	77.0	68.0823974609375	6.9248223304748535
1.0	41910000.0	41920000.0	63.0	60.290733337402344	6.121113300323486
1.0	41920000.0	41930000.0	60.0	60.399696350097656	6.089825630187988
1.0	41930000.0	41940000.0	68.0	59.2225341796875	4.8022871017456055
1.0	41980000.0	41990000.0	56.0	56.766845703125	4.615381717681885
1.0	42090000.0	42100000.0	78.0	64.64793395996094	6.531836032867432
1.0	42130000.0	42140000.0	67.0	60.739219665527344	6.10882568359375
1.0	42230000.0	42240000.0	64.0	65.632080078125	6.566792964935303
1.0	42280000.0	42290000.0	69.0	67.3995590209961	6.744384765625
1.0	42310000.0	42320000.0	63.0	67.79087829589844	6.780529975891113
1.0	42330000.0	42340000.0	71.0	67.24626159667969	6.764355659484863
1.0	42400000.0	42410000.0	79.0	74.25507354736328	7.448380947113037
1.0	42420000.0	42430000.0	48.0	70.37074279785156	7.009223937988281
1.0	42470000.0	42480000.0	69.0	78.72709655761719	7.77347469329834
1.0	42500000.0	42510000.0	78.0	74.26221466064453	7.3523268699646
1.0	42640000.0	42650000.0	60.0	58.2203369140625	4.940518379211426
1.0	42660000.0	42670000.0	67.0	62.726898193359375	5.380850791931152
1.0	42700000.0	42710000.0	57.0	61.255821228027344	5.160321235656738
1.0	42800000.0	42810000.0	68.0	61.29875564575195	4.909846305847168
1.0	42870000.0	42880000.0	59.0	67.8519515991211	6.7892022132873535
1.0	42880000.0	42890000.0	58.0	67.2049789428711	6.714530944824219
1.0	43000000.0	43010000.0	65.0	69.5337142944336	6.959700584411621
1.0	43080000.0	43090000.0	95.0	72.59391784667969	7.3595871925354
1.0	43100000.0	43110000.0	72.0	70.24644470214844	7.101841926574707
1.0	43160000.0	43170000.0	53.0	56.00251007080078	4.490439414978027
1.0	43250000.0	43260000.0	49.0	64.23997497558594	6.495626926422119
1.0	43410000.0	43420000.0	65.0	57.282875061035156	4.554308891296387
1.0	43430000.0	43440000.0	80.0	66.14604187011719	5.798240661621094
1.0	43450000.0	43460000.0	74.0	71.74600982666016	7.180356025695801
1.0	43480000.0	43490000.0	75.0	72.12242126464844	7.246830940246582
1.0	43520000.0	43530000.0	70.0	67.8297348022461	6.830172538757324
1.0	43640000.0	43650000.0	79.0	70.49769592285156	7.129205226898193
1.0	43650000.0	43660000.0	56.0	80.01024627685547	8.1905517578125
1.0	43660000.0	43670000.0	76.0	73.16024017333984	7.454459190368652
1.0	43680000.0	43690000.0	64.0	70.0384750366211	7.118223667144775
1.0	43710000.0	43720000.0	73.0	77.13328552246094	7.867919921875
1.0	43730000.0	43740000.0	50.0	57.790870666503906	4.648585319519043
1.0	43740000.0	43750000.0	43.0	56.040931701660156	4.379462242126465
1.0	43790000.0	43800000.0	56.0	64.48616790771484	6.609114646911621
1.0	43840000.0	43850000.0	51.0	51.64313507080078	4.113697052001953
1.0	43890000.0	43900000.0	48.0	47.5482063293457	4.093335151672363
1.0	43900000.0	43910000.0	40.0	48.076473236083984	3.6890711784362793
1.0	43970000.0	43980000.0	53.0	61.11700439453125	6.364415168762207
1.0	43990000.0	44000000.0	54.0	51.38216018676758	4.018438816070557
1.0	44070000.0	44080000.0	40.0	45.92799377441406	3.812732219696045
1.0	44160000.0	44170000.0	46.0	49.83278274536133	3.913184404373169
1.0	44200000.0	44210000.0	46.0	55.66215896606445	4.596285820007324
1.0	44220000.0	44230000.0	58.0	59.01318359375	5.20227575302124
1.0	44420000.0	44430000.0	46.0	50.52817916870117	3.9996204376220703
1.0	44430000.0	44440000.0	55.0	52.29412078857422	4.815102577209473
1.0	44440000.0	44450000.0	41.0	49.20714569091797	5.173896312713623
1.0	44450000.0	44460000.0	55.0	54.150360107421875	4.316641330718994
1.0	44510000.0	44520000.0	70.0	75.93131256103516	6.710410118103027
1.0	44670000.0	44680000.0	60.0	77.32813262939453	7.813591957092285
1.0	44790000.0	44800000.0	52.0	56.118324279785156	4.363656520843506
1.0	44810000.0	44820000.0	52.0	57.91551971435547	4.511361598968506
1.0	44820000.0	44830000.0	77.0	78.2403335571289	7.500330448150635
1.0	44860000.0	44870000.0	72.0	91.17923736572266	9.146698951721191
1.0	44880000.0	44890000.0	89.0	78.42576599121094	7.758379936218262
1.0	44980000.0	44990000.0	77.0	80.96601104736328	8.05862045288086
1.0	45010000.0	45020000.0	51.0	72.92296600341797	7.239612579345703
1.0	45020000.0	45030000.0	75.0	71.7552261352539	7.178335666656494
1.0	45090000.0	45100000.0	46.0	60.13258743286133	5.115005016326904
1.0	45140000.0	45150000.0	44.0	58.53692626953125	4.9156060218811035
1.0	45170000.0	45180000.0	55.0	63.37493133544922	6.4844794273376465
1.0	45220000.0	45230000.0	46.0	51.161048889160156	4.138062477111816
1.0	45290000.0	45300000.0	54.0	55.489341735839844	4.811089515686035
1.0	45320000.0	45330000.0	50.0	55.309349060058594	4.631690979003906
1.0	45370000.0	45380000.0	46.0	56.80558395385742	4.805146217346191
1.0	45420000.0	45430000.0	51.0	57.07452392578125	4.729947566986084
1.0	45490000.0	45500000.0	64.0	60.47670364379883	6.175041198730469
1.0	45550000.0	45560000.0	54.0	61.349937438964844	6.277237892150879
1.0	45610000.0	45620000.0	50.0	68.62850952148438	6.9809675216674805
1.0	45840000.0	45850000.0	54.0	59.802703857421875	6.086791038513184
1.0	45860000.0	45870000.0	51.0	57.82444381713867	5.900357723236084
1.0	45900000.0	45910000.0	45.0	67.17811584472656	6.840583801269531
1.0	45910000.0	45920000.0	52.0	60.3970947265625	6.130251884460449
1.0	45970000.0	45980000.0	51.0	52.6337776184082	4.2085466384887695
1.0	46010000.0	46020000.0	55.0	61.395233154296875	5.323227882385254
1.0	46070000.0	46080000.0	46.0	52.77486038208008	4.147833824157715
1.0	46090000.0	46100000.0	51.0	50.3533935546875	3.998776912689209
1.0	46140000.0	46150000.0	58.0	55.522674560546875	4.357746124267578
1.0	46150000.0	46160000.0	59.0	58.880287170410156	4.677029609680176
1.0	46160000.0	46170000.0	54.0	57.04535675048828	4.67236328125
1.0	46430000.0	46440000.0	48.0	49.746253967285156	3.688899278640747
1.0	46440000.0	46450000.0	53.0	57.35693359375	5.761286735534668
1.0	46450000.0	46460000.0	51.0	56.56693649291992	5.839985370635986
1.0	46560000.0	46570000.0	57.0	61.877769470214844	6.325778007507324
1.0	46570000.0	46580000.0	50.0	60.94012451171875	6.245882034301758
1.0	46590000.0	46600000.0	59.0	63.578216552734375	6.451138496398926
1.0	46720000.0	46730000.0	51.0	54.397003173828125	4.448652744293213
1.0	46730000.0	46740000.0	53.0	53.5863151550293	4.477419853210449
1.0	46770000.0	46780000.0	52.0	52.46276092529297	4.193564414978027
1.0	46810000.0	46820000.0	57.0	52.85917282104492	4.1948041915893555
1.0	46880000.0	46890000.0	61.0	64.330810546875	6.491493225097656
1.0	46890000.0	46900000.0	60.0	71.02769470214844	7.17197322845459
1.0	46910000.0	46920000.0	57.0	65.07484436035156	6.543459892272949
1.0	46920000.0	46930000.0	56.0	67.31389617919922	6.81854248046875
1.0	47010000.0	47020000.0	64.0	61.8320426940918	6.365874290466309
1.0	47020000.0	47030000.0	37.0	53.12427520751953	4.360813617706299
1.0	47070000.0	47080000.0	38.0	46.96482849121094	3.6241042613983154
1.0	47270000.0	47280000.0	64.0	59.36930465698242	6.048735618591309
1.0	47430000.0	47440000.0	73.0	68.48429870605469	6.977814674377441
1.0	47610000.0	47620000.0	76.0	69.98347473144531	7.114682674407959
1.0	47660000.0	47670000.0	70.0	74.43765258789062	7.586682319641113
1.0	47780000.0	47790000.0	57.0	67.3166732788086	6.807360649108887
1.0	47850000.0	47860000.0	62.0	61.48944854736328	5.540719509124756
1.0	47880000.0	47890000.0	46.0	68.80583953857422	6.929813385009766
1.0	47940000.0	47950000.0	58.0	57.456016540527344	4.866379737854004
1.0	48010000.0	48020000.0	57.0	58.2188835144043	4.871560096740723
1.0	48050000.0	48060000.0	52.0	63.83081817626953	6.456630706787109
1.0	48090000.0	48100000.0	42.0	63.36255645751953	6.418519496917725
1.0	48150000.0	48160000.0	56.0	66.2405014038086	6.670626163482666
1.0	48230000.0	48240000.0	63.0	64.07064056396484	6.4567155838012695
1.0	48250000.0	48260000.0	57.0	63.295738220214844	6.3562822341918945
1.0	48280000.0	48290000.0	70.0	62.204345703125	6.289851188659668
1.0	48440000.0	48450000.0	63.0	69.42045593261719	6.957017421722412
1.0	48460000.0	48470000.0	62.0	61.5212287902832	5.0663018226623535
1.0	48660000.0	48670000.0	84.0	76.46752166748047	7.603179931640625
1.0	48750000.0	48760000.0	66.0	69.40538024902344	6.951502799987793
1.0	48760000.0	48770000.0	80.0	74.14013671875	7.440220832824707
1.0	48840000.0	48850000.0	44.0	57.05485916137695	4.4642438888549805
1.0	48890000.0	48900000.0	69.0	80.44914245605469	7.984280586242676
1.0	48920000.0	48930000.0	52.0	88.32386779785156	7.990042209625244
1.0	48930000.0	48940000.0	74.0	72.06965637207031	6.296031475067139
1.0	48940000.0	48950000.0	93.0	78.12705993652344	6.912949562072754
1.0	48970000.0	48980000.0	98.0	104.27400207519531	9.872110366821289
1.0	49000000.0	49010000.0	107.0	95.03410339355469	9.30653190612793
1.0	49070000.0	49080000.0	121.0	99.2807846069336	9.702836990356445
1.0	49200000.0	49210000.0	110.0	96.89189147949219	9.402597427368164
1.0	49320000.0	49330000.0	141.0	119.66609191894531	11.498775482177734
1.0	49340000.0	49350000.0	124.0	103.5638427734375	10.159838676452637
1.0	49460000.0	49470000.0	174.0	128.61599731445312	12.178449630737305
1.0	49510000.0	49520000.0	129.0	128.84210205078125	12.171167373657227
1.0	49520000.0	49530000.0	130.0	138.81640625	12.944584846496582
1.0	49680000.0	49690000.0	131.0	141.05197143554688	13.106422424316406
1.0	49710000.0	49720000.0	134.0	145.464599609375	13.406219482421875
1.0	49740000.0	49750000.0	139.0	137.98587036132812	12.875445365905762
1.0	49780000.0	49790000.0	133.0	139.10890197753906	12.9339017868042
1.0	49860000.0	49870000.0	136.0	156.72775268554688	14.039587020874023
1.0	49910000.0	49920000.0	171.0	159.73190307617188	14.200456619262695
1.0	49920000.0	49930000.0	154.0	159.9336700439453	14.217695236206055
1.0	49970000.0	49980000.0	142.0	146.45303344726562	13.437692642211914
1.0	50040000.0	50050000.0	142.0	161.99130249023438	14.325315475463867
1.0	50050000.0	50060000.0	168.0	163.7686309814453	14.46666145324707
1.0	50070000.0	50080000.0	167.0	157.17727661132812	14.067975044250488
1.0	50140000.0	50150000.0	137.0	164.58216857910156	14.443489074707031
1.0	50150000.0	50160000.0	172.0	163.27572631835938	14.387539863586426
1.0	50220000.0	50230000.0	156.0	150.1568145751953	13.670783996582031
1.0	50260000.0	50270000.0	102.0	133.5886688232422	12.557806015014648
1.0	50300000.0	50310000.0	112.0	138.38949584960938	12.954133987426758
1.0	50310000.0	50320000.0	133.0	135.63662719726562	12.738424301147461
1.0	50390000.0	50400000.0	120.0	131.24403381347656	12.427003860473633
1.0	50420000.0	50430000.0	118.0	122.27176666259766	11.722017288208008
1.0	50430000.0	50440000.0	106.0	123.89204406738281	11.79820442199707
1.0	50440000.0	50450000.0	145.0	131.1591339111328	12.378877639770508
1.0	50510000.0	50520000.0	135.0	116.91575622558594	11.258760452270508
1.0	50640000.0	50650000.0	100.0	111.49153137207031	10.712799072265625
1.0	50650000.0	50660000.0	98.0	122.39451599121094	11.611791610717773
1.0	50680000.0	50690000.0	146.0	126.36445617675781	11.9989652633667
1.0	50700000.0	50710000.0	148.0	122.9277114868164	11.683805465698242
1.0	50780000.0	50790000.0	102.0	116.40863037109375	11.152398109436035
1.0	50830000.0	50840000.0	96.0	94.15098571777344	9.291006088256836
1.0	50850000.0	50860000.0	103.0	106.90419006347656	10.580062866210938
1.0	50860000.0	50870000.0	104.0	108.1697006225586	10.778287887573242
1.0	50930000.0	50940000.0	66.0	64.88367462158203	5.575353622436523
1.0	50990000.0	51000000.0	59.0	61.23005294799805	5.243817329406738
1.0	51000000.0	51010000.0	47.0	60.835350036621094	5.091767311096191
1.0	51010000.0	51020000.0	58.0	60.985008239746094	5.175003528594971
1.0	51030000.0	51040000.0	51.0	60.96302032470703	5.213334083557129
1.0	51050000.0	51060000.0	45.0	59.7227783203125	4.984428405761719
1.0	51070000.0	51080000.0	52.0	59.43333053588867	4.843961715698242
1.0	51090000.0	51100000.0	57.0	63.08076858520508	6.367191314697266
1.0	51110000.0	51120000.0	67.0	62.607505798339844	6.311061382293701
1.0	51140000.0	51150000.0	58.0	63.223533630371094	5.802707672119141
1.0	51200000.0	51210000.0	71.0	63.12847137451172	5.369616985321045
1.0	51260000.0	51270000.0	70.0	65.22148895263672	6.063773155212402
1.0	51300000.0	51310000.0	65.0	69.75949096679688	6.955604553222656
1.0	51320000.0	51330000.0	79.0	66.66661834716797	6.699469566345215
1.0	51340000.0	51350000.0	69.0	67.24537658691406	6.761147975921631
1.0	51380000.0	51390000.0	57.0	67.40985107421875	6.239685535430908
1.0	51390000.0	51400000.0	57.0	68.30878448486328	6.199839115142822
1.0	51420000.0	51430000.0	54.0	68.79133605957031	5.810094356536865
1.0	51460000.0	51470000.0	98.0	93.37239074707031	9.249380111694336
1.0	51530000.0	51540000.0	77.0	90.23531341552734	8.872123718261719
1.0	51570000.0	51580000.0	83.0	93.342529296875	9.251191139221191
1.0	51590000.0	51600000.0	88.0	91.20048522949219	9.10002326965332
1.0	51740000.0	51750000.0	39.0	54.940589904785156	4.461911678314209
1.0	51770000.0	51780000.0	38.0	52.09686279296875	4.220692157745361
1.0	51780000.0	51790000.0	54.0	53.91338348388672	4.367629051208496
1.0	51810000.0	51820000.0	66.0	54.36444091796875	4.441998481750488
1.0	51820000.0	51830000.0	47.0	54.722999572753906	4.507725715637207
1.0	51910000.0	51920000.0	51.0	58.66454315185547	4.847052097320557
1.0	51950000.0	51960000.0	63.0	61.418617248535156	6.140171527862549
1.0	51990000.0	52000000.0	64.0	73.37004089355469	7.363516807556152
1.0	52200000.0	52210000.0	81.0	61.780860900878906	6.190038681030273
1.0	52220000.0	52230000.0	60.0	57.65392303466797	4.834274768829346
1.0	52230000.0	52240000.0	39.0	57.54271697998047	4.649572849273682
1.0	52240000.0	52250000.0	52.0	57.681663513183594	4.758595943450928
1.0	52260000.0	52270000.0	59.0	57.092933654785156	4.657771587371826
1.0	52290000.0	52300000.0	68.0	60.43444061279297	4.989443302154541
1.0	52360000.0	52370000.0	83.0	81.3653564453125	8.192113876342773
1.0	52490000.0	52500000.0	51.0	58.049034118652344	4.624551296234131
1.0	52580000.0	52590000.0	85.0	67.35369873046875	6.818975925445557
1.0	52720000.0	52730000.0	55.0	64.02757263183594	6.4683074951171875
1.0	52800000.0	52810000.0	46.0	53.06450271606445	4.3667192459106445
1.0	52840000.0	52850000.0	41.0	50.6193962097168	4.422162055969238
1.0	52950000.0	52960000.0	61.0	58.6206169128418	4.808896064758301
1.0	52970000.0	52980000.0	74.0	58.032554626464844	4.8799519538879395
1.0	53050000.0	53060000.0	61.0	72.53528594970703	7.291268825531006
1.0	53060000.0	53070000.0	64.0	70.67015075683594	7.144468784332275
1.0	53140000.0	53150000.0	61.0	66.16911315917969	6.6765899658203125
1.0	53190000.0	53200000.0	62.0	60.712501525878906	4.987015724182129
1.0	53210000.0	53220000.0	47.0	59.56242752075195	4.942729949951172
1.0	53230000.0	53240000.0	57.0	58.3762092590332	4.796768665313721
1.0	53250000.0	53260000.0	46.0	58.408851623535156	5.13263463973999
1.0	53320000.0	53330000.0	100.0	70.68003845214844	7.143921852111816
1.0	53350000.0	53360000.0	64.0	72.20257568359375	7.284231662750244
1.0	53380000.0	53390000.0	62.0	63.08311080932617	6.176288604736328
1.0	53430000.0	53440000.0	60.0	62.377647399902344	6.303639888763428
1.0	53450000.0	53460000.0	51.0	59.82006072998047	5.521353244781494
1.0	53460000.0	53470000.0	61.0	57.8128662109375	4.784079074859619
1.0	53580000.0	53590000.0	56.0	59.64324951171875	5.380496025085449
1.0	53620000.0	53630000.0	88.0	70.63700103759766	7.179534912109375
1.0	53670000.0	53680000.0	47.0	53.356224060058594	4.37340784072876
1.0	53680000.0	53690000.0	66.0	54.26350784301758	4.380920886993408
1.0	53690000.0	53700000.0	62.0	55.628822326660156	4.560962200164795
1.0	53740000.0	53750000.0	54.0	49.06517028808594	5.29260778427124
1.0	53810000.0	53820000.0	84.0	76.60243225097656	7.663809776306152
1.0	53970000.0	53980000.0	66.0	75.89395904541016	7.503818511962891
1.0	54000000.0	54010000.0	72.0	74.82152557373047	7.415715217590332
1.0	54080000.0	54090000.0	71.0	76.66236877441406	7.66171932220459
1.0	54170000.0	54180000.0	65.0	72.0188217163086	7.2502760887146
1.0	54190000.0	54200000.0	99.0	72.53179168701172	7.366097927093506
1.0	54200000.0	54210000.0	68.0	72.24266052246094	7.329847812652588
1.0	54270000.0	54280000.0	56.0	56.0374755859375	4.900546073913574
1.0	54310000.0	54320000.0	64.0	59.92487716674805	5.547926902770996
1.0	54410000.0	54420000.0	34.0	54.75769805908203	4.309727668762207
1.0	54540000.0	54550000.0	57.0	54.679664611816406	4.116905212402344
1.0	54570000.0	54580000.0	58.0	55.99650192260742	5.657064914703369
1.0	54580000.0	54590000.0	49.0	56.512603759765625	4.700446128845215
1.0	54620000.0	54630000.0	50.0	57.47150421142578	5.911234378814697
1.0	54630000.0	54640000.0	55.0	56.66453170776367	4.824250221252441
1.0	54690000.0	54700000.0	37.0	45.57585525512695	5.059977054595947
1.0	54710000.0	54720000.0	59.0	48.7121696472168	4.144735813140869
1.0	54720000.0	54730000.0	52.0	48.4261474609375	4.113944053649902
1.0	54750000.0	54760000.0	38.0	48.643287658691406	4.2705559730529785
1.0	54760000.0	54770000.0	50.0	47.14620590209961	3.9706478118896484
1.0	54770000.0	54780000.0	52.0	50.71964645385742	4.207869052886963
1.0	54830000.0	54840000.0	41.0	52.922515869140625	4.19295597076416
1.0	54890000.0	54900000.0	75.0	70.0174560546875	7.099841117858887
1.0	54930000.0	54940000.0	49.0	66.44035339355469	6.7206878662109375
1.0	54960000.0	54970000.0	57.0	66.66542053222656	6.805142879486084
1.0	55020000.0	55030000.0	58.0	55.50774383544922	4.4929680824279785
1.0	55140000.0	55150000.0	52.0	59.456146240234375	6.099405765533447
1.0	55230000.0	55240000.0	75.0	65.08179473876953	6.627824306488037
1.0	55250000.0	55260000.0	47.0	49.49721908569336	3.838782548904419
1.0	55300000.0	55310000.0	57.0	59.07204055786133	5.44228458404541
1.0	55320000.0	55330000.0	41.0	50.247188568115234	3.949651002883911
1.0	55390000.0	55400000.0	74.0	61.9694938659668	6.329148292541504
1.0	55410000.0	55420000.0	56.0	59.70540237426758	4.892879486083984
1.0	55440000.0	55450000.0	50.0	54.5793571472168	4.427011966705322
1.0	55540000.0	55550000.0	36.0	51.334075927734375	4.38594388961792
1.0	55550000.0	55560000.0	52.0	48.698394775390625	3.9239470958709717
1.0	55560000.0	55570000.0	48.0	52.124244689941406	4.262159824371338
1.0	55570000.0	55580000.0	51.0	51.44020462036133	4.1815643310546875
1.0	55600000.0	55610000.0	54.0	52.25578689575195	4.114134788513184
1.0	55630000.0	55640000.0	45.0	56.880149841308594	4.670762062072754
1.0	55640000.0	55650000.0	50.0	59.375450134277344	4.855093479156494
1.0	55690000.0	55700000.0	83.0	84.10310363769531	8.402778625488281
1.0	55740000.0	55750000.0	62.0	74.45536041259766	7.40362024307251
1.0	55760000.0	55770000.0	108.0	83.00932312011719	8.277033805847168
1.0	55770000.0	55780000.0	66.0	79.8233413696289	7.913522243499756
1.0	55830000.0	55840000.0	85.0	88.94200134277344	8.830511093139648
1.0	55960000.0	55970000.0	55.0	68.42179107666016	6.176352024078369
1.0	55970000.0	55980000.0	91.0	79.74896240234375	7.914830207824707
1.0	56020000.0	56030000.0	58.0	83.45230102539062	8.177191734313965
1.0	56070000.0	56080000.0	105.0	104.8959732055664	10.183980941772461
1.0	56080000.0	56090000.0	98.0	106.17701721191406	10.326066017150879
1.0	56110000.0	56120000.0	99.0	101.81336975097656	9.876524925231934
1.0	56120000.0	56130000.0	129.0	104.47389221191406	10.141651153564453
1.0	56130000.0	56140000.0	129.0	91.70579528808594	9.009150505065918
1.0	56170000.0	56180000.0	113.0	111.79925537109375	10.741003036499023
1.0	56190000.0	56200000.0	109.0	107.82420349121094	10.451179504394531
1.0	56230000.0	56240000.0	111.0	121.0161361694336	11.55294132232666
1.0	56280000.0	56290000.0	104.0	111.22837829589844	10.692625045776367
1.0	56310000.0	56320000.0	118.0	116.14891052246094	11.128103256225586
1.0	56350000.0	56360000.0	86.0	113.83747863769531	10.929844856262207
1.0	56370000.0	56380000.0	115.0	113.77738189697266	10.925683975219727
1.0	56390000.0	56400000.0	99.0	118.1556396484375	11.280309677124023
1.0	56410000.0	56420000.0	126.0	120.4990005493164	11.529556274414062
1.0	56440000.0	56450000.0	94.0	119.18931579589844	11.37986946105957
1.0	56450000.0	56460000.0	105.0	111.04087829589844	10.673138618469238
1.0	56460000.0	56470000.0	129.0	118.46342468261719	11.353608131408691
1.0	56470000.0	56480000.0	123.0	120.5507583618164	11.524835586547852
1.0	56570000.0	56580000.0	140.0	110.2618408203125	10.72155475616455
1.0	56630000.0	56640000.0	98.0	99.62013244628906	9.693536758422852
1.0	56690000.0	56700000.0	89.0	92.8093032836914	9.150985717773438
1.0	56720000.0	56730000.0	84.0	89.33061981201172	8.781437873840332
1.0	56770000.0	56780000.0	85.0	86.09085845947266	8.498957633972168
1.0	56830000.0	56840000.0	53.0	58.05473709106445	4.586569786071777
1.0	56890000.0	56900000.0	55.0	66.05055236816406	6.60516881942749
1.0	56910000.0	56920000.0	63.0	63.04222869873047	6.172150611877441
1.0	56920000.0	56930000.0	75.0	66.72624969482422	6.7018938064575195
1.0	56930000.0	56940000.0	65.0	62.274559020996094	6.258276462554932
1.0	56970000.0	56980000.0	66.0	58.424095153808594	4.702723979949951
1.0	57000000.0	57010000.0	62.0	68.10585021972656	6.731326103210449
1.0	57010000.0	57020000.0	57.0	69.04249572753906	6.8423171043396
1.0	57030000.0	57040000.0	59.0	66.72872924804688	6.621844291687012
1.0	57040000.0	57050000.0	72.0	69.65074157714844	6.763765811920166
1.0	57080000.0	57090000.0	74.0	89.6326904296875	8.974065780639648
1.0	57090000.0	57100000.0	101.0	85.86375427246094	8.570358276367188
1.0	57130000.0	57140000.0	75.0	88.6985092163086	8.752632141113281
1.0	57160000.0	57170000.0	71.0	88.37327575683594	8.685280799865723
1.0	57170000.0	57180000.0	77.0	80.85628509521484	8.032893180847168
1.0	57190000.0	57200000.0	102.0	93.65245056152344	9.275077819824219
1.0	57210000.0	57220000.0	111.0	94.54627227783203	9.377370834350586
1.0	57250000.0	57260000.0	84.0	86.44559478759766	8.505159378051758
1.0	57260000.0	57270000.0	87.0	87.74213409423828	8.599321365356445
1.0	57270000.0	57280000.0	84.0	83.41726684570312	8.258201599121094
1.0	57330000.0	57340000.0	86.0	101.29859924316406	9.988460540771484
1.0	57340000.0	57350000.0	96.0	103.15690612792969	10.124211311340332
1.0	57360000.0	57370000.0	91.0	90.77180480957031	8.952054977416992
1.0	57370000.0	57380000.0	83.0	88.88261413574219	8.776662826538086
1.0	57400000.0	57410000.0	96.0	106.78236389160156	10.480452537536621
1.0	57510000.0	57520000.0	92.0	105.43205261230469	10.184209823608398
1.0	57680000.0	57690000.0	111.0	108.87071228027344	10.470199584960938
1.0	57710000.0	57720000.0	108.0	109.42964935302734	10.52595329284668
1.0	57870000.0	57880000.0	115.0	111.158203125	10.68580436706543
1.0	57890000.0	57900000.0	99.0	115.96733093261719	11.147504806518555
1.0	57900000.0	57910000.0	104.0	118.64375305175781	11.348066329956055
1.0	57950000.0	57960000.0	114.0	111.11271667480469	10.713757514953613
1.0	57960000.0	57970000.0	118.0	113.56465148925781	10.910801887512207
1.0	57980000.0	57990000.0	100.0	111.44368743896484	10.7141752243042
1.0	57990000.0	58000000.0	105.0	120.41180419921875	11.528599739074707
1.0	58080000.0	58090000.0	101.0	107.3493881225586	10.365028381347656
1.0	58110000.0	58120000.0	122.0	122.46614074707031	11.698860168457031
1.0	58120000.0	58130000.0	102.0	123.10072326660156	11.727770805358887
1.0	58170000.0	58180000.0	123.0	125.77336120605469	11.933196067810059
1.0	58180000.0	58190000.0	119.0	124.98390197753906	11.865248680114746
1.0	58250000.0	58260000.0	107.0	123.638671875	11.761438369750977
1.0	58280000.0	58290000.0	107.0	116.79783630371094	11.18586540222168
1.0	58310000.0	58320000.0	112.0	111.83331298828125	10.75613021850586
1.0	58330000.0	58340000.0	95.0	107.86019134521484	10.429530143737793
1.0	58350000.0	58360000.0	91.0	108.72774505615234	10.47955322265625
1.0	58430000.0	58440000.0	115.0	110.48624420166016	10.657583236694336
1.0	58490000.0	58500000.0	98.0	99.66365814208984	9.769110679626465
1.0	58500000.0	58510000.0	95.0	100.39781951904297	9.738832473754883
1.0	58520000.0	58530000.0	77.0	103.190673828125	10.012845993041992
1.0	58560000.0	58570000.0	95.0	99.12542724609375	9.663372993469238
1.0	58660000.0	58670000.0	81.0	96.26338958740234	9.509574890136719
1.0	58680000.0	58690000.0	86.0	90.50265502929688	8.89704418182373
1.0	58720000.0	58730000.0	91.0	84.6076431274414	8.343064308166504
1.0	58870000.0	58880000.0	68.0	72.04974365234375	7.203783988952637
1.0	58990000.0	59000000.0	67.0	59.69929122924805	5.01554536819458
1.0	59050000.0	59060000.0	47.0	61.07781219482422	6.160304546356201
1.0	59140000.0	59150000.0	38.0	55.673431396484375	4.816617012023926
1.0	59150000.0	59160000.0	57.0	54.472679138183594	4.6212358474731445
1.0	59170000.0	59180000.0	53.0	68.3651351928711	6.975970268249512
1.0	59230000.0	59240000.0	64.0	62.41596603393555	5.777731895446777
1.0	59270000.0	59280000.0	47.0	55.85338592529297	4.420626163482666
1.0	59310000.0	59320000.0	62.0	64.8226318359375	5.85284948348999
1.0	59350000.0	59360000.0	47.0	56.41327667236328	4.707835674285889
1.0	59410000.0	59420000.0	57.0	61.025108337402344	6.265010356903076
1.0	59450000.0	59460000.0	54.0	63.544700622558594	6.464740753173828
1.0	59460000.0	59470000.0	69.0	64.18659973144531	6.510781764984131
1.0	59500000.0	59510000.0	42.0	66.3611831665039	6.688506126403809
1.0	59550000.0	59560000.0	64.0	68.4029541015625	6.869270324707031
1.0	59580000.0	59590000.0	87.0	74.3759536743164	7.532918453216553
1.0	59690000.0	59700000.0	81.0	68.5066909790039	6.840301513671875
1.0	59730000.0	59740000.0	72.0	73.45033264160156	7.404151916503906
1.0	59900000.0	59910000.0	61.0	61.4542121887207	6.2050580978393555
1.0	59910000.0	59920000.0	55.0	64.1091079711914	6.446911811828613
1.0	60020000.0	60030000.0	76.0	61.57282638549805	5.9157867431640625
1.0	60080000.0	60090000.0	52.0	55.5580940246582	5.042563438415527
1.0	60090000.0	60100000.0	59.0	63.82395553588867	6.478003025054932
1.0	60100000.0	60110000.0	55.0	61.86992263793945	5.909018039703369
1.0	60150000.0	60160000.0	57.0	57.66190719604492	4.775656700134277
1.0	60230000.0	60240000.0	55.0	63.40058517456055	5.490468502044678
1.0	60420000.0	60430000.0	101.0	84.20005798339844	8.392461776733398
1.0	60450000.0	60460000.0	77.0	81.55501556396484	8.08763313293457
1.0	60470000.0	60480000.0	90.0	90.9734115600586	9.038911819458008
1.0	60490000.0	60500000.0	85.0	88.49179077148438	8.718505859375
1.0	60530000.0	60540000.0	90.0	86.47173309326172	8.556205749511719
1.0	60580000.0	60590000.0	98.0	94.7880859375	9.390504837036133
1.0	60650000.0	60660000.0	121.0	105.0226058959961	10.314541816711426
1.0	60690000.0	60700000.0	97.0	98.3586654663086	9.585519790649414
1.0	60780000.0	60790000.0	105.0	101.75981903076172	9.936184883117676
1.0	60880000.0	60890000.0	79.0	98.36053466796875	9.619924545288086
1.0	60910000.0	60920000.0	93.0	98.6602783203125	9.66582202911377
1.0	61020000.0	61030000.0	93.0	96.26343536376953	9.431573867797852
1.0	61080000.0	61090000.0	94.0	91.96578979492188	9.041071891784668
1.0	61090000.0	61100000.0	104.0	95.49363708496094	9.456902503967285
1.0	61160000.0	61170000.0	84.0	90.66259765625	8.958474159240723
1.0	61190000.0	61200000.0	74.0	88.61894226074219	8.752241134643555
1.0	61230000.0	61240000.0	77.0	90.06642150878906	8.947341918945312
1.0	61350000.0	61360000.0	72.0	82.54574584960938	8.197160720825195
1.0	61420000.0	61430000.0	71.0	78.78605651855469	7.887382507324219
1.0	61550000.0	61560000.0	62.0	62.74518585205078	5.633847236633301
1.0	61680000.0	61690000.0	71.0	71.2406997680664	7.156243801116943
1.0	61800000.0	61810000.0	69.0	63.46498489379883	5.771115303039551
1.0	61850000.0	61860000.0	53.0	58.21148681640625	5.051671028137207
1.0	61930000.0	61940000.0	79.0	72.6996078491211	7.263470649719238
1.0	62080000.0	62090000.0	63.0	82.18511199951172	8.298062324523926
1.0	62120000.0	62130000.0	65.0	80.10478210449219	8.07736587524414
1.0	62130000.0	62140000.0	47.0	67.74906921386719	6.718713283538818
1.0	62160000.0	62170000.0	59.0	59.62119674682617	5.107759475708008
1.0	62240000.0	62250000.0	56.0	56.84867477416992	4.667129993438721
1.0	62260000.0	62270000.0	62.0	56.07954025268555	5.029772758483887
1.0	62310000.0	62320000.0	64.0	55.1440544128418	4.433721542358398
1.0	62390000.0	62400000.0	56.0	59.63373947143555	4.972212314605713
1.0	62400000.0	62410000.0	64.0	60.45030975341797	5.084752082824707
1.0	62460000.0	62470000.0	69.0	56.74531936645508	4.5657057762146
1.0	62500000.0	62510000.0	62.0	61.93598556518555	5.480546474456787
1.0	62560000.0	62570000.0	59.0	61.24058151245117	5.1567254066467285
1.0	62590000.0	62600000.0	70.0	58.97468185424805	5.240068435668945
1.0	62620000.0	62630000.0	48.0	61.6645622253418	5.053517818450928
1.0	62670000.0	62680000.0	79.0	80.4388427734375	8.048147201538086
1.0	62760000.0	62770000.0	72.0	72.6583251953125	7.205066680908203
1.0	62880000.0	62890000.0	75.0	74.9117431640625	7.597200870513916
1.0	62980000.0	62990000.0	46.0	64.9824447631836	6.524363040924072
1.0	63000000.0	63010000.0	71.0	57.703941345214844	4.954130172729492
1.0	63060000.0	63070000.0	77.0	68.32752990722656	6.632086277008057
1.0	63070000.0	63080000.0	81.0	63.76459884643555	6.011035919189453
1.0	63080000.0	63090000.0	81.0	60.4476318359375	5.001316547393799
1.0	63130000.0	63140000.0	50.0	63.169456481933594	5.946369647979736
1.0	63150000.0	63160000.0	50.0	58.45989227294922	4.915905952453613
1.0	63170000.0	63180000.0	67.0	64.0264892578125	6.024008750915527
1.0	63190000.0	63200000.0	75.0	62.79323196411133	6.290750503540039
1.0	63290000.0	63300000.0	71.0	66.15917205810547	5.6347975730896
1.0	63410000.0	63420000.0	81.0	95.86980438232422	9.464938163757324
1.0	63420000.0	63430000.0	86.0	89.24406433105469	8.791709899902344
1.0	63450000.0	63460000.0	85.0	98.4434814453125	9.6759672164917
1.0	63480000.0	63490000.0	99.0	95.77748107910156	9.39599609375
1.0	63570000.0	63580000.0	90.0	96.56900787353516	9.429422378540039
1.0	63670000.0	63680000.0	110.0	107.84754943847656	10.546903610229492
1.0	63720000.0	63730000.0	77.0	107.41453552246094	10.444795608520508
1.0	63750000.0	63760000.0	85.0	107.17234802246094	10.560763359069824
1.0	63760000.0	63770000.0	101.0	98.77871704101562	9.752593994140625
1.0	63770000.0	63780000.0	95.0	101.50390625	10.088157653808594
1.0	63790000.0	63800000.0	86.0	97.36241149902344	9.676746368408203
1.0	63840000.0	63850000.0	57.0	66.16888427734375	5.66730260848999
1.0	63930000.0	63940000.0	43.0	54.44295120239258	4.38523530960083
1.0	64010000.0	64020000.0	58.0	59.32244873046875	6.065489292144775
1.0	64020000.0	64030000.0	54.0	57.873016357421875	4.873238563537598
1.0	64110000.0	64120000.0	64.0	57.626976013183594	4.667995929718018
1.0	64250000.0	64260000.0	74.0	63.96885299682617	5.813109874725342
1.0	64270000.0	64280000.0	70.0	69.92216491699219	6.942954063415527
1.0	64310000.0	64320000.0	76.0	68.03760528564453	6.802600860595703
1.0	64370000.0	64380000.0	59.0	70.72286987304688	7.041015625
1.0	64400000.0	64410000.0	81.0	67.81880950927734	6.783654689788818
1.0	64420000.0	64430000.0	79.0	76.0266342163086	7.563036918640137
1.0	64560000.0	64570000.0	81.0	78.7589111328125	7.762489318847656
1.0	64670000.0	64680000.0	75.0	97.46678161621094	9.77047061920166
1.0	64730000.0	64740000.0	92.0	79.92576599121094	8.035543441772461
1.0	64770000.0	64780000.0	76.0	80.92082214355469	8.045701026916504
1.0	64850000.0	64860000.0	62.0	84.6819839477539	8.409387588500977
1.0	64860000.0	64870000.0	90.0	81.43932342529297	8.12507152557373
1.0	64900000.0	64910000.0	84.0	79.62510681152344	7.941282749176025
1.0	64910000.0	64920000.0	80.0	85.48553466796875	8.59031867980957
1.0	65040000.0	65050000.0	58.0	69.37641906738281	6.9401984214782715
1.0	65060000.0	65070000.0	68.0	67.62516784667969	6.7620744705200195
1.0	65070000.0	65080000.0	58.0	66.48845672607422	6.678414821624756
1.0	65130000.0	65140000.0	56.0	66.44873046875	6.66522741317749
1.0	65210000.0	65220000.0	50.0	58.9039192199707	4.833804130554199
1.0	65240000.0	65250000.0	51.0	61.554908752441406	5.269416332244873
1.0	65270000.0	65280000.0	62.0	58.682159423828125	4.871087551116943
1.0	65280000.0	65290000.0	53.0	60.19490432739258	5.1484832763671875
1.0	65360000.0	65370000.0	68.0	55.71222686767578	4.34409236907959
1.0	65420000.0	65430000.0	66.0	58.80253219604492	5.402490139007568
1.0	65510000.0	65520000.0	47.0	62.74260330200195	6.251699924468994
1.0	65620000.0	65630000.0	69.0	61.735984802246094	5.571463108062744
1.0	65660000.0	65670000.0	62.0	66.14915466308594	6.622939109802246
1.0	65680000.0	65690000.0	54.0	68.21407318115234	6.694207668304443
1.0	65690000.0	65700000.0	44.0	58.83147430419922	4.818079948425293
1.0	65790000.0	65800000.0	81.0	76.0168228149414	7.571335792541504
1.0	65950000.0	65960000.0	77.0	74.82798767089844	7.500421047210693
1.0	65960000.0	65970000.0	84.0	72.01728820800781	7.196630954742432
1.0	65970000.0	65980000.0	89.0	78.55274200439453	7.847430229187012
1.0	65990000.0	66000000.0	74.0	80.18080139160156	7.978248596191406
1.0	66140000.0	66150000.0	76.0	98.11394500732422	9.572279930114746
1.0	66180000.0	66190000.0	103.0	111.95256042480469	10.806775093078613
1.0	66300000.0	66310000.0	93.0	116.22813415527344	11.141569137573242
1.0	66310000.0	66320000.0	106.0	119.92881774902344	11.512518882751465
1.0	66320000.0	66330000.0	122.0	117.86466217041016	11.341161727905273
1.0	66450000.0	66460000.0	117.0	106.924072265625	10.378305435180664
1.0	66470000.0	66480000.0	115.0	116.98612213134766	11.236913681030273
1.0	66500000.0	66510000.0	106.0	114.16519927978516	11.010343551635742
1.0	66550000.0	66560000.0	132.0	105.24397277832031	10.204553604125977
1.0	66580000.0	66590000.0	113.0	109.36381530761719	10.580068588256836
1.0	66700000.0	66710000.0	84.0	91.25016784667969	8.940042495727539
1.0	66950000.0	66960000.0	62.0	81.1529541015625	8.025243759155273
1.0	66960000.0	66970000.0	114.0	106.3393325805664	10.386529922485352
1.0	67100000.0	67110000.0	98.0	103.40528869628906	10.037333488464355
1.0	67130000.0	67140000.0	97.0	104.343017578125	10.147817611694336
1.0	67180000.0	67190000.0	97.0	97.97315979003906	9.60800838470459
1.0	67270000.0	67280000.0	58.0	84.3169174194336	8.356874465942383
1.0	67360000.0	67370000.0	60.0	69.93620300292969	7.008447170257568
1.0	67480000.0	67490000.0	72.0	58.93253707885742	4.833308219909668
1.0	67510000.0	67520000.0	54.0	57.81782150268555	5.076690196990967
1.0	67570000.0	67580000.0	72.0	80.70797729492188	8.052172660827637
1.0	67590000.0	67600000.0	77.0	75.13581085205078	7.457984924316406
1.0	67600000.0	67610000.0	75.0	69.25181579589844	6.199809551239014
1.0	67610000.0	67620000.0	81.0	80.09967803955078	8.004194259643555
1.0	67720000.0	67730000.0	74.0	82.72113800048828	8.248602867126465
1.0	67730000.0	67740000.0	71.0	85.85313415527344	8.624490737915039
1.0	67890000.0	67900000.0	57.0	61.221580505371094	4.9082441329956055
1.0	67970000.0	67980000.0	74.0	78.58021545410156	7.921577453613281
1.0	68010000.0	68020000.0	64.0	60.24823760986328	4.83024263381958
1.0	68070000.0	68080000.0	61.0	70.62998962402344	7.080811977386475
1.0	68160000.0	68170000.0	57.0	62.12516403198242	5.3270158767700195
1.0	68180000.0	68190000.0	53.0	54.9101676940918	4.2021403312683105
1.0	68190000.0	68200000.0	57.0	58.020057678222656	4.759606838226318
1.0	68280000.0	68290000.0	62.0	56.0648307800293	4.336594581604004
1.0	68320000.0	68330000.0	67.0	74.03832244873047	7.465476036071777
1.0	68350000.0	68360000.0	61.0	69.94011688232422	7.031320095062256
1.0	68360000.0	68370000.0	57.0	75.48665618896484	7.633326530456543
1.0	68390000.0	68400000.0	52.0	81.90310668945312	8.222909927368164
1.0	68410000.0	68420000.0	88.0	75.39482116699219	7.522208213806152
1.0	68480000.0	68490000.0	76.0	77.10963439941406	7.74921178817749
1.0	68500000.0	68510000.0	73.0	78.96121978759766	7.988709449768066
1.0	68560000.0	68570000.0	48.0	64.74390411376953	6.171452522277832
1.0	68590000.0	68600000.0	57.0	55.0025634765625	4.438486576080322
1.0	68610000.0	68620000.0	79.0	56.781333923339844	4.652264595031738
1.0	68670000.0	68680000.0	50.0	65.52311706542969	6.334307670593262
1.0	68710000.0	68720000.0	102.0	91.7212142944336	9.112077713012695
1.0	68830000.0	68840000.0	101.0	87.02626037597656	8.664152145385742
1.0	68840000.0	68850000.0	104.0	85.73492431640625	8.45134162902832
1.0	68870000.0	68880000.0	76.0	94.64634704589844	9.326349258422852
1.0	68970000.0	68980000.0	97.0	126.98622131347656	11.615188598632812
1.0	69000000.0	69010000.0	107.0	125.36955261230469	11.594751358032227
1.0	69040000.0	69050000.0	149.0	138.5663299560547	12.933842658996582
1.0	69050000.0	69060000.0	124.0	126.91712951660156	12.006540298461914
1.0	69150000.0	69160000.0	100.0	128.7223358154297	12.16088581085205
1.0	69180000.0	69190000.0	128.0	148.57839965820312	13.532903671264648
1.0	69190000.0	69200000.0	152.0	136.77029418945312	12.775266647338867
1.0	69220000.0	69230000.0	160.0	152.10018920898438	13.775609970092773
1.0	69260000.0	69270000.0	157.0	150.66551208496094	13.650349617004395
1.0	69290000.0	69300000.0	159.0	159.05809020996094	14.169316291809082
1.0	69440000.0	69450000.0	159.0	159.61534118652344	13.855969429016113
1.0	69510000.0	69520000.0	132.0	165.1841583251953	14.15185546875
1.0	69520000.0	69530000.0	153.0	160.22756958007812	13.818598747253418
1.0	69550000.0	69560000.0	193.0	164.71755981445312	13.981328010559082
1.0	69570000.0	69580000.0	152.0	161.7755584716797	14.011337280273438
1.0	69640000.0	69650000.0	155.0	163.0463104248047	14.173202514648438
1.0	69650000.0	69660000.0	171.0	165.92039489746094	14.2921142578125
1.0	69700000.0	69710000.0	196.0	164.38833618164062	14.171638488769531
1.0	69710000.0	69720000.0	154.0	173.3779296875	14.314477920532227
1.0	69870000.0	69880000.0	163.0	178.96688842773438	14.478851318359375
1.0	69880000.0	69890000.0	192.0	178.3347625732422	14.609109878540039
1.0	69980000.0	69990000.0	152.0	164.41477966308594	14.342859268188477
1.0	70040000.0	70050000.0	137.0	147.8436737060547	13.482610702514648
1.0	70170000.0	70180000.0	150.0	149.3994903564453	13.30077075958252
1.0	70190000.0	70200000.0	159.0	161.86721801757812	14.013273239135742
1.0	70240000.0	70250000.0	130.0	141.74624633789062	13.088960647583008
1.0	70460000.0	70470000.0	102.0	117.92463684082031	11.292020797729492
1.0	70510000.0	70520000.0	116.0	134.46688842773438	12.566431999206543
1.0	70520000.0	70530000.0	113.0	130.3346710205078	12.269566535949707
1.0	70530000.0	70540000.0	131.0	126.66255187988281	11.99441909790039
1.0	70630000.0	70640000.0	60.0	76.33526611328125	6.953234672546387
1.0	70680000.0	70690000.0	69.0	61.09710693359375	4.970513343811035
1.0	70710000.0	70720000.0	58.0	56.37178421020508	5.125154972076416
1.0	70720000.0	70730000.0	58.0	63.2095947265625	5.38607120513916
1.0	70740000.0	70750000.0	49.0	60.51398849487305	5.25892972946167
1.0	70840000.0	70850000.0	93.0	82.1307601928711	8.17674446105957
1.0	70870000.0	70880000.0	82.0	85.59114074707031	8.51899528503418
1.0	70880000.0	70890000.0	68.0	69.79292297363281	6.259883880615234
1.0	71100000.0	71110000.0	138.0	142.56410217285156	13.152717590332031
1.0	71130000.0	71140000.0	134.0	134.6915283203125	12.567388534545898
1.0	71140000.0	71150000.0	133.0	133.7925567626953	12.532002449035645
1.0	71150000.0	71160000.0	132.0	128.13735961914062	12.112192153930664
1.0	71220000.0	71230000.0	151.0	154.21786499023438	13.87976360321045
1.0	71330000.0	71340000.0	173.0	160.71656799316406	13.97599983215332
1.0	71370000.0	71380000.0	173.0	162.4137420654297	14.291361808776855
1.0	71430000.0	71440000.0	158.0	144.5550994873047	13.286600112915039
1.0	71450000.0	71460000.0	152.0	135.82778930664062	12.328561782836914
1.0	71480000.0	71490000.0	124.0	131.21136474609375	12.504384994506836
1.0	71520000.0	71530000.0	89.0	81.61038970947266	8.188223838806152
1.0	71550000.0	71560000.0	93.0	107.54229736328125	10.490992546081543
1.0	71630000.0	71640000.0	146.0	120.86885070800781	11.562593460083008
1.0	71730000.0	71740000.0	113.0	124.80415344238281	11.81857681274414
1.0	71750000.0	71760000.0	123.0	130.26840209960938	12.276840209960938
1.0	71790000.0	71800000.0	106.0	138.4765625	12.90234375
1.0	71820000.0	71830000.0	135.0	137.87118530273438	12.846722602844238
1.0	71840000.0	71850000.0	125.0	143.87490844726562	13.283609390258789
1.0	71870000.0	71880000.0	107.0	133.25416564941406	12.475910186767578
1.0	71890000.0	71900000.0	140.0	127.46498107910156	12.060521125793457
1.0	71920000.0	71930000.0	142.0	131.4416961669922	12.316503524780273
1.0	72010000.0	72020000.0	130.0	144.39157104492188	13.25535774230957
1.0	72030000.0	72040000.0	144.0	143.83590698242188	13.20593547821045
1.0	72040000.0	72050000.0	127.0	140.58982849121094	12.994462966918945
1.0	72080000.0	72090000.0	169.0	157.81259155273438	13.776951789855957
1.0	72150000.0	72160000.0	153.0	158.0093231201172	13.910466194152832
1.0	72380000.0	72390000.0	129.0	149.12136840820312	13.377035140991211
1.0	72410000.0	72420000.0	130.0	144.8485870361328	13.273231506347656
1.0	72460000.0	72470000.0	151.0	156.4993438720703	13.796430587768555
1.0	72570000.0	72580000.0	159.0	170.55014038085938	14.374295234680176
1.0	72610000.0	72620000.0	166.0	182.92886352539062	14.594937324523926
1.0	72620000.0	72630000.0	200.0	179.2178955078125	14.678014755249023
1.0	72630000.0	72640000.0	178.0	179.89767456054688	14.527032852172852
1.0	72700000.0	72710000.0	221.0	157.0286865234375	13.472620010375977
1.0	72720000.0	72730000.0	191.0	159.91372680664062	14.43225383758545
1.0	72770000.0	72780000.0	46.0	99.52254486083984	9.950368881225586
1.0	72830000.0	72840000.0	174.0	148.52523803710938	12.905725479125977
1.0	72870000.0	72880000.0	173.0	162.48001098632812	13.166099548339844
1.0	72910000.0	72920000.0	171.0	180.87710571289062	14.702463150024414
1.0	72960000.0	72970000.0	169.0	180.7676239013672	14.588632583618164
1.0	73030000.0	73040000.0	173.0	184.0277557373047	14.616192817687988
1.0	73100000.0	73110000.0	235.0	190.94424438476562	14.793354988098145
1.0	73250000.0	73260000.0	203.0	218.6790008544922	15.1123046875
1.0	73390000.0	73400000.0	211.0	207.6295928955078	15.04045295715332
1.0	73440000.0	73450000.0	173.0	165.77871704101562	14.416677474975586
1.0	73480000.0	73490000.0	209.0	207.92318725585938	15.026135444641113
1.0	73500000.0	73510000.0	190.0	212.4015655517578	15.066385269165039
1.0	73570000.0	73580000.0	218.0	219.80776977539062	15.108640670776367
1.0	73590000.0	73600000.0	206.0	217.2268524169922	15.095830917358398
1.0	73620000.0	73630000.0	228.0	222.66952514648438	15.123967170715332
1.0	73640000.0	73650000.0	217.0	223.17617797851562	15.130136489868164
1.0	73660000.0	73670000.0	194.0	211.95602416992188	15.064419746398926
1.0	73730000.0	73740000.0	222.0	215.72378540039062	15.094555854797363
1.0	73740000.0	73750000.0	235.0	213.4409637451172	15.157999992370605
1.0	73770000.0	73780000.0	184.0	201.96621704101562	14.997182846069336
1.0	73790000.0	73800000.0	184.0	192.3506622314453	14.896116256713867
1.0	73940000.0	73950000.0	148.0	174.9252166748047	14.675132751464844
1.0	73960000.0	73970000.0	179.0	170.22653198242188	14.693231582641602
1.0	74000000.0	74010000.0	185.0	166.886474609375	14.503183364868164
1.0	74040000.0	74050000.0	123.0	166.58682250976562	14.434188842773438
1.0	74100000.0	74110000.0	165.0	159.62335205078125	14.168462753295898
1.0	74150000.0	74160000.0	161.0	158.87904357910156	14.151636123657227
1.0	74210000.0	74220000.0	157.0	161.7567901611328	14.29973030090332
1.0	74260000.0	74270000.0	145.0	139.6882781982422	12.947657585144043
1.0	74320000.0	74330000.0	152.0	152.3291473388672	13.759028434753418
1.0	74340000.0	74350000.0	159.0	158.33358764648438	14.078198432922363
1.0	74360000.0	74370000.0	144.0	156.03692626953125	13.97654914855957
1.0	74390000.0	74400000.0	176.0	153.8411407470703	13.84679126739502
1.0	74410000.0	74420000.0	175.0	163.2099151611328	14.20973014831543
1.0	74420000.0	74430000.0	171.0	167.8673553466797	14.598164558410645
1.0	74440000.0	74450000.0	137.0	159.39833068847656	13.980453491210938
1.0	74480000.0	74490000.0	163.0	157.2036590576172	14.035676956176758
1.0	74500000.0	74510000.0	192.0	168.5155487060547	14.644462585449219
1.0	74630000.0	74640000.0	146.0	151.27906799316406	13.769235610961914
1.0	74640000.0	74650000.0	123.0	137.71766662597656	12.797250747680664
1.0	74670000.0	74680000.0	82.0	103.2364273071289	10.164039611816406
1.0	74760000.0	74770000.0	123.0	126.31009674072266	11.96739387512207
1.0	74860000.0	74870000.0	138.0	138.32601928710938	12.850896835327148
1.0	74990000.0	75000000.0	178.0	142.60797119140625	13.040507316589355
1.0	75040000.0	75050000.0	127.0	160.43435668945312	14.077349662780762
1.0	75150000.0	75160000.0	140.0	109.55908203125	10.287881851196289
1.0	75160000.0	75170000.0	82.0	105.544189453125	10.358845710754395
1.0	75170000.0	75180000.0	70.0	81.95443725585938	8.24348258972168
1.0	75180000.0	75190000.0	83.0	78.6809310913086	7.973992824554443
1.0	75270000.0	75280000.0	140.0	142.69967651367188	12.81425666809082
1.0	75460000.0	75470000.0	185.0	192.40313720703125	14.801286697387695
1.0	75560000.0	75570000.0	180.0	177.703125	14.557795524597168
1.0	75670000.0	75680000.0	139.0	149.09954833984375	13.340597152709961
1.0	75690000.0	75700000.0	133.0	146.76123046875	13.391914367675781
1.0	75780000.0	75790000.0	143.0	141.51022338867188	13.04156494140625
1.0	76050000.0	76060000.0	116.0	119.3013687133789	11.409605026245117
1.0	76070000.0	76080000.0	154.0	128.768310546875	12.197555541992188
1.0	76090000.0	76100000.0	110.0	111.5330810546875	10.746467590332031
1.0	76250000.0	76260000.0	77.0	75.75959014892578	7.493144989013672
1.0	76310000.0	76320000.0	107.0	117.86451721191406	11.097567558288574
1.0	76340000.0	76350000.0	122.0	123.70220947265625	11.788187026977539
1.0	76360000.0	76370000.0	129.0	123.4279556274414	11.76563549041748
1.0	76370000.0	76380000.0	114.0	124.12191009521484	11.806407928466797
1.0	76430000.0	76440000.0	117.0	128.91311645507812	12.173151016235352
1.0	76490000.0	76500000.0	116.0	126.81913757324219	11.99171257019043
1.0	76540000.0	76550000.0	119.0	113.7816162109375	10.889848709106445
1.0	76590000.0	76600000.0	115.0	128.64498901367188	12.11623764038086
1.0	76660000.0	76670000.0	120.0	133.35079956054688	12.461862564086914
1.0	76690000.0	76700000.0	147.0	130.44827270507812	12.234556198120117
1.0	76740000.0	76750000.0	110.0	135.13812255859375	12.600305557250977
1.0	76840000.0	76850000.0	152.0	144.5332489013672	13.25616455078125
1.0	76930000.0	76940000.0	135.0	134.92666625976562	12.595022201538086
1.0	77050000.0	77060000.0	124.0	118.48200988769531	11.289029121398926
1.0	77120000.0	77130000.0	122.0	142.5199737548828	13.149371147155762
1.0	77170000.0	77180000.0	110.0	143.41812133789062	13.194799423217773
1.0	77190000.0	77200000.0	136.0	135.53526306152344	12.618553161621094
1.0	77220000.0	77230000.0	140.0	139.31546020507812	12.904563903808594
1.0	77260000.0	77270000.0	115.0	136.79283142089844	12.750370979309082
1.0	77290000.0	77300000.0	114.0	139.63560485839844	12.935340881347656
1.0	77340000.0	77350000.0	124.0	134.32427978515625	12.550004959106445
1.0	77370000.0	77380000.0	101.0	111.09407043457031	10.687616348266602
1.0	77380000.0	77390000.0	126.0	118.78192138671875	11.324663162231445
1.0	77410000.0	77420000.0	143.0	122.10786437988281	11.58658218383789
1.0	77510000.0	77520000.0	105.0	108.50113677978516	10.501874923706055
1.0	77530000.0	77540000.0	116.0	106.48191833496094	10.386902809143066
1.0	77560000.0	77570000.0	92.0	95.68500518798828	9.36506175994873
1.0	77580000.0	77590000.0	64.0	80.94975280761719	8.045045852661133
1.0	77680000.0	77690000.0	60.0	75.77128601074219	6.855104923248291
1.0	77740000.0	77750000.0	114.0	104.61014556884766	10.203639030456543
1.0	77830000.0	77840000.0	102.0	107.65220642089844	10.409292221069336
1.0	77890000.0	77900000.0	99.0	108.475830078125	10.542773246765137
1.0	77930000.0	77940000.0	91.0	92.23393249511719	9.033516883850098
1.0	77960000.0	77970000.0	101.0	91.6604232788086	9.0563383102417
1.0	77990000.0	78000000.0	93.0	85.55778503417969	8.480321884155273
1.0	78060000.0	78070000.0	69.0	65.20318603515625	5.614609718322754
1.0	78070000.0	78080000.0	54.0	66.23722839355469	6.203009605407715
1.0	78120000.0	78130000.0	61.0	60.72987747192383	5.195737361907959
1.0	78230000.0	78240000.0	89.0	78.2317886352539	8.020630836486816
1.0	78300000.0	78310000.0	64.0	60.19386672973633	5.105477333068848
1.0	78330000.0	78340000.0	39.0	53.369537353515625	4.143136501312256
1.0	78350000.0	78360000.0	46.0	61.84014129638672	5.4678635597229
1.0	78560000.0	78570000.0	65.0	68.59379577636719	6.817820072174072
1.0	78570000.0	78580000.0	67.0	74.12664031982422	7.409609317779541
1.0	78580000.0	78590000.0	58.0	71.68660736083984	7.124794006347656
1.0	78710000.0	78720000.0	73.0	73.54663848876953	7.263838768005371
1.0	78740000.0	78750000.0	90.0	86.18869018554688	8.441594123840332
1.0	78800000.0	78810000.0	91.0	102.62519836425781	10.020936965942383
1.0	78830000.0	78840000.0	91.0	106.95018005371094	10.38172435760498
1.0	78850000.0	78860000.0	94.0	107.03902435302734	10.390924453735352
1.0	78890000.0	78900000.0	117.0	112.1883544921875	10.825723648071289
1.0	79010000.0	79020000.0	131.0	128.26150512695312	12.221653938293457
1.0	79110000.0	79120000.0	78.0	91.30000305175781	9.051918029785156
1.0	79120000.0	79130000.0	74.0	101.6289291381836	9.883401870727539
1.0	79160000.0	79170000.0	115.0	139.4994354248047	12.407694816589355
1.0	79210000.0	79220000.0	151.0	130.2852783203125	12.28123664855957
1.0	79230000.0	79240000.0	150.0	138.79629516601562	12.905242919921875
1.0	79240000.0	79250000.0	150.0	140.52011108398438	13.017623901367188
1.0	79320000.0	79330000.0	141.0	160.1412353515625	14.137380599975586
1.0	79330000.0	79340000.0	163.0	159.5894775390625	13.97423267364502
1.0	79350000.0	79360000.0	149.0	154.28338623046875	13.872754096984863
1.0	79360000.0	79370000.0	172.0	157.1958770751953	14.007148742675781
1.0	79470000.0	79480000.0	153.0	170.16983032226562	14.25922679901123
1.0	79520000.0	79530000.0	184.0	178.6631622314453	14.661188125610352
1.0	79530000.0	79540000.0	159.0	174.96728515625	14.745341300964355
1.0	79570000.0	79580000.0	153.0	169.1455078125	14.300750732421875
1.0	79660000.0	79670000.0	143.0	170.16159057617188	14.691266059875488
1.0	79750000.0	79760000.0	176.0	170.3314208984375	14.511958122253418
1.0	79770000.0	79780000.0	172.0	174.74002075195312	14.606801986694336
1.0	79780000.0	79790000.0	139.0	156.49061584472656	14.015640258789062
1.0	79870000.0	79880000.0	194.0	167.63511657714844	14.569944381713867
1.0	79910000.0	79920000.0	170.0	167.4098358154297	14.559643745422363
1.0	80010000.0	80020000.0	169.0	167.97903442382812	14.438613891601562
1.0	80170000.0	80180000.0	132.0	159.977294921875	14.040681838989258
1.0	80210000.0	80220000.0	135.0	145.33224487304688	13.319610595703125
1.0	80240000.0	80250000.0	169.0	154.67160034179688	13.89244556427002
1.0	80300000.0	80310000.0	151.0	158.21780395507812	14.089314460754395
1.0	80480000.0	80490000.0	165.0	159.3594970703125	14.160130500793457
1.0	80510000.0	80520000.0	143.0	171.5115966796875	14.424652099609375
1.0	80580000.0	80590000.0	179.0	176.1142120361328	14.678474426269531
1.0	80700000.0	80710000.0	162.0	170.93344116210938	14.602304458618164
1.0	80740000.0	80750000.0	173.0	177.39523315429688	14.84333610534668
1.0	80790000.0	80800000.0	174.0	169.05511474609375	14.506184577941895
1.0	80900000.0	80910000.0	161.0	159.10671997070312	13.8829927444458
1.0	80950000.0	80960000.0	165.0	152.16651916503906	13.7374906539917
1.0	80970000.0	80980000.0	153.0	159.78610229492188	13.868535995483398
1.0	80990000.0	81000000.0	132.0	157.22816467285156	13.997566223144531
1.0	81040000.0	81050000.0	148.0	161.78671264648438	14.137715339660645
1.0	81060000.0	81070000.0	149.0	166.93917846679688	14.550729751586914
1.0	81070000.0	81080000.0	161.0	159.51748657226562	14.062257766723633
1.0	81150000.0	81160000.0	179.0	154.367431640625	13.768220901489258
1.0	81190000.0	81200000.0	126.0	142.5760498046875	13.096844673156738
1.0	81230000.0	81240000.0	129.0	156.46961975097656	13.938924789428711
1.0	81240000.0	81250000.0	139.0	155.0463104248047	13.69421672821045
1.0	81340000.0	81350000.0	127.0	145.14517211914062	13.2918119430542
1.0	81370000.0	81380000.0	148.0	151.16033935546875	13.668764114379883
1.0	81390000.0	81400000.0	160.0	157.91152954101562	14.081094741821289
1.0	81500000.0	81510000.0	117.0	143.41448974609375	13.17448902130127
1.0	81530000.0	81540000.0	149.0	158.1215362548828	13.798047065734863
1.0	81560000.0	81570000.0	141.0	158.74325561523438	13.894556999206543
1.0	81650000.0	81660000.0	131.0	148.45950317382812	13.304746627807617
1.0	81670000.0	81680000.0	126.0	148.59024047851562	13.300190925598145
1.0	81780000.0	81790000.0	112.0	134.39254760742188	12.555649757385254
1.0	81840000.0	81850000.0	108.0	128.04916381835938	12.071273803710938
1.0	81920000.0	81930000.0	133.0	117.53800964355469	11.235982894897461
1.0	81950000.0	81960000.0	129.0	122.54207611083984	11.696815490722656
1.0	82010000.0	82020000.0	101.0	108.90220642089844	10.502437591552734
1.0	82040000.0	82050000.0	112.0	113.00077819824219	10.825647354125977
1.0	82090000.0	82100000.0	96.0	116.96965026855469	11.197563171386719
1.0	82260000.0	82270000.0	93.0	89.55514526367188	8.851221084594727
1.0	82320000.0	82330000.0	104.0	110.04679107666016	10.582468032836914
1.0	82340000.0	82350000.0	98.0	102.037353515625	9.880663871765137
1.0	82440000.0	82450000.0	101.0	107.7231674194336	10.368390083312988
1.0	82540000.0	82550000.0	111.0	123.90916442871094	11.757608413696289
1.0	82550000.0	82560000.0	125.0	122.845458984375	11.675152778625488
1.0	82660000.0	82670000.0	163.0	128.00692749023438	12.088098526000977
1.0	82740000.0	82750000.0	136.0	141.55349731445312	13.074109077453613
1.0	82770000.0	82780000.0	145.0	136.0443115234375	12.701201438903809
1.0	82830000.0	82840000.0	137.0	142.5335693359375	13.110949516296387
1.0	82860000.0	82870000.0	127.0	145.66891479492188	13.333081245422363
1.0	82880000.0	82890000.0	138.0	144.13601684570312	13.220792770385742
1.0	82930000.0	82940000.0	131.0	134.14944458007812	12.544252395629883
1.0	83000000.0	83010000.0	182.0	159.2350311279297	14.059389114379883
1.0	83090000.0	83100000.0	146.0	162.09716796875	13.971491813659668
1.0	83110000.0	83120000.0	159.0	154.45144653320312	13.616033554077148
1.0	83190000.0	83200000.0	163.0	158.52389526367188	14.1239652633667
1.0	83290000.0	83300000.0	132.0	142.33657836914062	13.126025199890137
1.0	83350000.0	83360000.0	141.0	146.81704711914062	13.402216911315918
1.0	83430000.0	83440000.0	140.0	138.09878540039062	12.808561325073242
1.0	83560000.0	83570000.0	134.0	115.49375915527344	12.098298072814941
1.0	83620000.0	83630000.0	45.0	69.66897583007812	12.993403434753418
1.0	83930000.0	83940000.0	35.0	75.28192138671875	13.785781860351562
1.0	83950000.0	83960000.0	53.0	81.43690490722656	20.56492042541504
1.0	84010000.0	84020000.0	83.0	100.08177185058594	9.717428207397461
1.0	84050000.0	84060000.0	135.0	110.06876373291016	10.65014934539795
1.0	84070000.0	84080000.0	112.0	110.85624694824219	10.691793441772461
1.0	84080000.0	84090000.0	91.0	105.98851013183594	10.226629257202148
1.0	84100000.0	84110000.0	100.0	99.1997299194336	9.718009948730469
1.0	84110000.0	84120000.0	99.0	107.98075866699219	10.478535652160645
1.0	84130000.0	84140000.0	94.0	104.33782958984375	10.112752914428711
1.0	84150000.0	84160000.0	58.0	84.79744720458984	8.372601509094238
1.0	84190000.0	84200000.0	84.0	94.82194519042969	9.281485557556152
1.0	84240000.0	84250000.0	74.0	90.8232421875	8.9854097366333
1.0	84260000.0	84270000.0	85.0	80.655029296875	8.049102783203125
1.0	84270000.0	84280000.0	85.0	84.78807067871094	8.431158065795898
1.0	84280000.0	84290000.0	76.0	75.56809997558594	7.585209846496582
1.0	84310000.0	84320000.0	65.0	71.624267578125	7.163842678070068
1.0	84340000.0	84350000.0	76.0	68.8733901977539	6.845404148101807
1.0	84360000.0	84370000.0	61.0	67.45811462402344	6.398987770080566
1.0	84370000.0	84380000.0	70.0	70.13380432128906	7.001370429992676
1.0	84420000.0	84430000.0	71.0	71.55561828613281	7.119156837463379
1.0	84480000.0	84490000.0	72.0	76.93135070800781	7.69595193862915
1.0	84550000.0	84560000.0	72.0	69.09675598144531	6.438071250915527
1.0	84560000.0	84570000.0	79.0	72.46453857421875	7.217452049255371
1.0	84780000.0	84790000.0	76.0	70.32115936279297	7.098193168640137
1.0	84810000.0	84820000.0	55.0	68.12681579589844	6.792109489440918
1.0	84840000.0	84850000.0	75.0	73.09449768066406	7.329440116882324
1.0	84870000.0	84880000.0	58.0	68.93873596191406	6.8963775634765625
1.0	84940000.0	84950000.0	74.0	74.87556457519531	7.026693820953369
1.0	85110000.0	85120000.0	49.0	58.10760498046875	5.368685245513916
1.0	85120000.0	85130000.0	52.0	58.945411682128906	5.327374458312988
1.0	85190000.0	85200000.0	80.0	82.4645767211914	8.292264938354492
1.0	85220000.0	85230000.0	65.0	74.90846252441406	7.4803876876831055
1.0	85250000.0	85260000.0	83.0	86.08482360839844	8.6377534866333
1.0	85330000.0	85340000.0	78.0	81.19950103759766	8.030266761779785
1.0	85370000.0	85380000.0	89.0	84.15006256103516	8.388035774230957
1.0	85410000.0	85420000.0	77.0	74.809326171875	7.4125261306762695
1.0	85490000.0	85500000.0	76.0	72.34553527832031	7.212855339050293
1.0	85530000.0	85540000.0	63.0	82.50917053222656	8.280878067016602
1.0	85570000.0	85580000.0	80.0	76.35209655761719	7.653811454772949
1.0	85700000.0	85710000.0	74.0	68.76652526855469	6.992814064025879
1.0	85770000.0	85780000.0	59.0	65.70686340332031	6.687830448150635
1.0	85840000.0	85850000.0	55.0	61.96522903442383	6.3286566734313965
1.0	85860000.0	85870000.0	56.0	63.644432067871094	6.448890686035156
1.0	86010000.0	86020000.0	63.0	73.47499084472656	7.3048248291015625
1.0	86050000.0	86060000.0	63.0	86.0092544555664	8.684903144836426
1.0	86080000.0	86090000.0	59.0	74.7149429321289	7.4330244064331055
1.0	86090000.0	86100000.0	59.0	66.17623138427734	5.521117210388184
1.0	86170000.0	86180000.0	78.0	72.85008239746094	6.352811336517334
1.0	86180000.0	86190000.0	107.0	98.16062927246094	9.780627250671387
1.0	86220000.0	86230000.0	98.0	95.41798400878906	9.423489570617676
1.0	86370000.0	86380000.0	108.0	107.82383728027344	10.443788528442383
1.0	86440000.0	86450000.0	117.0	119.38436126708984	11.441749572753906
1.0	86520000.0	86530000.0	109.0	118.61527252197266	11.335336685180664
1.0	86570000.0	86580000.0	131.0	114.36551666259766	10.980504989624023
1.0	86600000.0	86610000.0	111.0	110.17051696777344	10.619587898254395
1.0	86620000.0	86630000.0	89.0	104.24888610839844	10.103940963745117
1.0	86680000.0	86690000.0	86.0	92.04820251464844	9.068316459655762
1.0	86720000.0	86730000.0	79.0	103.98194885253906	10.152103424072266
1.0	86830000.0	86840000.0	59.0	75.2043685913086	7.146710395812988
1.0	86840000.0	86850000.0	85.0	68.09492492675781	6.806092739105225
1.0	86880000.0	86890000.0	71.0	77.42411804199219	7.686232089996338
1.0	86890000.0	86900000.0	104.0	77.43856048583984	7.718593597412109
1.0	86990000.0	87000000.0	80.0	90.30377197265625	8.885931015014648
1.0	87020000.0	87030000.0	99.0	92.20079040527344	9.091508865356445
1.0	87040000.0	87050000.0	80.0	84.11775207519531	8.275125503540039
1.0	87050000.0	87060000.0	92.0	92.25761413574219	9.201833724975586
1.0	87190000.0	87200000.0	60.0	59.756134033203125	5.257004737854004
1.0	87350000.0	87360000.0	54.0	60.223716735839844	5.074389934539795
1.0	87410000.0	87420000.0	54.0	64.7841796875	6.55283260345459
1.0	87470000.0	87480000.0	62.0	66.35963439941406	6.679396629333496
1.0	87620000.0	87630000.0	65.0	83.27847290039062	8.218820571899414
1.0	87650000.0	87660000.0	96.0	93.8084487915039	9.263134956359863
1.0	87700000.0	87710000.0	84.0	90.65462493896484	8.945656776428223
1.0	87800000.0	87810000.0	64.0	63.813011169433594	6.472532749176025
1.0	87830000.0	87840000.0	81.0	81.52912139892578	8.040943145751953
1.0	87850000.0	87860000.0	98.0	80.3947525024414	7.894174098968506
1.0	87910000.0	87920000.0	76.0	79.4503402709961	7.902430534362793
1.0	88070000.0	88080000.0	113.0	99.57430267333984	9.721531867980957
1.0	88100000.0	88110000.0	105.0	95.75917053222656	9.36681079864502
1.0	88250000.0	88260000.0	85.0	82.7988510131836	8.19993782043457
1.0	88280000.0	88290000.0	94.0	87.10359954833984	8.583818435668945
1.0	88330000.0	88340000.0	67.0	85.36787414550781	8.38000774383545
1.0	88340000.0	88350000.0	84.0	94.08209228515625	9.208605766296387
1.0	88360000.0	88370000.0	100.0	86.2723617553711	8.546670913696289
1.0	88370000.0	88380000.0	114.0	97.90424346923828	9.657866477966309
1.0	88410000.0	88420000.0	70.0	89.40803527832031	8.824796676635742
1.0	88450000.0	88460000.0	78.0	90.60992431640625	8.928314208984375
1.0	88460000.0	88470000.0	111.0	92.9108657836914	9.112762451171875
1.0	88520000.0	88530000.0	75.0	85.56925964355469	8.428960800170898
1.0	88540000.0	88550000.0	76.0	95.75999450683594	9.366106986999512
1.0	88600000.0	88610000.0	75.0	90.35572814941406	8.906216621398926
1.0	88610000.0	88620000.0	95.0	91.29423522949219	8.924532890319824
1.0	88670000.0	88680000.0	73.0	85.78546142578125	8.500033378601074
1.0	88680000.0	88690000.0	88.0	90.99385070800781	8.902846336364746
1.0	88700000.0	88710000.0	112.0	98.18982696533203	9.64834976196289
1.0	88770000.0	88780000.0	88.0	93.42636108398438	9.147381782531738
1.0	88960000.0	88970000.0	99.0	100.87687683105469	9.861010551452637
1.0	89010000.0	89020000.0	91.0	94.43626403808594	9.254206657409668
1.0	89020000.0	89030000.0	103.0	97.00335693359375	9.556196212768555
1.0	89080000.0	89090000.0	81.0	94.8273696899414	9.42255973815918
1.0	89100000.0	89110000.0	99.0	88.58580017089844	8.811529159545898
1.0	89110000.0	89120000.0	84.0	85.80055236816406	8.560407638549805
1.0	89120000.0	89130000.0	84.0	77.37226867675781	7.6823930740356445
1.0	89250000.0	89260000.0	59.0	56.16791915893555	5.238651752471924
1.0	89300000.0	89310000.0	54.0	60.045310974121094	5.019128799438477
1.0	89310000.0	89320000.0	56.0	61.77104949951172	5.328380584716797
1.0	89330000.0	89340000.0	54.0	59.35175704956055	5.0370965003967285
1.0	89370000.0	89380000.0	76.0	73.71659088134766	7.536602973937988
1.0	89460000.0	89470000.0	67.0	69.90621185302734	7.006474494934082
1.0	89510000.0	89520000.0	68.0	62.419212341308594	5.668251991271973
1.0	89600000.0	89610000.0	64.0	82.38661193847656	8.229402542114258
1.0	89700000.0	89710000.0	105.0	90.87981414794922	9.020879745483398
1.0	89820000.0	89830000.0	64.0	72.80553436279297	6.912561893463135
1.0	89890000.0	89900000.0	78.0	71.7092514038086	7.217623233795166
1.0	89940000.0	89950000.0	73.0	80.40638732910156	8.155197143554688
1.0	89970000.0	89980000.0	79.0	79.27964782714844	8.12785530090332
1.0	90070000.0	90080000.0	53.0	65.45023345947266	6.567381381988525
1.0	90230000.0	90240000.0	88.0	87.78926086425781	8.879692077636719
1.0	90320000.0	90330000.0	73.0	62.725120544433594	5.339254856109619
1.0	90340000.0	90350000.0	52.0	62.85182571411133	5.375060081481934
1.0	90370000.0	90380000.0	64.0	60.98339080810547	5.293619155883789
1.0	90390000.0	90400000.0	52.0	57.587799072265625	4.6787495613098145
1.0	90410000.0	90420000.0	52.0	64.26200866699219	5.94777250289917
1.0	90530000.0	90540000.0	83.0	94.89765167236328	9.403175354003906
1.0	90600000.0	90610000.0	83.0	95.1396484375	9.381373405456543
1.0	90650000.0	90660000.0	90.0	94.28276062011719	9.213346481323242
1.0	90720000.0	90730000.0	81.0	103.81291198730469	10.130861282348633
1.0	90760000.0	90770000.0	114.0	105.05625915527344	10.258478164672852
1.0	90840000.0	90850000.0	94.0	108.62467193603516	10.495412826538086
1.0	90890000.0	90900000.0	133.0	119.26469421386719	11.492040634155273
1.0	90900000.0	90910000.0	96.0	114.0832290649414	10.985801696777344
1.0	90980000.0	90990000.0	123.0	130.16891479492188	12.342233657836914
1.0	91120000.0	91130000.0	136.0	127.39607238769531	12.108542442321777
1.0	91180000.0	91190000.0	100.0	108.23960876464844	10.521272659301758
1.0	91220000.0	91230000.0	100.0	106.13288879394531	10.335748672485352
1.0	91230000.0	91240000.0	95.0	106.92659759521484	10.440746307373047
1.0	91250000.0	91260000.0	97.0	103.84969329833984	10.157005310058594
1.0	91260000.0	91270000.0	74.0	100.195556640625	9.824357986450195
1.0	91380000.0	91390000.0	48.0	67.03042602539062	5.930423736572266
1.0	91540000.0	91550000.0	98.0	83.00372314453125	8.196006774902344
1.0	91550000.0	91560000.0	93.0	90.80191802978516	8.9421968460083
1.0	91560000.0	91570000.0	94.0	90.9117431640625	8.977516174316406
1.0	91580000.0	91590000.0	65.0	87.42767333984375	8.609511375427246
1.0	91650000.0	91660000.0	92.0	98.45002746582031	9.728948593139648
1.0	91770000.0	91780000.0	111.0	106.25080871582031	10.398180961608887
1.0	91810000.0	91820000.0	105.0	101.35015106201172	9.90623664855957
1.0	91900000.0	91910000.0	107.0	102.33061218261719	10.085719108581543
1.0	91910000.0	91920000.0	59.0	76.20054626464844	7.538259983062744
1.0	91920000.0	91930000.0	84.0	86.66867065429688	8.548094749450684
1.0	91950000.0	91960000.0	95.0	98.62516021728516	9.778966903686523
1.0	92090000.0	92100000.0	80.0	82.22876739501953	8.196077346801758
1.0	92210000.0	92220000.0	61.0	69.33618927001953	6.929574012756348
1.0	92310000.0	92320000.0	64.0	67.17596435546875	5.802018165588379
1.0	92360000.0	92370000.0	91.0	83.06636047363281	8.236498832702637
1.0	92390000.0	92400000.0	94.0	80.36402893066406	7.995806694030762
1.0	92420000.0	92430000.0	92.0	92.18132781982422	9.196958541870117
1.0	92440000.0	92450000.0	77.0	93.52531433105469	9.290739059448242
1.0	92460000.0	92470000.0	74.0	89.65867614746094	8.923043251037598
1.0	92470000.0	92480000.0	84.0	92.88126373291016	9.283143997192383
1.0	92480000.0	92490000.0	80.0	92.28499603271484	9.241161346435547
1.0	92570000.0	92580000.0	54.0	73.91703796386719	7.358145236968994
1.0	92580000.0	92590000.0	68.0	72.31098937988281	7.190695285797119
1.0	92590000.0	92600000.0	55.0	71.54313659667969	7.10860538482666
1.0	92610000.0	92620000.0	53.0	67.651611328125	6.485970497131348
1.0	92670000.0	92680000.0	111.0	81.05455780029297	8.2388277053833
1.0	92700000.0	92710000.0	51.0	67.98612976074219	5.850963115692139
1.0	92710000.0	92720000.0	51.0	61.97540283203125	5.263055324554443
1.0	92780000.0	92790000.0	61.0	58.567298889160156	4.8361382484436035
1.0	92810000.0	92820000.0	51.0	58.65812301635742	5.031297206878662
1.0	92830000.0	92840000.0	54.0	60.599891662597656	4.972231864929199
1.0	92840000.0	92850000.0	51.0	61.0716667175293	5.407840251922607
1.0	92940000.0	92950000.0	61.0	74.8449935913086	7.3718366622924805
1.0	92980000.0	92990000.0	76.0	66.90636444091797	6.349209785461426
1.0	93040000.0	93050000.0	60.0	63.1082649230957	5.424581050872803
1.0	93160000.0	93170000.0	56.0	59.45435333251953	4.950351715087891
1.0	93170000.0	93180000.0	54.0	63.7133903503418	6.418942451477051
1.0	93260000.0	93270000.0	73.0	72.32599639892578	7.369441986083984
1.0	93360000.0	93370000.0	40.0	52.744728088378906	3.997946262359619
1.0	93390000.0	93400000.0	70.0	66.41243743896484	6.65398645401001
1.0	93410000.0	93420000.0	48.0	66.28275299072266	6.623971462249756
1.0	93470000.0	93480000.0	94.0	77.41155242919922	7.783545017242432
1.0	93510000.0	93520000.0	66.0	80.6126937866211	8.127001762390137
1.0	93550000.0	93560000.0	70.0	61.7751579284668	5.220644950866699
1.0	93590000.0	93600000.0	62.0	58.45671844482422	4.907617092132568
1.0	93690000.0	93700000.0	42.0	55.81740188598633	4.66711950302124
1.0	93760000.0	93770000.0	47.0	59.0713005065918	5.996493339538574
1.0	94010000.0	94020000.0	44.0	53.61030960083008	4.103601455688477
1.0	94050000.0	94060000.0	57.0	52.40278244018555	4.153264045715332
1.0	94080000.0	94090000.0	50.0	53.07459259033203	3.9880623817443848
1.0	94090000.0	94100000.0	51.0	55.42676544189453	4.479340553283691
1.0	94240000.0	94250000.0	60.0	65.09977722167969	6.616563320159912
1.0	94280000.0	94290000.0	58.0	63.56928634643555	6.466149806976318
1.0	94290000.0	94300000.0	50.0	61.936317443847656	6.282118320465088
1.0	94330000.0	94340000.0	52.0	57.38359451293945	4.506628513336182
1.0	94400000.0	94410000.0	71.0	76.2450180053711	7.708261966705322
1.0	94420000.0	94430000.0	68.0	68.84483337402344	6.919818878173828
1.0	94450000.0	94460000.0	64.0	69.5283203125	6.967688083648682
1.0	94480000.0	94490000.0	58.0	64.31285095214844	5.79089879989624
1.0	94540000.0	94550000.0	63.0	70.42503356933594	7.0722455978393555
1.0	94550000.0	94560000.0	69.0	75.24037170410156	7.535213470458984
1.0	94630000.0	94640000.0	49.0	71.55387878417969	7.166708469390869
1.0	94700000.0	94710000.0	64.0	71.47480773925781	7.193312168121338
1.0	94780000.0	94790000.0	54.0	63.89162063598633	6.394227981567383
1.0	94790000.0	94800000.0	66.0	65.14750671386719	6.515419006347656
1.0	94820000.0	94830000.0	62.0	74.96771240234375	7.595045566558838
1.0	94850000.0	94860000.0	52.0	65.60469818115234	6.622068881988525
1.0	94870000.0	94880000.0	68.0	73.32662200927734	7.5059685707092285
1.0	94880000.0	94890000.0	73.0	59.217674255371094	4.6947922706604
1.0	94900000.0	94910000.0	54.0	57.89805221557617	4.59680700302124
1.0	94940000.0	94950000.0	46.0	52.75725173950195	4.440764427185059
1.0	95020000.0	95030000.0	56.0	60.39495086669922	6.153201103210449
1.0	95110000.0	95120000.0	57.0	59.82188034057617	5.437913417816162
1.0	95240000.0	95250000.0	51.0	54.186561584472656	5.607346534729004
1.0	95440000.0	95450000.0	50.0	59.484169006347656	5.060883522033691
1.0	95530000.0	95540000.0	65.0	57.0067138671875	4.428129196166992
1.0	95590000.0	95600000.0	66.0	65.67208099365234	6.6615447998046875
1.0	95600000.0	95610000.0	56.0	65.3990707397461	6.638143062591553
1.0	95790000.0	95800000.0	92.0	97.70219421386719	9.619122505187988
1.0	95830000.0	95840000.0	85.0	93.57365417480469	9.157084465026855
1.0	95840000.0	95850000.0	100.0	99.28770446777344	9.737895965576172
1.0	95870000.0	95880000.0	97.0	102.27714538574219	9.948680877685547
1.0	95940000.0	95950000.0	98.0	114.99604797363281	11.11307430267334
1.0	95990000.0	96000000.0	111.0	116.42485046386719	11.20855712890625
1.0	96140000.0	96150000.0	110.0	122.0442123413086	11.646708488464355
1.0	96240000.0	96250000.0	117.0	133.482421875	12.486543655395508
1.0	96270000.0	96280000.0	127.0	133.57028198242188	12.486907005310059
1.0	96310000.0	96320000.0	138.0	135.48306274414062	12.634710311889648
1.0	96350000.0	96360000.0	136.0	140.8163604736328	13.02336597442627
1.0	96370000.0	96380000.0	142.0	146.91845703125	13.42656421661377
1.0	96410000.0	96420000.0	171.0	127.6689453125	12.087797164916992
1.0	96480000.0	96490000.0	133.0	143.06893920898438	13.176541328430176
1.0	96500000.0	96510000.0	168.0	142.3321533203125	13.107470512390137
1.0	96510000.0	96520000.0	132.0	115.41963195800781	11.121834754943848
1.0	96520000.0	96530000.0	99.0	104.47560119628906	10.24765396118164
1.0	96530000.0	96540000.0	153.0	142.2494354248047	13.11213207244873
1.0	96620000.0	96630000.0	142.0	148.18435668945312	13.529376029968262
1.0	96630000.0	96640000.0	155.0	131.65585327148438	12.344807624816895
1.0	96800000.0	96810000.0	170.0	142.55453491210938	13.12067699432373
1.0	97040000.0	97050000.0	138.0	133.37527465820312	12.45991325378418
1.0	97240000.0	97250000.0	83.0	67.82328796386719	6.835633277893066
1.0	97270000.0	97280000.0	75.0	70.51415252685547	7.046126365661621
1.0	97350000.0	97360000.0	131.0	134.16458129882812	12.069502830505371
1.0	97360000.0	97370000.0	145.0	129.90707397460938	12.001546859741211
1.0	97370000.0	97380000.0	161.0	131.24124145507812	12.360589981079102
1.0	97390000.0	97400000.0	145.0	133.889892578125	12.514257431030273
1.0	97450000.0	97460000.0	144.0	139.2970428466797	12.894231796264648
1.0	97460000.0	97470000.0	120.0	137.97247314453125	12.799623489379883
1.0	97610000.0	97620000.0	114.0	114.46891784667969	10.954257011413574
1.0	97680000.0	97690000.0	111.0	108.68399810791016	10.486311912536621
1.0	97700000.0	97710000.0	116.0	102.32847595214844	9.95576000213623
1.0	97780000.0	97790000.0	65.0	74.517333984375	7.151533603668213
1.0	97790000.0	97800000.0	103.0	108.31083679199219	10.461676597595215
1.0	97810000.0	97820000.0	106.0	108.3278579711914	10.482540130615234
1.0	97900000.0	97910000.0	135.0	121.27587890625	11.557942390441895
1.0	97920000.0	97930000.0	154.0	124.08943939208984	11.751849174499512
1.0	97930000.0	97940000.0	122.0	128.21881103515625	12.08326244354248
1.0	97980000.0	97990000.0	115.0	125.80496978759766	11.901837348937988
1.0	98070000.0	98080000.0	103.0	118.1169662475586	11.275581359863281
1.0	98140000.0	98150000.0	112.0	119.46199035644531	11.380061149597168
1.0	98160000.0	98170000.0	132.0	122.0455322265625	11.640388488769531
1.0	98180000.0	98190000.0	124.0	119.8890380859375	11.421051979064941
1.0	98350000.0	98360000.0	126.0	119.56172180175781	11.383831024169922
1.0	98440000.0	98450000.0	124.0	125.7699966430664	11.909028053283691
1.0	98550000.0	98560000.0	132.0	119.21058654785156	11.372315406799316
1.0	98580000.0	98590000.0	118.0	122.22190856933594	11.630145072937012
1.0	98660000.0	98670000.0	119.0	124.4046630859375	11.839947700500488
1.0	98750000.0	98760000.0	89.0	119.9850845336914	11.456883430480957
1.0	98860000.0	98870000.0	96.0	114.93708801269531	11.021072387695312
1.0	98950000.0	98960000.0	142.0	127.99310302734375	12.093635559082031
1.0	98970000.0	98980000.0	110.0	120.83692932128906	11.51831340789795
1.0	99010000.0	99020000.0	133.0	136.38375854492188	12.7018404006958
1.0	99140000.0	99150000.0	84.0	89.31761932373047	8.741052627563477
1.0	99210000.0	99220000.0	62.0	83.12437438964844	8.264690399169922
1.0	99300000.0	99310000.0	128.0	115.51314544677734	11.110809326171875
1.0	99320000.0	99330000.0	126.0	117.5102310180664	11.257307052612305
1.0	99450000.0	99460000.0	103.0	118.445556640625	11.356582641601562
1.0	99510000.0	99520000.0	123.0	131.58555603027344	12.377347946166992
1.0	99530000.0	99540000.0	144.0	126.33842468261719	11.952364921569824
1.0	99560000.0	99570000.0	122.0	127.755126953125	12.067543983459473
1.0	99600000.0	99610000.0	112.0	131.8367156982422	12.3952054977417
1.0	99650000.0	99660000.0	81.0	127.79158782958984	12.08240032196045
1.0	99680000.0	99690000.0	113.0	124.87322998046875	11.857542037963867
1.0	99690000.0	99700000.0	114.0	116.6220703125	11.162385940551758
1.0	99700000.0	99710000.0	107.0	123.4543685913086	11.756280899047852
1.0	99760000.0	99770000.0	118.0	115.00301361083984	11.02784538269043
1.0	99790000.0	99800000.0	102.0	108.50032043457031	10.449448585510254
1.0	99900000.0	99910000.0	93.0	97.64923095703125	9.544842720031738
1.0	99910000.0	99920000.0	104.0	98.06458282470703	9.621163368225098
1.0	99920000.0	99930000.0	79.0	94.5756607055664	9.289569854736328
1.0	99940000.0	99950000.0	84.0	87.1740493774414	8.61763858795166
1.0	100020000.0	100030000.0	50.0	79.3299560546875	7.898447513580322
1.0	100210000.0	100220000.0	61.0	63.933876037597656	5.496814250946045
1.0	100220000.0	100230000.0	59.0	69.39215850830078	6.909636497497559
1.0	100270000.0	100280000.0	91.0	73.53330993652344	7.405954837799072
1.0	100290000.0	100300000.0	86.0	76.42890930175781	7.709103584289551
1.0	100370000.0	100380000.0	68.0	63.56049728393555	5.331483364105225
1.0	100470000.0	100480000.0	59.0	59.25609588623047	4.936741828918457
1.0	100580000.0	100590000.0	50.0	56.7088737487793	4.66590690612793
1.0	100590000.0	100600000.0	66.0	56.93308639526367	4.645073890686035
1.0	100630000.0	100640000.0	70.0	71.9726333618164	7.311920166015625
1.0	100670000.0	100680000.0	55.0	58.2550048828125	4.8110151290893555
1.0	100690000.0	100700000.0	50.0	61.97026824951172	5.130041122436523
1.0	100760000.0	100770000.0	78.0	68.89166259765625	6.926927089691162
1.0	100780000.0	100790000.0	89.0	72.27242279052734	7.2399001121521
1.0	100790000.0	100800000.0	99.0	77.17317199707031	7.803140163421631
1.0	100800000.0	100810000.0	83.0	77.2272720336914	7.804136753082275
1.0	100830000.0	100840000.0	55.0	66.71755981445312	6.672902584075928
1.0	100870000.0	100880000.0	66.0	66.33716583251953	6.671259880065918
1.0	101040000.0	101050000.0	88.0	86.11314392089844	8.590673446655273
1.0	101110000.0	101120000.0	100.0	96.64887237548828	9.525505065917969
1.0	101180000.0	101190000.0	88.0	95.51612091064453	9.307905197143555
1.0	101230000.0	101240000.0	120.0	102.88712310791016	10.025787353515625
1.0	101320000.0	101330000.0	98.0	99.76370239257812	9.77452278137207
1.0	101420000.0	101430000.0	53.0	60.495399475097656	5.051592826843262
1.0	101450000.0	101460000.0	49.0	57.645286560058594	4.8242106437683105
1.0	101480000.0	101490000.0	75.0	56.97486114501953	5.270200252532959
1.0	101700000.0	101710000.0	77.0	95.13211059570312	9.336091995239258
1.0	101850000.0	101860000.0	117.0	127.6595230102539	12.066835403442383
1.0	101870000.0	101880000.0	121.0	134.66152954101562	12.637868881225586
1.0	101890000.0	101900000.0	134.0	137.7493438720703	12.839822769165039
1.0	101910000.0	101920000.0	134.0	130.2861328125	12.248600959777832
1.0	101980000.0	101990000.0	128.0	128.74508666992188	12.154256820678711
1.0	102040000.0	102050000.0	144.0	142.00613403320312	13.123937606811523
1.0	102160000.0	102170000.0	140.0	141.8795928955078	13.069564819335938
1.0	102180000.0	102190000.0	142.0	151.40127563476562	13.698562622070312
1.0	102200000.0	102210000.0	135.0	141.03158569335938	13.033239364624023
1.0	102240000.0	102250000.0	134.0	155.8011932373047	13.945058822631836
1.0	102350000.0	102360000.0	178.0	156.70211791992188	14.026280403137207
1.0	102440000.0	102450000.0	159.0	165.9784698486328	14.286535263061523
1.0	102470000.0	102480000.0	175.0	165.11473083496094	14.43077278137207
1.0	102500000.0	102510000.0	141.0	168.6144561767578	14.359644889831543
1.0	102520000.0	102530000.0	168.0	172.75424194335938	14.737289428710938
1.0	102540000.0	102550000.0	166.0	172.98269653320312	14.4044771194458
1.0	102580000.0	102590000.0	178.0	171.0425567626953	14.56171989440918
1.0	102590000.0	102600000.0	155.0	169.37100219726562	14.633621215820312
1.0	102630000.0	102640000.0	170.0	164.7115020751953	14.453831672668457
1.0	102660000.0	102670000.0	169.0	178.13853454589844	14.6637544631958
1.0	102670000.0	102680000.0	214.0	192.9613800048828	14.884506225585938
1.0	102740000.0	102750000.0	204.0	193.5831756591797	14.990005493164062
1.0	102830000.0	102840000.0	193.0	200.82254028320312	15.004003524780273
1.0	102850000.0	102860000.0	187.0	187.5775909423828	15.170684814453125
1.0	102890000.0	102900000.0	223.0	192.0136260986328	14.87775707244873
1.0	102950000.0	102960000.0	208.0	215.0040283203125	15.117341995239258
1.0	102990000.0	103000000.0	213.0	210.6781005859375	15.058950424194336
1.0	103100000.0	103110000.0	172.0	185.77938842773438	14.893173217773438
1.0	103170000.0	103180000.0	221.0	198.6056365966797	15.062418937683105
1.0	103260000.0	103270000.0	173.0	201.7379913330078	15.1370210647583
1.0	103360000.0	103370000.0	191.0	198.0828094482422	15.040853500366211
1.0	103380000.0	103390000.0	192.0	202.92845153808594	15.065523147583008
1.0	103410000.0	103420000.0	205.0	194.4730224609375	15.011619567871094
1.0	103430000.0	103440000.0	181.0	194.1247100830078	15.25549602508545
1.0	103480000.0	103490000.0	175.0	175.39242553710938	14.964306831359863
1.0	103490000.0	103500000.0	166.0	188.7675323486328	15.108606338500977
1.0	103530000.0	103540000.0	196.0	193.27743530273438	15.093889236450195
1.0	103560000.0	103570000.0	204.0	189.11428833007812	14.933758735656738
1.0	103580000.0	103590000.0	215.0	192.17066955566406	15.194215774536133
1.0	103680000.0	103690000.0	196.0	190.74899291992188	15.1057710647583
1.0	103700000.0	103710000.0	191.0	181.21871948242188	14.540475845336914
1.0	103740000.0	103750000.0	184.0	170.26303100585938	32.1157112121582
1.0	104000000.0	104010000.0	118.0	87.54916381835938	28.547382354736328
1.0	104040000.0	104050000.0	135.0	83.19764709472656	7.53269100189209
1.0	104100000.0	104110000.0	82.0	90.15473175048828	9.258159637451172
1.0	104340000.0	104350000.0	184.0	199.86158752441406	26.375377655029297
1.0	104350000.0	104360000.0	211.0	199.401611328125	20.93208885192871
1.0	104360000.0	104370000.0	217.0	198.62161254882812	16.151065826416016
1.0	104380000.0	104390000.0	198.0	200.05795288085938	14.44617748260498
1.0	104460000.0	104470000.0	149.0	160.1575164794922	14.483920097351074
1.0	104500000.0	104510000.0	221.0	218.75515747070312	15.131278991699219
1.0	104580000.0	104590000.0	234.0	222.7499542236328	15.12367057800293
1.0	104640000.0	104650000.0	170.0	216.91879272460938	15.104204177856445
1.0	104650000.0	104660000.0	176.0	214.9300994873047	15.111166000366211
1.0	104880000.0	104890000.0	224.0	231.825927734375	15.156805038452148
1.0	104890000.0	104900000.0	221.0	228.55526733398438	15.134737968444824
1.0	104900000.0	104910000.0	213.0	234.4912872314453	15.135961532592773
1.0	104970000.0	104980000.0	196.0	229.0271759033203	15.130388259887695
1.0	104980000.0	104990000.0	203.0	230.46194458007812	15.139442443847656
1.0	105040000.0	105050000.0	230.0	231.867919921875	15.173622131347656
1.0	105050000.0	105060000.0	222.0	226.28475952148438	15.1885986328125
1.0	105230000.0	105240000.0	218.0	205.98727416992188	15.025115966796875
1.0	105280000.0	105290000.0	219.0	194.39553833007812	15.043619155883789
1.0	105370000.0	105380000.0	230.0	190.4315185546875	15.030878067016602
1.0	105460000.0	105470000.0	221.0	194.5159149169922	15.083517074584961
1.0	105490000.0	105500000.0	213.0	198.0678253173828	15.192197799682617
1.0	105570000.0	105580000.0	204.0	202.40475463867188	14.984158515930176
1.0	105610000.0	105620000.0	202.0	206.84902954101562	15.017084121704102
1.0	105660000.0	105670000.0	197.0	200.42166137695312	15.009846687316895
1.0	105720000.0	105730000.0	173.0	199.1483154296875	15.071063041687012
1.0	105770000.0	105780000.0	221.0	200.14035034179688	15.163717269897461
1.0	105820000.0	105830000.0	191.0	198.44117736816406	15.042274475097656
1.0	105900000.0	105910000.0	170.0	195.29824829101562	15.122859001159668
1.0	105910000.0	105920000.0	176.0	197.43771362304688	15.097735404968262
1.0	105950000.0	105960000.0	205.0	202.98849487304688	14.97224235534668
1.0	106000000.0	106010000.0	197.0	201.24090576171875	14.940526008605957
1.0	106040000.0	106050000.0	188.0	193.56027221679688	14.972955703735352
1.0	106070000.0	106080000.0	209.0	193.3665771484375	14.979270935058594
1.0	106090000.0	106100000.0	173.0	185.03933715820312	14.89967155456543
1.0	106120000.0	106130000.0	150.0	156.14712524414062	14.01537036895752
1.0	106160000.0	106170000.0	185.0	174.81268310546875	14.480934143066406
1.0	106210000.0	106220000.0	199.0	182.01675415039062	14.868685722351074
1.0	106220000.0	106230000.0	168.0	183.54733276367188	14.834800720214844
1.0	106250000.0	106260000.0	179.0	179.5458984375	14.934428215026855
1.0	106310000.0	106320000.0	177.0	187.4591522216797	14.985257148742676
1.0	106320000.0	106330000.0	172.0	182.33387756347656	14.73512077331543
1.0	106330000.0	106340000.0	190.0	173.1686553955078	14.818817138671875
1.0	106380000.0	106390000.0	201.0	202.22866821289062	14.977882385253906
1.0	106430000.0	106440000.0	208.0	211.7504119873047	15.077352523803711
1.0	106500000.0	106510000.0	182.0	215.49258422851562	15.090548515319824
1.0	106600000.0	106610000.0	185.0	211.858154296875	15.059758186340332
1.0	106670000.0	106680000.0	188.0	204.02915954589844	15.137113571166992
1.0	106720000.0	106730000.0	210.0	213.3726348876953	15.121999740600586
1.0	106730000.0	106740000.0	240.0	215.5488739013672	15.090433120727539
1.0	106740000.0	106750000.0	213.0	209.33163452148438	15.091227531433105
1.0	106780000.0	106790000.0	161.0	177.32041931152344	14.85713005065918
1.0	106860000.0	106870000.0	187.0	196.3909454345703	14.967277526855469
1.0	107050000.0	107060000.0	204.0	192.1432647705078	14.841911315917969
1.0	107090000.0	107100000.0	188.0	198.78268432617188	14.929858207702637
1.0	107130000.0	107140000.0	181.0	194.76443481445312	14.922268867492676
1.0	107150000.0	107160000.0	192.0	194.8416748046875	14.973736763000488
1.0	107160000.0	107170000.0	180.0	196.8713836669922	14.971147537231445
1.0	107170000.0	107180000.0	191.0	194.83856201171875	15.021672248840332
1.0	107310000.0	107320000.0	201.0	191.10440063476562	14.843267440795898
1.0	107340000.0	107350000.0	173.0	192.6812744140625	14.909395217895508
1.0	107380000.0	107390000.0	197.0	188.8617706298828	14.8268461227417
1.0	107400000.0	107410000.0	181.0	185.52569580078125	14.821752548217773
1.0	107410000.0	107420000.0	199.0	191.5389404296875	14.989723205566406
1.0	107490000.0	107500000.0	176.0	165.91165161132812	14.254498481750488
1.0	107590000.0	107600000.0	118.0	139.18846130371094	12.903175354003906
1.0	107630000.0	107640000.0	129.0	145.5177764892578	13.372255325317383
1.0	107640000.0	107650000.0	145.0	150.28250122070312	13.68061351776123
1.0	107650000.0	107660000.0	158.0	148.96875	13.57470989227295
1.0	107680000.0	107690000.0	94.0	126.13804626464844	12.05395793914795
1.0	107750000.0	107760000.0	163.0	150.49246215820312	13.653112411499023
1.0	107760000.0	107770000.0	159.0	151.29660034179688	13.685173034667969
1.0	107800000.0	107810000.0	125.0	149.04742431640625	13.54932689666748
1.0	107820000.0	107830000.0	140.0	143.570556640625	13.203585624694824
1.0	107870000.0	107880000.0	138.0	144.9739532470703	13.322282791137695
1.0	107890000.0	107900000.0	149.0	139.99105834960938	12.962682723999023
1.0	107980000.0	107990000.0	116.0	127.6565170288086	12.079301834106445
1.0	108020000.0	108030000.0	133.0	113.96258544921875	10.973146438598633
1.0	108040000.0	108050000.0	131.0	118.93974304199219	11.388543128967285
[truncated: 47,566 more rows]
