# Supplementary material for: Genome-wide mapping of somatic mutation rates uncovers drivers of cancer
Source: Nat Biotechnol. 2022 Jun 20;40(11):1634–43. doi: 10.1038/s41587-022-01353-8 (PMC9646522; doi:10.1038/s41587-022-01353-8)
Supplement: Supplementary file 4 — Regions and model predictions for each fold of each cancer for which a deep learning model was trained. Regions that were filtered are also listed along with their respective model predictions. [file 41587_2022_1353_MOESM4_ESM.zip › kfold_results/Carcinoma_tumors/fold_1.txt]

CHROM	START	END	Y_TRUE	Y_PRED	STD
1.0	840000.0	850000.0	42.0	47.52378463745117	3.8127188682556152
1.0	850000.0	860000.0	65.0	51.50757598876953	4.128134727478027
1.0	870000.0	880000.0	50.0	50.177154541015625	4.065629005432129
1.0	880000.0	890000.0	38.0	41.021453857421875	3.3625454902648926
1.0	1000000.0	1010000.0	42.0	47.79396057128906	3.8365402221679688
1.0	1030000.0	1040000.0	50.0	52.44377899169922	4.180954933166504
1.0	1050000.0	1060000.0	61.0	51.9614143371582	4.1637372970581055
1.0	1170000.0	1180000.0	35.0	48.677398681640625	3.8909988403320312
1.0	1180000.0	1190000.0	47.0	48.067039489746094	3.8607819080352783
1.0	1260000.0	1270000.0	49.0	37.453163146972656	3.1586108207702637
1.0	1270000.0	1280000.0	44.0	40.45179748535156	3.323446750640869
1.0	1320000.0	1330000.0	58.0	45.76471710205078	3.6781387329101562
1.0	1410000.0	1420000.0	25.0	43.97023010253906	3.573805332183838
1.0	1500000.0	1510000.0	50.0	46.787574768066406	3.749840259552002
1.0	1600000.0	1610000.0	37.0	38.87347412109375	3.2285614013671875
1.0	1610000.0	1620000.0	55.0	43.16533279418945	3.4760937690734863
1.0	1740000.0	1750000.0	54.0	48.32928466796875	3.8716838359832764
1.0	1750000.0	1760000.0	44.0	51.069271087646484	4.089179992675781
1.0	1840000.0	1850000.0	51.0	60.79072952270508	4.901079177856445
1.0	1890000.0	1900000.0	71.0	66.67221069335938	5.418728828430176
1.0	1960000.0	1970000.0	70.0	72.37005615234375	5.92725133895874
1.0	2080000.0	2090000.0	49.0	42.628273010253906	3.4540627002716064
1.0	2110000.0	2120000.0	47.0	43.79045486450195	3.5316314697265625
1.0	2130000.0	2140000.0	46.0	44.40785598754883	3.598374128341675
1.0	2170000.0	2180000.0	45.0	49.45691680908203	3.9544787406921387
1.0	2280000.0	2290000.0	59.0	52.14923858642578	4.162497520446777
1.0	2300000.0	2310000.0	56.0	50.59122848510742	4.037476062774658
1.0	2310000.0	2320000.0	48.0	46.3018913269043	3.729642152786255
1.0	2320000.0	2330000.0	50.0	45.433624267578125	3.6734611988067627
1.0	2330000.0	2340000.0	42.0	45.99964904785156	3.7027111053466797
1.0	2410000.0	2420000.0	54.0	44.94993591308594	3.610302686691284
1.0	2460000.0	2470000.0	48.0	49.40769958496094	3.9804587364196777
1.0	2490000.0	2500000.0	44.0	45.401588439941406	3.6452643871307373
1.0	2500000.0	2510000.0	63.0	54.61157989501953	4.3830742835998535
1.0	2530000.0	2540000.0	89.0	65.86185455322266	5.359646797180176
1.0	2560000.0	2570000.0	68.0	60.3115234375	4.855236053466797
1.0	2570000.0	2580000.0	57.0	62.720489501953125	5.399856090545654
1.0	2760000.0	2770000.0	89.0	88.44454193115234	7.299501895904541
1.0	2790000.0	2800000.0	73.0	96.96250915527344	7.9848809242248535
1.0	2840000.0	2850000.0	81.0	99.36378479003906	8.155754089355469
1.0	2850000.0	2860000.0	81.0	100.92977142333984	8.279026985168457
1.0	2890000.0	2900000.0	62.0	93.04823303222656	7.666754245758057
1.0	2920000.0	2930000.0	79.0	90.54728698730469	7.473724365234375
1.0	2950000.0	2960000.0	90.0	85.69355010986328	7.067373752593994
1.0	2990000.0	3000000.0	77.0	74.35108184814453	6.089354038238525
1.0	3000000.0	3010000.0	84.0	82.02613830566406	6.762343406677246
1.0	3050000.0	3060000.0	81.0	70.11952209472656	5.718557357788086
1.0	3070000.0	3080000.0	94.0	74.61294555664062	6.126364707946777
1.0	3080000.0	3090000.0	61.0	62.42085647583008	5.05404806137085
1.0	3100000.0	3110000.0	75.0	73.63475036621094	6.043270111083984
1.0	3130000.0	3140000.0	65.0	65.44013214111328	5.2891435623168945
1.0	3140000.0	3150000.0	94.0	75.58299255371094	6.212250709533691
1.0	3170000.0	3180000.0	55.0	67.59908294677734	5.531742095947266
1.0	3180000.0	3190000.0	88.0	74.91230773925781	6.1632981300354
1.0	3210000.0	3220000.0	75.0	71.71296691894531	5.891755104064941
1.0	3220000.0	3230000.0	66.0	75.39326477050781	6.188283920288086
1.0	3330000.0	3340000.0	81.0	62.85236740112305	5.109145164489746
1.0	3450000.0	3460000.0	62.0	54.33208465576172	4.376118183135986
1.0	3490000.0	3500000.0	58.0	62.07069778442383	5.034719467163086
1.0	3590000.0	3600000.0	50.0	51.453041076660156	4.12562894821167
1.0	3610000.0	3620000.0	52.0	54.12781524658203	4.3178205490112305
1.0	3620000.0	3630000.0	57.0	51.65923309326172	4.135229587554932
1.0	3680000.0	3690000.0	75.0	59.6041145324707	4.814579963684082
1.0	3990000.0	4000000.0	41.0	56.25933074951172	4.5677080154418945
1.0	4000000.0	4010000.0	92.0	98.47026824951172	8.176409721374512
1.0	4030000.0	4040000.0	88.0	92.68009185791016	7.699041843414307
1.0	4070000.0	4080000.0	94.0	94.5188980102539	7.806422233581543
1.0	4100000.0	4110000.0	78.0	90.13258361816406	7.452012538909912
1.0	4130000.0	4140000.0	91.0	108.14399719238281	8.834749221801758
1.0	4170000.0	4180000.0	99.0	117.46412658691406	9.476327896118164
1.0	4180000.0	4190000.0	116.0	119.73234558105469	9.621167182922363
1.0	4290000.0	4300000.0	130.0	135.83029174804688	10.565027236938477
1.0	4300000.0	4310000.0	103.0	118.56855773925781	9.53062629699707
1.0	4310000.0	4320000.0	133.0	141.7819061279297	10.881921768188477
1.0	4360000.0	4370000.0	118.0	141.52005004882812	10.87438678741455
1.0	4370000.0	4380000.0	146.0	142.52374267578125	10.925989151000977
1.0	4390000.0	4400000.0	123.0	136.25247192382812	10.595929145812988
1.0	4430000.0	4440000.0	139.0	142.8221893310547	10.937353134155273
1.0	4500000.0	4510000.0	141.0	147.3436737060547	11.158581733703613
1.0	4620000.0	4630000.0	135.0	142.92274475097656	10.936014175415039
1.0	4650000.0	4660000.0	116.0	136.5900421142578	10.606900215148926
1.0	4720000.0	4730000.0	116.0	132.1737060546875	10.366887092590332
1.0	4760000.0	4770000.0	130.0	129.0222625732422	10.18513011932373
1.0	4820000.0	4830000.0	132.0	139.4433135986328	10.762077331542969
1.0	4930000.0	4940000.0	165.0	153.93516540527344	11.479265213012695
1.0	4940000.0	4950000.0	170.0	160.48477172851562	11.772453308105469
1.0	4970000.0	4980000.0	172.0	159.35247802734375	11.719839096069336
1.0	5010000.0	5020000.0	157.0	158.09457397460938	11.665117263793945
1.0	5190000.0	5200000.0	140.0	145.22645568847656	11.06477165222168
1.0	5230000.0	5240000.0	175.0	144.58621215820312	11.027562141418457
1.0	5370000.0	5380000.0	127.0	133.866943359375	10.462679862976074
1.0	5430000.0	5440000.0	117.0	128.8595733642578	10.176477432250977
1.0	5450000.0	5460000.0	136.0	130.1775360107422	10.251214981079102
1.0	5460000.0	5470000.0	128.0	126.98779296875	10.060590744018555
1.0	5470000.0	5480000.0	130.0	123.30126953125	9.843064308166504
1.0	5520000.0	5530000.0	123.0	124.2452621459961	9.897939682006836
1.0	5540000.0	5550000.0	111.0	121.7404556274414	9.740053176879883
1.0	5560000.0	5570000.0	96.0	115.8307876586914	9.36305046081543
1.0	5650000.0	5660000.0	110.0	113.80537414550781	9.219766616821289
1.0	5690000.0	5700000.0	107.0	111.2146987915039	9.042318344116211
1.0	5700000.0	5710000.0	117.0	113.7957534790039	9.216246604919434
1.0	5720000.0	5730000.0	97.0	107.38497161865234	8.7681245803833
1.0	5810000.0	5820000.0	86.0	98.54652404785156	8.117349624633789
1.0	5820000.0	5830000.0	126.0	104.08988189697266	8.513707160949707
1.0	5830000.0	5840000.0	95.0	96.41751861572266	7.932269096374512
1.0	5850000.0	5860000.0	99.0	99.09716796875	8.13918399810791
1.0	5870000.0	5880000.0	93.0	96.74173736572266	7.959927558898926
1.0	6000000.0	6010000.0	67.0	50.561683654785156	4.059248924255371
1.0	6030000.0	6040000.0	48.0	47.48270797729492	3.8260560035705566
1.0	6090000.0	6100000.0	68.0	65.88221740722656	5.348394870758057
1.0	6100000.0	6110000.0	66.0	66.2913589477539	5.41936731338501
1.0	6170000.0	6180000.0	75.0	77.2933578491211	6.3370680809021
1.0	6230000.0	6240000.0	71.0	68.5589828491211	5.600405693054199
1.0	6390000.0	6400000.0	38.0	45.51556396484375	3.6616592407226562
1.0	6480000.0	6490000.0	41.0	52.5205192565918	4.191885948181152
1.0	6500000.0	6510000.0	41.0	52.425254821777344	4.192848205566406
1.0	6560000.0	6570000.0	68.0	53.7728385925293	4.325909614562988
1.0	6610000.0	6620000.0	57.0	51.98949432373047	4.142946720123291
1.0	6620000.0	6630000.0	89.0	68.84137725830078	5.58312463760376
1.0	6730000.0	6740000.0	40.0	51.15220642089844	4.0984086990356445
1.0	6740000.0	6750000.0	48.0	51.33039093017578	4.118166923522949
1.0	6760000.0	6770000.0	74.0	63.142723083496094	5.074079990386963
1.0	6890000.0	6900000.0	52.0	57.88230514526367	4.633334159851074
1.0	6920000.0	6930000.0	44.0	59.03174591064453	4.7305779457092285
1.0	6980000.0	6990000.0	68.0	72.2519760131836	5.925479412078857
1.0	7000000.0	7010000.0	75.0	78.24391174316406	6.4552507400512695
1.0	7070000.0	7080000.0	69.0	80.95841979980469	6.687141418457031
1.0	7170000.0	7180000.0	80.0	79.28034973144531	6.5282464027404785
1.0	7190000.0	7200000.0	74.0	83.84501647949219	6.928905487060547
1.0	7260000.0	7270000.0	67.0	86.33904266357422	7.1185736656188965
1.0	7330000.0	7340000.0	69.0	85.73451232910156	7.078210353851318
1.0	7350000.0	7360000.0	60.0	79.98997497558594	6.59108829498291
1.0	7370000.0	7380000.0	97.0	75.79777526855469	6.228253364562988
1.0	7390000.0	7400000.0	72.0	77.53758239746094	6.386139869689941
1.0	7440000.0	7450000.0	74.0	72.44477844238281	5.950042724609375
1.0	7570000.0	7580000.0	51.0	68.1167221069336	5.569748401641846
1.0	7620000.0	7630000.0	52.0	65.38667297363281	5.338068962097168
1.0	7720000.0	7730000.0	69.0	61.9352912902832	5.028837203979492
1.0	7890000.0	7900000.0	48.0	56.810272216796875	4.541046619415283
1.0	7960000.0	7970000.0	69.0	64.81355285644531	5.252226829528809
1.0	7990000.0	8000000.0	66.0	70.14128112792969	5.72300910949707
1.0	8030000.0	8040000.0	47.0	52.11051559448242	4.170105457305908
1.0	8050000.0	8060000.0	37.0	58.96593475341797	4.747420310974121
1.0	8090000.0	8100000.0	66.0	60.77702713012695	4.910849571228027
1.0	8170000.0	8180000.0	67.0	64.00614166259766	5.165888786315918
1.0	8280000.0	8290000.0	54.0	63.913963317871094	5.183013916015625
1.0	8310000.0	8320000.0	53.0	61.645286560058594	4.936008453369141
1.0	8320000.0	8330000.0	50.0	60.83551788330078	4.905666828155518
1.0	8580000.0	8590000.0	52.0	58.559112548828125	4.6877641677856445
1.0	8640000.0	8650000.0	54.0	55.00254440307617	4.4072651863098145
1.0	8730000.0	8740000.0	47.0	57.24420928955078	4.5779032707214355
1.0	8760000.0	8770000.0	63.0	55.70283889770508	4.45477819442749
1.0	8770000.0	8780000.0	60.0	59.70935821533203	4.791075706481934
1.0	8780000.0	8790000.0	49.0	57.1273193359375	4.574162006378174
1.0	8860000.0	8870000.0	61.0	56.22309494018555	4.503251075744629
1.0	9050000.0	9060000.0	50.0	73.16046905517578	5.994405269622803
1.0	9060000.0	9070000.0	53.0	66.02075958251953	5.365048408508301
1.0	9070000.0	9080000.0	61.0	68.7052993774414	5.6172685623168945
1.0	9100000.0	9110000.0	73.0	62.8181266784668	5.106125831604004
1.0	9150000.0	9160000.0	60.0	65.04344940185547	5.294138431549072
1.0	9170000.0	9180000.0	48.0	52.2950553894043	4.177325248718262
1.0	9250000.0	9260000.0	66.0	59.95952224731445	4.8285322189331055
1.0	9280000.0	9290000.0	67.0	65.09339904785156	5.276370048522949
1.0	9430000.0	9440000.0	70.0	53.891326904296875	4.317155838012695
1.0	9440000.0	9450000.0	47.0	57.66780471801758	4.646965980529785
1.0	9490000.0	9500000.0	80.0	59.47153854370117	4.759730339050293
1.0	9600000.0	9610000.0	49.0	53.76640701293945	4.298415184020996
1.0	9720000.0	9730000.0	72.0	61.243385314941406	4.950856685638428
1.0	9780000.0	9790000.0	46.0	47.7403678894043	3.832369327545166
1.0	9830000.0	9840000.0	34.0	50.98004150390625	4.073925971984863
1.0	9890000.0	9900000.0	44.0	51.76458740234375	4.14547061920166
1.0	9920000.0	9930000.0	29.0	44.2377815246582	3.561908721923828
1.0	9940000.0	9950000.0	36.0	44.470977783203125	3.584381103515625
1.0	9960000.0	9970000.0	34.0	48.37702560424805	3.8719589710235596
1.0	10020000.0	10030000.0	51.0	51.381919860839844	4.092807769775391
1.0	10120000.0	10130000.0	42.0	52.070098876953125	4.150971412658691
1.0	10130000.0	10140000.0	47.0	51.7099494934082	4.130086898803711
1.0	10210000.0	10220000.0	53.0	50.07654571533203	4.008090019226074
1.0	10290000.0	10300000.0	44.0	55.87531280517578	4.466704368591309
1.0	10320000.0	10330000.0	47.0	52.1988639831543	4.166711807250977
1.0	10340000.0	10350000.0	73.0	49.70073318481445	3.973214626312256
1.0	10380000.0	10390000.0	52.0	50.96946334838867	4.071490287780762
1.0	10400000.0	10410000.0	37.0	49.99287033081055	4.009622097015381
1.0	10420000.0	10430000.0	60.0	48.729209899902344	3.8967671394348145
1.0	10460000.0	10470000.0	60.0	47.22896957397461	3.7893853187561035
1.0	10490000.0	10500000.0	43.0	45.468711853027344	3.65837025642395
1.0	10510000.0	10520000.0	52.0	51.721229553222656	4.133053779602051
1.0	10530000.0	10540000.0	37.0	51.86021041870117	4.1635050773620605
1.0	10570000.0	10580000.0	64.0	50.57157897949219	4.057663917541504
1.0	10620000.0	10630000.0	50.0	54.3762321472168	4.328478813171387
1.0	10680000.0	10690000.0	35.0	44.66216278076172	3.6097946166992188
1.0	10770000.0	10780000.0	43.0	44.9369010925293	3.639932632446289
1.0	10800000.0	10810000.0	43.0	45.99027633666992	3.70158052444458
1.0	10830000.0	10840000.0	45.0	49.40534210205078	3.9615070819854736
1.0	10890000.0	10900000.0	60.0	51.25657272338867	4.101372718811035
1.0	10900000.0	10910000.0	59.0	65.20353698730469	5.315218925476074
1.0	10960000.0	10970000.0	43.0	56.59783935546875	4.533578395843506
1.0	11070000.0	11080000.0	60.0	53.35459518432617	4.279191493988037
1.0	11090000.0	11100000.0	59.0	67.453125	5.441999912261963
1.0	11120000.0	11130000.0	52.0	44.14571762084961	3.566323757171631
1.0	11200000.0	11210000.0	49.0	44.117042541503906	3.5692131519317627
1.0	11210000.0	11220000.0	51.0	47.484840393066406	3.8019957542419434
1.0	11230000.0	11240000.0	46.0	47.465675354003906	3.8119728565216064
1.0	11310000.0	11320000.0	39.0	47.870361328125	3.8430774211883545
1.0	11320000.0	11330000.0	53.0	59.151390075683594	4.744201183319092
1.0	11380000.0	11390000.0	75.0	69.29940032958984	5.647044658660889
1.0	11570000.0	11580000.0	71.0	89.77827453613281	7.407032012939453
1.0	11590000.0	11600000.0	71.0	85.94093322753906	7.097705841064453
1.0	11610000.0	11620000.0	99.0	91.24087524414062	7.51312255859375
1.0	11680000.0	11690000.0	67.0	80.98310089111328	6.662295341491699
1.0	11780000.0	11790000.0	70.0	64.08244323730469	5.21419620513916
1.0	11810000.0	11820000.0	71.0	56.45360565185547	4.498944282531738
1.0	11830000.0	11840000.0	72.0	68.34385681152344	5.563621520996094
1.0	11840000.0	11850000.0	57.0	55.375579833984375	4.428452014923096
1.0	11870000.0	11880000.0	41.0	50.88682556152344	4.072073936462402
1.0	11880000.0	11890000.0	41.0	47.72439956665039	3.840449094772339
1.0	11990000.0	12000000.0	44.0	51.402137756347656	4.128921985626221
1.0	12090000.0	12100000.0	45.0	52.5505485534668	4.188804626464844
1.0	12110000.0	12120000.0	61.0	61.69301223754883	4.984307289123535
1.0	12170000.0	12180000.0	61.0	59.78403854370117	4.853618621826172
1.0	12180000.0	12190000.0	78.0	59.8809928894043	4.818249702453613
1.0	12230000.0	12240000.0	42.0	47.451263427734375	3.8054912090301514
1.0	12320000.0	12330000.0	46.0	47.90535354614258	3.8354263305664062
1.0	12420000.0	12430000.0	55.0	50.61919021606445	4.040311336517334
1.0	12430000.0	12440000.0	61.0	50.33622360229492	4.019464015960693
1.0	12530000.0	12540000.0	65.0	54.23271942138672	4.32662296295166
1.0	12570000.0	12580000.0	52.0	54.750083923339844	4.374632835388184
1.0	12590000.0	12600000.0	67.0	59.694618225097656	4.816691875457764
1.0	12600000.0	12610000.0	50.0	57.5018196105957	4.617701530456543
1.0	12650000.0	12660000.0	37.0	49.09239196777344	3.9335334300994873
1.0	12660000.0	12670000.0	58.0	52.822776794433594	4.219929218292236
1.0	12720000.0	12730000.0	64.0	77.6553955078125	6.374553680419922
1.0	12730000.0	12740000.0	53.0	80.68364715576172	6.644720554351807
1.0	12770000.0	12780000.0	68.0	74.50978088378906	6.117612838745117
1.0	12780000.0	12790000.0	73.0	77.42066955566406	6.354842185974121
1.0	13840000.0	13850000.0	105.0	102.29027557373047	8.404581069946289
1.0	14000000.0	14010000.0	114.0	107.4016342163086	8.75448226928711
1.0	14040000.0	14050000.0	59.0	78.28610229492188	6.4178595542907715
1.0	14070000.0	14080000.0	67.0	60.14246368408203	4.8312602043151855
1.0	14090000.0	14100000.0	63.0	62.03712844848633	4.991701602935791
1.0	14120000.0	14130000.0	52.0	55.3577880859375	4.425999641418457
1.0	14180000.0	14190000.0	84.0	81.78556823730469	6.714906215667725
1.0	14190000.0	14200000.0	67.0	78.25430297851562	6.439001560211182
1.0	14240000.0	14250000.0	84.0	85.47180938720703	7.058354377746582
1.0	14480000.0	14490000.0	116.0	112.3123550415039	9.111649513244629
1.0	14510000.0	14520000.0	106.0	109.13265228271484	8.891401290893555
1.0	14610000.0	14620000.0	88.0	100.83201599121094	8.2833890914917
1.0	14750000.0	14760000.0	111.0	107.17984771728516	8.758249282836914
1.0	14790000.0	14800000.0	122.0	105.47529602050781	8.634725570678711
1.0	14810000.0	14820000.0	101.0	108.25202941894531	8.83658218383789
1.0	14870000.0	14880000.0	86.0	110.63325500488281	8.998398780822754
1.0	14890000.0	14900000.0	130.0	109.3592300415039	8.909649848937988
1.0	14940000.0	14950000.0	99.0	107.60567474365234	8.77314567565918
1.0	14960000.0	14970000.0	108.0	100.2569351196289	8.238804817199707
1.0	14980000.0	14990000.0	85.0	94.75874328613281	7.815123558044434
1.0	15040000.0	15050000.0	93.0	97.78195190429688	8.034543991088867
1.0	15060000.0	15070000.0	74.0	82.2253189086914	6.757660865783691
1.0	15080000.0	15090000.0	83.0	81.40594482421875	6.702165126800537
1.0	15120000.0	15130000.0	73.0	81.71766662597656	6.744935035705566
1.0	15160000.0	15170000.0	90.0	82.99617767333984	6.831526756286621
1.0	15180000.0	15190000.0	92.0	76.18638610839844	6.272080421447754
1.0	15250000.0	15260000.0	58.0	60.348854064941406	4.842437744140625
1.0	15400000.0	15410000.0	46.0	57.36924362182617	4.641205787658691
1.0	15410000.0	15420000.0	59.0	56.80103302001953	4.533530235290527
1.0	15450000.0	15460000.0	59.0	57.301979064941406	4.6075239181518555
1.0	15510000.0	15520000.0	42.0	51.28741455078125	4.107529163360596
1.0	15520000.0	15530000.0	60.0	54.927207946777344	4.38777494430542
1.0	15530000.0	15540000.0	48.0	53.328643798828125	4.25578498840332
1.0	15650000.0	15660000.0	46.0	59.01808547973633	4.71397590637207
1.0	15750000.0	15760000.0	37.0	43.96436309814453	3.55523681640625
1.0	15790000.0	15800000.0	51.0	58.342018127441406	4.710112571716309
1.0	15810000.0	15820000.0	53.0	49.43841552734375	3.9596304893493652
1.0	15910000.0	15920000.0	52.0	54.601768493652344	4.35544490814209
1.0	15990000.0	16000000.0	31.0	53.797264099121094	4.274879455566406
1.0	16170000.0	16180000.0	63.0	53.4760627746582	4.285765171051025
1.0	16230000.0	16240000.0	50.0	54.481689453125	4.3422064781188965
1.0	16250000.0	16260000.0	60.0	49.95960235595703	3.989279270172119
1.0	16270000.0	16280000.0	40.0	45.574554443359375	3.665123462677002
1.0	16300000.0	16310000.0	53.0	58.491233825683594	4.664714336395264
1.0	16330000.0	16340000.0	46.0	58.89872360229492	4.724102020263672
1.0	16390000.0	16400000.0	47.0	46.503318786621094	3.731415271759033
1.0	16450000.0	16460000.0	48.0	48.395851135253906	3.8852076530456543
1.0	16530000.0	16540000.0	38.0	46.17843246459961	3.7218635082244873
1.0	16610000.0	16620000.0	40.0	49.96627426147461	3.99055552482605
1.0	16700000.0	16710000.0	54.0	50.346343994140625	4.010408878326416
1.0	17230000.0	17240000.0	95.0	58.56023025512695	4.6941046714782715
1.0	17240000.0	17250000.0	56.0	46.93603515625	3.791926860809326
1.0	17310000.0	17320000.0	38.0	47.96849060058594	3.853516101837158
1.0	17370000.0	17380000.0	38.0	48.90150833129883	3.912235736846924
1.0	17430000.0	17440000.0	43.0	57.79841232299805	4.675711154937744
1.0	17540000.0	17550000.0	76.0	69.89508056640625	5.707795143127441
1.0	17700000.0	17710000.0	60.0	74.7674789428711	6.114313125610352
1.0	17770000.0	17780000.0	67.0	70.54109191894531	5.762049674987793
1.0	17920000.0	17930000.0	51.0	47.16796112060547	3.7865822315216064
1.0	17940000.0	17950000.0	56.0	43.77144241333008	3.545423984527588
1.0	18030000.0	18040000.0	69.0	75.70388793945312	6.24107551574707
1.0	18120000.0	18130000.0	75.0	77.86951446533203	6.405681610107422
1.0	18210000.0	18220000.0	72.0	81.86872863769531	6.759637355804443
1.0	18230000.0	18240000.0	84.0	82.90203857421875	6.8409295082092285
1.0	18260000.0	18270000.0	83.0	84.80684661865234	7.001072883605957
1.0	18280000.0	18290000.0	82.0	90.99493408203125	7.514427185058594
1.0	18350000.0	18360000.0	102.0	95.47444915771484	7.860157012939453
1.0	18360000.0	18370000.0	89.0	88.16471862792969	7.2748565673828125
1.0	18380000.0	18390000.0	101.0	94.19044494628906	7.762933254241943
1.0	18400000.0	18410000.0	88.0	94.31391906738281	7.7691330909729
1.0	18440000.0	18450000.0	95.0	87.662841796875	7.225439548492432
1.0	18450000.0	18460000.0	74.0	90.98858642578125	7.517767429351807
1.0	18560000.0	18570000.0	99.0	89.44346618652344	7.3774094581604
1.0	18570000.0	18580000.0	85.0	95.93987274169922	7.907988548278809
1.0	18600000.0	18610000.0	86.0	90.27916717529297	7.445425510406494
1.0	18620000.0	18630000.0	95.0	86.25663757324219	7.121591091156006
1.0	18750000.0	18760000.0	76.0	86.1350326538086	7.104424953460693
1.0	18760000.0	18770000.0	62.0	81.00627136230469	6.680749416351318
1.0	18870000.0	18880000.0	60.0	80.8541259765625	6.646920204162598
1.0	18880000.0	18890000.0	66.0	73.72554779052734	6.007104396820068
1.0	18890000.0	18900000.0	80.0	78.08467102050781	6.436426639556885
1.0	18920000.0	18930000.0	68.0	79.68991088867188	6.560959815979004
1.0	19030000.0	19040000.0	72.0	76.43107604980469	6.282081127166748
1.0	19040000.0	19050000.0	72.0	77.42524719238281	6.373366832733154
1.0	19120000.0	19130000.0	74.0	73.43571472167969	6.02683162689209
1.0	19310000.0	19320000.0	55.0	62.2260856628418	5.017806529998779
1.0	19320000.0	19330000.0	60.0	57.781822204589844	4.612849235534668
1.0	19390000.0	19400000.0	39.0	48.96003341674805	3.926621675491333
1.0	19430000.0	19440000.0	43.0	43.46375274658203	3.5185489654541016
1.0	19440000.0	19450000.0	46.0	46.32105255126953	3.711944103240967
1.0	19450000.0	19460000.0	56.0	46.75576400756836	3.744701385498047
1.0	19470000.0	19480000.0	36.0	44.55990219116211	3.58912992477417
1.0	19480000.0	19490000.0	51.0	45.640533447265625	3.666761875152588
1.0	19540000.0	19550000.0	49.0	44.59757614135742	3.6021933555603027
1.0	19560000.0	19570000.0	37.0	42.311370849609375	3.4465537071228027
1.0	19650000.0	19660000.0	34.0	42.9188232421875	3.485625743865967
1.0	19710000.0	19720000.0	44.0	43.71272277832031	3.54240345954895
1.0	19760000.0	19770000.0	45.0	51.038108825683594	4.088735580444336
1.0	19770000.0	19780000.0	57.0	52.665504455566406	4.20908260345459
1.0	19810000.0	19820000.0	56.0	52.06903839111328	4.15927267074585
1.0	19900000.0	19910000.0	68.0	63.4111328125	5.133326053619385
1.0	19950000.0	19960000.0	43.0	47.57020568847656	3.8149571418762207
1.0	19960000.0	19970000.0	56.0	55.335411071777344	4.3996686935424805
1.0	20020000.0	20030000.0	36.0	44.445030212402344	3.5683021545410156
1.0	20120000.0	20130000.0	51.0	45.805824279785156	3.7036609649658203
1.0	20160000.0	20170000.0	78.0	69.30452728271484	5.635921955108643
1.0	20200000.0	20210000.0	47.0	65.20344543457031	5.240996360778809
1.0	20220000.0	20230000.0	35.0	52.5828857421875	4.201716423034668
1.0	20410000.0	20420000.0	71.0	74.68131256103516	6.138749122619629
1.0	20440000.0	20450000.0	81.0	77.63627624511719	6.385178089141846
1.0	20460000.0	20470000.0	55.0	67.82106018066406	5.533892631530762
1.0	20530000.0	20540000.0	48.0	71.8956069946289	5.889911651611328
1.0	20540000.0	20550000.0	62.0	74.89337158203125	6.150804042816162
1.0	20550000.0	20560000.0	51.0	74.82164001464844	6.144747257232666
1.0	20570000.0	20580000.0	67.0	70.65531158447266	5.789851188659668
1.0	20610000.0	20620000.0	65.0	72.0678939819336	5.9122633934021
1.0	20620000.0	20630000.0	97.0	71.37701416015625	5.8586225509643555
1.0	20710000.0	20720000.0	65.0	79.4354248046875	6.534825325012207
1.0	20720000.0	20730000.0	83.0	79.81705474853516	6.569737434387207
1.0	20800000.0	20810000.0	69.0	58.79126739501953	4.713598728179932
1.0	20810000.0	20820000.0	52.0	55.715492248535156	4.467817306518555
1.0	20910000.0	20920000.0	48.0	67.49967193603516	5.490214824676514
1.0	20940000.0	20950000.0	61.0	67.66020202636719	5.479764938354492
1.0	20950000.0	20960000.0	75.0	75.46519470214844	6.163499355316162
1.0	21010000.0	21020000.0	68.0	60.78205108642578	4.933504581451416
1.0	21020000.0	21030000.0	50.0	57.441497802734375	4.621319770812988
1.0	21030000.0	21040000.0	68.0	59.5692024230957	4.806528568267822
1.0	21110000.0	21120000.0	57.0	57.3494987487793	4.583240985870361
1.0	21130000.0	21140000.0	50.0	52.491416931152344	4.19008731842041
1.0	21140000.0	21150000.0	42.0	42.23332595825195	3.414044141769409
1.0	21180000.0	21190000.0	53.0	48.81048583984375	3.910287380218506
1.0	21350000.0	21360000.0	53.0	50.55388641357422	4.040271282196045
1.0	21390000.0	21400000.0	52.0	54.67790985107422	4.365293025970459
1.0	21430000.0	21440000.0	44.0	55.1684684753418	4.403274059295654
1.0	21450000.0	21460000.0	59.0	53.92918014526367	4.30386209487915
1.0	21610000.0	21620000.0	52.0	44.90415573120117	3.6358094215393066
1.0	21640000.0	21650000.0	49.0	51.64947509765625	4.133788108825684
1.0	21670000.0	21680000.0	56.0	55.97425079345703	4.463820457458496
1.0	21690000.0	21700000.0	50.0	57.548828125	4.582223415374756
1.0	21720000.0	21730000.0	67.0	69.22747802734375	5.59061336517334
1.0	21890000.0	21900000.0	43.0	53.335838317871094	4.266324520111084
1.0	21980000.0	21990000.0	57.0	58.96549606323242	4.704110145568848
1.0	22010000.0	22020000.0	60.0	49.97605895996094	3.9975662231445312
1.0	22020000.0	22030000.0	50.0	50.145042419433594	4.014754772186279
1.0	22030000.0	22040000.0	52.0	52.17552947998047	4.157557487487793
1.0	22070000.0	22080000.0	51.0	53.06516647338867	4.235377788543701
1.0	22170000.0	22180000.0	41.0	43.204959869384766	3.505779266357422
1.0	22210000.0	22220000.0	44.0	42.23063659667969	3.4354400634765625
1.0	22250000.0	22260000.0	43.0	45.954063415527344	3.69561767578125
1.0	22280000.0	22290000.0	61.0	52.70075607299805	4.210077285766602
1.0	22380000.0	22390000.0	59.0	54.28907012939453	4.337793350219727
1.0	22470000.0	22480000.0	46.0	63.75252151489258	5.151904582977295
1.0	22550000.0	22560000.0	53.0	62.222434997558594	5.042237758636475
1.0	22590000.0	22600000.0	47.0	64.1956787109375	5.232925891876221
1.0	22650000.0	22660000.0	68.0	68.4415512084961	5.596454620361328
1.0	22670000.0	22680000.0	67.0	71.96261596679688	5.889447212219238
1.0	22710000.0	22720000.0	71.0	69.45809936523438	5.682875156402588
1.0	22770000.0	22780000.0	62.0	64.33045196533203	5.197970867156982
1.0	22850000.0	22860000.0	45.0	48.121009826660156	3.8667960166931152
1.0	22870000.0	22880000.0	57.0	64.78334045410156	5.253871917724609
1.0	22880000.0	22890000.0	54.0	57.746734619140625	4.6071672439575195
1.0	23080000.0	23090000.0	56.0	51.97014617919922	4.153367042541504
1.0	23100000.0	23110000.0	53.0	52.00800704956055	4.158520221710205
1.0	23220000.0	23230000.0	54.0	58.100135803222656	4.706048488616943
1.0	23270000.0	23280000.0	101.0	73.00675964355469	5.956862926483154
1.0	23380000.0	23390000.0	41.0	50.44164276123047	4.025008678436279
1.0	23450000.0	23460000.0	56.0	51.138580322265625	4.0871782302856445
1.0	23580000.0	23590000.0	60.0	63.72794723510742	5.153689384460449
1.0	23610000.0	23620000.0	54.0	57.569664001464844	4.597275733947754
1.0	23650000.0	23660000.0	41.0	53.7108154296875	4.288405418395996
1.0	23660000.0	23670000.0	58.0	56.310264587402344	4.492072105407715
1.0	23670000.0	23680000.0	84.0	59.23193359375	4.776297569274902
1.0	23680000.0	23690000.0	64.0	55.39080047607422	4.437413692474365
1.0	23690000.0	23700000.0	59.0	56.0743293762207	4.493080139160156
1.0	23810000.0	23820000.0	66.0	60.37847900390625	4.848159313201904
1.0	23830000.0	23840000.0	39.0	47.082706451416016	3.7852203845977783
1.0	23840000.0	23850000.0	44.0	50.478065490722656	4.034529685974121
1.0	23850000.0	23860000.0	45.0	50.89361572265625	4.065905570983887
1.0	23860000.0	23870000.0	54.0	59.75005340576172	4.790160179138184
1.0	23870000.0	23880000.0	65.0	54.01629638671875	4.320595741271973
1.0	23900000.0	23910000.0	53.0	60.42316436767578	4.843083381652832
1.0	23910000.0	23920000.0	70.0	61.11781692504883	4.944543361663818
1.0	23940000.0	23950000.0	46.0	56.930816650390625	4.558557033538818
1.0	23960000.0	23970000.0	52.0	60.20081329345703	4.817187786102295
1.0	23970000.0	23980000.0	56.0	70.15572357177734	5.724545478820801
1.0	23990000.0	24000000.0	75.0	67.4934310913086	5.4637250900268555
1.0	24000000.0	24010000.0	61.0	66.3945083618164	5.37358283996582
1.0	24150000.0	24160000.0	58.0	60.9544792175293	4.86130952835083
1.0	24190000.0	24200000.0	45.0	54.80133056640625	4.366589546203613
1.0	24290000.0	24300000.0	0.0	45.737876892089844	3.6526877880096436
1.0	24340000.0	24350000.0	0.0	47.926876068115234	3.870025634765625
1.0	24450000.0	24460000.0	55.0	48.36314010620117	3.874816417694092
1.0	24570000.0	24580000.0	48.0	63.339210510253906	5.140301704406738
1.0	24630000.0	24640000.0	53.0	59.30890655517578	4.799452304840088
1.0	24650000.0	24660000.0	53.0	49.86152648925781	3.978302001953125
1.0	24670000.0	24680000.0	35.0	49.59855270385742	3.971647262573242
1.0	24690000.0	24700000.0	40.0	46.335472106933594	3.7113819122314453
1.0	24760000.0	24770000.0	46.0	47.634498596191406	3.8345484733581543
1.0	24790000.0	24800000.0	43.0	46.16442108154297	3.694152355194092
1.0	24840000.0	24850000.0	52.0	53.94951629638672	4.311001777648926
1.0	24860000.0	24870000.0	50.0	57.176780700683594	4.575798988342285
1.0	25000000.0	25010000.0	35.0	55.29296112060547	4.414656639099121
1.0	25130000.0	25140000.0	53.0	57.49808883666992	4.592408180236816
1.0	25210000.0	25220000.0	61.0	68.32322692871094	5.57403039932251
1.0	25240000.0	25250000.0	50.0	61.03098678588867	4.976951599121094
1.0	25250000.0	25260000.0	58.0	62.87517166137695	5.132500648498535
1.0	25280000.0	25290000.0	82.0	62.2244987487793	5.027828216552734
1.0	25360000.0	25370000.0	54.0	64.97486877441406	5.288372993469238
1.0	25370000.0	25380000.0	66.0	70.05590057373047	5.7309651374816895
1.0	25440000.0	25450000.0	65.0	70.50308227539062	5.774059295654297
1.0	25490000.0	25500000.0	60.0	59.92191696166992	4.807507514953613
1.0	25760000.0	25770000.0	51.0	54.28734588623047	4.329043388366699
1.0	25810000.0	25820000.0	62.0	48.84592056274414	3.903820753097534
1.0	25960000.0	25970000.0	82.0	64.88854217529297	5.248722553253174
1.0	25970000.0	25980000.0	50.0	60.72593307495117	4.896704196929932
1.0	26170000.0	26180000.0	55.0	56.89643096923828	4.57940149307251
1.0	26230000.0	26240000.0	60.0	53.6644287109375	4.2928080558776855
1.0	26280000.0	26290000.0	50.0	54.32939529418945	4.339056491851807
1.0	26340000.0	26350000.0	47.0	57.59009552001953	4.635445594787598
1.0	26350000.0	26360000.0	58.0	58.1897087097168	4.6820268630981445
1.0	26360000.0	26370000.0	58.0	55.83852005004883	4.47159481048584
1.0	26400000.0	26410000.0	62.0	60.487083435058594	4.877329349517822
1.0	26420000.0	26430000.0	51.0	58.61529541015625	4.702632427215576
1.0	26570000.0	26580000.0	36.0	50.58327865600586	4.0401177406311035
1.0	26580000.0	26590000.0	47.0	46.407196044921875	3.733649730682373
1.0	26670000.0	26680000.0	53.0	56.20609664916992	4.499175071716309
1.0	26700000.0	26710000.0	69.0	70.81549072265625	5.739611625671387
1.0	26730000.0	26740000.0	70.0	72.8603286743164	5.960028648376465
1.0	26750000.0	26760000.0	52.0	66.2625503540039	5.3769731521606445
1.0	26840000.0	26850000.0	78.0	64.79608917236328	5.249192237854004
1.0	26860000.0	26870000.0	32.0	42.368141174316406	3.4365622997283936
1.0	26990000.0	27000000.0	65.0	68.09464263916016	5.531569004058838
1.0	27110000.0	27120000.0	44.0	50.730350494384766	4.066466331481934
1.0	27120000.0	27130000.0	37.0	47.75541687011719	3.827878952026367
1.0	27150000.0	27160000.0	26.0	43.25170135498047	3.52406644821167
1.0	27230000.0	27240000.0	65.0	54.5175895690918	4.352185249328613
1.0	27310000.0	27320000.0	50.0	60.90918731689453	4.873637676239014
1.0	27340000.0	27350000.0	47.0	61.15751266479492	4.921370029449463
1.0	27360000.0	27370000.0	53.0	55.70380401611328	4.468262672424316
1.0	27440000.0	27450000.0	38.0	46.05785369873047	3.7147765159606934
1.0	27480000.0	27490000.0	51.0	55.59175491333008	4.442796230316162
1.0	27600000.0	27610000.0	42.0	53.777610778808594	4.302783012390137
1.0	27610000.0	27620000.0	30.0	46.9896240234375	3.77946138381958
1.0	27620000.0	27630000.0	41.0	43.568336486816406	3.5301194190979004
1.0	27650000.0	27660000.0	45.0	44.59101486206055	3.5932743549346924
1.0	27750000.0	27760000.0	47.0	50.803077697753906	4.062487602233887
1.0	27770000.0	27780000.0	50.0	51.767066955566406	4.1307477951049805
1.0	27800000.0	27810000.0	55.0	52.355560302734375	4.1727495193481445
1.0	27840000.0	27850000.0	51.0	44.455718994140625	3.6022872924804688
1.0	27890000.0	27900000.0	40.0	52.2603874206543	4.1763715744018555
1.0	27930000.0	27940000.0	51.0	52.639076232910156	4.190154075622559
1.0	27960000.0	27970000.0	47.0	61.4531135559082	4.972553253173828
1.0	27970000.0	27980000.0	59.0	57.984100341796875	4.650318622589111
1.0	27990000.0	28000000.0	62.0	52.66252899169922	4.209507465362549
1.0	28050000.0	28060000.0	48.0	51.7817497253418	4.160470008850098
1.0	28130000.0	28140000.0	61.0	51.734962463378906	4.132723331451416
1.0	28180000.0	28190000.0	46.0	49.58141326904297	3.948010206222534
1.0	28220000.0	28230000.0	62.0	46.03759002685547	3.690850019454956
1.0	28230000.0	28240000.0	49.0	46.299171447753906	3.7165722846984863
1.0	28240000.0	28250000.0	50.0	59.142005920410156	4.7276530265808105
1.0	28250000.0	28260000.0	57.0	61.49208450317383	4.947628974914551
1.0	28260000.0	28270000.0	44.0	48.561317443847656	3.9043304920196533
1.0	28280000.0	28290000.0	52.0	45.56066131591797	3.684164047241211
1.0	28290000.0	28300000.0	25.0	44.799072265625	3.5992798805236816
1.0	28300000.0	28310000.0	48.0	47.84001922607422	3.819434404373169
1.0	28310000.0	28320000.0	30.0	48.03374099731445	3.8384833335876465
1.0	28350000.0	28360000.0	45.0	52.91996383666992	4.217734336853027
1.0	28370000.0	28380000.0	52.0	52.58313751220703	4.192606449127197
1.0	28420000.0	28430000.0	59.0	62.52442169189453	5.056219577789307
1.0	28430000.0	28440000.0	69.0	60.27973556518555	4.859044551849365
1.0	28440000.0	28450000.0	74.0	67.11854553222656	5.463375568389893
1.0	28540000.0	28550000.0	40.0	51.311065673828125	4.103298187255859
1.0	28580000.0	28590000.0	64.0	57.44129180908203	4.588472843170166
1.0	28600000.0	28610000.0	68.0	49.67439270019531	3.9744505882263184
1.0	28690000.0	28700000.0	62.0	56.883697509765625	4.5582170486450195
1.0	28780000.0	28790000.0	53.0	53.30741500854492	4.25747013092041
1.0	28830000.0	28840000.0	82.0	53.29688262939453	4.257565021514893
1.0	28840000.0	28850000.0	58.0	49.01461410522461	3.9391636848449707
1.0	28890000.0	28900000.0	47.0	49.07828903198242	3.9295830726623535
1.0	28940000.0	28950000.0	49.0	50.79222869873047	4.063961029052734
1.0	29020000.0	29030000.0	43.0	50.48686599731445	4.039961814880371
1.0	29030000.0	29040000.0	47.0	51.30310821533203	4.101576328277588
1.0	29040000.0	29050000.0	53.0	55.4700927734375	4.415358066558838
1.0	29120000.0	29130000.0	51.0	64.93721008300781	5.260016441345215
1.0	29200000.0	29210000.0	65.0	57.008384704589844	4.54910945892334
1.0	29250000.0	29260000.0	47.0	54.31836700439453	4.326221466064453
1.0	29260000.0	29270000.0	52.0	54.194976806640625	4.321575164794922
1.0	29280000.0	29290000.0	42.0	53.79265213012695	4.284164905548096
1.0	29300000.0	29310000.0	55.0	54.65997314453125	4.352334499359131
1.0	29410000.0	29420000.0	51.0	56.76233673095703	4.53131103515625
1.0	29470000.0	29480000.0	48.0	48.40688705444336	3.8807380199432373
1.0	29550000.0	29560000.0	45.0	51.80045700073242	4.144720554351807
1.0	29570000.0	29580000.0	66.0	52.04669189453125	4.149569034576416
1.0	29630000.0	29640000.0	41.0	53.1768684387207	4.261111259460449
1.0	29660000.0	29670000.0	68.0	74.76716613769531	6.1464948654174805
1.0	29730000.0	29740000.0	81.0	81.68971252441406	6.734440803527832
1.0	29750000.0	29760000.0	70.0	89.48006439208984	7.386109828948975
1.0	29790000.0	29800000.0	78.0	81.53419494628906	6.716899871826172
1.0	29820000.0	29830000.0	83.0	77.61146545410156	6.378591537475586
1.0	29840000.0	29850000.0	87.0	93.0089111328125	30.05039405822754
1.0	29850000.0	29860000.0	133.0	98.54114532470703	48.11159133911133
1.0	29870000.0	29880000.0	40.0	71.96146392822266	50.23345947265625
1.0	30040000.0	30050000.0	98.0	89.79252624511719	7.463700771331787
1.0	30050000.0	30060000.0	91.0	97.15653991699219	8.050195693969727
1.0	30140000.0	30150000.0	87.0	103.53724670410156	8.494950294494629
1.0	30250000.0	30260000.0	86.0	113.39884185791016	9.19311809539795
1.0	30270000.0	30280000.0	91.0	100.93888092041016	8.28455638885498
1.0	30280000.0	30290000.0	108.0	108.50223541259766	8.843988418579102
1.0	30290000.0	30300000.0	117.0	108.91023254394531	8.881108283996582
1.0	30370000.0	30380000.0	104.0	107.26441955566406	8.772619247436523
1.0	30380000.0	30390000.0	87.0	112.18453216552734	9.112260818481445
1.0	30390000.0	30400000.0	89.0	107.37800598144531	8.777835845947266
1.0	30420000.0	30430000.0	115.0	111.81036376953125	9.08270263671875
1.0	30450000.0	30460000.0	125.0	101.01661682128906	8.29040241241455
1.0	30520000.0	30530000.0	108.0	106.77490234375	8.716669082641602
1.0	30560000.0	30570000.0	112.0	101.54202270507812	8.334080696105957
1.0	30600000.0	30610000.0	93.0	105.87579345703125	8.6699857711792
1.0	30740000.0	30750000.0	78.0	104.4405746459961	8.56064224243164
1.0	30750000.0	30760000.0	97.0	101.08355712890625	8.308110237121582
1.0	30820000.0	30830000.0	111.0	100.40129089355469	8.24314022064209
1.0	30850000.0	30860000.0	81.0	81.966796875	6.755749702453613
1.0	30990000.0	31000000.0	60.0	85.69197845458984	7.08042049407959
1.0	31100000.0	31110000.0	77.0	83.99916076660156	6.928151607513428
1.0	31220000.0	31230000.0	79.0	53.911582946777344	4.389354228973389
1.0	31270000.0	31280000.0	43.0	61.6202278137207	4.935209274291992
1.0	31310000.0	31320000.0	71.0	70.29390716552734	5.749333381652832
1.0	31390000.0	31400000.0	63.0	69.00365447998047	5.618471145629883
1.0	31410000.0	31420000.0	60.0	53.993980407714844	4.311964988708496
1.0	31480000.0	31490000.0	67.0	61.15484619140625	4.894139289855957
1.0	31620000.0	31630000.0	63.0	70.87345123291016	5.796624183654785
1.0	31670000.0	31680000.0	62.0	66.74834442138672	5.437459468841553
1.0	31700000.0	31710000.0	66.0	67.69379425048828	5.514335632324219
1.0	31710000.0	31720000.0	61.0	68.7928466796875	5.591160774230957
1.0	31720000.0	31730000.0	54.0	63.27714920043945	5.126837730407715
1.0	31730000.0	31740000.0	53.0	48.41063690185547	3.8753418922424316
1.0	31770000.0	31780000.0	51.0	50.7146110534668	4.05155086517334
1.0	31780000.0	31790000.0	43.0	49.609344482421875	3.962376356124878
1.0	31800000.0	31810000.0	49.0	53.01140594482422	4.230427265167236
1.0	31810000.0	31820000.0	49.0	48.7420654296875	3.9006094932556152
1.0	31820000.0	31830000.0	36.0	48.81143569946289	3.899817705154419
1.0	31830000.0	31840000.0	52.0	47.08293533325195	3.776628017425537
1.0	31950000.0	31960000.0	56.0	59.569480895996094	4.767612934112549
1.0	31970000.0	31980000.0	58.0	56.59998321533203	4.517800331115723
1.0	32000000.0	32010000.0	108.0	65.59403991699219	5.316958427429199
1.0	32040000.0	32050000.0	36.0	44.52953338623047	3.615082263946533
1.0	32050000.0	32060000.0	47.0	50.264129638671875	4.02183198928833
1.0	32110000.0	32120000.0	63.0	52.73798751831055	4.214838981628418
1.0	32130000.0	32140000.0	46.0	42.152896881103516	3.4315242767333984
1.0	32140000.0	32150000.0	46.0	47.47237777709961	3.8190791606903076
1.0	32150000.0	32160000.0	55.0	47.527137756347656	3.8188748359680176
1.0	32170000.0	32180000.0	50.0	53.93475341796875	4.308018684387207
1.0	32270000.0	32280000.0	58.0	64.54838562011719	5.247325897216797
1.0	32320000.0	32330000.0	53.0	67.408203125	5.494631290435791
1.0	32350000.0	32360000.0	67.0	65.72596740722656	5.336577892303467
1.0	32360000.0	32370000.0	78.0	66.40999603271484	5.398043155670166
1.0	32400000.0	32410000.0	51.0	51.904632568359375	4.156203746795654
1.0	32440000.0	32450000.0	61.0	62.995689392089844	5.074276447296143
1.0	32480000.0	32490000.0	57.0	54.01201248168945	4.304701328277588
1.0	32490000.0	32500000.0	52.0	54.80481719970703	4.370645046234131
1.0	32530000.0	32540000.0	70.0	55.898277282714844	4.4643144607543945
1.0	32590000.0	32600000.0	48.0	52.05436325073242	4.148810386657715
1.0	32630000.0	32640000.0	44.0	48.11064147949219	3.8572604656219482
1.0	32660000.0	32670000.0	52.0	45.85757827758789	3.701200485229492
1.0	32670000.0	32680000.0	34.0	48.756919860839844	3.9171290397644043
1.0	32780000.0	32790000.0	55.0	50.94123077392578	4.075380325317383
1.0	32790000.0	32800000.0	45.0	46.23517608642578	3.7173523902893066
1.0	32800000.0	32810000.0	59.0	49.035457611083984	3.9385459423065186
1.0	32850000.0	32860000.0	47.0	48.79910659790039	3.906867265701294
1.0	32930000.0	32940000.0	60.0	63.12690353393555	5.121886253356934
1.0	33040000.0	33050000.0	56.0	53.8624267578125	4.295921325683594
1.0	33050000.0	33060000.0	52.0	53.67597579956055	4.2935404777526855
1.0	33060000.0	33070000.0	50.0	52.97327423095703	4.228175163269043
1.0	33120000.0	33130000.0	48.0	51.937408447265625	4.143499374389648
1.0	33130000.0	33140000.0	48.0	51.47844696044922	4.103322505950928
1.0	33150000.0	33160000.0	48.0	49.78069305419922	3.9726059436798096
1.0	33200000.0	33210000.0	56.0	48.880348205566406	3.926168918609619
1.0	33210000.0	33220000.0	52.0	46.689552307128906	3.730802059173584
1.0	33380000.0	33390000.0	70.0	58.24873733520508	4.6524434089660645
1.0	33430000.0	33440000.0	58.0	60.724449157714844	4.880703926086426
1.0	33480000.0	33490000.0	56.0	48.637020111083984	3.9019389152526855
1.0	33510000.0	33520000.0	59.0	50.09886932373047	4.0240092277526855
1.0	33570000.0	33580000.0	46.0	62.2158317565918	5.0420732498168945
1.0	33660000.0	33670000.0	84.0	73.03021240234375	5.938652992248535
1.0	33690000.0	33700000.0	64.0	64.20414733886719	5.212380886077881
1.0	33740000.0	33750000.0	43.0	46.74433135986328	3.7497076988220215
1.0	33790000.0	33800000.0	54.0	44.48638916015625	3.608339786529541
1.0	33800000.0	33810000.0	55.0	50.43742752075195	4.046916484832764
1.0	33820000.0	33830000.0	33.0	50.2762336730957	4.023610591888428
1.0	33830000.0	33840000.0	38.0	49.17361831665039	3.952845811843872
1.0	33930000.0	33940000.0	103.0	66.72547912597656	5.385312080383301
1.0	33940000.0	33950000.0	49.0	61.88859939575195	4.974400043487549
1.0	34000000.0	34010000.0	107.0	88.72660064697266	7.33676290512085
1.0	34020000.0	34030000.0	84.0	90.2024154663086	7.455914497375488
1.0	34100000.0	34110000.0	99.0	92.29085540771484	7.611136436462402
1.0	34190000.0	34200000.0	115.0	100.1025390625	8.24286937713623
1.0	34200000.0	34210000.0	108.0	98.48475646972656	8.111696243286133
1.0	34250000.0	34260000.0	86.0	103.8636245727539	8.519100189208984
1.0	34290000.0	34300000.0	74.0	69.2715835571289	5.677019119262695
1.0	34340000.0	34350000.0	116.0	104.40046691894531	8.557286262512207
1.0	34350000.0	34360000.0	103.0	95.84129333496094	7.9168877601623535
1.0	34420000.0	34430000.0	102.0	112.0141372680664	9.109416007995605
1.0	34440000.0	34450000.0	98.0	115.33024597167969	9.332364082336426
1.0	34560000.0	34570000.0	85.0	77.11083221435547	6.332032203674316
1.0	34700000.0	34710000.0	121.0	135.752197265625	10.554774284362793
1.0	35000000.0	35010000.0	119.0	111.34610748291016	9.033234596252441
1.0	35010000.0	35020000.0	109.0	107.2079086303711	8.74138069152832
1.0	35070000.0	35080000.0	82.0	96.46043395996094	7.933357238769531
1.0	35110000.0	35120000.0	80.0	92.02299499511719	7.5880560874938965
1.0	35200000.0	35210000.0	74.0	75.27813720703125	6.169886112213135
1.0	35230000.0	35240000.0	85.0	76.86872100830078	6.312308311462402
1.0	35430000.0	35440000.0	54.0	80.0860366821289	6.596163749694824
1.0	35550000.0	35560000.0	61.0	58.2294807434082	4.669579982757568
1.0	35560000.0	35570000.0	50.0	57.30292892456055	4.5951433181762695
1.0	35630000.0	35640000.0	74.0	78.3104476928711	6.436105251312256
1.0	35660000.0	35670000.0	77.0	72.98519134521484	5.9676642417907715
1.0	35900000.0	35910000.0	36.0	44.048858642578125	3.5602614879608154
1.0	35940000.0	35950000.0	50.0	55.05338668823242	4.396958827972412
1.0	35970000.0	35980000.0	56.0	54.43052291870117	4.329498291015625
1.0	36020000.0	36030000.0	53.0	47.02996063232422	3.815211057662964
1.0	36040000.0	36050000.0	65.0	59.604713439941406	4.7792487144470215
1.0	36100000.0	36110000.0	57.0	62.8227424621582	5.037683486938477
1.0	36120000.0	36130000.0	61.0	77.9764404296875	6.386052131652832
1.0	36200000.0	36210000.0	60.0	53.97648239135742	4.310708045959473
1.0	36220000.0	36230000.0	55.0	55.00481033325195	4.402033805847168
1.0	36300000.0	36310000.0	63.0	51.74512481689453	4.14107084274292
1.0	36310000.0	36320000.0	49.0	53.648536682128906	4.284111976623535
1.0	36330000.0	36340000.0	69.0	69.67955780029297	5.6840386390686035
1.0	36360000.0	36370000.0	36.0	50.692649841308594	4.050586223602295
1.0	36400000.0	36410000.0	47.0	57.95763397216797	4.638824462890625
1.0	36440000.0	36450000.0	51.0	56.504493713378906	4.51931095123291
1.0	36460000.0	36470000.0	73.0	56.05143356323242	4.48082971572876
1.0	36480000.0	36490000.0	44.0	53.04265213012695	4.2388410568237305
1.0	36520000.0	36530000.0	61.0	54.745155334472656	4.370715618133545
1.0	36560000.0	36570000.0	61.0	52.01665115356445	4.136825084686279
1.0	36670000.0	36680000.0	59.0	56.94200897216797	4.552547931671143
1.0	36710000.0	36720000.0	53.0	53.815940856933594	4.304265022277832
1.0	36790000.0	36800000.0	62.0	60.918617248535156	4.8815484046936035
1.0	36810000.0	36820000.0	33.0	46.88888931274414	3.767866611480713
1.0	36840000.0	36850000.0	62.0	46.60755157470703	3.753504514694214
1.0	37000000.0	37010000.0	71.0	78.05449676513672	6.427131652832031
1.0	37190000.0	37200000.0	95.0	93.97294616699219	7.757907867431641
1.0	37210000.0	37220000.0	101.0	99.42462921142578	8.179888725280762
1.0	37260000.0	37270000.0	104.0	103.60172271728516	8.4981107711792
1.0	37270000.0	37280000.0	109.0	101.56925964355469	8.35031795501709
1.0	37290000.0	37300000.0	104.0	109.29827880859375	8.918251991271973
1.0	37350000.0	37360000.0	121.0	113.45985412597656	9.200255393981934
1.0	37390000.0	37400000.0	131.0	113.754150390625	9.213183403015137
1.0	37420000.0	37430000.0	86.0	112.04026794433594	9.10731315612793
1.0	37570000.0	37580000.0	105.0	113.27315521240234	9.178875923156738
1.0	37590000.0	37600000.0	91.0	109.43400573730469	8.92064380645752
1.0	37640000.0	37650000.0	117.0	109.2256851196289	8.894858360290527
1.0	37690000.0	37700000.0	118.0	105.467529296875	8.625703811645508
1.0	37700000.0	37710000.0	104.0	102.47896575927734	8.401762008666992
1.0	37720000.0	37730000.0	97.0	101.42753601074219	8.334101676940918
1.0	37730000.0	37740000.0	111.0	98.51322174072266	8.114362716674805
1.0	37750000.0	37760000.0	98.0	99.13450622558594	8.150439262390137
1.0	37860000.0	37870000.0	79.0	87.36445617675781	7.206372261047363
1.0	37920000.0	37930000.0	45.0	68.17928314208984	5.551583290100098
1.0	37990000.0	38000000.0	71.0	67.26256561279297	5.461320877075195
1.0	38100000.0	38110000.0	68.0	81.30378723144531	6.673198699951172
1.0	38160000.0	38170000.0	35.0	54.3449592590332	4.344191551208496
1.0	38190000.0	38200000.0	55.0	64.31809997558594	5.234618186950684
1.0	38340000.0	38350000.0	58.0	47.54312515258789	3.8183484077453613
1.0	38350000.0	38360000.0	39.0	48.96527862548828	3.9164795875549316
1.0	38390000.0	38400000.0	56.0	50.32988739013672	4.038453102111816
1.0	38400000.0	38410000.0	66.0	51.94587326049805	4.154343128204346
1.0	38410000.0	38420000.0	42.0	50.511451721191406	4.0619049072265625
1.0	38420000.0	38430000.0	50.0	48.1430549621582	3.8583991527557373
1.0	38450000.0	38460000.0	56.0	57.388816833496094	4.578551292419434
1.0	38520000.0	38530000.0	61.0	67.87974548339844	5.555608749389648
1.0	38570000.0	38580000.0	76.0	70.94754791259766	5.825011253356934
1.0	38670000.0	38680000.0	71.0	81.68596649169922	6.739341735839844
1.0	38680000.0	38690000.0	96.0	88.76631927490234	7.328876495361328
1.0	38760000.0	38770000.0	79.0	97.47653198242188	8.03427791595459
1.0	38830000.0	38840000.0	113.0	107.76092529296875	8.786805152893066
1.0	38850000.0	38860000.0	114.0	112.27742767333984	9.098698616027832
1.0	38910000.0	38920000.0	108.0	102.38676452636719	8.404959678649902
1.0	39100000.0	39110000.0	94.0	99.08642578125	8.142515182495117
1.0	39140000.0	39150000.0	81.0	89.00115966796875	7.33551025390625
1.0	39150000.0	39160000.0	90.0	92.74113464355469	7.649113655090332
1.0	39160000.0	39170000.0	104.0	92.51786804199219	7.621227264404297
1.0	39170000.0	39180000.0	75.0	90.81370544433594	7.478080749511719
1.0	39190000.0	39200000.0	93.0	80.09307861328125	6.5863847732543945
1.0	39360000.0	39370000.0	62.0	65.97098541259766	5.330101490020752
1.0	39370000.0	39380000.0	60.0	63.191734313964844	5.113324165344238
1.0	39510000.0	39520000.0	44.0	54.84794998168945	4.383022308349609
1.0	39560000.0	39570000.0	60.0	57.933204650878906	4.632835388183594
1.0	39590000.0	39600000.0	54.0	57.8466682434082	4.609918117523193
1.0	39600000.0	39610000.0	46.0	56.04313278198242	4.485928535461426
1.0	39620000.0	39630000.0	67.0	57.0683479309082	4.55194616317749
1.0	39640000.0	39650000.0	54.0	57.434295654296875	4.5849456787109375
1.0	39740000.0	39750000.0	55.0	55.82609176635742	4.453485012054443
1.0	39750000.0	39760000.0	61.0	51.591094970703125	4.121787071228027
1.0	39760000.0	39770000.0	55.0	53.00969314575195	4.233295440673828
1.0	39850000.0	39860000.0	59.0	54.173133850097656	4.338000774383545
1.0	39900000.0	39910000.0	73.0	52.118896484375	4.1554388999938965
1.0	39920000.0	39930000.0	49.0	49.582275390625	3.960343599319458
1.0	39940000.0	39950000.0	57.0	48.507511138916016	3.8809032440185547
1.0	39950000.0	39960000.0	57.0	47.73711013793945	3.839073657989502
1.0	39970000.0	39980000.0	36.0	48.293067932128906	3.8836581707000732
1.0	40000000.0	40010000.0	61.0	50.198089599609375	4.023213863372803
1.0	40010000.0	40020000.0	62.0	50.44401168823242	4.027871131896973
1.0	40040000.0	40050000.0	44.0	70.27025604248047	5.716702461242676
1.0	40050000.0	40060000.0	68.0	67.7418441772461	5.541666507720947
1.0	40210000.0	40220000.0	49.0	47.954734802246094	3.8490424156188965
1.0	40250000.0	40260000.0	46.0	53.4178352355957	4.2754411697387695
1.0	40270000.0	40280000.0	45.0	70.12960052490234	5.724867820739746
1.0	40340000.0	40350000.0	53.0	53.843162536621094	4.297251224517822
1.0	40360000.0	40370000.0	46.0	53.190940856933594	4.260188102722168
1.0	40390000.0	40400000.0	49.0	61.68269729614258	4.9385833740234375
1.0	40410000.0	40420000.0	52.0	63.86668014526367	5.169782638549805
1.0	40480000.0	40490000.0	66.0	66.94995880126953	5.455005168914795
1.0	40610000.0	40620000.0	103.0	75.645263671875	6.17650842666626
1.0	40660000.0	40670000.0	46.0	58.07111358642578	4.641452789306641
1.0	40670000.0	40680000.0	60.0	57.7657470703125	4.621392250061035
1.0	40720000.0	40730000.0	58.0	56.55200958251953	4.536716461181641
1.0	41000000.0	41010000.0	62.0	60.80042266845703	4.885196208953857
1.0	41020000.0	41030000.0	91.0	80.85795593261719	6.646475791931152
1.0	41040000.0	41050000.0	61.0	75.30659484863281	6.174238681793213
1.0	41070000.0	41080000.0	57.0	71.6572265625	5.855374336242676
1.0	41120000.0	41130000.0	56.0	57.65337371826172	4.627037525177002
1.0	41130000.0	41140000.0	60.0	60.969276428222656	4.884242534637451
1.0	41170000.0	41180000.0	59.0	58.42089080810547	4.677428245544434
1.0	41250000.0	41260000.0	38.0	52.87415313720703	4.248790264129639
1.0	41340000.0	41350000.0	54.0	61.986183166503906	4.9732441902160645
1.0	41360000.0	41370000.0	43.0	63.652931213378906	5.11096715927124
1.0	41390000.0	41400000.0	57.0	63.847007751464844	5.192852020263672
1.0	41400000.0	41410000.0	81.0	62.379432678222656	5.035809516906738
1.0	41420000.0	41430000.0	59.0	72.14507293701172	5.888635158538818
1.0	41470000.0	41480000.0	61.0	49.92285919189453	4.0005083084106445
1.0	41480000.0	41490000.0	45.0	46.9953498840332	3.7786002159118652
1.0	41510000.0	41520000.0	42.0	48.731468200683594	3.903125047683716
1.0	41540000.0	41550000.0	44.0	48.280826568603516	3.8857600688934326
1.0	41560000.0	41570000.0	59.0	53.595001220703125	4.287902355194092
1.0	41860000.0	41870000.0	73.0	59.293487548828125	4.7419843673706055
1.0	41870000.0	41880000.0	67.0	66.36064147949219	5.4028096199035645
1.0	41890000.0	41900000.0	54.0	59.75175857543945	4.808492183685303
1.0	41950000.0	41960000.0	45.0	59.0859375	4.765195369720459
1.0	41990000.0	42000000.0	50.0	57.71947479248047	4.671377182006836
1.0	42080000.0	42090000.0	48.0	57.05797576904297	4.570557594299316
1.0	42140000.0	42150000.0	62.0	58.42791748046875	4.712042331695557
1.0	42150000.0	42160000.0	70.0	69.68537902832031	5.7036004066467285
1.0	42240000.0	42250000.0	61.0	60.93848419189453	4.903823375701904
1.0	42270000.0	42280000.0	70.0	62.77936935424805	5.099371910095215
1.0	42350000.0	42360000.0	63.0	59.21990203857422	4.751518249511719
1.0	42380000.0	42390000.0	66.0	58.71464157104492	4.699090480804443
1.0	42430000.0	42440000.0	75.0	75.13066101074219	6.1842145919799805
1.0	42510000.0	42520000.0	85.0	86.61882019042969	7.1516313552856445
1.0	42620000.0	42630000.0	92.0	73.58368682861328	6.024903297424316
1.0	42740000.0	42750000.0	62.0	58.99778366088867	4.727082252502441
1.0	42840000.0	42850000.0	69.0	77.49454498291016	6.311967372894287
1.0	42860000.0	42870000.0	51.0	70.82726287841797	5.800015449523926
1.0	42900000.0	42910000.0	75.0	64.0833740234375	5.212741851806641
1.0	42920000.0	42930000.0	57.0	56.119041442871094	4.512228965759277
1.0	42960000.0	42970000.0	52.0	59.712745666503906	4.798033237457275
1.0	42980000.0	42990000.0	66.0	73.95743560791016	6.054581642150879
1.0	43050000.0	43060000.0	75.0	63.643043518066406	5.1530632972717285
1.0	43110000.0	43120000.0	58.0	63.89664840698242	5.186218738555908
1.0	43150000.0	43160000.0	65.0	56.370094299316406	4.495777606964111
1.0	43220000.0	43230000.0	63.0	49.71101379394531	3.9849562644958496
1.0	43280000.0	43290000.0	60.0	53.5075569152832	4.289786338806152
1.0	43290000.0	43300000.0	46.0	56.96608352661133	4.565466403961182
1.0	43340000.0	43350000.0	85.0	83.52510833740234	6.863419532775879
1.0	43440000.0	43450000.0	59.0	56.031890869140625	4.490176200866699
1.0	43470000.0	43480000.0	66.0	67.87646484375	5.489651203155518
1.0	43910000.0	43920000.0	41.0	43.011962890625	3.499492645263672
1.0	43920000.0	43930000.0	66.0	61.12922286987305	4.9253764152526855
1.0	43940000.0	43950000.0	72.0	61.95781326293945	4.9962286949157715
1.0	44010000.0	44020000.0	49.0	47.449832916259766	3.8299553394317627
1.0	44030000.0	44040000.0	35.0	45.41569137573242	3.651167392730713
1.0	44040000.0	44050000.0	39.0	45.25459289550781	3.653533935546875
1.0	44090000.0	44100000.0	67.0	55.89567184448242	4.473211765289307
1.0	44190000.0	44200000.0	64.0	57.543800354003906	4.602648735046387
1.0	44260000.0	44270000.0	45.0	54.251373291015625	4.337891578674316
1.0	44480000.0	44490000.0	65.0	48.132484436035156	3.864039897918701
1.0	44570000.0	44580000.0	73.0	81.0731430053711	6.677637577056885
1.0	44590000.0	44600000.0	85.0	82.87008666992188	6.823235988616943
1.0	44610000.0	44620000.0	76.0	85.40055084228516	7.026529788970947
1.0	44620000.0	44630000.0	70.0	81.53797912597656	6.7017083168029785
1.0	44630000.0	44640000.0	78.0	85.68113708496094	7.046937465667725
1.0	44680000.0	44690000.0	47.0	49.1636962890625	3.9510483741760254
1.0	44850000.0	44860000.0	72.0	92.1006851196289	7.57574462890625
1.0	44890000.0	44900000.0	73.0	82.45516204833984	6.793226718902588
1.0	44900000.0	44910000.0	70.0	77.3219223022461	6.355202674865723
1.0	44940000.0	44950000.0	74.0	85.05183410644531	7.008731842041016
1.0	44960000.0	44970000.0	68.0	76.86114501953125	6.310091972351074
1.0	45040000.0	45050000.0	58.0	73.05192565917969	5.98701810836792
1.0	45180000.0	45190000.0	58.0	57.113372802734375	4.553376197814941
1.0	45200000.0	45210000.0	64.0	58.600067138671875	4.688642978668213
1.0	45390000.0	45400000.0	49.0	55.290443420410156	4.424239635467529
1.0	45400000.0	45410000.0	56.0	54.72050857543945	4.376429557800293
1.0	45430000.0	45440000.0	59.0	53.50605392456055	4.287625789642334
1.0	45450000.0	45460000.0	59.0	62.69195556640625	5.044989585876465
1.0	45460000.0	45470000.0	64.0	55.707923889160156	4.4558610916137695
1.0	45470000.0	45480000.0	41.0	47.24753189086914	3.8146965503692627
1.0	45500000.0	45510000.0	51.0	54.64655685424805	4.37201452255249
1.0	45530000.0	45540000.0	57.0	69.50797271728516	5.66414737701416
1.0	45560000.0	45570000.0	36.0	58.3936653137207	4.730539798736572
1.0	45580000.0	45590000.0	60.0	61.580604553222656	4.996491432189941
1.0	45600000.0	45610000.0	51.0	59.54064178466797	4.7959160804748535
1.0	45630000.0	45640000.0	41.0	52.91252899169922	4.262223720550537
1.0	45680000.0	45690000.0	59.0	66.58882141113281	5.427077293395996
1.0	45690000.0	45700000.0	83.0	67.2569351196289	5.4711408615112305
1.0	45760000.0	45770000.0	49.0	56.65647506713867	4.522854328155518
1.0	45830000.0	45840000.0	43.0	58.61224365234375	4.717864036560059
1.0	45870000.0	45880000.0	55.0	55.32574462890625	4.426027297973633
1.0	45960000.0	45970000.0	37.0	51.30350875854492	4.108099460601807
1.0	46000000.0	46010000.0	52.0	60.685333251953125	4.8620524406433105
1.0	46100000.0	46110000.0	50.0	51.31568145751953	4.089982032775879
1.0	46170000.0	46180000.0	47.0	52.314552307128906	4.201213836669922
1.0	46200000.0	46210000.0	60.0	57.00383758544922	4.566489219665527
1.0	46230000.0	46240000.0	65.0	70.48067474365234	5.765992164611816
1.0	46240000.0	46250000.0	77.0	74.2763442993164	6.074326992034912
1.0	46290000.0	46300000.0	59.0	55.55779266357422	4.434751033782959
1.0	46310000.0	46320000.0	54.0	59.054481506347656	4.731678009033203
1.0	46340000.0	46350000.0	58.0	57.56938552856445	4.599055290222168
1.0	46360000.0	46370000.0	52.0	56.03517532348633	4.4656476974487305
1.0	46370000.0	46380000.0	49.0	53.404136657714844	4.259528636932373
1.0	46410000.0	46420000.0	55.0	53.19092559814453	4.26138973236084
1.0	46420000.0	46430000.0	40.0	46.85098648071289	3.773991346359253
1.0	46470000.0	46480000.0	38.0	48.06782531738281	3.852957248687744
1.0	46600000.0	46610000.0	64.0	65.19296264648438	5.29976749420166
1.0	46620000.0	46630000.0	58.0	67.14735412597656	5.4591755867004395
1.0	46640000.0	46650000.0	42.0	57.07057571411133	4.563387393951416
1.0	46670000.0	46680000.0	59.0	53.8865852355957	4.300171852111816
1.0	46710000.0	46720000.0	54.0	52.221160888671875	4.190830707550049
1.0	46760000.0	46770000.0	63.0	51.29151153564453	4.0971293449401855
1.0	46840000.0	46850000.0	47.0	60.816612243652344	4.9103240966796875
1.0	46870000.0	46880000.0	39.0	45.27681350708008	3.6505870819091797
1.0	46980000.0	46990000.0	53.0	52.44647979736328	4.213742733001709
1.0	47080000.0	47090000.0	53.0	50.55486297607422	4.059211254119873
1.0	47140000.0	47150000.0	56.0	49.80825424194336	3.976283550262451
1.0	47160000.0	47170000.0	45.0	51.835533142089844	4.14953088760376
1.0	47210000.0	47220000.0	71.0	63.9374885559082	5.1702470779418945
1.0	47230000.0	47240000.0	73.0	72.35258483886719	5.9093194007873535
1.0	47250000.0	47260000.0	62.0	70.52104949951172	5.743650913238525
1.0	47280000.0	47290000.0	66.0	61.60353469848633	5.008900165557861
1.0	47300000.0	47310000.0	58.0	69.88438415527344	5.6983537673950195
1.0	47400000.0	47410000.0	66.0	67.2929916381836	5.465027809143066
1.0	47650000.0	47660000.0	43.0	54.10335159301758	4.329879283905029
1.0	47670000.0	47680000.0	78.0	64.94933319091797	5.279496192932129
1.0	47740000.0	47750000.0	55.0	52.89994430541992	4.229474067687988
1.0	47750000.0	47760000.0	46.0	51.41172409057617	4.111264228820801
1.0	47770000.0	47780000.0	49.0	52.8477783203125	4.220533847808838
1.0	47810000.0	47820000.0	51.0	53.26829147338867	4.2491374015808105
1.0	47840000.0	47850000.0	54.0	52.50081253051758	4.188215255737305
1.0	47900000.0	47910000.0	55.0	49.89175033569336	4.019882678985596
1.0	47930000.0	47940000.0	66.0	64.1632308959961	5.208355903625488
1.0	47950000.0	47960000.0	73.0	64.08955383300781	5.211185932159424
1.0	47970000.0	47980000.0	66.0	67.64543151855469	5.414016246795654
1.0	47990000.0	48000000.0	45.0	61.495079040527344	4.965465545654297
1.0	48000000.0	48010000.0	52.0	62.3216438293457	5.027923107147217
1.0	48030000.0	48040000.0	46.0	57.513877868652344	4.590505123138428
1.0	48040000.0	48050000.0	63.0	64.5979232788086	5.232766628265381
1.0	48100000.0	48110000.0	58.0	66.89474487304688	5.459238529205322
1.0	48140000.0	48150000.0	63.0	68.10633087158203	5.565501689910889
1.0	48200000.0	48210000.0	83.0	75.76546478271484	6.205388069152832
1.0	48240000.0	48250000.0	62.0	64.52310943603516	5.268529891967773
1.0	48260000.0	48270000.0	66.0	65.45465087890625	5.345955848693848
1.0	48300000.0	48310000.0	59.0	64.38726806640625	5.228167533874512
1.0	48330000.0	48340000.0	64.0	64.8713607788086	5.29521369934082
1.0	48400000.0	48410000.0	59.0	64.80770111083984	5.286482810974121
1.0	48540000.0	48550000.0	70.0	77.64200592041016	6.390807628631592
1.0	48580000.0	48590000.0	64.0	74.25263214111328	6.089583873748779
1.0	48600000.0	48610000.0	84.0	88.08905792236328	7.249192714691162
1.0	48640000.0	48650000.0	95.0	81.26405334472656	6.70074987411499
1.0	48690000.0	48700000.0	66.0	77.56937408447266	6.380923748016357
1.0	48730000.0	48740000.0	84.0	82.07661437988281	6.75323486328125
1.0	48790000.0	48800000.0	74.0	77.62357330322266	6.369312286376953
1.0	48810000.0	48820000.0	73.0	78.22198486328125	6.413954734802246
1.0	49150000.0	49160000.0	70.0	92.96977233886719	7.669314384460449
1.0	49210000.0	49220000.0	94.0	102.9451675415039	8.458062171936035
1.0	49270000.0	49280000.0	109.0	111.40919494628906	9.065947532653809
1.0	49280000.0	49290000.0	96.0	103.18342590332031	8.453058242797852
1.0	49300000.0	49310000.0	103.0	115.87345886230469	9.368745803833008
1.0	49330000.0	49340000.0	91.0	106.3865966796875	8.696270942687988
1.0	49390000.0	49400000.0	88.0	112.9421615600586	9.161547660827637
1.0	49440000.0	49450000.0	123.0	126.88014221191406	10.061406135559082
1.0	49500000.0	49510000.0	123.0	136.96644592285156	10.63049030303955
1.0	49610000.0	49620000.0	153.0	137.38961791992188	10.649964332580566
1.0	49620000.0	49630000.0	117.0	139.5634765625	10.762572288513184
1.0	49670000.0	49680000.0	128.0	140.33984375	10.805130004882812
1.0	49690000.0	49700000.0	115.0	134.78021240234375	10.50577163696289
1.0	49750000.0	49760000.0	98.0	99.51150512695312	8.169783592224121
1.0	49770000.0	49780000.0	140.0	142.4342041015625	10.921257019042969
1.0	49850000.0	49860000.0	151.0	152.09812927246094	11.393125534057617
1.0	49900000.0	49910000.0	150.0	161.7114715576172	11.823786735534668
1.0	49930000.0	49940000.0	145.0	155.3848876953125	11.5397367477417
1.0	49950000.0	49960000.0	144.0	152.08822631835938	11.389093399047852
1.0	49960000.0	49970000.0	138.0	155.77365112304688	11.55735969543457
1.0	49980000.0	49990000.0	118.0	139.52610778808594	10.773725509643555
1.0	50000000.0	50010000.0	146.0	156.3373260498047	11.585958480834961
1.0	50080000.0	50090000.0	150.0	157.2891082763672	11.630373001098633
1.0	50110000.0	50120000.0	162.0	161.9800262451172	11.83342170715332
1.0	50190000.0	50200000.0	141.0	157.15939331054688	11.616256713867188
1.0	50210000.0	50220000.0	156.0	153.4700164794922	11.44603443145752
1.0	50240000.0	50250000.0	136.0	149.81893920898438	11.27197551727295
1.0	50290000.0	50300000.0	116.0	113.1864013671875	9.172767639160156
1.0	50360000.0	50370000.0	127.0	126.17777252197266	10.010793685913086
1.0	50370000.0	50380000.0	131.0	130.28237915039062	10.245442390441895
1.0	50500000.0	50510000.0	135.0	129.86343383789062	10.224743843078613
1.0	50600000.0	50610000.0	122.0	126.84785461425781	10.0455904006958
1.0	50660000.0	50670000.0	119.0	121.80696105957031	9.74308967590332
1.0	50710000.0	50720000.0	113.0	116.44285583496094	9.398611068725586
1.0	50740000.0	50750000.0	118.0	120.06766510009766	9.624273300170898
1.0	50800000.0	50810000.0	107.0	115.14778137207031	9.305773735046387
1.0	50810000.0	50820000.0	102.0	104.36695861816406	8.536429405212402
1.0	50870000.0	50880000.0	98.0	112.98320007324219	9.128761291503906
1.0	50880000.0	50890000.0	96.0	85.72602081298828	7.071868896484375
1.0	51040000.0	51050000.0	66.0	58.91675567626953	4.722568511962891
1.0	51100000.0	51110000.0	70.0	63.494659423828125	5.124382972717285
1.0	51190000.0	51200000.0	74.0	60.1257209777832	4.8274712562561035
1.0	51270000.0	51280000.0	56.0	65.871337890625	5.304398536682129
1.0	51310000.0	51320000.0	67.0	64.05970764160156	5.151394367218018
1.0	51360000.0	51370000.0	62.0	65.07746124267578	5.254488468170166
1.0	51400000.0	51410000.0	52.0	63.934959411621094	5.14591121673584
1.0	51500000.0	51510000.0	104.0	93.27583312988281	7.678025245666504
1.0	51540000.0	51550000.0	74.0	95.83631896972656	7.8790435791015625
1.0	51630000.0	51640000.0	68.0	79.88067626953125	6.5627121925354
1.0	51660000.0	51670000.0	62.0	80.76453399658203	6.644532680511475
1.0	51670000.0	51680000.0	71.0	76.19939422607422	6.250688552856445
1.0	51730000.0	51740000.0	61.0	55.241241455078125	4.416627407073975
1.0	51750000.0	51760000.0	52.0	55.4256591796875	4.41353178024292
1.0	51830000.0	51840000.0	45.0	50.87190628051758	4.071402549743652
1.0	51890000.0	51900000.0	69.0	54.4201774597168	4.349379539489746
1.0	52000000.0	52010000.0	56.0	64.01570892333984	5.194262504577637
1.0	52120000.0	52130000.0	63.0	58.987144470214844	4.724187850952148
1.0	52130000.0	52140000.0	53.0	59.64625930786133	4.777134895324707
1.0	52170000.0	52180000.0	61.0	59.68068313598633	4.788542747497559
1.0	52180000.0	52190000.0	60.0	58.726806640625	4.699281692504883
1.0	52330000.0	52340000.0	60.0	58.408103942871094	4.684220790863037
1.0	52420000.0	52430000.0	88.0	63.10509490966797	5.11513614654541
1.0	52440000.0	52450000.0	63.0	68.08045959472656	5.550838947296143
1.0	52480000.0	52490000.0	51.0	61.082420349121094	4.911779403686523
1.0	52530000.0	52540000.0	67.0	55.18547821044922	4.4076642990112305
1.0	52570000.0	52580000.0	64.0	70.99244689941406	5.804340362548828
1.0	52630000.0	52640000.0	51.0	53.6035270690918	4.296146869659424
1.0	52660000.0	52670000.0	71.0	62.15264129638672	5.030570030212402
1.0	52670000.0	52680000.0	63.0	63.23411178588867	5.120783805847168
1.0	52680000.0	52690000.0	62.0	60.82433319091797	4.876965522766113
1.0	52810000.0	52820000.0	46.0	49.163185119628906	3.9270858764648438
1.0	52860000.0	52870000.0	40.0	47.740821838378906	3.8286590576171875
1.0	52870000.0	52880000.0	61.0	49.125797271728516	3.944580078125
1.0	52920000.0	52930000.0	42.0	57.999473571777344	4.639128684997559
1.0	52960000.0	52970000.0	90.0	57.6776237487793	4.620401859283447
1.0	52990000.0	53000000.0	41.0	60.41229248046875	4.847146034240723
1.0	53010000.0	53020000.0	56.0	59.61991500854492	4.771061420440674
1.0	53070000.0	53080000.0	66.0	58.18254852294922	4.665285110473633
1.0	53080000.0	53090000.0	68.0	70.7206802368164	5.7805328369140625
1.0	53090000.0	53100000.0	58.0	69.23352813720703	5.653437614440918
1.0	53130000.0	53140000.0	50.0	69.23707580566406	5.648258209228516
1.0	53160000.0	53170000.0	60.0	55.587615966796875	4.44509744644165
1.0	53290000.0	53300000.0	75.0	64.4000244140625	5.198213577270508
1.0	53330000.0	53340000.0	59.0	68.04179382324219	5.5295915603637695
1.0	53370000.0	53380000.0	53.0	55.32445526123047	4.4241743087768555
1.0	53440000.0	53450000.0	53.0	57.9696044921875	4.636763572692871
1.0	53490000.0	53500000.0	53.0	55.19044876098633	4.408506870269775
1.0	53500000.0	53510000.0	49.0	55.78086471557617	4.473735809326172
1.0	53590000.0	53600000.0	56.0	65.65154266357422	5.362703323364258
1.0	53610000.0	53620000.0	62.0	64.74090576171875	5.232177257537842
1.0	53660000.0	53670000.0	64.0	54.52153396606445	4.376175880432129
1.0	53840000.0	53850000.0	80.0	76.52287292480469	6.298737049102783
1.0	53950000.0	53960000.0	81.0	81.55484771728516	6.714876651763916
1.0	53980000.0	53990000.0	79.0	69.82940673828125	5.721713066101074
1.0	54010000.0	54020000.0	64.0	76.88319396972656	6.319278717041016
1.0	54070000.0	54080000.0	83.0	79.49324035644531	6.531514644622803
1.0	54100000.0	54110000.0	63.0	73.87043762207031	6.0667266845703125
1.0	54230000.0	54240000.0	40.0	55.86626434326172	4.458823204040527
1.0	54250000.0	54260000.0	45.0	54.084259033203125	4.3221259117126465
1.0	54260000.0	54270000.0	51.0	52.68503952026367	4.211065769195557
1.0	54320000.0	54330000.0	55.0	47.22126007080078	3.7870278358459473
1.0	54330000.0	54340000.0	59.0	51.359718322753906	4.099404335021973
1.0	54380000.0	54390000.0	52.0	55.3182373046875	4.417725086212158
1.0	54430000.0	54440000.0	58.0	52.48981857299805	4.1975836753845215
1.0	54460000.0	54470000.0	67.0	67.79601287841797	5.498172760009766
1.0	54500000.0	54510000.0	60.0	53.276206970214844	4.249887943267822
1.0	54810000.0	54820000.0	61.0	50.02477264404297	4.000771999359131
1.0	54860000.0	54870000.0	46.0	48.77851867675781	3.909588575363159
1.0	54920000.0	54930000.0	63.0	62.69854736328125	5.108025550842285
1.0	54950000.0	54960000.0	61.0	57.3564453125	4.590533256530762
1.0	55050000.0	55060000.0	47.0	50.336830139160156	4.033210277557373
1.0	55060000.0	55070000.0	42.0	48.66754913330078	3.9041569232940674
1.0	55150000.0	55160000.0	61.0	62.10465621948242	5.051089763641357
1.0	55210000.0	55220000.0	46.0	54.481719970703125	4.362767219543457
1.0	55220000.0	55230000.0	40.0	47.466224670410156	3.8064918518066406
1.0	55290000.0	55300000.0	67.0	65.84625244140625	5.350863456726074
1.0	55330000.0	55340000.0	57.0	47.708229064941406	3.834789752960205
1.0	55500000.0	55510000.0	50.0	56.122703552246094	4.478034019470215
1.0	55590000.0	55600000.0	47.0	50.774383544921875	4.069555759429932
1.0	55680000.0	55690000.0	61.0	64.5677719116211	5.233364582061768
1.0	55780000.0	55790000.0	83.0	78.83317565917969	6.501445770263672
1.0	55800000.0	55810000.0	66.0	82.7532958984375	6.82452917098999
1.0	55820000.0	55830000.0	85.0	88.80369567871094	7.31549072265625
1.0	55860000.0	55870000.0	75.0	86.5310287475586	7.137937068939209
1.0	55890000.0	55900000.0	83.0	80.6458740234375	6.634156703948975
1.0	55900000.0	55910000.0	93.0	88.51567840576172	7.302065372467041
1.0	55940000.0	55950000.0	69.0	82.60101318359375	6.823022365570068
1.0	55980000.0	55990000.0	85.0	86.24018859863281	7.126512050628662
1.0	56090000.0	56100000.0	116.0	101.2925033569336	8.32912826538086
1.0	56160000.0	56170000.0	100.0	108.38343811035156	8.848408699035645
1.0	56180000.0	56190000.0	96.0	112.37696838378906	9.11640453338623
1.0	56200000.0	56210000.0	106.0	113.1839370727539	9.182377815246582
1.0	56210000.0	56220000.0	122.0	117.56754302978516	9.470577239990234
1.0	56220000.0	56230000.0	110.0	125.28594970703125	9.953143119812012
1.0	56250000.0	56260000.0	119.0	115.44429016113281	9.329047203063965
1.0	56260000.0	56270000.0	109.0	117.5665512084961	9.471250534057617
1.0	56270000.0	56280000.0	122.0	121.0438232421875	9.687884330749512
1.0	56300000.0	56310000.0	118.0	118.1401596069336	9.508129119873047
1.0	56320000.0	56330000.0	123.0	114.3727035522461	9.261184692382812
1.0	56330000.0	56340000.0	117.0	120.06778717041016	9.62547492980957
1.0	56360000.0	56370000.0	117.0	120.3953628540039	9.650814056396484
1.0	56400000.0	56410000.0	105.0	111.1891098022461	9.041959762573242
1.0	56420000.0	56430000.0	103.0	118.74727630615234	9.54080867767334
1.0	56490000.0	56500000.0	101.0	110.5132827758789	8.988635063171387
1.0	56530000.0	56540000.0	107.0	111.03126525878906	9.018694877624512
1.0	56620000.0	56630000.0	80.0	98.97735595703125	8.14622688293457
1.0	56700000.0	56710000.0	90.0	85.95048522949219	7.105334281921387
1.0	56940000.0	56950000.0	67.0	62.958213806152344	5.114040374755859
1.0	56960000.0	56970000.0	51.0	65.8641586303711	5.3570122718811035
1.0	56990000.0	57000000.0	53.0	63.551116943359375	5.11874532699585
1.0	57200000.0	57210000.0	67.0	100.42503356933594	8.230081558227539
1.0	57300000.0	57310000.0	97.0	90.9322509765625	7.515566349029541
1.0	57380000.0	57390000.0	88.0	91.39508819580078	7.5405473709106445
1.0	57410000.0	57420000.0	109.0	103.88191223144531	8.51086139678955
1.0	57440000.0	57450000.0	123.0	101.17440795898438	8.315481185913086
1.0	57500000.0	57510000.0	97.0	106.64945983886719	8.71828556060791
1.0	57520000.0	57530000.0	102.0	105.31396484375	8.619775772094727
1.0	57550000.0	57560000.0	82.0	108.4931411743164	8.84313678741455
1.0	57570000.0	57580000.0	98.0	108.87711334228516	8.883321762084961
1.0	57590000.0	57600000.0	104.0	108.7671890258789	8.875426292419434
1.0	57610000.0	57620000.0	112.0	110.81988525390625	9.021108627319336
1.0	57630000.0	57640000.0	106.0	112.34025573730469	9.12239933013916
1.0	57730000.0	57740000.0	81.0	113.24504089355469	9.178192138671875
1.0	57830000.0	57840000.0	114.0	110.75932312011719	9.020570755004883
1.0	57860000.0	57870000.0	118.0	108.27274322509766	8.838900566101074
1.0	57880000.0	57890000.0	94.0	110.94734954833984	9.027669906616211
1.0	57920000.0	57930000.0	115.0	120.0346908569336	9.630754470825195
1.0	57930000.0	57940000.0	104.0	114.43521881103516	9.25798225402832
1.0	58000000.0	58010000.0	111.0	111.42091369628906	9.051380157470703
1.0	58040000.0	58050000.0	112.0	103.66617584228516	8.490219116210938
1.0	58190000.0	58200000.0	99.0	123.73575592041016	9.861038208007812
1.0	58220000.0	58230000.0	131.0	119.6894760131836	9.608148574829102
1.0	58230000.0	58240000.0	106.0	123.1118392944336	9.819507598876953
1.0	58300000.0	58310000.0	113.0	123.00602722167969	9.804515838623047
1.0	58340000.0	58350000.0	118.0	112.1740951538086	9.117637634277344
1.0	58390000.0	58400000.0	103.0	120.37479400634766	9.650716781616211
1.0	58400000.0	58410000.0	113.0	116.22590637207031	9.381965637207031
1.0	58410000.0	58420000.0	128.0	113.3658676147461	9.193097114562988
1.0	58470000.0	58480000.0	115.0	111.36259460449219	9.044858932495117
1.0	58550000.0	58560000.0	87.0	96.64334869384766	7.952664852142334
1.0	58610000.0	58620000.0	86.0	92.19146728515625	7.599440097808838
1.0	58620000.0	58630000.0	81.0	84.80390930175781	7.005921840667725
1.0	58640000.0	58650000.0	101.0	93.65510559082031	7.716019630432129
1.0	58650000.0	58660000.0	88.0	90.93511962890625	7.504673957824707
1.0	58740000.0	58750000.0	71.0	81.02943420410156	6.666369438171387
1.0	58760000.0	58770000.0	74.0	83.97110748291016	6.9247331619262695
1.0	58780000.0	58790000.0	93.0	78.74136352539062	6.46962833404541
1.0	58790000.0	58800000.0	89.0	77.26734161376953	6.326693534851074
1.0	58850000.0	58860000.0	73.0	75.96192932128906	6.2277984619140625
1.0	58910000.0	58920000.0	73.0	63.6647834777832	5.135703086853027
1.0	58920000.0	58930000.0	62.0	65.40222930908203	5.320557594299316
1.0	58940000.0	58950000.0	58.0	59.273895263671875	4.7562665939331055
1.0	59100000.0	59110000.0	51.0	65.6336898803711	5.333924770355225
1.0	59120000.0	59130000.0	55.0	52.5269660949707	4.192253589630127
1.0	59130000.0	59140000.0	47.0	53.74669647216797	4.290072441101074
1.0	59200000.0	59210000.0	49.0	63.179664611816406	5.123452186584473
1.0	59240000.0	59250000.0	72.0	65.3785171508789	5.243005275726318
1.0	59300000.0	59310000.0	72.0	61.2725830078125	4.96750545501709
1.0	59400000.0	59410000.0	61.0	59.813255310058594	4.810348987579346
1.0	59510000.0	59520000.0	43.0	60.536773681640625	4.882620334625244
1.0	59520000.0	59530000.0	57.0	58.593238830566406	4.697157859802246
1.0	59530000.0	59540000.0	56.0	65.14976501464844	5.241297721862793
1.0	59560000.0	59570000.0	71.0	69.13289642333984	5.651203155517578
1.0	59570000.0	59580000.0	47.0	64.73853302001953	5.247069835662842
1.0	59650000.0	59660000.0	68.0	72.92109680175781	5.980522155761719
1.0	59660000.0	59670000.0	63.0	71.0695571899414	5.81949520111084
1.0	59700000.0	59710000.0	76.0	70.3126220703125	5.748342990875244
1.0	59710000.0	59720000.0	58.0	67.2292709350586	5.500481605529785
1.0	59840000.0	59850000.0	42.0	54.47121047973633	4.363485813140869
1.0	59890000.0	59900000.0	61.0	58.07136154174805	4.656279563903809
1.0	59920000.0	59930000.0	60.0	60.65447998046875	4.918173789978027
1.0	60040000.0	60050000.0	49.0	64.9346923828125	5.265394687652588
1.0	60070000.0	60080000.0	50.0	55.26770782470703	4.431423187255859
1.0	60140000.0	60150000.0	62.0	59.0300178527832	4.7140607833862305
1.0	60160000.0	60170000.0	54.0	58.954856872558594	4.717839241027832
1.0	60290000.0	60300000.0	68.0	59.216224670410156	4.744805335998535
1.0	60310000.0	60320000.0	60.0	59.641510009765625	4.781595706939697
1.0	60320000.0	60330000.0	74.0	59.234771728515625	4.754902362823486
1.0	60340000.0	60350000.0	69.0	67.8055191040039	5.496006965637207
1.0	60390000.0	60400000.0	72.0	84.15544128417969	6.92193078994751
1.0	60410000.0	60420000.0	72.0	77.15818786621094	6.335116863250732
1.0	60500000.0	60510000.0	74.0	85.34440612792969	7.0477399826049805
1.0	60550000.0	60560000.0	94.0	89.02630615234375	7.3479180335998535
1.0	60600000.0	60610000.0	73.0	96.3686752319336	7.934729099273682
1.0	60620000.0	60630000.0	81.0	91.99015808105469	7.59378719329834
1.0	60660000.0	60670000.0	99.0	102.97477722167969	8.439897537231445
1.0	60790000.0	60800000.0	94.0	110.50794982910156	8.97674560546875
1.0	60890000.0	60900000.0	99.0	99.83232116699219	8.203737258911133
1.0	60970000.0	60980000.0	81.0	84.44742584228516	6.984017372131348
1.0	60980000.0	60990000.0	93.0	98.40621948242188	8.095680236816406
1.0	61000000.0	61010000.0	84.0	98.23020935058594	8.079449653625488
1.0	61070000.0	61080000.0	93.0	95.64202117919922	7.878365993499756
1.0	61110000.0	61120000.0	87.0	79.1460189819336	6.534880638122559
1.0	61200000.0	61210000.0	74.0	87.11222076416016	7.185389518737793
1.0	61220000.0	61230000.0	79.0	86.56829071044922	7.145871162414551
1.0	61320000.0	61330000.0	74.0	82.33426666259766	6.79067850112915
1.0	61500000.0	61510000.0	66.0	74.45634460449219	6.106777191162109
1.0	61620000.0	61630000.0	47.0	62.474365234375	5.0355024337768555
1.0	61640000.0	61650000.0	69.0	67.64124298095703	5.520028591156006
1.0	61660000.0	61670000.0	61.0	70.38819122314453	5.750485420227051
1.0	61760000.0	61770000.0	66.0	62.61982345581055	5.037515163421631
1.0	61820000.0	61830000.0	55.0	57.067710876464844	4.569220066070557
1.0	61990000.0	62000000.0	73.0	81.89274597167969	6.745057582855225
1.0	62000000.0	62010000.0	79.0	83.43980407714844	6.871121883392334
1.0	62150000.0	62160000.0	65.0	57.77321243286133	4.625207901000977
1.0	62180000.0	62190000.0	53.0	56.72820281982422	4.545420169830322
1.0	62190000.0	62200000.0	58.0	70.192626953125	5.693840503692627
1.0	62200000.0	62210000.0	81.0	63.252296447753906	5.098140716552734
1.0	62220000.0	62230000.0	64.0	56.203514099121094	4.494107246398926
1.0	62270000.0	62280000.0	63.0	54.80810546875	4.373558044433594
1.0	62320000.0	62330000.0	63.0	51.450050354003906	4.1101393699646
1.0	62350000.0	62360000.0	43.0	55.272438049316406	4.411262512207031
1.0	62440000.0	62450000.0	67.0	58.968238830566406	4.719611167907715
1.0	62480000.0	62490000.0	54.0	62.09076690673828	4.985923767089844
1.0	62490000.0	62500000.0	72.0	62.48704147338867	5.016067028045654
1.0	62710000.0	62720000.0	58.0	75.48435974121094	6.210050106048584
1.0	62800000.0	62810000.0	71.0	75.63668823242188	6.214535713195801
1.0	62810000.0	62820000.0	74.0	71.2178955078125	5.832818031311035
1.0	62930000.0	62940000.0	35.0	58.382957458496094	4.677327632904053
1.0	63040000.0	63050000.0	57.0	59.573692321777344	4.77440881729126
1.0	63050000.0	63060000.0	74.0	60.732879638671875	4.865199089050293
1.0	63110000.0	63120000.0	72.0	57.637718200683594	4.615586280822754
1.0	63200000.0	63210000.0	69.0	71.16192626953125	5.806242942810059
1.0	63210000.0	63220000.0	77.0	66.8402328491211	5.440317630767822
1.0	63260000.0	63270000.0	59.0	69.02555084228516	5.623502731323242
1.0	63270000.0	63280000.0	63.0	64.80902099609375	5.234949588775635
1.0	63300000.0	63310000.0	56.0	64.46771240234375	5.204602241516113
1.0	63310000.0	63320000.0	53.0	66.94451904296875	5.438755989074707
1.0	63320000.0	63330000.0	58.0	69.24464416503906	5.628549098968506
1.0	63390000.0	63400000.0	84.0	98.90238952636719	8.117915153503418
1.0	63430000.0	63440000.0	92.0	94.2270736694336	7.766318321228027
1.0	63490000.0	63500000.0	73.0	99.39156341552734	8.177892684936523
1.0	63530000.0	63540000.0	91.0	101.31462860107422	8.307334899902344
1.0	63580000.0	63590000.0	87.0	99.82087707519531	8.201427459716797
1.0	63600000.0	63610000.0	80.0	104.74462890625	8.573880195617676
1.0	63690000.0	63700000.0	124.0	105.91329193115234	8.651187896728516
1.0	63700000.0	63710000.0	97.0	88.81500244140625	7.337428092956543
1.0	63710000.0	63720000.0	83.0	106.96366882324219	8.728561401367188
1.0	63820000.0	63830000.0	99.0	98.49556732177734	8.080562591552734
1.0	63850000.0	63860000.0	53.0	66.7876968383789	5.38912296295166
1.0	63860000.0	63870000.0	51.0	63.185447692871094	5.079184532165527
1.0	63920000.0	63930000.0	60.0	59.56219482421875	4.755429267883301
1.0	63950000.0	63960000.0	46.0	54.7391242980957	4.375060081481934
1.0	64070000.0	64080000.0	49.0	56.057212829589844	4.483506679534912
1.0	64100000.0	64110000.0	54.0	53.242027282714844	4.261757850646973
1.0	64150000.0	64160000.0	65.0	68.24015045166016	5.562288284301758
1.0	64200000.0	64210000.0	79.0	83.11011505126953	6.8316969871521
1.0	64240000.0	64250000.0	57.0	63.68794631958008	5.191291809082031
1.0	64280000.0	64290000.0	67.0	68.49270629882812	5.597418308258057
1.0	64390000.0	64400000.0	42.0	54.06951904296875	4.3290910720825195
1.0	64410000.0	64420000.0	69.0	72.00018310546875	5.900941371917725
1.0	64470000.0	64480000.0	83.0	72.12504577636719	5.908242702484131
1.0	64510000.0	64520000.0	68.0	74.84784698486328	6.146887302398682
1.0	64520000.0	64530000.0	76.0	82.04109954833984	6.764335632324219
1.0	64530000.0	64540000.0	76.0	74.81465148925781	6.142102241516113
1.0	64550000.0	64560000.0	70.0	80.42011260986328	6.632976531982422
1.0	64610000.0	64620000.0	85.0	80.48564147949219	6.6393890380859375
1.0	64630000.0	64640000.0	68.0	80.25284576416016	6.620115756988525
1.0	64650000.0	64660000.0	88.0	77.83073425292969	6.39447546005249
1.0	64660000.0	64670000.0	54.0	76.15725708007812	6.254096508026123
1.0	64690000.0	64700000.0	86.0	94.21659851074219	7.739398956298828
1.0	64710000.0	64720000.0	82.0	80.08067321777344	6.5620574951171875
1.0	64760000.0	64770000.0	86.0	84.6700210571289	6.977243900299072
1.0	64780000.0	64790000.0	83.0	81.11273193359375	6.678334712982178
1.0	64790000.0	64800000.0	65.0	82.00242614746094	6.761650085449219
1.0	64800000.0	64810000.0	70.0	81.31954956054688	6.7046709060668945
1.0	64810000.0	64820000.0	44.0	57.12018966674805	4.588902473449707
1.0	64830000.0	64840000.0	83.0	79.93805694580078	6.585423469543457
1.0	64890000.0	64900000.0	89.0	80.39579010009766	6.619561672210693
1.0	64930000.0	64940000.0	61.0	69.7566146850586	5.691548824310303
1.0	64950000.0	64960000.0	66.0	69.1572494506836	5.65299654006958
1.0	64980000.0	64990000.0	72.0	68.28242492675781	5.5660529136657715
1.0	65020000.0	65030000.0	59.0	73.23893737792969	5.9924187660217285
1.0	65080000.0	65090000.0	79.0	69.51950073242188	5.679721355438232
1.0	65100000.0	65110000.0	72.0	63.9461555480957	5.178716659545898
1.0	65140000.0	65150000.0	49.0	58.011634826660156	4.648195743560791
1.0	65190000.0	65200000.0	71.0	74.21257019042969	6.073376655578613
1.0	65260000.0	65270000.0	47.0	62.60620880126953	5.04741907119751
1.0	65310000.0	65320000.0	42.0	46.845848083496094	3.763540267944336
1.0	65320000.0	65330000.0	50.0	49.16986083984375	3.934854507446289
1.0	65410000.0	65420000.0	49.0	61.00603103637695	4.901013374328613
1.0	65430000.0	65440000.0	74.0	59.54619598388672	4.766669273376465
1.0	65480000.0	65490000.0	72.0	66.11753845214844	5.369004249572754
1.0	65530000.0	65540000.0	64.0	59.734214782714844	4.784852027893066
1.0	65590000.0	65600000.0	71.0	72.6430892944336	5.944701194763184
1.0	65630000.0	65640000.0	60.0	62.784263610839844	5.048671722412109
1.0	65640000.0	65650000.0	50.0	63.56317138671875	5.114518642425537
1.0	65650000.0	65660000.0	79.0	64.7567138671875	5.269946575164795
1.0	65670000.0	65680000.0	55.0	61.97130584716797	4.999531269073486
1.0	65700000.0	65710000.0	78.0	81.0291976928711	6.6618757247924805
1.0	65710000.0	65720000.0	70.0	79.14460754394531	6.471035957336426
1.0	65770000.0	65780000.0	88.0	75.46167755126953	6.186806678771973
1.0	65800000.0	65810000.0	80.0	75.63508605957031	6.195800304412842
1.0	65810000.0	65820000.0	75.0	74.6955337524414	6.112093925476074
1.0	65820000.0	65830000.0	67.0	72.8795394897461	5.9683637619018555
1.0	65880000.0	65890000.0	57.0	66.52364349365234	5.35197639465332
1.0	65920000.0	65930000.0	69.0	62.64495849609375	5.05184268951416
1.0	66030000.0	66040000.0	89.0	87.17671203613281	7.19901180267334
1.0	66040000.0	66050000.0	70.0	84.89033508300781	7.006253719329834
1.0	66230000.0	66240000.0	103.0	119.59080505371094	9.595175743103027
1.0	66240000.0	66250000.0	127.0	112.94830322265625	9.141754150390625
1.0	66260000.0	66270000.0	106.0	111.18122863769531	9.037040710449219
1.0	66290000.0	66300000.0	104.0	115.5191650390625	9.323991775512695
1.0	66330000.0	66340000.0	111.0	112.80655670166016	9.145380020141602
1.0	66350000.0	66360000.0	90.0	102.46488189697266	8.412229537963867
1.0	66480000.0	66490000.0	95.0	109.7077407836914	8.944642066955566
1.0	66560000.0	66570000.0	107.0	111.879638671875	9.073260307312012
1.0	66620000.0	66630000.0	94.0	113.32414245605469	9.171327590942383
1.0	66740000.0	66750000.0	88.0	89.37916564941406	7.3722381591796875
1.0	66750000.0	66760000.0	81.0	85.31283569335938	7.030478477478027
1.0	66870000.0	66880000.0	96.0	91.68305969238281	7.5632219314575195
1.0	66900000.0	66910000.0	77.0	88.00532531738281	7.261904239654541
1.0	66910000.0	66920000.0	82.0	84.44096374511719	6.957810401916504
1.0	67010000.0	67020000.0	83.0	98.7862777709961	8.134135246276855
1.0	67030000.0	67040000.0	108.0	107.5421371459961	8.77295970916748
1.0	67050000.0	67060000.0	127.0	105.99723815917969	8.666908264160156
1.0	67070000.0	67080000.0	113.0	108.66572570800781	8.854153633117676
1.0	67110000.0	67120000.0	79.0	104.65962219238281	8.56762409210205
1.0	67160000.0	67170000.0	92.0	89.86359405517578	7.421557426452637
1.0	67190000.0	67200000.0	91.0	86.07737731933594	7.095078468322754
1.0	67220000.0	67230000.0	93.0	87.67547607421875	7.227316379547119
1.0	67260000.0	67270000.0	84.0	85.99410247802734	7.094134330749512
1.0	67300000.0	67310000.0	79.0	76.2385482788086	6.254702568054199
1.0	67470000.0	67480000.0	56.0	57.98118209838867	4.641410827636719
1.0	67520000.0	67530000.0	67.0	69.26908111572266	5.622382640838623
1.0	67530000.0	67540000.0	96.0	84.88925170898438	6.989630699157715
1.0	67660000.0	67670000.0	87.0	85.45872497558594	7.045045375823975
1.0	67680000.0	67690000.0	86.0	82.00527954101562	6.758656978607178
1.0	67840000.0	67850000.0	58.0	67.37890625	5.492913722991943
1.0	67870000.0	67880000.0	58.0	58.1134147644043	4.654435157775879
1.0	67940000.0	67950000.0	68.0	70.423828125	5.7459001541137695
1.0	67990000.0	68000000.0	62.0	71.58531951904297	5.842373847961426
1.0	68090000.0	68100000.0	57.0	63.70758056640625	5.166702747344971
1.0	68230000.0	68240000.0	47.0	55.80373001098633	4.47095251083374
1.0	68240000.0	68250000.0	50.0	57.48906326293945	4.6540374755859375
1.0	68330000.0	68340000.0	70.0	76.30699920654297	6.260183811187744
1.0	68450000.0	68460000.0	71.0	77.80738067626953	6.393221855163574
1.0	68530000.0	68540000.0	61.0	79.05589294433594	6.493263244628906
1.0	68570000.0	68580000.0	63.0	62.40081787109375	5.048941135406494
1.0	68660000.0	68670000.0	51.0	63.64642333984375	5.115004062652588
1.0	68680000.0	68690000.0	58.0	67.8746337890625	5.522444725036621
1.0	68790000.0	68800000.0	90.0	85.75425720214844	7.0686516761779785
1.0	68860000.0	68870000.0	105.0	96.43167877197266	7.9301958084106445
1.0	68880000.0	68890000.0	92.0	100.08692932128906	8.21499252319336
1.0	68900000.0	68910000.0	104.0	90.52404022216797	7.473602294921875
1.0	68910000.0	68920000.0	116.0	93.73915100097656	7.732663631439209
1.0	68960000.0	68970000.0	98.0	99.09190368652344	8.131659507751465
1.0	69030000.0	69040000.0	122.0	117.60111236572266	9.474472999572754
1.0	69060000.0	69070000.0	112.0	128.5967254638672	10.155427932739258
1.0	69080000.0	69090000.0	154.0	137.03916931152344	10.631512641906738
1.0	69210000.0	69220000.0	170.0	147.55548095703125	11.172479629516602
1.0	69240000.0	69250000.0	131.0	154.0529022216797	11.480302810668945
1.0	69270000.0	69280000.0	123.0	148.83773803710938	11.23522663116455
1.0	69280000.0	69290000.0	161.0	145.79837036132812	11.088501930236816
1.0	69380000.0	69390000.0	156.0	150.14578247070312	11.300750732421875
1.0	69420000.0	69430000.0	148.0	162.84921264648438	11.87513256072998
1.0	69430000.0	69440000.0	174.0	160.53152465820312	11.77247428894043
1.0	69490000.0	69500000.0	193.0	165.4720001220703	11.987637519836426
1.0	69540000.0	69550000.0	153.0	162.21731567382812	11.844655990600586
1.0	69620000.0	69630000.0	165.0	169.0292510986328	12.143159866333008
1.0	69630000.0	69640000.0	187.0	169.1193389892578	12.146899223327637
1.0	69680000.0	69690000.0	158.0	166.48252868652344	12.03171443939209
1.0	69730000.0	69740000.0	137.0	164.46803283691406	11.946457862854004
1.0	69750000.0	69760000.0	170.0	173.4911651611328	12.329324722290039
1.0	69810000.0	69820000.0	192.0	175.1939239501953	12.400859832763672
1.0	69820000.0	69830000.0	181.0	181.67074584960938	12.664380073547363
1.0	69830000.0	69840000.0	178.0	174.70333862304688	12.378581047058105
1.0	69950000.0	69960000.0	165.0	156.78128051757812	11.610349655151367
1.0	70000000.0	70010000.0	165.0	161.85977172851562	11.834551811218262
1.0	70080000.0	70090000.0	153.0	162.9069061279297	11.874265670776367
1.0	70120000.0	70130000.0	148.0	164.9571990966797	11.962898254394531
1.0	70130000.0	70140000.0	152.0	161.59115600585938	11.816140174865723
1.0	70150000.0	70160000.0	157.0	158.14576721191406	11.660584449768066
1.0	70180000.0	70190000.0	129.0	157.68450927734375	11.647359848022461
1.0	70330000.0	70340000.0	139.0	153.3663787841797	11.444337844848633
1.0	70390000.0	70400000.0	118.0	110.25384521484375	8.970682144165039
1.0	70480000.0	70490000.0	123.0	137.89242553710938	10.66423225402832
1.0	70570000.0	70580000.0	112.0	114.32456970214844	9.247076034545898
1.0	70600000.0	70610000.0	89.0	90.8611068725586	7.4817094802856445
1.0	70610000.0	70620000.0	75.0	70.59513854980469	5.711653709411621
1.0	70690000.0	70700000.0	62.0	56.637351989746094	4.533490180969238
1.0	70730000.0	70740000.0	61.0	58.71343994140625	4.705582618713379
1.0	70770000.0	70780000.0	63.0	60.20783233642578	4.828423976898193
1.0	70780000.0	70790000.0	53.0	60.590599060058594	4.86842155456543
1.0	70790000.0	70800000.0	52.0	61.8124885559082	4.968239784240723
1.0	70800000.0	70810000.0	64.0	60.76860427856445	4.887187957763672
1.0	70820000.0	70830000.0	67.0	63.11030197143555	5.070054531097412
1.0	70900000.0	70910000.0	63.0	72.4388656616211	5.902045249938965
1.0	70940000.0	70950000.0	93.0	105.81229400634766	8.651601791381836
1.0	70960000.0	70970000.0	85.0	101.01930236816406	8.29701042175293
1.0	70980000.0	70990000.0	91.0	110.9320068359375	9.022868156433105
1.0	71000000.0	71010000.0	122.0	119.91847229003906	9.633519172668457
1.0	71190000.0	71200000.0	172.0	152.9475555419922	11.428956031799316
1.0	71210000.0	71220000.0	156.0	154.2552947998047	11.492531776428223
1.0	71240000.0	71250000.0	146.0	158.69558715820312	11.694178581237793
1.0	71250000.0	71260000.0	152.0	160.2772979736328	11.765562057495117
1.0	71280000.0	71290000.0	114.0	120.2747573852539	9.645036697387695
1.0	71290000.0	71300000.0	190.0	168.02517700195312	12.097917556762695
1.0	71320000.0	71330000.0	158.0	163.0112762451172	11.88507080078125
1.0	71400000.0	71410000.0	165.0	163.43923950195312	11.8974027633667
1.0	71420000.0	71430000.0	155.0	162.13711547851562	11.837480545043945
1.0	71560000.0	71570000.0	86.0	108.43284606933594	8.830012321472168
1.0	71580000.0	71590000.0	104.0	113.30342102050781	9.194944381713867
1.0	71600000.0	71610000.0	106.0	130.8750457763672	10.282243728637695
1.0	71620000.0	71630000.0	127.0	114.3876724243164	9.265169143676758
1.0	71650000.0	71660000.0	119.0	121.1282958984375	9.70057487487793
1.0	71660000.0	71670000.0	125.0	119.268310546875	9.579523086547852
1.0	71690000.0	71700000.0	128.0	129.0552978515625	10.16862964630127
1.0	71700000.0	71710000.0	120.0	122.5150146484375	9.789060592651367
1.0	71800000.0	71810000.0	142.0	139.98684692382812	10.778823852539062
1.0	72090000.0	72100000.0	151.0	150.09048461914062	11.306127548217773
1.0	72100000.0	72110000.0	161.0	161.49493408203125	11.814445495605469
1.0	72110000.0	72120000.0	153.0	160.2569580078125	11.765408515930176
1.0	72180000.0	72190000.0	185.0	166.011962890625	12.011029243469238
1.0	72230000.0	72240000.0	151.0	173.03555297851562	12.307417869567871
1.0	72290000.0	72300000.0	143.0	159.2081756591797	11.708267211914062
1.0	72360000.0	72370000.0	152.0	152.90057373046875	11.426973342895508
1.0	72420000.0	72430000.0	151.0	148.61965942382812	11.225309371948242
1.0	72440000.0	72450000.0	155.0	151.42910766601562	11.359314918518066
1.0	72490000.0	72500000.0	157.0	159.0418243408203	11.710400581359863
1.0	72510000.0	72520000.0	152.0	163.96786499023438	11.927447319030762
1.0	72530000.0	72540000.0	170.0	164.5641326904297	11.955962181091309
1.0	72640000.0	72650000.0	185.0	179.10824584960938	12.558965682983398
1.0	72650000.0	72660000.0	164.0	174.53329467773438	12.372697830200195
1.0	72680000.0	72690000.0	164.0	161.69717407226562	11.824934005737305
1.0	72790000.0	72800000.0	49.0	124.11851501464844	9.885080337524414
1.0	72800000.0	72810000.0	59.0	130.50582885742188	10.268697738647461
1.0	72860000.0	72870000.0	159.0	153.14883422851562	11.460393905639648
1.0	72990000.0	73000000.0	190.0	182.43734741210938	12.696270942687988
1.0	73090000.0	73100000.0	170.0	185.42236328125	12.82372760772705
1.0	73170000.0	73180000.0	221.0	204.22952270507812	13.59119701385498
1.0	73180000.0	73190000.0	200.0	204.9852294921875	13.623361587524414
1.0	73190000.0	73200000.0	185.0	213.7860870361328	13.998563766479492
1.0	73240000.0	73250000.0	237.0	211.53720092773438	13.900479316711426
1.0	73280000.0	73290000.0	227.0	202.85629272460938	13.534032821655273
1.0	73290000.0	73300000.0	187.0	203.242431640625	13.546847343444824
1.0	73380000.0	73390000.0	190.0	200.10955810546875	13.418347358703613
1.0	73420000.0	73430000.0	213.0	205.78945922851562	13.655252456665039
1.0	73610000.0	73620000.0	198.0	218.35525512695312	14.199725151062012
1.0	73630000.0	73640000.0	229.0	216.24276733398438	14.105112075805664
1.0	73650000.0	73660000.0	211.0	209.6580810546875	13.821660995483398
1.0	73670000.0	73680000.0	224.0	216.9751739501953	14.138270378112793
1.0	73750000.0	73760000.0	189.0	198.1620330810547	13.34239387512207
1.0	73860000.0	73870000.0	165.0	187.3663787841797	12.895057678222656
1.0	73870000.0	73880000.0	171.0	185.18368530273438	12.805691719055176
1.0	73900000.0	73910000.0	190.0	186.6478271484375	12.864311218261719
1.0	73910000.0	73920000.0	156.0	169.86669921875	12.177698135375977
1.0	74010000.0	74020000.0	141.0	167.1207733154297	12.058141708374023
1.0	74060000.0	74070000.0	157.0	162.644775390625	11.866823196411133
1.0	74130000.0	74140000.0	163.0	154.49465942382812	11.506817817687988
1.0	74190000.0	74200000.0	156.0	158.8052520751953	11.695760726928711
1.0	74220000.0	74230000.0	126.0	157.76968383789062	11.647581100463867
1.0	74230000.0	74240000.0	158.0	152.4437713623047	11.40595817565918
1.0	74280000.0	74290000.0	133.0	157.15675354003906	11.623178482055664
1.0	74290000.0	74300000.0	130.0	153.69039916992188	11.468511581420898
1.0	74310000.0	74320000.0	159.0	157.10609436035156	11.627321243286133
1.0	74330000.0	74340000.0	143.0	155.44264221191406	11.55087661743164
1.0	74350000.0	74360000.0	151.0	158.2918701171875	11.676825523376465
1.0	74380000.0	74390000.0	165.0	160.452880859375	11.773571014404297
1.0	74510000.0	74520000.0	169.0	164.4631805419922	11.944331169128418
1.0	74520000.0	74530000.0	143.0	159.6385040283203	11.736486434936523
1.0	74530000.0	74540000.0	131.0	157.00381469726562	11.617380142211914
1.0	74680000.0	74690000.0	87.0	123.2442855834961	9.834650993347168
1.0	74700000.0	74710000.0	128.0	127.4444808959961	10.092432022094727
1.0	74730000.0	74740000.0	143.0	116.4542465209961	9.403413772583008
1.0	74750000.0	74760000.0	131.0	126.42112731933594	10.023364067077637
1.0	74770000.0	74780000.0	135.0	130.48477172851562	10.260887145996094
1.0	74940000.0	74950000.0	158.0	146.7230682373047	11.139275550842285
1.0	75000000.0	75010000.0	177.0	156.50076293945312	11.59696102142334
1.0	75110000.0	75120000.0	156.0	126.1072006225586	10.008859634399414
1.0	75230000.0	75240000.0	97.0	101.4707260131836	8.313956260681152
1.0	75240000.0	75250000.0	128.0	140.67465209960938	10.847550392150879
1.0	75250000.0	75260000.0	170.0	146.2818603515625	11.147315979003906
1.0	75260000.0	75270000.0	164.0	163.8115234375	11.956212043762207
1.0	75320000.0	75330000.0	175.0	173.71572875976562	12.339486122131348
1.0	75330000.0	75340000.0	192.0	181.6992645263672	12.666582107543945
1.0	75360000.0	75370000.0	155.0	160.39743041992188	11.780904769897461
1.0	75430000.0	75440000.0	181.0	183.7138214111328	12.748468399047852
1.0	75490000.0	75500000.0	188.0	192.50051879882812	13.10496711730957
1.0	75530000.0	75540000.0	166.0	191.344970703125	13.054898262023926
1.0	75540000.0	75550000.0	159.0	178.3712615966797	12.524957656860352
1.0	75610000.0	75620000.0	171.0	168.28433227539062	12.10680866241455
1.0	75630000.0	75640000.0	159.0	156.6638641357422	11.59595775604248
1.0	75650000.0	75660000.0	157.0	168.2384490966797	12.101675033569336
1.0	75680000.0	75690000.0	132.0	154.86929321289062	11.513845443725586
1.0	75700000.0	75710000.0	143.0	145.21279907226562	11.057723999023438
1.0	75730000.0	75740000.0	124.0	135.1698455810547	10.526820182800293
1.0	75830000.0	75840000.0	132.0	148.41015625	11.204649925231934
1.0	75880000.0	75890000.0	135.0	146.2564239501953	11.102696418762207
1.0	75900000.0	75910000.0	137.0	141.1756591796875	10.845707893371582
1.0	76060000.0	76070000.0	139.0	131.2248992919922	10.299769401550293
1.0	76180000.0	76190000.0	89.0	92.59475708007812	7.634710788726807
1.0	76220000.0	76230000.0	58.0	71.0951156616211	5.760928153991699
1.0	76390000.0	76400000.0	122.0	131.9353790283203	10.34298324584961
1.0	76440000.0	76450000.0	129.0	132.57357788085938	10.379077911376953
1.0	76450000.0	76460000.0	113.0	120.9819107055664	9.684738159179688
1.0	76500000.0	76510000.0	107.0	112.75785064697266	9.140355110168457
1.0	76530000.0	76540000.0	119.0	114.80387115478516	9.274503707885742
1.0	76570000.0	76580000.0	96.0	113.10258483886719	9.168535232543945
1.0	76700000.0	76710000.0	140.0	135.80430603027344	10.559307098388672
1.0	76710000.0	76720000.0	151.0	138.16392517089844	10.686436653137207
1.0	76730000.0	76740000.0	146.0	134.73501586914062	10.503289222717285
1.0	76770000.0	76780000.0	155.0	138.50332641601562	10.708559036254883
1.0	76830000.0	76840000.0	134.0	137.18344116210938	10.641561508178711
1.0	76850000.0	76860000.0	163.0	133.9691162109375	10.462099075317383
1.0	76910000.0	76920000.0	137.0	142.80679321289062	10.922786712646484
1.0	76920000.0	76930000.0	136.0	115.1026611328125	9.300474166870117
1.0	76960000.0	76970000.0	112.0	134.05174255371094	10.454038619995117
1.0	77040000.0	77050000.0	124.0	128.9131622314453	10.172327041625977
1.0	77060000.0	77070000.0	118.0	117.1865463256836	9.447157859802246
1.0	77070000.0	77080000.0	125.0	122.87849426269531	9.809019088745117
1.0	77150000.0	77160000.0	123.0	137.4745330810547	10.659780502319336
1.0	77230000.0	77240000.0	153.0	130.22268676757812	10.253582000732422
1.0	77310000.0	77320000.0	116.0	140.81106567382812	10.827886581420898
1.0	77350000.0	77360000.0	156.0	133.4813232421875	10.432621955871582
1.0	77470000.0	77480000.0	139.0	102.06539154052734	8.387834548950195
1.0	77500000.0	77510000.0	110.0	116.1509017944336	9.357560157775879
1.0	77550000.0	77560000.0	80.0	78.10017395019531	6.3854475021362305
1.0	77590000.0	77600000.0	81.0	75.6988525390625	6.191231727600098
1.0	77620000.0	77630000.0	57.0	70.72599029541016	5.734691619873047
1.0	77770000.0	77780000.0	131.0	111.4016342163086	9.051862716674805
1.0	77860000.0	77870000.0	75.0	94.71088409423828	7.81769323348999
1.0	77870000.0	77880000.0	95.0	110.7501220703125	8.994135856628418
1.0	77900000.0	77910000.0	95.0	100.39364624023438	8.224289894104004
1.0	77910000.0	77920000.0	78.0	96.18619537353516	7.902249336242676
1.0	77980000.0	77990000.0	80.0	86.30912017822266	7.10530948638916
1.0	78000000.0	78010000.0	85.0	66.58219146728516	5.40313720703125
1.0	78100000.0	78110000.0	69.0	57.929481506347656	4.630765914916992
1.0	78150000.0	78160000.0	52.0	59.92719268798828	4.803719520568848
1.0	78170000.0	78180000.0	63.0	54.636749267578125	4.369513511657715
1.0	78180000.0	78190000.0	56.0	56.0203971862793	4.479989528656006
1.0	78200000.0	78210000.0	63.0	57.44988250732422	4.597283363342285
1.0	78210000.0	78220000.0	59.0	56.724952697753906	4.540440559387207
1.0	78260000.0	78270000.0	63.0	56.463768005371094	4.515154838562012
1.0	78280000.0	78290000.0	51.0	54.807708740234375	4.382528781890869
1.0	78390000.0	78400000.0	56.0	63.45991897583008	5.128303527832031
1.0	78420000.0	78430000.0	53.0	58.175575256347656	4.656314849853516
1.0	78450000.0	78460000.0	67.0	58.369117736816406	4.666522026062012
1.0	78480000.0	78490000.0	77.0	65.35429382324219	5.304216384887695
1.0	78510000.0	78520000.0	67.0	62.11571502685547	5.015172481536865
1.0	78550000.0	78560000.0	72.0	74.1633529663086	6.07882833480835
1.0	78600000.0	78610000.0	70.0	68.86518859863281	5.610795974731445
1.0	78660000.0	78670000.0	87.0	82.75517272949219	6.822837829589844
1.0	78720000.0	78730000.0	93.0	91.15972900390625	7.5147833824157715
1.0	78770000.0	78780000.0	92.0	90.07408142089844	7.446307182312012
1.0	78910000.0	78920000.0	102.0	122.33255767822266	9.7695894241333
1.0	78950000.0	78960000.0	129.0	117.20816802978516	9.441211700439453
1.0	79060000.0	79070000.0	117.0	110.59507751464844	8.993023872375488
1.0	79090000.0	79100000.0	104.0	107.96895599365234	8.800597190856934
1.0	79180000.0	79190000.0	127.0	135.92007446289062	10.584897994995117
1.0	79260000.0	79270000.0	146.0	147.20376586914062	11.1530122756958
1.0	79280000.0	79290000.0	158.0	150.14794921875	11.298227310180664
1.0	79380000.0	79390000.0	157.0	162.5263214111328	11.862436294555664
1.0	79390000.0	79400000.0	194.0	162.4560546875	11.860380172729492
1.0	79410000.0	79420000.0	152.0	162.91665649414062	11.882791519165039
1.0	79450000.0	79460000.0	172.0	172.2302703857422	12.276056289672852
1.0	79500000.0	79510000.0	153.0	170.62908935546875	12.211258888244629
1.0	79510000.0	79520000.0	155.0	168.61788940429688	12.125872611999512
1.0	79550000.0	79560000.0	148.0	166.72044372558594	12.041818618774414
1.0	79590000.0	79600000.0	165.0	167.2257537841797	12.060895919799805
1.0	79620000.0	79630000.0	160.0	169.3827667236328	12.152913093566895
1.0	79630000.0	79640000.0	154.0	145.76824951171875	11.07555103302002
1.0	79680000.0	79690000.0	155.0	168.8778839111328	12.135780334472656
1.0	79690000.0	79700000.0	160.0	167.6369171142578	12.08350944519043
1.0	79710000.0	79720000.0	160.0	153.77740478515625	11.475264549255371
1.0	79720000.0	79730000.0	165.0	147.92709350585938	11.192935943603516
1.0	79730000.0	79740000.0	163.0	167.31971740722656	12.069740295410156
1.0	79850000.0	79860000.0	157.0	175.22116088867188	12.401321411132812
1.0	79860000.0	79870000.0	160.0	168.26254272460938	12.112343788146973
1.0	79970000.0	79980000.0	115.0	126.94773864746094	10.04675006866455
1.0	79990000.0	80000000.0	157.0	167.46556091308594	12.075896263122559
1.0	80090000.0	80100000.0	137.0	161.13174438476562	11.797392845153809
1.0	80150000.0	80160000.0	161.0	153.47030639648438	11.452751159667969
1.0	80200000.0	80210000.0	135.0	160.4609375	11.77066421508789
1.0	80220000.0	80230000.0	151.0	152.40087890625	11.407666206359863
1.0	80230000.0	80240000.0	162.0	159.6954345703125	11.739767074584961
1.0	80250000.0	80260000.0	149.0	159.54763793945312	11.730199813842773
1.0	80260000.0	80270000.0	157.0	153.98434448242188	11.478105545043945
1.0	80290000.0	80300000.0	149.0	157.73196411132812	11.652913093566895
1.0	80320000.0	80330000.0	142.0	149.76443481445312	11.27058219909668
1.0	80410000.0	80420000.0	144.0	163.87889099121094	11.921842575073242
1.0	80420000.0	80430000.0	181.0	164.3177490234375	11.939194679260254
1.0	80490000.0	80500000.0	157.0	161.8148956298828	11.833539962768555
1.0	80550000.0	80560000.0	164.0	166.3552703857422	12.0241117477417
1.0	80620000.0	80630000.0	185.0	166.9507293701172	12.052538871765137
1.0	80630000.0	80640000.0	182.0	170.847412109375	12.216360092163086
1.0	80670000.0	80680000.0	155.0	168.498291015625	12.119302749633789
1.0	80710000.0	80720000.0	172.0	178.42276000976562	12.531010627746582
1.0	80770000.0	80780000.0	175.0	165.6808319091797	11.995798110961914
1.0	80780000.0	80790000.0	174.0	166.44778442382812	12.027888298034668
1.0	80830000.0	80840000.0	163.0	170.1464080810547	12.183839797973633
1.0	80840000.0	80850000.0	182.0	168.77769470214844	12.125707626342773
1.0	80920000.0	80930000.0	158.0	158.2021026611328	11.666525840759277
1.0	80930000.0	80940000.0	146.0	162.0964813232422	11.837933540344238
1.0	81050000.0	81060000.0	138.0	163.30148315429688	11.894460678100586
1.0	81270000.0	81280000.0	151.0	153.125732421875	11.435805320739746
1.0	81280000.0	81290000.0	163.0	154.8023681640625	11.51235580444336
1.0	81330000.0	81340000.0	150.0	149.57907104492188	11.26283073425293
1.0	81490000.0	81500000.0	143.0	149.82876586914062	11.276670455932617
1.0	81550000.0	81560000.0	116.0	161.04234313964844	11.795681953430176
1.0	81590000.0	81600000.0	146.0	153.9694366455078	11.470724105834961
1.0	81720000.0	81730000.0	147.0	143.25181579589844	10.9463472366333
1.0	81750000.0	81760000.0	137.0	136.58895874023438	10.59461784362793
1.0	81770000.0	81780000.0	120.0	133.6602783203125	10.43431282043457
1.0	81850000.0	81860000.0	117.0	123.51704406738281	9.84090518951416
1.0	81870000.0	81880000.0	113.0	120.681884765625	9.668107986450195
1.0	81880000.0	81890000.0	135.0	110.93827819824219	9.010917663574219
1.0	81910000.0	81920000.0	114.0	112.33304595947266	9.119871139526367
1.0	82000000.0	82010000.0	98.0	111.4596939086914	9.059938430786133
1.0	82050000.0	82060000.0	117.0	112.97052001953125	9.155030250549316
1.0	82070000.0	82080000.0	117.0	118.08003234863281	9.487380981445312
1.0	82110000.0	82120000.0	124.0	117.00431060791016	9.420473098754883
1.0	82150000.0	82160000.0	113.0	121.63863372802734	9.716264724731445
1.0	82180000.0	82190000.0	94.0	113.4806900024414	9.18647289276123
1.0	82190000.0	82200000.0	106.0	114.7128677368164	9.265766143798828
1.0	82280000.0	82290000.0	89.0	107.505126953125	8.764800071716309
1.0	82330000.0	82340000.0	84.0	110.47025299072266	8.983803749084473
1.0	82350000.0	82360000.0	120.0	108.66325378417969	8.849802017211914
1.0	82450000.0	82460000.0	102.0	113.6852798461914	9.20959186553955
1.0	82500000.0	82510000.0	156.0	122.33470153808594	9.76939868927002
1.0	82520000.0	82530000.0	110.0	120.04268646240234	9.62059497833252
1.0	82570000.0	82580000.0	122.0	126.03215026855469	9.996984481811523
1.0	82630000.0	82640000.0	115.0	124.92342376708984	9.9399995803833
1.0	82670000.0	82680000.0	137.0	130.88865661621094	10.285969734191895
1.0	82700000.0	82710000.0	137.0	144.0445556640625	10.989283561706543
1.0	82720000.0	82730000.0	117.0	113.28629302978516	9.18703842163086
1.0	82790000.0	82800000.0	153.0	136.8651580810547	10.62635612487793
1.0	82810000.0	82820000.0	130.0	146.6408233642578	11.125744819641113
1.0	82840000.0	82850000.0	135.0	142.1243896484375	10.894651412963867
1.0	82950000.0	82960000.0	171.0	149.34744262695312	11.255218505859375
1.0	82980000.0	82990000.0	154.0	149.5228729248047	11.267387390136719
1.0	83030000.0	83040000.0	166.0	155.554443359375	11.546553611755371
1.0	83130000.0	83140000.0	166.0	153.1855010986328	11.434761047363281
1.0	83200000.0	83210000.0	138.0	156.916015625	11.606561660766602
1.0	83220000.0	83230000.0	136.0	154.08689880371094	11.477117538452148
1.0	83250000.0	83260000.0	135.0	152.5312957763672	11.406927108764648
1.0	83270000.0	83280000.0	134.0	150.3740997314453	11.305667877197266
1.0	83280000.0	83290000.0	131.0	133.13742065429688	10.410935401916504
1.0	83360000.0	83370000.0	116.0	147.51536560058594	11.165746688842773
1.0	83380000.0	83390000.0	131.0	142.0593719482422	10.88778305053711
1.0	83460000.0	83470000.0	138.0	138.47927856445312	10.701014518737793
1.0	83500000.0	83510000.0	129.0	134.78195190429688	10.496362686157227
1.0	83680000.0	83690000.0	40.0	57.587867736816406	4.6005682945251465
1.0	83880000.0	83890000.0	30.0	52.63666534423828	4.1885786056518555
1.0	83970000.0	83980000.0	136.0	95.80790710449219	7.916378021240234
1.0	84320000.0	84330000.0	58.0	67.1971206665039	5.417937278747559
1.0	84350000.0	84360000.0	48.0	72.85191345214844	5.964298725128174
1.0	84400000.0	84410000.0	61.0	76.34618377685547	6.277467250823975
1.0	84410000.0	84420000.0	79.0	78.5621566772461	6.470955848693848
1.0	84430000.0	84440000.0	84.0	81.00914001464844	6.6761884689331055
1.0	84460000.0	84470000.0	69.0	72.41227722167969	5.867391109466553
1.0	84510000.0	84520000.0	75.0	74.0186767578125	6.091792106628418
1.0	84530000.0	84540000.0	82.0	89.5145492553711	7.357661247253418
1.0	84570000.0	84580000.0	75.0	69.8016586303711	5.6867594718933105
1.0	84630000.0	84640000.0	63.0	67.21769714355469	5.465231895446777
1.0	84640000.0	84650000.0	55.0	66.4254379272461	5.398341178894043
1.0	84670000.0	84680000.0	60.0	60.96710968017578	4.892930030822754
1.0	84680000.0	84690000.0	65.0	68.30510711669922	5.542396545410156
1.0	84750000.0	84760000.0	80.0	75.96408081054688	6.236924171447754
1.0	84770000.0	84780000.0	73.0	72.209716796875	5.917229652404785
1.0	84820000.0	84830000.0	53.0	72.0210952758789	5.906075477600098
1.0	84860000.0	84870000.0	72.0	75.57183837890625	6.200669288635254
1.0	84880000.0	84890000.0	73.0	76.27616882324219	6.264462471008301
1.0	84930000.0	84940000.0	83.0	91.94356536865234	7.537774085998535
1.0	84960000.0	84970000.0	60.0	58.5706901550293	4.691107273101807
1.0	84980000.0	84990000.0	59.0	68.04306030273438	5.543393135070801
1.0	85030000.0	85040000.0	65.0	56.287506103515625	4.502389907836914
1.0	85290000.0	85300000.0	86.0	76.89363098144531	6.332096576690674
1.0	85310000.0	85320000.0	66.0	71.84565734863281	5.850225448608398
1.0	85350000.0	85360000.0	80.0	68.4156265258789	5.585722923278809
1.0	85390000.0	85400000.0	80.0	81.3272933959961	6.707620143890381
1.0	85500000.0	85510000.0	64.0	79.85465240478516	6.581173896789551
1.0	85650000.0	85660000.0	53.0	52.31219482421875	4.175583839416504
1.0	85690000.0	85700000.0	54.0	69.80621337890625	5.649324417114258
1.0	85720000.0	85730000.0	69.0	56.14885330200195	4.489851474761963
1.0	85830000.0	85840000.0	58.0	59.347137451171875	4.742383003234863
1.0	85930000.0	85940000.0	71.0	78.82009887695312	6.501641750335693
1.0	86110000.0	86120000.0	35.0	48.6670036315918	3.9032554626464844
1.0	86190000.0	86200000.0	78.0	91.86052703857422	7.562811851501465
1.0	86200000.0	86210000.0	96.0	85.59884643554688	7.0602850914001465
1.0	86230000.0	86240000.0	92.0	90.23358154296875	7.444840908050537
1.0	86320000.0	86330000.0	102.0	108.35337829589844	8.834274291992188
1.0	86350000.0	86360000.0	98.0	102.86482238769531	8.426399230957031
1.0	86400000.0	86410000.0	80.0	115.34981536865234	9.326311111450195
1.0	86450000.0	86460000.0	124.0	123.0780029296875	9.808542251586914
1.0	86530000.0	86540000.0	98.0	124.5049819946289	9.904184341430664
1.0	86560000.0	86570000.0	110.0	123.2632827758789	9.826888084411621
1.0	86580000.0	86590000.0	110.0	117.45497131347656	9.453544616699219
1.0	86630000.0	86640000.0	113.0	100.02946472167969	8.222729682922363
1.0	86660000.0	86670000.0	97.0	110.48587799072266	8.985676765441895
1.0	86800000.0	86810000.0	81.0	92.17192077636719	7.590629577636719
1.0	86870000.0	86880000.0	80.0	84.07347106933594	6.933226108551025
1.0	86900000.0	86910000.0	78.0	79.63609313964844	6.5745978355407715
1.0	86910000.0	86920000.0	90.0	79.62083435058594	6.5674285888671875
1.0	86920000.0	86930000.0	97.0	82.21773529052734	6.770925045013428
1.0	86930000.0	86940000.0	78.0	84.33476257324219	6.959759712219238
1.0	86940000.0	86950000.0	83.0	88.72956848144531	7.322779178619385
1.0	86950000.0	86960000.0	81.0	83.46549224853516	6.886077880859375
1.0	86980000.0	86990000.0	81.0	85.17243957519531	7.017420768737793
1.0	87030000.0	87040000.0	83.0	88.40140533447266	7.288644313812256
1.0	87060000.0	87070000.0	91.0	86.58207702636719	7.124973297119141
1.0	87110000.0	87120000.0	76.0	82.28571319580078	6.771435737609863
1.0	87220000.0	87230000.0	80.0	69.7983627319336	5.676830768585205
1.0	87240000.0	87250000.0	74.0	67.09562683105469	5.424286842346191
1.0	87340000.0	87350000.0	52.0	59.6893196105957	4.779828071594238
1.0	87440000.0	87450000.0	44.0	62.4609260559082	5.02529239654541
1.0	87480000.0	87490000.0	57.0	62.09678268432617	4.999535083770752
1.0	87520000.0	87530000.0	70.0	61.642372131347656	4.960089206695557
1.0	87610000.0	87620000.0	74.0	71.15733337402344	5.80828857421875
1.0	87630000.0	87640000.0	79.0	86.50359344482422	7.142877101898193
1.0	87720000.0	87730000.0	112.0	95.70658111572266	7.8763532638549805
1.0	87840000.0	87850000.0	91.0	93.10189819335938	7.678163051605225
1.0	87890000.0	87900000.0	97.0	83.88895416259766	6.920851707458496
1.0	87900000.0	87910000.0	82.0	79.32933044433594	6.5135393142700195
1.0	87960000.0	87970000.0	83.0	91.9277572631836	7.5798492431640625
1.0	88040000.0	88050000.0	105.0	92.87960052490234	7.662288665771484
1.0	88120000.0	88130000.0	79.0	99.8050308227539	8.20421028137207
1.0	88160000.0	88170000.0	109.0	94.8180160522461	7.801682949066162
1.0	88230000.0	88240000.0	87.0	94.71683502197266	7.8039140701293945
1.0	88260000.0	88270000.0	91.0	83.41616821289062	6.875600337982178
1.0	88290000.0	88300000.0	67.0	93.6341781616211	7.719321250915527
1.0	88440000.0	88450000.0	80.0	87.51830291748047	7.225275993347168
1.0	88510000.0	88520000.0	81.0	93.21153259277344	7.699624538421631
1.0	88620000.0	88630000.0	81.0	95.78878784179688	7.894648551940918
1.0	88650000.0	88660000.0	94.0	92.38931274414062	7.624172210693359
1.0	88760000.0	88770000.0	83.0	91.03887176513672	7.525519371032715
1.0	88790000.0	88800000.0	81.0	89.28733825683594	7.348019599914551
1.0	88810000.0	88820000.0	70.0	72.56884765625	5.903505802154541
1.0	88820000.0	88830000.0	117.0	105.02359771728516	8.598672866821289
1.0	88920000.0	88930000.0	92.0	94.2807846069336	7.751633644104004
1.0	89130000.0	89140000.0	72.0	90.3282699584961	7.4387102127075195
1.0	89150000.0	89160000.0	71.0	61.25716018676758	4.920861721038818
1.0	89160000.0	89170000.0	68.0	65.32080078125	5.265931129455566
1.0	89350000.0	89360000.0	64.0	56.07456588745117	4.483315467834473
1.0	89400000.0	89410000.0	58.0	53.877418518066406	4.301596641540527
1.0	89410000.0	89420000.0	64.0	53.44660186767578	4.2811126708984375
1.0	89420000.0	89430000.0	46.0	54.04841232299805	4.318006992340088
1.0	89450000.0	89460000.0	63.0	60.63007354736328	4.852363109588623
1.0	89520000.0	89530000.0	66.0	62.11615753173828	5.00425910949707
1.0	89570000.0	89580000.0	65.0	69.08349609375	5.617928981781006
1.0	89610000.0	89620000.0	78.0	86.90200805664062	7.165962219238281
1.0	89650000.0	89660000.0	69.0	83.89875030517578	6.922839164733887
1.0	89740000.0	89750000.0	90.0	82.49195861816406	6.806410312652588
1.0	89770000.0	89780000.0	80.0	82.76129150390625	6.805784702301025
1.0	89850000.0	89860000.0	90.0	69.77812194824219	5.69913387298584
1.0	89910000.0	89920000.0	61.0	70.92417907714844	5.804241180419922
1.0	89930000.0	89940000.0	52.0	77.10415649414062	6.331523895263672
1.0	89980000.0	89990000.0	62.0	63.0073356628418	5.08644962310791
1.0	90150000.0	90160000.0	69.0	73.20326232910156	6.001465320587158
1.0	90180000.0	90190000.0	88.0	70.88737487792969	5.775211334228516
1.0	90270000.0	90280000.0	61.0	72.96754455566406	5.9471116065979
1.0	90330000.0	90340000.0	59.0	60.78033447265625	4.876471042633057
1.0	90350000.0	90360000.0	68.0	56.5711555480957	4.529402732849121
1.0	90510000.0	90520000.0	92.0	86.4789810180664	7.136451721191406
1.0	90550000.0	90560000.0	105.0	98.6529312133789	8.095701217651367
1.0	90610000.0	90620000.0	90.0	100.7769546508789	8.259973526000977
1.0	90620000.0	90630000.0	96.0	92.4383773803711	7.6218719482421875
1.0	90700000.0	90710000.0	99.0	100.32612609863281	8.245889663696289
1.0	90790000.0	90800000.0	115.0	106.4966049194336	8.703455924987793
1.0	90830000.0	90840000.0	96.0	118.35018157958984	9.506668090820312
1.0	90940000.0	90950000.0	96.0	113.63309478759766	9.208635330200195
1.0	90950000.0	90960000.0	114.0	121.27397155761719	9.705079078674316
1.0	90970000.0	90980000.0	85.0	116.2807846069336	9.39053726196289
1.0	90990000.0	91000000.0	98.0	123.2807846069336	9.83586597442627
1.0	91000000.0	91010000.0	128.0	120.28971099853516	9.651494979858398
1.0	91020000.0	91030000.0	94.0	99.89358520507812	8.220512390136719
1.0	91040000.0	91050000.0	107.0	109.1371078491211	8.875082015991211
1.0	91140000.0	91150000.0	107.0	128.03945922851562	10.107935905456543
1.0	91150000.0	91160000.0	118.0	125.40943908691406	9.959017753601074
1.0	91170000.0	91180000.0	112.0	110.69352722167969	9.004417419433594
1.0	91240000.0	91250000.0	113.0	106.27730560302734	8.681831359863281
1.0	91270000.0	91280000.0	95.0	102.56346130371094	8.398521423339844
1.0	91280000.0	91290000.0	59.0	96.49467468261719	7.944002628326416
1.0	91310000.0	91320000.0	79.0	80.84683990478516	6.596061706542969
1.0	91330000.0	91340000.0	91.0	91.70962524414062	7.5490546226501465
1.0	91340000.0	91350000.0	100.0	89.76441955566406	7.370141506195068
1.0	91350000.0	91360000.0	58.0	72.93384552001953	5.971773147583008
1.0	91370000.0	91380000.0	58.0	67.65851593017578	5.458882808685303
1.0	91420000.0	91430000.0	72.0	63.19704055786133	5.0823259353637695
1.0	91440000.0	91450000.0	70.0	64.10319519042969	5.162468910217285
1.0	91450000.0	91460000.0	83.0	68.62274169921875	5.563068866729736
1.0	91510000.0	91520000.0	74.0	80.41326141357422	6.58538818359375
1.0	91520000.0	91530000.0	74.0	86.61628723144531	7.140284061431885
1.0	91610000.0	91620000.0	81.0	93.94447326660156	7.71700382232666
1.0	91660000.0	91670000.0	106.0	92.5219497680664	7.625362396240234
1.0	91730000.0	91740000.0	109.0	99.63664245605469	8.19237995147705
1.0	91790000.0	91800000.0	117.0	109.2124252319336	8.874534606933594
1.0	92010000.0	92020000.0	79.0	87.49092102050781	7.219479560852051
1.0	92030000.0	92040000.0	85.0	82.45034790039062	6.790966033935547
1.0	92060000.0	92070000.0	74.0	78.02809143066406	6.421605110168457
1.0	92100000.0	92110000.0	82.0	79.96479797363281	6.582191467285156
1.0	92240000.0	92250000.0	49.0	65.72935485839844	5.350086212158203
1.0	92270000.0	92280000.0	69.0	61.706703186035156	5.008512496948242
1.0	92290000.0	92300000.0	55.0	63.209861755371094	5.072352409362793
1.0	92320000.0	92330000.0	68.0	68.80040740966797	5.62366247177124
1.0	92340000.0	92350000.0	58.0	75.55462646484375	6.20300817489624
1.0	92410000.0	92420000.0	107.0	89.54953002929688	7.382547855377197
1.0	92500000.0	92510000.0	92.0	83.93047332763672	6.919809818267822
1.0	92510000.0	92520000.0	85.0	85.41976928710938	7.040706634521484
1.0	92650000.0	92660000.0	87.0	75.92381286621094	6.228314399719238
1.0	92860000.0	92870000.0	75.0	78.49665832519531	6.448739051818848
1.0	92910000.0	92920000.0	99.0	81.72660827636719	6.721225738525391
1.0	92930000.0	92940000.0	79.0	78.41283416748047	6.452570915222168
1.0	92950000.0	92960000.0	82.0	63.09174346923828	5.078001499176025
1.0	92960000.0	92970000.0	72.0	78.51500701904297	6.454296112060547
1.0	92970000.0	92980000.0	58.0	67.0672836303711	5.464686393737793
1.0	93100000.0	93110000.0	66.0	60.55498504638672	4.897546768188477
1.0	93230000.0	93240000.0	53.0	61.03136444091797	4.919698715209961
1.0	93280000.0	93290000.0	60.0	66.1468276977539	5.352480411529541
1.0	93290000.0	93300000.0	71.0	67.9247055053711	5.505700588226318
1.0	93300000.0	93310000.0	67.0	57.77985763549805	4.618590354919434
1.0	93340000.0	93350000.0	64.0	59.93439865112305	4.794951915740967
1.0	93380000.0	93390000.0	70.0	60.6531867980957	4.882861137390137
1.0	93460000.0	93470000.0	73.0	67.76464080810547	5.505777359008789
1.0	93500000.0	93510000.0	74.0	73.67121887207031	6.020754814147949
1.0	93520000.0	93530000.0	84.0	80.30154418945312	6.591808319091797
1.0	93530000.0	93540000.0	93.0	82.34666442871094	6.773458957672119
1.0	93640000.0	93650000.0	62.0	57.87689208984375	4.634734153747559
1.0	93660000.0	93670000.0	40.0	52.599342346191406	4.19620418548584
1.0	93680000.0	93690000.0	57.0	52.747032165527344	4.217543125152588
1.0	93710000.0	93720000.0	60.0	55.4913444519043	4.433022499084473
1.0	93780000.0	93790000.0	68.0	56.85186767578125	4.555325508117676
1.0	93790000.0	93800000.0	55.0	57.83635330200195	4.629843711853027
1.0	93860000.0	93870000.0	62.0	62.2752571105957	5.092673301696777
1.0	93930000.0	93940000.0	68.0	56.991615295410156	4.553592205047607
1.0	93980000.0	93990000.0	57.0	53.20554733276367	4.250372409820557
1.0	94020000.0	94030000.0	45.0	53.82489776611328	4.311180591583252
1.0	94140000.0	94150000.0	55.0	57.7874870300293	4.611872673034668
1.0	94150000.0	94160000.0	69.0	59.356101989746094	4.75542688369751
1.0	94300000.0	94310000.0	52.0	58.1069221496582	4.660398006439209
1.0	94350000.0	94360000.0	49.0	59.20484161376953	4.7438154220581055
1.0	94360000.0	94370000.0	62.0	57.309852600097656	4.5869059562683105
1.0	94530000.0	94540000.0	71.0	65.004638671875	5.258879661560059
1.0	94620000.0	94630000.0	61.0	75.32520294189453	6.181124687194824
1.0	94720000.0	94730000.0	64.0	69.83493041992188	5.713889122009277
1.0	94760000.0	94770000.0	59.0	65.39566802978516	5.318865776062012
1.0	94930000.0	94940000.0	51.0	55.237525939941406	4.404885768890381
1.0	95040000.0	95050000.0	76.0	65.76155853271484	5.32698392868042
1.0	95050000.0	95060000.0	55.0	63.65889358520508	5.171363830566406
1.0	95060000.0	95070000.0	51.0	59.299049377441406	4.7976884841918945
1.0	95070000.0	95080000.0	77.0	56.78942108154297	4.534460544586182
1.0	95080000.0	95090000.0	60.0	56.915245056152344	4.54730749130249
1.0	95100000.0	95110000.0	45.0	58.36127471923828	4.6952290534973145
1.0	95160000.0	95170000.0	54.0	56.52899169921875	4.530763149261475
1.0	95180000.0	95190000.0	48.0	56.99707794189453	4.6087141036987305
1.0	95230000.0	95240000.0	44.0	53.932525634765625	4.319029331207275
1.0	95270000.0	95280000.0	66.0	51.9919319152832	4.154570579528809
1.0	95290000.0	95300000.0	30.0	49.6590576171875	3.9718222618103027
1.0	95340000.0	95350000.0	44.0	53.13159942626953	4.245692729949951
1.0	95370000.0	95380000.0	58.0	50.812835693359375	4.0697736740112305
1.0	95380000.0	95390000.0	51.0	52.07391357421875	4.165555477142334
1.0	95410000.0	95420000.0	58.0	54.679168701171875	4.369823932647705
1.0	95430000.0	95440000.0	57.0	59.13396072387695	4.791426658630371
1.0	95610000.0	95620000.0	58.0	61.307403564453125	4.972159385681152
1.0	95640000.0	95650000.0	59.0	65.59968566894531	5.344309329986572
1.0	95660000.0	95670000.0	63.0	64.18882751464844	5.217883110046387
1.0	95700000.0	95710000.0	50.0	56.49474334716797	4.526013374328613
1.0	95730000.0	95740000.0	82.0	94.9227294921875	7.8106560707092285
1.0	95780000.0	95790000.0	78.0	94.46710205078125	7.8133721351623535
1.0	95820000.0	95830000.0	100.0	95.07286071777344	7.845006465911865
1.0	95860000.0	95870000.0	116.0	101.51667022705078	8.32307243347168
1.0	95910000.0	95920000.0	105.0	107.90620422363281	8.807363510131836
1.0	95930000.0	95940000.0	93.0	110.11784362792969	8.960256576538086
1.0	95950000.0	95960000.0	115.0	117.8973159790039	9.480338096618652
1.0	96050000.0	96060000.0	113.0	117.07965087890625	9.429634094238281
1.0	96060000.0	96070000.0	124.0	122.08907318115234	9.74559497833252
1.0	96090000.0	96100000.0	100.0	116.71175384521484	9.408912658691406
1.0	96110000.0	96120000.0	97.0	118.2496109008789	9.510676383972168
1.0	96120000.0	96130000.0	114.0	119.89312744140625	9.611592292785645
1.0	96210000.0	96220000.0	105.0	131.1602325439453	10.300344467163086
1.0	96280000.0	96290000.0	121.0	136.64927673339844	10.607998847961426
1.0	96290000.0	96300000.0	139.0	135.9783935546875	10.571020126342773
1.0	96320000.0	96330000.0	131.0	142.38442993164062	10.910224914550781
1.0	96380000.0	96390000.0	131.0	145.18112182617188	11.051838874816895
1.0	96420000.0	96430000.0	140.0	145.15493774414062	11.047090530395508
1.0	96440000.0	96450000.0	132.0	143.76046752929688	10.978269577026367
1.0	96460000.0	96470000.0	149.0	141.77590942382812	10.874704360961914
1.0	96540000.0	96550000.0	132.0	148.1069793701172	11.196542739868164
1.0	96590000.0	96600000.0	163.0	146.50973510742188	11.113680839538574
1.0	96660000.0	96670000.0	126.0	146.995361328125	11.137279510498047
1.0	96670000.0	96680000.0	118.0	140.8086395263672	10.822845458984375
1.0	96700000.0	96710000.0	90.0	97.01220703125	7.983141899108887
1.0	96710000.0	96720000.0	93.0	115.26371002197266	9.321427345275879
1.0	96740000.0	96750000.0	146.0	137.79661560058594	10.671064376831055
1.0	96760000.0	96770000.0	130.0	143.0482940673828	10.94809341430664
1.0	96770000.0	96780000.0	143.0	139.86376953125	10.78069019317627
1.0	96920000.0	96930000.0	142.0	148.16119384765625	11.194162368774414
1.0	96940000.0	96950000.0	130.0	137.8497772216797	10.670533180236816
1.0	96960000.0	96970000.0	145.0	144.41110229492188	11.010961532592773
1.0	97020000.0	97030000.0	148.0	132.4401092529297	10.368353843688965
1.0	97030000.0	97040000.0	151.0	133.0447235107422	10.401517868041992
1.0	97050000.0	97060000.0	149.0	136.14279174804688	10.56969928741455
1.0	97110000.0	97120000.0	95.0	121.62123107910156	9.723675727844238
1.0	97120000.0	97130000.0	126.0	122.01286315917969	9.739496231079102
1.0	97130000.0	97140000.0	140.0	122.8109130859375	9.778871536254883
1.0	97210000.0	97220000.0	83.0	70.92975616455078	5.747375011444092
1.0	97290000.0	97300000.0	76.0	85.3619384765625	7.042505741119385
1.0	97310000.0	97320000.0	96.0	111.72578430175781	9.105390548706055
1.0	97330000.0	97340000.0	138.0	127.7098159790039	10.113398551940918
1.0	97420000.0	97430000.0	143.0	129.83041381835938	10.236363410949707
1.0	97430000.0	97440000.0	111.0	122.35237121582031	9.770662307739258
1.0	97490000.0	97500000.0	153.0	141.37442016601562	10.851583480834961
1.0	97560000.0	97570000.0	134.0	120.00223541259766	9.611867904663086
1.0	97570000.0	97580000.0	107.0	121.99168395996094	9.730854034423828
1.0	97600000.0	97610000.0	115.0	98.30256652832031	8.069786071777344
1.0	97670000.0	97680000.0	87.0	103.5569839477539	8.496781349182129
1.0	97710000.0	97720000.0	110.0	99.1729507446289	8.15662956237793
1.0	97840000.0	97850000.0	107.0	114.1932373046875	9.252189636230469
1.0	97880000.0	97890000.0	122.0	125.6022720336914	9.975013732910156
1.0	97910000.0	97920000.0	138.0	125.2704086303711	9.94762134552002
1.0	97960000.0	97970000.0	122.0	115.87834167480469	9.360956192016602
1.0	98010000.0	98020000.0	109.0	110.59261322021484	8.992692947387695
1.0	98020000.0	98030000.0	119.0	109.68309020996094	8.936819076538086
1.0	98080000.0	98090000.0	107.0	112.07659912109375	9.10749340057373
1.0	98090000.0	98100000.0	115.0	111.1814956665039	9.039997100830078
1.0	98120000.0	98130000.0	107.0	107.66081237792969	8.785581588745117
1.0	98190000.0	98200000.0	109.0	115.62247467041016	9.334234237670898
1.0	98230000.0	98240000.0	109.0	111.37931060791016	9.044227600097656
1.0	98280000.0	98290000.0	83.0	100.78907775878906	8.273663520812988
1.0	98310000.0	98320000.0	113.0	107.1044921875	8.737846374511719
1.0	98340000.0	98350000.0	109.0	115.5722427368164	9.33395767211914
1.0	98450000.0	98460000.0	134.0	130.53964233398438	10.268092155456543
1.0	98640000.0	98650000.0	109.0	119.03489685058594	9.56843090057373
1.0	98770000.0	98780000.0	122.0	114.6280288696289	9.276017189025879
1.0	98800000.0	98810000.0	120.0	108.13056945800781	8.815442085266113
1.0	98820000.0	98830000.0	116.0	115.26658630371094	9.307759284973145
1.0	98830000.0	98840000.0	97.0	100.27691650390625	8.23716926574707
1.0	98890000.0	98900000.0	95.0	106.8857650756836	8.718809127807617
1.0	98900000.0	98910000.0	86.0	115.1987533569336	9.310003280639648
1.0	98930000.0	98940000.0	94.0	116.09623718261719	9.371892929077148
1.0	98990000.0	99000000.0	136.0	138.79470825195312	10.723716735839844
1.0	99040000.0	99050000.0	126.0	136.56643676757812	10.595903396606445
1.0	99060000.0	99070000.0	140.0	133.30641174316406	10.414266586303711
1.0	99070000.0	99080000.0	130.0	124.8498306274414	9.91990852355957
1.0	99110000.0	99120000.0	94.0	135.41720581054688	38.60502243041992
1.0	99120000.0	99130000.0	84.0	86.49732208251953	7.0953545570373535
1.0	99150000.0	99160000.0	83.0	78.71268463134766	6.449108123779297
1.0	99190000.0	99200000.0	64.0	83.12812805175781	6.849464416503906
1.0	99230000.0	99240000.0	91.0	97.94755554199219	8.09581184387207
1.0	99240000.0	99250000.0	95.0	108.9246597290039	8.91529655456543
1.0	99280000.0	99290000.0	121.0	111.7983169555664	9.093175888061523
1.0	99370000.0	99380000.0	112.0	121.4787826538086	9.720806121826172
1.0	99400000.0	99410000.0	107.0	121.619873046875	9.734769821166992
1.0	99420000.0	99430000.0	135.0	119.0677719116211	9.578082084655762
1.0	99480000.0	99490000.0	124.0	128.38888549804688	10.148506164550781
1.0	99540000.0	99550000.0	129.0	129.9223175048828	10.227046966552734
1.0	99550000.0	99560000.0	137.0	134.96946716308594	10.509378433227539
1.0	99570000.0	99580000.0	136.0	121.59637451171875	9.724592208862305
1.0	99610000.0	99620000.0	114.0	127.53837585449219	10.089189529418945
1.0	99720000.0	99730000.0	122.0	119.6017074584961	9.598600387573242
1.0	99730000.0	99740000.0	100.0	118.9727554321289	9.55137825012207
1.0	99770000.0	99780000.0	124.0	120.24006652832031	9.618433952331543
1.0	99810000.0	99820000.0	102.0	106.58195495605469	8.721445083618164
1.0	99820000.0	99830000.0	109.0	107.28129577636719	8.756443977355957
1.0	99960000.0	99970000.0	78.0	86.29166412353516	7.1079912185668945
1.0	99980000.0	99990000.0	75.0	76.63665771484375	6.32307767868042
1.0	100160000.0	100170000.0	72.0	75.7748794555664	6.221789360046387
1.0	100360000.0	100370000.0	67.0	62.91008377075195	5.058080673217773
1.0	100570000.0	100580000.0	47.0	55.313873291015625	4.420117378234863
1.0	100600000.0	100610000.0	54.0	52.30810546875	4.1767988204956055
1.0	100710000.0	100720000.0	82.0	68.59225463867188	5.5237226486206055
1.0	100730000.0	100740000.0	60.0	57.805381774902344	4.645337104797363
1.0	100910000.0	100920000.0	48.0	56.10125732421875	4.4926605224609375
1.0	101000000.0	101010000.0	82.0	74.72998046875	6.079300880432129
1.0	101010000.0	101020000.0	82.0	87.92292022705078	7.234062194824219
1.0	101020000.0	101030000.0	81.0	91.90613555908203	7.5629754066467285
1.0	101130000.0	101140000.0	77.0	75.88363647460938	6.2459917068481445
1.0	101210000.0	101220000.0	106.0	107.91661071777344	8.802312850952148
1.0	101260000.0	101270000.0	104.0	97.35884094238281	8.004095077514648
1.0	101330000.0	101340000.0	75.0	74.5723876953125	6.05086612701416
1.0	101370000.0	101380000.0	56.0	57.76054763793945	4.620797157287598
1.0	101430000.0	101440000.0	51.0	56.62678909301758	4.5157470703125
1.0	101440000.0	101450000.0	47.0	57.32912063598633	4.587672233581543
1.0	101460000.0	101470000.0	38.0	55.10674285888672	4.3968963623046875
1.0	101530000.0	101540000.0	58.0	75.58856201171875	6.2003889083862305
1.0	101590000.0	101600000.0	98.0	94.56390380859375	7.8029961585998535
1.0	101620000.0	101630000.0	116.0	101.43478393554688	8.320991516113281
1.0	101630000.0	101640000.0	109.0	96.7430191040039	7.960858345031738
1.0	101690000.0	101700000.0	89.0	105.42840576171875	8.616945266723633
1.0	101710000.0	101720000.0	86.0	96.45149230957031	7.9480791091918945
1.0	101720000.0	101730000.0	99.0	99.63008117675781	8.185873985290527
1.0	101730000.0	101740000.0	85.0	94.3552017211914	7.786259651184082
1.0	101810000.0	101820000.0	116.0	115.45906829833984	9.33167552947998
1.0	101820000.0	101830000.0	116.0	114.16481018066406	9.241450309753418
1.0	101840000.0	101850000.0	114.0	122.38602447509766	9.785429000854492
1.0	102020000.0	102030000.0	148.0	139.97525024414062	10.781319618225098
1.0	102050000.0	102060000.0	125.0	139.83145141601562	10.783514976501465
1.0	102080000.0	102090000.0	133.0	146.58889770507812	11.124232292175293
1.0	102110000.0	102120000.0	150.0	147.61605834960938	11.176109313964844
1.0	102120000.0	102130000.0	149.0	157.00106811523438	11.609227180480957
1.0	102220000.0	102230000.0	140.0	153.6696319580078	11.469015121459961
1.0	102250000.0	102260000.0	143.0	157.7318878173828	11.658243179321289
1.0	102260000.0	102270000.0	146.0	155.81930541992188	11.571337699890137
1.0	102330000.0	102340000.0	175.0	163.8788604736328	11.925450325012207
1.0	102370000.0	102380000.0	145.0	163.66629028320312	11.914545059204102
1.0	102400000.0	102410000.0	162.0	166.1114959716797	12.019457817077637
1.0	102410000.0	102420000.0	166.0	155.37791442871094	11.549448013305664
1.0	102460000.0	102470000.0	146.0	153.62057495117188	11.463829040527344
1.0	102510000.0	102520000.0	139.0	152.40841674804688	11.409265518188477
1.0	102640000.0	102650000.0	178.0	174.9917755126953	12.399847030639648
1.0	102760000.0	102770000.0	216.0	203.46817016601562	13.557092666625977
1.0	102790000.0	102800000.0	160.0	196.14617919921875	13.258489608764648
1.0	102930000.0	102940000.0	184.0	195.91700744628906	13.252809524536133
1.0	102940000.0	102950000.0	185.0	192.31332397460938	13.10711669921875
1.0	102960000.0	102970000.0	192.0	211.66259765625	13.908123970031738
1.0	103060000.0	103070000.0	231.0	209.8148956298828	13.82878303527832
1.0	103130000.0	103140000.0	213.0	210.8815460205078	13.874801635742188
1.0	103160000.0	103170000.0	225.0	203.19204711914062	13.54893970489502
1.0	103220000.0	103230000.0	190.0	208.8402557373047	13.785321235656738
1.0	103350000.0	103360000.0	205.0	198.3015899658203	13.343664169311523
1.0	103370000.0	103380000.0	163.0	193.1904296875	13.137475967407227
1.0	103400000.0	103410000.0	202.0	195.76071166992188	13.24280071258545
1.0	103420000.0	103430000.0	202.0	201.43797302246094	13.475563049316406
1.0	103460000.0	103470000.0	203.0	192.1283416748047	13.091598510742188
1.0	103500000.0	103510000.0	172.0	193.14443969726562	13.136120796203613
1.0	103540000.0	103550000.0	168.0	198.99893188476562	13.373952865600586
1.0	103620000.0	103630000.0	178.0	203.31997680664062	13.552576065063477
1.0	103690000.0	103700000.0	182.0	181.963623046875	12.674822807312012
1.0	103720000.0	103730000.0	176.0	156.8269500732422	13.362919807434082
1.0	103770000.0	103780000.0	163.0	71.96146392822266	50.23345947265625
1.0	103780000.0	103790000.0	93.0	71.96146392822266	50.23345947265625
1.0	104120000.0	104130000.0	139.0	89.82940673828125	22.65270233154297
1.0	104330000.0	104340000.0	163.0	177.1189422607422	12.561103820800781
1.0	104370000.0	104380000.0	211.0	187.27566528320312	12.914358139038086
1.0	104450000.0	104460000.0	198.0	214.8268280029297	14.044233322143555
1.0	104490000.0	104500000.0	202.0	212.8885040283203	13.9632568359375
1.0	104560000.0	104570000.0	267.0	215.8873748779297	14.092633247375488
1.0	104570000.0	104580000.0	179.0	197.0720672607422	13.296689987182617
1.0	104600000.0	104610000.0	207.0	211.1821746826172	13.885955810546875
1.0	104680000.0	104690000.0	199.0	215.3801727294922	14.069125175476074
1.0	104690000.0	104700000.0	182.0	214.4752197265625	14.031620979309082
1.0	104810000.0	104820000.0	190.0	229.86474609375	14.731582641601562
1.0	104930000.0	104940000.0	221.0	223.4574432373047	14.43616771697998
1.0	104960000.0	104970000.0	233.0	226.31069946289062	14.565702438354492
1.0	105000000.0	105010000.0	242.0	230.403076171875	14.75726318359375
1.0	105010000.0	105020000.0	209.0	224.5491180419922	14.481618881225586
1.0	105060000.0	105070000.0	227.0	224.50399780273438	14.479870796203613
1.0	105080000.0	105090000.0	186.0	212.1482696533203	13.930681228637695
1.0	105160000.0	105170000.0	231.0	212.8429718017578	13.95757007598877
1.0	105250000.0	105260000.0	212.0	202.29458618164062	13.509243965148926
1.0	105320000.0	105330000.0	199.0	173.4060821533203	12.326421737670898
1.0	105420000.0	105430000.0	204.0	192.61691284179688	13.11393928527832
1.0	105430000.0	105440000.0	208.0	195.28297424316406	13.221780776977539
1.0	105440000.0	105450000.0	220.0	194.34750366210938	13.181429862976074
1.0	105500000.0	105510000.0	174.0	205.91921997070312	13.662927627563477
1.0	105510000.0	105520000.0	195.0	199.30398559570312	13.387972831726074
1.0	105530000.0	105540000.0	194.0	198.91299438476562	13.370630264282227
1.0	105620000.0	105630000.0	167.0	199.0542755126953	13.375195503234863
1.0	105680000.0	105690000.0	185.0	197.60223388671875	13.31403923034668
1.0	105700000.0	105710000.0	187.0	200.7466583251953	13.44482421875
1.0	105740000.0	105750000.0	182.0	207.2082061767578	13.715960502624512
1.0	105790000.0	105800000.0	209.0	201.6575927734375	13.482136726379395
1.0	105890000.0	105900000.0	193.0	207.34814453125	13.723306655883789
1.0	105920000.0	105930000.0	231.0	202.8645477294922	13.535000801086426
[truncated: 47,566 more rows]
