# Supplementary material for: Genome-wide mapping of somatic mutation rates uncovers drivers of cancer
Source: Nat Biotechnol. 2022 Jun 20;40(11):1634–43. doi: 10.1038/s41587-022-01353-8 (PMC9646522; doi:10.1038/s41587-022-01353-8)
Supplement: Supplementary file 4 — Regions and model predictions for each fold of each cancer for which a deep learning model was trained. Regions that were filtered are also listed along with their respective model predictions. [file 41587_2022_1353_MOESM4_ESM.zip › kfold_results/Bone-Leiomyo/fold_3.txt]

CHROM	START	END	Y_TRUE	Y_PRED	STD
1.0	790000.0	800000.0	0.0	0.4079528748989105	0.7057393789291382
1.0	830000.0	840000.0	0.0	0.5579984784126282	0.8476356267929077
1.0	900000.0	910000.0	1.0	0.5379855036735535	0.8407670855522156
1.0	1170000.0	1180000.0	1.0	0.5934001207351685	0.871721088886261
1.0	1190000.0	1200000.0	2.0	0.3101825714111328	0.47447261214256287
1.0	1240000.0	1250000.0	0.0	0.3594345450401306	0.7165155410766602
1.0	1320000.0	1330000.0	0.0	0.3116281032562256	0.4938119947910309
1.0	1510000.0	1520000.0	0.0	0.3107428550720215	0.4983060956001282
1.0	1530000.0	1540000.0	0.0	0.4504973888397217	0.7485091090202332
1.0	1600000.0	1610000.0	0.0	0.31326407194137573	0.5039507150650024
1.0	1710000.0	1720000.0	0.0	0.3831026554107666	0.7766727805137634
1.0	1740000.0	1750000.0	0.0	0.3128896951675415	0.5031126737594604
1.0	1760000.0	1770000.0	0.0	0.31164848804473877	0.5003514885902405
1.0	1870000.0	1880000.0	0.0	0.49953538179397583	0.8094359636306763
1.0	1880000.0	1890000.0	1.0	0.4837857186794281	0.7937501668930054
1.0	1890000.0	1900000.0	1.0	0.512336790561676	0.81842041015625
1.0	1920000.0	1930000.0	0.0	0.4910697937011719	0.8034402132034302
1.0	2020000.0	2030000.0	0.0	0.5548474192619324	0.8471555709838867
1.0	2130000.0	2140000.0	0.0	0.29729270935058594	0.44997796416282654
1.0	2140000.0	2150000.0	0.0	0.50881028175354	0.8450714945793152
1.0	2190000.0	2200000.0	0.0	0.3148578107357025	0.5052388906478882
1.0	2200000.0	2210000.0	0.0	0.37392598390579224	0.7260926961898804
1.0	2250000.0	2260000.0	1.0	0.42555493116378784	0.7711862325668335
1.0	2270000.0	2280000.0	5.0	0.5419125556945801	0.8383046388626099
1.0	2290000.0	2300000.0	3.0	0.43596696853637695	0.7769761085510254
1.0	2380000.0	2390000.0	0.0	0.6096001863479614	0.8823302388191223
1.0	2490000.0	2500000.0	0.0	0.5154860615730286	0.8270108103752136
1.0	2700000.0	2710000.0	2.0	0.8014556169509888	0.9908097386360168
1.0	2730000.0	2740000.0	1.0	0.8706257939338684	1.0303349494934082
1.0	2740000.0	2750000.0	2.0	0.9585668444633484	1.0692098140716553
1.0	2870000.0	2880000.0	1.0	0.7761093974113464	0.9765118360519409
1.0	2880000.0	2890000.0	1.0	0.7974807620048523	0.9861158132553101
1.0	3000000.0	3010000.0	1.0	0.6232103109359741	0.8880645632743835
1.0	3020000.0	3030000.0	2.0	0.625989556312561	0.8895193338394165
1.0	3030000.0	3040000.0	0.0	0.6562098264694214	0.9073135256767273
1.0	3050000.0	3060000.0	0.0	0.690333366394043	0.9263129234313965
1.0	3180000.0	3190000.0	1.0	0.9123239517211914	1.0579922199249268
1.0	3190000.0	3200000.0	1.0	0.7761420011520386	0.9839736819267273
1.0	3210000.0	3220000.0	1.0	0.8505077362060547	1.0279862880706787
1.0	3220000.0	3230000.0	1.0	0.7514235377311707	0.9667423963546753
1.0	3230000.0	3240000.0	3.0	0.3103612959384918	0.49742579460144043
1.0	3240000.0	3250000.0	0.0	0.897922158241272	1.0519201755523682
1.0	3280000.0	3290000.0	0.0	0.6979629397392273	0.954323410987854
1.0	3330000.0	3340000.0	0.0	1.0664414167404175	1.1413544416427612
1.0	3370000.0	3380000.0	2.0	0.3643059730529785	0.7179713845252991
1.0	3420000.0	3430000.0	0.0	0.7004068493843079	0.9432839155197144
1.0	3470000.0	3480000.0	1.0	0.6650351881980896	0.9250620007514954
1.0	3480000.0	3490000.0	1.0	0.7115496397018433	0.9476415514945984
1.0	3610000.0	3620000.0	0.0	0.5970391035079956	0.8740209341049194
1.0	3620000.0	3630000.0	2.0	0.556352436542511	0.8477180600166321
1.0	3670000.0	3680000.0	1.0	0.7475522756576538	0.9613825082778931
1.0	3770000.0	3780000.0	0.0	0.31821876764297485	0.5063820481300354
1.0	3800000.0	3810000.0	0.0	0.31402575969696045	0.5056884288787842
1.0	3810000.0	3820000.0	0.0	0.26174941658973694	0.32661449909210205
1.0	3840000.0	3850000.0	0.0	0.31471219658851624	0.5073095560073853
1.0	4010000.0	4020000.0	1.0	0.7077844738960266	0.938663125038147
1.0	4020000.0	4030000.0	1.0	0.6960543394088745	0.9310054779052734
1.0	4030000.0	4040000.0	1.0	0.8189203143119812	1.0018246173858643
1.0	4360000.0	4370000.0	0.0	1.0876652002334595	1.1420789957046509
1.0	4400000.0	4410000.0	2.0	0.9578779935836792	1.079521894454956
1.0	4590000.0	4600000.0	2.0	1.087437391281128	1.1467103958129883
1.0	4620000.0	4630000.0	2.0	1.0859016180038452	1.1471298933029175
1.0	4680000.0	4690000.0	0.0	1.2096030712127686	1.2053250074386597
1.0	4690000.0	4700000.0	1.0	1.056702733039856	1.1373937129974365
1.0	4710000.0	4720000.0	1.0	1.0335999727249146	1.1197606325149536
1.0	4760000.0	4770000.0	0.0	0.9487573504447937	1.0797865390777588
1.0	4770000.0	4780000.0	0.0	0.9389645457267761	1.0776851177215576
1.0	4780000.0	4790000.0	2.0	0.9275195002555847	1.066236138343811
1.0	4790000.0	4800000.0	1.0	0.8347371816635132	1.0194437503814697
1.0	4860000.0	4870000.0	1.0	0.9236075282096863	1.063047170639038
1.0	4890000.0	4900000.0	0.0	0.9323838949203491	1.0734026432037354
1.0	5140000.0	5150000.0	0.0	1.0463062524795532	1.1250734329223633
1.0	5180000.0	5190000.0	1.0	1.0097556114196777	1.1029466390609741
1.0	5210000.0	5220000.0	0.0	1.0591157674789429	1.1246826648712158
1.0	5320000.0	5330000.0	1.0	1.1326414346694946	1.1664869785308838
1.0	5360000.0	5370000.0	3.0	1.093301773071289	1.1488029956817627
1.0	5430000.0	5440000.0	1.0	1.0031118392944336	1.102440357208252
1.0	5470000.0	5480000.0	1.0	0.864724338054657	1.0336062908172607
1.0	5560000.0	5570000.0	0.0	0.6671273708343506	0.919488787651062
1.0	5610000.0	5620000.0	1.0	0.812390923500061	0.9999632835388184
1.0	5650000.0	5660000.0	0.0	0.8522406816482544	1.0229214429855347
1.0	5680000.0	5690000.0	0.0	0.7500594258308411	0.9678736925125122
1.0	5720000.0	5730000.0	0.0	0.8213304281234741	1.0015594959259033
1.0	5730000.0	5740000.0	3.0	0.7927121520042419	0.9885522127151489
1.0	5780000.0	5790000.0	0.0	0.6630492210388184	0.913464367389679
1.0	5810000.0	5820000.0	0.0	0.684300422668457	0.9250369071960449
1.0	5820000.0	5830000.0	1.0	0.7051594853401184	0.937752902507782
1.0	5840000.0	5850000.0	1.0	0.6959031820297241	0.9321667551994324
1.0	5930000.0	5940000.0	0.0	0.48996633291244507	0.8177175521850586
1.0	5940000.0	5950000.0	0.0	0.4996115267276764	0.8249428868293762
1.0	6050000.0	6060000.0	1.0	0.7219692468643188	0.965506374835968
1.0	6060000.0	6070000.0	3.0	1.1054699420928955	1.1538028717041016
1.0	6180000.0	6190000.0	1.0	0.7861924171447754	0.9953533411026001
1.0	6250000.0	6260000.0	0.0	0.5386919975280762	0.8525842428207397
1.0	6270000.0	6280000.0	0.0	0.31509730219841003	0.5082517266273499
1.0	6340000.0	6350000.0	0.0	0.34072035551071167	0.5104724168777466
1.0	6380000.0	6390000.0	0.0	0.31444844603538513	0.5066790580749512
1.0	6400000.0	6410000.0	1.0	0.3222445845603943	0.5047470927238464
1.0	6420000.0	6430000.0	0.0	0.3116002678871155	0.5002437829971313
1.0	6480000.0	6490000.0	0.0	0.5092535018920898	0.8162228465080261
1.0	6540000.0	6550000.0	0.0	0.4591330885887146	0.7587108612060547
1.0	6590000.0	6600000.0	0.0	0.31303244829177856	0.49029621481895447
1.0	6650000.0	6660000.0	1.0	0.31023260951042175	0.4843543469905853
1.0	6660000.0	6670000.0	0.0	0.5790742039680481	1.0094321966171265
1.0	6670000.0	6680000.0	0.0	0.41375309228897095	0.760737955570221
1.0	6710000.0	6720000.0	0.0	0.31399160623550415	0.5051395297050476
1.0	6720000.0	6730000.0	0.0	0.31320008635520935	0.4909488260746002
1.0	6800000.0	6810000.0	0.0	0.3990689814090729	0.7320812940597534
1.0	6810000.0	6820000.0	0.0	0.4959636628627777	0.806939423084259
1.0	6950000.0	6960000.0	0.0	0.31497567892074585	0.5079506635665894
1.0	7020000.0	7030000.0	0.0	0.502724289894104	0.8134714365005493
1.0	7250000.0	7260000.0	0.0	0.8032594919204712	1.0027706623077393
1.0	7290000.0	7300000.0	0.0	0.7371537089347839	0.9629185795783997
1.0	7340000.0	7350000.0	1.0	0.49832814931869507	0.8088881373405457
1.0	7420000.0	7430000.0	0.0	0.6213947534561157	0.8862487077713013
1.0	7540000.0	7550000.0	0.0	0.5380278825759888	0.8373613357543945
1.0	7580000.0	7590000.0	0.0	0.5008846521377563	0.8100934028625488
1.0	7700000.0	7710000.0	1.0	0.49111396074295044	0.8028974533081055
1.0	7860000.0	7870000.0	0.0	0.3181341290473938	0.5716400146484375
1.0	7900000.0	7910000.0	0.0	0.4053625166416168	0.7524310946464539
1.0	7930000.0	7940000.0	2.0	0.6537913680076599	0.9095659255981445
1.0	8210000.0	8220000.0	0.0	0.4525192379951477	0.7695932388305664
1.0	8220000.0	8230000.0	1.0	0.42762041091918945	0.7703981995582581
1.0	8270000.0	8280000.0	1.0	0.539261519908905	0.8472501635551453
1.0	8280000.0	8290000.0	0.0	0.5396063923835754	0.8458213806152344
1.0	8350000.0	8360000.0	2.0	0.5053790807723999	0.8174020051956177
1.0	8400000.0	8410000.0	1.0	0.36930519342422485	0.7221755981445312
1.0	8440000.0	8450000.0	0.0	0.31096285581588745	0.49880799651145935
1.0	8510000.0	8520000.0	0.0	0.30999499559402466	0.496565580368042
1.0	8520000.0	8530000.0	0.0	0.36910510063171387	0.738752007484436
1.0	8600000.0	8610000.0	0.0	0.31164154410362244	0.500334620475769
1.0	8640000.0	8650000.0	0.0	0.31405019760131836	0.5057452321052551
1.0	8800000.0	8810000.0	0.0	0.3143475651741028	0.5064390897750854
1.0	8870000.0	8880000.0	0.0	0.33910298347473145	0.6350695490837097
1.0	8970000.0	8980000.0	1.0	0.3618288040161133	0.5613259077072144
1.0	8980000.0	8990000.0	1.0	0.45649394392967224	0.7614684104919434
1.0	9040000.0	9050000.0	1.0	0.3456645905971527	0.6008354425430298
1.0	9060000.0	9070000.0	0.0	0.4310833811759949	0.7272902727127075
1.0	9110000.0	9120000.0	0.0	0.31511980295181274	0.5083072781562805
1.0	9160000.0	9170000.0	0.0	0.3145492672920227	0.5348986983299255
1.0	9210000.0	9220000.0	1.0	0.34735107421875	0.6609823107719421
1.0	9260000.0	9270000.0	0.0	0.5318238139152527	0.8327873945236206
1.0	9270000.0	9280000.0	0.0	0.4910255968570709	0.8055388331413269
1.0	9290000.0	9300000.0	1.0	0.3595049977302551	0.7139717936515808
1.0	9340000.0	9350000.0	0.0	0.437558650970459	0.7326849699020386
1.0	9480000.0	9490000.0	0.0	0.456137478351593	0.7522381544113159
1.0	9510000.0	9520000.0	0.0	0.33818766474723816	0.5710720419883728
1.0	9640000.0	9650000.0	0.0	0.31467175483703613	0.50721275806427
1.0	9680000.0	9690000.0	0.0	0.4767494797706604	0.7909235954284668
1.0	9720000.0	9730000.0	0.0	0.501807689666748	0.8115093111991882
1.0	9770000.0	9780000.0	1.0	0.4743480682373047	0.7765884399414062
1.0	9810000.0	9820000.0	1.0	0.3131906986236572	0.493633896112442
1.0	9860000.0	9870000.0	1.0	0.31303784251213074	0.5034433007240295
1.0	9880000.0	9890000.0	0.0	0.2993845045566559	0.5091644525527954
1.0	9930000.0	9940000.0	0.0	0.3152787387371063	0.5087050199508667
1.0	9960000.0	9970000.0	0.0	0.31543272733688354	0.5119838714599609
1.0	9970000.0	9980000.0	1.0	0.32079702615737915	0.5522753000259399
1.0	10020000.0	10030000.0	0.0	0.31384173035621643	0.5052632093429565
1.0	10050000.0	10060000.0	0.0	0.40041881799697876	0.699863851070404
1.0	10220000.0	10230000.0	0.0	0.3120688796043396	0.49778038263320923
1.0	10260000.0	10270000.0	0.0	0.4409042000770569	0.736548125743866
1.0	10310000.0	10320000.0	0.0	0.32560378313064575	0.6194864511489868
1.0	10330000.0	10340000.0	0.0	0.31215375661849976	0.5014759302139282
1.0	10370000.0	10380000.0	0.0	0.31423312425613403	0.5061711072921753
1.0	10380000.0	10390000.0	0.0	0.3117140233516693	0.5004977583885193
1.0	10440000.0	10450000.0	0.0	0.3223312199115753	0.5575753450393677
1.0	10450000.0	10460000.0	0.0	0.3146509826183319	0.5071619749069214
1.0	10460000.0	10470000.0	0.0	0.30853453278541565	0.4929599165916443
1.0	10510000.0	10520000.0	0.0	0.3151467442512512	0.5083746314048767
1.0	10530000.0	10540000.0	0.0	0.3155941069126129	0.5095088481903076
1.0	10580000.0	10590000.0	0.0	0.31470832228660583	0.5073005557060242
1.0	10660000.0	10670000.0	0.0	0.3143225908279419	0.5063811540603638
1.0	10720000.0	10730000.0	0.0	0.37421175837516785	0.7263361811637878
1.0	10760000.0	10770000.0	1.0	0.5047868490219116	0.8129552602767944
1.0	10780000.0	10790000.0	0.0	0.39699456095695496	0.745128333568573
1.0	10820000.0	10830000.0	2.0	0.3151262402534485	0.5083233118057251
1.0	10830000.0	10840000.0	0.0	0.5159798860549927	0.8189589381217957
1.0	10850000.0	10860000.0	0.0	0.3922249674797058	0.7411772608757019
1.0	10860000.0	10870000.0	0.0	0.6320145726203918	0.8885345458984375
1.0	10870000.0	10880000.0	0.0	0.7129718065261841	0.9448808431625366
1.0	10900000.0	10910000.0	0.0	0.7107858657836914	0.9468157887458801
1.0	10950000.0	10960000.0	0.0	0.6692577600479126	0.918995201587677
1.0	11000000.0	11010000.0	1.0	0.6426640152931213	0.9102088809013367
1.0	11120000.0	11130000.0	1.0	0.3872300982475281	0.7376120686531067
1.0	11190000.0	11200000.0	0.0	0.31186094880104065	0.4869960844516754
1.0	11290000.0	11300000.0	0.0	0.3114045560359955	0.4852820336818695
1.0	11370000.0	11380000.0	1.0	0.42715591192245483	0.736693263053894
1.0	11380000.0	11390000.0	0.0	0.5848453640937805	0.8629416227340698
1.0	11430000.0	11440000.0	1.0	0.7159591913223267	0.9481948614120483
1.0	11510000.0	11520000.0	0.0	0.8313273191452026	1.0190095901489258
1.0	11540000.0	11550000.0	2.0	0.8811984062194824	1.039165735244751
1.0	11580000.0	11590000.0	0.0	0.9936121702194214	1.1072111129760742
1.0	11670000.0	11680000.0	1.0	0.7194033861160278	0.9486106038093567
1.0	11700000.0	11710000.0	1.0	0.5478543043136597	0.8441970944404602
1.0	11760000.0	11770000.0	0.0	0.6290411353111267	0.8905333280563354
1.0	11850000.0	11860000.0	0.0	0.4902784824371338	0.9847458004951477
1.0	11860000.0	11870000.0	1.0	0.3510090708732605	0.7069976925849915
1.0	11880000.0	11890000.0	0.0	0.31540027260780334	0.543239414691925
1.0	11960000.0	11970000.0	0.0	0.3256795406341553	0.5633028745651245
1.0	12010000.0	12020000.0	1.0	0.31287848949432373	0.5030875205993652
1.0	12020000.0	12030000.0	0.0	0.31112363934516907	0.49565282464027405
1.0	12050000.0	12060000.0	0.0	0.31790173053741455	0.5685364603996277
1.0	12080000.0	12090000.0	0.0	0.31302106380462646	0.49184322357177734
1.0	12140000.0	12150000.0	0.0	0.38288816809654236	0.6640490293502808
1.0	12200000.0	12210000.0	1.0	0.3869550824165344	0.7372784614562988
1.0	12240000.0	12250000.0	0.0	0.375591516494751	0.7275118827819824
1.0	12320000.0	12330000.0	0.0	0.31129688024520874	0.49852362275123596
1.0	12330000.0	12340000.0	0.0	0.3115299344062805	0.48277607560157776
1.0	12420000.0	12430000.0	1.0	0.31157514452934265	0.5001875162124634
1.0	12450000.0	12460000.0	0.0	0.31158652901649475	0.5002129077911377
1.0	12560000.0	12570000.0	1.0	0.31304270029067993	0.503454327583313
1.0	12600000.0	12610000.0	0.0	0.3134649097919464	0.5108988881111145
1.0	12610000.0	12620000.0	1.0	0.3025720715522766	0.4738751947879791
1.0	12630000.0	12640000.0	0.0	0.3152245879173279	0.5085691213607788
1.0	12640000.0	12650000.0	0.0	0.376211941242218	0.6416935920715332
1.0	12690000.0	12700000.0	1.0	0.4883590638637543	0.8013632893562317
1.0	12700000.0	12710000.0	0.0	0.5044007301330566	0.8129739761352539
1.0	12710000.0	12720000.0	0.0	0.4575483202934265	0.7632436156272888
1.0	12760000.0	12770000.0	0.0	0.6017422080039978	0.8735790252685547
1.0	12810000.0	12820000.0	0.0	0.6555098295211792	0.9071637392044067
1.0	13830000.0	13840000.0	0.0	0.6096652150154114	0.8780784606933594
1.0	13930000.0	13940000.0	2.0	0.40466752648353577	0.7017113566398621
1.0	13950000.0	13960000.0	0.0	0.524376392364502	0.8267546892166138
1.0	14090000.0	14100000.0	1.0	0.31556564569473267	0.5094362497329712
1.0	14190000.0	14200000.0	0.0	0.5524740815162659	0.8445887565612793
1.0	14200000.0	14210000.0	0.0	0.5977811217308044	0.871143639087677
1.0	14270000.0	14280000.0	0.0	0.6107175946235657	0.8801481127738953
1.0	14300000.0	14310000.0	1.0	0.61720210313797	0.8827363848686218
1.0	14310000.0	14320000.0	0.0	0.6864042282104492	0.9296161532402039
1.0	14350000.0	14360000.0	1.0	0.7438272833824158	0.9624606370925903
1.0	14380000.0	14390000.0	0.0	0.7656765580177307	0.9788514971733093
1.0	14510000.0	14520000.0	0.0	0.6007291078567505	0.8740326166152954
1.0	14590000.0	14600000.0	1.0	0.6537090539932251	0.905004620552063
1.0	14610000.0	14620000.0	0.0	0.6061632633209229	0.876341700553894
1.0	14780000.0	14790000.0	0.0	0.5806455612182617	0.8602584004402161
1.0	14880000.0	14890000.0	0.0	0.5435508489608765	0.8386745452880859
1.0	14970000.0	14980000.0	0.0	0.4937133193016052	0.8054156303405762
1.0	15020000.0	15030000.0	0.0	0.43612486124038696	0.7323480844497681
1.0	15110000.0	15120000.0	0.0	0.4005042016506195	0.6977180242538452
1.0	15140000.0	15150000.0	0.0	0.43725958466529846	0.7349909543991089
1.0	15150000.0	15160000.0	1.0	0.38040366768836975	0.6376391649246216
1.0	15160000.0	15170000.0	0.0	0.42694205045700073	0.7258166074752808
1.0	15170000.0	15180000.0	0.0	0.40936097502708435	0.7094090580940247
1.0	15180000.0	15190000.0	0.0	0.4404776692390442	0.7375621199607849
1.0	15200000.0	15210000.0	0.0	0.42929965257644653	0.7259963750839233
1.0	15260000.0	15270000.0	0.0	0.3160182237625122	0.5106251835823059
1.0	15290000.0	15300000.0	0.0	0.31527212262153625	0.5086889266967773
1.0	15310000.0	15320000.0	0.0	0.3153996169567108	0.5090101361274719
1.0	15410000.0	15420000.0	1.0	0.4013449549674988	0.7378653883934021
1.0	15420000.0	15430000.0	1.0	0.5285806655883789	0.8291587829589844
1.0	15450000.0	15460000.0	0.0	0.5206711888313293	0.8236181139945984
1.0	15460000.0	15470000.0	2.0	0.5240011215209961	0.825240969657898
1.0	15470000.0	15480000.0	0.0	0.40071114897727966	0.748672366142273
1.0	15570000.0	15580000.0	0.0	0.42742156982421875	0.7247848510742188
1.0	15610000.0	15620000.0	0.0	0.419192373752594	0.7131715416908264
1.0	15630000.0	15640000.0	0.0	0.38223567605018616	0.7334595322608948
1.0	15720000.0	15730000.0	0.0	0.4527674615383148	0.7478986978530884
1.0	15750000.0	15760000.0	3.0	0.4944571554660797	1.0034816265106201
1.0	15780000.0	15790000.0	0.0	0.4784836769104004	0.7950067520141602
1.0	15820000.0	15830000.0	0.0	0.31205493211746216	0.48552918434143066
1.0	15850000.0	15860000.0	0.0	0.3536590039730072	0.7308522462844849
1.0	15960000.0	15970000.0	0.0	0.3145650327205658	0.5069560408592224
1.0	16010000.0	16020000.0	0.0	0.32510045170783997	0.5614649057388306
1.0	16030000.0	16040000.0	0.0	0.3038770258426666	0.4787444472312927
1.0	16040000.0	16050000.0	1.0	0.32214102149009705	0.5508941411972046
1.0	16060000.0	16070000.0	0.0	0.3744465708732605	0.7265362739562988
1.0	16100000.0	16110000.0	0.0	0.31329816579818726	0.5040267705917358
1.0	16300000.0	16310000.0	0.0	0.36358124017715454	0.5764914155006409
1.0	16310000.0	16320000.0	0.0	0.3755529522895813	0.6766554117202759
1.0	16320000.0	16330000.0	0.0	0.37266770005226135	0.5894476175308228
1.0	16370000.0	16380000.0	0.0	0.41635704040527344	0.7130416035652161
1.0	16500000.0	16510000.0	0.0	0.4228050112724304	0.8596141934394836
1.0	16550000.0	16560000.0	0.0	0.31528568267822266	0.5087224245071411
1.0	16560000.0	16570000.0	0.0	0.3250863552093506	0.5025678873062134
1.0	16570000.0	16580000.0	0.0	0.3033965826034546	0.47700053453445435
1.0	16640000.0	16650000.0	0.0	0.31122615933418274	0.49940362572669983
1.0	16700000.0	16710000.0	1.0	0.3366566598415375	0.6567140817642212
1.0	16750000.0	16760000.0	0.0	0.42568153142929077	0.7203858494758606
1.0	16760000.0	16770000.0	0.0	0.43816494941711426	0.7458828687667847
1.0	17250000.0	17260000.0	1.0	0.3347737193107605	0.5740630030632019
1.0	17320000.0	17330000.0	3.0	0.31416815519332886	0.5060192942619324
1.0	17350000.0	17360000.0	0.0	0.31118303537368774	0.4833560585975647
1.0	17370000.0	17380000.0	1.0	0.31403449177742004	0.498573362827301
1.0	17430000.0	17440000.0	0.0	0.495565265417099	0.792555034160614
1.0	17450000.0	17460000.0	0.0	0.6082732081413269	0.8834297060966492
1.0	17550000.0	17560000.0	1.0	0.5428334474563599	0.8457552194595337
1.0	17580000.0	17590000.0	0.0	0.6997238993644714	0.9402020573616028
1.0	17590000.0	17600000.0	0.0	0.6385273337364197	0.8997856974601746
1.0	17640000.0	17650000.0	0.0	0.668279767036438	0.915618896484375
1.0	17650000.0	17660000.0	0.0	0.7538984417915344	0.9654370546340942
1.0	18030000.0	18040000.0	1.0	0.5883381366729736	0.8654053807258606
1.0	18040000.0	18050000.0	2.0	0.5770245790481567	0.8593878746032715
1.0	18090000.0	18100000.0	0.0	0.7390315532684326	0.9630224108695984
1.0	18110000.0	18120000.0	0.0	0.782250165939331	0.9870746731758118
1.0	18120000.0	18130000.0	1.0	0.803612232208252	1.0017651319503784
1.0	18140000.0	18150000.0	1.0	0.8577808141708374	1.0328333377838135
1.0	18150000.0	18160000.0	1.0	0.7798324823379517	0.9868974685668945
1.0	18170000.0	18180000.0	0.0	0.6881417632102966	0.9324812889099121
1.0	18220000.0	18230000.0	2.0	0.6999849081039429	0.9379417300224304
1.0	18310000.0	18320000.0	0.0	0.6518163681030273	0.9055792689323425
1.0	18350000.0	18360000.0	0.0	0.761555552482605	0.970790684223175
1.0	18400000.0	18410000.0	0.0	0.6659517884254456	0.913585364818573
1.0	18450000.0	18460000.0	1.0	0.7317045331001282	0.9541025161743164
1.0	18550000.0	18560000.0	0.0	0.7695027589797974	0.9753775596618652
1.0	18630000.0	18640000.0	1.0	0.8454127311706543	1.0169780254364014
1.0	18750000.0	18760000.0	0.0	0.8222044706344604	1.004578709602356
1.0	18790000.0	18800000.0	0.0	0.7795337438583374	0.9850155711174011
1.0	18830000.0	18840000.0	1.0	0.8208066821098328	1.005759835243225
1.0	18840000.0	18850000.0	1.0	0.7549136281013489	0.9679126739501953
1.0	18920000.0	18930000.0	0.0	0.695825457572937	0.9365619421005249
1.0	18940000.0	18950000.0	0.0	0.7304887771606445	0.9538701772689819
1.0	19040000.0	19050000.0	0.0	0.6262577772140503	0.8889854550361633
1.0	19050000.0	19060000.0	0.0	0.6553899049758911	0.9068295359611511
1.0	19100000.0	19110000.0	2.0	0.6294883489608765	0.8914858102798462
1.0	19130000.0	19140000.0	0.0	0.618071436882019	0.8851855397224426
1.0	19180000.0	19190000.0	0.0	0.6097373366355896	0.8797014951705933
1.0	19250000.0	19260000.0	0.0	0.4401346743106842	0.7807195782661438
1.0	19290000.0	19300000.0	1.0	0.5559245944023132	0.8557451367378235
1.0	19400000.0	19410000.0	0.0	0.3178618848323822	0.5684766173362732
1.0	19420000.0	19430000.0	0.0	0.3118683397769928	0.5053271055221558
1.0	19430000.0	19440000.0	0.0	0.30787962675094604	0.4551847577095032
1.0	19440000.0	19450000.0	0.0	0.308431476354599	0.4926930069923401
1.0	19480000.0	19490000.0	0.0	0.3094368875026703	0.49522367119789124
1.0	19490000.0	19500000.0	1.0	0.3090607523918152	0.4942959249019623
1.0	19540000.0	19550000.0	0.0	0.31139785051345825	0.4997905194759369
1.0	19560000.0	19570000.0	0.0	0.31248801946640015	0.5022184252738953
1.0	19590000.0	19600000.0	0.0	0.4155627191066742	0.7127506136894226
1.0	19640000.0	19650000.0	0.0	0.31201237440109253	0.5011612176895142
1.0	19680000.0	19690000.0	2.0	0.310060977935791	0.49672120809555054
1.0	19700000.0	19710000.0	0.0	0.3121212422847748	0.5014042854309082
1.0	19750000.0	19760000.0	0.0	0.3681589663028717	0.7212080955505371
1.0	19800000.0	19810000.0	0.0	0.3088987469673157	0.4642111659049988
1.0	19810000.0	19820000.0	1.0	0.4651187062263489	0.8063786625862122
1.0	19880000.0	19890000.0	0.0	0.3841201663017273	0.7044254541397095
1.0	19910000.0	19920000.0	0.0	0.4294801354408264	0.7250207662582397
1.0	20010000.0	20020000.0	1.0	0.31225794553756714	0.5017074942588806
1.0	20060000.0	20070000.0	0.0	0.31468626856803894	0.5072465538978577
1.0	20130000.0	20140000.0	0.0	0.46956196427345276	0.7756565809249878
1.0	20210000.0	20220000.0	0.0	0.31455197930336	0.5069249868392944
1.0	20220000.0	20230000.0	0.0	0.3146670460700989	0.507201075553894
1.0	20380000.0	20390000.0	1.0	0.3673721253871918	0.6483764052391052
1.0	20390000.0	20400000.0	0.0	0.35665053129196167	0.6200420260429382
1.0	20410000.0	20420000.0	0.0	0.4554428160190582	0.7533456683158875
1.0	20450000.0	20460000.0	2.0	0.513696551322937	0.8199370503425598
1.0	20490000.0	20500000.0	0.0	0.5200836658477783	0.8242567777633667
1.0	20500000.0	20510000.0	2.0	0.49836215376853943	0.8080767393112183
1.0	20530000.0	20540000.0	0.0	0.5751078128814697	0.8626083135604858
1.0	20720000.0	20730000.0	0.0	0.5749577283859253	0.8569785952568054
1.0	20810000.0	20820000.0	1.0	0.39296460151672363	0.7424952983856201
1.0	20830000.0	20840000.0	0.0	0.5159451365470886	0.827208399772644
1.0	20860000.0	20870000.0	1.0	0.5795146226882935	0.8632414937019348
1.0	20870000.0	20880000.0	0.0	0.5900087952613831	0.8704883456230164
1.0	20890000.0	20900000.0	0.0	0.6158589124679565	0.8858709335327148
1.0	20910000.0	20920000.0	0.0	0.3736357092857361	0.7258459329605103
1.0	20920000.0	20930000.0	0.0	0.4894024431705475	0.8059492111206055
1.0	21000000.0	21010000.0	0.0	0.4313797950744629	0.7269254922866821
1.0	21190000.0	21200000.0	0.0	0.3118530511856079	0.5008074045181274
1.0	21340000.0	21350000.0	1.0	0.31126680970191956	0.49949535727500916
1.0	21410000.0	21420000.0	0.0	0.3129362463951111	0.5032159090042114
1.0	21420000.0	21430000.0	0.0	0.3128819763660431	0.5030957460403442
1.0	21460000.0	21470000.0	0.0	0.3111441135406494	0.4992186427116394
1.0	21510000.0	21520000.0	0.0	0.31586942076683044	0.5102285146713257
1.0	21530000.0	21540000.0	0.0	0.3750256597995758	0.5862752199172974
1.0	21550000.0	21560000.0	0.0	0.3135263919830322	0.5045426487922668
1.0	21590000.0	21600000.0	0.0	0.31408584117889404	0.5058280825614929
1.0	21620000.0	21630000.0	1.0	0.31358981132507324	0.5046869516372681
1.0	21650000.0	21660000.0	0.0	0.40665245056152344	0.8334660530090332
1.0	21670000.0	21680000.0	0.0	0.33773842453956604	0.5999146699905396
1.0	21700000.0	21710000.0	0.0	0.49874329566955566	0.8096488118171692
1.0	21810000.0	21820000.0	1.0	0.42540544271469116	0.7221311926841736
1.0	21940000.0	21950000.0	0.0	0.5609972476959229	0.8532280921936035
1.0	21980000.0	21990000.0	0.0	0.5441566109657288	0.8417177200317383
1.0	22050000.0	22060000.0	0.0	0.3123853802680969	0.48638448119163513
1.0	22130000.0	22140000.0	1.0	0.4290488660335541	0.7246667146682739
1.0	22160000.0	22170000.0	0.0	0.3057325482368469	0.48497381806373596
1.0	22170000.0	22180000.0	0.0	0.30616211891174316	0.48630374670028687
1.0	22210000.0	22220000.0	1.0	0.30682113766670227	0.48826536536216736
1.0	22230000.0	22240000.0	0.0	0.3394131064414978	0.6977337598800659
1.0	22270000.0	22280000.0	0.0	0.3796001076698303	0.6157334446907043
1.0	22410000.0	22420000.0	1.0	0.3165125548839569	0.5550395250320435
1.0	22420000.0	22430000.0	0.0	0.3106688857078552	0.48062077164649963
1.0	22440000.0	22450000.0	0.0	0.3137127757072449	0.5049669146537781
1.0	22510000.0	22520000.0	0.0	0.5516931414604187	0.8426429629325867
1.0	22520000.0	22530000.0	0.0	0.5426503419876099	0.8366221189498901
1.0	22580000.0	22590000.0	0.0	0.518448531627655	0.8233369588851929
1.0	22630000.0	22640000.0	0.0	0.6809496283531189	0.9232496023178101
1.0	22650000.0	22660000.0	0.0	0.6055914759635925	0.8812326192855835
1.0	22740000.0	22750000.0	0.0	0.6137839555740356	0.886823296546936
1.0	22770000.0	22780000.0	0.0	0.4732546806335449	0.8046746253967285
1.0	22860000.0	22870000.0	0.0	0.4346697926521301	0.7295243740081787
1.0	22900000.0	22910000.0	0.0	0.5030258893966675	0.8125720024108887
1.0	22950000.0	22960000.0	1.0	0.5962144732475281	0.8705093264579773
1.0	22990000.0	23000000.0	0.0	0.5713471174240112	0.8550775647163391
1.0	23000000.0	23010000.0	1.0	0.5701559782028198	0.8541720509529114
1.0	23060000.0	23070000.0	0.0	0.48466038703918457	0.8072479367256165
1.0	23120000.0	23130000.0	0.0	0.5671257972717285	0.8625208735466003
1.0	23170000.0	23180000.0	0.0	0.7593156695365906	0.9743373990058899
1.0	23200000.0	23210000.0	3.0	0.5784928202629089	0.8633630871772766
1.0	23250000.0	23260000.0	1.0	0.6333146095275879	0.8970840573310852
1.0	23270000.0	23280000.0	2.0	0.588664174079895	0.8676969408988953
1.0	23370000.0	23380000.0	0.0	0.3116512596607208	0.5003567934036255
1.0	23700000.0	23710000.0	0.0	0.3179907202720642	0.5695964694023132
1.0	23750000.0	23760000.0	1.0	0.3101666569709778	0.5219007730484009
1.0	23780000.0	23790000.0	0.0	0.31506645679473877	0.5067238807678223
1.0	23820000.0	23830000.0	1.0	0.43978744745254517	0.7349683046340942
1.0	23830000.0	23840000.0	0.0	0.45480814576148987	0.7838146686553955
1.0	23880000.0	23890000.0	0.0	0.4181269109249115	0.764604389667511
1.0	23890000.0	23900000.0	1.0	0.42642727494239807	0.7693066596984863
1.0	23960000.0	23970000.0	1.0	0.4194091856479645	0.716521143913269
1.0	24060000.0	24070000.0	0.0	0.31555691361427307	0.5094135999679565
1.0	24110000.0	24120000.0	0.0	0.314687579870224	0.5072503089904785
1.0	24190000.0	24200000.0	0.0	0.3803393244743347	0.7093783020973206
1.0	24200000.0	24210000.0	1.0	0.5353376269340515	0.8341847658157349
1.0	24230000.0	24240000.0	1.0	0.48798251152038574	0.8015799522399902
1.0	24300000.0	24310000.0	0.0	0.3112484812736511	0.4994540214538574
1.0	24320000.0	24330000.0	0.0	0.31573286652565	0.5098696947097778
1.0	24380000.0	24390000.0	0.0	0.38507598638534546	0.639476478099823
1.0	24480000.0	24490000.0	2.0	0.44249415397644043	0.7394351959228516
1.0	24530000.0	24540000.0	0.0	0.5747891664505005	0.8581663370132446
1.0	24580000.0	24590000.0	0.0	0.519999086856842	0.8239381909370422
1.0	24690000.0	24700000.0	0.0	0.3156418204307556	0.5096324682235718
1.0	24760000.0	24770000.0	0.0	0.35483235120773315	0.6518007516860962
1.0	24850000.0	24860000.0	0.0	0.5492337942123413	0.8445442318916321
1.0	24890000.0	24900000.0	1.0	0.5063501596450806	0.813875675201416
1.0	24930000.0	24940000.0	1.0	0.5742024183273315	0.8558025360107422
1.0	24970000.0	24980000.0	0.0	0.3110387325286865	0.486016184091568
1.0	25020000.0	25030000.0	0.0	0.43452563881874084	0.7299003601074219
1.0	25060000.0	25070000.0	1.0	0.35925671458244324	0.7137659788131714
1.0	25160000.0	25170000.0	0.0	0.31292256712913513	0.49017763137817383
1.0	25210000.0	25220000.0	1.0	0.49586740136146545	0.8066569566726685
1.0	25310000.0	25320000.0	0.0	0.4805747866630554	0.7940801382064819
1.0	25370000.0	25380000.0	0.0	0.574367344379425	0.8565509915351868
1.0	25440000.0	25450000.0	1.0	0.5859277844429016	0.8648582696914673
1.0	25510000.0	25520000.0	0.0	0.5367836952209473	0.8348553776741028
1.0	25540000.0	25550000.0	1.0	0.31310078501701355	0.49032148718833923
1.0	25790000.0	25800000.0	0.0	0.3131001591682434	0.49073225259780884
1.0	25800000.0	25810000.0	0.0	0.3124412000179291	0.49257731437683105
1.0	25810000.0	25820000.0	0.0	0.31405192613601685	0.505749523639679
1.0	25840000.0	25850000.0	0.0	0.4482031762599945	0.7444989085197449
1.0	25920000.0	25930000.0	0.0	0.42926615476608276	0.7255069613456726
1.0	25990000.0	26000000.0	0.0	0.31573644280433655	0.5098794102668762
1.0	26000000.0	26010000.0	1.0	0.41804760694503784	0.717316746711731
1.0	26080000.0	26090000.0	1.0	0.3712497055530548	0.5454464554786682
1.0	26130000.0	26140000.0	0.0	0.3143750727176666	0.5065043568611145
1.0	26150000.0	26160000.0	0.0	0.31208890676498413	0.5013313293457031
1.0	26200000.0	26210000.0	2.0	0.3587886691093445	0.713378369808197
1.0	26300000.0	26310000.0	1.0	0.3340890109539032	0.5929743051528931
1.0	26480000.0	26490000.0	1.0	0.8373854756355286	1.021618366241455
1.0	26510000.0	26520000.0	2.0	0.6881104111671448	0.9458749890327454
1.0	26520000.0	26530000.0	0.0	0.8991140127182007	1.0554296970367432
1.0	26560000.0	26570000.0	1.0	0.3631470799446106	0.7087152600288391
1.0	26660000.0	26670000.0	0.0	0.5512502193450928	0.8473617434501648
1.0	26730000.0	26740000.0	0.0	0.6306461095809937	0.8938003778457642
1.0	26790000.0	26800000.0	0.0	0.3059980273246765	0.4857999384403229
1.0	26880000.0	26890000.0	0.0	0.4398879110813141	0.7369077205657959
1.0	27010000.0	27020000.0	0.0	0.30725303292274475	0.4895033836364746
1.0	27060000.0	27070000.0	0.0	0.3159678876399994	0.5502602458000183
1.0	27190000.0	27200000.0	0.0	0.3798567056655884	0.7311609387397766
1.0	27200000.0	27210000.0	0.0	0.330925852060318	0.6367412805557251
1.0	27260000.0	27270000.0	0.0	0.31948643922805786	0.584327220916748
1.0	27280000.0	27290000.0	0.0	0.5833296775817871	0.8644522428512573
1.0	27370000.0	27380000.0	0.0	0.456002414226532	0.7522859573364258
1.0	27390000.0	27400000.0	1.0	0.47653454542160034	0.7938533425331116
1.0	27440000.0	27450000.0	0.0	0.361560583114624	0.7156795263290405
1.0	27470000.0	27480000.0	0.0	0.3761661648750305	0.72800213098526
1.0	27480000.0	27490000.0	2.0	0.3984002470970154	0.7469199299812317
1.0	27490000.0	27500000.0	1.0	0.5012528300285339	0.8111768960952759
1.0	27530000.0	27540000.0	0.0	0.4867876470088959	0.8010198473930359
1.0	27550000.0	27560000.0	1.0	0.45905962586402893	0.7640665769577026
1.0	27560000.0	27570000.0	0.0	0.32315754890441895	0.531766951084137
1.0	27570000.0	27580000.0	0.0	0.3135731518268585	0.49316176772117615
1.0	27660000.0	27670000.0	0.0	0.3757130205631256	0.7276724576950073
1.0	27670000.0	27680000.0	0.0	0.39464515447616577	0.6966177225112915
1.0	27680000.0	27690000.0	1.0	0.30912134051322937	0.49444738030433655
1.0	27750000.0	27760000.0	0.0	0.3024553954601288	0.47341981530189514
1.0	27800000.0	27810000.0	0.0	0.31022900342941284	0.4971171021461487
1.0	27840000.0	27850000.0	0.0	0.3612440228462219	0.7154163122177124
1.0	27850000.0	27860000.0	0.0	0.38969549536705017	0.7396537065505981
1.0	27880000.0	27890000.0	0.0	0.34404367208480835	1.3192543983459473
1.0	27920000.0	27930000.0	1.0	0.38598743081092834	0.7364415526390076
1.0	27940000.0	27950000.0	2.0	0.5657870769500732	0.853110134601593
1.0	27950000.0	27960000.0	0.0	0.529412031173706	0.8151394724845886
1.0	27990000.0	28000000.0	1.0	0.4028645157814026	0.7501577138900757
1.0	28040000.0	28050000.0	0.0	0.5470083951950073	0.8433483242988586
1.0	28160000.0	28170000.0	0.0	0.3144870400428772	0.5067697167396545
1.0	28220000.0	28230000.0	0.0	0.3156580924987793	0.5096749663352966
1.0	28250000.0	28260000.0	0.0	0.3933008909225464	0.6906229257583618
1.0	28270000.0	28280000.0	0.0	0.3822997510433197	0.5804946422576904
1.0	28280000.0	28290000.0	1.0	0.35716643929481506	0.7120382189750671
1.0	28310000.0	28320000.0	0.0	0.3123958110809326	0.5020135641098022
1.0	28350000.0	28360000.0	0.0	0.3125317692756653	0.5023154020309448
1.0	28360000.0	28370000.0	0.0	0.31413811445236206	0.5059487223625183
1.0	28420000.0	28430000.0	1.0	0.38645419478416443	0.6254469156265259
1.0	28460000.0	28470000.0	0.0	0.38017189502716064	0.6215487122535706
1.0	28580000.0	28590000.0	2.0	0.3586913049221039	0.7132981419563293
1.0	28590000.0	28600000.0	0.0	0.3111639618873596	0.491243451833725
1.0	28640000.0	28650000.0	2.0	0.46837395429611206	0.7896838188171387
1.0	28800000.0	28810000.0	0.0	0.31332674622535706	0.5040918588638306
1.0	28810000.0	28820000.0	0.0	0.3129511773586273	0.5032495856285095
1.0	28820000.0	28830000.0	0.0	0.3136875629425049	0.5049099326133728
1.0	28850000.0	28860000.0	0.0	0.3503941595554352	0.5454235076904297
1.0	28860000.0	28870000.0	0.0	0.3143742084503174	0.5065027475357056
1.0	29070000.0	29080000.0	0.0	0.3097876310348511	0.47018909454345703
1.0	29080000.0	29090000.0	2.0	0.31133899092674255	0.4882892668247223
1.0	29110000.0	29120000.0	1.0	0.49831804633140564	0.8090997934341431
1.0	29150000.0	29160000.0	0.0	0.5391290783882141	0.8339225053787231
1.0	29180000.0	29190000.0	1.0	0.4980804920196533	0.8085178136825562
1.0	29190000.0	29200000.0	0.0	0.5130819082260132	0.8180536031723022
1.0	29280000.0	29290000.0	0.0	0.4207143187522888	0.716826319694519
1.0	29590000.0	29600000.0	0.0	0.3902457356452942	0.7164521217346191
1.0	29690000.0	29700000.0	0.0	0.7904642224311829	0.9896056056022644
1.0	29760000.0	29770000.0	0.0	0.6183388233184814	0.8864620327949524
1.0	29780000.0	29790000.0	0.0	0.7238823175430298	0.948920726776123
1.0	29850000.0	29860000.0	0.0	0.6289590001106262	0.8921142816543579
1.0	30020000.0	30030000.0	0.0	0.32099151611328125	0.5340747237205505
1.0	30080000.0	30090000.0	0.0	0.6728755235671997	0.9186496734619141
1.0	30100000.0	30110000.0	0.0	0.5831367373466492	0.8627933263778687
1.0	30180000.0	30190000.0	0.0	0.5599907636642456	0.8478983044624329
1.0	30280000.0	30290000.0	1.0	0.772773265838623	0.979814350605011
1.0	30380000.0	30390000.0	0.0	0.911267101764679	1.0604503154754639
1.0	30440000.0	30450000.0	0.0	0.8328498005867004	1.0252244472503662
1.0	30470000.0	30480000.0	2.0	0.7167434096336365	0.9458187818527222
1.0	30530000.0	30540000.0	0.0	0.8208717107772827	1.014007568359375
1.0	30570000.0	30580000.0	1.0	0.8527513742446899	1.03109610080719
1.0	30580000.0	30590000.0	1.0	0.8204741477966309	1.009423851966858
1.0	30600000.0	30610000.0	0.0	0.745428204536438	0.9662050008773804
1.0	30630000.0	30640000.0	0.0	0.7924457788467407	0.9924390912055969
1.0	30680000.0	30690000.0	0.0	0.7627094388008118	0.9759027361869812
1.0	30690000.0	30700000.0	1.0	0.7376482486724854	0.9566401243209839
1.0	30790000.0	30800000.0	0.0	0.7478966116905212	0.9647728204727173
1.0	30830000.0	30840000.0	1.0	0.6481533050537109	0.9033306241035461
1.0	30860000.0	30870000.0	0.0	0.6674299836158752	0.9166549444198608
1.0	30880000.0	30890000.0	0.0	0.6378380060195923	0.8960806131362915
1.0	30900000.0	30910000.0	0.0	0.6910340189933777	0.9290155172348022
1.0	30920000.0	30930000.0	0.0	0.5444400906562805	0.8437900543212891
1.0	30930000.0	30940000.0	1.0	0.687200665473938	0.925422191619873
1.0	30970000.0	30980000.0	1.0	0.5229504108428955	0.8266122937202454
1.0	31060000.0	31070000.0	1.0	0.5557105541229248	0.8457118272781372
1.0	31100000.0	31110000.0	0.0	0.4782979488372803	0.7935561537742615
1.0	31150000.0	31160000.0	0.0	0.46640545129776	0.7674316763877869
1.0	31180000.0	31190000.0	0.0	0.36104297637939453	0.6118144392967224
1.0	31240000.0	31250000.0	1.0	0.4123844504356384	0.7091614603996277
1.0	31250000.0	31260000.0	1.0	0.4551272392272949	0.7520942687988281
1.0	31270000.0	31280000.0	0.0	0.4295726418495178	0.7497753500938416
1.0	31290000.0	31300000.0	0.0	0.2760927975177765	0.4475773870944977
1.0	31340000.0	31350000.0	0.0	0.3104243874549866	0.4812004566192627
1.0	31450000.0	31460000.0	1.0	0.35771679878234863	0.6868547797203064
1.0	31460000.0	31470000.0	0.0	0.32255229353904724	0.6021157503128052
1.0	31510000.0	31520000.0	4.0	0.3350338041782379	0.6422192454338074
1.0	31520000.0	31530000.0	4.0	0.3500160574913025	0.6636400818824768
1.0	31530000.0	31540000.0	3.0	0.4062320291996002	0.752562403678894
1.0	31570000.0	31580000.0	1.0	0.553358793258667	0.8582569360733032
1.0	31580000.0	31590000.0	0.0	0.7759748697280884	0.9872438311576843
1.0	31600000.0	31610000.0	0.0	0.7848328948020935	0.9892622828483582
1.0	31660000.0	31670000.0	1.0	0.50968337059021	0.8163585662841797
1.0	31670000.0	31680000.0	0.0	0.48778659105300903	0.8013068437576294
1.0	31720000.0	31730000.0	0.0	0.42870578169822693	0.7236144542694092
1.0	31760000.0	31770000.0	0.0	0.3155237138271332	0.5093281269073486
1.0	31850000.0	31860000.0	1.0	0.4199450612068176	0.7222000360488892
1.0	31880000.0	31890000.0	0.0	0.40474358201026917	0.7357956171035767
1.0	31890000.0	31900000.0	0.0	0.48126286268234253	0.7970896363258362
1.0	31920000.0	31930000.0	0.0	0.619003415107727	0.8838774561882019
1.0	31970000.0	31980000.0	1.0	0.872970461845398	1.031051516532898
1.0	31990000.0	32000000.0	0.0	0.48459815979003906	0.8004307746887207
1.0	32010000.0	32020000.0	1.0	0.48049086332321167	0.7950156927108765
1.0	32050000.0	32060000.0	0.0	0.32262885570526123	0.7568278312683105
1.0	32140000.0	32150000.0	0.0	0.3119632601737976	0.5010520219802856
1.0	32150000.0	32160000.0	0.0	0.3130461275577545	0.5034623146057129
1.0	32190000.0	32200000.0	0.0	0.43673133850097656	0.7336549758911133
1.0	32210000.0	32220000.0	0.0	0.35232868790626526	0.6465044617652893
1.0	32290000.0	32300000.0	1.0	0.3407856822013855	0.4185918867588043
1.0	32300000.0	32310000.0	0.0	0.43170374631881714	0.7278527021408081
1.0	32310000.0	32320000.0	0.0	0.4989141821861267	0.8085392117500305
1.0	32440000.0	32450000.0	0.0	0.31466811895370483	0.5072035789489746
1.0	32450000.0	32460000.0	0.0	0.3252505660057068	0.5021127462387085
1.0	32480000.0	32490000.0	1.0	0.3119211196899414	0.5009584426879883
1.0	32490000.0	32500000.0	0.0	0.31194767355918884	0.5010172128677368
1.0	32620000.0	32630000.0	0.0	0.31125038862228394	0.4994588792324066
1.0	32630000.0	32640000.0	0.0	0.31081146001815796	0.49846380949020386
1.0	32640000.0	32650000.0	0.0	0.3528482913970947	0.7084953188896179
1.0	32720000.0	32730000.0	0.0	0.41485652327537537	0.7112441062927246
1.0	32760000.0	32770000.0	0.0	0.31466132402420044	0.5071882605552673
1.0	32770000.0	32780000.0	0.0	0.3127673268318176	0.48907190561294556
1.0	32800000.0	32810000.0	0.0	0.42002183198928833	0.744006335735321
1.0	32820000.0	32830000.0	2.0	0.3141842484474182	0.5060566067695618
1.0	32830000.0	32840000.0	0.0	0.31027811765670776	0.4736157953739166
1.0	32860000.0	32870000.0	2.0	0.312193900346756	0.5015642642974854
1.0	32920000.0	32930000.0	0.0	0.545538067817688	0.8418534398078918
1.0	32930000.0	32940000.0	1.0	0.5164130330085754	0.8223532438278198
1.0	32940000.0	32950000.0	0.0	0.5183610320091248	0.8211706876754761
1.0	32960000.0	32970000.0	0.0	0.44624432921409607	0.740688681602478
1.0	33090000.0	33100000.0	0.0	0.3555077910423279	0.6763856410980225
1.0	33160000.0	33170000.0	2.0	0.30351290106773376	0.47742629051208496
1.0	33200000.0	33210000.0	1.0	0.35827964544296265	0.712957501411438
1.0	33210000.0	33220000.0	0.0	0.41034334897994995	0.7044776678085327
1.0	33230000.0	33240000.0	0.0	0.3676128685474396	0.7091948986053467
1.0	33400000.0	33410000.0	0.0	0.3068067133426666	0.4882231652736664
1.0	33410000.0	33420000.0	0.0	0.3112402558326721	0.49943485856056213
1.0	33450000.0	33460000.0	0.0	0.35076168179512024	0.7067969441413879
1.0	33470000.0	33480000.0	0.0	0.30896079540252686	0.49404582381248474
1.0	33480000.0	33490000.0	0.0	0.3097347617149353	0.47415584325790405
1.0	33560000.0	33570000.0	0.0	0.31521856784820557	0.5085542798042297
1.0	33570000.0	33580000.0	0.0	0.3160037100315094	0.5105860829353333
1.0	33600000.0	33610000.0	0.0	0.3209220767021179	0.5049833059310913
1.0	33680000.0	33690000.0	0.0	0.41954439878463745	0.7148999571800232
1.0	33690000.0	33700000.0	0.0	0.38354331254959106	0.7116216421127319
1.0	33750000.0	33760000.0	0.0	0.31201958656311035	0.5011776685714722
1.0	33900000.0	33910000.0	0.0	0.45156341791152954	0.7477682828903198
1.0	34020000.0	34030000.0	3.0	0.5214592218399048	0.8250528573989868
1.0	34040000.0	34050000.0	0.0	0.6500117182731628	0.9076120257377625
1.0	34150000.0	34160000.0	1.0	0.5755882859230042	0.8591117858886719
1.0	34170000.0	34180000.0	1.0	0.5919393301010132	0.8691542744636536
1.0	34190000.0	34200000.0	0.0	0.6402370929718018	0.8996742963790894
1.0	34270000.0	34280000.0	2.0	0.6493571996688843	0.9040340185165405
1.0	34310000.0	34320000.0	1.0	0.5782032012939453	0.865243136882782
1.0	34330000.0	34340000.0	0.0	0.555820107460022	0.849259078502655
1.0	34370000.0	34380000.0	0.0	0.646685004234314	0.9060552716255188
1.0	34510000.0	34520000.0	1.0	0.6470878720283508	0.9036315083503723
1.0	34520000.0	34530000.0	0.0	0.5733640789985657	0.8596169352531433
1.0	34620000.0	34630000.0	0.0	0.6623398661613464	0.9141718745231628
1.0	34700000.0	34710000.0	1.0	0.7707698941230774	0.9776023626327515
1.0	34810000.0	34820000.0	1.0	0.7994784712791443	0.992996096611023
1.0	34820000.0	34830000.0	1.0	0.8869689702987671	1.041106939315796
1.0	34830000.0	34840000.0	0.0	0.8442467451095581	1.0207304954528809
1.0	34840000.0	34850000.0	1.0	0.8190075755119324	1.005415916442871
1.0	34870000.0	34880000.0	2.0	0.8364677429199219	1.0183337926864624
1.0	34940000.0	34950000.0	0.0	0.924648106098175	1.0585639476776123
1.0	34980000.0	34990000.0	0.0	0.9167865514755249	1.0562678575515747
1.0	34990000.0	35000000.0	0.0	0.8940971493721008	1.0455944538116455
1.0	35000000.0	35010000.0	0.0	0.8970101475715637	1.0481904745101929
1.0	35020000.0	35030000.0	0.0	0.8099228739738464	0.9981363415718079
1.0	35060000.0	35070000.0	1.0	0.7370419502258301	0.956116795539856
1.0	35100000.0	35110000.0	0.0	0.6332874298095703	0.8953038454055786
1.0	35140000.0	35150000.0	1.0	0.8185087442398071	1.0111992359161377
1.0	35160000.0	35170000.0	0.0	0.768159031867981	0.9807063341140747
1.0	35300000.0	35310000.0	1.0	0.4700358808040619	0.7897371053695679
1.0	35310000.0	35320000.0	0.0	0.44126424193382263	0.7810224294662476
1.0	35340000.0	35350000.0	0.0	0.5641248822212219	0.8506568670272827
1.0	35410000.0	35420000.0	0.0	0.6001348495483398	0.8725992441177368
1.0	35430000.0	35440000.0	0.0	0.5499095916748047	0.8427281379699707
1.0	35470000.0	35480000.0	0.0	0.3147493898868561	0.536087155342102
1.0	35480000.0	35490000.0	0.0	0.36439645290374756	0.6991424560546875
1.0	35530000.0	35540000.0	2.0	0.5635861158370972	0.850385308265686
1.0	35650000.0	35660000.0	0.0	0.3696722388267517	0.7094889879226685
1.0	35770000.0	35780000.0	0.0	0.32578393816947937	0.6086355447769165
1.0	35780000.0	35790000.0	0.0	0.3441072404384613	0.6644123792648315
1.0	35900000.0	35910000.0	0.0	0.31044629216194153	0.47489452362060547
1.0	35910000.0	35920000.0	0.0	0.31512588262557983	0.5083225965499878
1.0	35920000.0	35930000.0	0.0	0.3148929476737976	0.5077488422393799
1.0	36000000.0	36010000.0	1.0	0.3098645806312561	0.4962555766105652
1.0	36090000.0	36100000.0	0.0	0.3135946989059448	0.5046985149383545
1.0	36160000.0	36170000.0	1.0	0.4707038402557373	0.7804630398750305
1.0	36170000.0	36180000.0	0.0	0.39185959100723267	0.7048277854919434
1.0	36230000.0	36240000.0	0.0	0.5259040594100952	0.8335480690002441
1.0	36260000.0	36270000.0	0.0	0.5347232818603516	0.8398615717887878
1.0	36340000.0	36350000.0	0.0	0.5961855053901672	0.8760441541671753
1.0	36350000.0	36360000.0	0.0	0.4372262954711914	0.7779796719551086
1.0	36360000.0	36370000.0	0.0	0.4102763235569	0.7567050457000732
1.0	36460000.0	36470000.0	0.0	0.3158961236476898	0.5102993845939636
1.0	36530000.0	36540000.0	1.0	0.3152565062046051	0.5086497068405151
1.0	36610000.0	36620000.0	0.0	0.45787906646728516	0.7999369502067566
1.0	36780000.0	36790000.0	0.0	0.31019777059555054	0.49704447388648987
1.0	36840000.0	36850000.0	0.0	0.27234166860580444	0.3239149749279022
1.0	36860000.0	36870000.0	0.0	0.33398231863975525	0.5857092142105103
1.0	36880000.0	36890000.0	0.0	0.31552350521087646	0.5093266367912292
1.0	36910000.0	36920000.0	1.0	0.36076903343200684	0.7150213122367859
1.0	36930000.0	36940000.0	0.0	0.46848011016845703	0.8018196225166321
1.0	37010000.0	37020000.0	1.0	0.5858937501907349	0.866796612739563
1.0	37110000.0	37120000.0	0.0	0.6772732734680176	0.9237287640571594
1.0	37150000.0	37160000.0	0.0	0.7960258722305298	0.9898791313171387
1.0	37170000.0	37180000.0	3.0	0.6630895137786865	0.9129470586776733
1.0	37280000.0	37290000.0	0.0	0.7300365567207336	0.9546681642532349
1.0	37290000.0	37300000.0	1.0	0.7420387864112854	0.9622697830200195
1.0	37440000.0	37450000.0	1.0	0.8238428831100464	1.0057933330535889
1.0	37460000.0	37470000.0	0.0	0.7631199359893799	0.977660059928894
1.0	37470000.0	37480000.0	1.0	0.7696940302848816	0.9790863990783691
1.0	37510000.0	37520000.0	1.0	0.6980156302452087	0.9342389106750488
1.0	37570000.0	37580000.0	1.0	0.8579000234603882	1.0277280807495117
1.0	37590000.0	37600000.0	0.0	0.8160306215286255	1.0062015056610107
1.0	37640000.0	37650000.0	2.0	0.7960367202758789	0.9924339056015015
1.0	37680000.0	37690000.0	1.0	0.8496607542037964	1.026416540145874
1.0	37710000.0	37720000.0	2.0	0.8821713328361511	1.0418895483016968
1.0	37780000.0	37790000.0	0.0	0.7413849830627441	0.96147221326828
1.0	37790000.0	37800000.0	0.0	0.7908158302307129	0.992669939994812
1.0	37800000.0	37810000.0	1.0	0.7521077394485474	0.967490553855896
1.0	37870000.0	37880000.0	0.0	0.5891714692115784	0.866124153137207
1.0	37890000.0	37900000.0	2.0	0.5380392074584961	0.8354700803756714
1.0	37920000.0	37930000.0	0.0	0.32917261123657227	0.5245934724807739
1.0	37950000.0	37960000.0	0.0	0.3622901141643524	0.7162870168685913
1.0	38100000.0	38110000.0	0.0	0.5319759249687195	0.8319584727287292
1.0	38120000.0	38130000.0	0.0	0.5128938555717468	0.8190594911575317
1.0	38280000.0	38290000.0	1.0	0.31147390604019165	0.4999604821205139
1.0	38380000.0	38390000.0	0.0	0.31870120763778687	0.5767468214035034
1.0	38450000.0	38460000.0	0.0	0.48888158798217773	0.8071081042289734
1.0	38540000.0	38550000.0	1.0	0.5861881971359253	0.8699423670768738
1.0	38570000.0	38580000.0	0.0	0.5844606161117554	0.8667675256729126
1.0	38580000.0	38590000.0	0.0	0.5514413714408875	0.8506001234054565
1.0	38600000.0	38610000.0	2.0	0.5958243608474731	0.8732330203056335
1.0	38610000.0	38620000.0	0.0	0.657400906085968	0.9109773635864258
1.0	38620000.0	38630000.0	1.0	0.6665918231010437	0.9161456823348999
1.0	38650000.0	38660000.0	0.0	0.7887669801712036	0.9938081502914429
1.0	38850000.0	38860000.0	1.0	0.8273690938949585	1.0156323909759521
1.0	38860000.0	38870000.0	0.0	0.8366655111312866	1.0172847509384155
1.0	38950000.0	38960000.0	1.0	0.6292060613632202	0.889975905418396
1.0	39030000.0	39040000.0	0.0	0.564283549785614	0.8506305813789368
1.0	39100000.0	39110000.0	0.0	0.7411237359046936	0.9573674201965332
1.0	39140000.0	39150000.0	1.0	0.6611592769622803	0.9107842445373535
1.0	39170000.0	39180000.0	1.0	0.7129377126693726	0.9438578486442566
1.0	39180000.0	39190000.0	0.0	0.6531757116317749	0.9053964614868164
1.0	39230000.0	39240000.0	0.0	0.5699781179428101	0.857681155204773
1.0	39250000.0	39260000.0	0.0	0.5705581307411194	0.8551956415176392
1.0	39310000.0	39320000.0	0.0	0.3144519031047821	0.5066865682601929
1.0	39320000.0	39330000.0	1.0	0.30963563919067383	0.4957074522972107
1.0	39370000.0	39380000.0	1.0	0.40786656737327576	0.7041856646537781
1.0	39400000.0	39410000.0	0.0	0.41582879424095154	0.7454744577407837
1.0	39490000.0	39500000.0	0.0	0.3251507878303528	0.6110581755638123
1.0	39540000.0	39550000.0	3.0	0.4751744866371155	0.7859681248664856
1.0	39660000.0	39670000.0	1.0	0.3144814968109131	0.5067564249038696
1.0	39710000.0	39720000.0	0.0	0.32387757301330566	0.5695918202400208
1.0	39760000.0	39770000.0	0.0	0.31262123584747314	0.4876585006713867
1.0	39780000.0	39790000.0	0.0	0.31438225507736206	0.506521999835968
1.0	39790000.0	39800000.0	0.0	0.3138284385204315	0.505233108997345
1.0	39830000.0	39840000.0	0.0	0.3144339323043823	0.5066443681716919
1.0	39860000.0	39870000.0	0.0	0.36830657720565796	0.6967132091522217
1.0	40000000.0	40010000.0	0.0	0.31578531861305237	0.5100072622299194
1.0	40020000.0	40030000.0	2.0	0.30981677770614624	0.473165899515152
1.0	40090000.0	40100000.0	0.0	0.49321550130844116	0.8115253448486328
1.0	40290000.0	40300000.0	0.0	0.4761885106563568	0.7931005358695984
1.0	40320000.0	40330000.0	0.0	0.31353405117988586	0.504560112953186
1.0	40350000.0	40360000.0	0.0	0.40234866738319397	0.706794261932373
1.0	40370000.0	40380000.0	1.0	0.5058730840682983	0.8128432035446167
1.0	40600000.0	40610000.0	1.0	0.5283480882644653	0.8273981213569641
1.0	40610000.0	40620000.0	0.0	0.48436832427978516	0.7978276610374451
1.0	40630000.0	40640000.0	0.0	0.3139680027961731	0.504456639289856
1.0	40820000.0	40830000.0	0.0	0.5806085467338562	0.8676117658615112
1.0	40870000.0	40880000.0	1.0	0.49511441588401794	0.8182516098022461
1.0	40910000.0	40920000.0	1.0	0.5030108690261841	0.8139637112617493
1.0	40960000.0	40970000.0	5.0	0.32162001729011536	0.5141032934188843
1.0	40970000.0	40980000.0	0.0	0.4728025496006012	0.8000418543815613
1.0	40990000.0	41000000.0	1.0	0.5733366012573242	0.8630988001823425
1.0	41110000.0	41120000.0	0.0	0.4416171610355377	0.7370119094848633
1.0	41140000.0	41150000.0	0.0	0.35002952814102173	0.5436688661575317
1.0	41160000.0	41170000.0	0.0	0.31248635053634644	0.5022152662277222
1.0	41180000.0	41190000.0	0.0	0.3107888698577881	0.4984118342399597
1.0	41230000.0	41240000.0	0.0	0.3177712559700012	0.5658595561981201
1.0	41330000.0	41340000.0	1.0	0.4347518980503082	0.7298849821090698
1.0	41390000.0	41400000.0	0.0	0.4914220869541168	0.806958019733429
1.0	41400000.0	41410000.0	0.0	0.33854374289512634	0.538862407207489
1.0	41570000.0	41580000.0	0.0	0.3684214949607849	0.7214294075965881
1.0	41620000.0	41630000.0	0.0	0.4578673243522644	0.7938445210456848
1.0	41660000.0	41670000.0	0.0	0.3129749894142151	0.5033026933670044
1.0	41680000.0	41690000.0	0.0	0.3110106587409973	0.4989168643951416
1.0	41720000.0	41730000.0	0.0	0.44429653882980347	0.7400001287460327
1.0	41730000.0	41740000.0	2.0	0.4456827640533447	0.7422888875007629
1.0	41800000.0	41810000.0	0.0	0.5260864496231079	0.827965259552002
1.0	41820000.0	41830000.0	1.0	0.4518226683139801	0.7560950517654419
1.0	41880000.0	41890000.0	0.0	0.42119431495666504	0.7650298476219177
1.0	41890000.0	41900000.0	1.0	0.37601980566978455	0.7279766201972961
1.0	41900000.0	41910000.0	0.0	0.37177571654319763	0.6650524139404297
1.0	41910000.0	41920000.0	0.0	0.3522157073020935	0.628886342048645
1.0	41970000.0	41980000.0	0.0	0.3157775104045868	0.5099865198135376
1.0	42030000.0	42040000.0	1.0	0.31528007984161377	0.5087088346481323
1.0	42060000.0	42070000.0	0.0	0.37878602743148804	0.6824458241462708
1.0	42150000.0	42160000.0	1.0	0.3998940885066986	0.698586642742157
1.0	42210000.0	42220000.0	1.0	0.31594082713127136	0.510417640209198
1.0	42250000.0	42260000.0	0.0	0.39140865206718445	0.701006293296814
1.0	42270000.0	42280000.0	0.0	0.45762911438941956	0.7542494535446167
1.0	42340000.0	42350000.0	1.0	0.3124067187309265	0.4864504337310791
1.0	42390000.0	42400000.0	0.0	0.4520718455314636	0.7645503878593445
1.0	42500000.0	42510000.0	0.0	0.5219607949256897	0.8240675926208496
1.0	42580000.0	42590000.0	1.0	0.5498088598251343	0.8416252136230469
1.0	42640000.0	42650000.0	0.0	0.31302210688591003	0.5034085512161255
1.0	42720000.0	42730000.0	0.0	0.3134510815143585	0.504372775554657
1.0	42750000.0	42760000.0	0.0	0.3151277005672455	0.508327841758728
1.0	42780000.0	42790000.0	0.0	0.3111569285392761	0.4802444577217102
1.0	42810000.0	42820000.0	2.0	0.5381177663803101	0.8346541523933411
1.0	42880000.0	42890000.0	0.0	0.4570252299308777	0.7561244964599609
1.0	42890000.0	42900000.0	1.0	0.42060190439224243	0.7648063898086548
1.0	42920000.0	42930000.0	0.0	0.3454369902610779	0.6273738145828247
1.0	43040000.0	43050000.0	1.0	0.387011855840683	0.6893905401229858
1.0	43170000.0	43180000.0	0.0	0.31265783309936523	0.5025951862335205
1.0	43180000.0	43190000.0	0.0	0.3176983594894409	0.5069276690483093
1.0	43190000.0	43200000.0	0.0	0.3746640682220459	0.5440754294395447
1.0	43200000.0	43210000.0	0.0	0.3152945637702942	0.5087454319000244
1.0	43230000.0	43240000.0	0.0	0.3194643259048462	0.5273480415344238
1.0	43240000.0	43250000.0	0.0	0.3144010901451111	0.5065664052963257
1.0	43250000.0	43260000.0	0.0	0.38559192419052124	0.6462889313697815
1.0	43260000.0	43270000.0	0.0	0.4516445994377136	0.7477356195449829
1.0	43370000.0	43380000.0	1.0	0.5868730545043945	0.869777500629425
1.0	43390000.0	43400000.0	1.0	0.6061697006225586	0.8603845834732056
1.0	43500000.0	43510000.0	0.0	0.7131510972976685	0.9463735818862915
1.0	43510000.0	43520000.0	2.0	0.5644854307174683	0.860654354095459
1.0	43540000.0	43550000.0	0.0	0.6789298057556152	0.9262802004814148
1.0	43610000.0	43620000.0	0.0	0.5916175842285156	0.8725576400756836
1.0	43650000.0	43660000.0	0.0	0.5841890573501587	0.863360583782196
1.0	43770000.0	43780000.0	0.0	0.4250076413154602	0.7198591828346252
1.0	43790000.0	43800000.0	2.0	0.40193480253219604	0.7088040113449097
1.0	43800000.0	43810000.0	0.0	0.343874454498291	0.5917705297470093
1.0	43870000.0	43880000.0	1.0	0.3126906752586365	0.5026693344116211
1.0	43970000.0	43980000.0	0.0	0.4589617848396301	0.7613338232040405
1.0	44000000.0	44010000.0	1.0	0.3494153916835785	0.7057058215141296
1.0	44040000.0	44050000.0	0.0	0.427532434463501	0.7683923840522766
1.0	44080000.0	44090000.0	1.0	0.3159209191799164	0.5103639364242554
1.0	44110000.0	44120000.0	0.0	0.3501023054122925	0.676899790763855
1.0	44300000.0	44310000.0	1.0	0.31317371129989624	0.503747820854187
1.0	44320000.0	44330000.0	0.0	0.31361648440361023	0.5047479271888733
1.0	44420000.0	44430000.0	0.0	0.31224948167800903	0.5016891956329346
1.0	44430000.0	44440000.0	1.0	0.3113372027873993	0.4996539056301117
1.0	44500000.0	44510000.0	0.0	0.31572282314300537	0.5098428726196289
1.0	44510000.0	44520000.0	0.0	0.32393693923950195	0.5376526117324829
1.0	44580000.0	44590000.0	1.0	0.5455482006072998	0.8387697339057922
1.0	44660000.0	44670000.0	0.0	0.6145371198654175	0.8841973543167114
1.0	44730000.0	44740000.0	0.0	0.3185930550098419	0.5760943293571472
1.0	44740000.0	44750000.0	0.0	0.3136642575263977	0.5048567056655884
1.0	44780000.0	44790000.0	0.0	0.3135925233364105	0.5046931505203247
1.0	44860000.0	44870000.0	0.0	0.5654563307762146	0.8518422842025757
1.0	44880000.0	44890000.0	0.0	0.5637000203132629	0.8523213267326355
1.0	44930000.0	44940000.0	0.0	0.5608302354812622	0.8504352569580078
1.0	44980000.0	44990000.0	1.0	0.5200943350791931	0.8231257200241089
1.0	45000000.0	45010000.0	0.0	0.5237720608711243	0.8249173164367676
1.0	45070000.0	45080000.0	0.0	0.5225237607955933	0.8242002725601196
1.0	45150000.0	45160000.0	0.0	0.38057875633239746	0.6092802286148071
1.0	45240000.0	45250000.0	0.0	0.31063222885131836	0.4980527460575104
1.0	45300000.0	45310000.0	0.0	0.33174455165863037	0.4386625289916992
1.0	45310000.0	45320000.0	1.0	0.3127879202365875	0.5028858184814453
1.0	45390000.0	45400000.0	0.0	0.31144434213638306	0.49989476799964905
1.0	45410000.0	45420000.0	0.0	0.31328076124191284	0.5039877891540527
1.0	45450000.0	45460000.0	0.0	0.3309844136238098	0.4673575758934021
1.0	45520000.0	45530000.0	0.0	0.31565290689468384	0.5096616744995117
1.0	45590000.0	45600000.0	0.0	0.34709063172340393	0.5277273058891296
1.0	45650000.0	45660000.0	1.0	0.3151886463165283	0.5084789395332336
1.0	45670000.0	45680000.0	0.0	0.36777740716934204	0.6728830337524414
1.0	45710000.0	45720000.0	0.0	0.5003018379211426	0.8103229403495789
1.0	45730000.0	45740000.0	1.0	0.4103856086730957	0.7071362137794495
1.0	45800000.0	45810000.0	0.0	0.3095616400241852	0.4955270290374756
1.0	45840000.0	45850000.0	0.0	0.31534117460250854	0.5088628530502319
1.0	45850000.0	45860000.0	0.0	0.3310035765171051	0.46633902192115784
1.0	45860000.0	45870000.0	0.0	0.3531515598297119	0.5175174474716187
1.0	45870000.0	45880000.0	0.0	0.37611517310142517	0.5837583541870117
1.0	45890000.0	45900000.0	0.0	0.3159977197647095	0.5105705857276917
1.0	45930000.0	45940000.0	0.0	0.3303667902946472	0.44090405106544495
1.0	45950000.0	45960000.0	0.0	0.31587275862693787	0.5102384686470032
1.0	46010000.0	46020000.0	1.0	0.31526193022727966	0.508663535118103
1.0	46050000.0	46060000.0	0.0	0.31438779830932617	0.506534218788147
1.0	46080000.0	46090000.0	0.0	0.31243017315864563	0.5020897388458252
1.0	46100000.0	46110000.0	0.0	0.31102222204208374	0.49894219636917114
1.0	46130000.0	46140000.0	0.0	0.3109537959098816	0.48736459016799927
1.0	46160000.0	46170000.0	0.0	0.314885675907135	0.5077301263809204
1.0	46250000.0	46260000.0	0.0	0.4633616507053375	0.7704397439956665
1.0	46260000.0	46270000.0	0.0	0.3210025131702423	0.5327001810073853
1.0	46290000.0	46300000.0	0.0	0.31298524141311646	0.5033261179924011
1.0	46330000.0	46340000.0	0.0	0.31481289863586426	0.5075539946556091
1.0	46380000.0	46390000.0	0.0	0.31286031007766724	0.5030463337898254
1.0	46510000.0	46520000.0	0.0	0.3158606290817261	0.5102049112319946
1.0	46520000.0	46530000.0	1.0	0.3148902952671051	0.5077420473098755
1.0	46550000.0	46560000.0	2.0	0.3160187900066376	0.510626494884491
1.0	46570000.0	46580000.0	1.0	0.3262595534324646	0.5023566484451294
1.0	46590000.0	46600000.0	0.0	0.3403160572052002	0.6332823634147644
1.0	46670000.0	46680000.0	0.0	0.3155609965324402	0.5094233751296997
1.0	46710000.0	46720000.0	0.0	0.3151320815086365	0.508338212966919
1.0	46730000.0	46740000.0	0.0	0.3151101768016815	0.508283793926239
1.0	46800000.0	46810000.0	0.0	0.3521219491958618	0.6741024851799011
1.0	46810000.0	46820000.0	0.0	0.3146144449710846	0.5070744752883911
1.0	46840000.0	46850000.0	0.0	0.3628994822502136	0.653120756149292
1.0	46860000.0	46870000.0	1.0	0.4437345564365387	0.7381724715232849
1.0	47040000.0	47050000.0	0.0	0.31377458572387695	0.5051085352897644
1.0	47060000.0	47070000.0	0.0	0.36972957849502563	0.6955697536468506
1.0	47070000.0	47080000.0	0.0	0.32688266038894653	0.5937150120735168
1.0	47110000.0	47120000.0	0.0	0.31489428877830505	0.5395538806915283
1.0	47390000.0	47400000.0	0.0	0.6090109944343567	0.8781770467758179
1.0	47730000.0	47740000.0	0.0	0.3156188130378723	0.5095729231834412
1.0	47920000.0	47930000.0	1.0	0.7042099833488464	0.9366793632507324
1.0	47930000.0	47940000.0	2.0	0.6750808358192444	0.9215949177742004
1.0	47980000.0	47990000.0	0.0	0.8023109436035156	1.002643346786499
1.0	48090000.0	48100000.0	0.0	0.6774656176567078	0.9210492372512817
1.0	48100000.0	48110000.0	1.0	0.542686939239502	0.8378699421882629
1.0	48110000.0	48120000.0	0.0	0.4806467592716217	0.7986401915550232
1.0	48120000.0	48130000.0	0.0	0.47176393866539	0.7760509252548218
1.0	48190000.0	48200000.0	0.0	0.5033235549926758	0.811231791973114
1.0	48320000.0	48330000.0	1.0	0.5432090759277344	0.8398394584655762
1.0	48350000.0	48360000.0	0.0	0.48826104402542114	0.8038372993469238
1.0	48600000.0	48610000.0	1.0	0.6585082411766052	0.9095805883407593
1.0	48620000.0	48630000.0	0.0	0.5527303814888	0.847766101360321
1.0	48690000.0	48700000.0	1.0	0.5453137159347534	0.8403126001358032
1.0	48700000.0	48710000.0	1.0	0.4978558421134949	0.8080417513847351
1.0	48800000.0	48810000.0	1.0	0.31540411710739136	0.5090222358703613
1.0	48840000.0	48850000.0	0.0	0.31326645612716675	0.5039559602737427
1.0	48860000.0	48870000.0	0.0	0.31583064794540405	0.510126531124115
1.0	48940000.0	48950000.0	0.0	0.4430772364139557	0.7416139841079712
1.0	48970000.0	48980000.0	1.0	0.5255250930786133	0.8271750211715698
1.0	48990000.0	49000000.0	0.0	0.49200940132141113	0.8043695688247681
1.0	49100000.0	49110000.0	0.0	0.5307539105415344	0.8302672505378723
1.0	49110000.0	49120000.0	1.0	0.5459869503974915	0.8401609659194946
1.0	49130000.0	49140000.0	0.0	0.5366307497024536	0.8346349000930786
1.0	49160000.0	49170000.0	1.0	0.5432625412940979	0.8396878242492676
1.0	49180000.0	49190000.0	0.0	0.6290081739425659	0.8911930918693542
1.0	49200000.0	49210000.0	1.0	0.411529004573822	0.7575415372848511
1.0	49220000.0	49230000.0	0.0	0.4270510673522949	0.7700014114379883
1.0	49260000.0	49270000.0	1.0	0.7362662553787231	0.9572135806083679
1.0	49270000.0	49280000.0	1.0	0.5672051906585693	0.8663387298583984
1.0	49280000.0	49290000.0	1.0	0.6382378935813904	0.9004515409469604
1.0	49450000.0	49460000.0	0.0	0.9074748158454895	1.0535037517547607
1.0	49480000.0	49490000.0	0.0	0.8538211584091187	1.0271451473236084
1.0	49540000.0	49550000.0	0.0	0.9595081210136414	1.0796587467193604
1.0	49590000.0	49600000.0	2.0	0.8484780192375183	1.0162255764007568
1.0	49690000.0	49700000.0	0.0	0.8635385632514954	1.0321950912475586
1.0	49740000.0	49750000.0	0.0	0.8722105026245117	1.0311853885650635
1.0	49810000.0	49820000.0	0.0	0.9425407648086548	1.0693109035491943
1.0	49890000.0	49900000.0	0.0	0.920012354850769	1.061909556388855
1.0	49900000.0	49910000.0	3.0	0.9174785614013672	1.0538465976715088
1.0	49960000.0	49970000.0	1.0	1.0155507326126099	1.1023147106170654
1.0	50040000.0	50050000.0	2.0	0.8953787088394165	1.0402597188949585
1.0	50050000.0	50060000.0	0.0	0.9247719645500183	1.059409737586975
1.0	50310000.0	50320000.0	0.0	0.7858103513717651	0.9842879176139832
1.0	50320000.0	50330000.0	1.0	0.745739758014679	0.9601550102233887
1.0	50360000.0	50370000.0	0.0	0.6726893186569214	0.9186150431632996
1.0	50390000.0	50400000.0	0.0	0.7097713947296143	0.940325915813446
1.0	50420000.0	50430000.0	1.0	0.6680445075035095	0.9148340225219727
1.0	50460000.0	50470000.0	0.0	0.698174774646759	0.9330592155456543
1.0	50490000.0	50500000.0	0.0	0.5940567255020142	0.8691469430923462
1.0	50560000.0	50570000.0	0.0	0.6615187525749207	0.9103708267211914
1.0	50760000.0	50770000.0	0.0	0.7939803600311279	0.9943439364433289
1.0	50820000.0	50830000.0	0.0	0.7852081656455994	0.9899114370346069
1.0	50870000.0	50880000.0	1.0	0.7727095484733582	0.9840124249458313
1.0	50890000.0	50900000.0	0.0	0.7232803106307983	0.9534915685653687
1.0	50970000.0	50980000.0	0.0	0.4270908832550049	0.7700276970863342
1.0	51000000.0	51010000.0	0.0	0.40786212682724	0.7417168021202087
1.0	51110000.0	51120000.0	0.0	0.3153708279132843	0.5089364051818848
1.0	51240000.0	51250000.0	1.0	0.3128686547279358	0.5030657649040222
1.0	51260000.0	51270000.0	0.0	0.31370559334754944	0.5049505233764648
1.0	51300000.0	51310000.0	0.0	0.3141125738620758	0.5058889389038086
1.0	51320000.0	51330000.0	1.0	0.31539595127105713	0.5090009570121765
1.0	51480000.0	51490000.0	1.0	0.5041897892951965	0.8127412796020508
1.0	51500000.0	51510000.0	0.0	0.5698797106742859	0.8539168238639832
1.0	51510000.0	51520000.0	0.0	0.5553154349327087	0.8458057641983032
1.0	51620000.0	51630000.0	0.0	0.5590916872024536	0.8475037813186646
1.0	51700000.0	51710000.0	0.0	0.43773117661476135	0.8884889483451843
1.0	51770000.0	51780000.0	0.0	0.46126118302345276	0.7843177318572998
1.0	51790000.0	51800000.0	1.0	0.49026069045066833	0.8039299845695496
1.0	51870000.0	51880000.0	2.0	0.3118444085121155	0.4864889979362488
1.0	51920000.0	51930000.0	0.0	0.31374162435531616	0.505033016204834
1.0	51950000.0	51960000.0	0.0	0.3115142285823822	0.4833652973175049
1.0	51990000.0	52000000.0	0.0	0.37687474489212036	0.5479059219360352
1.0	52010000.0	52020000.0	0.0	0.3878675103187561	0.6914486885070801
1.0	52060000.0	52070000.0	0.0	0.46530359983444214	0.7803057432174683
1.0	52130000.0	52140000.0	1.0	0.31771010160446167	0.5683853626251221
1.0	52170000.0	52180000.0	0.0	0.5309337973594666	0.8472474813461304
1.0	52240000.0	52250000.0	0.0	0.5188536047935486	0.8387569189071655
1.0	52260000.0	52270000.0	4.0	0.4081326127052307	0.7545524835586548
1.0	52290000.0	52300000.0	4.0	0.3862789571285248	0.736831784248352
1.0	52330000.0	52340000.0	0.0	0.3968328535556793	0.7455393671989441
1.0	52390000.0	52400000.0	0.0	0.5547865629196167	0.8460096120834351
1.0	52440000.0	52450000.0	0.0	0.46203723549842834	0.773351788520813
1.0	52490000.0	52500000.0	0.0	0.3132786750793457	0.5039836764335632
1.0	52560000.0	52570000.0	0.0	0.41599684953689575	0.7118023633956909
1.0	52580000.0	52590000.0	0.0	0.46435603499412537	0.769849419593811
1.0	52610000.0	52620000.0	0.0	0.31226974725723267	0.4916802942752838
1.0	52620000.0	52630000.0	0.0	0.31311315298080444	0.5036124587059021
1.0	52630000.0	52640000.0	0.0	0.31473445892333984	0.5073634386062622
1.0	52650000.0	52660000.0	1.0	0.31363698840141296	0.5047945380210876
1.0	52660000.0	52670000.0	0.0	0.31483641266822815	0.5076114535331726
1.0	52790000.0	52800000.0	0.0	0.3148561120033264	0.5076576471328735
1.0	52900000.0	52910000.0	0.0	0.3154965043067932	0.5092580914497375
1.0	52930000.0	52940000.0	1.0	0.3153405487537384	0.5088614225387573
1.0	53000000.0	53010000.0	1.0	0.36401793360710144	0.6961186528205872
1.0	53130000.0	53140000.0	0.0	0.45326119661331177	0.7692340612411499
1.0	53140000.0	53150000.0	1.0	0.43855398893356323	0.7333385348320007
1.0	53150000.0	53160000.0	0.0	0.3114830255508423	0.49307888746261597
1.0	53160000.0	53170000.0	0.0	0.31353560090065	0.5045639872550964
1.0	53180000.0	53190000.0	0.0	0.4707218110561371	0.7891154885292053
1.0	53220000.0	53230000.0	0.0	0.3129618167877197	0.4906134605407715
1.0	53300000.0	53310000.0	0.0	0.4914168417453766	0.803503155708313
1.0	53310000.0	53320000.0	1.0	0.5178457498550415	0.823173999786377
1.0	53320000.0	53330000.0	2.0	0.4487941265106201	0.7464468479156494
1.0	53330000.0	53340000.0	1.0	0.504838764667511	0.8130213022232056
1.0	53430000.0	53440000.0	1.0	0.31397709250450134	0.5055756568908691
1.0	53480000.0	53490000.0	0.0	0.3140442967414856	0.5057312250137329
1.0	53560000.0	53570000.0	1.0	0.3558964729309082	0.6649307608604431
1.0	53600000.0	53610000.0	2.0	0.37905558943748474	0.7275846600532532
1.0	53760000.0	53770000.0	1.0	0.38361936807632446	0.6758204102516174
1.0	53770000.0	53780000.0	0.0	0.40695610642433167	0.7106354832649231
1.0	53810000.0	53820000.0	3.0	0.5097587704658508	0.8167866468429565
1.0	53830000.0	53840000.0	1.0	0.562828779220581	0.8520032167434692
1.0	53850000.0	53860000.0	0.0	0.5394465327262878	0.8369765281677246
1.0	53920000.0	53930000.0	0.0	0.5690291523933411	0.8531872630119324
1.0	53940000.0	53950000.0	0.0	0.530265212059021	0.8298637270927429
1.0	53980000.0	53990000.0	0.0	0.4248126149177551	0.7198094129562378
1.0	54040000.0	54050000.0	0.0	0.5608302354812622	0.8562792539596558
1.0	54100000.0	54110000.0	2.0	0.44144678115844727	0.7382907867431641
1.0	54180000.0	54190000.0	0.0	0.5208780765533447	0.8226994276046753
1.0	54330000.0	54340000.0	1.0	0.3125617206096649	0.5023818016052246
1.0	54340000.0	54350000.0	0.0	0.31345850229263306	0.5043891668319702
1.0	54400000.0	54410000.0	0.0	0.313856303691864	0.5006453394889832
1.0	54440000.0	54450000.0	1.0	0.4121454358100891	0.7074998021125793
1.0	54620000.0	54630000.0	0.0	0.39247822761535645	0.6890771985054016
1.0	54630000.0	54640000.0	0.0	0.3275635242462158	0.543140172958374
1.0	54640000.0	54650000.0	0.0	0.3149852752685547	0.5079755783081055
1.0	54710000.0	54720000.0	0.0	0.3124435544013977	0.5021196603775024
1.0	54720000.0	54730000.0	0.0	0.31390827894210815	0.5054160356521606
1.0	54780000.0	54790000.0	0.0	0.3121985197067261	0.5015751719474792
1.0	54800000.0	54810000.0	0.0	0.49450984597206116	1.0027720928192139
1.0	54820000.0	54830000.0	0.0	0.31220436096191406	0.5015887022018433
1.0	54830000.0	54840000.0	1.0	0.31087368726730347	0.4986051917076111
1.0	54930000.0	54940000.0	0.0	0.434478759765625	0.7294551134109497
1.0	54960000.0	54970000.0	1.0	0.46403202414512634	0.7695168256759644
1.0	54970000.0	54980000.0	0.0	0.49070674180984497	0.8038926124572754
1.0	55010000.0	55020000.0	0.0	0.3709283769130707	0.7235483527183533
1.0	55240000.0	55250000.0	0.0	0.4476723074913025	0.7431961297988892
1.0	55280000.0	55290000.0	2.0	0.4361806809902191	0.7342665195465088
1.0	55290000.0	55300000.0	0.0	0.5674952268600464	0.8530082702636719
1.0	55400000.0	55410000.0	0.0	0.43734684586524963	0.734036386013031
1.0	55410000.0	55420000.0	0.0	0.47231215238571167	0.7838385701179504
1.0	55500000.0	55510000.0	1.0	0.5531219244003296	0.8456875085830688
1.0	55530000.0	55540000.0	1.0	0.3184219002723694	0.5734627842903137
1.0	55560000.0	55570000.0	0.0	0.3769710958003998	0.7290880680084229
1.0	55590000.0	55600000.0	1.0	0.3421524465084076	0.6522467732429504
1.0	55630000.0	55640000.0	0.0	0.3780241906642914	0.7300117611885071
1.0	55690000.0	55700000.0	0.0	0.5556185841560364	0.8493643999099731
1.0	55700000.0	55710000.0	1.0	0.4601183831691742	0.7614147067070007
1.0	55710000.0	55720000.0	0.0	0.4398884177207947	0.7488662600517273
1.0	55750000.0	55760000.0	1.0	0.4412387013435364	0.7406298518180847
1.0	55940000.0	55950000.0	0.0	0.38260242342948914	0.7338834404945374
1.0	55970000.0	55980000.0	1.0	0.3142320215702057	0.5061684846878052
1.0	56030000.0	56040000.0	0.0	0.5401328206062317	0.8435773849487305
1.0	56060000.0	56070000.0	1.0	0.5245243310928345	0.8338335752487183
1.0	56090000.0	56100000.0	0.0	0.5178261995315552	0.8232124447822571
1.0	56150000.0	56160000.0	0.0	0.7113636136054993	0.9503253698348999
1.0	56160000.0	56170000.0	0.0	0.5176460146903992	0.8379656076431274
1.0	56170000.0	56180000.0	0.0	0.6518436074256897	0.9198015332221985
1.0	56220000.0	56230000.0	1.0	0.8396825790405273	1.0249760150909424
1.0	56230000.0	56240000.0	3.0	0.5459772348403931	0.8457191586494446
1.0	56400000.0	56410000.0	1.0	0.46279460191726685	0.7644640207290649
1.0	56480000.0	56490000.0	0.0	0.5075142979621887	0.8147071003913879
1.0	56500000.0	56510000.0	0.0	0.42833957076072693	0.7242600321769714
1.0	56650000.0	56660000.0	0.0	0.3528696596622467	0.5941824913024902
1.0	56690000.0	56700000.0	1.0	0.42636170983314514	0.7236067056655884
1.0	56700000.0	56710000.0	0.0	0.44201207160949707	0.7387814521789551
1.0	56720000.0	56730000.0	1.0	0.3159545063972473	0.5104555487632751
1.0	56780000.0	56790000.0	1.0	0.3150470554828644	0.5081266164779663
1.0	56830000.0	56840000.0	0.0	0.3140907287597656	0.5058387517929077
1.0	56850000.0	56860000.0	0.0	0.32794415950775146	0.49357709288597107
1.0	56880000.0	56890000.0	0.0	0.3529912829399109	0.602307140827179
1.0	56900000.0	56910000.0	0.0	0.31590449810028076	0.5103208422660828
1.0	56960000.0	56970000.0	0.0	0.3104664385318756	0.497670978307724
1.0	57040000.0	57050000.0	0.0	0.2809716761112213	0.4403117299079895
1.0	57210000.0	57220000.0	1.0	0.6216438412666321	0.8857430219650269
1.0	57230000.0	57240000.0	1.0	0.5908076167106628	0.8682419061660767
1.0	57270000.0	57280000.0	0.0	0.5710798501968384	0.8614171147346497
1.0	57300000.0	57310000.0	0.0	0.6863757967948914	0.9295773506164551
1.0	57370000.0	57380000.0	0.0	0.6516638994216919	0.9048861265182495
1.0	57420000.0	57430000.0	0.0	0.7387474775314331	0.9638246297836304
1.0	57460000.0	57470000.0	0.0	0.6340310573577881	0.8998466730117798
1.0	57500000.0	57510000.0	1.0	0.5956892967224121	0.8719440698623657
1.0	57510000.0	57520000.0	0.0	0.6454938650131226	0.9026788473129272
1.0	57600000.0	57610000.0	1.0	0.6894984245300293	0.9332826733589172
1.0	57610000.0	57620000.0	2.0	0.6267615556716919	0.893022894859314
1.0	57620000.0	57630000.0	0.0	0.693503201007843	0.9352140426635742
1.0	57650000.0	57660000.0	2.0	0.6387168765068054	0.8978239893913269
1.0	57790000.0	57800000.0	1.0	0.7508288621902466	0.9685006141662598
1.0	57840000.0	57850000.0	1.0	0.7311831712722778	0.95872962474823
1.0	58010000.0	58020000.0	0.0	0.700943112373352	0.9416653513908386
1.0	58130000.0	58140000.0	0.0	0.7280614376068115	0.9544054865837097
1.0	58220000.0	58230000.0	0.0	0.7431886792182922	0.96355140209198
1.0	58310000.0	58320000.0	0.0	0.8661543130874634	1.039354681968689
1.0	58530000.0	58540000.0	0.0	0.8018261194229126	1.0035793781280518
1.0	58580000.0	58590000.0	0.0	0.7977693676948547	0.9997512102127075
1.0	58600000.0	58610000.0	0.0	0.897541344165802	1.0529603958129883
1.0	58740000.0	58750000.0	0.0	0.6870518922805786	0.9342357516288757
1.0	58790000.0	58800000.0	0.0	0.5797287821769714	0.8658376932144165
1.0	58860000.0	58870000.0	0.0	0.43183478713035583	0.7263072729110718
1.0	58900000.0	58910000.0	0.0	0.43552112579345703	0.7298465967178345
1.0	58930000.0	58940000.0	1.0	0.31568148732185364	0.5097352862358093
1.0	59030000.0	59040000.0	0.0	0.5807784795761108	0.8597090840339661
1.0	59040000.0	59050000.0	0.0	0.45461851358413696	0.7516167163848877
1.0	59070000.0	59080000.0	3.0	0.5176222920417786	0.8202272653579712
1.0	59160000.0	59170000.0	1.0	0.6487767100334167	0.9251360893249512
1.0	59230000.0	59240000.0	2.0	0.6352031826972961	0.911939263343811
1.0	59320000.0	59330000.0	0.0	0.45758485794067383	0.7803840637207031
1.0	59350000.0	59360000.0	0.0	0.30983710289001465	0.4961901605129242
1.0	59390000.0	59400000.0	0.0	0.3110399544239044	0.49898356199264526
1.0	59400000.0	59410000.0	0.0	0.39355897903442383	0.7151185274124146
1.0	59540000.0	59550000.0	2.0	0.36605584621429443	0.7196998596191406
1.0	59550000.0	59560000.0	0.0	0.5402578115463257	0.8398939371109009
1.0	59570000.0	59580000.0	1.0	0.41419315338134766	0.7096578478813171
1.0	59670000.0	59680000.0	0.0	0.4754718840122223	0.7824695706367493
1.0	59700000.0	59710000.0	0.0	0.43526196479797363	0.7296618223190308
1.0	59780000.0	59790000.0	0.0	0.33108100295066833	0.5486354827880859
1.0	59890000.0	59900000.0	2.0	0.31448128819465637	0.5067564249038696
1.0	59900000.0	59910000.0	0.0	0.314169317483902	0.4969307780265808
1.0	59940000.0	59950000.0	0.0	0.4301975667476654	0.772450864315033
1.0	59990000.0	60000000.0	0.0	0.5159527063369751	0.8289869427680969
1.0	60070000.0	60080000.0	0.0	0.47588151693344116	0.8067178726196289
1.0	60160000.0	60170000.0	0.0	0.8252986669540405	1.0278656482696533
1.0	60280000.0	60290000.0	1.0	1.0779447555541992	1.142632246017456
1.0	60380000.0	60390000.0	0.0	0.7672773003578186	0.9730936288833618
1.0	60420000.0	60430000.0	0.0	0.6453090906143188	0.9081633687019348
1.0	60430000.0	60440000.0	3.0	0.5336041450500488	0.83416348695755
1.0	60520000.0	60530000.0	0.0	0.5659170150756836	0.8581820726394653
1.0	60600000.0	60610000.0	0.0	0.5307120680809021	0.8333286046981812
1.0	60610000.0	60620000.0	0.0	0.5547859072685242	0.8508437275886536
1.0	60780000.0	60790000.0	0.0	0.7332608103752136	0.9593065977096558
1.0	60830000.0	60840000.0	1.0	0.7825689911842346	0.9880696535110474
1.0	60860000.0	60870000.0	0.0	0.6860607862472534	0.9266074895858765
1.0	60930000.0	60940000.0	0.0	0.6196452379226685	0.8902039527893066
1.0	61000000.0	61010000.0	0.0	0.6419092416763306	0.904116153717041
1.0	61110000.0	61120000.0	1.0	0.5851410627365112	0.8685439825057983
1.0	61130000.0	61140000.0	0.0	0.6454362273216248	0.9008099436759949
1.0	61160000.0	61170000.0	2.0	0.586613655090332	0.8661743998527527
1.0	61180000.0	61190000.0	0.0	0.6136279106140137	0.8847007751464844
1.0	61250000.0	61260000.0	1.0	0.6829795241355896	0.9256372451782227
1.0	61300000.0	61310000.0	1.0	0.6137968301773071	0.8814016580581665
1.0	61320000.0	61330000.0	0.0	0.532232940196991	0.8321266174316406
1.0	61380000.0	61390000.0	0.0	0.5459593534469604	0.8456427454948425
1.0	61400000.0	61410000.0	1.0	0.5833640098571777	0.870274543762207
1.0	61530000.0	61540000.0	1.0	0.5164125561714172	0.8228664398193359
1.0	61570000.0	61580000.0	0.0	0.31273943185806274	0.4884181618690491
1.0	61600000.0	61610000.0	0.0	0.31452319025993347	0.5068560242652893
1.0	61750000.0	61760000.0	0.0	0.37573689222335815	0.7232924699783325
1.0	61760000.0	61770000.0	1.0	0.37498098611831665	0.7159635424613953
1.0	61770000.0	61780000.0	0.0	0.4265318810939789	0.7696436643600464
1.0	61860000.0	61870000.0	0.0	0.5908543467521667	0.8880826830863953
1.0	61940000.0	61950000.0	0.0	0.9459443092346191	1.0811164379119873
1.0	61970000.0	61980000.0	0.0	0.9949396252632141	1.104426383972168
1.0	61980000.0	61990000.0	2.0	0.9387346506118774	1.0761492252349854
1.0	62090000.0	62100000.0	0.0	0.6131959557533264	0.8886944651603699
1.0	62180000.0	62190000.0	0.0	0.3827449381351471	0.7341561317443848
1.0	62310000.0	62320000.0	0.0	0.3174576759338379	0.5072216391563416
1.0	62370000.0	62380000.0	0.0	0.3192027807235718	0.5056376457214355
1.0	62380000.0	62390000.0	0.0	0.3674427568912506	0.5908951759338379
1.0	62490000.0	62500000.0	1.0	0.3842349648475647	0.6949393153190613
1.0	62630000.0	62640000.0	0.0	0.7075770497322083	0.9424592852592468
1.0	62700000.0	62710000.0	0.0	0.7255136370658875	0.9568392038345337
1.0	62710000.0	62720000.0	0.0	0.7199546098709106	0.9546747207641602
1.0	62870000.0	62880000.0	2.0	0.5834445953369141	0.8622897863388062
1.0	62880000.0	62890000.0	0.0	0.5180522203445435	0.8222616314888
1.0	62900000.0	62910000.0	0.0	0.4385114312171936	0.7826979756355286
1.0	62920000.0	62930000.0	0.0	0.31263893842697144	0.4901720881462097
1.0	62970000.0	62980000.0	0.0	0.31679287552833557	0.5505220890045166
1.0	63010000.0	63020000.0	0.0	0.3876422941684723	0.7380505800247192
1.0	63130000.0	63140000.0	0.0	0.4393470883369446	0.7796817421913147
1.0	63210000.0	63220000.0	1.0	0.41474685072898865	0.713106095790863
1.0	63320000.0	63330000.0	0.0	0.3611430525779724	0.6680453419685364
1.0	63330000.0	63340000.0	2.0	0.46798643469810486	0.7750042676925659
1.0	63410000.0	63420000.0	0.0	0.6648870706558228	0.9132376909255981
1.0	63450000.0	63460000.0	0.0	0.7832655906677246	0.987897515296936
1.0	63510000.0	63520000.0	1.0	0.6787062883377075	0.924696147441864
1.0	63530000.0	63540000.0	1.0	0.726707935333252	0.9543533325195312
1.0	63600000.0	63610000.0	0.0	0.8627219200134277	1.0387938022613525
1.0	63640000.0	63650000.0	0.0	0.8137408494949341	1.0092805624008179
1.0	63660000.0	63670000.0	1.0	0.6377936601638794	0.8979405164718628
1.0	63690000.0	63700000.0	0.0	0.7119768857955933	0.9464257955551147
1.0	63730000.0	63740000.0	0.0	0.7824068069458008	0.9877251386642456
1.0	63780000.0	63790000.0	0.0	0.7433658838272095	0.9569200277328491
1.0	63830000.0	63840000.0	1.0	0.5388560891151428	0.8419649004936218
1.0	63880000.0	63890000.0	0.0	0.4697483479976654	0.7926546335220337
1.0	63890000.0	63900000.0	0.0	0.48466378450393677	0.803479790687561
1.0	63920000.0	63930000.0	0.0	0.42840710282325745	0.7229782342910767
1.0	64000000.0	64010000.0	0.0	0.35949933528900146	0.6138015985488892
1.0	64030000.0	64040000.0	1.0	0.3155374228954315	0.5093626379966736
1.0	64110000.0	64120000.0	0.0	0.3128899037837982	0.5000612735748291
1.0	64140000.0	64150000.0	0.0	0.42800360918045044	0.7258988618850708
1.0	64180000.0	64190000.0	0.0	0.511772871017456	0.8181843757629395
1.0	64300000.0	64310000.0	0.0	0.31598716974258423	0.5105419158935547
1.0	64390000.0	64400000.0	0.0	0.31516480445861816	0.5084189176559448
1.0	64510000.0	64520000.0	0.0	0.38345345854759216	0.7292177081108093
1.0	64850000.0	64860000.0	1.0	0.6048051118850708	0.8832963705062866
1.0	64870000.0	64880000.0	1.0	0.6373714804649353	0.8994045257568359
1.0	64890000.0	64900000.0	1.0	0.6091309189796448	0.8815909624099731
1.0	64900000.0	64910000.0	0.0	0.637548565864563	0.8999948501586914
1.0	64920000.0	64930000.0	0.0	0.5998664498329163	0.8754342794418335
1.0	65030000.0	65040000.0	0.0	0.3883550763130188	0.7143769264221191
1.0	65080000.0	65090000.0	0.0	0.3282870352268219	0.492321252822876
1.0	65090000.0	65100000.0	0.0	0.31551918387413025	0.5093172192573547
1.0	65100000.0	65110000.0	0.0	0.3178178369998932	0.5067919492721558
1.0	65120000.0	65130000.0	0.0	0.31618577241897583	0.5102179646492004
1.0	65170000.0	65180000.0	0.0	0.47755876183509827	0.7941558361053467
1.0	65210000.0	65220000.0	0.0	0.3510873317718506	0.5253027677536011
1.0	65230000.0	65240000.0	1.0	0.3153056204319	0.5087737441062927
1.0	65240000.0	65250000.0	1.0	0.3155202269554138	0.5093185305595398
1.0	65410000.0	65420000.0	1.0	0.34601637721061707	0.6038960218429565
1.0	65490000.0	65500000.0	0.0	0.3883051574230194	0.7386974096298218
1.0	65530000.0	65540000.0	0.0	0.37672361731529236	0.7284782528877258
1.0	65560000.0	65570000.0	0.0	0.6322253942489624	0.8918405771255493
1.0	65570000.0	65580000.0	3.0	0.536732017993927	0.8334163427352905
1.0	65630000.0	65640000.0	1.0	0.40788617730140686	0.7432783246040344
1.0	65640000.0	65650000.0	0.0	0.44424086809158325	0.7782232165336609
1.0	65660000.0	65670000.0	0.0	0.44772467017173767	0.7769576907157898
1.0	65700000.0	65710000.0	1.0	0.5824719071388245	0.8608806729316711
1.0	65750000.0	65760000.0	0.0	0.546095073223114	0.8391300439834595
1.0	65800000.0	65810000.0	1.0	0.5953090786933899	0.8714831471443176
1.0	65820000.0	65830000.0	1.0	0.5537105798721313	0.8471895456314087
1.0	65850000.0	65860000.0	0.0	0.4869312644004822	0.8009563684463501
1.0	65890000.0	65900000.0	0.0	0.31546497344970703	0.5091767311096191
1.0	66050000.0	66060000.0	0.0	0.5492867231369019	0.8479521870613098
1.0	66120000.0	66130000.0	1.0	0.560274600982666	0.8492203950881958
1.0	66210000.0	66220000.0	0.0	0.6452617645263672	0.9044820070266724
1.0	66310000.0	66320000.0	0.0	0.5463289022445679	0.8466037511825562
1.0	66350000.0	66360000.0	1.0	0.587264895439148	0.8745844960212708
1.0	66390000.0	66400000.0	1.0	0.6690037846565247	0.9173845052719116
1.0	66440000.0	66450000.0	1.0	0.5573821663856506	0.8491572141647339
1.0	66510000.0	66520000.0	0.0	0.6660922765731812	0.9193452000617981
1.0	66550000.0	66560000.0	0.0	0.5621422529220581	0.8544641733169556
1.0	66560000.0	66570000.0	0.0	0.5133861303329468	0.8226140141487122
1.0	66640000.0	66650000.0	1.0	0.33270594477653503	0.5486114621162415
1.0	66780000.0	66790000.0	0.0	0.31445884704589844	0.5067037343978882
1.0	66920000.0	66930000.0	1.0	0.48339366912841797	0.7985790967941284
1.0	66970000.0	66980000.0	0.0	0.6112726330757141	0.884000301361084
1.0	67070000.0	67080000.0	1.0	0.6384398937225342	0.9077831506729126
1.0	67130000.0	67140000.0	4.0	0.4685462415218353	0.7907211184501648
1.0	67210000.0	67220000.0	0.0	0.5371541976928711	0.8344449996948242
1.0	67380000.0	67390000.0	0.0	0.3112058639526367	0.48993730545043945
1.0	67470000.0	67480000.0	1.0	0.3126908242702484	0.5026698112487793
1.0	67530000.0	67540000.0	1.0	0.5145896673202515	0.8197310566902161
1.0	67620000.0	67630000.0	0.0	0.680393397808075	0.9282272458076477
1.0	67690000.0	67700000.0	3.0	0.6847567558288574	0.9282709956169128
1.0	67730000.0	67740000.0	0.0	0.741631805896759	0.9671640396118164
1.0	67750000.0	67760000.0	0.0	0.7002531886100769	0.9416057467460632
1.0	67830000.0	67840000.0	0.0	0.3974350392818451	0.7059997320175171
1.0	67840000.0	67850000.0	0.0	0.3145858347415924	0.5070062875747681
1.0	67890000.0	67900000.0	0.0	0.31334060430526733	0.5041239857673645
1.0	67970000.0	67980000.0	2.0	0.43529564142227173	0.7307421565055847
1.0	67990000.0	68000000.0	0.0	0.4531041979789734	0.750123143196106
1.0	68000000.0	68010000.0	0.0	0.4775615632534027	0.7938980460166931
1.0	68060000.0	68070000.0	0.0	0.43558111786842346	0.7314594984054565
1.0	68120000.0	68130000.0	0.0	0.4190974235534668	0.7160687446594238
1.0	68150000.0	68160000.0	0.0	0.5548181533813477	1.1301326751708984
1.0	68160000.0	68170000.0	0.0	0.3141809403896332	0.506048321723938
1.0	68230000.0	68240000.0	1.0	0.31222429871559143	0.501632571220398
1.0	68250000.0	68260000.0	0.0	0.3126119077205658	0.5024937391281128
1.0	68260000.0	68270000.0	0.0	0.3127354085445404	0.5027676820755005
1.0	68270000.0	68280000.0	0.0	0.3133451044559479	0.5041335821151733
1.0	68290000.0	68300000.0	0.0	0.30487269163131714	0.48218703269958496
1.0	68300000.0	68310000.0	1.0	0.3134496510028839	0.5043700933456421
1.0	68340000.0	68350000.0	1.0	0.4544494152069092	0.7574388384819031
1.0	68460000.0	68470000.0	2.0	0.5185621976852417	0.8222862482070923
1.0	68480000.0	68490000.0	1.0	0.43119102716445923	0.7297355532646179
1.0	68500000.0	68510000.0	1.0	0.5040217638015747	0.8129736185073853
1.0	68520000.0	68530000.0	1.0	0.48641467094421387	0.8009025454521179
1.0	68590000.0	68600000.0	0.0	0.31114462018013	0.4828357696533203
1.0	68610000.0	68620000.0	0.0	0.31029659509658813	0.48494037985801697
1.0	68680000.0	68690000.0	0.0	0.3103570342063904	0.47971311211586
1.0	68720000.0	68730000.0	0.0	0.48075228929519653	0.7971586585044861
1.0	68810000.0	68820000.0	0.0	0.5185643434524536	0.82560795545578
1.0	68920000.0	68930000.0	0.0	0.6115602850914001	0.8877032995223999
1.0	68970000.0	68980000.0	0.0	0.6269311904907227	0.8955873250961304
1.0	69020000.0	69030000.0	0.0	0.6338313817977905	0.8955355882644653
1.0	69040000.0	69050000.0	1.0	0.6729708909988403	0.9191954731941223
1.0	69050000.0	69060000.0	1.0	0.6426807045936584	0.9021730422973633
1.0	69110000.0	69120000.0	0.0	0.6447817087173462	0.9012006521224976
1.0	69130000.0	69140000.0	0.0	0.5817456245422363	0.862750232219696
1.0	69170000.0	69180000.0	1.0	0.5688678026199341	0.8578678965568542
1.0	69210000.0	69220000.0	0.0	0.5277640223503113	0.829778790473938
1.0	69220000.0	69230000.0	0.0	0.5798527002334595	0.8605221509933472
1.0	69240000.0	69250000.0	0.0	0.5709481835365295	0.855623722076416
1.0	69260000.0	69270000.0	1.0	0.4996764659881592	0.8096122741699219
1.0	69270000.0	69280000.0	0.0	0.4996737539768219	0.8096905946731567
1.0	69280000.0	69290000.0	0.0	0.5418955683708191	0.8375805020332336
1.0	69330000.0	69340000.0	2.0	0.663844645023346	0.9116331338882446
1.0	69380000.0	69390000.0	0.0	0.537401556968689	0.8364217877388
1.0	69520000.0	69530000.0	2.0	0.6868404746055603	0.9275401830673218
1.0	69600000.0	69610000.0	0.0	0.7528082132339478	0.9678990244865417
1.0	69610000.0	69620000.0	0.0	0.6452540755271912	0.9015599489212036
1.0	69650000.0	69660000.0	0.0	0.6111047863960266	0.8850518465042114
1.0	69750000.0	69760000.0	0.0	0.5597761273384094	0.8475466966629028
1.0	69810000.0	69820000.0	1.0	0.6799161434173584	0.9227281808853149
1.0	69910000.0	69920000.0	0.0	0.7684827446937561	0.9788797497749329
1.0	69950000.0	69960000.0	1.0	0.78813636302948	0.9934126138687134
1.0	69970000.0	69980000.0	1.0	0.7478786706924438	0.9704034924507141
1.0	70030000.0	70040000.0	0.0	0.6635952591896057	0.916050910949707
1.0	70040000.0	70050000.0	0.0	0.6806250214576721	0.9271966218948364
1.0	70050000.0	70060000.0	1.0	0.6767033934593201	0.9234762191772461
1.0	70130000.0	70140000.0	2.0	0.5844438672065735	0.8629973530769348
1.0	70160000.0	70170000.0	0.0	0.6875507831573486	0.9269777536392212
1.0	70170000.0	70180000.0	0.0	0.5336189270019531	0.8399027585983276
1.0	70240000.0	70250000.0	1.0	0.6115685701370239	0.8791323900222778
1.0	70280000.0	70290000.0	1.0	0.5657581686973572	0.8519786596298218
1.0	70300000.0	70310000.0	1.0	0.5051414370536804	0.8137645721435547
1.0	70320000.0	70330000.0	0.0	0.5250964760780334	0.8265272974967957
1.0	70360000.0	70370000.0	1.0	0.6110343933105469	0.878656268119812
1.0	70440000.0	70450000.0	0.0	0.5968623757362366	0.8714369535446167
1.0	70460000.0	70470000.0	0.0	0.503200888633728	0.811488151550293
1.0	70480000.0	70490000.0	1.0	0.5827713012695312	0.8629512786865234
1.0	70490000.0	70500000.0	1.0	0.6512453556060791	0.9101764559745789
1.0	70620000.0	70630000.0	2.0	0.43256324529647827	0.7453684210777283
1.0	70660000.0	70670000.0	0.0	0.44152241945266724	0.7813138961791992
1.0	70860000.0	70870000.0	0.0	0.547333836555481	0.8393069505691528
1.0	70880000.0	70890000.0	0.0	0.33799630403518677	0.5727682709693909
1.0	70890000.0	70900000.0	0.0	0.3138524889945984	0.5052878856658936
1.0	70920000.0	70930000.0	1.0	0.6009534001350403	0.8752299547195435
1.0	70970000.0	70980000.0	0.0	0.5701978802680969	0.859394371509552
1.0	70980000.0	70990000.0	1.0	0.5879918336868286	0.8657832145690918
1.0	71100000.0	71110000.0	0.0	0.6893290281295776	0.9290152788162231
1.0	71210000.0	71220000.0	0.0	0.6861518621444702	0.9267336130142212
1.0	71240000.0	71250000.0	0.0	0.5533246397972107	0.8456494212150574
1.0	71290000.0	71300000.0	0.0	0.659001350402832	0.9100584983825684
1.0	71300000.0	71310000.0	1.0	0.5323342084884644	0.8309867978096008
1.0	71400000.0	71410000.0	1.0	0.6412904858589172	0.9020406007766724
1.0	71490000.0	71500000.0	0.0	0.7037433385848999	0.9422259330749512
1.0	71520000.0	71530000.0	0.0	0.508111834526062	0.830536961555481
1.0	71590000.0	71600000.0	0.0	0.78211510181427	0.9817621111869812
1.0	71650000.0	71660000.0	0.0	0.522546112537384	0.8246947526931763
1.0	71720000.0	71730000.0	0.0	0.6094604730606079	0.8793848752975464
1.0	71730000.0	71740000.0	1.0	0.47904711961746216	0.7906139492988586
1.0	71830000.0	71840000.0	0.0	0.5500281453132629	0.8469381332397461
1.0	71850000.0	71860000.0	0.0	0.774558424949646	0.9784925580024719
1.0	71890000.0	71900000.0	1.0	0.6132158041000366	0.8863481283187866
1.0	71910000.0	71920000.0	0.0	0.6781402826309204	0.9237529039382935
1.0	71920000.0	71930000.0	0.0	0.5281833410263062	0.8310165405273438
1.0	72030000.0	72040000.0	0.0	0.4774267077445984	0.7946669459342957
1.0	72060000.0	72070000.0	0.0	0.4963805079460144	0.80717533826828
1.0	72070000.0	72080000.0	0.0	0.49287348985671997	0.804676353931427
1.0	72110000.0	72120000.0	0.0	0.3685387670993805	0.6951281428337097
1.0	72150000.0	72160000.0	0.0	0.48674458265304565	0.7994408011436462
1.0	72180000.0	72190000.0	0.0	0.5058148503303528	0.8140409588813782
1.0	72240000.0	72250000.0	0.0	0.4523828625679016	0.7487857937812805
1.0	72270000.0	72280000.0	0.0	0.4857620298862457	0.7999255061149597
1.0	72320000.0	72330000.0	0.0	0.4382343292236328	0.7326012849807739
1.0	72360000.0	72370000.0	0.0	0.4863486886024475	0.7998334765434265
1.0	72370000.0	72380000.0	0.0	0.4803401827812195	0.7952439785003662
1.0	72400000.0	72410000.0	0.0	0.49380427598953247	0.8067556619644165
1.0	72410000.0	72420000.0	0.0	0.5378885269165039	0.8354781270027161
1.0	72490000.0	72500000.0	2.0	0.48525094985961914	0.8001583218574524
1.0	72500000.0	72510000.0	0.0	0.5149752497673035	0.8205183744430542
1.0	72510000.0	72520000.0	0.0	0.48998674750328064	0.8022906184196472
1.0	72530000.0	72540000.0	0.0	0.5152404308319092	0.820545494556427
1.0	72580000.0	72590000.0	0.0	0.4940505027770996	0.8056424260139465
1.0	72610000.0	72620000.0	1.0	0.61224764585495	0.8843490481376648
1.0	72630000.0	72640000.0	1.0	0.6203057765960693	0.887961208820343
1.0	72650000.0	72660000.0	1.0	0.482557475566864	0.8027025461196899
1.0	72670000.0	72680000.0	1.0	0.6161907911300659	0.8914848566055298
1.0	72680000.0	72690000.0	1.0	0.620571494102478	0.8959396481513977
1.0	72720000.0	72730000.0	0.0	0.6073805689811707	0.8884903788566589
1.0	72740000.0	72750000.0	0.0	0.5373491048812866	0.8425038456916809
1.0	72760000.0	72770000.0	1.0	0.5469405651092529	0.8482111692428589
1.0	72780000.0	72790000.0	0.0	0.4900357723236084	0.8079589605331421
1.0	72820000.0	72830000.0	1.0	0.5787419080734253	0.8629392385482788
1.0	72840000.0	72850000.0	1.0	0.5373539924621582	0.838472843170166
1.0	72930000.0	72940000.0	1.0	0.5682075023651123	0.8601282835006714
1.0	72960000.0	72970000.0	0.0	0.5768724679946899	0.8635337948799133
1.0	73030000.0	73040000.0	0.0	0.5275281667709351	0.8287147283554077
1.0	73040000.0	73050000.0	0.0	0.599280059337616	0.8713663816452026
1.0	73060000.0	73070000.0	0.0	0.5105723142623901	0.8180873990058899
1.0	73110000.0	73120000.0	3.0	0.5793083310127258	0.86207115650177
1.0	73130000.0	73140000.0	1.0	0.6974894404411316	0.9348973035812378
1.0	73210000.0	73220000.0	2.0	1.0005018711090088	1.1065906286239624
1.0	73270000.0	73280000.0	2.0	0.9315120577812195	1.0671675205230713
1.0	73290000.0	73300000.0	0.0	0.9549434781074524	1.0835368633270264
1.0	73460000.0	73470000.0	2.0	0.8316234350204468	1.0172293186187744
1.0	73470000.0	73480000.0	1.0	0.9166197776794434	1.060343861579895
1.0	73480000.0	73490000.0	0.0	0.9510871171951294	1.0824848413467407
1.0	73500000.0	73510000.0	1.0	0.9165061712265015	1.0656037330627441
1.0	73510000.0	73520000.0	4.0	0.8918581008911133	1.0457180738449097
1.0	73550000.0	73560000.0	0.0	0.9668515920639038	1.0827685594558716
1.0	73570000.0	73580000.0	1.0	0.9192905426025391	1.057294249534607
1.0	73630000.0	73640000.0	1.0	0.8135806322097778	0.9995973706245422
1.0	73830000.0	73840000.0	1.0	1.0947529077529907	1.152013897895813
1.0	73850000.0	73860000.0	2.0	1.1008646488189697	1.1556581258773804
1.0	73860000.0	73870000.0	2.0	1.1028592586517334	1.15641188621521
1.0	73890000.0	73900000.0	2.0	0.9769042134284973	1.095931053161621
1.0	73990000.0	74000000.0	0.0	0.9567322731018066	1.0826771259307861
1.0	74130000.0	74140000.0	1.0	0.9310815930366516	1.0714560747146606
1.0	74200000.0	74210000.0	0.0	0.8971613049507141	1.050408959388733
1.0	74220000.0	74230000.0	0.0	0.8842059969902039	1.0432360172271729
1.0	74250000.0	74260000.0	0.0	0.8354975581169128	1.0123827457427979
1.0	74260000.0	74270000.0	2.0	0.7028108239173889	0.9398643374443054
1.0	74320000.0	74330000.0	2.0	0.9240115880966187	1.0671859979629517
1.0	74340000.0	74350000.0	0.0	0.9516521692276001	1.083396553993225
1.0	74500000.0	74510000.0	4.0	0.9384294748306274	1.068914532661438
1.0	74520000.0	74530000.0	0.0	0.8687938451766968	1.0353946685791016
1.0	74540000.0	74550000.0	1.0	0.8517206907272339	1.0297796726226807
1.0	74660000.0	74670000.0	0.0	0.5161316990852356	0.827296257019043
1.0	74790000.0	74800000.0	0.0	0.4881688058376312	0.801110565662384
1.0	74800000.0	74810000.0	1.0	0.43117403984069824	0.7563139200210571
1.0	74880000.0	74890000.0	0.0	0.7593060731887817	0.9727017283439636
1.0	75000000.0	75010000.0	0.0	0.8063408732414246	1.00299870967865
1.0	75010000.0	75020000.0	2.0	0.8072094917297363	1.0026485919952393
1.0	75020000.0	75030000.0	0.0	0.8016970753669739	0.9967018365859985
1.0	75030000.0	75040000.0	0.0	0.8797443509101868	1.0395146608352661
1.0	75120000.0	75130000.0	2.0	0.665436863899231	0.9136162996292114
1.0	75150000.0	75160000.0	0.0	0.5952942967414856	0.8780258297920227
1.0	75180000.0	75190000.0	1.0	0.3550129532814026	0.6802927255630493
1.0	75200000.0	75210000.0	1.0	0.38700467348098755	0.7375178337097168
1.0	75240000.0	75250000.0	2.0	0.673156201839447	0.918756365776062
1.0	75250000.0	75260000.0	1.0	0.7416663765907288	0.9613006711006165
1.0	75350000.0	75360000.0	2.0	0.9644094705581665	1.0755559206008911
1.0	75400000.0	75410000.0	1.0	1.023216962814331	1.1126197576522827
1.0	75470000.0	75480000.0	1.0	1.1329219341278076	1.1635783910751343
1.0	75480000.0	75490000.0	2.0	1.1326717138290405	1.1671630144119263
1.0	75590000.0	75600000.0	1.0	1.0563234090805054	1.1334185600280762
1.0	75660000.0	75670000.0	0.0	0.9685236811637878	1.0900664329528809
1.0	75690000.0	75700000.0	2.0	0.9634103775024414	1.0894839763641357
1.0	75770000.0	75780000.0	3.0	0.6955925822257996	0.9324337244033813
1.0	75800000.0	75810000.0	1.0	0.6378036737442017	0.8980205655097961
1.0	75810000.0	75820000.0	2.0	0.660335898399353	0.9107867479324341
1.0	75890000.0	75900000.0	0.0	0.7957226037979126	0.9919934272766113
1.0	76050000.0	76060000.0	2.0	0.8864073753356934	1.0496617555618286
1.0	76200000.0	76210000.0	0.0	0.31349125504493713	0.5029798746109009
1.0	76230000.0	76240000.0	0.0	0.38731202483177185	0.7116623520851135
1.0	76260000.0	76270000.0	0.0	0.3154280483722687	0.5090828537940979
1.0	76300000.0	76310000.0	0.0	0.44971227645874023	0.7456405758857727
1.0	76330000.0	76340000.0	1.0	0.490732342004776	0.8033186197280884
1.0	76380000.0	76390000.0	1.0	0.5502533316612244	0.8425596952438354
1.0	76470000.0	76480000.0	1.0	0.4056170582771301	0.7039260268211365
1.0	76480000.0	76490000.0	1.0	0.5470142960548401	0.8397840261459351
1.0	76510000.0	76520000.0	0.0	0.61639404296875	0.8877460360527039
1.0	76560000.0	76570000.0	0.0	0.615750253200531	0.8907477259635925
1.0	76670000.0	76680000.0	0.0	0.8586478233337402	1.0364234447479248
1.0	76710000.0	76720000.0	1.0	0.6003811955451965	0.8802435994148254
1.0	76720000.0	76730000.0	0.0	0.6064114570617676	0.8842123746871948
1.0	76780000.0	76790000.0	1.0	0.5431351661682129	0.8457306623458862
1.0	76830000.0	76840000.0	0.0	0.6585591435432434	0.9159036874771118
1.0	76900000.0	76910000.0	0.0	0.5007658004760742	0.8125817179679871
1.0	76930000.0	76940000.0	1.0	0.48310336470603943	0.7993292808532715
1.0	76940000.0	76950000.0	1.0	0.4527391493320465	0.7672370672225952
1.0	77010000.0	77020000.0	1.0	0.588712215423584	0.8660593032836914
1.0	77030000.0	77040000.0	0.0	0.5235494375228882	0.8260589838027954
1.0	77050000.0	77060000.0	1.0	0.49434414505958557	0.8061615824699402
1.0	77110000.0	77120000.0	0.0	0.6664413213729858	0.9136033058166504
1.0	77120000.0	77130000.0	0.0	0.6180335879325867	0.88331139087677
1.0	77190000.0	77200000.0	0.0	0.512113094329834	0.8188818693161011
1.0	77210000.0	77220000.0	1.0	0.6246368885040283	0.8871971368789673
1.0	77250000.0	77260000.0	1.0	0.6353113055229187	0.8960589170455933
1.0	77380000.0	77390000.0	0.0	0.48113805055618286	0.7979955077171326
1.0	77400000.0	77410000.0	0.0	0.4056259095668793	0.7107822895050049
1.0	77410000.0	77420000.0	0.0	0.4081946313381195	0.7033399343490601
1.0	77480000.0	77490000.0	0.0	0.46344059705734253	0.7755181193351746
1.0	77550000.0	77560000.0	1.0	0.3159623444080353	0.5104754567146301
1.0	77600000.0	77610000.0	1.0	0.3209112584590912	0.5049852132797241
1.0	77650000.0	77660000.0	0.0	0.31594711542129517	0.5104352235794067
1.0	77670000.0	77680000.0	0.0	0.3974807560443878	0.6970942616462708
1.0	77700000.0	77710000.0	0.0	0.6366655230522156	0.8979572057723999
1.0	77810000.0	77820000.0	1.0	0.7151742577552795	0.9492441415786743
1.0	77850000.0	77860000.0	1.0	0.7789105176925659	0.9863748550415039
1.0	77860000.0	77870000.0	0.0	0.6511919498443604	0.9150031805038452
1.0	77880000.0	77890000.0	1.0	0.658062219619751	0.9145746231079102
1.0	77910000.0	77920000.0	1.0	0.5395184755325317	0.8377287983894348
1.0	77930000.0	77940000.0	0.0	0.486062228679657	0.8022723197937012
1.0	77940000.0	77950000.0	1.0	0.5033631324768066	0.812597393989563
1.0	77970000.0	77980000.0	0.0	0.4681890606880188	0.7880555987358093
1.0	78010000.0	78020000.0	0.0	0.44917240738868713	0.7465788125991821
1.0	78020000.0	78030000.0	0.0	0.3141435980796814	0.5059620141983032
1.0	78030000.0	78040000.0	0.0	0.31256103515625	0.5023804306983948
1.0	78080000.0	78090000.0	0.0	0.3134438693523407	0.5043572783470154
1.0	78110000.0	78120000.0	0.0	0.3121439814567566	0.5014544129371643
1.0	78210000.0	78220000.0	0.0	0.31566888093948364	0.5097030401229858
1.0	78300000.0	78310000.0	2.0	0.3125847280025482	0.5024327039718628
1.0	78310000.0	78320000.0	1.0	0.31242433190345764	0.5020772218704224
1.0	78440000.0	78450000.0	0.0	0.26460060477256775	0.40352267026901245
1.0	78450000.0	78460000.0	0.0	0.31129521131515503	0.49955907464027405
1.0	78460000.0	78470000.0	0.0	0.31569796800613403	0.5097784996032715
1.0	78470000.0	78480000.0	1.0	0.3406766951084137	0.5024837255477905
1.0	78530000.0	78540000.0	0.0	0.45892104506492615	0.7622979879379272
1.0	78570000.0	78580000.0	1.0	0.3664022982120514	0.583439826965332
1.0	78700000.0	78710000.0	3.0	0.495810329914093	0.8103605508804321
1.0	78830000.0	78840000.0	1.0	0.5813900828361511	0.8696441650390625
1.0	78880000.0	78890000.0	0.0	0.5310813784599304	0.8315832018852234
1.0	78970000.0	78980000.0	1.0	0.6403075456619263	0.9010854959487915
1.0	79000000.0	79010000.0	1.0	0.5659798979759216	0.8534108996391296
1.0	79020000.0	79030000.0	1.0	0.5981637835502625	0.8722359538078308
1.0	79030000.0	79040000.0	2.0	0.4948941767215729	0.806972861289978
1.0	79060000.0	79070000.0	0.0	0.5748804807662964	0.8628448247909546
1.0	79080000.0	79090000.0	0.0	0.5855661034584045	0.867691159248352
1.0	79120000.0	79130000.0	0.0	0.44443124532699585	0.7804856896400452
1.0	79170000.0	79180000.0	0.0	0.6252596974372864	0.8888658285140991
1.0	79190000.0	79200000.0	2.0	0.6983095407485962	0.9350311160087585
1.0	79200000.0	79210000.0	1.0	0.7117064595222473	0.9444606900215149
1.0	79230000.0	79240000.0	0.0	0.7657654881477356	0.9787033200263977
1.0	79350000.0	79360000.0	1.0	0.554266095161438	0.8519657850265503
1.0	79390000.0	79400000.0	0.0	0.7338693737983704	0.9595023989677429
1.0	79410000.0	79420000.0	0.0	0.693443775177002	0.9341716766357422
1.0	79490000.0	79500000.0	0.0	0.7287270426750183	0.9560947418212891
1.0	79500000.0	79510000.0	1.0	0.6989849805831909	0.9412466287612915
1.0	79770000.0	79780000.0	2.0	0.7501301765441895	0.9711019396781921
1.0	79800000.0	79810000.0	1.0	0.8258727192878723	1.0159231424331665
1.0	79810000.0	79820000.0	1.0	0.8155881762504578	1.010045051574707
1.0	80050000.0	80060000.0	0.0	0.7964920997619629	0.9987279176712036
1.0	80080000.0	80090000.0	0.0	0.889805018901825	1.049501657485962
1.0	80100000.0	80110000.0	1.0	0.7414789199829102	0.9652150869369507
1.0	80120000.0	80130000.0	0.0	0.7357202768325806	0.964424729347229
1.0	80130000.0	80140000.0	0.0	0.7497265338897705	0.9719799160957336
1.0	80200000.0	80210000.0	2.0	0.669378936290741	0.9162937998771667
1.0	80210000.0	80220000.0	3.0	0.6091790199279785	0.8782659769058228
1.0	80260000.0	80270000.0	0.0	0.7518607378005981	0.9664430618286133
1.0	80270000.0	80280000.0	0.0	0.6798686981201172	0.9265252351760864
1.0	80280000.0	80290000.0	0.0	0.6772564649581909	0.9247964024543762
1.0	80380000.0	80390000.0	1.0	0.6314302682876587	0.8920192718505859
1.0	80440000.0	80450000.0	1.0	0.4611057639122009	0.755973219871521
1.0	80490000.0	80500000.0	0.0	0.6259759664535522	0.8895971179008484
1.0	80550000.0	80560000.0	0.0	0.6081556081771851	0.87849360704422
1.0	80560000.0	80570000.0	1.0	0.6969665288925171	0.933066725730896
1.0	80710000.0	80720000.0	1.0	0.6872141361236572	0.9285064935684204
1.0	80720000.0	80730000.0	1.0	0.7314421534538269	0.9539386630058289
1.0	80730000.0	80740000.0	0.0	0.7411153316497803	0.9604605436325073
1.0	80750000.0	80760000.0	1.0	0.60636967420578	0.8771299123764038
1.0	80760000.0	80770000.0	0.0	0.6818280220031738	0.9241405725479126
1.0	80790000.0	80800000.0	1.0	0.6295877695083618	0.8923591375350952
1.0	80940000.0	80950000.0	0.0	0.6551111936569214	0.9075069427490234
1.0	80970000.0	80980000.0	0.0	0.7287305593490601	0.9528378248214722
1.0	81060000.0	81070000.0	2.0	0.8880000114440918	1.0420359373092651
1.0	81070000.0	81080000.0	2.0	0.8187128305435181	1.006489634513855
1.0	81110000.0	81120000.0	0.0	1.012648105621338	1.1133408546447754
1.0	81270000.0	81280000.0	0.0	0.7737184762954712	0.9829952120780945
1.0	81280000.0	81290000.0	0.0	0.7535794973373413	0.9718092083930969
1.0	81290000.0	81300000.0	1.0	0.7074170112609863	0.943364143371582
1.0	81330000.0	81340000.0	1.0	0.6352616548538208	0.8941046595573425
1.0	81360000.0	81370000.0	1.0	0.6913956999778748	0.9295215606689453
1.0	81630000.0	81640000.0	1.0	0.6872356534004211	0.928183913230896
1.0	81650000.0	81660000.0	0.0	0.5386790037155151	0.8364070653915405
1.0	81750000.0	81760000.0	0.0	0.5111970901489258	0.8172111511230469
1.0	81760000.0	81770000.0	1.0	0.5396490097045898	0.8365733027458191
1.0	81770000.0	81780000.0	1.0	0.4121679365634918	0.7141225934028625
1.0	81820000.0	81830000.0	0.0	0.6729356050491333	0.9221917390823364
1.0	81850000.0	81860000.0	1.0	0.5716243386268616	0.8598996996879578
1.0	81900000.0	81910000.0	0.0	0.6471561193466187	0.9051610827445984
1.0	81970000.0	81980000.0	1.0	0.46159425377845764	0.7674806118011475
1.0	82020000.0	82030000.0	0.0	0.5954878926277161	0.8725069165229797
1.0	82030000.0	82040000.0	1.0	0.5631908178329468	0.8521501421928406
1.0	82070000.0	82080000.0	0.0	0.6616647839546204	0.9143401980400085
1.0	82080000.0	82090000.0	4.0	0.5187814235687256	0.8225752115249634
1.0	82230000.0	82240000.0	0.0	0.5238107442855835	0.8273679614067078
1.0	82240000.0	82250000.0	2.0	0.47585463523864746	0.7930387258529663
1.0	82290000.0	82300000.0	0.0	0.31582754850387573	0.5101181268692017
1.0	82320000.0	82330000.0	1.0	0.3943919539451599	0.7022879123687744
1.0	82340000.0	82350000.0	0.0	0.3283969759941101	0.5450879335403442
1.0	82410000.0	82420000.0	1.0	0.43620023131370544	0.7771216630935669
1.0	82430000.0	82440000.0	0.0	0.41644778847694397	0.761572003364563
1.0	82520000.0	82530000.0	0.0	0.7312124371528625	0.9595178365707397
1.0	82560000.0	82570000.0	0.0	0.8899356722831726	1.0515097379684448
1.0	82570000.0	82580000.0	0.0	0.8997361063957214	1.0564775466918945
1.0	82580000.0	82590000.0	2.0	0.8423072695732117	1.0244804620742798
1.0	82590000.0	82600000.0	0.0	0.7180730700492859	0.9569140672683716
1.0	82660000.0	82670000.0	3.0	0.7310621738433838	0.9581354856491089
1.0	82720000.0	82730000.0	0.0	0.7230677604675293	0.9603167772293091
1.0	82730000.0	82740000.0	0.0	0.6759673953056335	0.9391009211540222
1.0	82760000.0	82770000.0	2.0	0.7341472506523132	0.9570700526237488
1.0	82780000.0	82790000.0	1.0	0.6455349922180176	0.9018715620040894
1.0	82830000.0	82840000.0	0.0	0.8502175211906433	1.0299394130706787
1.0	82870000.0	82880000.0	1.0	0.7918049097061157	0.9951777458190918
1.0	82960000.0	82970000.0	0.0	0.720714271068573	0.9506500959396362
1.0	82980000.0	82990000.0	1.0	0.6672775149345398	0.921740710735321
1.0	83020000.0	83030000.0	1.0	0.6840403079986572	0.9285092353820801
1.0	83100000.0	83110000.0	2.0	0.5794726610183716	0.8597317934036255
1.0	83160000.0	83170000.0	0.0	0.6306055188179016	0.8984484672546387
1.0	83200000.0	83210000.0	0.0	0.693355917930603	0.9327937960624695
1.0	83220000.0	83230000.0	2.0	0.595799446105957	0.8693803548812866
1.0	83270000.0	83280000.0	0.0	0.6962571144104004	0.9367800951004028
1.0	83320000.0	83330000.0	1.0	0.6363504528999329	0.8994282484054565
1.0	83330000.0	83340000.0	0.0	0.6311198472976685	0.8966917991638184
1.0	83440000.0	83450000.0	1.0	0.702343761920929	0.9395738840103149
1.0	83460000.0	83470000.0	3.0	0.5967177152633667	0.8869724273681641
1.0	83470000.0	83480000.0	2.0	0.7371420860290527	0.9633151888847351
1.0	83590000.0	83600000.0	1.0	0.4728609025478363	0.7765154838562012
1.0	83620000.0	83630000.0	0.0	0.42187485098838806	0.717104434967041
1.0	83790000.0	83800000.0	0.0	0.33100855350494385	0.458260715007782
1.0	83930000.0	83940000.0	0.0	0.3313944637775421	0.5295451879501343
1.0	84010000.0	84020000.0	0.0	0.45915254950523376	0.7588950395584106
1.0	84060000.0	84070000.0	0.0	0.6100717782974243	0.8809589147567749
1.0	84120000.0	84130000.0	1.0	0.5316880345344543	0.8304632902145386
1.0	84130000.0	84140000.0	0.0	0.47937527298927307	0.7918950915336609
1.0	84140000.0	84150000.0	1.0	0.4889867901802063	0.8021939992904663
1.0	84160000.0	84170000.0	1.0	0.5285478830337524	0.8297761082649231
1.0	84190000.0	84200000.0	1.0	0.4974418580532074	0.8085466623306274
1.0	84220000.0	84230000.0	0.0	0.4770537316799164	0.794135570526123
1.0	84240000.0	84250000.0	0.0	0.5631231665611267	0.8549861907958984
1.0	84280000.0	84290000.0	1.0	0.4507404863834381	0.7572116851806641
1.0	84440000.0	84450000.0	0.0	0.5475510358810425	0.8445415496826172
1.0	84460000.0	84470000.0	0.0	0.5646641850471497	0.8524519205093384
1.0	84670000.0	84680000.0	1.0	0.32676759362220764	0.49705615639686584
1.0	84730000.0	84740000.0	0.0	0.30199939012527466	0.4716087281703949
1.0	84850000.0	84860000.0	0.0	0.5091046094894409	0.8159300088882446
1.0	84900000.0	84910000.0	1.0	0.4789045751094818	0.7947744131088257
1.0	84980000.0	84990000.0	0.0	0.34006088972091675	0.5069607496261597
1.0	85000000.0	85010000.0	0.0	0.3135085105895996	0.5045022368431091
1.0	85010000.0	85020000.0	0.0	0.31490397453308105	0.5077754259109497
1.0	85100000.0	85110000.0	0.0	0.47719764709472656	0.7939325571060181
1.0	85110000.0	85120000.0	1.0	0.3389403223991394	0.5144509673118591
1.0	85150000.0	85160000.0	0.0	0.3756670355796814	0.7280051708221436
1.0	85190000.0	85200000.0	1.0	0.4753807485103607	0.7874559164047241
1.0	85270000.0	85280000.0	0.0	0.5705226063728333	0.8533540964126587
1.0	85370000.0	85380000.0	0.0	0.5086923837661743	0.8144387006759644
1.0	85380000.0	85390000.0	0.0	0.53145831823349	0.8292036056518555
1.0	85390000.0	85400000.0	1.0	0.504346489906311	0.8122904896736145
1.0	85410000.0	85420000.0	1.0	0.46413055062294006	0.7698927521705627
1.0	85420000.0	85430000.0	0.0	0.46158528327941895	0.773209273815155
1.0	85480000.0	85490000.0	0.0	0.5739389657974243	0.8557134866714478
1.0	85520000.0	85530000.0	0.0	0.5036513805389404	0.8122890591621399
1.0	85540000.0	85550000.0	0.0	0.57331383228302	0.8573607206344604
1.0	85600000.0	85610000.0	0.0	0.585483968257904	0.8725177645683289
1.0	85640000.0	85650000.0	1.0	0.4235977232456207	0.7350026369094849
1.0	85660000.0	85670000.0	2.0	0.2850848138332367	0.3709685206413269
1.0	85720000.0	85730000.0	1.0	0.3884596526622772	0.7386256456375122
1.0	85750000.0	85760000.0	0.0	0.4837403893470764	0.8013449907302856
1.0	85840000.0	85850000.0	0.0	0.4411631226539612	0.7678592801094055
1.0	85900000.0	85910000.0	0.0	0.482879638671875	0.8062002062797546
1.0	85940000.0	85950000.0	0.0	0.6701663136482239	0.9242809414863586
1.0	86080000.0	86090000.0	0.0	0.5668204426765442	0.861456036567688
1.0	86190000.0	86200000.0	0.0	0.5399929881095886	0.834123969078064
1.0	86310000.0	86320000.0	0.0	0.47057247161865234	0.7891324162483215
1.0	86350000.0	86360000.0	0.0	0.4861832559108734	0.8000727891921997
1.0	86400000.0	86410000.0	0.0	0.3905552327632904	0.7407018542289734
1.0	86480000.0	86490000.0	1.0	0.4581056535243988	0.7610161900520325
1.0	86510000.0	86520000.0	0.0	0.5108355283737183	0.8174626231193542
1.0	86520000.0	86530000.0	1.0	0.4192717969417572	0.7132611274719238
1.0	86570000.0	86580000.0	1.0	0.492161363363266	0.8044239282608032
1.0	86610000.0	86620000.0	0.0	0.515720009803772	0.8275675773620605
1.0	86660000.0	86670000.0	0.0	0.5293092131614685	0.8323813676834106
1.0	86740000.0	86750000.0	1.0	0.46722015738487244	0.7741559743881226
1.0	86790000.0	86800000.0	0.0	0.3852969706058502	0.6965165734291077
1.0	86920000.0	86930000.0	0.0	0.5221457481384277	0.824053943157196
1.0	86930000.0	86940000.0	1.0	0.47430935502052307	0.7918550372123718
1.0	86970000.0	86980000.0	0.0	0.44276389479637146	0.7413467764854431
1.0	86990000.0	87000000.0	0.0	0.5637478828430176	0.8528064489364624
1.0	87030000.0	87040000.0	1.0	0.6149808764457703	0.8817921876907349
1.0	87080000.0	87090000.0	0.0	0.5900783538818359	0.8688653707504272
1.0	87260000.0	87270000.0	0.0	0.32916930317878723	0.4247681498527527
1.0	87480000.0	87490000.0	1.0	0.31566497683525085	0.5096929669380188
1.0	87490000.0	87500000.0	0.0	0.3271048665046692	0.49616795778274536
1.0	87500000.0	87510000.0	0.0	0.33972424268722534	0.5218321681022644
1.0	87510000.0	87520000.0	0.0	0.3908175826072693	0.7076030969619751
1.0	87570000.0	87580000.0	2.0	0.31481248140335083	0.5075520873069763
1.0	87820000.0	87830000.0	0.0	0.4009673595428467	0.7118489146232605
1.0	88040000.0	88050000.0	0.0	0.5807216763496399	0.8625459671020508
1.0	88090000.0	88100000.0	0.0	0.5753377676010132	0.8594651222229004
1.0	88130000.0	88140000.0	2.0	0.6164630055427551	0.8865353465080261
1.0	88150000.0	88160000.0	1.0	0.5184160470962524	0.8257349133491516
1.0	88160000.0	88170000.0	1.0	0.6763508915901184	0.9200994372367859
1.0	88170000.0	88180000.0	0.0	0.5765511393547058	0.8636364936828613
1.0	88200000.0	88210000.0	3.0	0.5316448211669922	0.8334547281265259
1.0	88290000.0	88300000.0	0.0	0.4903284013271332	0.8053234815597534
1.0	88380000.0	88390000.0	0.0	0.574640154838562	0.8646175265312195
1.0	88500000.0	88510000.0	0.0	0.6220344305038452	0.8880611658096313
1.0	88520000.0	88530000.0	0.0	0.49960002303123474	0.8105126619338989
1.0	88540000.0	88550000.0	1.0	0.6075295805931091	0.8790971040725708
1.0	88640000.0	88650000.0	1.0	0.6568149328231812	0.9159299731254578
1.0	88660000.0	88670000.0	2.0	0.7275428175926208	0.9570906758308411
1.0	88690000.0	88700000.0	3.0	0.7165266871452332	0.9514598846435547
1.0	88710000.0	88720000.0	0.0	0.7982988357543945	0.9987594485282898
1.0	88760000.0	88770000.0	0.0	0.683266282081604	0.9342645406723022
1.0	88880000.0	88890000.0	1.0	0.8981316685676575	1.049341082572937
1.0	88920000.0	88930000.0	0.0	0.6426604986190796	0.9071136713027954
1.0	88950000.0	88960000.0	1.0	0.6573446989059448	0.9116060137748718
1.0	88970000.0	88980000.0	0.0	0.6428228616714478	0.9063655138015747
1.0	88990000.0	89000000.0	1.0	0.7295207977294922	0.9570597410202026
1.0	89040000.0	89050000.0	0.0	0.9091454744338989	1.061571478843689
1.0	89130000.0	89140000.0	1.0	0.6868990659713745	0.9303520321846008
1.0	89150000.0	89160000.0	1.0	0.3022395968437195	0.4725688397884369
1.0	89290000.0	89300000.0	0.0	0.31327420473098755	0.5039730072021484
1.0	89300000.0	89310000.0	0.0	0.3157166838645935	0.509828507900238
1.0	89340000.0	89350000.0	0.0	0.31380051374435425	0.5051676034927368
1.0	89370000.0	89380000.0	0.0	0.3966914415359497	0.6978833675384521
1.0	89430000.0	89440000.0	0.0	0.313306987285614	0.5040478110313416
1.0	89450000.0	89460000.0	0.0	0.3074939250946045	0.4901767373085022
1.0	89500000.0	89510000.0	0.0	0.4639095366001129	0.7648121118545532
1.0	89570000.0	89580000.0	0.0	0.31514033675193787	0.5083589553833008
1.0	89670000.0	89680000.0	0.0	0.5838338732719421	0.8664617538452148
1.0	89720000.0	89730000.0	0.0	0.5429448485374451	0.8453024625778198
1.0	89750000.0	89760000.0	0.0	0.6203582882881165	0.8877485394477844
1.0	89810000.0	89820000.0	0.0	0.5569901466369629	0.8539174795150757
1.0	89840000.0	89850000.0	2.0	0.5822772979736328	0.8631741404533386
1.0	89910000.0	89920000.0	1.0	0.5431342720985413	0.8385106921195984
1.0	89930000.0	89940000.0	0.0	0.5030346512794495	0.8121525049209595
1.0	89940000.0	89950000.0	1.0	0.4508577287197113	0.7466307282447815
1.0	90030000.0	90040000.0	0.0	0.32573387026786804	0.5092155337333679
1.0	90060000.0	90070000.0	0.0	0.3426729440689087	0.5877485275268555
1.0	90110000.0	90120000.0	0.0	0.4293348789215088	0.7246215343475342
1.0	90120000.0	90130000.0	0.0	0.35809797048568726	0.7129176259040833
1.0	90140000.0	90150000.0	0.0	0.449899822473526	0.7568726539611816
1.0	90300000.0	90310000.0	1.0	0.3253262937068939	0.5444467663764954
1.0	90330000.0	90340000.0	0.0	0.3144059479236603	0.5051435828208923
1.0	90370000.0	90380000.0	0.0	0.3106275200843811	0.4980415403842926
1.0	90400000.0	90410000.0	1.0	0.31562215089797974	0.5095807313919067
1.0	90470000.0	90480000.0	0.0	0.3131531774997711	0.5183779001235962
1.0	90510000.0	90520000.0	0.0	0.6030336618423462	0.8744953274726868
1.0	90580000.0	90590000.0	0.0	0.7389330863952637	0.9628443717956543
1.0	90750000.0	90760000.0	0.0	0.6962677240371704	0.9404476284980774
1.0	90780000.0	90790000.0	1.0	0.6126700639724731	0.8835029602050781
1.0	90870000.0	90880000.0	3.0	0.7279542684555054	0.9513147473335266
1.0	90900000.0	90910000.0	2.0	0.7968798875808716	0.9967705607414246
1.0	90940000.0	90950000.0	1.0	0.8642757534980774	1.0382697582244873
1.0	90970000.0	90980000.0	1.0	0.9232462644577026	1.069622278213501
1.0	91050000.0	91060000.0	3.0	0.9981759190559387	1.098479151725769
1.0	91080000.0	91090000.0	4.0	0.8828360438346863	1.0467828512191772
1.0	91140000.0	91150000.0	0.0	0.9531118273735046	1.0809561014175415
1.0	91170000.0	91180000.0	1.0	0.6930607557296753	0.9320613145828247
1.0	91340000.0	91350000.0	1.0	0.5799270272254944	0.8634757995605469
1.0	91400000.0	91410000.0	1.0	0.31525325775146484	0.5086408257484436
1.0	91470000.0	91480000.0	0.0	0.3844764828681946	0.7354265451431274
1.0	91620000.0	91630000.0	0.0	0.5097529888153076	0.8160726428031921
1.0	91660000.0	91670000.0	0.0	0.5319505929946899	0.8315919041633606
1.0	91780000.0	91790000.0	1.0	0.48741236329078674	0.8006769418716431
1.0	91850000.0	91860000.0	0.0	0.4449193477630615	0.7830464243888855
1.0	91860000.0	91870000.0	3.0	0.47523361444473267	0.7864385843276978
1.0	91920000.0	91930000.0	0.0	0.5096337199211121	0.8176736831665039
1.0	92020000.0	92030000.0	0.0	0.4354441165924072	0.730849027633667
1.0	92060000.0	92070000.0	1.0	0.3153437376022339	0.5088689923286438
1.0	92190000.0	92200000.0	0.0	0.3321686387062073	0.5801228880882263
1.0	92230000.0	92240000.0	1.0	0.3131166100502014	0.49043598771095276
1.0	92250000.0	92260000.0	0.0	0.3171341121196747	0.5625576972961426
1.0	92280000.0	92290000.0	0.0	0.31539779901504517	0.5090058445930481
1.0	92310000.0	92320000.0	2.0	0.3146255314350128	0.5071009397506714
1.0	92320000.0	92330000.0	0.0	0.31858396530151367	0.5762585401535034
1.0	92430000.0	92440000.0	0.0	0.5114939212799072	0.8180645108222961
1.0	92440000.0	92450000.0	0.0	0.5533444881439209	0.844979465007782
1.0	92470000.0	92480000.0	0.0	0.6057115197181702	0.875151515007019
1.0	92490000.0	92500000.0	1.0	0.5631149411201477	0.8513410687446594
1.0	92520000.0	92530000.0	0.0	0.516594648361206	0.8216865658760071
1.0	92770000.0	92780000.0	0.0	0.31330209970474243	0.5040355920791626
1.0	92800000.0	92810000.0	0.0	0.31312280893325806	0.49303507804870605
1.0	92990000.0	93000000.0	0.0	0.31426098942756653	0.5062371492385864
1.0	93060000.0	93070000.0	1.0	0.3145424723625183	0.5069023370742798
1.0	93070000.0	93080000.0	0.0	0.3147047162055969	0.5072914958000183
1.0	93100000.0	93110000.0	1.0	0.3149247169494629	0.5078259706497192
1.0	93140000.0	93150000.0	0.0	0.31239625811576843	0.5020149946212769
1.0	93190000.0	93200000.0	1.0	0.31422990560531616	0.5061632394790649
1.0	93240000.0	93250000.0	0.0	0.3418385088443756	0.5785821080207825
1.0	93270000.0	93280000.0	0.0	0.4038528501987457	0.6985902190208435
1.0	93380000.0	93390000.0	1.0	0.3152782618999481	0.5087038278579712
1.0	93390000.0	93400000.0	0.0	0.31381452083587646	0.5059734582901001
1.0	93400000.0	93410000.0	0.0	0.3136710226535797	0.5048717260360718
1.0	93460000.0	93470000.0	0.0	0.4192911684513092	0.7637287378311157
1.0	93500000.0	93510000.0	0.0	0.48806843161582947	0.8014681935310364
1.0	93510000.0	93520000.0	0.0	0.5043143033981323	0.812908947467804
1.0	93710000.0	93720000.0	0.0	0.3152770400047302	0.5087008476257324
1.0	93780000.0	93790000.0	0.0	0.3608115315437317	0.6273015141487122
1.0	93880000.0	93890000.0	1.0	0.4576302170753479	0.7726126909255981
1.0	93920000.0	93930000.0	0.0	0.4203007221221924	0.7645207643508911
1.0	94000000.0	94010000.0	1.0	0.3158683776855469	0.510225772857666
1.0	94020000.0	94030000.0	0.0	0.3119533061981201	0.49555960297584534
1.0	94190000.0	94200000.0	0.0	0.31480732560157776	0.5075408220291138
1.0	94270000.0	94280000.0	1.0	0.33929920196533203	0.6333813667297363
1.0	94360000.0	94370000.0	0.0	0.3130430579185486	0.4927127957344055
1.0	94460000.0	94470000.0	0.0	0.48205095529556274	0.7978017926216125
1.0	94610000.0	94620000.0	0.0	0.5157358050346375	0.8247343897819519
1.0	94680000.0	94690000.0	0.0	0.44907045364379883	0.7687018513679504
1.0	94700000.0	94710000.0	2.0	0.3655035197734833	0.7189747095108032
1.0	94720000.0	94730000.0	0.0	0.5281467437744141	0.8320426940917969
1.0	94730000.0	94740000.0	0.0	0.464040607213974	0.7890046238899231
1.0	94790000.0	94800000.0	0.0	0.49060186743736267	0.8035463094711304
1.0	94810000.0	94820000.0	1.0	0.5072363018989563	0.8146690130233765
1.0	94880000.0	94890000.0	0.0	0.3624076545238495	0.7163853645324707
1.0	94890000.0	94900000.0	0.0	0.3137547969818115	0.49885883927345276
1.0	94990000.0	95000000.0	0.0	0.31171464920043945	0.4841575622558594
1.0	95020000.0	95030000.0	0.0	0.46622219681739807	0.7760913372039795
1.0	95060000.0	95070000.0	0.0	0.498795747756958	0.8089244961738586
1.0	95120000.0	95130000.0	0.0	0.3193346858024597	0.5880033373832703
1.0	95130000.0	95140000.0	0.0	0.46724367141723633	0.7767287492752075
1.0	95140000.0	95150000.0	1.0	0.505113422870636	0.8143529891967773
1.0	95180000.0	95190000.0	1.0	0.43695250153541565	0.731277585029602
1.0	95220000.0	95230000.0	0.0	0.3915006220340729	0.7183663249015808
1.0	95260000.0	95270000.0	0.0	0.3796336054801941	0.7048922777175903
1.0	95300000.0	95310000.0	0.0	0.45209693908691406	0.7499016523361206
1.0	95310000.0	95320000.0	1.0	0.4022093713283539	0.7060816884040833
1.0	95330000.0	95340000.0	0.0	0.3200705349445343	0.5406296849250793
1.0	95410000.0	95420000.0	0.0	0.316039502620697	0.5106829404830933
1.0	95490000.0	95500000.0	0.0	0.3205644488334656	0.5050714612007141
1.0	95570000.0	95580000.0	1.0	0.4835893213748932	0.7980330586433411
1.0	95600000.0	95610000.0	0.0	0.44521665573120117	0.7500873804092407
1.0	95670000.0	95680000.0	0.0	0.4571065306663513	0.7719922661781311
1.0	95680000.0	95690000.0	0.0	0.49093562364578247	0.8035629391670227
1.0	95710000.0	95720000.0	0.0	0.32063573598861694	0.5525630712509155
1.0	95770000.0	95780000.0	1.0	0.5051862001419067	0.8135665655136108
1.0	95780000.0	95790000.0	0.0	0.5783239603042603	0.8589604496955872
1.0	95840000.0	95850000.0	0.0	0.6678849458694458	0.9167979955673218
1.0	95950000.0	95960000.0	1.0	0.8762702941894531	1.0416661500930786
1.0	95990000.0	96000000.0	1.0	0.9788435697555542	1.0977048873901367
1.0	96050000.0	96060000.0	0.0	0.9715005159378052	1.095151424407959
1.0	96070000.0	96080000.0	2.0	0.8030216097831726	1.0027987957000732
1.0	96100000.0	96110000.0	0.0	0.9211685061454773	1.0697842836380005
1.0	96310000.0	96320000.0	2.0	0.7746352553367615	0.9833282232284546
1.0	96330000.0	96340000.0	1.0	0.7565432786941528	0.9734662771224976
1.0	96430000.0	96440000.0	0.0	0.7408690452575684	0.9645456075668335
1.0	96510000.0	96520000.0	0.0	0.6940716505050659	0.9355883598327637
1.0	96520000.0	96530000.0	0.0	0.6480008363723755	0.9146649241447449
1.0	96530000.0	96540000.0	2.0	0.6997395157814026	0.935612678527832
1.0	96560000.0	96570000.0	2.0	0.6901196837425232	0.9309563636779785
1.0	96580000.0	96590000.0	1.0	0.6219171285629272	0.8910542726516724
1.0	96590000.0	96600000.0	1.0	0.7015281915664673	0.940504252910614
1.0	96600000.0	96610000.0	1.0	0.6522800922393799	0.9145866632461548
1.0	96660000.0	96670000.0	1.0	0.7602217793464661	0.9781926274299622
1.0	96670000.0	96680000.0	0.0	0.7649849653244019	0.97614586353302
1.0	96710000.0	96720000.0	0.0	0.5753334760665894	0.8682297468185425
1.0	96740000.0	96750000.0	3.0	0.5598934292793274	0.8497452735900879
1.0	96780000.0	96790000.0	0.0	0.6598164439201355	0.9156567454338074
1.0	96960000.0	96970000.0	0.0	0.5441752672195435	0.8399510383605957
1.0	97030000.0	97040000.0	0.0	0.46989578008651733	0.7783713340759277
1.0	97090000.0	97100000.0	0.0	0.5714375376701355	0.8563264608383179
1.0	97110000.0	97120000.0	0.0	0.5474885702133179	0.8419249653816223
1.0	97130000.0	97140000.0	0.0	0.6550443768501282	0.9076768755912781
1.0	97150000.0	97160000.0	0.0	0.5268614888191223	0.8289324641227722
1.0	97350000.0	97360000.0	0.0	0.5811364054679871	0.8606603741645813
1.0	97360000.0	97370000.0	0.0	0.5644770264625549	0.8537742495536804
1.0	97390000.0	97400000.0	2.0	0.502728283405304	0.810958206653595
1.0	97480000.0	97490000.0	0.0	0.6170899271965027	0.8880901336669922
1.0	97530000.0	97540000.0	1.0	0.4881311357021332	0.8032083511352539
1.0	97550000.0	97560000.0	1.0	0.35633617639541626	0.6842150688171387
1.0	97600000.0	97610000.0	0.0	0.35652783513069153	0.6837169528007507
1.0	97630000.0	97640000.0	1.0	0.3858396112918854	0.7166135907173157
1.0	97640000.0	97650000.0	0.0	0.3671666979789734	0.6645094752311707
1.0	97710000.0	97720000.0	0.0	0.3154561221599579	0.5091540813446045
1.0	97730000.0	97740000.0	0.0	0.4036351144313812	0.6993392705917358
1.0	97740000.0	97750000.0	0.0	0.4172324240207672	0.7131277918815613
1.0	97790000.0	97800000.0	1.0	0.40079665184020996	0.6972852349281311
1.0	97810000.0	97820000.0	0.0	0.37425509095191956	0.7001500725746155
1.0	97830000.0	97840000.0	1.0	0.33667927980422974	0.5595812797546387
1.0	97890000.0	97900000.0	0.0	0.3518831431865692	0.5975870490074158
1.0	97990000.0	98000000.0	0.0	0.45325565338134766	0.7488588094711304
1.0	98110000.0	98120000.0	0.0	0.4673362672328949	0.7905247807502747
1.0	98150000.0	98160000.0	1.0	0.33372044563293457	0.5723910331726074
1.0	98160000.0	98170000.0	0.0	0.497575581073761	0.8084220886230469
1.0	98170000.0	98180000.0	0.0	0.48457303643226624	0.8008022308349609
1.0	98210000.0	98220000.0	0.0	0.45043906569480896	0.7801865935325623
1.0	98230000.0	98240000.0	1.0	0.4519783854484558	0.7812012434005737
1.0	98260000.0	98270000.0	1.0	0.45730170607566833	0.7841960191726685
1.0	98320000.0	98330000.0	0.0	0.5202676653862	0.8367838859558105
1.0	98410000.0	98420000.0	1.0	0.5894394516944885	0.8692787885665894
1.0	98420000.0	98430000.0	1.0	0.5506156086921692	0.843004584312439
1.0	98440000.0	98450000.0	0.0	0.5266751050949097	0.8286765217781067
1.0	98450000.0	98460000.0	0.0	0.5603367686271667	0.8498132824897766
1.0	98460000.0	98470000.0	0.0	0.5402551889419556	0.8380358815193176
1.0	98530000.0	98540000.0	0.0	0.6989663243293762	0.938855767250061
1.0	98560000.0	98570000.0	0.0	0.7480718493461609	0.9651848673820496
1.0	98640000.0	98650000.0	2.0	0.7188199758529663	0.9533834457397461
1.0	98660000.0	98670000.0	1.0	0.7501797676086426	0.9751831293106079
1.0	98680000.0	98690000.0	0.0	0.7632412314414978	0.9805526733398438
1.0	98700000.0	98710000.0	0.0	0.7233415842056274	0.9537817239761353
1.0	98720000.0	98730000.0	1.0	0.6503813862800598	0.9075118899345398
1.0	98760000.0	98770000.0	0.0	0.639424204826355	0.9041757583618164
1.0	98780000.0	98790000.0	2.0	0.5199187994003296	0.8256292343139648
1.0	98800000.0	98810000.0	1.0	0.5804376006126404	0.8622808456420898
1.0	98810000.0	98820000.0	2.0	0.5492442846298218	0.841717541217804
1.0	98840000.0	98850000.0	1.0	0.5814629793167114	0.8633936047554016
1.0	98920000.0	98930000.0	2.0	0.5001071691513062	0.8093823194503784
1.0	99110000.0	99120000.0	1.0	0.7438325881958008	0.9664070010185242
1.0	99160000.0	99170000.0	0.0	0.47484833002090454	0.8029863238334656
1.0	99310000.0	99320000.0	1.0	0.7002110481262207	0.9357213973999023
1.0	99540000.0	99550000.0	0.0	0.750968337059021	0.9668034315109253
1.0	99560000.0	99570000.0	1.0	0.5650252103805542	0.8523979187011719
1.0	99570000.0	99580000.0	0.0	0.5493629574775696	0.841879665851593
1.0	99640000.0	99650000.0	0.0	0.5149654746055603	0.8258716464042664
1.0	99650000.0	99660000.0	0.0	0.6331855654716492	0.8942096829414368
1.0	99670000.0	99680000.0	0.0	0.5362508893013	0.8343402743339539
1.0	99680000.0	99690000.0	0.0	0.6157838106155396	0.8824900388717651
1.0	99710000.0	99720000.0	0.0	0.567284345626831	0.8527723550796509
1.0	99730000.0	99740000.0	0.0	0.5478379726409912	0.8424485325813293
1.0	99810000.0	99820000.0	0.0	0.6398400068283081	0.9026699066162109
1.0	99840000.0	99850000.0	2.0	0.5819985866546631	0.8645746111869812
1.0	99850000.0	99860000.0	0.0	0.511510968208313	0.8168665766716003
1.0	99950000.0	99960000.0	0.0	0.48474282026290894	0.7989133596420288
1.0	100050000.0	100060000.0	0.0	0.45621514320373535	0.7587089538574219
1.0	100180000.0	100190000.0	0.0	0.3138939142227173	0.5053830146789551
1.0	100190000.0	100200000.0	0.0	0.31510135531425476	0.5082612633705139
1.0	100200000.0	100210000.0	0.0	0.3098607361316681	0.4714210033416748
1.0	100220000.0	100230000.0	0.0	0.3316517472267151	0.5553867220878601
1.0	100320000.0	100330000.0	0.0	0.3128720819950104	0.4913833737373352
1.0	100340000.0	100350000.0	0.0	0.3285192549228668	0.6229708194732666
1.0	100350000.0	100360000.0	1.0	0.31277376413345337	0.504919707775116
1.0	100370000.0	100380000.0	0.0	0.3276374340057373	0.5955066680908203
1.0	100440000.0	100450000.0	1.0	0.3155227303504944	0.5093244910240173
1.0	100500000.0	100510000.0	0.0	0.38148507475852966	0.7325601577758789
1.0	100510000.0	100520000.0	0.0	0.3132222890853882	0.5038574934005737
1.0	100560000.0	100570000.0	0.0	0.31358933448791504	0.504686176776886
1.0	100600000.0	100610000.0	0.0	0.31301555037498474	0.5033935308456421
1.0	100620000.0	100630000.0	0.0	0.3142905831336975	0.5063058137893677
1.0	100640000.0	100650000.0	1.0	0.3151548504829407	0.5083948373794556
1.0	100700000.0	100710000.0	0.0	0.3146022856235504	0.5070458650588989
1.0	100780000.0	100790000.0	1.0	0.39659902453422546	0.6936564445495605
1.0	100810000.0	100820000.0	0.0	0.40913423895835876	0.7552840709686279
1.0	100820000.0	100830000.0	1.0	0.31418514251708984	0.497749000787735
1.0	100910000.0	100920000.0	0.0	0.34302404522895813	0.42131584882736206
1.0	100950000.0	100960000.0	0.0	0.4408169686794281	0.7369006872177124
1.0	100970000.0	100980000.0	0.0	0.37038320302963257	0.5823537707328796
1.0	101000000.0	101010000.0	1.0	0.4788528084754944	0.7947648763656616
1.0	101070000.0	101080000.0	0.0	0.47994691133499146	0.794769287109375
1.0	101170000.0	101180000.0	1.0	0.4713514447212219	0.7957128882408142
1.0	101320000.0	101330000.0	0.0	0.4934355616569519	0.8052970767021179
1.0	101340000.0	101350000.0	0.0	0.3143708109855652	0.5064949989318848
1.0	101350000.0	101360000.0	1.0	0.3111821711063385	0.49930471181869507
1.0	101370000.0	101380000.0	0.0	0.31305131316185	0.5034741163253784
1.0	101380000.0	101390000.0	1.0	0.3139764666557312	0.5055743455886841
1.0	101410000.0	101420000.0	0.0	0.31331393122673035	0.5158329010009766
1.0	101470000.0	101480000.0	0.0	0.3202770948410034	0.5902156829833984
1.0	101530000.0	101540000.0	1.0	0.4646090567111969	0.7894972562789917
1.0	101600000.0	101610000.0	1.0	0.5574847459793091	0.8599823117256165
1.0	101620000.0	101630000.0	1.0	0.6423725485801697	0.9082549810409546
1.0	101690000.0	101700000.0	0.0	0.7192735075950623	0.9565510749816895
1.0	101720000.0	101730000.0	0.0	0.7424478530883789	0.964219868183136
1.0	101780000.0	101790000.0	2.0	0.8135477304458618	1.0100136995315552
1.0	101830000.0	101840000.0	1.0	0.5808195471763611	0.8812335729598999
1.0	101840000.0	101850000.0	1.0	0.8318185806274414	1.0152164697647095
1.0	101860000.0	101870000.0	1.0	0.8513869047164917	1.0310676097869873
1.0	101950000.0	101960000.0	0.0	0.6004701852798462	0.8878723382949829
1.0	102010000.0	102020000.0	0.0	0.6079967617988586	0.8869134783744812
1.0	102050000.0	102060000.0	1.0	0.6432973146438599	0.8997576832771301
1.0	102070000.0	102080000.0	1.0	0.7833746075630188	0.985869288444519
1.0	102120000.0	102130000.0	1.0	0.9328420758247375	1.0614678859710693
1.0	102170000.0	102180000.0	1.0	0.713241457939148	0.9454839825630188
1.0	102210000.0	102220000.0	2.0	0.7402146458625793	0.9603910446166992
1.0	102230000.0	102240000.0	2.0	0.7936805486679077	0.9957942962646484
1.0	102260000.0	102270000.0	0.0	0.9314719438552856	1.0721796751022339
1.0	102280000.0	102290000.0	4.0	0.7416220307350159	0.9642537236213684
1.0	102290000.0	102300000.0	1.0	0.8610062599182129	1.0318087339401245
1.0	102320000.0	102330000.0	2.0	0.7858606576919556	0.985984206199646
1.0	102380000.0	102390000.0	0.0	0.8242306709289551	1.011997103691101
1.0	102390000.0	102400000.0	0.0	0.8537710905075073	1.0249919891357422
1.0	102440000.0	102450000.0	1.0	0.9014290571212769	1.0531880855560303
1.0	102660000.0	102670000.0	0.0	0.9140067100524902	1.0587308406829834
1.0	102680000.0	102690000.0	0.0	1.0054341554641724	1.1046345233917236
1.0	102790000.0	102800000.0	2.0	1.0384782552719116	1.124085783958435
1.0	102910000.0	102920000.0	0.0	0.9807575345039368	1.0972168445587158
1.0	103000000.0	103010000.0	2.0	0.9820977449417114	1.099445104598999
1.0	103070000.0	103080000.0	0.0	1.1264278888702393	1.1703144311904907
1.0	103080000.0	103090000.0	1.0	1.1963740587234497	1.20124089717865
1.0	103200000.0	103210000.0	0.0	1.120149850845337	1.1654102802276611
1.0	103280000.0	103290000.0	2.0	0.9116359949111938	1.065346360206604
1.0	103460000.0	103470000.0	3.0	0.6925886273384094	0.9361822009086609
1.0	103490000.0	103500000.0	1.0	0.7786016464233398	0.9868096113204956
1.0	103540000.0	103550000.0	4.0	0.9277853965759277	1.0640182495117188
1.0	103580000.0	103590000.0	2.0	1.061469316482544	1.1403924226760864
1.0	103620000.0	103630000.0	1.0	1.160152792930603	1.184964895248413
1.0	103630000.0	103640000.0	4.0	1.0529612302780151	1.1350164413452148
1.0	103760000.0	103770000.0	1.0	0.6288870573043823	0.8900876045227051
1.0	103780000.0	103790000.0	0.0	0.5043647885322571	0.8163374662399292
1.0	104050000.0	104060000.0	2.0	0.6552185416221619	0.9134269952774048
1.0	104060000.0	104070000.0	0.0	0.6288401484489441	0.8833723068237305
1.0	104080000.0	104090000.0	2.0	0.4635957181453705	0.7938134074211121
1.0	104090000.0	104100000.0	0.0	0.506936252117157	0.8301591873168945
1.0	104330000.0	104340000.0	0.0	1.139195203781128	1.1734994649887085
1.0	104390000.0	104400000.0	3.0	1.2948143482208252	1.2395557165145874
1.0	104400000.0	104410000.0	3.0	1.3768751621246338	1.2690327167510986
1.0	104420000.0	104430000.0	3.0	1.209580421447754	1.205052137374878
1.0	104430000.0	104440000.0	2.0	1.3921658992767334	1.2791929244995117
1.0	104440000.0	104450000.0	0.0	1.4696321487426758	1.3085719347000122
1.0	104500000.0	104510000.0	2.0	1.4145193099975586	1.2866750955581665
1.0	104570000.0	104580000.0	2.0	1.163245439529419	1.1841976642608643
1.0	104630000.0	104640000.0	2.0	1.3285831212997437	1.254609227180481
1.0	104660000.0	104670000.0	0.0	1.2641102075576782	1.2300715446472168
1.0	104700000.0	104710000.0	3.0	1.2200186252593994	1.2091444730758667
1.0	104790000.0	104800000.0	3.0	1.2214524745941162	1.2112699747085571
1.0	104810000.0	104820000.0	1.0	1.180560827255249	1.1922433376312256
1.0	104860000.0	104870000.0	1.0	1.1647465229034424	1.1828649044036865
1.0	104960000.0	104970000.0	1.0	1.142019510269165	1.1734968423843384
1.0	105010000.0	105020000.0	1.0	1.3053089380264282	1.2443037033081055
1.0	105030000.0	105040000.0	2.0	1.315308928489685	1.2454566955566406
1.0	105230000.0	105240000.0	1.0	1.055391788482666	1.1319663524627686
1.0	105340000.0	105350000.0	1.0	1.0070536136627197	1.1073209047317505
1.0	105370000.0	105380000.0	0.0	1.083519458770752	1.147186279296875
1.0	105410000.0	105420000.0	1.0	0.9330662488937378	1.0736175775527954
1.0	105420000.0	105430000.0	2.0	0.933811366558075	1.0674594640731812
1.0	105560000.0	105570000.0	3.0	1.0170081853866577	1.1111935377120972
1.0	105660000.0	105670000.0	2.0	1.126268982887268	1.166424036026001
1.0	105710000.0	105720000.0	0.0	1.1060231924057007	1.1603363752365112
1.0	105730000.0	105740000.0	1.0	0.9858620762825012	1.0991036891937256
1.0	105820000.0	105830000.0	1.0	1.065847396850586	1.135866403579712
1.0	105870000.0	105880000.0	0.0	1.1420830488204956	1.175348162651062
1.0	105950000.0	105960000.0	0.0	1.25982666015625	1.2248269319534302
1.0	105970000.0	105980000.0	1.0	1.1110156774520874	1.157785415649414
1.0	106050000.0	106060000.0	2.0	1.2805684804916382	1.2351548671722412
1.0	106070000.0	106080000.0	0.0	1.3361117839813232	1.2591463327407837
1.0	106080000.0	106090000.0	4.0	1.226987600326538	1.2145915031433105
1.0	106100000.0	106110000.0	5.0	1.2549378871917725	1.226640224456787
1.0	106170000.0	106180000.0	1.0	1.2139482498168945	1.2076120376586914
1.0	106200000.0	106210000.0	1.0	1.0532265901565552	1.1318864822387695
1.0	106230000.0	106240000.0	1.0	1.1255078315734863	1.1664140224456787
1.0	106400000.0	106410000.0	2.0	1.2349603176116943	1.2151776552200317
1.0	106440000.0	106450000.0	3.0	1.221962332725525	1.2077715396881104
1.0	106470000.0	106480000.0	0.0	1.2963244915008545	1.2396008968353271
1.0	106520000.0	106530000.0	1.0	1.2443959712982178	1.209993600845337
1.0	106570000.0	106580000.0	1.0	1.0562384128570557	1.1254304647445679
1.0	106600000.0	106610000.0	2.0	1.0478684902191162	1.1304811239242554
1.0	106620000.0	106630000.0	0.0	1.1825096607208252	1.191757321357727
1.0	106740000.0	106750000.0	1.0	1.1319886445999146	1.1722558736801147
1.0	106760000.0	106770000.0	1.0	1.118622064590454	1.1657397747039795
1.0	106770000.0	106780000.0	3.0	1.1327171325683594	1.1677299737930298
1.0	106790000.0	106800000.0	2.0	1.1290957927703857	1.1674327850341797
1.0	106820000.0	106830000.0	0.0	1.1973044872283936	1.201878547668457
1.0	106840000.0	106850000.0	2.0	1.1261017322540283	1.1600267887115479
1.0	106860000.0	106870000.0	0.0	1.1717106103897095	1.1863579750061035
1.0	106990000.0	107000000.0	1.0	1.1446678638458252	1.1740554571151733
1.0	107040000.0	107050000.0	2.0	0.9915396571159363	1.1015582084655762
1.0	107050000.0	107060000.0	1.0	0.9938739538192749	1.1057703495025635
1.0	107090000.0	107100000.0	1.0	1.0237013101577759	1.1171804666519165
1.0	107100000.0	107110000.0	1.0	0.9983317255973816	1.1069698333740234
1.0	107120000.0	107130000.0	0.0	0.9798212051391602	1.0964195728302002
1.0	107140000.0	107150000.0	0.0	0.9304282069206238	1.070947527885437
1.0	107200000.0	107210000.0	1.0	0.8410008549690247	1.0161608457565308
1.0	107300000.0	107310000.0	0.0	0.781108021736145	0.9858306050300598
1.0	107320000.0	107330000.0	0.0	0.8268529772758484	1.0103050470352173
1.0	107400000.0	107410000.0	1.0	0.8481748700141907	1.0256937742233276
1.0	107430000.0	107440000.0	1.0	0.9337654113769531	1.0749225616455078
1.0	107450000.0	107460000.0	1.0	0.9543798565864563	1.0845210552215576
1.0	107530000.0	107540000.0	0.0	0.912263035774231	1.0625911951065063
1.0	107540000.0	107550000.0	2.0	0.8059212565422058	1.0028889179229736
1.0	107570000.0	107580000.0	1.0	0.8463391065597534	1.0232435464859009
1.0	107580000.0	107590000.0	0.0	0.8348079919815063	1.0182268619537354
1.0	107670000.0	107680000.0	1.0	0.6607855558395386	0.9113720655441284
1.0	107730000.0	107740000.0	0.0	0.5535703897476196	0.8464224934577942
1.0	107870000.0	107880000.0	2.0	0.5630276799201965	0.850450873374939
1.0	107910000.0	107920000.0	0.0	0.6559092402458191	0.907988429069519
1.0	107950000.0	107960000.0	0.0	0.6408042311668396	0.8983795046806335
[truncated: 47,559 more rows]
