# Supplementary material for: Genome-wide mapping of somatic mutation rates uncovers drivers of cancer
Source: Nat Biotechnol. 2022 Jun 20;40(11):1634–43. doi: 10.1038/s41587-022-01353-8 (PMC9646522; doi:10.1038/s41587-022-01353-8)
Supplement: Supplementary file 4 — Regions and model predictions for each fold of each cancer for which a deep learning model was trained. Regions that were filtered are also listed along with their respective model predictions. [file 41587_2022_1353_MOESM4_ESM.zip › kfold_results/Bone-Leiomyo/fold_4.txt]

CHROM	START	END	Y_TRUE	Y_PRED	STD
1.0	850000.0	860000.0	2.0	0.4584272503852844	0.6842109560966492
1.0	860000.0	870000.0	2.0	0.47358494997024536	0.7040043473243713
1.0	930000.0	940000.0	0.0	0.5809873342514038	0.7666223645210266
1.0	970000.0	980000.0	0.0	0.4719959795475006	0.6541171669960022
1.0	1000000.0	1010000.0	1.0	0.5262934565544128	0.7698759436607361
1.0	1010000.0	1020000.0	1.0	0.3401471674442291	0.5087057948112488
1.0	1070000.0	1080000.0	0.0	0.5770370364189148	0.7627825736999512
1.0	1090000.0	1100000.0	0.0	0.3273163437843323	0.4956663250923157
1.0	1100000.0	1110000.0	0.0	0.5886096358299255	0.7884927988052368
1.0	1130000.0	1140000.0	0.0	0.5699719190597534	0.7557066082954407
1.0	1180000.0	1190000.0	0.0	0.4777921736240387	0.659666895866394
1.0	1200000.0	1210000.0	1.0	0.3648366928100586	0.5728581547737122
1.0	1250000.0	1260000.0	1.0	0.3273163437843323	0.4956663250923157
1.0	1410000.0	1420000.0	0.0	0.3273163437843323	0.4956663250923157
1.0	1470000.0	1480000.0	0.0	0.3273163437843323	0.4956663250923157
1.0	1500000.0	1510000.0	0.0	0.3551023602485657	0.5245106816291809
1.0	1550000.0	1560000.0	0.0	0.3273163437843323	0.4956663250923157
1.0	1730000.0	1740000.0	0.0	0.3273163437843323	0.4956663250923157
1.0	1750000.0	1760000.0	1.0	0.3273163437843323	0.4956663250923157
1.0	1770000.0	1780000.0	0.0	0.3273163437843323	0.4956663250923157
1.0	1780000.0	1790000.0	0.0	0.3273163437843323	0.4956663250923157
1.0	1820000.0	1830000.0	0.0	0.3273163437843323	0.4956663250923157
1.0	1840000.0	1850000.0	0.0	0.452632337808609	0.6765402555465698
1.0	1850000.0	1860000.0	0.0	0.42408639192581177	0.6022495031356812
1.0	1960000.0	1970000.0	0.0	0.5441821217536926	0.729699969291687
1.0	1970000.0	1980000.0	0.0	0.4526391923427582	0.6468074917793274
1.0	1980000.0	1990000.0	0.0	0.5891582369804382	0.774666428565979
1.0	2010000.0	2020000.0	0.0	0.5366739630699158	0.7219947576522827
1.0	2070000.0	2080000.0	0.0	0.43579643964767456	0.6584702730178833
1.0	2080000.0	2090000.0	0.0	0.37510305643081665	0.5471286773681641
1.0	2090000.0	2100000.0	0.0	0.4464782774448395	0.6691203117370605
1.0	2100000.0	2110000.0	0.0	0.3503149151802063	0.516451358795166
1.0	2110000.0	2120000.0	0.0	0.36258918046951294	0.533250629901886
1.0	2120000.0	2130000.0	0.0	0.33000171184539795	0.4983665347099304
1.0	2180000.0	2190000.0	0.0	0.3685728907585144	0.5413259267807007
1.0	2260000.0	2270000.0	1.0	0.49040651321411133	0.7173753380775452
1.0	2300000.0	2310000.0	0.0	0.48748645186424255	0.6705382466316223
1.0	2310000.0	2320000.0	1.0	0.5304146409034729	0.7292100191116333
1.0	2320000.0	2330000.0	1.0	0.3273163437843323	0.4956663250923157
1.0	2360000.0	2370000.0	0.0	0.8385014533996582	0.9969647526741028
1.0	2440000.0	2450000.0	0.0	0.3273163437843323	0.4956663250923157
1.0	2510000.0	2520000.0	0.0	0.43003425002098083	0.6591728329658508
1.0	2520000.0	2530000.0	0.0	0.4983240067958832	0.7354775667190552
1.0	2690000.0	2700000.0	0.0	0.5589752197265625	0.8085857629776001
1.0	2780000.0	2790000.0	1.0	0.8248380422592163	0.9858728647232056
1.0	2840000.0	2850000.0	0.0	0.8035615682601929	0.9683459401130676
1.0	2850000.0	2860000.0	0.0	0.7563687562942505	0.9285091161727905
1.0	2920000.0	2930000.0	1.0	0.644629180431366	0.8280439376831055
1.0	2970000.0	2980000.0	0.0	0.6163599491119385	0.8011696934700012
1.0	2980000.0	2990000.0	0.0	0.48198336362838745	0.6610680818557739
1.0	2990000.0	3000000.0	0.0	0.680022120475769	0.8608824610710144
1.0	3010000.0	3020000.0	1.0	0.6130374073982239	0.7979794144630432
1.0	3070000.0	3080000.0	1.0	0.5981744527816772	0.7835724949836731
1.0	3110000.0	3120000.0	1.0	0.6362385749816895	0.8201066851615906
1.0	3140000.0	3150000.0	1.0	0.6262689828872681	0.8106317520141602
1.0	3160000.0	3170000.0	0.0	0.8805510401725769	1.0310418605804443
1.0	3350000.0	3360000.0	1.0	0.9206846356391907	1.0615346431732178
1.0	3360000.0	3370000.0	0.0	0.8266429901123047	0.9873474836349487
1.0	3390000.0	3400000.0	1.0	0.6620937585830688	0.8438848257064819
1.0	3410000.0	3420000.0	3.0	0.4956129193305969	0.6796963810920715
1.0	3430000.0	3440000.0	2.0	0.5374640226364136	0.7832798957824707
1.0	3520000.0	3530000.0	0.0	0.5839425921440125	0.7695189714431763
1.0	3530000.0	3540000.0	0.0	0.5487271547317505	0.7966110110282898
1.0	3560000.0	3570000.0	0.0	0.3731793761253357	0.590421736240387
1.0	3580000.0	3590000.0	0.0	0.6198345422744751	0.8044427037239075
1.0	3640000.0	3650000.0	1.0	0.5790563821792603	0.7647563815116882
1.0	3650000.0	3660000.0	0.0	0.42753347754478455	0.6068881154060364
1.0	3660000.0	3670000.0	1.0	0.3646252453327179	0.5366649031639099
1.0	3680000.0	3690000.0	0.0	0.4774448275566101	0.7089821100234985
1.0	3710000.0	3720000.0	1.0	0.3273163437843323	0.4956663250923157
1.0	3720000.0	3730000.0	0.0	0.46789461374282837	0.6966205835342407
1.0	3780000.0	3790000.0	0.0	0.3273163437843323	0.4956663250923157
1.0	4060000.0	4070000.0	0.0	0.703624427318573	0.8822202682495117
1.0	4120000.0	4130000.0	0.0	0.7334463596343994	0.9085939526557922
1.0	4200000.0	4210000.0	1.0	0.6958407759666443	0.875210165977478
1.0	4250000.0	4260000.0	0.0	0.7485916018486023	0.9218125343322754
1.0	4260000.0	4270000.0	1.0	0.6414951086044312	0.8251191973686218
1.0	4270000.0	4280000.0	2.0	0.6777992248535156	0.858834445476532
1.0	4280000.0	4290000.0	0.0	0.747545063495636	0.920910656452179
1.0	4300000.0	4310000.0	0.0	0.6695154905319214	0.8509733080863953
1.0	4330000.0	4340000.0	0.0	0.8151909112930298	0.9779847264289856
1.0	4370000.0	4380000.0	2.0	0.8134583234786987	0.976523756980896
1.0	4420000.0	4430000.0	1.0	0.9088886976242065	1.0526187419891357
1.0	4530000.0	4540000.0	0.0	1.0688230991363525	1.1704879999160767
1.0	4550000.0	4560000.0	0.0	0.9339666366577148	1.0717400312423706
1.0	4740000.0	4750000.0	1.0	0.9996026158332825	1.120200753211975
1.0	4830000.0	4840000.0	1.0	0.7729591131210327	0.942777156829834
1.0	4880000.0	4890000.0	0.0	0.8933526873588562	1.0405795574188232
1.0	5000000.0	5010000.0	0.0	0.9309583902359009	1.0697085857391357
1.0	5020000.0	5030000.0	1.0	0.9790865778923035	1.1054024696350098
1.0	5110000.0	5120000.0	3.0	0.9491349458694458	1.083757996559143
1.0	5120000.0	5130000.0	0.0	0.9305379986763	1.0738345384597778
1.0	5150000.0	5160000.0	1.0	0.9080085754394531	1.051775574684143
1.0	5240000.0	5250000.0	0.0	0.8247331380844116	0.9856988191604614
1.0	5270000.0	5280000.0	2.0	0.9526031613349915	1.0856856107711792
1.0	5280000.0	5290000.0	1.0	0.9359250068664551	1.0737459659576416
1.0	5290000.0	5300000.0	1.0	0.973446249961853	1.1012506484985352
1.0	5370000.0	5380000.0	1.0	0.9952940940856934	1.117356300354004
1.0	5390000.0	5400000.0	1.0	1.0024447441101074	1.1222424507141113
1.0	5410000.0	5420000.0	2.0	0.9219730496406555	1.0626026391983032
1.0	5460000.0	5470000.0	1.0	0.8895727396011353	1.0375916957855225
1.0	5490000.0	5500000.0	1.0	0.7971383333206177	0.9630433320999146
1.0	5510000.0	5520000.0	1.0	0.7293696403503418	0.9050909280776978
1.0	5520000.0	5530000.0	0.0	0.6917637586593628	0.8715402483940125
1.0	5540000.0	5550000.0	0.0	0.7198964953422546	0.896756649017334
1.0	5580000.0	5590000.0	2.0	0.6325423717498779	0.8166470527648926
1.0	5660000.0	5670000.0	1.0	0.7005263566970825	0.8794657588005066
1.0	5700000.0	5710000.0	1.0	0.5875412225723267	0.7731255888938904
1.0	5740000.0	5750000.0	0.0	0.6262873411178589	0.8106814622879028
1.0	6110000.0	6120000.0	0.0	0.7032517194747925	0.9374624490737915
1.0	6220000.0	6230000.0	1.0	0.7522913813591003	0.9271604418754578
1.0	6280000.0	6290000.0	0.0	0.3273163437843323	0.4956663250923157
1.0	6360000.0	6370000.0	0.0	0.33177560567855835	0.500159502029419
1.0	6510000.0	6520000.0	1.0	0.443497896194458	0.6432718634605408
1.0	6600000.0	6610000.0	0.0	0.3273163437843323	0.4956663250923157
1.0	6750000.0	6760000.0	1.0	0.3273163437843323	0.4956663250923157
1.0	6830000.0	6840000.0	0.0	0.4068760275840759	0.5825226306915283
1.0	6860000.0	6870000.0	0.0	0.3273163437843323	0.4956663250923157
1.0	6870000.0	6880000.0	0.0	0.328330934047699	0.4966854155063629
1.0	6930000.0	6940000.0	0.0	0.3273163437843323	0.4956663250923157
1.0	6940000.0	6950000.0	0.0	0.3273163437843323	0.4956663250923157
1.0	7050000.0	7060000.0	0.0	0.4780658781528473	0.7097815275192261
1.0	7090000.0	7100000.0	2.0	0.6068621277809143	0.7920202016830444
1.0	7100000.0	7110000.0	1.0	0.6716914176940918	0.8531719446182251
1.0	7120000.0	7130000.0	0.0	0.6599806547164917	0.8423143625259399
1.0	7130000.0	7140000.0	1.0	0.7103551030158997	0.8881910443305969
1.0	7210000.0	7220000.0	2.0	0.5839245915412903	0.7745732665061951
1.0	7260000.0	7270000.0	1.0	0.8018797039985657	0.9690104722976685
1.0	7300000.0	7310000.0	2.0	0.6254593729972839	0.8093000650405884
1.0	7320000.0	7330000.0	0.0	0.5670527815818787	0.7527409791946411
1.0	7330000.0	7340000.0	2.0	0.49926072359085083	0.7351083159446716
1.0	7350000.0	7360000.0	0.0	0.32836002111434937	0.4967142939567566
1.0	7430000.0	7440000.0	0.0	0.5123742818832397	0.7529113292694092
1.0	7460000.0	7470000.0	1.0	0.3863454759120941	0.560164749622345
1.0	7490000.0	7500000.0	1.0	0.43927064538002014	0.618603527545929
1.0	7500000.0	7510000.0	0.0	0.45481911301612854	0.6362067461013794
1.0	7520000.0	7530000.0	1.0	0.38530629873275757	0.5595310926437378
1.0	7690000.0	7700000.0	0.0	0.48484283685684204	0.7184529304504395
1.0	7760000.0	7770000.0	0.0	0.5077358484268188	0.6892101168632507
1.0	7840000.0	7850000.0	0.0	0.3469424843788147	0.5159714221954346
1.0	7910000.0	7920000.0	0.0	0.603803277015686	0.834682285785675
1.0	7990000.0	8000000.0	1.0	0.6863245964050293	0.8667065501213074
1.0	8050000.0	8060000.0	2.0	0.3600318431854248	0.5311934351921082
1.0	8090000.0	8100000.0	0.0	0.40626436471939087	0.582359790802002
1.0	8190000.0	8200000.0	0.0	0.3273163437843323	0.4956663250923157
1.0	8240000.0	8250000.0	0.0	0.5505727529525757	0.7361189126968384
1.0	8250000.0	8260000.0	1.0	0.4927293658256531	0.7078195810317993
1.0	8290000.0	8300000.0	0.0	0.4574059844017029	0.654892086982727
1.0	8310000.0	8320000.0	0.0	0.5238726735115051	0.7669450044631958
1.0	8320000.0	8330000.0	2.0	0.5365445613861084	0.7185722589492798
1.0	8410000.0	8420000.0	0.0	0.3273163437843323	0.4956663250923157
1.0	8430000.0	8440000.0	0.0	0.3273163437843323	0.4956663250923157
1.0	8450000.0	8460000.0	0.0	0.3273163437843323	0.4956663250923157
1.0	8470000.0	8480000.0	0.0	0.3273163437843323	0.4956663250923157
1.0	8560000.0	8570000.0	0.0	0.3273163437843323	0.4956663250923157
1.0	8580000.0	8590000.0	0.0	0.3273163437843323	0.4956663250923157
1.0	8590000.0	8600000.0	0.0	0.3273163437843323	0.4956663250923157
1.0	8650000.0	8660000.0	1.0	0.3273163437843323	0.4956663250923157
1.0	8660000.0	8670000.0	0.0	0.3273163437843323	0.4956663250923157
1.0	8710000.0	8720000.0	1.0	0.3273163437843323	0.4956663250923157
1.0	8760000.0	8770000.0	0.0	0.32897859811782837	0.49733585119247437
1.0	8820000.0	8830000.0	0.0	0.3321996331214905	0.5005890727043152
1.0	8890000.0	8900000.0	1.0	0.4110143780708313	0.5870575308799744
1.0	8900000.0	8910000.0	0.0	0.37212225794792175	0.54343581199646
1.0	8920000.0	8930000.0	0.0	0.3273163437843323	0.4956663250923157
1.0	9000000.0	9010000.0	0.0	0.38877466320991516	0.562188446521759
1.0	9090000.0	9100000.0	0.0	0.37752628326416016	0.5493636131286621
1.0	9100000.0	9110000.0	0.0	0.3502187132835388	0.5201314091682434
1.0	9170000.0	9180000.0	0.0	0.3273163437843323	0.4956663250923157
1.0	9310000.0	9320000.0	0.0	0.3503178358078003	0.5192754864692688
1.0	9400000.0	9410000.0	2.0	0.3273163437843323	0.4956663250923157
1.0	9460000.0	9470000.0	0.0	0.3383817672729492	0.5068916082382202
1.0	9520000.0	9530000.0	0.0	0.4570772647857666	0.6824285387992859
1.0	9610000.0	9620000.0	0.0	0.32856935262680054	0.49692457914352417
1.0	9630000.0	9640000.0	0.0	0.3273163437843323	0.4956663250923157
1.0	9780000.0	9790000.0	1.0	0.3273163437843323	0.4956663250923157
1.0	9830000.0	9840000.0	0.0	0.33267858624458313	0.5010732412338257
1.0	9840000.0	9850000.0	0.0	0.3341575860977173	0.502576470375061
1.0	9900000.0	9910000.0	0.0	0.3291643261909485	0.49752292037010193
1.0	9940000.0	9950000.0	0.0	0.3332839012145996	0.5016876459121704
1.0	9980000.0	9990000.0	0.0	0.3273163437843323	0.4956663250923157
1.0	9990000.0	10000000.0	1.0	0.3273163437843323	0.4956663250923157
1.0	10110000.0	10120000.0	0.0	0.3273163437843323	0.4956663250923157
1.0	10150000.0	10160000.0	0.0	0.3273163437843323	0.4956663250923157
1.0	10170000.0	10180000.0	0.0	0.3273163437843323	0.4956663250923157
1.0	10180000.0	10190000.0	0.0	0.3273163437843323	0.4956663250923157
1.0	10230000.0	10240000.0	3.0	0.3273163437843323	0.4956663250923157
1.0	10250000.0	10260000.0	1.0	0.393809974193573	0.5681639909744263
1.0	10340000.0	10350000.0	1.0	0.3273163437843323	0.4956663250923157
1.0	10390000.0	10400000.0	0.0	0.3273163437843323	0.4956663250923157
1.0	10430000.0	10440000.0	0.0	0.3273163437843323	0.4956663250923157
1.0	10500000.0	10510000.0	0.0	0.3273163437843323	0.4956663250923157
1.0	10560000.0	10570000.0	0.0	0.3284072279930115	0.4967621862888336
1.0	10670000.0	10680000.0	0.0	0.34017181396484375	0.5087310075759888
1.0	10700000.0	10710000.0	1.0	0.38022589683532715	0.5543387532234192
1.0	10710000.0	10720000.0	1.0	0.42441630363464355	0.6025473475456238
1.0	10750000.0	10760000.0	0.0	0.3961234986782074	0.5708482265472412
1.0	10840000.0	10850000.0	0.0	0.6532981395721436	0.8361221551895142
1.0	10910000.0	10920000.0	1.0	0.6390862464904785	0.8227975964546204
1.0	10960000.0	10970000.0	0.0	0.5162941217422485	0.7577187418937683
1.0	10990000.0	11000000.0	2.0	0.6724478006362915	0.8539061546325684
1.0	11170000.0	11180000.0	0.0	0.35120436549186707	0.5202046632766724
1.0	11210000.0	11220000.0	8.0	0.3273163437843323	0.4956663250923157
1.0	11240000.0	11250000.0	0.0	0.3941118121147156	0.5701822638511658
1.0	11340000.0	11350000.0	1.0	0.3273163437843323	0.4956663250923157
1.0	11390000.0	11400000.0	0.0	0.5810580849647522	0.7667495012283325
1.0	11440000.0	11450000.0	0.0	0.7693884968757629	0.9396597146987915
1.0	11460000.0	11470000.0	0.0	0.762403130531311	0.9336894154548645
1.0	11490000.0	11500000.0	1.0	0.7469115257263184	0.9203383326530457
1.0	11500000.0	11510000.0	4.0	0.6886035203933716	0.868694007396698
1.0	11520000.0	11530000.0	2.0	0.7775135040283203	0.9465484619140625
1.0	11590000.0	11600000.0	2.0	0.8583823442459106	1.0129388570785522
1.0	11620000.0	11630000.0	0.0	0.8299934267997742	0.9901129007339478
1.0	11660000.0	11670000.0	2.0	0.6051200032234192	0.7902840375900269
1.0	11750000.0	11760000.0	0.0	0.5573583841323853	0.7398256063461304
1.0	11810000.0	11820000.0	1.0	0.3510606288909912	0.5202605724334717
1.0	11820000.0	11830000.0	0.0	0.43170061707496643	0.6378394961357117
1.0	11930000.0	11940000.0	0.0	0.602588415145874	0.7878468036651611
1.0	11940000.0	11950000.0	0.0	0.5569489598274231	0.7425718903541565
1.0	11980000.0	11990000.0	3.0	0.3273163437843323	0.4956663250923157
1.0	12000000.0	12010000.0	0.0	0.3305836319923401	0.498953253030777
1.0	12090000.0	12100000.0	0.0	0.3478577733039856	0.5173705816268921
1.0	12100000.0	12110000.0	0.0	0.3543434739112854	0.5237094163894653
1.0	12220000.0	12230000.0	0.0	0.4240662455558777	0.6024370789527893
1.0	12290000.0	12300000.0	0.0	0.3273163437843323	0.4956663250923157
1.0	12310000.0	12320000.0	0.0	0.3273163437843323	0.4956663250923157
1.0	12430000.0	12440000.0	0.0	0.3273163437843323	0.4956663250923157
1.0	12440000.0	12450000.0	0.0	0.3273163437843323	0.4956663250923157
1.0	12470000.0	12480000.0	0.0	0.3273163437843323	0.4956663250923157
1.0	12500000.0	12510000.0	0.0	0.3273163437843323	0.4956663250923157
1.0	12590000.0	12600000.0	0.0	0.40176287293434143	0.576762318611145
1.0	12680000.0	12690000.0	0.0	0.36200159788131714	0.5322383046150208
1.0	12730000.0	12740000.0	1.0	0.4533284604549408	0.6774643063545227
1.0	12790000.0	12800000.0	1.0	0.6210072040557861	0.8056371808052063
1.0	12820000.0	12830000.0	1.0	0.604118824005127	0.7893444895744324
1.0	13940000.0	13950000.0	0.0	0.3454817831516266	0.5147830247879028
1.0	13990000.0	14000000.0	0.0	0.44152894616127014	0.6641076803207397
1.0	14000000.0	14010000.0	1.0	0.49482783675193787	0.6758324503898621
1.0	14010000.0	14020000.0	0.0	0.5163419842720032	0.7010005712509155
1.0	14030000.0	14040000.0	0.0	0.3840969502925873	0.5579061508178711
1.0	14110000.0	14120000.0	0.0	0.34380343556404114	0.5124830007553101
1.0	14130000.0	14140000.0	0.0	0.3715146481990814	0.5445563197135925
1.0	14150000.0	14160000.0	0.0	0.41937074065208435	0.596528172492981
1.0	14170000.0	14180000.0	1.0	0.44771695137023926	0.6703947186470032
1.0	14370000.0	14380000.0	0.0	0.6231243014335632	0.8075359463691711
1.0	14430000.0	14440000.0	0.0	0.5541796684265137	0.7374177575111389
1.0	14460000.0	14470000.0	0.0	0.46049198508262634	0.6429885029792786
1.0	14480000.0	14490000.0	1.0	0.5572251677513123	0.7428927421569824
1.0	14580000.0	14590000.0	1.0	0.37384262681007385	0.5443601608276367
1.0	14630000.0	14640000.0	1.0	0.4630775451660156	0.6903262734413147
1.0	14660000.0	14670000.0	2.0	0.4923529624938965	0.7263771891593933
1.0	14700000.0	14710000.0	0.0	0.4743056297302246	0.704935610294342
1.0	14760000.0	14770000.0	1.0	0.4144711494445801	0.5910267233848572
1.0	14840000.0	14850000.0	0.0	0.3273163437843323	0.4956663250923157
1.0	14920000.0	14930000.0	0.0	0.41950470209121704	0.5968917012214661
1.0	14950000.0	14960000.0	0.0	0.49129611253738403	0.6757964491844177
1.0	14980000.0	14990000.0	1.0	0.3751227855682373	0.5471813082695007
1.0	14990000.0	15000000.0	0.0	0.4250529706478119	0.6029528379440308
1.0	15030000.0	15040000.0	0.0	0.3932197690010071	0.5670290589332581
1.0	15090000.0	15100000.0	0.0	0.39117011427879333	0.5648149251937866
1.0	15120000.0	15130000.0	0.0	0.3615027070045471	0.5313215851783752
1.0	15240000.0	15250000.0	0.0	0.34111544489860535	0.509757399559021
1.0	15270000.0	15280000.0	0.0	0.3273163437843323	0.4956663250923157
1.0	15280000.0	15290000.0	1.0	0.3273163437843323	0.4956663250923157
1.0	15350000.0	15360000.0	0.0	0.3273163437843323	0.4956663250923157
1.0	15540000.0	15550000.0	0.0	0.33178165555000305	0.5001648664474487
1.0	15600000.0	15610000.0	0.0	0.41938862204551697	0.643435537815094
1.0	15650000.0	15660000.0	0.0	0.3888538181781769	0.5625547766685486
1.0	15730000.0	15740000.0	0.0	0.4456516206264496	0.6658061742782593
1.0	15900000.0	15910000.0	0.0	0.3534531593322754	0.5231468081474304
1.0	15910000.0	15920000.0	0.0	0.3601047694683075	0.5298247933387756
1.0	15920000.0	15930000.0	0.0	0.33930057287216187	0.5078360438346863
1.0	15940000.0	15950000.0	1.0	0.45658406615257263	0.706800639629364
1.0	15980000.0	15990000.0	0.0	0.3273163437843323	0.4956663250923157
1.0	16150000.0	16160000.0	0.0	0.3598858714103699	0.531017541885376
1.0	16220000.0	16230000.0	0.0	0.3273163437843323	0.4956663250923157
1.0	16240000.0	16250000.0	0.0	0.3273163437843323	0.4956663250923157
1.0	16280000.0	16290000.0	1.0	0.3273163437843323	0.4956663250923157
1.0	16340000.0	16350000.0	0.0	0.3657934069633484	0.5370210409164429
1.0	16400000.0	16410000.0	0.0	0.3424227833747864	0.5113240480422974
1.0	16410000.0	16420000.0	0.0	0.36490923166275024	0.5356056094169617
1.0	16450000.0	16460000.0	0.0	0.3319008946418762	0.5002864003181458
1.0	16490000.0	16500000.0	0.0	0.3389168381690979	0.5074408650398254
1.0	16690000.0	16700000.0	0.0	0.45633992552757263	0.9089258313179016
1.0	17020000.0	17030000.0	0.0	0.6044559478759766	0.789638876914978
1.0	17240000.0	17250000.0	0.0	0.3497644066810608	0.5194740295410156
1.0	17340000.0	17350000.0	0.0	0.3273163437843323	0.4956663250923157
1.0	17420000.0	17430000.0	0.0	0.39059844613075256	0.565014660358429
1.0	17460000.0	17470000.0	1.0	0.6134713292121887	0.7984132170677185
1.0	17470000.0	17480000.0	1.0	0.6555585265159607	0.8382691144943237
1.0	17480000.0	17490000.0	2.0	0.5420107245445251	0.7274763584136963
1.0	17530000.0	17540000.0	0.0	0.5556285381317139	0.8046911954879761
1.0	17540000.0	17550000.0	0.0	0.6305937170982361	0.8147657513618469
1.0	17600000.0	17610000.0	0.0	0.7294448018074036	0.9051563143730164
1.0	17670000.0	17680000.0	1.0	0.5647425651550293	0.7503897547721863
1.0	17730000.0	17740000.0	0.0	0.3780192732810974	0.5514630675315857
1.0	17760000.0	17770000.0	0.0	0.45654210448265076	0.7411588430404663
1.0	17880000.0	17890000.0	0.0	0.3280724883079529	0.4964258074760437
1.0	17900000.0	17910000.0	2.0	0.3273163437843323	0.4956663250923157
1.0	17940000.0	17950000.0	0.0	0.33600229024887085	0.5044560432434082
1.0	18010000.0	18020000.0	0.0	0.32770007848739624	0.4960518777370453
1.0	18020000.0	18030000.0	1.0	0.39975160360336304	0.5760137438774109
1.0	18060000.0	18070000.0	0.0	0.6508426666259766	0.8336380124092102
1.0	18080000.0	18090000.0	1.0	0.7474056482315063	0.9207763671875
1.0	18160000.0	18170000.0	4.0	0.5335086584091187	0.7187337279319763
1.0	18190000.0	18200000.0	1.0	0.5307804346084595	0.7752817869186401
1.0	18290000.0	18300000.0	1.0	0.5315532088279724	0.7167591452598572
1.0	18300000.0	18310000.0	0.0	0.5780280828475952	0.7637580633163452
1.0	18380000.0	18390000.0	1.0	0.6074069142341614	0.7925556302070618
1.0	18420000.0	18430000.0	3.0	0.4871935248374939	0.6807466745376587
1.0	18460000.0	18470000.0	0.0	0.5143119692802429	0.7552889585494995
1.0	18480000.0	18490000.0	1.0	0.6240774393081665	0.8085645437240601
1.0	18490000.0	18500000.0	1.0	0.5949885249137878	0.7804419994354248
1.0	18520000.0	18530000.0	0.0	0.7017053961753845	0.8805246353149414
1.0	18580000.0	18590000.0	1.0	0.754808783531189	0.9271464347839355
1.0	18590000.0	18600000.0	0.0	0.6899064183235168	0.8698693513870239
1.0	18650000.0	18660000.0	0.0	0.6216243505477905	0.8062030673027039
1.0	18690000.0	18700000.0	0.0	0.7476062774658203	0.9209626913070679
1.0	18720000.0	18730000.0	0.0	0.7062686085700989	0.8846074938774109
1.0	18760000.0	18770000.0	2.0	0.6422721147537231	0.8258516192436218
1.0	18820000.0	18830000.0	1.0	0.6512271165847778	0.8342431783676147
1.0	18900000.0	18910000.0	1.0	0.5455459356307983	0.7310321927070618
1.0	18910000.0	18920000.0	0.0	0.5930518507957458	0.7785220146179199
1.0	18930000.0	18940000.0	1.0	0.6517596244812012	0.8347487449645996
1.0	19060000.0	19070000.0	1.0	0.5924539566040039	0.777908980846405
1.0	19070000.0	19080000.0	0.0	0.6798430681228638	0.8607021570205688
1.0	19080000.0	19090000.0	0.0	0.5942366719245911	0.7797316312789917
1.0	19120000.0	19130000.0	0.0	0.6154533624649048	0.8002693057060242
1.0	19140000.0	19150000.0	0.0	0.5426409840583801	0.7249041199684143
1.0	19170000.0	19180000.0	0.0	0.5194842219352722	0.7616130709648132
1.0	19210000.0	19220000.0	1.0	0.3273163437843323	0.4956663250923157
1.0	19320000.0	19330000.0	3.0	0.48931941390037537	0.6690617203712463
1.0	19360000.0	19370000.0	0.0	0.47453442215919495	0.7052318453788757
1.0	19390000.0	19400000.0	0.0	0.4779570698738098	0.6784384846687317
1.0	19450000.0	19460000.0	0.0	0.3273163437843323	0.4956663250923157
1.0	19460000.0	19470000.0	0.0	0.3273163437843323	0.4956663250923157
1.0	19500000.0	19510000.0	0.0	0.3273163437843323	0.4956663250923157
1.0	19570000.0	19580000.0	0.0	0.44854944944381714	0.6676912307739258
1.0	19690000.0	19700000.0	0.0	0.3273163437843323	0.4956663250923157
1.0	19760000.0	19770000.0	1.0	0.3273163437843323	0.4956663250923157
1.0	19770000.0	19780000.0	0.0	0.3273163437843323	0.4956663250923157
1.0	19840000.0	19850000.0	0.0	0.3502196669578552	0.5193819999694824
1.0	19930000.0	19940000.0	0.0	0.3273163437843323	0.4956663250923157
1.0	19970000.0	19980000.0	0.0	0.418375164270401	0.597044825553894
1.0	19980000.0	19990000.0	1.0	0.3348388075828552	0.5032695531845093
1.0	20000000.0	20010000.0	0.0	0.37203770875930786	0.5430217981338501
1.0	20020000.0	20030000.0	0.0	0.3273163437843323	0.4956663250923157
1.0	20070000.0	20080000.0	0.0	0.3273163437843323	0.4956663250923157
1.0	20090000.0	20100000.0	0.0	0.3273163437843323	0.4956663250923157
1.0	20100000.0	20110000.0	0.0	0.3273163437843323	0.4956663250923157
1.0	20190000.0	20200000.0	1.0	0.4573323130607605	0.6827661395072937
1.0	20200000.0	20210000.0	1.0	0.3965507745742798	0.6706246137619019
1.0	20240000.0	20250000.0	1.0	0.33647966384887695	0.5049440860748291
1.0	20250000.0	20260000.0	0.0	0.5076810717582703	0.6919239163398743
1.0	20340000.0	20350000.0	0.0	0.4439260959625244	0.6665194630622864
1.0	20360000.0	20370000.0	0.0	0.46905145049095154	0.6973369121551514
1.0	20470000.0	20480000.0	0.0	0.41175931692123413	0.5888286828994751
1.0	20510000.0	20520000.0	0.0	0.45898905396461487	0.6404143571853638
1.0	20540000.0	20550000.0	0.0	0.5866379737854004	0.7721943259239197
1.0	20560000.0	20570000.0	1.0	0.5666288733482361	0.7523621916770935
1.0	20570000.0	20580000.0	1.0	0.5150964856147766	0.699672520160675
1.0	20670000.0	20680000.0	0.0	0.47597208619117737	0.7070854306221008
1.0	20750000.0	20760000.0	1.0	0.514564037322998	0.755599856376648
1.0	20770000.0	20780000.0	0.0	0.541767954826355	0.72571861743927
1.0	20790000.0	20800000.0	0.0	0.5876438021659851	0.7731817960739136
1.0	20850000.0	20860000.0	4.0	0.5640265345573425	0.749774158000946
1.0	20880000.0	20890000.0	2.0	0.5113966464996338	0.7367211580276489
1.0	20940000.0	20950000.0	1.0	0.33813565969467163	0.506640613079071
1.0	21040000.0	21050000.0	0.0	0.3548141419887543	0.525505006313324
1.0	21090000.0	21100000.0	0.0	0.3273163437843323	0.4956663250923157
1.0	21140000.0	21150000.0	0.0	0.3273163437843323	0.4956663250923157
1.0	21200000.0	21210000.0	0.0	0.3273163437843323	0.4956663250923157
1.0	21260000.0	21270000.0	1.0	0.3273163437843323	0.4956663250923157
1.0	21310000.0	21320000.0	0.0	0.3273163437843323	0.4956663250923157
1.0	21320000.0	21330000.0	1.0	0.3273163437843323	0.4956663250923157
1.0	21350000.0	21360000.0	0.0	0.3273163437843323	0.4956663250923157
1.0	21380000.0	21390000.0	0.0	0.3273163437843323	0.4956663250923157
1.0	21490000.0	21500000.0	1.0	0.3273163437843323	0.4956663250923157
1.0	21520000.0	21530000.0	0.0	0.37106746435165405	0.5417776703834534
1.0	21560000.0	21570000.0	0.0	0.3273163437843323	0.4956663250923157
1.0	21690000.0	21700000.0	0.0	0.4369126856327057	0.6176730990409851
1.0	21860000.0	21870000.0	0.0	0.47923287749290466	0.7112805843353271
1.0	21950000.0	21960000.0	2.0	0.490863561630249	0.7260933518409729
1.0	21990000.0	22000000.0	0.0	0.5645673274993896	0.8150598406791687
1.0	22080000.0	22090000.0	0.0	0.3319539725780487	0.500340461730957
1.0	22250000.0	22260000.0	0.0	0.3273163437843323	0.4956663250923157
1.0	22260000.0	22270000.0	0.0	0.3273163437843323	0.4956663250923157
1.0	22280000.0	22290000.0	0.0	0.3428727388381958	0.5117847323417664
1.0	22390000.0	22400000.0	0.0	0.3273163437843323	0.4956663250923157
1.0	22400000.0	22410000.0	0.0	0.3273163437843323	0.4956663250923157
1.0	22430000.0	22440000.0	0.0	0.3273163437843323	0.4956663250923157
1.0	22540000.0	22550000.0	0.0	0.5032088160514832	0.6872295141220093
1.0	22600000.0	22610000.0	1.0	0.4667026400566101	0.6950673460960388
1.0	22610000.0	22620000.0	0.0	0.596912145614624	0.7822640538215637
1.0	22620000.0	22630000.0	1.0	0.6065446734428406	0.7917162179946899
1.0	22680000.0	22690000.0	0.0	0.652837872505188	0.8357530832290649
1.0	22720000.0	22730000.0	0.0	0.6867895126342773	0.8670412302017212
1.0	22730000.0	22740000.0	0.0	0.5706180334091187	0.7836260795593262
1.0	22750000.0	22760000.0	2.0	0.5105075240135193	0.693170428276062
1.0	22790000.0	22800000.0	1.0	0.40344104170799255	0.5800933837890625
1.0	22800000.0	22810000.0	0.0	0.3458241820335388	0.5145814418792725
1.0	22820000.0	22830000.0	1.0	0.3273163437843323	0.4956663250923157
1.0	22830000.0	22840000.0	0.0	0.3273163437843323	0.4956663250923157
1.0	22940000.0	22950000.0	0.0	0.6817527413368225	0.8624356985092163
1.0	22970000.0	22980000.0	0.0	0.5050979256629944	0.6864910125732422
1.0	23010000.0	23020000.0	0.0	0.49301958084106445	0.728813886642456
1.0	23070000.0	23080000.0	0.0	0.3888094425201416	0.5640063285827637
1.0	23130000.0	23140000.0	1.0	0.538030743598938	0.7238847017288208
1.0	23220000.0	23230000.0	1.0	0.6408761739730835	0.8244994878768921
1.0	23230000.0	23240000.0	1.0	0.6977914571762085	0.8769115209579468
1.0	23290000.0	23300000.0	0.0	0.5425307750701904	0.7266082763671875
1.0	23340000.0	23350000.0	0.0	0.4550098478794098	1.0124527215957642
1.0	23430000.0	23440000.0	0.0	0.3273163437843323	0.4956663250923157
1.0	23480000.0	23490000.0	0.0	0.3295186460018158	0.4978795647621155
1.0	23560000.0	23570000.0	1.0	0.5344587564468384	0.7197305560112
1.0	23580000.0	23590000.0	1.0	0.5194306373596191	0.7374458909034729
1.0	23610000.0	23620000.0	0.0	0.32764288783073425	0.4959941804409027
1.0	23670000.0	23680000.0	0.0	0.3273163437843323	0.4956663250923157
1.0	23770000.0	23780000.0	0.0	0.3273163437843323	0.4956663250923157
1.0	23790000.0	23800000.0	1.0	0.3273163437843323	0.4956663250923157
1.0	23840000.0	23850000.0	1.0	0.5014528632164001	0.730792224407196
1.0	23910000.0	23920000.0	0.0	0.33970731496810913	0.5082535743713379
1.0	23940000.0	23950000.0	1.0	0.41242045164108276	0.5905317068099976
1.0	23970000.0	23980000.0	0.0	0.4800371527671814	0.7123109698295593
1.0	23990000.0	24000000.0	1.0	0.47908228635787964	0.711086630821228
1.0	24000000.0	24010000.0	0.0	0.5707911252975464	0.7565625309944153
1.0	24050000.0	24060000.0	0.0	0.33661994338035583	0.5050866007804871
1.0	24100000.0	24110000.0	0.0	0.44264572858810425	0.6643880605697632
1.0	24170000.0	24180000.0	0.0	0.3273163437843323	0.4956663250923157
1.0	24330000.0	24340000.0	0.0	0.3527775704860687	0.5224390029907227
1.0	24370000.0	24380000.0	0.0	0.34848374128341675	0.5175720453262329
1.0	24400000.0	24410000.0	0.0	0.39812853932380676	0.5725727081298828
1.0	24430000.0	24440000.0	0.0	0.5182704329490662	0.703672468662262
1.0	24490000.0	24500000.0	0.0	0.5033000707626343	0.684686541557312
1.0	24510000.0	24520000.0	0.0	0.3761656880378723	0.5485113263130188
1.0	24610000.0	24620000.0	0.0	0.3948538899421692	0.5710268616676331
1.0	24630000.0	24640000.0	1.0	0.42404961585998535	0.6037675142288208
1.0	24640000.0	24650000.0	0.0	0.3273163437843323	0.4956663250923157
1.0	24720000.0	24730000.0	0.0	0.3295157849788666	0.49787649512290955
1.0	24730000.0	24740000.0	0.0	0.38086187839508057	0.5545751452445984
1.0	24940000.0	24950000.0	1.0	0.49229222536087036	0.6735804080963135
1.0	24960000.0	24970000.0	2.0	0.3965507745742798	0.6706246137619019
1.0	25040000.0	25050000.0	1.0	0.3620821535587311	0.5336896181106567
1.0	25050000.0	25060000.0	0.0	0.3336561620235443	0.5020668506622314
1.0	25130000.0	25140000.0	2.0	0.33353668451309204	0.5019443035125732
1.0	25140000.0	25150000.0	0.0	0.3552602529525757	0.5251396894454956
1.0	25190000.0	25200000.0	0.0	0.49496036767959595	0.723002016544342
1.0	25320000.0	25330000.0	0.0	0.4041755795478821	0.579403281211853
1.0	25390000.0	25400000.0	0.0	0.4940183162689209	0.7300728559494019
1.0	25410000.0	25420000.0	0.0	0.5354416370391846	0.720733106136322
1.0	25530000.0	25540000.0	0.0	0.5298022627830505	0.7149428725242615
1.0	25560000.0	25570000.0	0.0	0.3273163437843323	0.4956663250923157
1.0	25680000.0	25690000.0	0.0	0.3273163437843323	0.4956663250923157
1.0	25890000.0	25900000.0	0.0	0.3273163437843323	0.4956663250923157
1.0	25960000.0	25970000.0	0.0	0.33655810356140137	0.5050235986709595
1.0	25970000.0	25980000.0	0.0	0.3555971086025238	0.5250325798988342
1.0	26030000.0	26040000.0	0.0	0.3273163437843323	0.4956663250923157
1.0	26090000.0	26100000.0	1.0	0.3273163437843323	0.4956663250923157
1.0	26110000.0	26120000.0	0.0	0.33161014318466187	0.499991238117218
1.0	26140000.0	26150000.0	0.0	0.4464782774448395	1.4091994762420654
1.0	26170000.0	26180000.0	0.0	0.4713919758796692	0.652306079864502
1.0	26190000.0	26200000.0	0.0	0.3286946713924408	0.49704915285110474
1.0	26250000.0	26260000.0	0.0	0.5046766400337219	0.7433984875679016
1.0	26460000.0	26470000.0	1.0	0.7603180408477783	0.9319064021110535
1.0	26550000.0	26560000.0	0.0	0.5953118205070496	0.780676007270813
1.0	26610000.0	26620000.0	1.0	0.33072012662887573	0.499091774225235
1.0	26630000.0	26640000.0	1.0	0.3273163437843323	0.4956663250923157
1.0	26640000.0	26650000.0	0.0	0.4788457751274109	0.66081702709198
1.0	26780000.0	26790000.0	0.0	0.3273163437843323	0.4956663250923157
1.0	26840000.0	26850000.0	1.0	0.4717462658882141	0.7016243934631348
1.0	26970000.0	26980000.0	0.0	0.3987986445426941	0.5735177993774414
1.0	26990000.0	27000000.0	0.0	0.42209964990615845	0.6041830778121948
1.0	27000000.0	27010000.0	1.0	0.3955991268157959	0.570402979850769
1.0	27030000.0	27040000.0	0.0	0.3273163437843323	0.4956663250923157
1.0	27080000.0	27090000.0	1.0	0.3273163437843323	0.4956663250923157
1.0	27180000.0	27190000.0	0.0	0.3273163437843323	0.4956663250923157
1.0	27310000.0	27320000.0	1.0	0.5457792282104492	0.7313034534454346
1.0	27320000.0	27330000.0	1.0	0.3688083291053772	0.5389248132705688
1.0	27350000.0	27360000.0	0.0	0.4296850264072418	0.6083728671073914
1.0	27580000.0	27590000.0	0.0	0.3319140374660492	0.5003002882003784
1.0	27690000.0	27700000.0	1.0	0.3273163437843323	0.4956663250923157
1.0	27700000.0	27710000.0	0.0	0.36664482951164246	0.5390363931655884
1.0	27890000.0	27900000.0	1.0	0.3273163437843323	0.4956663250923157
1.0	27930000.0	27940000.0	1.0	0.3510136008262634	0.5200034976005554
1.0	28010000.0	28020000.0	1.0	0.463676780462265	0.6424100399017334
1.0	28060000.0	28070000.0	1.0	0.32918447256088257	0.49754318594932556
1.0	28130000.0	28140000.0	0.0	0.3273163437843323	0.4956663250923157
1.0	28150000.0	28160000.0	0.0	0.4566325545310974	0.7188302278518677
1.0	28170000.0	28180000.0	0.0	0.3273163437843323	0.4956663250923157
1.0	28190000.0	28200000.0	0.0	0.36904844641685486	0.5382731556892395
1.0	28200000.0	28210000.0	1.0	0.3321320414543152	0.5005208849906921
1.0	28230000.0	28240000.0	0.0	0.3273163437843323	0.4956663250923157
1.0	28330000.0	28340000.0	0.0	0.3273163437843323	0.4956663250923157
1.0	28450000.0	28460000.0	0.0	0.40862613916397095	0.6271121501922607
1.0	28510000.0	28520000.0	0.0	0.35951367020606995	0.5300279259681702
1.0	28570000.0	28580000.0	1.0	0.3273163437843323	0.4956663250923157
1.0	28600000.0	28610000.0	1.0	0.34391969442367554	0.5126043558120728
1.0	28620000.0	28630000.0	1.0	0.48119258880615234	0.713792085647583
1.0	28650000.0	28660000.0	1.0	0.40659013390541077	0.6420246958732605
1.0	28690000.0	28700000.0	0.0	0.45647159218788147	0.8183565139770508
1.0	28720000.0	28730000.0	0.0	0.3452756404876709	0.5140107274055481
1.0	28790000.0	28800000.0	0.0	0.3273163437843323	0.4956663250923157
1.0	28830000.0	28840000.0	0.0	0.3273163437843323	0.4956663250923157
1.0	28890000.0	28900000.0	1.0	0.3273163437843323	0.4956663250923157
1.0	28920000.0	28930000.0	0.0	0.330727756023407	0.4990995526313782
1.0	28990000.0	29000000.0	1.0	0.45659923553466797	0.7296770811080933
1.0	29010000.0	29020000.0	1.0	0.3273163437843323	0.4956663250923157
1.0	29040000.0	29050000.0	0.0	0.3493174910545349	0.5185729265213013
1.0	29090000.0	29100000.0	0.0	0.3489092290401459	0.5178005695343018
1.0	29160000.0	29170000.0	0.0	0.508039116859436	0.6923122406005859
1.0	29300000.0	29310000.0	0.0	0.40572604537010193	0.5813831090927124
1.0	29390000.0	29400000.0	1.0	0.3777150511741638	0.5516489148139954
1.0	29400000.0	29410000.0	0.0	0.38407525420188904	0.5579373240470886
1.0	29410000.0	29420000.0	0.0	0.4021596312522888	0.5777400732040405
1.0	29420000.0	29430000.0	0.0	0.37658917903900146	0.549653172492981
1.0	29440000.0	29450000.0	1.0	0.3273163437843323	0.4956663250923157
1.0	29460000.0	29470000.0	1.0	0.37918204069137573	0.5516459345817566
1.0	29480000.0	29490000.0	1.0	0.3273163437843323	0.4956663250923157
1.0	29550000.0	29560000.0	0.0	0.405062198638916	0.6403476595878601
1.0	29560000.0	29570000.0	0.0	0.3273163437843323	0.4956663250923157
1.0	29570000.0	29580000.0	0.0	0.40180641412734985	0.5782151222229004
1.0	29600000.0	29610000.0	0.0	0.36911290884017944	0.5416850447654724
1.0	29610000.0	29620000.0	0.0	0.3603370785713196	0.531269907951355
1.0	29640000.0	29650000.0	1.0	0.3567974865436554	0.5276236534118652
1.0	29670000.0	29680000.0	1.0	0.6415890455245972	0.825212299823761
1.0	29710000.0	29720000.0	1.0	0.6683966517448425	0.8501952886581421
1.0	29720000.0	29730000.0	1.0	0.5235579609870911	0.7665640711784363
1.0	29730000.0	29740000.0	0.0	0.7036310434341431	0.8822474479675293
1.0	29800000.0	29810000.0	1.0	0.5344015955924988	0.7171309590339661
1.0	29870000.0	29880000.0	0.0	0.3691243529319763	0.5395476222038269
1.0	30110000.0	30120000.0	1.0	0.5015726685523987	0.7395370602607727
1.0	30230000.0	30240000.0	1.0	0.6284129023551941	0.8126474618911743
1.0	30390000.0	30400000.0	0.0	0.7985215187072754	0.9643926620483398
1.0	30400000.0	30410000.0	0.0	0.8315099477767944	0.9917524456977844
1.0	30420000.0	30430000.0	0.0	0.7981370687484741	0.9638541340827942
1.0	30450000.0	30460000.0	0.0	0.721895158290863	0.8985300064086914
1.0	30460000.0	30470000.0	0.0	0.6927952766418457	0.8724566698074341
1.0	30550000.0	30560000.0	0.0	0.5861441493034363	0.7792065143585205
1.0	30560000.0	30570000.0	0.0	0.789543092250824	0.956920325756073
1.0	30590000.0	30600000.0	2.0	0.6235774755477905	0.8080567121505737
1.0	30620000.0	30630000.0	0.0	0.7175480127334595	0.8946572542190552
1.0	30640000.0	30650000.0	1.0	0.6542506217956543	0.8370709419250488
1.0	30650000.0	30660000.0	1.0	0.6388260126113892	0.822579562664032
1.0	30730000.0	30740000.0	2.0	0.591126561164856	0.7766609191894531
1.0	30770000.0	30780000.0	0.0	0.7015105485916138	0.8803205490112305
1.0	30870000.0	30880000.0	1.0	0.49981626868247986	0.6900569200515747
1.0	30990000.0	31000000.0	0.0	0.45278626680374146	0.6346482634544373
1.0	31030000.0	31040000.0	0.0	0.5498651266098022	0.7354859709739685
1.0	31040000.0	31050000.0	1.0	0.4655829071998596	0.6936041116714478
1.0	31190000.0	31200000.0	0.0	0.3273163437843323	0.4956663250923157
1.0	31220000.0	31230000.0	0.0	0.3282453417778015	0.4965992569923401
1.0	31280000.0	31290000.0	1.0	0.3273163437843323	0.4956663250923157
1.0	31360000.0	31370000.0	0.0	0.3273163437843323	0.4956663250923157
1.0	31410000.0	31420000.0	0.0	0.3273163437843323	0.4956663250923157
1.0	31420000.0	31430000.0	0.0	0.33082443475723267	0.4991973340511322
1.0	31490000.0	31500000.0	0.0	0.413929283618927	0.5917932987213135
1.0	31500000.0	31510000.0	0.0	0.3707997798919678	0.5432658791542053
1.0	31630000.0	31640000.0	1.0	0.5315235257148743	0.776174008846283
1.0	31710000.0	31720000.0	1.0	0.45198243856430054	0.6756763458251953
1.0	31860000.0	31870000.0	0.0	0.36931097507476807	0.5405827760696411
1.0	31930000.0	31940000.0	1.0	0.5170087814331055	0.7016977667808533
1.0	31960000.0	31970000.0	0.0	0.43593263626098633	0.6586011052131653
1.0	32070000.0	32080000.0	0.0	0.4065653383731842	0.5822054743766785
1.0	32160000.0	32170000.0	0.0	0.3273163437843323	0.4956663250923157
1.0	32240000.0	32250000.0	0.0	0.45016464591026306	0.6732555627822876
1.0	32270000.0	32280000.0	0.0	0.40828341245651245	0.5839918851852417
1.0	32470000.0	32480000.0	0.0	0.3608091175556183	0.5305782556533813
1.0	32500000.0	32510000.0	0.0	0.3273163437843323	0.4956663250923157
1.0	32530000.0	32540000.0	1.0	0.3965507745742798	0.6706246137619019
1.0	32550000.0	32560000.0	0.0	0.3273163437843323	0.4956663250923157
1.0	32560000.0	32570000.0	0.0	0.33150526881217957	0.4998857378959656
1.0	32570000.0	32580000.0	0.0	0.47041359543800354	0.788512110710144
1.0	32650000.0	32660000.0	0.0	0.3273163437843323	0.4956663250923157
1.0	32740000.0	32750000.0	0.0	0.5777515172958374	0.7633568644523621
1.0	32780000.0	32790000.0	0.0	0.35646867752075195	0.5266317129135132
1.0	32790000.0	32800000.0	1.0	0.3273163437843323	0.4956663250923157
1.0	32890000.0	32900000.0	0.0	0.5677486658096313	0.7534726858139038
1.0	32990000.0	33000000.0	0.0	0.48110756278038025	0.7136824131011963
1.0	33020000.0	33030000.0	0.0	0.3279045522212982	0.4962567389011383
1.0	33170000.0	33180000.0	0.0	0.4443480372428894	0.623013436794281
1.0	33280000.0	33290000.0	0.0	0.3273163437843323	0.4956663250923157
1.0	33300000.0	33310000.0	0.0	0.3273163437843323	0.4956663250923157
1.0	33310000.0	33320000.0	0.0	0.3273163437843323	0.4956663250923157
1.0	33320000.0	33330000.0	0.0	0.3273163437843323	0.4956663250923157
1.0	33350000.0	33360000.0	1.0	0.4796082377433777	0.6699844598770142
1.0	33370000.0	33380000.0	0.0	0.4320899546146393	0.6349714994430542
1.0	33440000.0	33450000.0	1.0	0.39786556363105774	0.5726234912872314
1.0	33460000.0	33470000.0	1.0	0.3273163437843323	0.4956663250923157
1.0	33500000.0	33510000.0	0.0	0.3273163437843323	0.4956663250923157
1.0	33510000.0	33520000.0	0.0	0.36987942457199097	0.5413123369216919
1.0	33580000.0	33590000.0	2.0	0.3460032343864441	0.5150022506713867
1.0	33760000.0	33770000.0	1.0	0.33468326926231384	0.5031107068061829
1.0	33770000.0	33780000.0	0.0	0.3742105960845947	0.5461925864219666
1.0	33820000.0	33830000.0	0.0	0.3273163437843323	0.4956663250923157
1.0	33840000.0	33850000.0	0.0	0.3273163437843323	0.4956663250923157
1.0	33850000.0	33860000.0	1.0	0.3273163437843323	0.4956663250923157
1.0	34120000.0	34130000.0	0.0	0.5035255551338196	0.6966032385826111
1.0	34130000.0	34140000.0	1.0	0.461770623922348	0.688611626625061
1.0	34180000.0	34190000.0	0.0	0.5609038472175598	0.746545135974884
1.0	34240000.0	34250000.0	2.0	0.5061857104301453	0.7143380045890808
1.0	34340000.0	34350000.0	0.0	0.5596062541007996	0.7912781834602356
1.0	34360000.0	34370000.0	0.0	0.548931896686554	0.7401581406593323
1.0	34380000.0	34390000.0	0.0	0.5430395007133484	0.7250450849533081
1.0	34390000.0	34400000.0	1.0	0.48158174753189087	0.7142894864082336
1.0	34420000.0	34430000.0	1.0	0.49162960052490234	0.712797999382019
1.0	34430000.0	34440000.0	0.0	0.4694243371486664	0.6583932638168335
1.0	34450000.0	34460000.0	1.0	0.4945760667324066	0.7307742834091187
1.0	34480000.0	34490000.0	0.0	0.5650656223297119	0.7507266998291016
1.0	34590000.0	34600000.0	0.0	0.6257139444351196	0.8100898861885071
1.0	34890000.0	34900000.0	1.0	0.791271984577179	0.9581198692321777
1.0	35070000.0	35080000.0	1.0	0.5951520204544067	0.780610978603363
1.0	35120000.0	35130000.0	1.0	0.6950116753578186	0.8744617700576782
1.0	35150000.0	35160000.0	1.0	0.7549331784248352	0.9272862672805786
1.0	35180000.0	35190000.0	1.0	0.6997786164283752	0.8788069486618042
1.0	35290000.0	35300000.0	0.0	0.43324732780456543	0.6134403944015503
1.0	35320000.0	35330000.0	0.0	0.45427054166793823	0.6775370836257935
1.0	35350000.0	35360000.0	0.0	0.4916045069694519	0.7237294912338257
1.0	35360000.0	35370000.0	0.0	0.599995493888855	0.7853252291679382
1.0	35380000.0	35390000.0	1.0	0.6009929776191711	0.7863167524337769
1.0	35390000.0	35400000.0	1.0	0.5197435617446899	0.7015795111656189
1.0	35500000.0	35510000.0	0.0	0.4852209985256195	0.7189344167709351
1.0	35620000.0	35630000.0	0.0	0.539799153804779	0.725202202796936
1.0	35640000.0	35650000.0	0.0	0.3273163437843323	0.4956663250923157
1.0	35690000.0	35700000.0	0.0	0.46903079748153687	0.6981000304222107
1.0	35800000.0	35810000.0	1.0	0.3273163437843323	0.4956663250923157
1.0	35830000.0	35840000.0	0.0	0.3273163437843323	0.4956663250923157
1.0	35850000.0	35860000.0	2.0	0.3273163437843323	0.4956663250923157
1.0	36010000.0	36020000.0	1.0	0.3273163437843323	0.4956663250923157
1.0	36030000.0	36040000.0	0.0	0.36621904373168945	0.5376461744308472
1.0	36040000.0	36050000.0	0.0	0.3273163437843323	0.4956663250923157
1.0	36120000.0	36130000.0	1.0	0.3987014889717102	0.5722132921218872
1.0	36180000.0	36190000.0	0.0	0.3948407769203186	0.6274322271347046
1.0	36200000.0	36210000.0	0.0	0.3273163437843323	0.4956663250923157
1.0	36250000.0	36260000.0	0.0	0.5358927249908447	0.72032630443573
1.0	36270000.0	36280000.0	1.0	0.39206191897392273	0.6234167218208313
1.0	36290000.0	36300000.0	0.0	0.3273163437843323	0.4956663250923157
1.0	36470000.0	36480000.0	0.0	0.3273163437843323	0.4956663250923157
1.0	36500000.0	36510000.0	1.0	0.3273163437843323	0.4956663250923157
1.0	36520000.0	36530000.0	0.0	0.3273163437843323	0.4956663250923157
1.0	36590000.0	36600000.0	0.0	0.33696287870407104	0.5054388046264648
1.0	36740000.0	36750000.0	0.0	0.3273163437843323	0.4956663250923157
1.0	36830000.0	36840000.0	1.0	0.3273163437843323	0.4956663250923157
1.0	36920000.0	36930000.0	0.0	0.3396305441856384	0.5081745386123657
1.0	37020000.0	37030000.0	0.0	0.5788068771362305	0.7645095586776733
1.0	37030000.0	37040000.0	0.0	0.5842501521110535	0.7699011564254761
1.0	37050000.0	37060000.0	1.0	0.5703979134559631	0.7561489343643188
1.0	37060000.0	37070000.0	0.0	0.6527916193008423	0.8357359766960144
1.0	37090000.0	37100000.0	0.0	0.7033262252807617	0.8819313049316406
1.0	37190000.0	37200000.0	2.0	0.6505205631256104	0.8335722088813782
1.0	37200000.0	37210000.0	0.0	0.7303127646446228	0.9058912396430969
1.0	37260000.0	37270000.0	0.0	0.6965581178665161	0.8758472204208374
1.0	37300000.0	37310000.0	1.0	0.6346677541732788	0.8186626434326172
1.0	37330000.0	37340000.0	0.0	0.612521767616272	0.7974468469619751
1.0	37390000.0	37400000.0	1.0	0.6747493743896484	0.856066882610321
1.0	37420000.0	37430000.0	0.0	0.6890664100646973	0.8691129684448242
1.0	37430000.0	37440000.0	0.0	0.7066981792449951	0.8850086331367493
1.0	37480000.0	37490000.0	2.0	0.7010024189949036	0.8798828125
1.0	37530000.0	37540000.0	0.0	0.6539809703826904	0.8368127942085266
1.0	37600000.0	37610000.0	1.0	0.7371381521224976	0.9118765592575073
1.0	37660000.0	37670000.0	2.0	0.7767794132232666	0.9458991289138794
1.0	37730000.0	37740000.0	0.0	0.7685450315475464	0.9391492605209351
1.0	37740000.0	37750000.0	0.0	0.7831003665924072	0.9512553215026855
1.0	37750000.0	37760000.0	2.0	0.7660461664199829	0.9367968440055847
1.0	37770000.0	37780000.0	0.0	0.6662572026252747	0.8482019305229187
1.0	37900000.0	37910000.0	0.0	0.5718631744384766	0.7576473951339722
1.0	37930000.0	37940000.0	0.0	0.3273163437843323	0.4956663250923157
1.0	38000000.0	38010000.0	0.0	0.3273163437843323	0.4956663250923157
1.0	38020000.0	38030000.0	0.0	0.3273163437843323	0.4956663250923157
1.0	38080000.0	38090000.0	0.0	0.534085214138031	0.7193790078163147
1.0	38090000.0	38100000.0	0.0	0.49810871481895447	0.6801385879516602
1.0	38160000.0	38170000.0	2.0	0.3273163437843323	0.4956663250923157
1.0	38190000.0	38200000.0	0.0	0.6142665147781372	0.7991803884506226
1.0	38300000.0	38310000.0	0.0	0.3273163437843323	0.4956663250923157
1.0	38390000.0	38400000.0	0.0	0.3333553373813629	0.49628591537475586
1.0	38420000.0	38430000.0	0.0	0.3578576445579529	0.5276673436164856
1.0	38480000.0	38490000.0	0.0	0.3273163437843323	0.4956663250923157
1.0	38510000.0	38520000.0	0.0	0.4389280676841736	0.61664879322052
1.0	38530000.0	38540000.0	1.0	0.6006180047988892	0.7859164476394653
1.0	38550000.0	38560000.0	0.0	0.6007963418960571	0.7861124873161316
1.0	38560000.0	38570000.0	1.0	0.54741370677948	0.7329580783843994
1.0	38680000.0	38690000.0	2.0	0.6927517056465149	0.8723265528678894
1.0	38730000.0	38740000.0	2.0	0.670606255531311	0.852003276348114
1.0	38740000.0	38750000.0	2.0	0.7177127003669739	0.8946430087089539
1.0	38760000.0	38770000.0	0.0	0.8044512867927551	0.9691925048828125
1.0	38770000.0	38780000.0	2.0	0.7825997471809387	0.9508304595947266
1.0	38800000.0	38810000.0	0.0	0.8976916074752808	1.044062614440918
1.0	38840000.0	38850000.0	1.0	0.8003988265991211	0.9659751653671265
1.0	38910000.0	38920000.0	0.0	0.6821466088294983	0.862689197063446
1.0	39000000.0	39010000.0	0.0	0.5697058439254761	0.7554270029067993
1.0	39070000.0	39080000.0	2.0	0.5402791500091553	0.7256764769554138
1.0	39150000.0	39160000.0	2.0	0.5513971447944641	0.7370389699935913
1.0	39190000.0	39200000.0	1.0	0.5140365362167358	0.7549512982368469
1.0	39200000.0	39210000.0	0.0	0.49583667516708374	0.7290148735046387
1.0	39280000.0	39290000.0	0.0	0.4987706243991852	0.6851699948310852
1.0	39300000.0	39310000.0	1.0	0.3273163437843323	0.4956663250923157
1.0	39420000.0	39430000.0	0.0	0.44355860352516174	0.6409967541694641
1.0	39610000.0	39620000.0	0.0	0.4079935550689697	0.5857993364334106
1.0	39620000.0	39630000.0	2.0	0.3666530251502991	0.5377255082130432
1.0	39650000.0	39660000.0	0.0	0.3375934064388275	0.5060839653015137
1.0	39680000.0	39690000.0	0.0	0.3273163437843323	0.4956663250923157
1.0	39720000.0	39730000.0	1.0	0.3273163437843323	0.4956663250923157
1.0	39730000.0	39740000.0	1.0	0.3273163437843323	0.4956663250923157
1.0	39750000.0	39760000.0	0.0	0.3273163437843323	0.4956663250923157
1.0	39770000.0	39780000.0	0.0	0.32781919836997986	0.4961715340614319
1.0	39810000.0	39820000.0	1.0	0.3273163437843323	0.4956663250923157
1.0	39840000.0	39850000.0	1.0	0.3322179913520813	0.5006076097488403
1.0	39850000.0	39860000.0	0.0	0.3273163437843323	0.4956663250923157
1.0	39870000.0	39880000.0	0.0	0.3284793198108673	0.4968331456184387
1.0	39910000.0	39920000.0	0.0	0.3273163437843323	0.4956663250923157
1.0	39920000.0	39930000.0	0.0	0.3273163437843323	0.4956663250923157
1.0	39960000.0	39970000.0	0.0	0.38783204555511475	0.5621373057365417
1.0	40040000.0	40050000.0	0.0	0.3273163437843323	0.4956663250923157
1.0	40170000.0	40180000.0	0.0	0.5219442248344421	0.7045679092407227
1.0	40180000.0	40190000.0	1.0	0.44465550780296326	0.6270319819450378
1.0	40240000.0	40250000.0	0.0	0.4111240804195404	0.5890032052993774
1.0	40250000.0	40260000.0	1.0	0.34288957715034485	0.5118004083633423
1.0	40340000.0	40350000.0	0.0	0.3965507745742798	0.6706246137619019
1.0	40410000.0	40420000.0	0.0	0.4126311242580414	0.5891046524047852
1.0	40460000.0	40470000.0	1.0	0.45819854736328125	0.6396381855010986
1.0	40470000.0	40480000.0	1.0	0.5111397504806519	0.7513909339904785
1.0	40500000.0	40510000.0	1.0	0.6386905312538147	1.9821945428848267
1.0	40560000.0	40570000.0	0.0	0.3273163437843323	0.4956663250923157
1.0	40650000.0	40660000.0	1.0	0.3273163437843323	0.4956663250923157
1.0	40700000.0	40710000.0	0.0	0.33642634749412537	0.5048894882202148
1.0	40750000.0	40760000.0	0.0	0.3273163437843323	0.4956663250923157
1.0	40760000.0	40770000.0	2.0	0.3754934072494507	0.5475584268569946
1.0	40780000.0	40790000.0	0.0	0.3394835889339447	0.5080235004425049
1.0	40800000.0	40810000.0	4.0	0.4897792339324951	0.6748248338699341
1.0	40840000.0	40850000.0	0.0	0.3273163437843323	0.4956663250923157
1.0	40950000.0	40960000.0	1.0	0.50010746717453	0.737708568572998
1.0	41040000.0	41050000.0	0.0	0.4877890646457672	0.7221986055374146
1.0	41080000.0	41090000.0	0.0	0.43540507555007935	0.6580918431282043
1.0	41210000.0	41220000.0	1.0	0.3273163437843323	0.4956663250923157
1.0	41280000.0	41290000.0	0.0	0.41630250215530396	0.5939966440200806
1.0	41320000.0	41330000.0	1.0	0.4004542827606201	0.5709063410758972
1.0	41410000.0	41420000.0	0.0	0.4080337882041931	0.5837927460670471
1.0	41420000.0	41430000.0	0.0	0.40275803208351135	0.5781031250953674
1.0	41450000.0	41460000.0	0.0	0.4359661042690277	0.6164897680282593
1.0	41470000.0	41480000.0	0.0	0.5384128093719482	0.729407548904419
1.0	41540000.0	41550000.0	0.0	0.47463831305503845	0.6583389043807983
1.0	41590000.0	41600000.0	0.0	0.44295555353164673	0.6223155856132507
1.0	41630000.0	41640000.0	0.0	0.4787318706512451	0.6601992249488831
1.0	41740000.0	41750000.0	0.0	0.46636852622032166	0.6946301460266113
1.0	41780000.0	41790000.0	0.0	0.43192920088768005	0.6107063889503479
1.0	41790000.0	41800000.0	1.0	0.4699678421020508	0.699317991733551
1.0	41850000.0	41860000.0	0.0	0.42363375425338745	0.6017076373100281
1.0	41870000.0	41880000.0	0.0	0.4505610466003418	0.6737844347953796
1.0	41960000.0	41970000.0	0.0	0.3273163437843323	0.4956663250923157
1.0	42110000.0	42120000.0	0.0	0.39998242259025574	0.576341986656189
1.0	42200000.0	42210000.0	0.0	0.36162981390953064	0.5314570069313049
1.0	42230000.0	42240000.0	0.0	0.33115530014038086	0.49953141808509827
1.0	42360000.0	42370000.0	1.0	0.3273163437843323	0.4956663250923157
1.0	42370000.0	42380000.0	2.0	0.35638898611068726	0.5258706212043762
1.0	42380000.0	42390000.0	0.0	0.3529120981693268	0.5229419469833374
1.0	42400000.0	42410000.0	0.0	0.4084148406982422	0.5852676630020142
1.0	42440000.0	42450000.0	1.0	0.3712608218193054	0.5440493226051331
1.0	42510000.0	42520000.0	0.0	0.5118407607078552	0.6952008008956909
1.0	42530000.0	42540000.0	0.0	0.5203169584274292	0.7115250825881958
1.0	42600000.0	42610000.0	0.0	0.4972662329673767	0.6809755563735962
1.0	42670000.0	42680000.0	0.0	0.3273163437843323	0.4956663250923157
1.0	42710000.0	42720000.0	0.0	0.3273163437843323	0.4956663250923157
1.0	42770000.0	42780000.0	1.0	0.3273163437843323	0.4956663250923157
1.0	42790000.0	42800000.0	0.0	0.3355711102485657	0.5040159821510315
1.0	42820000.0	42830000.0	0.0	0.5182254314422607	0.7029286026954651
1.0	42830000.0	42840000.0	0.0	0.5800772905349731	0.76575767993927
1.0	42960000.0	42970000.0	0.0	0.3273163437843323	0.4956663250923157
1.0	42970000.0	42980000.0	0.0	0.3721522092819214	0.544934868812561
1.0	42980000.0	42990000.0	0.0	0.42469072341918945	0.6024450659751892
1.0	43000000.0	43010000.0	0.0	0.4132634103298187	0.591640055179596
1.0	43100000.0	43110000.0	1.0	0.35363245010375977	0.5229600667953491
1.0	43130000.0	43140000.0	0.0	0.3273163437843323	0.4956663250923157
1.0	43150000.0	43160000.0	0.0	0.3273163437843323	0.4956663250923157
1.0	43220000.0	43230000.0	0.0	0.3273163437843323	0.4956663250923157
1.0	43410000.0	43420000.0	0.0	0.4551636278629303	0.6364492177963257
1.0	43420000.0	43430000.0	0.0	0.40237170457839966	0.6176688075065613
1.0	43460000.0	43470000.0	1.0	0.6352533102035522	0.8833274841308594
1.0	43490000.0	43500000.0	3.0	0.5777457356452942	0.7634263038635254
1.0	43520000.0	43530000.0	1.0	0.5706460475921631	0.8220505714416504
1.0	43560000.0	43570000.0	2.0	0.6313608884811401	0.8154900670051575
1.0	43620000.0	43630000.0	0.0	0.44317394495010376	0.6231909990310669
1.0	43660000.0	43670000.0	2.0	0.4545791745185852	0.661046028137207
1.0	43670000.0	43680000.0	0.0	0.33670997619628906	0.5051800012588501
1.0	43710000.0	43720000.0	0.0	0.4742496609687805	0.6587430238723755
1.0	43720000.0	43730000.0	0.0	0.4496438503265381	0.6575280427932739
1.0	43740000.0	43750000.0	1.0	0.4367099702358246	0.6521132588386536
1.0	43810000.0	43820000.0	0.0	0.39343559741973877	0.5684499740600586
1.0	43850000.0	43860000.0	0.0	0.456510066986084	0.8606298565864563
1.0	43910000.0	43920000.0	0.0	0.3273163437843323	0.4956663250923157
1.0	43920000.0	43930000.0	0.0	0.4141148030757904	0.590808093547821
1.0	44010000.0	44020000.0	0.0	0.33788734674453735	0.5063837766647339
1.0	44030000.0	44040000.0	0.0	0.41638612747192383	0.5931763648986816
1.0	44050000.0	44060000.0	0.0	0.35991019010543823	0.5303562879562378
1.0	44070000.0	44080000.0	0.0	0.38730913400650024	0.5605319738388062
1.0	44090000.0	44100000.0	0.0	0.4171866476535797	0.5940220952033997
1.0	44200000.0	44210000.0	0.0	0.3273163437843323	0.4956663250923157
1.0	44210000.0	44220000.0	1.0	0.3273163437843323	0.4956663250923157
1.0	44260000.0	44270000.0	0.0	0.3273163437843323	0.4956663250923157
1.0	44280000.0	44290000.0	0.0	0.3273163437843323	0.4956663250923157
1.0	44310000.0	44320000.0	0.0	0.33039262890815735	0.498759925365448
1.0	44440000.0	44450000.0	0.0	0.3273163437843323	0.4956663250923157
1.0	44470000.0	44480000.0	0.0	0.35706132650375366	0.5281423926353455
1.0	44490000.0	44500000.0	0.0	0.3990834951400757	0.6331482529640198
1.0	44640000.0	44650000.0	2.0	0.5083429217338562	0.6898390650749207
1.0	44690000.0	44700000.0	0.0	0.3273163437843323	0.4956663250923157
1.0	44750000.0	44760000.0	0.0	0.3273163437843323	0.4956663250923157
1.0	44770000.0	44780000.0	0.0	0.3273163437843323	0.4956663250923157
1.0	44810000.0	44820000.0	0.0	0.3273163437843323	0.4956663250923157
1.0	44850000.0	44860000.0	0.0	0.4664621949195862	0.6584724187850952
1.0	44900000.0	44910000.0	1.0	0.46102720499038696	0.6876345872879028
1.0	44950000.0	44960000.0	0.0	0.4425550401210785	0.6651362776756287
1.0	45080000.0	45090000.0	0.0	0.40926820039749146	0.5859892964363098
1.0	45260000.0	45270000.0	0.0	0.4218030869960785	0.6549748182296753
1.0	45320000.0	45330000.0	1.0	0.3273163437843323	0.4956663250923157
1.0	45330000.0	45340000.0	0.0	0.3273163437843323	0.4956663250923157
1.0	45430000.0	45440000.0	1.0	0.3273163437843323	0.4956663250923157
1.0	45440000.0	45450000.0	0.0	0.3273163437843323	0.4956663250923157
1.0	45550000.0	45560000.0	0.0	0.34158676862716675	0.5103230476379395
1.0	45570000.0	45580000.0	0.0	0.4520179331302643	0.6757241487503052
1.0	45600000.0	45610000.0	0.0	0.35639989376068115	0.5258825421333313
1.0	45620000.0	45630000.0	0.0	0.3738694489002228	0.5457789897918701
1.0	45630000.0	45640000.0	0.0	0.33418676257133484	0.5026069283485413
1.0	45690000.0	45700000.0	0.0	0.363701194524765	0.5336825847625732
1.0	45940000.0	45950000.0	0.0	0.3381924033164978	0.506698727607727
1.0	45970000.0	45980000.0	0.0	0.3273163437843323	0.4956663250923157
1.0	45980000.0	45990000.0	0.0	0.45289096236228943	1.1103553771972656
1.0	46030000.0	46040000.0	0.0	0.33131033182144165	0.49968767166137695
1.0	46120000.0	46130000.0	0.0	0.3273163437843323	0.4956663250923157
1.0	46140000.0	46150000.0	0.0	0.3273163437843323	0.4956663250923157
1.0	46200000.0	46210000.0	0.0	0.3273163437843323	0.4956663250923157
1.0	46220000.0	46230000.0	0.0	0.39532217383384705	0.569284200668335
1.0	46230000.0	46240000.0	1.0	0.34272387623786926	0.511633038520813
1.0	46240000.0	46250000.0	1.0	0.3740326762199402	0.5454448461532593
1.0	46310000.0	46320000.0	0.0	0.35045909881591797	0.5202101469039917
1.0	46430000.0	46440000.0	1.0	0.3273163437843323	0.4956663250923157
1.0	46480000.0	46490000.0	0.0	0.3273163437843323	0.4956663250923157
1.0	46490000.0	46500000.0	0.0	0.3273163437843323	0.4956663250923157
1.0	46540000.0	46550000.0	1.0	0.3681173026561737	0.5398774743080139
1.0	46580000.0	46590000.0	0.0	0.35846906900405884	0.5285615921020508
1.0	46740000.0	46750000.0	0.0	0.3273163437843323	0.4956663250923157
1.0	46880000.0	46890000.0	1.0	0.45900917053222656	0.6849781274795532
1.0	46900000.0	46910000.0	0.0	0.370734840631485	0.5416398048400879
1.0	46930000.0	46940000.0	0.0	0.36887162923812866	0.5396103858947754
1.0	46980000.0	46990000.0	0.0	0.3273163437843323	0.4956663250923157
1.0	46990000.0	47000000.0	0.0	0.34642845392227173	0.5154404640197754
1.0	47130000.0	47140000.0	1.0	0.3273163437843323	0.4956663250923157
1.0	47150000.0	47160000.0	1.0	0.3284226059913635	0.4967774450778961
1.0	47250000.0	47260000.0	0.0	0.7327854037284851	0.9080778360366821
1.0	47280000.0	47290000.0	2.0	0.5584666728973389	0.74415123462677
1.0	47500000.0	47510000.0	4.0	0.6053041815757751	0.7904852628707886
1.0	47510000.0	47520000.0	0.0	0.6041660308837891	0.7892626523971558
1.0	47610000.0	47620000.0	0.0	0.6422297358512878	0.8257845044136047
1.0	47650000.0	47660000.0	1.0	0.40914931893348694	0.58627849817276
1.0	47660000.0	47670000.0	0.0	0.6132957339286804	0.7982413172721863
1.0	47710000.0	47720000.0	0.0	0.398622989654541	0.5748470425605774
1.0	47800000.0	47810000.0	0.0	0.3273163437843323	0.4956663250923157
1.0	47820000.0	47830000.0	0.0	0.3338441252708435	0.5022566318511963
1.0	47850000.0	47860000.0	0.0	0.44609421491622925	0.6268385648727417
1.0	47860000.0	47870000.0	1.0	0.5344713926315308	0.7197757363319397
1.0	47900000.0	47910000.0	1.0	0.4285869002342224	0.606788158416748
1.0	47910000.0	47920000.0	0.0	0.6068713068962097	0.7919362783432007
1.0	47990000.0	48000000.0	2.0	0.4871872067451477	0.7214352488517761
1.0	48000000.0	48010000.0	2.0	0.5925437211990356	0.7769705057144165
1.0	48010000.0	48020000.0	0.0	0.6135488152503967	0.7977390885353088
1.0	48070000.0	48080000.0	1.0	0.609829306602478	0.7948768138885498
1.0	48200000.0	48210000.0	1.0	0.48531073331832886	0.7122592329978943
1.0	48300000.0	48310000.0	0.0	0.450483500957489	0.6292806267738342
1.0	48380000.0	48390000.0	1.0	0.4325958788394928	0.6123539209365845
1.0	48390000.0	48400000.0	0.0	0.3395864963531494	0.5081282258033752
1.0	48410000.0	48420000.0	0.0	0.4366971552371979	0.6161092519760132
1.0	48430000.0	48440000.0	0.0	0.41497477889060974	0.5915669202804565
1.0	48450000.0	48460000.0	0.0	0.3273163437843323	0.4956663250923157
1.0	48470000.0	48480000.0	0.0	0.4181514382362366	0.6423748135566711
1.0	48550000.0	48560000.0	0.0	0.5091856718063354	0.6935316920280457
1.0	48660000.0	48670000.0	0.0	0.4139576852321625	0.6057471632957458
1.0	49080000.0	49090000.0	0.0	0.4040535092353821	0.579177737236023
1.0	49090000.0	49100000.0	0.0	0.4228432774543762	0.646455705165863
1.0	49190000.0	49200000.0	0.0	0.4674369692802429	0.6488995552062988
1.0	49250000.0	49260000.0	0.0	0.5571293234825134	0.8064396977424622
1.0	49310000.0	49320000.0	0.0	0.5918688774108887	0.7786892056465149
1.0	49420000.0	49430000.0	0.0	0.6662260293960571	0.8481264114379883
1.0	49440000.0	49450000.0	2.0	0.7010728120803833	0.8799533843994141
1.0	49490000.0	49500000.0	0.0	0.8380980491638184	0.9966790080070496
1.0	49610000.0	49620000.0	0.0	0.8097752332687378	0.9734986424446106
1.0	49750000.0	49760000.0	0.0	0.5351130366325378	0.780472993850708
1.0	49860000.0	49870000.0	0.0	0.8890886306762695	1.037184476852417
1.0	49920000.0	49930000.0	1.0	0.9211307764053345	1.0618746280670166
1.0	50000000.0	50010000.0	1.0	0.8591514825820923	1.0135186910629272
1.0	50130000.0	50140000.0	0.0	0.8807234764099121	1.0305602550506592
1.0	50220000.0	50230000.0	1.0	0.7620664834976196	0.9333893060684204
1.0	50260000.0	50270000.0	2.0	0.6782325506210327	0.8591213226318359
1.0	50290000.0	50300000.0	0.0	0.521138072013855	0.763626217842102
1.0	50300000.0	50310000.0	1.0	0.6236498355865479	0.8081243634223938
1.0	50350000.0	50360000.0	1.0	0.5795871615409851	0.7652894258499146
1.0	50370000.0	50380000.0	0.0	0.5750530958175659	0.7607949376106262
1.0	50430000.0	50440000.0	0.0	0.5228211879730225	0.7076946496963501
1.0	50480000.0	50490000.0	0.0	0.5664356350898743	0.752177357673645
1.0	50660000.0	50670000.0	1.0	0.5711349248886108	0.7568869590759277
1.0	50700000.0	50710000.0	1.0	0.5725535750389099	0.7582278251647949
1.0	50740000.0	50750000.0	1.0	0.6713380813598633	0.8528984189033508
1.0	50790000.0	50800000.0	1.0	0.569668173789978	0.7570366859436035
1.0	50800000.0	50810000.0	2.0	0.7013221979141235	0.8801809549331665
1.0	50860000.0	50870000.0	1.0	0.7819588780403137	0.9503032565116882
1.0	50900000.0	50910000.0	0.0	0.4494698643684387	0.6308279037475586
1.0	50910000.0	50920000.0	0.0	0.4330231249332428	0.613150417804718
1.0	50950000.0	50960000.0	2.0	0.3853810429573059	0.5592654943466187
1.0	51070000.0	51080000.0	0.0	0.3273163437843323	0.4956663250923157
1.0	51130000.0	51140000.0	0.0	0.3273163437843323	0.4956663250923157
1.0	51180000.0	51190000.0	0.0	0.3273163437843323	0.4956663250923157
1.0	51250000.0	51260000.0	0.0	0.3273163437843323	0.4956663250923157
1.0	51290000.0	51300000.0	0.0	0.3273163437843323	0.4956663250923157
1.0	51380000.0	51390000.0	0.0	0.3315097689628601	0.499889075756073
1.0	51590000.0	51600000.0	1.0	0.5113723278045654	0.6958104372024536
1.0	51680000.0	51690000.0	1.0	0.46741193532943726	0.6577432155609131
1.0	51720000.0	51730000.0	0.0	0.3273163437843323	0.4956663250923157
1.0	51760000.0	51770000.0	0.0	0.4388919472694397	0.6614921689033508
1.0	51780000.0	51790000.0	1.0	0.44661030173301697	0.6542581915855408
1.0	51830000.0	51840000.0	0.0	0.3273163437843323	0.4956663250923157
1.0	51890000.0	51900000.0	0.0	0.3273163437843323	0.4956663250923157
1.0	51930000.0	51940000.0	0.0	0.3273163437843323	0.4956663250923157
1.0	52000000.0	52010000.0	0.0	0.3755651116371155	0.5475175380706787
1.0	52030000.0	52040000.0	0.0	0.3618773818016052	0.5320937633514404
1.0	52040000.0	52050000.0	0.0	0.40518346428871155	0.5804768800735474
1.0	52150000.0	52160000.0	0.0	0.386646032333374	0.561149537563324
1.0	52230000.0	52240000.0	1.0	0.4662351608276367	0.648844838142395
1.0	52300000.0	52310000.0	0.0	0.42401638627052307	0.602605938911438
1.0	52350000.0	52360000.0	1.0	0.6754475831985474	0.8566706776618958
1.0	52370000.0	52380000.0	0.0	0.5484926104545593	0.7340806722640991
1.0	52460000.0	52470000.0	0.0	0.4623231887817383	0.689336359500885
1.0	52480000.0	52490000.0	0.0	0.32806697487831116	0.49641990661621094
1.0	52520000.0	52530000.0	0.0	0.3273163437843323	0.4956663250923157
1.0	52670000.0	52680000.0	0.0	0.3273163437843323	0.4956663250923157
1.0	52740000.0	52750000.0	0.0	0.3273163437843323	0.4956663250923157
1.0	52760000.0	52770000.0	0.0	0.3273163437843323	0.4956663250923157
1.0	52810000.0	52820000.0	0.0	0.3273163437843323	0.4956663250923157
1.0	52820000.0	52830000.0	0.0	0.3273163437843323	0.4956663250923157
1.0	52840000.0	52850000.0	0.0	0.3273163437843323	0.4956663250923157
1.0	52960000.0	52970000.0	1.0	0.3357899785041809	0.5042396783828735
1.0	53030000.0	53040000.0	0.0	0.5548394322395325	0.7404835224151611
1.0	53060000.0	53070000.0	2.0	0.485403835773468	0.6968607306480408
1.0	53260000.0	53270000.0	0.0	0.3273163437843323	0.4956663250923157
1.0	53340000.0	53350000.0	0.0	0.45307040214538574	0.643822193145752
1.0	53370000.0	53380000.0	0.0	0.3483503460884094	0.517264723777771
1.0	53390000.0	53400000.0	1.0	0.3273163437843323	0.4956663250923157
1.0	53420000.0	53430000.0	0.0	0.3273163437843323	0.4956663250923157
1.0	53460000.0	53470000.0	0.0	0.3273163437843323	0.4956663250923157
1.0	53570000.0	53580000.0	1.0	0.3973301351070404	0.572715163230896
1.0	53590000.0	53600000.0	0.0	0.45353418588638306	0.6345709562301636
1.0	53610000.0	53620000.0	0.0	0.47742635011672974	0.7089587450027466
1.0	53640000.0	53650000.0	0.0	0.49897757172584534	0.7362959384918213
1.0	53670000.0	53680000.0	0.0	0.3331931531429291	0.5015954375267029
1.0	53680000.0	53690000.0	0.0	0.4514158368110657	0.6707879900932312
1.0	53900000.0	53910000.0	1.0	0.492319256067276	0.7279316782951355
1.0	53910000.0	53920000.0	1.0	0.5676292777061462	0.7717458009719849
1.0	53930000.0	53940000.0	0.0	0.42588138580322266	0.604559600353241
1.0	53950000.0	53960000.0	2.0	0.4612582325935364	0.6879373788833618
1.0	53960000.0	53970000.0	0.0	0.40972667932510376	0.5865529775619507
1.0	53990000.0	54000000.0	2.0	0.3441319465637207	0.5130753517150879
1.0	54010000.0	54020000.0	1.0	0.4261362552642822	0.6052629351615906
1.0	54050000.0	54060000.0	0.0	0.4125951826572418	0.5907594561576843
1.0	54140000.0	54150000.0	0.0	0.44400256872177124	0.6241897344589233
1.0	54160000.0	54170000.0	0.0	0.47561901807785034	0.7066304087638855
1.0	54240000.0	54250000.0	0.0	0.3273163437843323	0.4956663250923157
1.0	54280000.0	54290000.0	0.0	0.3273163437843323	0.4956663250923157
1.0	54320000.0	54330000.0	1.0	0.3273163437843323	0.4956663250923157
1.0	54380000.0	54390000.0	0.0	0.3273163437843323	0.4956663250923157
1.0	54470000.0	54480000.0	0.0	0.46383634209632874	0.6679523587226868
1.0	54480000.0	54490000.0	0.0	0.4269784390926361	0.612834095954895
1.0	54590000.0	54600000.0	0.0	0.4212659001350403	0.5971719026565552
1.0	54610000.0	54620000.0	0.0	0.3902060389518738	0.5640180706977844
1.0	54730000.0	54740000.0	1.0	0.3325645923614502	0.5009576082229614
1.0	54740000.0	54750000.0	0.0	0.3273163437843323	0.4956663250923157
1.0	54980000.0	54990000.0	0.0	0.4670390188694	0.6697896122932434
1.0	55050000.0	55060000.0	0.0	0.39369136095046997	0.5697703957557678
1.0	55070000.0	55080000.0	1.0	0.33270010352134705	0.5010947585105896
1.0	55160000.0	55170000.0	0.0	0.43609127402305603	0.6135631799697876
1.0	55170000.0	55180000.0	0.0	0.36787447333335876	0.5394141674041748
1.0	55200000.0	55210000.0	0.0	0.3273163437843323	0.4956663250923157
1.0	55350000.0	55360000.0	0.0	0.3273163437843323	0.4956663250923157
1.0	55390000.0	55400000.0	0.0	0.3864969313144684	0.560005784034729
1.0	55430000.0	55440000.0	1.0	0.44722265005111694	0.6698846817016602
1.0	55460000.0	55470000.0	2.0	0.42358583211898804	0.6011993885040283
1.0	55470000.0	55480000.0	0.0	0.49711307883262634	0.7339604496955872
1.0	55600000.0	55610000.0	0.0	0.3273163437843323	0.4956663250923157
1.0	55640000.0	55650000.0	1.0	0.33839333057403564	0.5069035291671753
1.0	55670000.0	55680000.0	0.0	0.3276640474796295	0.4960147738456726
1.0	55740000.0	55750000.0	0.0	0.4035734236240387	0.5791351795196533
1.0	55770000.0	55780000.0	0.0	0.3742855191230774	0.5477288365364075
1.0	55820000.0	55830000.0	1.0	0.45181751251220703	0.6582015156745911
1.0	55860000.0	55870000.0	0.0	0.39657384157180786	0.5718090534210205
1.0	55870000.0	55880000.0	0.0	0.44635000824928284	0.6689881682395935
1.0	55980000.0	55990000.0	0.0	0.3273163437843323	0.4956663250923157
1.0	56010000.0	56020000.0	0.0	0.3664685785770416	0.537595272064209
1.0	56020000.0	56030000.0	0.0	0.33748844265937805	0.5059763193130493
1.0	56080000.0	56090000.0	0.0	0.43210941553115845	0.6108152270317078
1.0	56130000.0	56140000.0	2.0	0.47395461797714233	0.6560333967208862
1.0	56180000.0	56190000.0	1.0	0.5493799448013306	0.7352913618087769
1.0	56250000.0	56260000.0	0.0	0.5360478758811951	0.7815905213356018
1.0	56320000.0	56330000.0	0.0	0.5159189701080322	0.7010372281074524
1.0	56330000.0	56340000.0	2.0	0.4578339457511902	0.6395858526229858
1.0	56360000.0	56370000.0	1.0	0.5130839347839355	0.7098234295845032
1.0	56390000.0	56400000.0	0.0	0.3644653856754303	0.5356441736221313
1.0	56530000.0	56540000.0	1.0	0.3273163437843323	0.4956663250923157
1.0	56710000.0	56720000.0	0.0	0.33114951848983765	0.49952611327171326
1.0	56730000.0	56740000.0	0.0	0.3399251699447632	0.5084778666496277
1.0	56750000.0	56760000.0	0.0	0.3317188322544098	0.5001010298728943
1.0	56760000.0	56770000.0	0.0	0.3308448791503906	0.49921807646751404
1.0	56840000.0	56850000.0	1.0	0.3273163437843323	0.4956663250923157
1.0	56860000.0	56870000.0	0.0	0.3273163437843323	0.4956663250923157
1.0	56890000.0	56900000.0	0.0	0.33034053444862366	0.49870699644088745
1.0	56950000.0	56960000.0	0.0	0.3273163437843323	0.4956663250923157
1.0	56970000.0	56980000.0	0.0	0.3273163437843323	0.4956663250923157
1.0	57020000.0	57030000.0	0.0	0.3273163437843323	0.4956663250923157
1.0	57110000.0	57120000.0	0.0	0.38329046964645386	0.5559724569320679
1.0	57170000.0	57180000.0	0.0	0.4472824037075043	0.6279355883598328
1.0	57250000.0	57260000.0	0.0	0.5808864831924438	0.7665325403213501
1.0	57310000.0	57320000.0	0.0	0.6657183766365051	0.8476847410202026
1.0	57400000.0	57410000.0	2.0	0.49650612473487854	0.7270662188529968
1.0	57450000.0	57460000.0	0.0	0.5728086233139038	0.7719265818595886
1.0	57470000.0	57480000.0	0.0	0.556826114654541	0.8060867190361023
1.0	57480000.0	57490000.0	2.0	0.5213226079940796	0.7638503909111023
1.0	57520000.0	57530000.0	3.0	0.4629390239715576	0.6789966821670532
1.0	57530000.0	57540000.0	0.0	0.49026423692703247	0.6979702115058899
1.0	57540000.0	57550000.0	0.0	0.5605688095092773	0.7462117075920105
1.0	57560000.0	57570000.0	2.0	0.49184450507164	0.6992719769477844
1.0	57570000.0	57580000.0	0.0	0.513390839099884	0.6985753774642944
1.0	57580000.0	57590000.0	0.0	0.6445746421813965	0.8278734087944031
1.0	57590000.0	57600000.0	0.0	0.4708983302116394	0.6517624855041504
1.0	57660000.0	57670000.0	1.0	0.5964350700378418	0.7816982269287109
1.0	57690000.0	57700000.0	0.0	0.673481822013855	0.8548242449760437
1.0	57750000.0	57760000.0	0.0	0.6530246138572693	0.8358396291732788
1.0	57810000.0	57820000.0	0.0	0.5896075963973999	0.7852464914321899
1.0	57820000.0	57830000.0	0.0	0.6694040298461914	0.8510621190071106
1.0	57870000.0	57880000.0	2.0	0.5392695665359497	0.7854286432266235
1.0	57890000.0	57900000.0	3.0	0.6820305585861206	0.8626683950424194
1.0	57930000.0	57940000.0	1.0	0.5931311845779419	0.7772937417030334
1.0	57950000.0	57960000.0	0.0	0.6771356463432312	0.8591169118881226
1.0	58070000.0	58080000.0	1.0	0.5686556100845337	0.7543085813522339
1.0	58080000.0	58090000.0	0.0	0.5744218826293945	0.8017597198486328
1.0	58180000.0	58190000.0	2.0	0.5233892798423767	0.7072103023529053
1.0	58210000.0	58220000.0	0.0	0.6873388886451721	0.8675192594528198
1.0	58250000.0	58260000.0	2.0	0.5866707563400269	0.7722359895706177
1.0	58260000.0	58270000.0	1.0	0.5613366961479187	0.7469881772994995
1.0	58400000.0	58410000.0	5.0	0.8474307060241699	1.0042026042938232
1.0	58410000.0	58420000.0	0.0	0.9893313646316528	1.113279104232788
1.0	58440000.0	58450000.0	0.0	0.9687789082527161	1.0986964702606201
1.0	58460000.0	58470000.0	1.0	0.7271958589553833	0.9027997255325317
1.0	58550000.0	58560000.0	1.0	0.6166094541549683	0.8005565404891968
1.0	58710000.0	58720000.0	2.0	0.6759338974952698	0.8572162389755249
1.0	58720000.0	58730000.0	0.0	0.7796968221664429	0.948840320110321
1.0	58750000.0	58760000.0	0.0	0.6294875144958496	0.8131662607192993
1.0	58870000.0	58880000.0	1.0	0.34959936141967773	0.51934814453125
1.0	58920000.0	58930000.0	0.0	0.373287171125412	0.5447782278060913
1.0	58980000.0	58990000.0	1.0	0.34524571895599365	0.5139797925949097
1.0	58990000.0	59000000.0	0.0	0.38829565048217773	0.5636901259422302
1.0	59020000.0	59030000.0	0.0	0.5589090585708618	0.7446378469467163
1.0	59050000.0	59060000.0	1.0	0.3543662428855896	0.5237332582473755
1.0	59170000.0	59180000.0	2.0	0.7023735642433167	0.8807668685913086
1.0	59200000.0	59210000.0	3.0	0.6183580160140991	0.8030109405517578
1.0	59220000.0	59230000.0	2.0	0.5341103076934814	0.744775652885437
1.0	59250000.0	59260000.0	0.0	0.3273163437843323	0.4956663250923157
1.0	59270000.0	59280000.0	0.0	0.7179791331291199	0.8987423181533813
1.0	59330000.0	59340000.0	0.0	0.5184271931648254	0.7098661661148071
1.0	59340000.0	59350000.0	0.0	0.4599255621433258	0.64131098985672
1.0	59380000.0	59390000.0	0.0	0.3388630747795105	0.5073860883712769
1.0	59430000.0	59440000.0	2.0	0.3273163437843323	0.4956663250923157
1.0	59640000.0	59650000.0	0.0	0.47205233573913574	0.6529518365859985
1.0	59660000.0	59670000.0	0.0	0.5079852938652039	0.7474974393844604
1.0	59720000.0	59730000.0	0.0	0.33687824010849	0.5053505897521973
1.0	59750000.0	59760000.0	0.0	0.330179899930954	0.49854588508605957
1.0	59790000.0	59800000.0	0.0	0.3289489150047302	0.4973066449165344
1.0	59850000.0	59860000.0	0.0	0.34437793493270874	0.5134240388870239
1.0	59880000.0	59890000.0	0.0	0.34235841035842896	0.511151909828186
1.0	59950000.0	59960000.0	0.0	0.37010228633880615	0.5426285266876221
1.0	60010000.0	60020000.0	0.0	0.393900990486145	0.5687485933303833
1.0	60080000.0	60090000.0	1.0	0.44869646430015564	0.6296173334121704
1.0	60100000.0	60110000.0	2.0	0.6633924245834351	0.8411024212837219
1.0	60170000.0	60180000.0	1.0	0.6595029830932617	0.9188956022262573
1.0	60180000.0	60190000.0	1.0	0.8055785894393921	0.9762946963310242
1.0	60210000.0	60220000.0	2.0	0.6977068781852722	0.9587122201919556
1.0	60220000.0	60230000.0	1.0	0.8329843282699585	0.9871137738227844
1.0	60230000.0	60240000.0	0.0	0.9076194763183594	1.0538686513900757
1.0	60240000.0	60250000.0	2.0	0.9284387826919556	1.0776708126068115
1.0	60250000.0	60260000.0	2.0	0.8754105567932129	1.0386533737182617
1.0	60330000.0	60340000.0	0.0	0.5650178790092468	0.8155800104141235
1.0	60340000.0	60350000.0	0.0	0.6939057111740112	0.8731403350830078
1.0	60360000.0	60370000.0	0.0	0.5718591213226318	0.8234405517578125
1.0	60500000.0	60510000.0	0.0	0.5427384376525879	0.7895444631576538
1.0	60560000.0	60570000.0	2.0	0.4719023108482361	0.7018264532089233
1.0	60590000.0	60600000.0	0.0	0.5107277035713196	0.7090146541595459
1.0	60630000.0	60640000.0	2.0	0.5798352956771851	0.7654789686203003
1.0	60640000.0	60650000.0	0.0	0.6154083013534546	0.8002129793167114
1.0	60660000.0	60670000.0	0.0	0.7364848256111145	0.911288857460022
1.0	60710000.0	60720000.0	1.0	0.6414476037025452	0.8291064500808716
1.0	60720000.0	60730000.0	0.0	0.5794211626052856	0.8320582509040833
1.0	60750000.0	60760000.0	3.0	0.6350631713867188	0.818835437297821
1.0	60760000.0	60770000.0	2.0	0.7259315848350525	0.9020707011222839
1.0	60840000.0	60850000.0	1.0	0.5438666939735413	0.7265133261680603
1.0	60850000.0	60860000.0	0.0	0.6555866003036499	0.8379368782043457
1.0	60890000.0	60900000.0	0.0	0.575836181640625	0.8279816508293152
1.0	61050000.0	61060000.0	0.0	0.6718283891677856	0.8533474802970886
1.0	61060000.0	61070000.0	0.0	0.5856602191925049	0.8391134142875671
1.0	61090000.0	61100000.0	0.0	0.6424455642700195	0.8259708285331726
1.0	61150000.0	61160000.0	2.0	0.5220990180969238	0.7647940516471863
1.0	61170000.0	61180000.0	1.0	0.6378105282783508	0.8216115832328796
1.0	61230000.0	61240000.0	0.0	0.5292273759841919	0.7734140157699585
1.0	61260000.0	61270000.0	0.0	0.5420440435409546	0.7887223958969116
1.0	61280000.0	61290000.0	0.0	0.500578761100769	0.6830598711967468
1.0	61290000.0	61300000.0	1.0	0.46511325240135193	0.692992091178894
1.0	61340000.0	61350000.0	1.0	0.6141340732574463	0.7989497780799866
1.0	61350000.0	61360000.0	1.0	0.6191877126693726	0.8038468360900879
1.0	61360000.0	61370000.0	0.0	0.6084381341934204	0.7934494018554688
1.0	61480000.0	61490000.0	0.0	0.6118366718292236	0.7968372106552124
1.0	61490000.0	61500000.0	1.0	0.5461086630821228	0.728121817111969
1.0	61500000.0	61510000.0	1.0	0.5439864993095398	0.7294461131095886
1.0	61560000.0	61570000.0	0.0	0.37270548939704895	0.5458394885063171
1.0	61610000.0	61620000.0	0.0	0.3273163437843323	0.4956663250923157
1.0	61810000.0	61820000.0	0.0	0.5684426426887512	0.7547516822814941
1.0	61870000.0	61880000.0	1.0	0.5070493817329407	0.6925132870674133
1.0	61890000.0	61900000.0	1.0	0.5888292789459229	0.7710357308387756
1.0	61920000.0	61930000.0	1.0	0.5758033990859985	0.7639586925506592
1.0	62080000.0	62090000.0	1.0	0.5338741540908813	0.7789917588233948
1.0	62130000.0	62140000.0	2.0	0.3879472613334656	0.5628369450569153
1.0	62260000.0	62270000.0	0.0	0.3288572132587433	0.49721425771713257
1.0	62340000.0	62350000.0	1.0	0.33216214179992676	0.5005506277084351
1.0	62430000.0	62440000.0	1.0	0.35291340947151184	0.5231741070747375
1.0	62510000.0	62520000.0	2.0	0.3346617817878723	0.5030891299247742
1.0	62560000.0	62570000.0	0.0	0.40904587507247925	0.5868906378746033
1.0	62620000.0	62630000.0	2.0	0.445136696100235	0.6267126798629761
1.0	62690000.0	62700000.0	0.0	0.5978253483772278	0.7912977933883667
1.0	62730000.0	62740000.0	0.0	0.5671216249465942	0.7554019689559937
1.0	62740000.0	62750000.0	1.0	0.6028615832328796	0.7877101898193359
1.0	62890000.0	62900000.0	1.0	0.43614235520362854	0.6189901232719421
1.0	62950000.0	62960000.0	1.0	0.3273163437843323	0.4956663250923157
1.0	63140000.0	63150000.0	0.0	0.39403480291366577	0.5699165463447571
1.0	63200000.0	63210000.0	0.0	0.46978822350502014	0.6990842819213867
1.0	63260000.0	63270000.0	0.0	0.39548367261886597	0.5710189938545227
1.0	63310000.0	63320000.0	0.0	0.3281819820404053	0.4965360164642334
1.0	63350000.0	63360000.0	1.0	0.5102588534355164	0.6946701407432556
1.0	63370000.0	63380000.0	1.0	0.508047342300415	0.6923334002494812
1.0	63400000.0	63410000.0	1.0	0.5224117040634155	0.7073124647140503
1.0	63430000.0	63440000.0	0.0	0.6070847511291504	0.7922147512435913
1.0	63470000.0	63480000.0	0.0	0.6172471642494202	0.8018554449081421
1.0	63490000.0	63500000.0	0.0	0.696219801902771	0.8755460977554321
1.0	63560000.0	63570000.0	0.0	0.7688901424407959	0.9392144083976746
1.0	63620000.0	63630000.0	0.0	0.7821000218391418	0.9503833651542664
1.0	63650000.0	63660000.0	1.0	0.6425487399101257	0.8259695768356323
1.0	63670000.0	63680000.0	0.0	0.7315258383750916	0.9069769978523254
1.0	63700000.0	63710000.0	0.0	0.5163071751594543	0.7074481248855591
1.0	63760000.0	63770000.0	0.0	0.6372886896133423	0.8209568858146667
1.0	63800000.0	63810000.0	1.0	0.5974427461624146	0.7828523516654968
1.0	63840000.0	63850000.0	1.0	0.3600732982158661	0.530976414680481
1.0	63850000.0	63860000.0	1.0	0.45967942476272583	0.6424375772476196
1.0	63860000.0	63870000.0	0.0	0.3723727762699127	0.5446073412895203
1.0	63910000.0	63920000.0	1.0	0.3273163437843323	0.4956663250923157
1.0	63960000.0	63970000.0	0.0	0.3273163437843323	0.4956663250923157
1.0	63970000.0	63980000.0	0.0	0.3273163437843323	0.4956663250923157
1.0	63990000.0	64000000.0	0.0	0.3273163437843323	0.4956663250923157
1.0	64050000.0	64060000.0	0.0	0.3965507745742798	0.6706246137619019
1.0	64190000.0	64200000.0	1.0	0.375993549823761	0.5497419238090515
1.0	64270000.0	64280000.0	1.0	0.3324309289455414	0.5008224248886108
1.0	64310000.0	64320000.0	0.0	0.3273163437843323	0.4956663250923157
1.0	64320000.0	64330000.0	0.0	0.3273163437843323	0.4956663250923157
1.0	64340000.0	64350000.0	0.0	0.3273163437843323	0.4956663250923157
1.0	64470000.0	64480000.0	0.0	0.32829219102859497	0.4966464936733246
1.0	64520000.0	64530000.0	1.0	0.3373129367828369	0.5057973861694336
1.0	64620000.0	64630000.0	0.0	0.34671929478645325	0.5155141353607178
1.0	64730000.0	64740000.0	0.0	0.4945553243160248	0.7307480573654175
1.0	64790000.0	64800000.0	0.0	0.5846397876739502	0.7702478766441345
1.0	64820000.0	64830000.0	0.0	0.4706107974052429	0.7001515030860901
1.0	64830000.0	64840000.0	0.0	0.510684609413147	0.7508307695388794
1.0	64880000.0	64890000.0	1.0	0.5102120637893677	0.750247597694397
1.0	64990000.0	65000000.0	0.0	0.356846421957016	0.527897298336029
1.0	65000000.0	65010000.0	0.0	0.4057275652885437	0.582575261592865
1.0	65020000.0	65030000.0	0.0	0.40667933225631714	0.5824345350265503
1.0	65050000.0	65060000.0	0.0	0.33599352836608887	0.5044479966163635
1.0	65070000.0	65080000.0	0.0	0.3273163437843323	0.4956663250923157
1.0	65110000.0	65120000.0	1.0	0.3273163437843323	0.4956663250923157
1.0	65160000.0	65170000.0	0.0	0.3580531179904938	0.5280769467353821
1.0	65180000.0	65190000.0	0.0	0.44983798265457153	0.6728203296661377
1.0	65220000.0	65230000.0	0.0	0.33396115899086	0.5023758411407471
1.0	65280000.0	65290000.0	0.0	0.3273163437843323	0.4956663250923157
1.0	65290000.0	65300000.0	0.0	0.3273163437843323	0.4956663250923157
1.0	65310000.0	65320000.0	0.0	0.3273163437843323	0.4956663250923157
1.0	65320000.0	65330000.0	0.0	0.3273163437843323	0.4956663250923157
1.0	65330000.0	65340000.0	0.0	0.3273163437843323	0.4956663250923157
1.0	65430000.0	65440000.0	0.0	0.3273163437843323	0.4956663250923157
1.0	65440000.0	65450000.0	0.0	0.33593055605888367	0.5043820738792419
1.0	65450000.0	65460000.0	1.0	0.3316003978252411	0.4999808371067047
1.0	65520000.0	65530000.0	0.0	0.32868820428848267	0.4970427453517914
1.0	65620000.0	65630000.0	0.0	0.4318150579929352	0.6107946634292603
1.0	65690000.0	65700000.0	1.0	0.3783646523952484	0.5524706840515137
1.0	65720000.0	65730000.0	0.0	0.5111194252967834	0.7249499559402466
1.0	65740000.0	65750000.0	1.0	0.4702884256839752	0.652572512626648
1.0	65760000.0	65770000.0	2.0	0.4847591519355774	0.7183465361595154
1.0	65770000.0	65780000.0	1.0	0.5444774031639099	0.7916016578674316
1.0	65840000.0	65850000.0	0.0	0.43578800559043884	0.6148903965950012
1.0	65920000.0	65930000.0	0.0	0.447553813457489	0.6280648708343506
1.0	65950000.0	65960000.0	1.0	0.4360799789428711	0.6152991652488708
1.0	65960000.0	65970000.0	0.0	0.5040009617805481	0.7425593733787537
1.0	65980000.0	65990000.0	2.0	0.4137338697910309	0.5906078219413757
1.0	66040000.0	66050000.0	1.0	0.4320076107978821	0.61109858751297
1.0	66170000.0	66180000.0	0.0	0.5825106501579285	0.7681639790534973
1.0	66230000.0	66240000.0	0.0	0.6157203912734985	0.8005558252334595
1.0	66280000.0	66290000.0	0.0	0.5453406572341919	0.7296499013900757
1.0	66320000.0	66330000.0	1.0	0.5265127420425415	0.7095316648483276
1.0	66360000.0	66370000.0	0.0	0.5910631418228149	0.7765048742294312
1.0	66370000.0	66380000.0	1.0	0.6326141357421875	0.8166688084602356
1.0	66410000.0	66420000.0	1.0	0.48939093947410583	0.6742912530899048
1.0	66460000.0	66470000.0	1.0	0.5723982453346252	0.7581592202186584
1.0	66470000.0	66480000.0	0.0	0.5140225887298584	0.6972078680992126
1.0	66570000.0	66580000.0	0.0	0.43728452920913696	0.6599151492118835
1.0	66690000.0	66700000.0	0.0	0.4312314987182617	0.6089757680892944
1.0	66740000.0	66750000.0	0.0	0.335674524307251	0.5041220784187317
1.0	66820000.0	66830000.0	0.0	0.3490835428237915	0.5187336206436157
1.0	66980000.0	66990000.0	2.0	0.5437934994697571	0.7292619347572327
1.0	67050000.0	67060000.0	4.0	0.4640759527683258	0.6455596089363098
1.0	67060000.0	67070000.0	1.0	0.6075284481048584	0.7924221158027649
1.0	67110000.0	67120000.0	1.0	0.525189995765686	0.7685418128967285
1.0	67170000.0	67180000.0	0.0	0.49310702085494995	0.7289246320724487
1.0	67230000.0	67240000.0	0.0	0.4623241424560547	0.6439846158027649
1.0	67240000.0	67250000.0	0.0	0.3846540153026581	0.5589707493782043
1.0	67260000.0	67270000.0	0.0	0.4945157468318939	0.7306984663009644
1.0	67280000.0	67290000.0	0.0	0.35073429346084595	0.5206066966056824
1.0	67290000.0	67300000.0	0.0	0.3765184283256531	0.5495949387550354
1.0	67300000.0	67310000.0	0.0	0.4347134530544281	0.6145704388618469
1.0	67310000.0	67320000.0	1.0	0.3769025206565857	0.5506755709648132
1.0	67350000.0	67360000.0	1.0	0.35955411195755005	0.5306826829910278
1.0	67430000.0	67440000.0	0.0	0.3273163437843323	0.4956663250923157
1.0	67480000.0	67490000.0	0.0	0.3273163437843323	0.4956663250923157
1.0	67500000.0	67510000.0	0.0	0.3273163437843323	0.4956663250923157
1.0	67510000.0	67520000.0	1.0	0.3965507745742798	0.6706246137619019
1.0	67600000.0	67610000.0	0.0	0.5266314744949341	0.7702838778495789
1.0	67660000.0	67670000.0	1.0	0.6250234842300415	0.8094145655632019
1.0	67740000.0	67750000.0	1.0	0.6945346593856812	0.8741253018379211
1.0	67780000.0	67790000.0	0.0	0.5992774367332458	0.784554123878479
1.0	67800000.0	67810000.0	1.0	0.38636666536331177	0.5573822855949402
1.0	67850000.0	67860000.0	0.0	0.3410596251487732	0.5096465945243835
1.0	67860000.0	67870000.0	0.0	0.33747121691703796	0.5059584379196167
1.0	67880000.0	67890000.0	0.0	0.3273163437843323	0.4956663250923157
1.0	67940000.0	67950000.0	0.0	0.44115009903907776	0.6393752098083496
1.0	68040000.0	68050000.0	0.0	0.3775445222854614	0.5502791404724121
1.0	68070000.0	68080000.0	1.0	0.3989063799381256	0.5737518072128296
1.0	68110000.0	68120000.0	0.0	0.35114654898643494	0.5203507542610168
1.0	68190000.0	68200000.0	0.0	0.3273163437843323	0.4956663250923157
1.0	68370000.0	68380000.0	1.0	0.4784535765647888	0.7102788686752319
1.0	68380000.0	68390000.0	0.0	0.5437705516815186	0.7292611002922058
1.0	68420000.0	68430000.0	0.0	0.4195377230644226	0.5969815850257874
1.0	68430000.0	68440000.0	0.0	0.47109371423721313	0.6946122050285339
1.0	68470000.0	68480000.0	0.0	0.48965293169021606	0.7245621085166931
1.0	68580000.0	68590000.0	1.0	0.33289021253585815	0.5012876391410828
1.0	68640000.0	68650000.0	0.0	0.3273163437843323	0.4956663250923157
1.0	68650000.0	68660000.0	0.0	0.3273163437843323	0.4956663250923157
1.0	68760000.0	68770000.0	1.0	0.47931861877441406	0.7113893628120422
1.0	68770000.0	68780000.0	2.0	0.4368177354335785	0.6159453392028809
1.0	68800000.0	68810000.0	0.0	0.49194470047950745	0.727459192276001
1.0	68840000.0	68850000.0	1.0	0.5158076882362366	0.7571223378181458
1.0	68900000.0	68910000.0	1.0	0.5745036005973816	0.7602073550224304
1.0	68950000.0	68960000.0	1.0	0.43382197618484497	0.6138752698898315
1.0	68980000.0	68990000.0	0.0	0.6815694570541382	0.8622646331787109
1.0	68990000.0	69000000.0	3.0	0.6025498509407043	0.7877891063690186
1.0	69010000.0	69020000.0	1.0	0.6219514012336731	0.8065479397773743
1.0	69030000.0	69040000.0	1.0	0.5378485918045044	0.7231611013412476
1.0	69070000.0	69080000.0	1.0	0.6201711893081665	0.8048273324966431
1.0	69090000.0	69100000.0	0.0	0.6260187029838562	0.8103710412979126
1.0	69350000.0	69360000.0	2.0	0.644461452960968	0.8278641700744629
1.0	69390000.0	69400000.0	1.0	0.4959029257297516	0.6816658973693848
1.0	69460000.0	69470000.0	0.0	0.5802103281021118	0.832953155040741
1.0	69480000.0	69490000.0	0.0	0.755512535572052	0.9277389645576477
1.0	69550000.0	69560000.0	0.0	0.587462842464447	0.77297043800354
1.0	69820000.0	69830000.0	0.0	0.7216864824295044	0.8982952833175659
1.0	69920000.0	69930000.0	3.0	0.6830471754074097	0.8635813593864441
1.0	69960000.0	69970000.0	1.0	0.7481980919837952	0.921455979347229
1.0	69980000.0	69990000.0	1.0	0.7746412754058838	0.9440633654594421
1.0	70100000.0	70110000.0	1.0	0.608698844909668	0.7937403917312622
1.0	70110000.0	70120000.0	1.0	0.6026223301887512	0.7878855466842651
1.0	70180000.0	70190000.0	0.0	0.5929585695266724	0.7784263491630554
1.0	70220000.0	70230000.0	0.0	0.6011856198310852	0.786483645439148
1.0	70230000.0	70240000.0	0.0	0.5579766035079956	0.8074256181716919
1.0	70270000.0	70280000.0	0.0	0.520228385925293	0.7625195384025574
1.0	70330000.0	70340000.0	0.0	0.6150617599487305	0.7999106645584106
1.0	70390000.0	70400000.0	1.0	0.4388650953769684	0.6532759070396423
1.0	70400000.0	70410000.0	0.0	0.5223383903503418	0.7391701936721802
1.0	70420000.0	70430000.0	1.0	0.4924001693725586	0.7156546711921692
1.0	70450000.0	70460000.0	1.0	0.46987849473953247	0.6992007493972778
1.0	70550000.0	70560000.0	0.0	0.6885663270950317	0.8686279058456421
1.0	70570000.0	70580000.0	0.0	0.6724105477333069	0.8538420796394348
1.0	70740000.0	70750000.0	0.0	0.3275637626647949	0.4959147870540619
1.0	70810000.0	70820000.0	0.0	0.3362080454826355	0.5046671628952026
1.0	70850000.0	70860000.0	0.0	0.503304660320282	0.6873434782028198
1.0	70950000.0	70960000.0	0.0	0.43637046217918396	0.6590251326560974
1.0	71030000.0	71040000.0	0.0	0.6164438128471375	0.8012676239013672
1.0	71080000.0	71090000.0	0.0	0.5968796014785767	0.7822304964065552
1.0	71160000.0	71170000.0	0.0	0.5333254337310791	0.7186075448989868
1.0	71250000.0	71260000.0	0.0	0.5218461751937866	0.7067495584487915
1.0	71270000.0	71280000.0	2.0	0.4303838610649109	0.6533214449882507
1.0	71320000.0	71330000.0	0.0	0.4827180504798889	0.7157419919967651
1.0	71390000.0	71400000.0	0.0	0.5303293466567993	0.7747398614883423
1.0	71410000.0	71420000.0	0.0	0.49708157777786255	0.6816891431808472
1.0	71420000.0	71430000.0	2.0	0.5799098014831543	0.7655516862869263
1.0	71430000.0	71440000.0	0.0	0.5860472321510315	0.7715352773666382
1.0	71460000.0	71470000.0	2.0	0.6515228748321533	0.8345128893852234
1.0	71710000.0	71720000.0	0.0	0.5614305734634399	0.7470730543136597
1.0	71760000.0	71770000.0	1.0	0.45199498534202576	0.675693154335022
1.0	71810000.0	71820000.0	3.0	0.4949520528316498	0.7312475442886353
1.0	71870000.0	71880000.0	0.0	0.48396068811416626	0.7173279523849487
1.0	71900000.0	71910000.0	3.0	0.5344542264938354	0.779686450958252
1.0	71990000.0	72000000.0	1.0	0.5141181349754333	0.755052924156189
1.0	72010000.0	72020000.0	0.0	0.4548954367637634	0.679543137550354
1.0	72050000.0	72060000.0	0.0	0.3722918629646301	0.5453269481658936
1.0	72090000.0	72100000.0	2.0	0.3466099500656128	0.515628457069397
1.0	72140000.0	72150000.0	0.0	0.4250090718269348	0.6033269762992859
1.0	72210000.0	72220000.0	0.0	0.41018566489219666	0.5864343643188477
1.0	72230000.0	72240000.0	1.0	0.4133000373840332	0.5902602076530457
1.0	72290000.0	72300000.0	0.0	0.43289875984191895	0.6278172731399536
1.0	72340000.0	72350000.0	0.0	0.42261797189712524	0.6008298993110657
1.0	72440000.0	72450000.0	0.0	0.4648839831352234	0.6704932451248169
1.0	72460000.0	72470000.0	1.0	0.38479650020599365	0.5587506890296936
1.0	72480000.0	72490000.0	1.0	0.3515419363975525	0.5207628011703491
1.0	72710000.0	72720000.0	0.0	0.5531901717185974	0.8018428683280945
1.0	72730000.0	72740000.0	1.0	0.5059539675712585	0.7030784487724304
1.0	72990000.0	73000000.0	1.0	0.5575714111328125	0.7432609796524048
1.0	73070000.0	73080000.0	0.0	0.5937345623970032	0.7792105674743652
1.0	73080000.0	73090000.0	0.0	0.49603018164634705	0.7326017618179321
1.0	73250000.0	73260000.0	2.0	0.9369933009147644	1.0738775730133057
1.0	73330000.0	73340000.0	0.0	0.8918013572692871	1.039226770401001
1.0	73370000.0	73380000.0	0.0	0.8246151208877563	0.9855788946151733
1.0	73390000.0	73400000.0	0.0	0.7442547678947449	0.9180415868759155
1.0	73420000.0	73430000.0	4.0	0.7473500967025757	0.9207094311714172
1.0	73440000.0	73450000.0	1.0	0.5806049108505249	0.8334006071090698
1.0	73530000.0	73540000.0	0.0	0.8233590126037598	0.984570324420929
1.0	73580000.0	73590000.0	1.0	0.8330601453781128	0.9925340414047241
1.0	73600000.0	73610000.0	0.0	0.8917333483695984	1.0391877889633179
1.0	73610000.0	73620000.0	0.0	0.9136133193969727	1.0561037063598633
1.0	73770000.0	73780000.0	1.0	0.8583040237426758	1.0128495693206787
1.0	73870000.0	73880000.0	0.0	1.1424793004989624	1.2189218997955322
1.0	73930000.0	73940000.0	1.0	0.8630332946777344	1.0165132284164429
1.0	74060000.0	74070000.0	1.0	0.9535457491874695	1.086421251296997
1.0	74070000.0	74080000.0	2.0	0.8493251800537109	1.0056698322296143
1.0	74140000.0	74150000.0	2.0	0.7718578577041626	0.9419052004814148
1.0	74160000.0	74170000.0	1.0	0.8780655860900879	1.0284312963485718
1.0	74240000.0	74250000.0	2.0	0.6490846276283264	0.8265506029129028
1.0	74270000.0	74280000.0	0.0	0.7149510383605957	0.8922504186630249
1.0	74350000.0	74360000.0	0.0	0.8719959259033203	1.0237716436386108
1.0	74450000.0	74460000.0	0.0	1.055428385734558	1.1599195003509521
1.0	74550000.0	74560000.0	0.0	0.9443691968917847	1.0794966220855713
1.0	74630000.0	74640000.0	0.0	0.7410411834716797	0.9152734875679016
1.0	74650000.0	74660000.0	1.0	0.51118403673172	0.7514451146125793
1.0	74720000.0	74730000.0	0.0	0.5086046457290649	0.7023952007293701
1.0	74770000.0	74780000.0	0.0	0.5176039338111877	0.7593188285827637
1.0	74830000.0	74840000.0	0.0	0.48409128189086914	0.6679538488388062
1.0	74920000.0	74930000.0	1.0	0.6440343856811523	0.8274253606796265
1.0	74950000.0	74960000.0	2.0	0.704649031162262	0.8831158876419067
1.0	75040000.0	75050000.0	1.0	0.7816203832626343	0.9499778747558594
1.0	75050000.0	75060000.0	2.0	0.7394038438796997	0.9137543439865112
1.0	75090000.0	75100000.0	1.0	0.6397321820259094	0.8233717083930969
1.0	75130000.0	75140000.0	0.0	0.6796638369560242	0.8605338931083679
1.0	75160000.0	75170000.0	0.0	0.37489864230155945	0.5473830103874207
1.0	75210000.0	75220000.0	1.0	0.4408628046512604	0.6213301420211792
1.0	75230000.0	75240000.0	0.0	0.47212809324264526	0.6623347401618958
1.0	75270000.0	75280000.0	0.0	0.6284096837043762	0.8125531077384949
1.0	75320000.0	75330000.0	1.0	0.8639699220657349	1.0173536539077759
1.0	75330000.0	75340000.0	0.0	0.8106135129928589	0.974077582359314
1.0	75370000.0	75380000.0	0.0	0.8491762280464172	1.005540132522583
1.0	75410000.0	75420000.0	0.0	1.0053894519805908	1.1242574453353882
1.0	75460000.0	75470000.0	0.0	1.0000054836273193	1.1205459833145142
1.0	75490000.0	75500000.0	3.0	0.9922311902046204	1.1147757768630981
1.0	75540000.0	75550000.0	1.0	1.1489059925079346	1.2256394624710083
1.0	75760000.0	75770000.0	0.0	0.7076140642166138	0.8857053518295288
1.0	75830000.0	75840000.0	0.0	0.7346028685569763	0.9096358418464661
1.0	75880000.0	75890000.0	0.0	0.6586577296257019	0.8411124348640442
1.0	75930000.0	75940000.0	0.0	0.6864326000213623	0.8666617274284363
1.0	75960000.0	75970000.0	1.0	0.7554461359977722	0.9277105331420898
1.0	75980000.0	75990000.0	3.0	0.7578274607658386	0.9297612905502319
1.0	76010000.0	76020000.0	2.0	0.8256332278251648	0.9865289926528931
1.0	76040000.0	76050000.0	0.0	0.8403592109680176	0.9986101388931274
1.0	76060000.0	76070000.0	1.0	0.8627091646194458	1.017585039138794
1.0	76090000.0	76100000.0	0.0	0.7364662885665894	0.9112103581428528
1.0	76130000.0	76140000.0	1.0	0.534603476524353	0.7798645496368408
1.0	76220000.0	76230000.0	0.0	0.3273163437843323	0.4956663250923157
1.0	76340000.0	76350000.0	0.0	0.4835129380226135	0.6651585698127747
1.0	76420000.0	76430000.0	0.0	0.45723971724510193	0.6531369090080261
1.0	76440000.0	76450000.0	1.0	0.488219678401947	0.6689448356628418
1.0	76540000.0	76550000.0	1.0	0.5023244023323059	0.6877342462539673
1.0	76550000.0	76560000.0	0.0	0.5685314536094666	0.7789782285690308
1.0	76680000.0	76690000.0	1.0	0.7767348289489746	0.9458681344985962
1.0	76760000.0	76770000.0	2.0	0.5321055054664612	0.7768737077713013
1.0	76800000.0	76810000.0	1.0	0.3718830943107605	0.5446627736091614
1.0	76810000.0	76820000.0	0.0	0.5888535976409912	0.7742829918861389
1.0	76860000.0	76870000.0	1.0	0.6381046772003174	0.8218123316764832
1.0	77020000.0	77030000.0	1.0	0.5115273594856262	0.73792964220047
1.0	77080000.0	77090000.0	0.0	0.4362797141075134	0.6589373350143433
1.0	77160000.0	77170000.0	1.0	0.5399629473686218	0.724521815776825
1.0	77220000.0	77230000.0	0.0	0.5647125840187073	0.7504030466079712
1.0	77420000.0	77430000.0	1.0	0.3530661165714264	0.5225059986114502
1.0	77540000.0	77550000.0	1.0	0.3621026873588562	0.5324708223342896
1.0	77590000.0	77600000.0	0.0	0.35045233368873596	0.5201880931854248
1.0	77630000.0	77640000.0	0.0	0.3273163437843323	0.4956663250923157
1.0	77720000.0	77730000.0	0.0	0.6761638522148132	0.8573452234268188
1.0	77740000.0	77750000.0	1.0	0.490780770778656	0.675193727016449
1.0	77760000.0	77770000.0	3.0	0.5311244130134583	0.745469331741333
1.0	77870000.0	77880000.0	1.0	0.5760449767112732	0.7616655826568604
1.0	77960000.0	77970000.0	0.0	0.4829631745815277	0.700660228729248
1.0	78040000.0	78050000.0	0.0	0.3273163437843323	0.4956663250923157
1.0	78070000.0	78080000.0	0.0	0.3273163437843323	0.4956663250923157
1.0	78130000.0	78140000.0	0.0	0.3305668234825134	0.49893689155578613
1.0	78140000.0	78150000.0	0.0	0.4101414680480957	0.6456609964370728
1.0	78160000.0	78170000.0	0.0	0.3273163437843323	0.4956663250923157
1.0	78180000.0	78190000.0	0.0	0.3273163437843323	0.4956663250923157
1.0	78280000.0	78290000.0	0.0	0.3273163437843323	0.4956663250923157
1.0	78330000.0	78340000.0	0.0	0.3273163437843323	0.4956663250923157
1.0	78380000.0	78390000.0	0.0	0.33177390694618225	0.5001580119132996
1.0	78540000.0	78550000.0	0.0	0.3442765772342682	0.5129738450050354
1.0	78610000.0	78620000.0	0.0	0.44476866722106934	0.6471132040023804
1.0	78630000.0	78640000.0	0.0	0.3897705674171448	0.5644201636314392
1.0	78680000.0	78690000.0	0.0	0.569985032081604	0.7557269930839539
1.0	78710000.0	78720000.0	0.0	0.48179253935813904	0.7145587205886841
1.0	78750000.0	78760000.0	0.0	0.5379592180252075	0.7439165115356445
1.0	78760000.0	78770000.0	2.0	0.5080451965332031	0.7475718855857849
1.0	78770000.0	78780000.0	2.0	0.5165700912475586	0.7580558061599731
1.0	78790000.0	78800000.0	0.0	0.6909675598144531	0.8707874417304993
1.0	78940000.0	78950000.0	1.0	0.5515420436859131	0.797713041305542
1.0	78950000.0	78960000.0	0.0	0.33790069818496704	0.5063982605934143
1.0	78990000.0	79000000.0	1.0	0.5025835633277893	0.7407963871955872
1.0	79040000.0	79050000.0	0.0	0.5198790431022644	0.7450013160705566
1.0	79210000.0	79220000.0	1.0	0.6138824820518494	0.7987650036811829
1.0	79220000.0	79230000.0	1.0	0.5701895356178284	0.7547658085823059
1.0	79250000.0	79260000.0	1.0	0.6401512026786804	0.8238298296928406
1.0	79280000.0	79290000.0	0.0	0.6484643816947937	0.8316448330879211
1.0	79370000.0	79380000.0	0.0	0.6096051931381226	0.7945629954338074
1.0	79400000.0	79410000.0	2.0	0.5583215951919556	0.8078259229660034
1.0	79460000.0	79470000.0	0.0	0.6125636696815491	0.7974437475204468
1.0	79480000.0	79490000.0	2.0	0.5545884370803833	0.7978237867355347
1.0	79520000.0	79530000.0	0.0	0.7142233848571777	0.8916938900947571
1.0	79530000.0	79540000.0	0.0	0.6367524862289429	0.8205960392951965
1.0	79540000.0	79550000.0	0.0	0.5988818407058716	0.7841348648071289
1.0	79550000.0	79560000.0	0.0	0.7295889258384705	0.9052720069885254
1.0	79560000.0	79570000.0	1.0	0.6293362379074097	0.8134950399398804
1.0	79570000.0	79580000.0	1.0	0.665310263633728	0.84723961353302
1.0	79620000.0	79630000.0	1.0	0.6223067045211792	0.8068267107009888
1.0	79660000.0	79670000.0	0.0	0.8353788256645203	0.9944812059402466
1.0	79680000.0	79690000.0	0.0	0.8769187927246094	1.027809500694275
1.0	79730000.0	79740000.0	1.0	0.7585543394088745	0.9303297996520996
1.0	79820000.0	79830000.0	0.0	0.87164306640625	1.0236051082611084
1.0	79830000.0	79840000.0	1.0	0.9076375961303711	1.0521436929702759
1.0	79850000.0	79860000.0	1.0	0.9552006721496582	1.088049292564392
1.0	79870000.0	79880000.0	1.0	0.9838366508483887	1.1092002391815186
1.0	79960000.0	79970000.0	1.0	0.8296641111373901	0.9927051663398743
1.0	79980000.0	79990000.0	1.0	0.7827175259590149	0.9429647326469421
1.0	80090000.0	80100000.0	2.0	0.6985083818435669	0.8774749636650085
1.0	80150000.0	80160000.0	0.0	0.704757809638977	0.883171558380127
1.0	80180000.0	80190000.0	1.0	0.568648099899292	0.7510746717453003
1.0	80220000.0	80230000.0	0.0	0.5259188413619995	0.7694221138954163
1.0	80230000.0	80240000.0	0.0	0.622454047203064	0.8069793581962585
1.0	80370000.0	80380000.0	0.0	0.5368193984031677	0.7221437096595764
1.0	80410000.0	80420000.0	1.0	0.5837184190750122	0.769318699836731
1.0	80460000.0	80470000.0	0.0	0.492046594619751	0.7275882959365845
1.0	80500000.0	80510000.0	1.0	0.444593608379364	0.6671968698501587
1.0	80520000.0	80530000.0	0.0	0.4401833117008209	0.6627674102783203
1.0	80530000.0	80540000.0	0.0	0.49341121315956116	0.701573371887207
1.0	80610000.0	80620000.0	1.0	0.5964701771736145	0.781884491443634
1.0	80670000.0	80680000.0	0.0	0.5932503342628479	0.7787157893180847
1.0	80690000.0	80700000.0	0.0	0.6772592663764954	0.8583377599716187
1.0	80920000.0	80930000.0	1.0	0.46454930305480957	0.6922531723976135
1.0	80980000.0	80990000.0	0.0	0.6083469986915588	0.79334557056427
1.0	80990000.0	81000000.0	1.0	0.6214362382888794	0.8059526681900024
1.0	81090000.0	81100000.0	2.0	0.7982674241065979	0.9639358520507812
1.0	81130000.0	81140000.0	0.0	0.9018222689628601	1.0471383333206177
1.0	81170000.0	81180000.0	0.0	0.8372151255607605	0.995941162109375
1.0	81180000.0	81190000.0	0.0	0.7999264597892761	0.9653226733207703
1.0	81210000.0	81220000.0	1.0	0.7744204998016357	0.9439070820808411
1.0	81230000.0	81240000.0	0.0	0.7924405336380005	0.9592593908309937
1.0	81320000.0	81330000.0	1.0	0.6613492965698242	0.8436762690544128
1.0	81340000.0	81350000.0	0.0	0.6460520625114441	0.8293887972831726
1.0	81390000.0	81400000.0	1.0	0.7420692443847656	0.9161685705184937
1.0	81420000.0	81430000.0	0.0	0.7320156097412109	0.907406210899353
1.0	81430000.0	81440000.0	0.0	0.6950298547744751	0.874512791633606
1.0	81440000.0	81450000.0	0.0	0.7519180178642273	0.9246782064437866
1.0	81570000.0	81580000.0	0.0	0.6557458639144897	0.8384566307067871
1.0	81610000.0	81620000.0	0.0	0.6060276031494141	0.7912060022354126
1.0	81640000.0	81650000.0	1.0	0.5524237751960754	0.7355236411094666
1.0	81700000.0	81710000.0	0.0	0.478604793548584	0.7104736566543579
1.0	81730000.0	81740000.0	0.0	0.48868292570114136	0.7233328819274902
1.0	81740000.0	81750000.0	0.0	0.5058732628822327	0.6900425553321838
1.0	81780000.0	81790000.0	0.0	0.5578255653381348	0.7434594035148621
1.0	81790000.0	81800000.0	0.0	0.5233594179153442	0.766323447227478
1.0	81810000.0	81820000.0	0.0	0.5931465029716492	0.7785452604293823
1.0	81860000.0	81870000.0	3.0	0.5743619799613953	0.7600605487823486
1.0	81890000.0	81900000.0	0.0	0.5769025087356567	0.7625545263290405
1.0	81910000.0	81920000.0	1.0	0.5499295592308044	0.7342054843902588
1.0	82000000.0	82010000.0	0.0	0.5282614827156067	0.7581840753555298
1.0	82010000.0	82020000.0	0.0	0.45250168442726135	0.6338604092597961
1.0	82100000.0	82110000.0	0.0	0.5562624931335449	0.7418700456619263
1.0	82110000.0	82120000.0	1.0	0.5390368700027466	0.7323440313339233
1.0	82210000.0	82220000.0	0.0	0.4770907759666443	0.7085264921188354
1.0	82260000.0	82270000.0	0.0	0.43118470907211304	0.6597064733505249
1.0	82300000.0	82310000.0	0.0	0.3273163437843323	0.4956663250923157
1.0	82360000.0	82370000.0	0.0	0.35111889243125916	0.5206402540206909
1.0	82400000.0	82410000.0	0.0	0.41768819093704224	0.596327543258667
1.0	82420000.0	82430000.0	1.0	0.35613974928855896	0.5258140563964844
1.0	82450000.0	82460000.0	1.0	0.33250826597213745	0.5009012222290039
1.0	82640000.0	82650000.0	0.0	0.6892945766448975	0.8690889477729797
1.0	82650000.0	82660000.0	2.0	0.7137389183044434	0.89115971326828
1.0	82670000.0	82680000.0	2.0	0.6966260075569153	0.8757888674736023
1.0	82750000.0	82760000.0	1.0	0.7793292999267578	0.9480192065238953
1.0	82790000.0	82800000.0	0.0	0.7045772671699524	0.8830191493034363
1.0	82800000.0	82810000.0	1.0	0.6244972944259644	0.8088197708129883
1.0	82820000.0	82830000.0	1.0	0.6561302542686462	0.8386378288269043
1.0	82940000.0	82950000.0	2.0	0.6820442080497742	0.8626376986503601
1.0	83000000.0	83010000.0	1.0	0.6943714022636414	0.8736734390258789
1.0	83040000.0	83050000.0	0.0	0.6099753975868225	0.8378937840461731
1.0	83060000.0	83070000.0	0.0	0.5665974617004395	0.8174000978469849
1.0	83090000.0	83100000.0	1.0	0.5257272720336914	0.7630602121353149
1.0	83130000.0	83140000.0	0.0	0.6185722351074219	0.8031803369522095
1.0	83240000.0	83250000.0	0.0	0.5048097968101501	0.7435641288757324
1.0	83280000.0	83290000.0	1.0	0.6123800277709961	0.7971960306167603
1.0	83340000.0	83350000.0	0.0	0.5409655570983887	0.7874433398246765
1.0	83380000.0	83390000.0	0.0	0.65777587890625	0.8401239514350891
1.0	83430000.0	83440000.0	1.0	0.6676595211029053	0.8494060635566711
1.0	83450000.0	83460000.0	2.0	0.7441543340682983	0.9179568290710449
1.0	83550000.0	83560000.0	1.0	0.5844676494598389	0.7695870995521545
1.0	83560000.0	83570000.0	0.0	0.5286804437637329	0.7727559804916382
1.0	83610000.0	83620000.0	0.0	0.3273163437843323	0.4956663250923157
1.0	83780000.0	83790000.0	0.0	0.3273163437843323	0.4956663250923157
1.0	83980000.0	83990000.0	0.0	0.44057315587997437	0.6631549596786499
1.0	84000000.0	84010000.0	1.0	0.4214852750301361	0.6009167432785034
1.0	84040000.0	84050000.0	0.0	0.4698565602302551	0.6687639951705933
1.0	84210000.0	84220000.0	0.0	0.43398207426071167	0.6126073002815247
1.0	84260000.0	84270000.0	0.0	0.47202053666114807	0.6864869594573975
1.0	84300000.0	84310000.0	0.0	0.42884793877601624	0.6071597933769226
1.0	84330000.0	84340000.0	0.0	0.45274096727371216	0.6337804794311523
1.0	84360000.0	84370000.0	1.0	0.3885318636894226	0.5637099146842957
1.0	84390000.0	84400000.0	0.0	0.4336794912815094	0.6134546995162964
1.0	84470000.0	84480000.0	1.0	0.5178059339523315	0.7025343179702759
1.0	84490000.0	84500000.0	0.0	0.5712026357650757	0.7569419741630554
1.0	84540000.0	84550000.0	1.0	0.4023779034614563	0.6176809668540955
1.0	84600000.0	84610000.0	0.0	0.4015098512172699	0.5770752429962158
1.0	84610000.0	84620000.0	0.0	0.3273163437843323	0.4956663250923157
1.0	84710000.0	84720000.0	0.0	0.3849586546421051	0.5576837658882141
1.0	84750000.0	84760000.0	0.0	0.4306478500366211	0.6098502278327942
1.0	84760000.0	84770000.0	0.0	0.4226256310939789	0.6554763913154602
1.0	84770000.0	84780000.0	0.0	0.4492987096309662	0.6721009016036987
1.0	84790000.0	84800000.0	0.0	0.34199297428131104	0.5106089115142822
1.0	84810000.0	84820000.0	0.0	0.3970794081687927	0.5717223286628723
1.0	84820000.0	84830000.0	1.0	0.4593386650085449	0.6854133605957031
1.0	84880000.0	84890000.0	0.0	0.4816746115684509	0.6908086538314819
1.0	84960000.0	84970000.0	0.0	0.3273163437843323	0.4956663250923157
1.0	84970000.0	84980000.0	0.0	0.3273163437843323	0.4956663250923157
1.0	85020000.0	85030000.0	0.0	0.3273163437843323	0.4956663250923157
1.0	85050000.0	85060000.0	1.0	0.37405329942703247	0.5521990060806274
1.0	85120000.0	85130000.0	0.0	0.32995304465293884	0.49831700325012207
1.0	85140000.0	85150000.0	0.0	0.41778168082237244	0.5953993797302246
1.0	85160000.0	85170000.0	2.0	0.39869365096092224	0.5752041935920715
1.0	85250000.0	85260000.0	0.0	0.5073041915893555	0.723410427570343
1.0	85290000.0	85300000.0	0.0	0.4886990189552307	0.6768275499343872
1.0	85330000.0	85340000.0	0.0	0.47370773553848267	0.6828967332839966
1.0	85450000.0	85460000.0	0.0	0.47879528999328613	0.6610478758811951
1.0	85500000.0	85510000.0	0.0	0.5087073445320129	0.6930115818977356
1.0	85590000.0	85600000.0	0.0	0.5713571906089783	0.7570613622665405
1.0	85620000.0	85630000.0	0.0	0.5179662704467773	0.7597613334655762
1.0	85650000.0	85660000.0	0.0	0.46695202589035034	0.6470378637313843
1.0	85680000.0	85690000.0	0.0	0.5786525011062622	0.7643307447433472
1.0	85700000.0	85710000.0	1.0	0.5101811289787292	0.7092989087104797
1.0	85730000.0	85740000.0	0.0	0.3273163437843323	0.4956663250923157
1.0	85790000.0	85800000.0	1.0	0.46149009466171265	0.6411758065223694
1.0	85800000.0	85810000.0	0.0	0.5314047932624817	0.7760316729545593
1.0	85830000.0	85840000.0	0.0	0.5223749876022339	0.7651300430297852
1.0	85850000.0	85860000.0	0.0	0.5093673467636108	0.7492052316665649
1.0	85910000.0	85920000.0	0.0	0.47481784224510193	0.6708072423934937
1.0	86110000.0	86120000.0	0.0	0.4363943040370941	0.6166503429412842
1.0	86130000.0	86140000.0	1.0	0.3817935287952423	0.5558589100837708
1.0	86150000.0	86160000.0	0.0	0.3719826340675354	0.5450144410133362
1.0	86180000.0	86190000.0	1.0	0.5152600407600403	0.6998919248580933
1.0	86200000.0	86210000.0	0.0	0.4894077181816101	0.7242516279220581
1.0	86250000.0	86260000.0	1.0	0.41928166151046753	0.5953303575515747
1.0	86260000.0	86270000.0	0.0	0.4773326814174652	0.7088368535041809
1.0	86360000.0	86370000.0	2.0	0.3798128664493561	0.5519808530807495
1.0	86370000.0	86380000.0	0.0	0.4464781880378723	0.6266151666641235
1.0	86430000.0	86440000.0	0.0	0.4362855553627014	0.6157950162887573
1.0	86450000.0	86460000.0	1.0	0.35188373923301697	0.5211226344108582
1.0	86460000.0	86470000.0	0.0	0.4949018955230713	0.7311843037605286
1.0	86470000.0	86480000.0	0.0	0.41171884536743164	0.5883405804634094
1.0	86550000.0	86560000.0	0.0	0.4129798412322998	0.591060996055603
1.0	86600000.0	86610000.0	0.0	0.4647509455680847	0.6925171613693237
1.0	86720000.0	86730000.0	0.0	0.46338170766830444	0.6490408778190613
1.0	86730000.0	86740000.0	0.0	0.3517358601093292	0.5209669470787048
1.0	86810000.0	86820000.0	0.0	0.3273163437843323	0.4956663250923157
1.0	86820000.0	86830000.0	0.0	0.3273163437843323	0.4956663250923157
1.0	86890000.0	86900000.0	2.0	0.3273163437843323	0.4956663250923157
1.0	86910000.0	86920000.0	0.0	0.38493844866752625	0.5593314170837402
1.0	87060000.0	87070000.0	0.0	0.5903133153915405	0.7758854031562805
1.0	87100000.0	87110000.0	3.0	0.4637657105922699	0.6880210041999817
1.0	87230000.0	87240000.0	0.0	0.36361464858055115	0.5335888862609863
1.0	87290000.0	87300000.0	0.0	0.395524263381958	0.5695168375968933
1.0	87350000.0	87360000.0	0.0	0.3339368999004364	0.5023511648178101
1.0	87360000.0	87370000.0	0.0	0.32833772897720337	0.49669140577316284
1.0	87450000.0	87460000.0	0.0	0.3334684371948242	0.5018755793571472
1.0	87560000.0	87570000.0	0.0	0.3273163437843323	0.4956663250923157
1.0	87610000.0	87620000.0	0.0	0.3318172097206116	0.5002017021179199
1.0	87660000.0	87670000.0	0.0	0.408189058303833	0.6335528492927551
1.0	87680000.0	87690000.0	0.0	0.3899309039115906	0.5647264719009399
1.0	87700000.0	87710000.0	0.0	0.39361628890037537	0.5674683451652527
1.0	87910000.0	87920000.0	0.0	0.33457332849502563	0.5029995441436768
1.0	87920000.0	87930000.0	0.0	0.5036946535110474	0.7421794533729553
1.0	87930000.0	87940000.0	1.0	0.43054819107055664	0.6096017956733704
1.0	87960000.0	87970000.0	0.0	0.4388241767883301	0.6193949580192566
1.0	87990000.0	88000000.0	0.0	0.40119415521621704	0.5777603983879089
1.0	88190000.0	88200000.0	0.0	0.4511861801147461	0.6324632167816162
1.0	88280000.0	88290000.0	0.0	0.38535553216934204	0.5602984428405762
1.0	88310000.0	88320000.0	0.0	0.5464096665382385	0.7938823699951172
1.0	88440000.0	88450000.0	1.0	0.6252715587615967	0.809617817401886
1.0	88490000.0	88500000.0	1.0	0.5696414709091187	0.7518497705459595
1.0	88530000.0	88540000.0	1.0	0.5194051861763	0.7615163326263428
1.0	88550000.0	88560000.0	0.0	0.6264365315437317	0.8106555938720703
1.0	88650000.0	88660000.0	4.0	0.5648247003555298	0.8153569102287292
1.0	88720000.0	88730000.0	1.0	0.8550809621810913	1.0102075338363647
1.0	88730000.0	88740000.0	0.0	0.904255747795105	1.049318552017212
1.0	88790000.0	88800000.0	3.0	0.46158379316329956	0.6438401937484741
1.0	88830000.0	88840000.0	0.0	0.6267609596252441	0.8109437227249146
1.0	88840000.0	88850000.0	2.0	0.6104487776756287	0.7949661016464233
1.0	88850000.0	88860000.0	0.0	0.6897679567337036	0.8695851564407349
1.0	88960000.0	88970000.0	1.0	0.5756335258483887	0.7973179817199707
1.0	88980000.0	88990000.0	1.0	0.602769672870636	0.7977086901664734
1.0	89030000.0	89040000.0	2.0	0.6992231011390686	0.8781903386116028
1.0	89070000.0	89080000.0	0.0	0.7535538673400879	0.9260222315788269
1.0	89090000.0	89100000.0	1.0	0.8095223307609558	0.9733049273490906
1.0	89140000.0	89150000.0	1.0	0.3965507745742798	0.6706246137619019
1.0	89160000.0	89170000.0	1.0	0.46793586015701294	0.6509546041488647
1.0	89250000.0	89260000.0	0.0	0.3273163437843323	0.4956663250923157
1.0	89280000.0	89290000.0	0.0	0.3273163437843323	0.4956663250923157
1.0	89320000.0	89330000.0	0.0	0.3397715985774994	0.5083189606666565
1.0	89330000.0	89340000.0	0.0	0.32921329140663147	0.4975724220275879
1.0	89480000.0	89490000.0	0.0	0.3273163437843323	0.4956663250923157
1.0	89510000.0	89520000.0	0.0	0.3310777544975281	0.49945372343063354
1.0	89630000.0	89640000.0	1.0	0.44186538457870483	0.6220718622207642
1.0	89650000.0	89660000.0	0.0	0.4364185929298401	0.6157430410385132
1.0	89660000.0	89670000.0	0.0	0.36126723885536194	0.5308495163917542
1.0	89760000.0	89770000.0	0.0	0.6627716422080994	0.8449423909187317
1.0	89830000.0	89840000.0	0.0	0.48399171233177185	0.7041011452674866
1.0	89990000.0	90000000.0	1.0	0.3273163437843323	0.4956663250923157
1.0	90010000.0	90020000.0	0.0	0.3273163437843323	0.4956663250923157
1.0	90160000.0	90170000.0	1.0	0.37078529596328735	0.543554425239563
1.0	90190000.0	90200000.0	0.0	0.35519006848335266	0.5246014595031738
1.0	90200000.0	90210000.0	0.0	0.4870946407318115	0.721318244934082
1.0	90230000.0	90240000.0	2.0	0.502467930316925	0.6878522038459778
1.0	90240000.0	90250000.0	0.0	0.5016636252403259	0.6979095935821533
1.0	90390000.0	90400000.0	0.0	0.3273163437843323	0.4956663250923157
1.0	90420000.0	90430000.0	3.0	0.35856327414512634	0.5281819105148315
1.0	90490000.0	90500000.0	0.0	0.3273163437843323	0.4956663250923157
1.0	90540000.0	90550000.0	1.0	0.4967862069606781	0.6804522275924683
1.0	90550000.0	90560000.0	2.0	0.5651431679725647	0.7509102821350098
1.0	90620000.0	90630000.0	0.0	0.6926109194755554	0.8723058700561523
1.0	90640000.0	90650000.0	0.0	0.6689242124557495	0.850633442401886
1.0	90820000.0	90830000.0	0.0	0.6311616897583008	0.8153005838394165
1.0	90880000.0	90890000.0	1.0	0.7034318447113037	0.8820646405220032
1.0	90890000.0	90900000.0	0.0	0.7506183385848999	0.9235453605651855
1.0	90910000.0	90920000.0	0.0	0.7711557745933533	0.9411212801933289
1.0	90980000.0	90990000.0	1.0	0.9508508443832397	1.084385633468628
1.0	91030000.0	91040000.0	1.0	0.899795651435852	1.045560359954834
1.0	91090000.0	91100000.0	0.0	0.9828494191169739	1.1079719066619873
1.0	91110000.0	91120000.0	1.0	0.8196724057197571	0.9815695881843567
1.0	91120000.0	91130000.0	0.0	0.9185441136360168	1.0601942539215088
1.0	91160000.0	91170000.0	1.0	0.8220494389533997	0.9835651516914368
1.0	91180000.0	91190000.0	1.0	0.6230705976486206	0.8075367212295532
1.0	91190000.0	91200000.0	0.0	0.562303364276886	0.7479906678199768
1.0	91230000.0	91240000.0	1.0	0.5141984224319458	0.6958532333374023
1.0	91260000.0	91270000.0	0.0	0.5180171132087708	0.7580671906471252
1.0	91270000.0	91280000.0	0.0	0.4861339032649994	0.6776129007339478
1.0	91300000.0	91310000.0	0.0	0.4335564970970154	0.6123949289321899
1.0	91410000.0	91420000.0	0.0	0.3273163437843323	0.4956663250923157
1.0	91430000.0	91440000.0	0.0	0.3273163437843323	0.4956663250923157
1.0	91480000.0	91490000.0	0.0	0.45645633339881897	0.8860933184623718
1.0	91590000.0	91600000.0	0.0	0.5026447176933289	0.7408725023269653
1.0	91630000.0	91640000.0	0.0	0.3882667124271393	0.5623506307601929
1.0	91710000.0	91720000.0	1.0	0.3273163437843323	0.4956663250923157
1.0	91730000.0	91740000.0	0.0	0.39825886487960815	0.57140052318573
1.0	91740000.0	91750000.0	0.0	0.3550587594509125	0.524463951587677
1.0	91770000.0	91780000.0	0.0	0.4443565011024475	0.6302381753921509
1.0	91810000.0	91820000.0	0.0	0.4456106126308441	0.6262571811676025
1.0	91840000.0	91850000.0	1.0	0.39404556155204773	0.569266140460968
1.0	91960000.0	91970000.0	0.0	0.45657986402511597	0.7063975930213928
1.0	91980000.0	91990000.0	0.0	0.3273163437843323	0.4956663250923157
1.0	92010000.0	92020000.0	0.0	0.4058053493499756	0.5805923342704773
1.0	92050000.0	92060000.0	0.0	0.41050490736961365	0.5870267748832703
1.0	92090000.0	92100000.0	0.0	0.419792503118515	0.6128491163253784
1.0	92100000.0	92110000.0	0.0	0.41462355852127075	0.5911144018173218
1.0	92150000.0	92160000.0	0.0	0.3414345383644104	0.5101407170295715
1.0	92160000.0	92170000.0	0.0	0.32951855659484863	0.4978792071342468
1.0	92240000.0	92250000.0	1.0	0.3273163437843323	0.4956663250923157
1.0	92330000.0	92340000.0	0.0	0.3695870041847229	0.5421948432922363
1.0	92340000.0	92350000.0	0.0	0.3273163437843323	0.4956663250923157
1.0	92400000.0	92410000.0	1.0	0.5162672400474548	0.7005594372749329
1.0	92450000.0	92460000.0	0.0	0.47583794593811035	0.7069133520126343
1.0	92510000.0	92520000.0	0.0	0.5534479022026062	0.7390990853309631
1.0	92530000.0	92540000.0	0.0	0.44155484437942505	0.6212132573127747
1.0	92540000.0	92550000.0	0.0	0.452948659658432	0.6736040711402893
1.0	92550000.0	92560000.0	0.0	0.3288656771183014	0.4972229599952698
1.0	92590000.0	92600000.0	0.0	0.3273163437843323	0.4956663250923157
1.0	92640000.0	92650000.0	0.0	0.3273163437843323	0.4956663250923157
1.0	92650000.0	92660000.0	0.0	0.35666972398757935	0.5261688232421875
1.0	92670000.0	92680000.0	0.0	0.4185369610786438	0.6005301475524902
1.0	92700000.0	92710000.0	0.0	0.3533055782318115	0.5226156711578369
1.0	92710000.0	92720000.0	0.0	0.3273163437843323	0.4956663250923157
1.0	92760000.0	92770000.0	0.0	0.456611692905426	0.7099776268005371
1.0	92780000.0	92790000.0	1.0	0.3273163437843323	0.4956663250923157
1.0	92810000.0	92820000.0	0.0	0.3273163437843323	0.4956663250923157
1.0	92830000.0	92840000.0	0.0	0.3273163437843323	0.4956663250923157
1.0	93040000.0	93050000.0	0.0	0.3273163437843323	0.4956663250923157
1.0	93120000.0	93130000.0	0.0	0.3273163437843323	0.4956663250923157
1.0	93260000.0	93270000.0	0.0	0.41072195768356323	0.5868803858757019
1.0	93450000.0	93460000.0	0.0	0.4230586588382721	0.6004942059516907
1.0	93470000.0	93480000.0	0.0	0.4636807441711426	0.6911150217056274
1.0	93520000.0	93530000.0	1.0	0.5081688761711121	0.6924737691879272
1.0	93640000.0	93650000.0	0.0	0.46345895528793335	1.719846487045288
1.0	93670000.0	93680000.0	0.0	0.3273163437843323	0.4956663250923157
1.0	93740000.0	93750000.0	1.0	0.32957324385643005	0.49793440103530884
1.0	93760000.0	93770000.0	0.0	0.33619070053100586	0.5046492218971252
1.0	93840000.0	93850000.0	0.0	0.46718430519104004	0.6956955194473267
1.0	93930000.0	93940000.0	0.0	0.4179965853691101	0.5957514643669128
1.0	93960000.0	93970000.0	2.0	0.359811395406723	0.5309834480285645
1.0	94080000.0	94090000.0	0.0	0.33869805932044983	0.5072164535522461
1.0	94110000.0	94120000.0	1.0	0.3273163437843323	0.4956663250923157
1.0	94120000.0	94130000.0	0.0	0.3273163437843323	0.4956663250923157
1.0	94230000.0	94240000.0	0.0	0.33283111453056335	0.5012286901473999
1.0	94380000.0	94390000.0	0.0	0.49748119711875916	0.7014656662940979
1.0	94400000.0	94410000.0	0.0	0.492037296295166	0.7275763750076294
1.0	94420000.0	94430000.0	1.0	0.45668983459472656	0.6767123937606812
1.0	94500000.0	94510000.0	0.0	0.43760982155799866	0.6152896881103516
1.0	94510000.0	94520000.0	0.0	0.41686075925827026	0.5940209627151489
1.0	94540000.0	94550000.0	0.0	0.445685476064682	0.6265209913253784
1.0	94560000.0	94570000.0	1.0	0.3318210244178772	0.5002058148384094
1.0	94620000.0	94630000.0	0.0	0.49300259351730347	0.7287929654121399
1.0	94630000.0	94640000.0	1.0	0.39870285987854004	0.5745589733123779
1.0	94740000.0	94750000.0	0.0	0.4991995692253113	0.7335179448127747
1.0	94770000.0	94780000.0	0.0	0.48117905855178833	0.7137749791145325
1.0	94850000.0	94860000.0	0.0	0.45655742287635803	0.6817427277565002
1.0	94940000.0	94950000.0	0.0	0.3273163437843323	0.4956663250923157
1.0	94950000.0	94960000.0	2.0	0.3273163437843323	0.4956663250923157
1.0	95000000.0	95010000.0	0.0	0.3831212520599365	0.6090418100357056
1.0	95080000.0	95090000.0	0.0	0.35254257917404175	0.5227129459381104
1.0	95190000.0	95200000.0	1.0	0.354164183139801	0.5235277414321899
1.0	95200000.0	95210000.0	0.0	0.3934294581413269	0.5675457119941711
1.0	95280000.0	95290000.0	0.0	0.3894011378288269	0.5643635988235474
1.0	95390000.0	95400000.0	1.0	0.3273163437843323	0.4956663250923157
1.0	95470000.0	95480000.0	0.0	0.3336799144744873	0.5020912289619446
1.0	95480000.0	95490000.0	0.0	0.3273163437843323	0.4956663250923157
1.0	95520000.0	95530000.0	0.0	0.3273163437843323	0.4956663250923157
1.0	95590000.0	95600000.0	0.0	0.4169690012931824	0.5943238139152527
1.0	95630000.0	95640000.0	1.0	0.3465649485588074	0.5153536796569824
1.0	95650000.0	95660000.0	0.0	0.4399448335170746	0.6199137568473816
1.0	95760000.0	95770000.0	0.0	0.35510462522506714	0.5245119333267212
1.0	95800000.0	95810000.0	0.0	0.5517882108688354	0.7373821139335632
1.0	95810000.0	95820000.0	0.0	0.6113506555557251	0.7963463068008423
1.0	95870000.0	95880000.0	1.0	0.6227353811264038	0.8072934150695801
1.0	95890000.0	95900000.0	0.0	0.6640456914901733	0.8461499214172363
1.0	95910000.0	95920000.0	1.0	0.7319012880325317	0.9073013067245483
1.0	96020000.0	96030000.0	2.0	0.8427820205688477	1.0004154443740845
1.0	96140000.0	96150000.0	1.0	0.8008884191513062	0.9661458134651184
1.0	96230000.0	96240000.0	1.0	0.8146861791610718	0.9776792526245117
1.0	96290000.0	96300000.0	0.0	0.7502831220626831	0.9232791662216187
1.0	96300000.0	96310000.0	4.0	0.5723673701286316	0.7581204175949097
1.0	96380000.0	96390000.0	1.0	0.6833556294441223	0.8637698888778687
1.0	96420000.0	96430000.0	2.0	0.5763425827026367	0.7620313763618469
1.0	96460000.0	96470000.0	1.0	0.6502395868301392	0.8332457542419434
1.0	96500000.0	96510000.0	2.0	0.7174854874610901	0.8945952653884888
1.0	96540000.0	96550000.0	0.0	0.6878517866134644	0.8679877519607544
1.0	96620000.0	96630000.0	0.0	0.7139213681221008	0.8914303779602051
1.0	96720000.0	96730000.0	3.0	0.5142766833305359	0.7552465200424194
1.0	96730000.0	96740000.0	0.0	0.5782610177993774	0.8156633377075195
1.0	96770000.0	96780000.0	2.0	0.4715088903903961	0.6511858701705933
1.0	96810000.0	96820000.0	0.0	0.5451091527938843	0.7806904315948486
1.0	96860000.0	96870000.0	0.0	0.49970579147338867	0.7372056841850281
1.0	96890000.0	96900000.0	0.0	0.418325811624527	0.5941354632377625
1.0	96950000.0	96960000.0	1.0	0.4157504141330719	0.5924721956253052
1.0	96990000.0	97000000.0	0.0	0.4168899655342102	0.5938040614128113
1.0	97000000.0	97010000.0	1.0	0.37964048981666565	0.55251544713974
1.0	97010000.0	97020000.0	0.0	0.3756676912307739	0.5489674806594849
1.0	97020000.0	97030000.0	0.0	0.3427579998970032	0.5114011168479919
1.0	97040000.0	97050000.0	0.0	0.45714816451072693	0.6466647982597351
1.0	97080000.0	97090000.0	1.0	0.5099795460700989	0.7211006283760071
1.0	97120000.0	97130000.0	0.0	0.44093698263168335	0.64274662733078
1.0	97180000.0	97190000.0	2.0	0.4566326141357422	0.7187913656234741
1.0	97200000.0	97210000.0	0.0	0.3273163437843323	0.4956663250923157
1.0	97270000.0	97280000.0	0.0	0.3273163437843323	0.4956663250923157
1.0	97280000.0	97290000.0	0.0	0.3273163437843323	0.4956663250923157
1.0	97290000.0	97300000.0	1.0	0.33140236139297485	0.49978107213974
1.0	97300000.0	97310000.0	0.0	0.36076539754867554	0.5307899713516235
1.0	97340000.0	97350000.0	0.0	0.5545721054077148	0.7402375936508179
1.0	97370000.0	97380000.0	0.0	0.4933183193206787	0.6913479566574097
1.0	97380000.0	97390000.0	2.0	0.4779077172279358	0.7095778584480286
1.0	97450000.0	97460000.0	1.0	0.5637425184249878	0.7494639158248901
1.0	97460000.0	97470000.0	0.0	0.5263582468032837	0.769953727722168
1.0	97500000.0	97510000.0	0.0	0.5496885180473328	0.7353037595748901
1.0	97660000.0	97670000.0	0.0	0.34852632880210876	0.5176168084144592
1.0	97690000.0	97700000.0	0.0	0.3377465605735779	0.506240963935852
1.0	97700000.0	97710000.0	2.0	0.33744677901268005	0.5059338808059692
1.0	97900000.0	97910000.0	0.0	0.3935454487800598	0.5679048299789429
1.0	97930000.0	97940000.0	0.0	0.4226391911506653	0.6011267900466919
1.0	97950000.0	97960000.0	0.0	0.4212886691093445	0.5990542769432068
1.0	97980000.0	97990000.0	0.0	0.3878348469734192	0.5630455613136292
1.0	98000000.0	98010000.0	0.0	0.365327924489975	0.5373762845993042
1.0	98090000.0	98100000.0	2.0	0.3750220537185669	0.5484647750854492
1.0	98130000.0	98140000.0	0.0	0.3936360478401184	0.5695730447769165
1.0	98140000.0	98150000.0	0.0	0.349193274974823	0.51817786693573
1.0	98200000.0	98210000.0	0.0	0.3905143737792969	0.5658906102180481
1.0	98220000.0	98230000.0	1.0	0.39921972155570984	0.5754373073577881
1.0	98270000.0	98280000.0	1.0	0.5259823799133301	0.7198723554611206
1.0	98280000.0	98290000.0	1.0	0.5385797619819641	0.7846090197563171
1.0	98340000.0	98350000.0	0.0	0.4370872378349304	0.6177657842636108
1.0	98370000.0	98380000.0	2.0	0.42287445068359375	0.6018955111503601
1.0	98490000.0	98500000.0	0.0	0.6339153051376343	0.8178730010986328
1.0	98550000.0	98560000.0	1.0	0.6147087812423706	0.7994680404663086
1.0	98570000.0	98580000.0	2.0	0.7740156054496765	0.943842887878418
1.0	98770000.0	98780000.0	0.0	0.5850653052330017	0.7706769108772278
1.0	98790000.0	98800000.0	2.0	0.469564825296402	0.6987941861152649
1.0	98830000.0	98840000.0	0.0	0.5832868814468384	0.7689140439033508
1.0	98860000.0	98870000.0	0.0	0.5727726221084595	0.758468508720398
1.0	98870000.0	98880000.0	0.0	0.589080274105072	0.7746381759643555
1.0	98880000.0	98890000.0	0.0	0.6116189360618591	0.7965837717056274
1.0	98890000.0	98900000.0	0.0	0.5766713619232178	0.7623798847198486
1.0	98940000.0	98950000.0	0.0	0.5837686061859131	0.7694166302680969
1.0	98950000.0	98960000.0	1.0	0.5478032231330872	0.7333880662918091
1.0	98970000.0	98980000.0	0.0	0.5997663736343384	0.7850744128227234
1.0	99040000.0	99050000.0	3.0	0.6332822442054749	0.8173154592514038
1.0	99060000.0	99070000.0	1.0	0.6705470085144043	0.8521696329116821
1.0	99150000.0	99160000.0	0.0	0.4002057611942291	0.5767410397529602
1.0	99190000.0	99200000.0	0.0	0.45869389176368713	0.6403619050979614
1.0	99250000.0	99260000.0	1.0	0.4918639659881592	0.6859696507453918
1.0	99330000.0	99340000.0	0.0	0.6987974047660828	0.8778303265571594
1.0	99420000.0	99430000.0	2.0	0.5637828707695007	0.7494317293167114
1.0	99430000.0	99440000.0	2.0	0.6151096820831299	0.7999628186225891
1.0	99460000.0	99470000.0	0.0	0.7059646844863892	0.8842692375183105
1.0	99470000.0	99480000.0	0.0	0.7033270001411438	0.8821379542350769
1.0	99480000.0	99490000.0	1.0	0.7471438050270081	0.9205640554428101
1.0	99510000.0	99520000.0	1.0	0.7343464493751526	0.9094434976577759
1.0	99520000.0	99530000.0	0.0	0.7715279459953308	0.9414569735527039
1.0	99700000.0	99710000.0	0.0	0.49498724937438965	0.7035654783248901
1.0	99790000.0	99800000.0	0.0	0.5071585774421692	0.7464761734008789
1.0	99820000.0	99830000.0	1.0	0.5586985349655151	0.8082643747329712
1.0	99860000.0	99870000.0	1.0	0.36824747920036316	0.5404864549636841
1.0	99900000.0	99910000.0	3.0	0.37871116399765015	0.5526548624038696
1.0	99920000.0	99930000.0	0.0	0.47976455092430115	0.7119611501693726
1.0	99960000.0	99970000.0	0.0	0.4788041114807129	0.7107295393943787
1.0	99980000.0	99990000.0	0.0	0.41692742705345154	0.5942797064781189
1.0	100020000.0	100030000.0	1.0	0.40819868445396423	0.5851598978042603
1.0	100060000.0	100070000.0	1.0	0.4129001498222351	0.5909034013748169
1.0	100150000.0	100160000.0	1.0	0.36035120487213135	0.5313316583633423
1.0	100170000.0	100180000.0	1.0	0.3273163437843323	0.4956663250923157
1.0	100250000.0	100260000.0	2.0	0.4598362445831299	0.6551012992858887
1.0	100290000.0	100300000.0	0.0	0.4158323407173157	0.629104495048523
1.0	100310000.0	100320000.0	0.0	0.45564761757850647	0.685662567615509
1.0	100410000.0	100420000.0	2.0	0.4536227583885193	0.6778554916381836
1.0	100450000.0	100460000.0	1.0	0.3306358754634857	0.499006450176239
1.0	100610000.0	100620000.0	0.0	0.3273163437843323	0.4956663250923157
1.0	100670000.0	100680000.0	0.0	0.3273163437843323	0.4956663250923157
1.0	100710000.0	100720000.0	0.0	0.4445175230503082	0.6652318239212036
1.0	100720000.0	100730000.0	0.0	0.41107091307640076	0.5882983803749084
1.0	100730000.0	100740000.0	0.0	0.3273163437843323	0.4956663250923157
1.0	100870000.0	100880000.0	0.0	0.34894078969955444	0.5180472731590271
1.0	100920000.0	100930000.0	0.0	0.3348942995071411	0.5033267140388489
1.0	100930000.0	100940000.0	0.0	0.32910239696502686	0.4974605441093445
1.0	101020000.0	101030000.0	0.0	0.5254182815551758	0.7104330062866211
1.0	101040000.0	101050000.0	0.0	0.45876121520996094	0.6846510767936707
1.0	101110000.0	101120000.0	0.0	0.548324704170227	0.7338820695877075
1.0	101230000.0	101240000.0	1.0	0.42261797189712524	0.5994133353233337
1.0	101270000.0	101280000.0	0.0	0.4722948968410492	0.7023352384567261
1.0	101310000.0	101320000.0	0.0	0.4115696847438812	0.5876985788345337
1.0	101400000.0	101410000.0	0.0	0.3273163437843323	0.4956663250923157
1.0	101440000.0	101450000.0	0.0	0.33392390608787537	0.5023379921913147
1.0	101460000.0	101470000.0	0.0	0.3273163437843323	0.4956663250923157
1.0	101500000.0	101510000.0	2.0	0.4709310531616211	0.6539204716682434
1.0	101700000.0	101710000.0	1.0	0.3273163437843323	0.4956663250923157
1.0	101740000.0	101750000.0	2.0	0.7608866095542908	0.9324344396591187
1.0	101850000.0	101860000.0	0.0	0.7840397953987122	0.952740490436554
1.0	101870000.0	101880000.0	0.0	0.7960062026977539	0.9621747732162476
1.0	101880000.0	101890000.0	0.0	0.7155236601829529	0.8927897214889526
1.0	101910000.0	101920000.0	1.0	0.6877078413963318	0.8678677678108215
1.0	102020000.0	102030000.0	0.0	0.8056790232658386	0.9700921773910522
1.0	102030000.0	102040000.0	1.0	0.7103579640388489	0.8882526159286499
1.0	102040000.0	102050000.0	1.0	0.7558609843254089	0.9280747175216675
1.0	102090000.0	102100000.0	0.0	0.7162021994590759	0.8931600451469421
1.0	102140000.0	102150000.0	0.0	0.7684815526008606	0.9387998580932617
1.0	102150000.0	102160000.0	0.0	0.5869830846786499	0.8406035304069519
1.0	102200000.0	102210000.0	0.0	0.6204348802566528	0.8775942921638489
1.0	102350000.0	102360000.0	0.0	0.7690150737762451	0.9391393661499023
1.0	102370000.0	102380000.0	0.0	0.7835961580276489	0.9516097903251648
1.0	102410000.0	102420000.0	1.0	0.6661751866340637	0.8479954600334167
1.0	102500000.0	102510000.0	1.0	0.9305979609489441	1.0691049098968506
1.0	102520000.0	102530000.0	3.0	0.9189417958259583	1.0602174997329712
1.0	102720000.0	102730000.0	1.0	0.8100733757019043	0.9736957550048828
1.0	102740000.0	102750000.0	3.0	0.7682517766952515	0.9386499524116516
1.0	102750000.0	102760000.0	2.0	0.9164945483207703	1.058303713798523
1.0	102800000.0	102810000.0	1.0	0.8064813613891602	0.9705514907836914
1.0	102810000.0	102820000.0	0.0	1.02810537815094	1.140671968460083
1.0	102900000.0	102910000.0	1.0	1.0158107280731201	1.1318128108978271
1.0	102920000.0	102930000.0	0.0	0.935005784034729	1.0721555948257446
1.0	102930000.0	102940000.0	1.0	1.1226303577423096	1.2059199810028076
1.0	102950000.0	102960000.0	2.0	1.141025424003601	1.2181202173233032
1.0	103150000.0	103160000.0	2.0	0.984092116355896	1.1090048551559448
1.0	103180000.0	103190000.0	4.0	0.9842406511306763	1.1105517148971558
1.0	103210000.0	103220000.0	2.0	1.0202099084854126	1.13956880569458
1.0	103320000.0	103330000.0	0.0	0.7715619802474976	0.9414774179458618
1.0	103470000.0	103480000.0	2.0	0.6221502423286438	0.8196707963943481
1.0	103530000.0	103540000.0	1.0	0.7854799032211304	0.9529291391372681
1.0	103590000.0	103600000.0	1.0	0.9715034365653992	1.1006224155426025
1.0	103610000.0	103620000.0	2.0	1.129214882850647	1.21186101436615
1.0	103680000.0	103690000.0	1.0	0.8570701479911804	1.0136497020721436
1.0	103700000.0	103710000.0	2.0	0.8034254908561707	0.9691097140312195
1.0	103730000.0	103740000.0	0.0	0.6044397354125977	0.8600675463676453
1.0	103740000.0	103750000.0	0.0	0.5293285846710205	0.7735356688499451
1.0	103750000.0	103760000.0	1.0	0.5330392122268677	0.7779926061630249
1.0	103770000.0	103780000.0	1.0	0.5585567951202393	0.7423615455627441
1.0	103910000.0	103920000.0	1.0	0.3273163437843323	0.4956663250923157
1.0	104020000.0	104030000.0	0.0	0.5265555381774902	0.7701920866966248
1.0	104030000.0	104040000.0	1.0	0.5595626831054688	0.8092683553695679
1.0	104100000.0	104110000.0	0.0	0.5572370886802673	0.8065651059150696
1.0	104320000.0	104330000.0	2.0	0.828635036945343	0.9888216853141785
1.0	104340000.0	104350000.0	1.0	1.0714008808135986	1.1709959506988525
1.0	104360000.0	104370000.0	2.0	1.167738676071167	1.2352937459945679
1.0	104370000.0	104380000.0	0.0	1.2324177026748657	1.27669358253479
1.0	104380000.0	104390000.0	3.0	1.1812288761138916	1.244138479232788
1.0	104590000.0	104600000.0	0.0	1.360764741897583	1.3539808988571167
1.0	104600000.0	104610000.0	2.0	1.3150663375854492	1.329138994216919
1.0	104690000.0	104700000.0	3.0	1.156791090965271	1.2283180952072144
1.0	104840000.0	104850000.0	1.0	1.0888422727584839	1.1828553676605225
1.0	104880000.0	104890000.0	1.0	1.1099427938461304	1.1972596645355225
1.0	104890000.0	104900000.0	6.0	0.9907594919204712	1.1137913465499878
1.0	104910000.0	104920000.0	2.0	0.8215692639350891	0.9829521179199219
1.0	104950000.0	104960000.0	2.0	1.0100255012512207	1.1277058124542236
1.0	105020000.0	105030000.0	1.0	1.1482746601104736	1.2227122783660889
1.0	105080000.0	105090000.0	2.0	1.2081406116485596	1.2615351676940918
1.0	105090000.0	105100000.0	5.0	1.0961297750473022	1.1878026723861694
1.0	105130000.0	105140000.0	2.0	1.0831272602081299	1.1841567754745483
1.0	105150000.0	105160000.0	1.0	1.1601349115371704	1.2328472137451172
1.0	105170000.0	105180000.0	2.0	0.9358590245246887	1.0808149576187134
1.0	105260000.0	105270000.0	0.0	1.0196532011032104	1.1345304250717163
1.0	105320000.0	105330000.0	0.0	0.9688740968704224	1.0977634191513062
1.0	105390000.0	105400000.0	1.0	0.7725173830986023	0.9418966174125671
1.0	105430000.0	105440000.0	1.0	0.8891464471817017	1.0371506214141846
1.0	105440000.0	105450000.0	0.0	0.9091410636901855	1.0526396036148071
1.0	105460000.0	105470000.0	1.0	0.7716866731643677	0.9414993524551392
1.0	105500000.0	105510000.0	1.0	0.9080209732055664	1.0517934560775757
1.0	105600000.0	105610000.0	0.0	1.097915530204773	1.1891014575958252
1.0	105620000.0	105630000.0	3.0	0.9218659400939941	1.062425136566162
1.0	105670000.0	105680000.0	0.0	1.0376510620117188	1.1472461223602295
1.0	105740000.0	105750000.0	0.0	1.0209903717041016	1.1355233192443848
1.0	105760000.0	105770000.0	1.0	0.7367967963218689	0.91119784116745
1.0	105780000.0	105790000.0	2.0	0.972990870475769	1.100806474685669
1.0	105830000.0	105840000.0	0.0	1.0235522985458374	1.137398362159729
1.0	105850000.0	105860000.0	2.0	0.8954974412918091	1.0419450998306274
1.0	105940000.0	105950000.0	2.0	1.084303855895996	1.1798479557037354
1.0	106040000.0	106050000.0	0.0	1.319126844406128	1.3312171697616577
1.0	106060000.0	106070000.0	1.0	1.2971687316894531	1.3165701627731323
1.0	106090000.0	106100000.0	1.0	1.3626312017440796	1.3584530353546143
1.0	106210000.0	106220000.0	0.0	1.127028465270996	1.208613395690918
1.0	106240000.0	106250000.0	0.0	1.1580668687820435	1.2292143106460571
1.0	106270000.0	106280000.0	0.0	0.9619776010513306	1.0924327373504639
1.0	106310000.0	106320000.0	3.0	1.00901460647583	1.1269094944000244
1.0	106370000.0	106380000.0	0.0	1.1719622611999512	1.2380050420761108
1.0	106450000.0	106460000.0	4.0	1.1800549030303955	1.243317723274231
1.0	106460000.0	106470000.0	1.0	1.1822479963302612	1.2449442148208618
1.0	106540000.0	106550000.0	3.0	1.0727618932724	1.171783685684204
1.0	106550000.0	106560000.0	3.0	0.999233603477478	1.1199672222137451
1.0	106560000.0	106570000.0	1.0	0.9279688000679016	1.067115068435669
1.0	106590000.0	106600000.0	2.0	1.0491418838500977	1.1554174423217773
1.0	106610000.0	106620000.0	0.0	1.0551564693450928	1.159752368927002
1.0	106750000.0	106760000.0	0.0	1.0875999927520752	1.182159185409546
1.0	106800000.0	106810000.0	4.0	1.0307505130767822	1.1425294876098633
1.0	106810000.0	106820000.0	1.0	1.131089448928833	1.211531400680542
1.0	106850000.0	106860000.0	2.0	0.9462615847587585	1.0847277641296387
1.0	106890000.0	106900000.0	1.0	1.0952582359313965	1.187270998954773
1.0	106910000.0	106920000.0	1.0	1.0125701427459717	1.1295850276947021
1.0	106930000.0	106940000.0	1.0	1.0138556957244873	1.130610466003418
1.0	106940000.0	106950000.0	0.0	1.0950963497161865	1.1873242855072021
1.0	106960000.0	106970000.0	1.0	0.9497696161270142	1.0834248065948486
1.0	106980000.0	106990000.0	0.0	1.0659078359603882	1.1672728061676025
1.0	107070000.0	107080000.0	2.0	0.9041857719421387	1.0488194227218628
1.0	107080000.0	107090000.0	1.0	0.9494291543960571	1.0833425521850586
1.0	107160000.0	107170000.0	1.0	0.8251581192016602	0.9861071705818176
1.0	107170000.0	107180000.0	2.0	0.762915313243866	0.9341135025024414
1.0	107190000.0	107200000.0	2.0	0.7031457424163818	0.8818000555038452
1.0	107210000.0	107220000.0	0.0	0.6892690658569336	0.8692466616630554
1.0	107250000.0	107260000.0	1.0	0.7353636026382446	0.9103250503540039
1.0	107270000.0	107280000.0	1.0	0.7313989400863647	0.9068666696548462
1.0	107280000.0	107290000.0	1.0	0.6893783807754517	0.8693597912788391
1.0	107350000.0	107360000.0	1.0	0.8027440905570984	0.967629075050354
1.0	107390000.0	107400000.0	1.0	0.7415746450424194	0.915728747844696
1.0	107460000.0	107470000.0	0.0	0.8187273144721985	0.9807809591293335
1.0	107480000.0	107490000.0	0.0	0.839922308921814	0.9981470108032227
1.0	107510000.0	107520000.0	3.0	0.7440997362136841	0.9179052114486694
1.0	107520000.0	107530000.0	1.0	0.6535898447036743	0.8874476552009583
1.0	107550000.0	107560000.0	1.0	0.6670717000961304	0.8489161729812622
1.0	107610000.0	107620000.0	0.0	0.679332435131073	0.8601690530776978
1.0	107630000.0	107640000.0	0.0	0.5650927424430847	0.7507488131523132
1.0	107700000.0	107710000.0	0.0	0.533725380897522	0.7189704179763794
1.0	107740000.0	107750000.0	2.0	0.4803217947483063	0.712675929069519
1.0	107770000.0	107780000.0	1.0	0.5546623468399048	0.7403343915939331
1.0	107780000.0	107790000.0	0.0	0.5290061235427856	0.7141079902648926
1.0	107800000.0	107810000.0	1.0	0.518626868724823	0.7172477841377258
1.0	107840000.0	107850000.0	0.0	0.4579717218875885	0.6836100816726685
[truncated: 47,559 more rows]
